# Supplementary material for: 3D in situ imaging of the female reproductive tract reveals molecular signatures of fertilizing spermatozoa in mice
Source: eLife. 2020 Oct 20;9:e62043. doi: 10.7554/eLife.62043 (PMC7707823; doi:10.7554/eLife.62043)
Supplement: Figure 5—source data 1. — Custom scripts and 3D objects for developing training environments, ANN input feeding and training, and constructing numerical objects coordinates arrays for supervised learning, and ANN performance evaluation. [file elife-62043-fig5-data1.zip]

Archive with 58 entries (58 files):
- Generating of 3D training environments for ANNs input feed/Somatic nuclei 3D objects/Somatic nucleus 1.fbx
- Generating of 3D training environments for ANNs input feed/Somatic nuclei 3D objects/Somatic nucleus 1.mtl
- Generating of 3D training environments for ANNs input feed/Somatic nuclei 3D objects/Somatic nucleus 1.obj
- Generating of 3D training environments for ANNs input feed/Somatic nuclei 3D objects/Somatic nucleus 2.fbx
- Generating of 3D training environments for ANNs input feed/Somatic nuclei 3D objects/Somatic nucleus 2.mtl
- Generating of 3D training environments for ANNs input feed/Somatic nuclei 3D objects/Somatic nucleus 2.obj
- Generating of 3D training environments for ANNs input feed/Somatic nuclei 3D objects/Somatic nucleus 3.fbx
- Generating of 3D training environments for ANNs input feed/Somatic nuclei 3D objects/Somatic nucleus 3.mtl
- Generating of 3D training environments for ANNs input feed/Somatic nuclei 3D objects/Somatic nucleus 3.obj
- Generating of 3D training environments for ANNs input feed/Somatic nuclei 3D objects/Somatic nucleus 4.fbx
- Generating of 3D training environments for ANNs input feed/Somatic nuclei 3D objects/Somatic nucleus 4.mtl
- Generating of 3D training environments for ANNs input feed/Somatic nuclei 3D objects/Somatic nucleus 4.obj
- Generating of 3D training environments for ANNs input feed/Somatic nuclei 3D objects/Somatic nucleus 5.fbx
- Generating of 3D training environments for ANNs input feed/Somatic nuclei 3D objects/Somatic nucleus 5.mtl
- Generating of 3D training environments for ANNs input feed/Somatic nuclei 3D objects/Somatic nucleus 5.obj
- Generating of 3D training environments for ANNs input feed/Somatic nuclei 3D objects/Somatic nucleus 6.blend1
- Generating of 3D training environments for ANNs input feed/Somatic nuclei 3D objects/Somatic nucleus 6.fbx
- Generating of 3D training environments for ANNs input feed/Somatic nuclei 3D objects/Somatic nucleus 6.mtl
- Generating of 3D training environments for ANNs input feed/Somatic nuclei 3D objects/Somatic nucleus 6.obj
- Generating of 3D training environments for ANNs input feed/Sperm tail CatSper 3D signatures low poly/Sperm head for tail coumpling/Sperm head for tail coupling without noise.fbx
- Generating of 3D training environments for ANNs input feed/Sperm tail CatSper 3D signatures low poly/Sperm head for tail coumpling/Sperm head for tail coupling without noise.mtl
- Generating of 3D training environments for ANNs input feed/Sperm tail CatSper 3D signatures low poly/Sperm head for tail coumpling/Sperm head for tail coupling without noise.obj
- Generating of 3D training environments for ANNs input feed/Sperm tail CatSper 3D signatures low poly/Sperm head tail with CatSper coupled example/Sperm head tail with CatSper coupled.fbx
- Generating of 3D training environments for ANNs input feed/Sperm tail CatSper 3D signatures low poly/Sperm head tail with CatSper coupled example/Sperm head tail with CatSper coupled.mtl
- Generating of 3D training environments for ANNs input feed/Sperm tail CatSper 3D signatures low poly/Sperm head tail with CatSper coupled example/Sperm head tail with CatSper coupled.obj
- Generating of 3D training environments for ANNs input feed/Sperm tail CatSper 3D signatures low poly/Sperm CatSper 1.fbx
- Generating of 3D training environments for ANNs input feed/Sperm tail CatSper 3D signatures low poly/Sperm CatSper 1.mtl
- Generating of 3D training environments for ANNs input feed/Sperm tail CatSper 3D signatures low poly/Sperm CatSper 1.obj
- Generating of 3D training environments for ANNs input feed/Sperm tail CatSper 3D signatures low poly/Sperm CatSper 2.fbx
- Generating of 3D training environments for ANNs input feed/Sperm tail CatSper 3D signatures low poly/Sperm CatSper 2.mtl
- Generating of 3D training environments for ANNs input feed/Sperm tail CatSper 3D signatures low poly/Sperm CatSper 2.obj
- Generating of 3D training environments for ANNs input feed/Sperm tail CatSper 3D signatures low poly/Sperm CatSper 3.fbx
- Generating of 3D training environments for ANNs input feed/Sperm tail CatSper 3D signatures low poly/Sperm CatSper 3.mtl
- Generating of 3D training environments for ANNs input feed/Sperm tail CatSper 3D signatures low poly/Sperm CatSper 3.obj
- Generating of 3D training environments for ANNs input feed/Sperm tail CatSper 3D signatures low poly/Sperm CatSper 4.fbx
- Generating of 3D training environments for ANNs input feed/Sperm tail CatSper 3D signatures low poly/Sperm CatSper 4.mtl
- Generating of 3D training environments for ANNs input feed/Sperm tail CatSper 3D signatures low poly/Sperm CatSper 4.obj
- Generating of 3D training environments for ANNs input feed/Sperm tail CatSper 3D signatures low poly/Sperm CatSper 5.fbx
- Generating of 3D training environments for ANNs input feed/Sperm tail CatSper 3D signatures low poly/Sperm CatSper 5.mtl
- Generating of 3D training environments for ANNs input feed/Sperm tail CatSper 3D signatures low poly/Sperm CatSper 5.obj
- Generating of 3D training environments for ANNs input feed/Sperm tail CatSper 3D signatures low poly/Sperm CatSper 6.fbx
- Generating of 3D training environments for ANNs input feed/Sperm tail CatSper 3D signatures low poly/Sperm CatSper 6.mtl
- Generating of 3D training environments for ANNs input feed/Sperm tail CatSper 3D signatures low poly/Sperm CatSper 6.obj
- Generating of 3D training environments for ANNs input feed/Sperm tail CatSper 3D signatures low poly/Sperm with CatSper domains in tail original pilot render.blend1
- Generating of 3D training environments for ANNs input feed/Sperm tail CatSper 3D signatures low poly/Sperm with CatSper domains in tail original pilot render.fbx
- Generating of 3D training environments for ANNs input feed/Sperm tail CatSper 3D signatures low poly/Sperm with CatSper domains in tail original pilot render.mtl
- Generating of 3D training environments for ANNs input feed/Sperm tail CatSper 3D signatures low poly/Sperm with CatSper domains in tail original pilot render.obj
- Generating of 3D training environments for ANNs input feed/Example Script for placing object into 3D training environments for ANN input feed - noise voxels.log
- Generating of 3D training environments for ANNs input feed/Example Script for placing object into 3D training environments for ANN input feed - noise voxels.py
- Sperm coordinates xyz export matrix generation for ANN supervised/Analytical space sperm only n=100 demonstration of xyz coordinates export.blend
- Sperm coordinates xyz export matrix generation for ANN supervised/Authors notes for Script for exporting coordinates xyz of sperm in 3D space handling.log
- Sperm coordinates xyz export matrix generation for ANN supervised/PrtSc for exporting coordinates xyz of sperm in 3D space in Blender.jpg
- Sperm coordinates xyz export matrix generation for ANN supervised/Script for exporting coordinates xyz of sperm in 3D space.log
- Sperm coordinates xyz export matrix generation for ANN supervised/Script for exporting coordinates xyz of sperm in 3D space.py
- Sperm coordinates xyz export matrix generation for ANN supervised/Sperm coordinates xyz export matrix for ANN supervised learning example.txt
- Sperm coordinates xyz export matrix generation for ANN supervised/Sperm with CatSper domains in tail original low poly  pilot render.mtl
- Sperm coordinates xyz export matrix generation for ANN supervised/Sperm with CatSper domains in tail original pilot low poly render.fbx
- Sperm coordinates xyz export matrix generation for ANN supervised/Sperm with CatSper domains in tail original pilot low poly render.obj
