# Supplementary material for: 3D in situ imaging of the female reproductive tract reveals molecular signatures of fertilizing spermatozoa in mice
Source: eLife. 2020 Oct 20;9:e62043. doi: 10.7554/eLife.62043 (PMC7707823; doi:10.7554/eLife.62043)
Supplement: Figure 5—source data 1. — Custom scripts and 3D objects for developing training environments, ANN input feeding and training, and constructing numerical objects coordinates arrays for supervised learning, and ANN performance evaluation. [file elife-62043-fig5-data1.zip › Generating of 3D training environments for ANNs input feed/Somatic nuclei 3D objects/Somatic nucleus 2.mtl]

# Blender MTL File: 'Somatic nucleus 2.blend'
# Material Count: 1

newmtl Material.006
Ns 96.078431
Ka 0.000000 0.000000 0.000000
Kd 0.000880 0.160718 0.640000
Ks 0.500000 0.500000 0.500000
Ni 1.000000
d 0.000000
illum 2
