# Supplementary material for: 3D in situ imaging of the female reproductive tract reveals molecular signatures of fertilizing spermatozoa in mice
Source: eLife. 2020 Oct 20;9:e62043. doi: 10.7554/eLife.62043 (PMC7707823; doi:10.7554/eLife.62043)
Supplement: Figure 5—source data 1. — Custom scripts and 3D objects for developing training environments, ANN input feeding and training, and constructing numerical objects coordinates arrays for supervised learning, and ANN performance evaluation. [file elife-62043-fig5-data1.zip › Generating of 3D training environments for ANNs input feed/Somatic nuclei 3D objects/Somatic nucleus 3.obj]

# Blender v2.75 (sub 0) OBJ File: 'Somatic nucleus 3.blend'
# www.blender.org
mtllib Somatic nucleus 3.mtl
o Nucleus_3_Sphere.003
v 0.536366 -0.049775 0.065085
v 0.522876 -0.023152 -0.019027
v 0.473855 0.012940 -0.105919
v 0.429493 0.027367 -0.156289
v 0.333783 0.051811 -0.221198
v 0.254581 0.080781 -0.251704
v 0.204790 0.104135 -0.298594
v 0.137182 0.102203 -0.360738
v 0.018166 0.098346 -0.419683
v -0.099052 0.101535 -0.443084
v -0.203407 0.100723 -0.417919
v -0.300477 0.101319 -0.392141
v -0.387592 0.095553 -0.348503
v -0.439411 0.073826 -0.276526
v -0.479336 0.050094 -0.214804
v 0.532276 -0.081575 0.061011
v 0.519470 -0.079317 -0.027707
v 0.483815 -0.073389 -0.116929
v 0.427439 -0.081567 -0.180391
v 0.371122 -0.083160 -0.259520
v 0.283528 -0.065801 -0.317751
v 0.206423 -0.069652 -0.345718
v 0.119030 -0.060562 -0.417529
v 0.002702 -0.054963 -0.444486
v -0.108508 -0.041609 -0.459592
v -0.212136 -0.024497 -0.438218
v -0.309666 -0.006062 -0.411174
v -0.390707 0.010204 -0.357318
v -0.439927 0.013035 -0.280015
v -0.477484 0.018296 -0.217437
v 0.526285 -0.113092 0.059955
v 0.514675 -0.135186 -0.029228
v 0.476853 -0.155289 -0.115932
v 0.413643 -0.193718 -0.200688
v 0.355797 -0.197765 -0.259096
v 0.293841 -0.193409 -0.326456
v 0.196764 -0.195591 -0.372407
v 0.092805 -0.211129 -0.422963
v -0.013201 -0.199437 -0.452187
v -0.117889 -0.173762 -0.449382
v -0.224451 -0.147445 -0.446111
v -0.324565 -0.112040 -0.420935
v -0.397531 -0.073095 -0.355210
v -0.440222 -0.043634 -0.276091
v -0.475478 -0.011756 -0.216896
v 0.518205 -0.143083 0.061574
v 0.505494 -0.191476 -0.021552
v 0.470510 -0.233171 -0.110997
v 0.394854 -0.276466 -0.191621
v 0.365455 -0.316387 -0.262802
v 0.287294 -0.379159 -0.346897
v 0.183862 -0.364559 -0.377713
v 0.073903 -0.348230 -0.415077
v -0.030740 -0.329757 -0.435356
v -0.134100 -0.298470 -0.439026
v -0.238487 -0.262049 -0.436405
v -0.330468 -0.207669 -0.404082
v -0.400949 -0.144897 -0.338147
v -0.440171 -0.090835 -0.266911
v -0.473929 -0.038121 -0.213528
v 0.508575 -0.170176 0.065594
v 0.490435 -0.242342 -0.005889
v 0.461336 -0.307216 -0.093222
v 0.392354 -0.359291 -0.176380
v 0.354773 -0.441359 -0.257657
v 0.258192 -0.470716 -0.309885
v 0.167089 -0.468263 -0.347282
v 0.053617 -0.470330 -0.390149
v -0.060299 -0.449474 -0.401385
v -0.148914 -0.418101 -0.393877
v -0.248232 -0.372826 -0.406785
v -0.352444 -0.299172 -0.390723
v -0.404724 -0.200468 -0.314957
v -0.439791 -0.126679 -0.254600
v -0.472893 -0.060079 -0.207493
v 0.498731 -0.192454 0.071522
v 0.472281 -0.279242 0.012333
v 0.443373 -0.362930 -0.061793
v 0.386050 -0.433613 -0.145633
v 0.324078 -0.512020 -0.219452
v 0.221153 -0.527534 -0.267208
v 0.138392 -0.561392 -0.297950
v 0.024555 -0.572143 -0.343565
v -0.081591 -0.519987 -0.350977
v -0.159530 -0.473528 -0.355619
v -0.247593 -0.445144 -0.363506
v -0.352585 -0.357219 -0.346144
v -0.412987 -0.243805 -0.292705
v -0.441158 -0.153077 -0.240818
v -0.472528 -0.077248 -0.198910
v 0.489817 -0.208927 0.078851
v 0.454989 -0.303098 0.030369
v 0.424244 -0.392994 -0.026408
v 0.375486 -0.493648 -0.102164
v 0.294872 -0.579130 -0.167652
v 0.182766 -0.605283 -0.211296
v 0.095363 -0.607461 -0.230933
v 0.009032 -0.621941 -0.261230
v -0.089715 -0.596883 -0.309964
v -0.188876 -0.544491 -0.318968
v -0.267955 -0.502252 -0.322585
v -0.368812 -0.413663 -0.309981
v -0.423481 -0.279125 -0.269124
v -0.446351 -0.172126 -0.224111
v -0.473393 -0.089616 -0.188280
v 0.482855 -0.219481 0.087494
v 0.441664 -0.316981 0.047515
v 0.408457 -0.407099 0.005613
v 0.354318 -0.527627 -0.052377
v 0.270861 -0.621067 -0.106393
v 0.158821 -0.650230 -0.158223
v 0.066306 -0.631670 -0.186921
v -0.000444 -0.635156 -0.209065
v -0.100245 -0.670174 -0.246457
v -0.216643 -0.626143 -0.272885
v -0.303776 -0.555717 -0.275729
v -0.386063 -0.456229 -0.266541
v -0.436233 -0.308106 -0.238259
v -0.454626 -0.185986 -0.202969
v -0.475823 -0.097734 -0.176159
v 0.478360 -0.224416 0.097748
v 0.432353 -0.323138 0.064513
v 0.397253 -0.414035 0.036071
v 0.332670 -0.543999 -0.008875
v 0.248053 -0.627595 -0.050591
v 0.156131 -0.679142 -0.088129
v 0.062241 -0.703411 -0.120848
v -0.039165 -0.717171 -0.153720
v -0.138145 -0.710299 -0.181784
v -0.240844 -0.663348 -0.203013
v -0.328432 -0.584158 -0.213363
v -0.402993 -0.479307 -0.214756
v -0.449627 -0.324988 -0.198047
v -0.463671 -0.194575 -0.176386
v -0.479543 -0.102227 -0.162810
v 0.476229 -0.223897 0.109784
v 0.430599 -0.324354 0.084736
v 0.389916 -0.419455 0.067980
v 0.326278 -0.546313 0.041947
v 0.237181 -0.643511 0.006900
v 0.118421 -0.677152 -0.022325
v 0.023337 -0.660304 -0.042381
v -0.044261 -0.664356 -0.061670
v -0.144478 -0.699650 -0.097667
v -0.261164 -0.655812 -0.123123
v -0.343495 -0.582187 -0.142119
v -0.418432 -0.477799 -0.157657
v -0.461298 -0.324810 -0.153944
v -0.470957 -0.196869 -0.148034
v -0.483914 -0.103125 -0.148943
v 0.476439 -0.217841 0.123850
v 0.431345 -0.318855 0.109906
v 0.384872 -0.419231 0.106032
v 0.314327 -0.534405 0.103565
v 0.220749 -0.628526 0.081688
v 0.105934 -0.656484 0.047154
v 0.022104 -0.656281 0.015496
v -0.065157 -0.671380 -0.011672
v -0.176738 -0.654876 -0.017231
v -0.270577 -0.598937 -0.044140
v -0.343579 -0.552649 -0.068195
v -0.431236 -0.455262 -0.099998
v -0.469846 -0.310023 -0.113159
v -0.476575 -0.192267 -0.122444
v -0.489104 -0.100086 -0.135432
v 0.478372 -0.206022 0.140009
v 0.433924 -0.304803 0.141359
v 0.379205 -0.405692 0.154058
v 0.294044 -0.494926 0.163859
v 0.211054 -0.587340 0.160743
v 0.100703 -0.607803 0.137969
v 0.018241 -0.641461 0.106219
v -0.100680 -0.655600 0.077708
v -0.199545 -0.598592 0.045801
v -0.272567 -0.548857 0.024622
v -0.353951 -0.516021 -0.005735
v -0.442516 -0.417149 -0.043631
v -0.477120 -0.286543 -0.076972
v -0.482994 -0.180957 -0.100087
v -0.495272 -0.092404 -0.122405
v 0.481220 -0.188406 0.157613
v 0.435771 -0.278771 0.177994
v 0.371961 -0.366775 0.207420
v 0.275385 -0.437240 0.217085
v 0.209413 -0.538228 0.231313
v 0.103499 -0.573804 0.210480
v 0.006701 -0.575147 0.192238
v -0.111371 -0.580279 0.164846
v -0.215534 -0.552924 0.120802
v -0.289577 -0.511840 0.079293
v -0.384863 -0.463877 0.052821
v -0.471965 -0.378822 0.011327
v -0.486412 -0.254905 -0.040172
v -0.491866 -0.161382 -0.079428
v -0.501898 -0.079408 -0.109925
v 0.484391 -0.165617 0.175320
v 0.434898 -0.238522 0.215925
v 0.362591 -0.305089 0.252027
v 0.260805 -0.365797 0.259297
v 0.202653 -0.424879 0.284838
v 0.098960 -0.504666 0.286629
v -0.006033 -0.491105 0.261063
v -0.120163 -0.477557 0.237729
v -0.221026 -0.456565 0.204734
v -0.313387 -0.417948 0.164069
v -0.403834 -0.372237 0.119799
v -0.470036 -0.300677 0.065402
v -0.501261 -0.211745 -0.000715
v -0.502422 -0.132319 -0.057510
v -0.508247 -0.060991 -0.098087
v 0.487217 -0.139127 0.191371
v 0.432712 -0.189806 0.246483
v 0.357202 -0.235025 0.286555
v 0.263225 -0.293958 0.305294
v 0.184072 -0.312203 0.318559
v 0.095856 -0.325347 0.339535
v -0.010005 -0.333383 0.323132
v -0.122703 -0.354744 0.301971
v -0.228723 -0.343062 0.272795
v -0.318205 -0.307254 0.224447
v -0.409087 -0.270488 0.174977
v -0.483933 -0.218244 0.115153
v -0.514875 -0.151294 0.039517
v -0.512235 -0.091624 -0.033850
v -0.514083 -0.037483 -0.087034
v 0.489534 -0.110058 0.204788
v 0.431722 -0.137793 0.267465
v 0.353992 -0.159904 0.319775
v 0.273845 -0.183922 0.336272
v 0.184800 -0.207326 0.367237
v 0.078420 -0.202487 0.372201
v -0.000943 -0.207841 0.351829
v -0.113450 -0.215488 0.364500
v -0.226343 -0.207600 0.325987
v -0.329481 -0.188867 0.283728
v -0.407384 -0.154611 0.218564
v -0.477292 -0.117769 0.152696
v -0.518934 -0.075247 0.074016
v -0.519974 -0.040309 -0.010746
v -0.519199 -0.009504 -0.077113
v 0.491809 -0.079467 0.214966
v 0.433304 -0.082844 0.282280
v 0.342381 -0.074675 0.336339
v 0.276907 -0.074317 0.356986
v 0.159422 -0.064385 0.365326
v 0.073523 -0.039877 0.357346
v 0.004374 -0.029423 0.375575
v -0.085201 -0.045995 0.387326
v -0.216239 -0.057863 0.368820
v -0.327755 -0.050874 0.326240
v -0.402400 -0.031887 0.251463
v -0.470725 -0.012135 0.180547
v -0.520574 0.006933 0.098828
v -0.524050 0.017422 0.008186
v -0.522694 0.021200 -0.068954
v 0.494391 -0.048752 0.221405
v 0.434903 -0.025504 0.290264
v 0.330802 0.002013 0.335718
v 0.258100 0.035186 0.349323
v 0.157533 0.049276 0.378879
v 0.070080 0.045172 0.364016
v 0.001974 0.057553 0.356056
v -0.071762 0.076667 0.382322
v -0.188351 0.095077 0.378607
v -0.295391 0.091072 0.330019
v -0.388437 0.092605 0.269968
v -0.450625 0.091974 0.192308
v -0.507921 0.089270 0.110732
v -0.523998 0.076187 0.020343
v -0.524477 0.052655 -0.063311
v 0.497452 -0.019077 0.223956
v 0.438698 0.029434 0.292198
v 0.335806 0.062975 0.337618
v 0.247587 0.096524 0.350978
v 0.176149 0.135429 0.380588
v 0.099528 0.151728 0.406723
v 0.001541 0.166487 0.375353
v -0.071532 0.202674 0.362952
v -0.168491 0.225066 0.372758
v -0.268045 0.229762 0.340013
v -0.367427 0.212998 0.272928
v -0.449527 0.197764 0.201634
v -0.490539 0.168105 0.114030
v -0.521435 0.132394 0.024945
v -0.525614 0.084008 -0.060862
v 0.501084 0.008709 0.222824
v 0.444992 0.082374 0.288551
v 0.367805 0.139226 0.339806
v 0.275358 0.177441 0.363993
v 0.186015 0.224051 0.379693
v 0.116590 0.286599 0.400600
v 0.020535 0.306919 0.386066
v -0.057245 0.304294 0.351546
v -0.147838 0.317130 0.353601
v -0.255667 0.324029 0.318847
v -0.345758 0.323668 0.263594
v -0.426124 0.289408 0.190906
v -0.482738 0.244783 0.110054
v -0.518824 0.185859 0.022879
v -0.525378 0.113904 -0.061768
v 0.505254 0.033451 0.218184
v 0.450754 0.131367 0.279401
v 0.384399 0.223330 0.324981
v 0.296673 0.304837 0.349089
v 0.210413 0.368078 0.358668
v 0.128330 0.418521 0.364133
v 0.053469 0.447551 0.353794
v -0.034749 0.423032 0.331604
v -0.123013 0.447251 0.317580
v -0.232797 0.445947 0.292471
v -0.326096 0.418605 0.239308
v -0.408826 0.375951 0.173833
v -0.478691 0.317714 0.097955
v -0.511039 0.233447 0.014313
v -0.523487 0.140578 -0.066045
v 0.509708 0.054308 0.210410
v 0.456393 0.172824 0.264724
v 0.385632 0.281352 0.298368
v 0.300538 0.403202 0.323930
v 0.219371 0.475472 0.325091
v 0.135667 0.507420 0.313968
v 0.064668 0.509874 0.294934
v -0.008759 0.496905 0.272233
v -0.091252 0.513807 0.268488
v -0.201780 0.527248 0.249206
v -0.301238 0.497424 0.205111
v -0.391273 0.448170 0.145968
v -0.457416 0.370413 0.074297
v -0.499722 0.273200 -0.000345
v -0.520419 0.163096 -0.073534
v -0.509379 0.033274 -0.144836
v 0.514168 0.070680 0.199973
v 0.463377 0.205016 0.244344
v 0.385073 0.324743 0.266085
v 0.307201 0.482759 0.292003
v 0.213232 0.530787 0.273210
v 0.143985 0.568350 0.260783
v 0.080993 0.573328 0.247954
v 0.012855 0.560835 0.233120
v -0.066742 0.571607 0.220412
v -0.169281 0.576170 0.195091
v -0.273400 0.558473 0.163010
v -0.373761 0.505030 0.107710
v -0.443048 0.415422 0.044690
v -0.490555 0.305432 -0.020312
v -0.516566 0.180722 -0.083925
v 0.518633 0.082009 0.187319
v 0.471755 0.226877 0.218946
v 0.386797 0.360838 0.229284
v 0.303239 0.498495 0.240038
v 0.203442 0.523786 0.213658
v 0.139553 0.554121 0.199399
v 0.086647 0.568794 0.187244
v 0.031582 0.585619 0.178702
v -0.041810 0.607309 0.168804
v -0.143685 0.610951 0.146292
v -0.253511 0.600481 0.111871
v -0.355328 0.543736 0.062328
v -0.429426 0.446945 0.008850
v -0.481465 0.328041 -0.044870
v -0.512225 0.192820 -0.096763
v 0.523142 0.087835 0.172920
v 0.480671 0.238260 0.190095
v 0.391712 0.376930 0.191121
v 0.303022 0.483748 0.185917
v 0.205511 0.508705 0.161873
v 0.140403 0.526226 0.145989
v 0.088045 0.538034 0.132763
v 0.039158 0.566064 0.123783
v -0.026477 0.600091 0.111012
v -0.122141 0.630031 0.088505
v -0.234994 0.623081 0.053579
v -0.338214 0.563707 0.011132
v -0.416279 0.463282 -0.031971
v -0.472470 0.339765 -0.073145
v -0.507664 0.198975 -0.111499
v 0.527540 0.087945 0.157355
v 0.489554 0.238739 0.159073
v 0.409370 0.375881 0.153350
v 0.330201 0.516462 0.149342
v 0.229496 0.541148 0.126018
v 0.164933 0.571034 0.114022
v 0.112379 0.585942 0.100685
v 0.059684 0.604346 0.084172
v -0.009689 0.628715 0.060754
v -0.107846 0.634835 0.025734
v -0.217512 0.624470 -0.009223
v -0.323565 0.564903 -0.044517
v -0.404135 0.463798 -0.076224
v -0.463922 0.339731 -0.103882
v -0.503097 0.198903 -0.127467
v 0.531631 0.082317 0.141231
v 0.498164 0.228199 0.127326
v 0.431091 0.355410 0.111288
v 0.362585 0.519667 0.105700
v 0.268420 0.567564 0.087568
v 0.199551 0.605380 0.073869
v 0.139148 0.612083 0.052329
v 0.075174 0.602364 0.023489
v 0.000227 0.616236 -0.004864
v -0.100066 0.622295 -0.037735
v -0.202932 0.605433 -0.074034
v -0.311137 0.546763 -0.102947
v -0.393433 0.448486 -0.122210
v -0.456276 0.328275 -0.135618
v -0.498725 0.192611 -0.143939
v 0.535083 0.071218 0.125052
v 0.506383 0.206137 0.096565
v 0.453117 0.326324 0.071360
v 0.382111 0.457562 0.049532
v 0.306729 0.533688 0.031231
v 0.226944 0.568247 0.006928
v 0.156781 0.571259 -0.014920
v 0.084248 0.558886 -0.040630
v 0.010946 0.581912 -0.075290
v -0.093829 0.599188 -0.113927
v -0.197831 0.566335 -0.142734
v -0.299793 0.509133 -0.161757
v -0.385236 0.418514 -0.168506
v -0.450112 0.306260 -0.167225
v -0.494654 0.180266 -0.160203
v 0.537605 0.055010 0.109361
v 0.513697 0.173313 0.067670
v 0.472170 0.281821 0.029734
v 0.402392 0.375289 -0.006533
v 0.328098 0.446503 -0.037204
v 0.256493 0.503929 -0.066987
v 0.184882 0.535126 -0.088260
v 0.101353 0.513732 -0.126223
v 0.017000 0.540557 -0.153402
v -0.088679 0.541988 -0.192320
v -0.192528 0.507615 -0.209992
v -0.292358 0.453566 -0.217945
v -0.385197 0.380019 -0.216544
v -0.447774 0.275606 -0.198499
v -0.490941 0.162267 -0.175526
v 0.539119 0.034056 0.094879
v 0.518780 0.131547 0.040338
v 0.474779 0.210514 -0.020036
v 0.405584 0.264224 -0.074065
v 0.333654 0.322439 -0.116942
v 0.279601 0.395231 -0.147744
v 0.188816 0.419063 -0.180007
v 0.105301 0.412616 -0.195234
v 0.028650 0.434743 -0.240080
v -0.081322 0.440214 -0.267623
v -0.186387 0.429874 -0.272506
v -0.288903 0.380853 -0.270684
v -0.374612 0.316838 -0.253664
v -0.444852 0.235155 -0.225953
v -0.487494 0.139150 -0.189206
v 0.521763 -0.071883 0.140869
v 0.539556 0.008981 0.082325
v 0.520925 0.084231 0.015596
v 0.454607 0.142145 -0.062009
v 0.383755 0.187268 -0.107072
v 0.335063 0.241331 -0.153975
v 0.282530 0.273682 -0.208868
v 0.181820 0.286626 -0.231078
v 0.109882 0.323569 -0.247297
v 0.030952 0.357976 -0.298140
v -0.070753 0.361239 -0.323647
v -0.188178 0.332451 -0.330039
v -0.293409 0.301802 -0.323524
v -0.371085 0.247710 -0.287796
v -0.440379 0.186410 -0.247714
v -0.484092 0.111678 -0.200535
v 0.538729 -0.019205 0.072257
v 0.522444 0.032835 -0.004212
v 0.455753 0.085281 -0.084598
v 0.398155 0.128520 -0.121801
v 0.327464 0.162518 -0.192741
v 0.246311 0.162613 -0.228796
v 0.183389 0.178449 -0.254197
v 0.133064 0.213164 -0.306680
v 0.030868 0.241166 -0.358810
v -0.084595 0.231548 -0.379067
v -0.194879 0.221593 -0.381130
v -0.288202 0.200214 -0.354060
v -0.379246 0.175019 -0.322110
v -0.439096 0.132767 -0.265255
v -0.481150 0.081529 -0.209058
v 0.530819 -0.033898 0.021708
v 0.513615 -0.005947 -0.069194
v 0.448675 0.021829 -0.127301
v 0.383464 0.033939 -0.198767
v 0.287450 0.071671 -0.236150
v 0.226323 0.084569 -0.271346
v 0.181346 0.115665 -0.327467
v 0.076566 0.093777 -0.387593
v -0.040461 0.097747 -0.429415
v -0.148539 0.099102 -0.421528
v -0.246305 0.098939 -0.396770
v -0.347116 0.099352 -0.373069
v -0.408457 0.085329 -0.306870
v -0.459017 0.059963 -0.243652
v 0.527263 -0.078947 0.016122
v 0.505826 -0.079676 -0.075959
v 0.456747 -0.070905 -0.143268
v 0.391834 -0.088735 -0.223484
v 0.331610 -0.071164 -0.294866
v 0.245521 -0.065075 -0.329767
v 0.163199 -0.066475 -0.374844
v 0.062017 -0.058717 -0.434424
v -0.052471 -0.048290 -0.448553
v -0.156936 -0.032181 -0.439497
v -0.252910 -0.014469 -0.412947
v -0.349866 0.003512 -0.384747
v -0.411950 0.013457 -0.313455
v -0.457138 0.013355 -0.246321
v -0.206664 0.037997 -0.425907
v -0.104692 0.029587 -0.454381
v 0.434810 -0.020442 -0.168579
v 0.479797 -0.030776 -0.111695
v -0.302254 0.047211 -0.398737
v 0.353803 -0.001171 -0.236981
v -0.387858 0.052608 -0.352067
v 0.268607 0.015200 -0.279629
v -0.439776 0.043158 -0.278467
v 0.215661 0.017300 -0.331561
v -0.478527 0.034104 -0.216197
v 0.118276 0.016980 -0.383214
v 0.534424 -0.065687 0.063046
v 0.009189 0.018080 -0.434405
v 0.521344 -0.051442 -0.023347
v 0.520793 -0.124670 0.016247
v 0.493126 -0.145375 -0.074688
v 0.453667 -0.170971 -0.156699
v 0.379182 -0.197008 -0.229647
v 0.331044 -0.196781 -0.296073
v 0.237402 -0.189676 -0.342759
v 0.147707 -0.205609 -0.398503
v 0.039718 -0.205185 -0.436106
v -0.066585 -0.188746 -0.456221
v -0.172866 -0.162062 -0.451105
v -0.267211 -0.127528 -0.424363
v -0.352120 -0.088736 -0.380025
v -0.415882 -0.056143 -0.309339
v -0.454571 -0.029223 -0.244112
v -0.113838 -0.109702 -0.457538
v -0.005479 -0.129473 -0.451387
v 0.485014 -0.114513 -0.117714
v 0.517187 -0.106869 -0.028766
v -0.218493 -0.085751 -0.442425
v 0.427245 -0.142972 -0.195611
v -0.319907 -0.059305 -0.419192
v 0.362722 -0.154525 -0.259872
v -0.394508 -0.031870 -0.356866
v 0.291436 -0.132023 -0.327173
v -0.440123 -0.016150 -0.278079
v 0.201451 -0.126130 -0.355198
v -0.476536 0.003015 -0.217211
v 0.109196 -0.134966 -0.426146
v 0.529424 -0.097371 0.060512
v 0.510622 -0.169012 0.021717
v 0.489282 -0.211107 -0.067094
v 0.432142 -0.258493 -0.154781
v 0.377506 -0.290037 -0.220553
v 0.333630 -0.356810 -0.311361
v 0.234010 -0.375547 -0.364215
v 0.127234 -0.352201 -0.395175
v 0.021606 -0.338954 -0.425250
v -0.082399 -0.314261 -0.437086
v -0.183248 -0.277127 -0.432419
v -0.293250 -0.243502 -0.434070
v -0.369976 -0.176346 -0.374267
v -0.419815 -0.115138 -0.297364
v -0.453830 -0.065506 -0.238949
v -0.440245 -0.068234 -0.271275
v -0.399474 -0.110332 -0.346542
v 0.187274 -0.283764 -0.379277
v 0.291936 -0.278523 -0.334848
v -0.474705 -0.025230 -0.215225
v 0.082894 -0.280393 -0.419418
v 0.522423 -0.128105 0.060814
v -0.021873 -0.263143 -0.439680
v 0.510653 -0.163183 -0.025707
v -0.125800 -0.235781 -0.443046
v 0.471598 -0.193460 -0.112655
v -0.232044 -0.206173 -0.443233
v 0.398120 -0.235058 -0.194346
v -0.328252 -0.160880 -0.413623
v 0.355042 -0.248005 -0.255509
v 0.496759 -0.207899 0.030919
v 0.476833 -0.272857 -0.047390
v 0.424462 -0.338222 -0.140072
v 0.378263 -0.388668 -0.209132
v 0.305685 -0.468252 -0.293963
v 0.212520 -0.466080 -0.325212
v 0.109604 -0.469332 -0.369339
v -0.001574 -0.459611 -0.399519
v -0.107212 -0.433155 -0.393284
v -0.195012 -0.396793 -0.397921
v -0.307763 -0.345979 -0.413237
v -0.381429 -0.247844 -0.353016
v -0.423469 -0.160199 -0.281200
v -0.453126 -0.094595 -0.230664
v 0.467098 -0.269861 -0.103038
v 0.498438 -0.217501 -0.013760
v -0.244641 -0.314374 -0.420965
v -0.143166 -0.360076 -0.422222
v 0.393891 -0.316114 -0.184677
v -0.345463 -0.256734 -0.400789
v 0.363916 -0.380915 -0.262979
v -0.401356 -0.173048 -0.324658
v 0.277396 -0.433953 -0.333915
v -0.439799 -0.109573 -0.260319
v 0.177921 -0.420876 -0.365040
v -0.473430 -0.049350 -0.210540
v 0.063754 -0.409407 -0.402561
v 0.513461 -0.156759 0.063640
v -0.042426 -0.390672 -0.421670
v 0.481963 -0.237528 0.041870
v 0.457832 -0.317807 -0.021111
v 0.414558 -0.403653 -0.107759
v 0.358379 -0.466135 -0.178874
v 0.270200 -0.526039 -0.250933
v 0.181006 -0.535213 -0.276996
v 0.082213 -0.573205 -0.322173
v -0.032333 -0.550955 -0.348074
v -0.121568 -0.486501 -0.350619
v -0.202570 -0.466652 -0.361488
v -0.303065 -0.409851 -0.361994
v -0.385687 -0.299566 -0.320142
v -0.427535 -0.192854 -0.263427
v -0.453779 -0.116234 -0.219712
v 0.154738 -0.510663 -0.321762
v 0.237074 -0.496122 -0.284336
v -0.472671 -0.068881 -0.203229
v -0.440068 -0.140277 -0.247375
v 0.040013 -0.522946 -0.369017
v 0.503623 -0.181532 0.068650
v -0.076275 -0.485966 -0.372841
v 0.481250 -0.261944 0.003837
v -0.152166 -0.446740 -0.369212
v 0.452833 -0.337184 -0.077564
v -0.244687 -0.407478 -0.379861
v 0.389057 -0.397178 -0.161601
v -0.345682 -0.323038 -0.361210
v 0.338745 -0.478163 -0.239014
v -0.408727 -0.222164 -0.302791
v 0.468372 -0.258068 0.053705
v 0.437890 -0.344146 0.004690
v 0.400954 -0.441905 -0.063962
v 0.338400 -0.537871 -0.135632
v 0.238667 -0.597853 -0.192740
v 0.136934 -0.602606 -0.221937
v 0.053299 -0.611549 -0.239506
v -0.042989 -0.612235 -0.292243
v -0.137603 -0.572136 -0.315466
v -0.225782 -0.519270 -0.318896
v -0.320511 -0.465845 -0.318910
v -0.399244 -0.346429 -0.290784
v -0.434375 -0.218104 -0.243585
v -0.456300 -0.131780 -0.205620
v -0.257529 -0.478200 -0.346107
v -0.171906 -0.500860 -0.336547
v 0.381698 -0.463813 -0.124041
v 0.433346 -0.378690 -0.043078
v -0.360826 -0.384601 -0.327646
v 0.307933 -0.543022 -0.190660
v -0.417469 -0.260235 -0.280268
v 0.201761 -0.569982 -0.239314
v -0.443379 -0.162628 -0.232588
v 0.116689 -0.591434 -0.261575
v -0.472847 -0.083581 -0.193573
v 0.014053 -0.600454 -0.306434
v 0.494171 -0.200895 0.075286
v -0.084050 -0.555437 -0.328651
v 0.463233 -0.291696 0.021926
v 0.458099 -0.270740 0.065933
v 0.422245 -0.358055 0.027966
v 0.384497 -0.462336 -0.022325
v 0.313457 -0.577410 -0.079290
v 0.217028 -0.642979 -0.133035
v 0.108650 -0.638853 -0.173537
v 0.030781 -0.627636 -0.197536
v -0.038345 -0.649024 -0.223183
v -0.165754 -0.655043 -0.263386
v -0.258680 -0.588105 -0.274823
v -0.345887 -0.509440 -0.271133
v -0.414271 -0.385474 -0.254775
v -0.444799 -0.237885 -0.217998
v -0.461413 -0.141987 -0.188398
v -0.474467 -0.093701 -0.182206
v -0.449892 -0.178745 -0.213759
v 0.004958 -0.623522 -0.224415
v 0.076334 -0.615741 -0.203446
v 0.486160 -0.214345 0.083212
v -0.096118 -0.635982 -0.279774
v 0.447711 -0.310170 0.039311
v -0.202283 -0.582855 -0.299085
v 0.415472 -0.399896 -0.009248
v -0.284724 -0.527453 -0.300844
v 0.366145 -0.510937 -0.076095
v -0.377294 -0.434257 -0.288304
v 0.284529 -0.601570 -0.139511
v -0.429371 -0.292631 -0.254065
v 0.169760 -0.626286 -0.185819
v 0.452001 -0.276897 0.079515
v 0.412468 -0.364513 0.050405
v 0.369666 -0.475137 0.015765
v 0.289382 -0.589247 -0.030708
v 0.203038 -0.653589 -0.069123
v 0.106407 -0.689758 -0.105014
v 0.014934 -0.709184 -0.136055
v -0.088804 -0.713600 -0.167769
v -0.190173 -0.689224 -0.193076
v -0.284640 -0.623753 -0.208188
v -0.365912 -0.533305 -0.214430
v -0.429722 -0.407334 -0.208444
v -0.456152 -0.250190 -0.185169
v -0.467685 -0.148089 -0.168371
v -0.394481 -0.468018 -0.240924
v -0.317852 -0.571161 -0.244330
v 0.257054 -0.623249 -0.074259
v 0.341664 -0.535051 -0.029425
v -0.442593 -0.316165 -0.218340
v 0.160063 -0.666633 -0.124988
v -0.459058 -0.190081 -0.189890
v 0.067160 -0.658347 -0.168405
v -0.477611 -0.099948 -0.169490
v -0.010758 -0.659873 -0.197698
v 0.480457 -0.222031 0.092593
v -0.118929 -0.690689 -0.218113
v 0.436356 -0.319967 0.056199
v -0.229634 -0.648916 -0.237248
v 0.402006 -0.408961 0.021215
v 0.449339 -0.276578 0.095401
v 0.408206 -0.367410 0.075189
v 0.360752 -0.478160 0.057552
v 0.282831 -0.597820 0.023731
v 0.180028 -0.667636 -0.008572
v 0.066852 -0.666708 -0.032932
v -0.012637 -0.656571 -0.051483
v -0.082217 -0.678261 -0.075604
v -0.210225 -0.684678 -0.113795
v -0.301607 -0.616712 -0.130423
v -0.381416 -0.533117 -0.151618
v -0.443405 -0.404889 -0.156772
v -0.465173 -0.251463 -0.149461
v -0.473593 -0.150104 -0.147425
v 0.477161 -0.224227 0.103679
v -0.481674 -0.102655 -0.155822
v -0.143144 -0.706826 -0.136655
v -0.044384 -0.682281 -0.084586
v 0.431014 -0.323527 0.074170
v -0.250950 -0.663121 -0.165544
v 0.392898 -0.415031 0.051853
v -0.337196 -0.584052 -0.179259
v 0.328484 -0.543833 0.014910
v -0.410792 -0.478888 -0.186056
v 0.242710 -0.632808 -0.026007
v -0.455317 -0.324644 -0.175539
v 0.138706 -0.680866 -0.053146
v -0.467370 -0.195621 -0.161929
v 0.036607 -0.678707 -0.065629
v 0.450230 -0.270158 0.114730
v 0.407674 -0.364282 0.106333
v 0.350540 -0.475500 0.105620
v 0.270027 -0.583435 0.094364
v 0.162081 -0.648890 0.064884
v 0.061396 -0.652945 0.032161
v -0.017459 -0.658703 -0.001487
v -0.126389 -0.667813 -0.011697
v -0.222605 -0.628783 -0.029529
v -0.304294 -0.571591 -0.054794
v -0.389763 -0.511994 -0.085958
v -0.453798 -0.382784 -0.107271
v -0.471941 -0.243138 -0.117219
v -0.479429 -0.147193 -0.127819
v 0.229209 -0.638436 0.046578
v 0.322002 -0.540354 0.072397
v -0.465462 -0.316682 -0.132660
v -0.424808 -0.465921 -0.128476
v 0.110594 -0.665714 0.013207
v -0.473410 -0.194418 -0.134646
v 0.021416 -0.652339 -0.018712
v -0.486381 -0.101640 -0.142132
v -0.049016 -0.659490 -0.042858
v 0.476221 -0.220969 0.116645
v -0.162135 -0.679977 -0.057702
v 0.430661 -0.321532 0.096665
v -0.267391 -0.626244 -0.080072
v 0.387244 -0.418707 0.085706
v -0.343625 -0.566705 -0.102712
v 0.453305 -0.256625 0.138269
v 0.408135 -0.350925 0.146064
v 0.334924 -0.456722 0.160117
v 0.256581 -0.533974 0.163559
v 0.150486 -0.605817 0.151764
v 0.062490 -0.614193 0.121675
v -0.040669 -0.655095 0.091186
v -0.153242 -0.631529 0.058646
v -0.236565 -0.563135 0.036212
v -0.312674 -0.540026 0.008885
v -0.403617 -0.476860 -0.023753
v -0.462741 -0.350916 -0.060943
v -0.479273 -0.227332 -0.089390
v -0.486357 -0.137944 -0.110126
v -0.186144 -0.623473 0.014776
v -0.087001 -0.667797 0.033497
v 0.432653 -0.312074 0.124790
v 0.477392 -0.212076 0.131726
v -0.270093 -0.566292 -0.006262
v 0.382264 -0.412732 0.128754
v -0.349702 -0.539625 -0.036049
v 0.304914 -0.514982 0.134249
v -0.436852 -0.435265 -0.071909
v 0.215859 -0.604380 0.119063
v -0.472626 -0.296992 -0.094729
v 0.103491 -0.635469 0.091249
v -0.479530 -0.186720 -0.110982
v 0.022257 -0.654364 0.056078
v -0.492064 -0.096388 -0.128928
v 0.456913 -0.234453 0.164955
v 0.405605 -0.320324 0.192207
v 0.319404 -0.408233 0.213328
v 0.249302 -0.474608 0.224672
v 0.151685 -0.570879 0.224069
v 0.056419 -0.570106 0.199885
v -0.053292 -0.577886 0.178617
v -0.163971 -0.567834 0.146760
v -0.252527 -0.529994 0.095533
v -0.332808 -0.488621 0.065603
v -0.441269 -0.434948 0.035857
v -0.481887 -0.314790 -0.015092
v -0.488626 -0.203620 -0.062023
v -0.493841 -0.121728 -0.093705
v -0.481107 -0.270398 -0.059318
v -0.448208 -0.391362 -0.016326
v 0.101816 -0.586259 0.170652
v 0.209571 -0.564246 0.195507
v -0.486870 -0.171466 -0.089942
v 0.014171 -0.604337 0.151084
v -0.498543 -0.086123 -0.116200
v -0.106204 -0.620386 0.122836
v 0.479842 -0.197380 0.148648
v -0.210144 -0.575177 0.077473
v 0.435201 -0.292632 0.158739
v -0.276323 -0.529480 0.048434
v 0.376177 -0.388267 0.180293
v -0.364058 -0.487027 0.021686
v 0.284354 -0.466952 0.190601
v 0.459689 -0.202954 0.193047
v 0.399265 -0.271096 0.235712
v 0.309796 -0.340025 0.256772
v 0.232339 -0.386777 0.267765
v 0.154436 -0.476226 0.291420
v 0.044520 -0.501825 0.273201
v -0.064283 -0.479829 0.249057
v -0.170595 -0.467038 0.221285
v -0.267118 -0.437358 0.184280
v -0.353578 -0.390635 0.140543
v -0.450720 -0.348441 0.095634
v -0.490903 -0.256932 0.032510
v -0.498774 -0.167757 -0.031757
v -0.501842 -0.097502 -0.077445
v 0.435774 -0.259260 0.197031
v 0.482908 -0.177120 0.166416
v -0.305737 -0.468414 0.124642
v -0.217301 -0.507210 0.166581
v 0.367743 -0.336072 0.231178
v -0.395417 -0.414852 0.086223
v 0.267796 -0.400144 0.239486
v -0.475818 -0.343604 0.037707
v 0.208002 -0.484816 0.261490
v -0.491551 -0.233154 -0.021256
v 0.103182 -0.550050 0.252114
v -0.496675 -0.147475 -0.068998
v 0.001522 -0.538429 0.228338
v -0.505078 -0.070440 -0.104081
v -0.115732 -0.529017 0.201200
v 0.460750 -0.164683 0.218222
v 0.391635 -0.213009 0.266710
v 0.317793 -0.261518 0.300359
v 0.219241 -0.303594 0.308372
v 0.143600 -0.321695 0.334461
v 0.039277 -0.321708 0.323701
v -0.064086 -0.346749 0.313935
v -0.175019 -0.348287 0.286237
v -0.276983 -0.328957 0.251525
v -0.366694 -0.291231 0.200905
v -0.435758 -0.239849 0.142605
v -0.488033 -0.179309 0.077164
v -0.507934 -0.117487 0.000310
v -0.508978 -0.065481 -0.061093
v 0.098715 -0.407287 0.315116
v 0.190575 -0.357607 0.297732
v -0.507146 -0.112817 -0.046232
v -0.508054 -0.182690 0.018703
v -0.012420 -0.416841 0.292462
v -0.511143 -0.049513 -0.092654
v -0.121956 -0.416906 0.269665
v 0.485982 -0.152389 0.183395
v -0.222787 -0.397033 0.236162
v 0.434102 -0.214197 0.231801
v -0.315057 -0.361903 0.193583
v 0.358486 -0.268839 0.267836
v -0.407838 -0.323324 0.148111
v 0.257798 -0.328570 0.277677
v -0.478085 -0.260730 0.090392
v 0.461364 -0.122862 0.237796
v 0.394812 -0.153656 0.297475
v 0.317020 -0.164020 0.326752
v 0.221849 -0.202014 0.348319
v 0.131592 -0.204457 0.377963
v 0.039959 -0.202063 0.361712
v -0.053081 -0.210605 0.352689
v -0.170628 -0.213753 0.348158
v -0.275709 -0.197057 0.302387
v -0.360708 -0.167975 0.245960
v -0.429490 -0.132143 0.181039
v -0.498257 -0.095377 0.114419
v -0.514059 -0.054589 0.030023
v -0.516756 -0.026375 -0.045777
v -0.325780 -0.250942 0.255402
v -0.229098 -0.278493 0.300831
v 0.358885 -0.198566 0.306564
v 0.432116 -0.163561 0.257400
v -0.408564 -0.212416 0.196944
v 0.272072 -0.246380 0.326369
v -0.484595 -0.169054 0.134791
v 0.184986 -0.272970 0.338004
v -0.517506 -0.113836 0.056878
v 0.087038 -0.268236 0.360391
v -0.516071 -0.066762 -0.022603
v -0.004234 -0.263200 0.336697
v -0.516685 -0.023740 -0.082158
v -0.118515 -0.286714 0.339838
v 0.488516 -0.124632 0.198120
v 0.462602 -0.079358 0.251178
v 0.397245 -0.083496 0.322254
v 0.308945 -0.071288 0.342727
v 0.215009 -0.078320 0.367888
v 0.110393 -0.046321 0.359443
v 0.038942 -0.040303 0.358974
v -0.031824 -0.026393 0.389603
v -0.149596 -0.056939 0.373180
v -0.270746 -0.055716 0.345227
v -0.357866 -0.040395 0.282614
v -0.427236 -0.021635 0.211855
v -0.499792 -0.002392 0.140510
v -0.515149 0.014228 0.052025
v -0.521801 0.018123 -0.032455
v -0.522178 -0.011755 -0.001280
v -0.518191 -0.034247 0.086355
v 0.005229 -0.122934 0.376300
v 0.077478 -0.112170 0.363302
v -0.521076 0.005749 -0.073068
v -0.104093 -0.131208 0.364801
v 0.490760 -0.094785 0.209929
v -0.223187 -0.136777 0.347273
v 0.432689 -0.110522 0.274874
v -0.330953 -0.121195 0.306724
v 0.348912 -0.117998 0.328580
v -0.402806 -0.092713 0.233885
v 0.279904 -0.123672 0.352499
v -0.470050 -0.064608 0.165701
v 0.173516 -0.121315 0.369476
v 0.464887 -0.035540 0.258755
v 0.392628 -0.010903 0.328933
v 0.291948 0.015401 0.338327
v 0.213165 0.053822 0.362666
v 0.103282 0.043003 0.371744
v 0.036594 0.051271 0.356080
v -0.030262 0.061932 0.360771
v -0.129361 0.094455 0.397360
v -0.239781 0.091481 0.350860
v -0.350916 0.093307 0.307459
v -0.427498 0.093517 0.234264
v -0.474120 0.090161 0.151097
v -0.520034 0.084703 0.065718
v -0.523802 0.064036 -0.023130
v -0.398581 0.030175 0.261692
v -0.313486 0.020996 0.328330
v 0.268199 -0.019674 0.349923
v 0.337634 -0.034265 0.338830
v -0.463057 0.040098 0.187072
v 0.152998 -0.016306 0.368236
v -0.514831 0.048546 0.104842
v 0.069923 0.005744 0.356388
v -0.524217 0.046849 0.014436
v -0.000485 0.018254 0.355411
v -0.523618 0.036869 -0.066116
v -0.070289 0.023292 0.390885
v 0.493168 -0.064081 0.218253
v -0.200313 0.018839 0.370795
v 0.434210 -0.054063 0.286485
v 0.468401 0.007253 0.261144
v 0.393931 0.050194 0.320302
v 0.289457 0.077569 0.343009
v 0.208210 0.116031 0.361502
v 0.142558 0.149506 0.398787
v 0.047305 0.148111 0.391376
v -0.033549 0.186852 0.364252
v -0.117212 0.210226 0.363774
v -0.216287 0.226638 0.356789
v -0.323654 0.227977 0.315130
v -0.404909 0.202160 0.234577
v -0.468191 0.182599 0.157178
v -0.517168 0.153255 0.070094
v -0.523466 0.108795 -0.018761
v -0.525020 0.068203 -0.062040
v -0.522393 0.104232 0.022721
v -0.075347 0.135380 0.368164
v 0.002442 0.102193 0.362373
v 0.495965 -0.033944 0.222711
v -0.177747 0.170578 0.382573
v 0.436432 0.002188 0.290992
v -0.278264 0.160985 0.330435
v 0.330868 0.033656 0.334948
v -0.379949 0.153282 0.272666
v 0.250593 0.070454 0.348350
v -0.453215 0.145893 0.198643
v 0.173136 0.104583 0.380586
v -0.497231 0.128532 0.112039
v 0.082954 0.089369 0.382944
v 0.472738 0.047649 0.258524
v 0.408912 0.112429 0.313820
v 0.318454 0.159438 0.353158
v 0.227891 0.195182 0.369343
v 0.148642 0.255930 0.387833
v 0.075980 0.305841 0.404500
v -0.025100 0.300335 0.358072
v -0.093079 0.307478 0.349340
v -0.206643 0.325076 0.345097
v -0.299795 0.325517 0.290747
v -0.386416 0.307647 0.228068
v -0.463333 0.272122 0.153486
v -0.505542 0.217012 0.066354
v -0.520783 0.150234 -0.019788
v 0.254325 0.123090 0.354584
v 0.350363 0.096159 0.339256
v -0.437738 0.243770 0.195989
v -0.355680 0.269056 0.268262
v 0.178355 0.167153 0.379950
v -0.485537 0.205768 0.111748
v 0.112450 0.224883 0.410278
v -0.519984 0.158957 0.023934
v 0.008616 0.233434 0.382707
v -0.525608 0.098956 -0.061275
v -0.065279 0.253103 0.354801
v 0.499295 -0.005194 0.223415
v -0.158589 0.267162 0.360568
v 0.441668 0.055938 0.290289
v -0.259704 0.275538 0.331097
v 0.478116 0.083657 0.251168
v 0.418736 0.175596 0.300560
v 0.337400 0.267622 0.339587
v 0.255375 0.338945 0.354425
v 0.164697 0.385351 0.355974
v 0.091982 0.441402 0.360850
v 0.008567 0.428532 0.338421
v -0.075237 0.432503 0.323352
v -0.174268 0.449948 0.306556
v -0.284355 0.429842 0.264715
v -0.365441 0.399775 0.209020
v -0.440991 0.344335 0.135007
v -0.499669 0.278079 0.055834
v -0.516302 0.187205 -0.025979
v -0.047164 0.359572 0.343978
v 0.038645 0.384497 0.377802
v 0.503211 0.021089 0.220518
v -0.524507 0.127253 -0.063866
v -0.135134 0.387281 0.338425
v 0.448224 0.106968 0.284011
v -0.248898 0.386845 0.305889
v 0.379441 0.182724 0.333422
v -0.335896 0.371615 0.251596
v 0.295526 0.253300 0.361989
v -0.417504 0.332781 0.182257
v 0.202111 0.307295 0.373436
v -0.483099 0.282699 0.104688
v 0.123794 0.351434 0.384424
v -0.515296 0.209647 0.018630
v 0.484305 0.114284 0.239277
v 0.421439 0.225800 0.281131
v 0.336293 0.334415 0.308130
v 0.262157 0.451696 0.328722
v 0.175279 0.489836 0.316893
v 0.096949 0.512007 0.304382
v 0.029340 0.495383 0.279152
v -0.047671 0.502788 0.268590
v -0.141452 0.521605 0.262474
v -0.256426 0.512501 0.225347
v -0.344592 0.475072 0.178733
v -0.425238 0.409346 0.109753
v -0.485017 0.325792 0.037433
v -0.510597 0.218604 -0.036946
v -0.517123 0.099911 -0.109393
v -0.399977 0.412167 0.160001
v -0.314060 0.457825 0.221673
v 0.215854 0.421732 0.341263
v 0.296352 0.346200 0.333174
v -0.469234 0.344783 0.086121
v 0.131034 0.464687 0.338590
v -0.505017 0.253172 0.007005
v 0.060844 0.481921 0.321447
v -0.522000 0.151872 -0.069750
v -0.019969 0.468140 0.300392
v 0.507543 0.043867 0.214294
v -0.108407 0.482224 0.292460
v 0.453690 0.152188 0.272206
v -0.216660 0.486851 0.271527
v 0.386009 0.253410 0.311699
v 0.490935 0.138232 0.223203
v 0.423980 0.264743 0.256156
v 0.345016 0.409305 0.280660
v 0.258578 0.512965 0.284278
v 0.175774 0.551995 0.265259
v 0.111770 0.572962 0.253468
v 0.047885 0.564605 0.239339
v -0.024541 0.562785 0.226578
v -0.114375 0.574151 0.208279
v -0.220835 0.566619 0.178991
v -0.324395 0.535474 0.137500
v -0.409321 0.460720 0.076268
v -0.466987 0.360960 0.012161
v -0.504186 0.243626 -0.052152
v 0.511990 0.062480 0.205184
v -0.518516 0.171922 -0.078700
v -0.077343 0.539236 0.241574
v -0.000342 0.517221 0.248980
v 0.459883 0.188997 0.254700
v -0.185006 0.553887 0.219653
v 0.385402 0.302549 0.281950
v -0.287016 0.528512 0.183761
v 0.306031 0.450107 0.310832
v -0.382780 0.476636 0.126737
v 0.219133 0.512280 0.301886
v -0.449779 0.392648 0.059433
v 0.141375 0.544925 0.287689
v -0.494998 0.289246 -0.010302
v 0.071276 0.540071 0.270492
v 0.497958 0.154515 0.203792
v 0.428891 0.293290 0.225045
v 0.348181 0.443753 0.238488
v 0.245656 0.506740 0.223666
v 0.168602 0.539981 0.205558
v 0.112059 0.560583 0.192277
v 0.059660 0.572855 0.181462
v -0.001380 0.595793 0.174136
v -0.090062 0.607640 0.158098
v -0.197007 0.606025 0.130507
v -0.306102 0.575896 0.087484
v -0.393417 0.496220 0.035671
v -0.455680 0.388131 -0.018050
v -0.497370 0.260874 -0.070941
v 0.207009 0.530119 0.241809
v 0.306951 0.498600 0.268012
v -0.436247 0.431186 0.026768
v -0.364626 0.524436 0.084917
v 0.142814 0.567882 0.229788
v -0.486021 0.316727 -0.032553
v 0.086112 0.579897 0.217698
v -0.514409 0.186784 -0.090323
v 0.024823 0.583510 0.206539
v 0.516411 0.076335 0.193649
v -0.054658 0.594036 0.195122
v 0.467634 0.215944 0.231765
v -0.156518 0.590234 0.170850
v 0.385761 0.342424 0.247578
v -0.262762 0.578782 0.138020
v 0.504646 0.162955 0.182304
v 0.436412 0.308251 0.190803
v 0.352782 0.448168 0.193661
v 0.244714 0.487679 0.169362
v 0.169981 0.518264 0.153204
v 0.112305 0.528742 0.138134
v 0.064107 0.548159 0.127653
v 0.009403 0.579330 0.117566
v -0.070453 0.614195 0.100733
v -0.177189 0.629689 0.072072
v -0.287620 0.596281 0.032625
v -0.378351 0.514609 -0.010527
v -0.444632 0.402015 -0.052537
v -0.490552 0.269641 -0.092412
v -0.033740 0.600208 0.138352
v 0.034465 0.570547 0.149128
v 0.476390 0.232503 0.204577
v 0.520897 0.084909 0.180121
v -0.132063 0.620019 0.116595
v 0.388506 0.369169 0.209368
v -0.244628 0.612110 0.082004
v 0.300451 0.484693 0.210215
v -0.346671 0.553622 0.036703
v 0.202566 0.511885 0.185987
v -0.422853 0.455115 -0.011560
v 0.137646 0.532625 0.169929
v -0.476981 0.333952 -0.058978
v 0.084950 0.543534 0.155942
v -0.509953 0.195919 -0.104120
v 0.511219 0.163351 0.159187
v 0.449687 0.307149 0.155090
v 0.373000 0.460292 0.155003
v 0.272150 0.524396 0.134543
v 0.194154 0.557010 0.119605
v 0.137320 0.577416 0.107305
v 0.086149 0.590508 0.092356
v 0.028418 0.615650 0.073900
v -0.056057 0.630301 0.043711
v -0.160618 0.630275 0.008101
v -0.272151 0.598522 -0.026724
v -0.364776 0.515306 -0.060673
v -0.434314 0.402369 -0.089921
v -0.484064 0.269741 -0.115699
v -0.410207 0.463541 -0.054097
v -0.330809 0.564193 -0.016654
v 0.150033 0.540879 0.128262
v 0.215410 0.520445 0.142782
v -0.468197 0.339806 -0.088527
v 0.097082 0.551618 0.115131
v -0.505385 0.198964 -0.119488
v 0.048096 0.579630 0.103276
v 0.525351 0.087877 0.165137
v -0.018198 0.610565 0.086072
v 0.485298 0.238440 0.174611
v -0.114651 0.631622 0.058023
v 0.399441 0.376456 0.172586
v -0.226984 0.623868 0.022653
v 0.313567 0.493433 0.166095
v 0.517232 0.155756 0.134745
v 0.464931 0.292033 0.118401
v 0.396165 0.443391 0.108604
v 0.314355 0.550135 0.096653
v 0.230426 0.588414 0.081421
v 0.168047 0.610465 0.064163
v 0.107599 0.604398 0.038472
v 0.039987 0.605787 0.009517
v -0.046602 0.619315 -0.019698
v -0.151031 0.613137 -0.055819
v -0.256981 0.580398 -0.089267
v -0.353074 0.498204 -0.112940
v -0.425082 0.388886 -0.128803
v -0.478103 0.261007 -0.139889
v -0.103554 0.625529 -0.007311
v -0.005260 0.626955 0.028955
v 0.420066 0.365285 0.132181
v 0.493979 0.233501 0.143142
v -0.209259 0.614437 -0.041955
v 0.348070 0.526002 0.129694
v -0.317479 0.555855 -0.073677
v 0.246685 0.556559 0.108345
v -0.398793 0.456145 -0.099219
v 0.182270 0.594175 0.097066
v -0.460088 0.334009 -0.119789
v 0.126825 0.607029 0.080744
v -0.500913 0.195778 -0.135722
v 0.068882 0.612870 0.058331
v 0.529597 0.085122 0.149293
v 0.522617 0.139816 0.110399
v 0.480025 0.264843 0.084056
v 0.411116 0.384277 0.056438
v 0.347207 0.508373 0.042627
v 0.263725 0.548777 0.019372
v 0.188761 0.573191 -0.004459
v 0.120183 0.555921 -0.026429
v 0.048901 0.567144 -0.056261
v -0.035371 0.592298 -0.094366
v -0.150948 0.582792 -0.129463
v -0.245963 0.540799 -0.153039
v -0.343474 0.463835 -0.165290
v -0.423286 0.366930 -0.170218
v -0.472878 0.243740 -0.163826
v -0.453055 0.317197 -0.151392
v -0.388955 0.433180 -0.145167
v 0.146311 0.590075 0.018084
v 0.213983 0.593311 0.043446
v -0.496696 0.186464 -0.152101
v 0.076963 0.568738 -0.011064
v 0.533398 0.076746 0.133170
v 0.005828 0.594661 -0.038199
v 0.502352 0.217298 0.111843
v -0.098048 0.611836 -0.072859
v 0.442052 0.340301 0.091389
v -0.200343 0.586272 -0.107794
v 0.374937 0.496026 0.079042
v -0.305744 0.527973 -0.132399
v 0.290449 0.559806 0.061991
v 0.526868 0.116145 0.087175
v 0.493234 0.225242 0.049959
v 0.435613 0.333071 0.009216
v 0.366818 0.413211 -0.020451
v 0.286322 0.466403 -0.053155
v 0.221721 0.527861 -0.075573
v 0.140899 0.516719 -0.106725
v 0.061872 0.523873 -0.137859
v -0.032315 0.544546 -0.170950
v -0.145108 0.522637 -0.203691
v -0.239709 0.483563 -0.213921
v -0.336651 0.413868 -0.215977
v -0.420956 0.330534 -0.208945
v -0.468627 0.218976 -0.186352
v 0.463383 0.304972 0.051427
v 0.510205 0.189850 0.082100
v -0.195774 0.536651 -0.176222
v -0.090387 0.571000 -0.153236
v 0.389409 0.408214 0.020145
v -0.295973 0.481476 -0.189854
v 0.317904 0.489739 -0.002018
v -0.386289 0.400057 -0.192890
v 0.240482 0.537624 -0.029579
v -0.448610 0.290761 -0.182740
v 0.170456 0.554967 -0.047269
v -0.492820 0.171318 -0.167908
v 0.092648 0.543188 -0.078433
v 0.536396 0.063094 0.117237
v 0.012419 0.562742 -0.113978
v 0.529972 0.085791 0.065997
v 0.498540 0.172158 0.012326
v 0.438092 0.239166 -0.049286
v 0.366525 0.287568 -0.096999
v 0.303101 0.358862 -0.131743
v 0.245403 0.418746 -0.165412
v 0.136262 0.407868 -0.184725
v 0.073588 0.418546 -0.211302
v -0.026251 0.445291 -0.261715
v -0.133505 0.436334 -0.268628
v -0.237731 0.406732 -0.272088
v -0.338205 0.355508 -0.267427
v -0.413983 0.278028 -0.241638
v -0.465279 0.187222 -0.206494
v 0.191627 0.486445 -0.136806
v 0.270374 0.449116 -0.108649
v -0.489260 0.150742 -0.182432
v -0.446602 0.255426 -0.212447
v 0.104037 0.460334 -0.164641
v 0.538404 0.044542 0.102134
v 0.024034 0.493351 -0.196992
v 0.516544 0.152496 0.054196
v -0.089007 0.493397 -0.231957
v 0.476681 0.247525 0.006322
v -0.189405 0.469237 -0.241176
v 0.413610 0.331992 -0.035227
v -0.290726 0.417267 -0.244207
v 0.335233 0.396008 -0.074365
v -0.381707 0.350268 -0.236380
v 0.531216 -0.032339 0.112847
v 0.531916 0.049580 0.047489
v 0.495826 0.118097 -0.022456
v 0.416841 0.162458 -0.085490
v 0.354062 0.213227 -0.129122
v 0.314863 0.264332 -0.180821
v 0.230779 0.270379 -0.225801
v 0.144250 0.305338 -0.233836
v 0.071006 0.335656 -0.269366
v -0.017936 0.358821 -0.310433
v -0.130579 0.356643 -0.334345
v -0.238873 0.312807 -0.323940
v -0.331003 0.274022 -0.304300
v -0.415155 0.221237 -0.273064
v -0.462671 0.149308 -0.223263
v -0.186588 0.381740 -0.300538
v -0.073202 0.399825 -0.296267
v 0.388564 0.212547 -0.096974
v 0.464280 0.172073 -0.043941
v -0.291250 0.341391 -0.296776
v 0.333274 0.270392 -0.141173
v -0.372004 0.281427 -0.270159
v 0.287660 0.341644 -0.179100
v -0.442463 0.210617 -0.236833
v 0.184671 0.350758 -0.209514
v -0.485866 0.125440 -0.194959
v 0.105590 0.366971 -0.219975
v 0.539374 0.021515 0.088593
v 0.028478 0.391824 -0.268696
v 0.519655 0.107909 0.027952
v 0.532164 0.009293 0.032448
v 0.505660 0.064422 -0.051288
v 0.422967 0.102713 -0.102399
v 0.365352 0.155240 -0.149268
v 0.278610 0.159842 -0.218031
v 0.213252 0.168997 -0.238169
v 0.158235 0.187547 -0.273303
v 0.090564 0.241014 -0.342434
v -0.026755 0.233442 -0.365725
v -0.143545 0.231501 -0.390105
v -0.246738 0.213977 -0.373783
v -0.329553 0.186502 -0.335203
v -0.412718 0.156218 -0.295276
v -0.460583 0.106165 -0.235789
v -0.482562 0.096497 -0.204864
v -0.439418 0.159527 -0.256394
v 0.116443 0.263190 -0.276987
v 0.182452 0.222152 -0.243152
v 0.539198 -0.005133 0.077280
v 0.034014 0.311697 -0.329758
v 0.521225 0.058695 0.005761
v -0.077236 0.294951 -0.345792
v 0.452097 0.114444 -0.072848
v -0.192638 0.278108 -0.357421
v 0.387628 0.161775 -0.112614
v -0.292677 0.252877 -0.341381
v 0.335744 0.212946 -0.166402
v -0.373644 0.210891 -0.303688
v 0.262531 0.209040 -0.221121
v 0.528404 -0.062502 0.103587
v -0.493440 0.041035 -0.181122
v 0.525900 -0.078588 0.100939
v -0.491923 0.024741 -0.182644
v 0.522736 -0.094446 0.099703
v -0.490643 0.009036 -0.182568
v 0.519029 -0.109537 0.099856
v -0.489661 -0.005409 -0.180945
v 0.514970 -0.123255 0.101328
v -0.489043 -0.018086 -0.177867
v 0.510868 -0.134946 0.104032
v -0.488913 -0.028548 -0.173524
v 0.507078 -0.144051 0.107885
v -0.489381 -0.036525 -0.168146
v 0.503900 -0.150175 0.112820
v -0.490514 -0.041884 -0.161961
v 0.501538 -0.153094 0.118768
v -0.492288 -0.044602 -0.155183
v 0.500089 -0.152715 0.125639
v -0.494650 -0.044640 -0.148049
v 0.499527 -0.149083 0.133285
v -0.497515 -0.041945 -0.140783
v 0.499741 -0.142362 0.141464
v -0.500789 -0.036462 -0.133572
v 0.500552 -0.132863 0.149827
v -0.504282 -0.028241 -0.126605
v 0.501767 -0.121041 0.157926
v -0.507750 -0.017464 -0.120095
v 0.503236 -0.107441 0.165301
v -0.510943 -0.004492 -0.114281
v 0.504898 -0.092584 0.171586
v -0.513703 0.010226 -0.109380
v 0.506726 -0.076948 0.176509
v -0.515882 0.026079 -0.105631
v 0.508705 -0.061206 0.179827
v -0.517455 0.042503 -0.103240
v 0.510829 -0.045925 0.181426
v -0.518351 0.058754 -0.102371
v 0.513066 -0.031650 0.181265
v -0.518577 0.074184 -0.103117
v 0.515418 -0.018886 0.179397
v -0.518153 0.088114 -0.105483
v 0.517862 -0.008076 0.175937
v 0.520328 0.000390 0.171046
v -0.515584 0.109113 -0.114696
v 0.522748 0.006217 0.164948
v -0.513667 0.115424 -0.121172
v 0.525044 0.009171 0.157901
v -0.511473 0.118589 -0.128556
v 0.527131 0.009138 0.150201
v -0.509099 0.118468 -0.136538
v 0.528915 0.006113 0.142160
v -0.506642 0.115072 -0.144777
v 0.530299 0.000212 0.134102
v -0.504182 0.108534 -0.152924
v 0.531192 -0.008375 0.126338
v -0.501757 0.099041 -0.160637
v 0.531526 -0.019348 0.119167
v -0.499412 0.086956 -0.167586
v -0.497216 0.072838 -0.173465
v 0.530178 -0.046896 0.107595
v -0.495221 0.057320 -0.178031
v 0.412717 0.076635 -0.136216
v 0.466944 0.051908 -0.096150
v -0.296027 0.151408 -0.374792
v -0.201276 0.161660 -0.402012
v 0.324878 0.098236 -0.209943
v -0.383925 0.135782 -0.335506
v 0.246275 0.123266 -0.236831
v -0.439330 0.103418 -0.271109
v 0.185081 0.141916 -0.268804
v -0.480255 0.065767 -0.211981
v 0.144396 0.166359 -0.331282
v 0.537638 -0.034447 0.068664
v 0.024625 0.168739 -0.385863
v 0.522850 0.005008 -0.011689
v -0.093424 0.167647 -0.411924
v -0.146051 0.165537 -0.406724
v 0.512689 0.031294 -0.060881
v -0.034281 0.163866 -0.392742
v 0.531635 -0.012330 0.027032
v 0.087928 0.170802 -0.365607
v 0.167138 0.150702 -0.294821
v -0.459821 0.082941 -0.239826
v 0.214055 0.132351 -0.248826
v -0.408589 0.120087 -0.299810
v 0.277932 0.114510 -0.226468
v -0.338928 0.143605 -0.355120
v 0.374053 0.088233 -0.175018
v -0.244760 0.155209 -0.382990
v 0.433636 0.061971 -0.112972
v 0.218013 0.207005 -0.232387
v -0.415180 0.189139 -0.285080
v 0.301559 0.214636 -0.200944
v -0.329104 0.229093 -0.318607
v 0.357839 0.190050 -0.135101
v -0.244288 0.265098 -0.350474
v 0.417786 0.134776 -0.093234
v -0.138899 0.295896 -0.363417
v 0.499185 0.091718 -0.036922
v -0.021220 0.301610 -0.335269
v 0.532114 0.029476 0.039952
v 0.079801 0.293449 -0.306547
v 0.152430 0.240060 -0.254737
v -0.461645 0.127770 -0.229634
v 0.497351 0.143905 -0.005029
v -0.020324 0.398168 -0.286065
v 0.531043 0.067669 0.056750
v 0.070035 0.373060 -0.238120
v 0.136967 0.355496 -0.209935
v -0.464005 0.168309 -0.215003
v 0.244862 0.355557 -0.199934
v -0.414808 0.249608 -0.257425
v 0.312318 0.308781 -0.159129
v -0.336373 0.316672 -0.287667
v 0.355280 0.237701 -0.119056
v -0.238616 0.359722 -0.298097
v 0.424024 0.191319 -0.072798
v -0.128937 0.395691 -0.298636
v -0.415886 0.302904 -0.224572
v 0.294288 0.414973 -0.091892
v -0.338572 0.385759 -0.242206
v 0.376976 0.366002 -0.053164
v -0.238789 0.445729 -0.242862
v 0.442913 0.292033 -0.017214
v -0.141099 0.479335 -0.237354
v 0.497155 0.198705 0.031962
v -0.033737 0.498661 -0.216400
v 0.528467 0.100995 0.076584
v 0.071687 0.470995 -0.177447
v 0.138275 0.462572 -0.151198
v -0.466968 0.203139 -0.196511
v 0.237174 0.477301 -0.121318
v -0.033204 0.566934 -0.133021
v 0.524882 0.127937 0.098780
v 0.053307 0.550423 -0.095087
v 0.132209 0.541166 -0.060176
v -0.470753 0.231371 -0.175158
v 0.202795 0.551150 -0.038406
v -0.424548 0.350763 -0.190705
v 0.275267 0.506683 -0.016337
v -0.339770 0.438552 -0.190413
v 0.355315 0.456963 0.010861
v -0.242655 0.512161 -0.183428
v 0.423326 0.358157 0.033145
v -0.148555 0.553588 -0.166630
v 0.486782 0.245265 0.067422
v 0.247561 0.573371 0.052580
v -0.348314 0.481043 -0.139118
v 0.334616 0.540594 0.072324
v -0.251395 0.560644 -0.121157
v 0.402749 0.411863 0.082131
v -0.151595 0.598826 -0.090801
v 0.472571 0.278707 0.101283
v -0.041090 0.604862 -0.053946
v 0.520014 0.147784 0.122585
v 0.043459 0.575708 -0.024093
v 0.110992 0.572445 0.004029
v -0.475484 0.252384 -0.151910
v 0.178289 0.595656 0.031234
v -0.421743 0.375928 -0.148444
v 0.514312 0.159503 0.147011
v 0.034934 0.619843 0.044987
v 0.098303 0.606496 0.070133
v -0.481089 0.265429 -0.127806
v 0.153251 0.600564 0.089364
v -0.429700 0.395668 -0.109367
v 0.211405 0.577529 0.102970
v -0.358917 0.506741 -0.086791
v 0.292333 0.540456 0.117116
v -0.264705 0.589561 -0.057968
v 0.386468 0.457972 0.133714
v -0.154143 0.619409 -0.024827
v 0.457689 0.299582 0.136592
v -0.052160 0.625009 0.011132
v 0.255886 0.501159 0.150640
v -0.280063 0.597140 0.003123
v 0.360741 0.451218 0.174105
v -0.169086 0.630100 0.040764
v 0.442796 0.308071 0.173067
v -0.062904 0.619925 0.072998
v 0.508023 0.163048 0.170825
v 0.018160 0.592460 0.095251
v 0.072913 0.561524 0.108988
v -0.487312 0.269729 -0.104047
v 0.121709 0.543037 0.120752
v -0.439479 0.402224 -0.071220
v 0.179607 0.531284 0.134881
v -0.371548 0.514943 -0.035591
v 0.060296 0.553116 0.151432
v -0.493964 0.265297 -0.081672
v 0.109576 0.534952 0.161563
v -0.450160 0.395107 -0.035292
v 0.167077 0.522934 0.177030
v -0.385865 0.505403 0.012568
v 0.242856 0.492475 0.194473
v -0.296893 0.585925 0.059736
v 0.348864 0.443303 0.214058
v -0.186907 0.618224 0.100711
v 0.432462 0.301185 0.207828
v -0.079310 0.608993 0.128184
v 0.501431 0.158656 0.192997
v 0.003650 0.582791 0.144061
v -0.315362 0.555804 0.112433
v 0.348556 0.432707 0.261244
v -0.207773 0.583670 0.155577
v 0.426676 0.278914 0.240916
v -0.103401 0.590862 0.183497
v 0.494549 0.146332 0.213491
v -0.011568 0.588854 0.201412
v 0.056521 0.578652 0.210681
v -0.500795 0.252297 -0.061521
v 0.113616 0.574151 0.222690
v -0.461342 0.374582 -0.002928
v 0.172235 0.551426 0.234734
v -0.401352 0.478462 0.055956
v 0.251808 0.513451 0.253434
v 0.035923 0.522419 0.256548
v -0.507414 0.231105 -0.044501
v 0.104592 0.546543 0.279140
v -0.473175 0.341653 0.024563
v 0.176589 0.526075 0.291321
v -0.417318 0.435059 0.093000
v 0.263832 0.493423 0.310430
v -0.334435 0.505306 0.158176
v 0.339903 0.369983 0.293534
v -0.238261 0.541071 0.200729
v 0.422788 0.245532 0.268745
v -0.126275 0.548095 0.232602
v 0.487702 0.126251 0.231277
v -0.036192 0.522627 0.243843
v 0.337036 0.300653 0.323411
v -0.270954 0.472020 0.245101
v 0.420411 0.201035 0.290683
v -0.157357 0.484198 0.284610
v 0.481328 0.098913 0.245287
v -0.062680 0.473128 0.295076
v 0.023229 0.468541 0.306416
v -0.513488 0.202892 -0.031404
v 0.093186 0.478107 0.330300
v -0.495194 0.303684 0.046937
v 0.170580 0.436919 0.335813
v -0.432720 0.376609 0.122259
v 0.257615 0.391855 0.339509
v -0.354834 0.437404 0.193924
v -0.518606 0.168728 -0.022809
v 0.086175 0.376674 0.386623
v -0.500747 0.246352 0.060889
v 0.156361 0.323059 0.372071
v -0.453504 0.309167 0.144409
v 0.251624 0.282467 0.368501
v -0.375973 0.354310 0.218602
v 0.333908 0.219391 0.349464
v -0.294201 0.377307 0.277657
v 0.415325 0.144173 0.307226
v -0.194638 0.391435 0.324845
v 0.475463 0.065673 0.254882
v -0.082310 0.368371 0.340574
v -0.011439 0.362801 0.352417
v -0.307520 0.276683 0.302090
v 0.401710 0.080169 0.316692
v -0.209562 0.272059 0.350502
v 0.470658 0.027428 0.259874
v -0.105464 0.256106 0.352231
v -0.032328 0.242678 0.359545
v -0.522220 0.129514 -0.019179
v 0.063923 0.234978 0.408719
v -0.511594 0.185110 0.068147
v 0.147206 0.198749 0.396282
v -0.468404 0.228686 0.156464
v 0.211988 0.142211 0.362956
v -0.395966 0.254863 0.231203
v 0.299192 0.108130 0.347118
v 0.039687 0.088168 0.367473
v -0.520173 0.119172 0.068099
v 0.125919 0.097589 0.389879
v -0.469439 0.135573 0.153461
v 0.210664 0.091971 0.359975
v -0.418482 0.149014 0.235486
v 0.289062 0.048994 0.339772
v -0.339653 0.162112 0.311889
v 0.391891 0.020217 0.323996
v -0.226175 0.165027 0.354169
v 0.466694 -0.014120 0.260015
v -0.124993 0.156974 0.382346
v -0.030853 0.117919 0.361798
v -0.523709 0.086411 -0.020859
v 0.396958 -0.045830 0.328421
v -0.253104 0.018040 0.343346
v 0.463845 -0.057506 0.255068
v -0.136468 0.021263 0.389227
v -0.030251 0.019161 0.369166
v -0.522862 0.040930 -0.027765
v 0.035480 0.013348 0.351872
v -0.515168 0.049062 0.058707
v 0.102997 -0.002067 0.361986
v -0.488046 0.044232 0.146490
v 0.213924 -0.018478 0.363630
v -0.424546 0.035399 0.221780
v 0.299626 -0.027334 0.337818
v -0.354902 0.026357 0.295818
v 0.121398 -0.105811 0.363550
v -0.500964 -0.049324 0.127400
v 0.223814 -0.132019 0.369503
v -0.429856 -0.077203 0.197038
v 0.313263 -0.115050 0.336004
v -0.362034 -0.105131 0.265280
v 0.396658 -0.119952 0.309608
v -0.275481 -0.128761 0.324576
v 0.462071 -0.101066 0.244707
v -0.162497 -0.138754 0.360942
v -0.049249 -0.122021 0.366543
v -0.519469 -0.004385 -0.039176
v 0.043864 -0.124097 0.372651
v -0.514864 -0.020241 0.041257
v 0.461206 -0.143734 0.228254
v -0.176466 -0.286336 0.321982
v -0.055015 -0.273143 0.335821
v -0.512864 -0.046585 -0.053682
v 0.038217 -0.258152 0.339065
v -0.511023 -0.086794 0.014933
v 0.140404 -0.277539 0.358745
v -0.490056 -0.136953 0.095486
v 0.222563 -0.264944 0.329648
v -0.429686 -0.184261 0.160863
v 0.321944 -0.212554 0.318336
v -0.364240 -0.230318 0.223209
v 0.391843 -0.183391 0.279887
v -0.278252 -0.265822 0.277947
v -0.488770 -0.218174 0.054952
v 0.221097 -0.339297 0.282111
v -0.442845 -0.292754 0.119626
v 0.311312 -0.300737 0.275106
v -0.358442 -0.340057 0.169920
v 0.395613 -0.241545 0.252209
v -0.268948 -0.379497 0.214897
v 0.460549 -0.183910 0.205856
v -0.172371 -0.406970 0.252913
v -0.067724 -0.417210 0.281386
v -0.505317 -0.081868 -0.069443
v 0.041472 -0.416632 0.302358
v -0.503145 -0.143592 -0.016362
v 0.150030 -0.380896 0.312094
v -0.166740 -0.517959 0.184761
v -0.057305 -0.530310 0.213555
v -0.497724 -0.110115 -0.085814
v 0.051360 -0.543042 0.239374
v -0.493158 -0.186358 -0.047728
v 0.154256 -0.534080 0.259717
v -0.491534 -0.289169 0.007374
v 0.241952 -0.429396 0.248492
v -0.452682 -0.395275 0.066411
v 0.313882 -0.373256 0.236586
v -0.347410 -0.437897 0.105032
v 0.403018 -0.296376 0.214595
v -0.261427 -0.488070 0.143949
v 0.458652 -0.219179 0.178736
v 0.253056 -0.506212 0.194897
v -0.418098 -0.454309 0.004941
v 0.327410 -0.434743 0.186718
v -0.316814 -0.513738 0.034462
v 0.407618 -0.336997 0.167987
v -0.242723 -0.542260 0.061292
v 0.455197 -0.245949 0.151191
v -0.160093 -0.602862 0.100877
v -0.048968 -0.617258 0.138960
v -0.489902 -0.130143 -0.101934
v 0.061556 -0.584387 0.158220
v -0.483256 -0.215515 -0.076175
v 0.149503 -0.588308 0.185518
v -0.466964 -0.329654 -0.038244
v -0.026833 -0.664751 0.042352
v -0.482698 -0.142757 -0.118860
v 0.061343 -0.639008 0.074489
v -0.475063 -0.234785 -0.102991
v 0.157174 -0.625637 0.105542
v -0.457811 -0.365338 -0.084043
v 0.263241 -0.557611 0.128632
v -0.394476 -0.491563 -0.054464
v 0.343250 -0.466836 0.132366
v -0.309875 -0.557592 -0.021721
v 0.408014 -0.357946 0.124997
v -0.227468 -0.589861 0.006172
v 0.451725 -0.263631 0.125992
v -0.142993 -0.646784 0.023788
v -0.386247 -0.522145 -0.118633
v 0.356417 -0.475022 0.080158
v -0.303332 -0.591999 -0.088616
v 0.407645 -0.365451 0.089791
v -0.219845 -0.656833 -0.069018
v 0.449482 -0.273383 0.104633
v -0.095981 -0.671305 -0.049984
v -0.014096 -0.650319 -0.031361
v -0.476316 -0.148703 -0.137348
v 0.061995 -0.654379 -0.003084
v -0.468118 -0.246819 -0.132489
v 0.169024 -0.659381 0.030951
v -0.448550 -0.392920 -0.131264
v 0.277625 -0.592740 0.059902
v -0.006364 -0.673830 -0.072392
v -0.470623 -0.148978 -0.157768
v 0.083694 -0.680157 -0.059883
v -0.460656 -0.250698 -0.166926
v 0.193439 -0.658918 -0.041468
v -0.436622 -0.406401 -0.182210
v 0.285571 -0.590912 -0.006479
v -0.374227 -0.533338 -0.183505
v 0.364703 -0.475232 0.036326
v -0.294224 -0.623089 -0.172009
v 0.409575 -0.365204 0.062450
v -0.199635 -0.689357 -0.154292
v 0.450353 -0.276760 0.087272
v -0.087706 -0.694571 -0.107247
v 0.376332 -0.467482 -0.002792
v -0.273715 -0.609421 -0.240998
v 0.416452 -0.360622 0.039319
v -0.177689 -0.674732 -0.228116
v 0.454687 -0.273871 0.072693
v -0.057954 -0.674744 -0.207327
v 0.026849 -0.651697 -0.184116
v -0.464480 -0.144884 -0.178434
v 0.110047 -0.662595 -0.148532
v -0.450278 -0.243782 -0.201836
v 0.210081 -0.647827 -0.097451
v -0.421805 -0.396527 -0.232049
v 0.299117 -0.581885 -0.052046
v -0.356614 -0.521601 -0.242751
v 0.119005 -0.616387 -0.194858
v -0.438818 -0.227293 -0.231049
v 0.227726 -0.620261 -0.166513
v -0.406410 -0.364838 -0.273016
v 0.327608 -0.559431 -0.108234
v -0.333714 -0.487137 -0.295344
v 0.392434 -0.451020 -0.040997
v -0.240673 -0.550242 -0.299393
v 0.429266 -0.351043 0.017062
v -0.153166 -0.612398 -0.293315
v 0.462754 -0.264538 0.059988
v -0.037169 -0.632112 -0.247817
v 0.039507 -0.614597 -0.211675
v -0.458541 -0.136858 -0.197137
v 0.447356 -0.331728 -0.007343
v -0.126945 -0.522872 -0.331974
v 0.474888 -0.248195 0.048074
v -0.040476 -0.578466 -0.321062
v 0.069141 -0.600793 -0.280489
v -0.454797 -0.124163 -0.212716
v 0.157751 -0.574760 -0.249814
v -0.430378 -0.205006 -0.253304
v 0.253538 -0.561419 -0.218612
v -0.392203 -0.321617 -0.304739
v 0.348048 -0.501096 -0.156647
v -0.310014 -0.435277 -0.338580
v 0.408004 -0.423684 -0.085453
v -0.214512 -0.494041 -0.342506
v -0.425160 -0.176800 -0.271599
v 0.285338 -0.497786 -0.271413
v -0.379500 -0.271368 -0.332459
v 0.369031 -0.428926 -0.195223
v -0.302502 -0.377275 -0.383904
v 0.419951 -0.373073 -0.124578
v -0.195321 -0.432774 -0.374221
v 0.467501 -0.297091 -0.033451
v -0.115718 -0.457623 -0.365934
v 0.489256 -0.223252 0.036622
v -0.018837 -0.508728 -0.374285
v 0.096453 -0.520349 -0.350214
v -0.453265 -0.105728 -0.225177
v 0.196374 -0.494543 -0.295288
v -0.093568 -0.376208 -0.420702
v 0.503896 -0.189028 0.026540
v 0.010917 -0.399567 -0.412853
v 0.119671 -0.412372 -0.381768
v -0.453453 -0.080612 -0.234735
v 0.226247 -0.426495 -0.348920
v -0.421557 -0.138643 -0.288583
v 0.322805 -0.421758 -0.307257
v -0.380395 -0.215105 -0.366480
v 0.379901 -0.337466 -0.215549
v -0.305421 -0.297139 -0.428951
v 0.428415 -0.296930 -0.148686
v -0.191835 -0.334221 -0.418301
v 0.483954 -0.242440 -0.057661
v 0.330857 -0.260392 -0.296181
v -0.360394 -0.132624 -0.376886
v 0.370630 -0.239647 -0.220897
v -0.279776 -0.184084 -0.428912
v 0.438983 -0.215656 -0.154361
v -0.177143 -0.219239 -0.439940
v 0.491815 -0.177435 -0.071399
v -0.073843 -0.249478 -0.441406
v 0.516111 -0.146883 0.018952
v 0.030510 -0.271768 -0.429549
v 0.134837 -0.282222 -0.399998
v -0.454174 -0.047786 -0.241478
v 0.237915 -0.285721 -0.358445
v -0.417907 -0.086789 -0.303088
v 0.524278 -0.101702 0.016087
v 0.050875 -0.134835 -0.442756
v 0.159207 -0.130384 -0.384789
v -0.455914 -0.008633 -0.245254
v 0.237970 -0.125035 -0.332873
v -0.413982 -0.022126 -0.311496
v 0.336541 -0.146831 -0.301030
v -0.348590 -0.042679 -0.380384
v 0.389165 -0.153920 -0.230775
v -0.258270 -0.070028 -0.415755
v 0.461531 -0.119532 -0.151215
v -0.165398 -0.097809 -0.445664
v 0.497155 -0.113210 -0.074366
v -0.060318 -0.120590 -0.455149
v 0.510260 -0.044247 -0.072529
v -0.047712 0.023025 -0.441602
v 0.529227 -0.056313 0.018806
v 0.067780 0.014705 -0.413675
v 0.164483 0.020411 -0.352417
v -0.458243 0.036417 -0.245131
v 0.246438 0.010900 -0.308776
v -0.410293 0.049446 -0.310501
v 0.305110 0.016616 -0.254428
v -0.350114 0.051203 -0.380035
v 0.397350 -0.016374 -0.214242
v -0.250522 0.042306 -0.406213
v 0.453342 -0.021700 -0.135200
v -0.154432 0.033216 -0.433062
vn -0.230000 0.148400 -0.961800
vn -0.085100 0.126300 -0.988300
vn -0.080200 0.063100 -0.994800
vn -0.196700 0.098000 -0.975500
vn 0.766500 0.160400 -0.621900
vn 0.742400 0.126200 -0.658000
vn 0.813200 0.061600 -0.578700
vn 0.758800 0.123800 -0.639400
vn -0.257800 0.165600 -0.951900
vn -0.255700 0.160600 -0.953300
vn -0.267100 0.128100 -0.955100
vn -0.256300 0.141300 -0.956200
vn 0.693100 0.224000 -0.685100
vn 0.793800 0.156800 -0.587500
vn 0.761300 0.095500 -0.641300
vn 0.748600 0.077900 -0.658400
vn -0.480900 0.135100 -0.866300
vn -0.239400 0.163700 -0.957000
vn -0.296000 0.139200 -0.945000
vn -0.537900 0.087600 -0.838400
vn 0.479200 0.425600 -0.767600
vn 0.556300 0.366500 -0.745800
vn 0.726200 0.140100 -0.673100
vn 0.575900 0.267700 -0.772400
vn -0.821100 0.078400 -0.565400
vn -0.746800 0.099500 -0.657500
vn -0.740200 0.060200 -0.669600
vn -0.839700 0.054000 -0.540300
vn 0.590000 0.334500 -0.734900
vn 0.526700 0.429100 -0.733800
vn 0.417900 0.268900 -0.867800
vn 0.413600 0.164400 -0.895400
vn -0.849200 0.007800 -0.528000
vn -0.814200 0.045200 -0.578700
vn -0.831900 0.005200 -0.554900
vn -0.857700 -0.029200 -0.513300
vn 0.553800 0.178700 -0.813200
vn 0.576100 0.238800 -0.781700
vn 0.489200 0.109300 -0.865300
vn 0.583700 0.136300 -0.800400
vn 0.375200 0.218600 -0.900800
vn 0.505200 0.218200 -0.835000
vn 0.498700 0.169300 -0.850100
vn 0.273300 0.155600 -0.949200
vn 0.985000 -0.060900 -0.161000
vn 0.993000 -0.117300 0.014000
vn 0.989400 -0.143700 0.021000
vn 0.984800 -0.095300 -0.145000
vn 0.177200 0.116400 -0.977300
vn 0.231900 0.156700 -0.960000
vn 0.154000 0.111200 -0.981800
vn 0.132500 0.070700 -0.988600
vn 0.907900 0.008600 -0.419100
vn 0.976700 -0.048800 -0.208900
vn 0.968700 -0.096000 -0.229000
vn 0.923000 -0.070400 -0.378300
vn 0.053700 0.014300 -0.998400
vn 0.133900 0.023400 -0.990700
vn 0.126300 -0.115700 -0.985200
vn -0.017100 -0.103900 -0.994400
vn 0.927100 -0.128000 -0.352400
vn 0.960300 -0.122900 -0.250500
vn 0.959400 -0.129500 -0.250400
vn 0.925800 -0.128500 -0.355400
vn -0.123400 0.054200 -0.990800
vn -0.073000 0.004600 -0.997300
vn -0.072100 -0.089700 -0.993300
vn -0.063600 -0.050300 -0.996700
vn 0.795900 0.024700 -0.604900
vn 0.883000 -0.064900 -0.464800
vn 0.895700 -0.156000 -0.416400
vn 0.819500 -0.188000 -0.541200
vn -0.243800 0.111200 -0.963400
vn -0.267300 0.108200 -0.957500
vn -0.220300 0.047000 -0.974300
vn -0.252600 0.082400 -0.964000
vn 0.740600 -0.066500 -0.668700
vn 0.742900 -0.000600 -0.669400
vn 0.720000 -0.232000 -0.654000
vn 0.742300 -0.195400 -0.640900
vn -0.613100 0.038700 -0.789000
vn -0.404000 0.095200 -0.909800
vn -0.460100 0.054200 -0.886200
vn -0.672500 0.020000 -0.739800
vn 0.671900 -0.017800 -0.740400
vn 0.788800 -0.086300 -0.608400
vn 0.823400 -0.118700 -0.554900
vn 0.736800 -0.048400 -0.674300
vn -0.857000 0.017800 -0.514900
vn -0.738600 0.019000 -0.673800
vn -0.747600 -0.006500 -0.664100
vn -0.877600 -0.019200 -0.479000
vn 0.354300 0.090800 -0.930700
vn 0.364300 0.073200 -0.928400
vn 0.456600 0.041600 -0.888600
vn 0.396400 0.109400 -0.911500
vn -0.863800 -0.060700 -0.500100
vn -0.852100 -0.030200 -0.522400
vn -0.868600 -0.053900 -0.492400
vn -0.873900 -0.077400 -0.479800
vn 0.570900 0.059100 -0.818800
vn 0.520600 0.104500 -0.847300
vn 0.488500 0.090500 -0.867800
vn 0.463200 -0.006600 -0.886200
vn 0.226700 -0.011200 -0.973900
vn 0.437200 -0.010000 -0.899300
vn 0.336900 -0.083700 -0.937800
vn 0.220300 -0.113000 -0.968800
vn 0.983900 -0.132200 -0.120500
vn 0.983600 -0.176400 0.038300
vn 0.976600 -0.208300 0.054300
vn 0.981400 -0.171800 -0.085500
vn -0.886100 -0.054300 -0.460300
vn -0.798000 -0.032600 -0.601700
vn -0.848500 -0.049900 -0.526800
vn -0.898300 -0.090800 -0.429900
vn 0.374800 0.070600 -0.924400
vn 0.501000 0.089100 -0.860800
vn 0.469000 -0.106000 -0.876800
vn 0.294000 -0.128200 -0.947200
vn -0.878600 -0.090300 -0.468800
vn -0.882200 -0.076400 -0.464500
vn -0.895400 -0.104700 -0.432700
vn -0.890300 -0.119200 -0.439500
vn 0.366000 -0.063700 -0.928400
vn 0.387000 0.003300 -0.922000
vn 0.281700 -0.139700 -0.949200
vn 0.310200 -0.159200 -0.937200
vn 0.191900 -0.110500 -0.975200
vn 0.275400 -0.091300 -0.957000
vn 0.248900 -0.166300 -0.954100
vn 0.158000 -0.157000 -0.974900
vn 0.974800 -0.218400 -0.044400
vn 0.966300 -0.244600 0.079600
vn 0.954400 -0.279100 0.105600
vn 0.964300 -0.264700 0.006300
vn -0.012800 -0.128500 -0.991600
vn 0.103700 -0.133400 -0.985600
vn 0.066100 -0.156800 -0.985400
vn -0.018900 -0.154800 -0.987800
vn 0.926500 -0.122700 -0.355600
vn 0.965500 -0.169700 -0.197300
vn 0.965600 -0.227100 -0.126700
vn 0.940900 -0.169900 -0.292900
vn -0.043200 -0.118400 -0.992000
vn -0.067900 -0.111600 -0.991400
vn -0.092600 -0.155900 -0.983400
vn -0.081100 -0.169200 -0.982200
vn 0.783800 -0.193500 -0.590000
vn 0.880300 -0.138200 -0.453700
vn 0.873000 -0.136600 -0.468100
vn 0.761500 -0.136100 -0.633700
vn -0.299700 0.032600 -0.953500
vn -0.122100 -0.042500 -0.991600
vn -0.033400 -0.144700 -0.988900
vn -0.307900 -0.012000 -0.951300
vn 0.819400 -0.079100 -0.567800
vn 0.729800 -0.179800 -0.659500
vn 0.787200 -0.071800 -0.612400
vn 0.895700 0.038600 -0.442900
vn -0.694000 -0.004100 -0.719900
vn -0.523700 0.009900 -0.851800
vn -0.562900 0.045600 -0.825200
vn -0.723400 0.003100 -0.690400
vn 0.745200 0.068700 -0.663300
vn 0.864600 0.034200 -0.501200
vn 0.885900 0.059100 -0.460000
vn 0.728800 -0.020600 -0.684300
vn 0.949900 -0.246300 -0.192300
vn 0.957300 -0.286000 -0.042600
vn 0.940600 -0.337400 0.037700
vn 0.945900 -0.312600 -0.086600
vn -0.103500 -0.270800 -0.957000
vn -0.135300 -0.314400 -0.939600
vn -0.156900 -0.515900 -0.842200
vn -0.139000 -0.461100 -0.876400
vn 0.782900 -0.185200 -0.593900
vn 0.893900 -0.212600 -0.394700
vn 0.908500 -0.292600 -0.298300
vn 0.817400 -0.264500 -0.511700
vn -0.324400 -0.154700 -0.933200
vn -0.006100 -0.249300 -0.968400
vn -0.112600 -0.460300 -0.880600
vn -0.447400 -0.452200 -0.771500
vn 0.940600 -0.056200 -0.334600
vn 0.844100 -0.113800 -0.523900
vn 0.879500 -0.194900 -0.434200
vn 0.946200 -0.195700 -0.257800
vn -0.800900 -0.029200 -0.598000
vn -0.664700 -0.021800 -0.746800
vn -0.797500 -0.306100 -0.519800
vn -0.883300 -0.200900 -0.423400
vn 0.665500 -0.287600 -0.688800
vn 0.892400 -0.123800 -0.433900
vn 0.840600 -0.371700 -0.394100
vn 0.511700 -0.575200 -0.638200
vn -0.900500 -0.106800 -0.421500
vn -0.891600 -0.068800 -0.447500
vn -0.909900 -0.110200 -0.399900
vn -0.908000 -0.096900 -0.407600
vn 0.248400 -0.409200 -0.878000
vn 0.371400 -0.419500 -0.828300
vn 0.231600 -0.656000 -0.718300
vn 0.278500 -0.627400 -0.727200
vn -0.896000 -0.148000 -0.418600
vn -0.907600 -0.125200 -0.400600
vn -0.917500 -0.129600 -0.376000
vn -0.905000 -0.163700 -0.392700
vn 0.294100 -0.262000 -0.919200
vn 0.269200 -0.329700 -0.904900
vn 0.369700 -0.490100 -0.789300
vn 0.333800 -0.367800 -0.867900
vn 0.114100 -0.241600 -0.963600
vn 0.235500 -0.237200 -0.942500
vn 0.204100 -0.336200 -0.919400
vn 0.020200 -0.356100 -0.934200
vn 0.949600 -0.308500 0.054900
vn 0.940800 -0.311500 0.133300
vn 0.927100 -0.339300 0.159200
vn 0.931200 -0.347100 0.111100
vn -0.104900 -0.309200 -0.945200
vn -0.015900 -0.270100 -0.962700
vn -0.171100 -0.416300 -0.893000
vn -0.233400 -0.495300 -0.836700
vn 0.365700 -0.620600 -0.693500
vn 0.203200 -0.659600 -0.723600
vn 0.268200 -0.599300 -0.754200
vn 0.431100 -0.595100 -0.678200
vn -0.908600 -0.172900 -0.380100
vn -0.923600 -0.128400 -0.361200
vn -0.923600 -0.106900 -0.368100
vn -0.915300 -0.166700 -0.366700
vn 0.360000 -0.476500 -0.802100
vn 0.483800 -0.532900 -0.694200
vn 0.490300 -0.657700 -0.571800
vn 0.327600 -0.689600 -0.645900
vn -0.105000 -0.468000 -0.877500
vn 0.142900 -0.463700 -0.874400
vn 0.064100 -0.659800 -0.748600
vn -0.178100 -0.566800 -0.804400
vn 0.912000 -0.380500 0.153000
vn 0.913000 -0.364500 0.183000
vn 0.900600 -0.385200 0.201300
vn 0.891000 -0.407500 0.200200
vn -0.253900 -0.527200 -0.810900
vn -0.299800 -0.476700 -0.826300
vn -0.294000 -0.473300 -0.830300
vn -0.225200 -0.452900 -0.862600
vn 0.927700 -0.372800 0.016300
vn 0.916600 -0.382000 0.117800
vn 0.889800 -0.417600 0.183900
vn 0.901500 -0.417200 0.115500
vn -0.102300 -0.481900 -0.870200
vn -0.091700 -0.534400 -0.840200
vn -0.029200 -0.477500 -0.878100
vn -0.050000 -0.462600 -0.885100
vn 0.850500 -0.341800 -0.399800
vn 0.915900 -0.364500 -0.168100
vn 0.906300 -0.420500 -0.042300
vn 0.876600 -0.401800 -0.264900
vn -0.495400 -0.511200 -0.702300
vn -0.194800 -0.516300 -0.833900
vn -0.223200 -0.432000 -0.873800
vn -0.454500 -0.417100 -0.787100
vn 0.912200 -0.336500 -0.233600
vn 0.878200 -0.291800 -0.378800
vn 0.868400 -0.364300 -0.336400
vn 0.865700 -0.418600 -0.274300
vn -0.857400 -0.227700 -0.461400
vn -0.797100 -0.349500 -0.492300
vn -0.700100 -0.258000 -0.665700
vn -0.791000 -0.138400 -0.595900
vn 0.393700 -0.666100 -0.633500
vn 0.763100 -0.534000 -0.364000
vn 0.698300 -0.592400 -0.401700
vn 0.389600 -0.659900 -0.642400
vn -0.915700 -0.090100 -0.391600
vn -0.894600 -0.117600 -0.431000
vn -0.870300 -0.083800 -0.485300
vn -0.919200 -0.068200 -0.387900
vn -0.111500 -0.540500 -0.833900
vn -0.071000 -0.471900 -0.878800
vn -0.169800 -0.394700 -0.903000
vn -0.193500 -0.504800 -0.841200
vn 0.892100 -0.435300 -0.121200
vn 0.893400 -0.442700 0.076600
vn 0.878000 -0.451200 0.159700
vn 0.891700 -0.452400 0.014300
vn -0.477200 -0.406700 -0.779000
vn -0.285600 -0.509700 -0.811500
vn -0.303400 -0.526500 -0.794200
vn -0.492300 -0.430000 -0.756700
vn 0.826300 -0.462800 -0.320900
vn 0.869800 -0.411600 -0.271900
vn 0.869300 -0.471200 -0.149400
vn 0.800300 -0.535200 -0.270100
vn -0.796500 -0.141100 -0.587900
vn -0.674200 -0.269400 -0.687600
vn -0.674400 -0.295800 -0.676400
vn -0.810800 -0.158000 -0.563500
vn 0.414700 -0.662400 -0.623800
vn 0.668900 -0.592000 -0.449400
vn 0.631500 -0.643600 -0.432400
vn 0.395600 -0.717400 -0.573400
vn -0.916700 -0.052900 -0.396000
vn -0.876300 -0.069000 -0.476800
vn -0.876200 -0.066800 -0.477200
vn -0.917100 -0.033500 -0.397200
vn 0.348800 -0.744900 -0.568800
vn 0.281900 -0.665200 -0.691400
vn 0.201400 -0.761900 -0.615600
vn 0.162400 -0.853100 -0.495700
vn -0.919000 -0.160900 -0.359900
vn -0.924300 -0.090300 -0.370800
vn -0.923900 -0.071900 -0.375600
vn -0.924600 -0.140600 -0.354000
vn 0.255600 -0.891200 -0.374800
vn 0.353800 -0.849600 -0.391000
vn 0.177800 -0.943400 -0.279900
vn 0.185300 -0.967400 -0.172700
vn -0.093500 -0.656600 -0.748400
vn 0.076400 -0.835900 -0.543500
vn 0.167400 -0.944300 -0.283300
vn 0.099200 -0.783300 -0.613600
vn 0.874200 -0.430400 0.224600
vn 0.887800 -0.403800 0.221000
vn 0.880400 -0.418300 0.223400
vn 0.860400 -0.443200 0.251400
vn -0.175300 -0.400100 -0.899500
vn -0.172300 -0.473600 -0.863700
vn -0.008900 -0.554400 -0.832100
vn -0.118200 -0.402800 -0.907600
vn 0.875800 -0.445000 0.187000
vn 0.864600 -0.442500 0.238000
vn 0.847700 -0.458600 0.266800
vn 0.858100 -0.451300 0.244700
vn -0.923700 -0.129300 -0.360500
vn -0.922800 -0.056000 -0.381100
vn -0.926700 -0.047900 -0.372800
vn -0.928800 -0.110800 -0.353600
vn 0.203400 -0.916900 -0.343400
vn 0.102000 -0.883500 -0.457100
vn 0.160500 -0.663600 -0.730600
vn 0.287100 -0.672000 -0.682600
vn 0.300100 -0.830600 -0.469000
vn 0.317300 -0.896100 -0.310400
vn 0.409500 -0.673300 -0.615600
vn 0.409900 -0.702900 -0.581300
vn 0.859200 -0.451800 0.240300
vn 0.877500 -0.424000 0.223800
vn 0.880200 -0.430800 0.198900
vn 0.860600 -0.451600 0.235300
vn -0.109500 -0.523600 -0.844900
vn 0.126800 -0.683200 -0.719100
vn 0.202400 -0.765300 -0.611000
vn -0.144100 -0.704900 -0.694400
vn 0.849800 -0.455500 0.265000
vn 0.842600 -0.463400 0.274100
vn 0.839400 -0.471300 0.270700
vn 0.851300 -0.442400 0.282200
vn -0.269300 -0.442900 -0.855200
vn -0.238100 -0.426300 -0.872600
vn -0.335600 -0.591700 -0.733000
vn -0.407100 -0.540900 -0.736000
vn 0.873300 -0.471700 0.121900
vn 0.868500 -0.443900 0.220500
vn 0.867600 -0.434100 0.242500
vn 0.858100 -0.478300 0.186600
vn -0.536900 -0.436200 -0.722100
vn -0.349100 -0.476600 -0.806800
vn -0.489200 -0.536400 -0.687600
vn -0.629100 -0.475000 -0.615300
vn 0.771600 -0.626900 -0.107900
vn 0.848200 -0.529500 0.012000
vn 0.802100 -0.582400 0.131300
vn 0.713800 -0.696000 0.077900
vn -0.832000 -0.178700 -0.525100
vn -0.713900 -0.320700 -0.622400
vn -0.753800 -0.366000 -0.545700
vn -0.857300 -0.206200 -0.471700
vn 0.372700 -0.802000 -0.466700
vn 0.614900 -0.738300 -0.277100
vn 0.568400 -0.820900 -0.054600
vn 0.381100 -0.879800 -0.284100
vn -0.918100 -0.032400 -0.394800
vn -0.894100 -0.071700 -0.442100
vn -0.907100 -0.090300 -0.411100
vn -0.926400 -0.032900 -0.375100
vn 0.063600 -0.832500 -0.550200
vn 0.143200 -0.802700 -0.578900
vn 0.174700 -0.828600 -0.531800
vn 0.112000 -0.720000 -0.684800
vn -0.708700 -0.517900 -0.479000
vn -0.609700 -0.602600 -0.514900
vn -0.680800 -0.653000 -0.331700
vn -0.763700 -0.551100 -0.336200
vn 0.677500 -0.722500 0.137800
vn 0.779200 -0.605100 0.163200
vn 0.777300 -0.619700 0.108300
vn 0.691500 -0.719500 0.063000
vn -0.888700 -0.226800 -0.398300
vn -0.803800 -0.395500 -0.444300
vn -0.836800 -0.433400 -0.334600
vn -0.913100 -0.251100 -0.321200
vn 0.433900 -0.895900 -0.095000
vn 0.554700 -0.828300 0.078500
vn 0.584200 -0.811500 0.012900
vn 0.467500 -0.883300 -0.036000
vn -0.939700 -0.049700 -0.338300
vn -0.929300 -0.098200 -0.355800
vn -0.945100 -0.118600 -0.304500
vn -0.954000 -0.055500 -0.294600
vn 0.210900 -0.787800 -0.578600
vn 0.295200 -0.890700 -0.345600
vn 0.314600 -0.944600 -0.093600
vn 0.176400 -0.974200 -0.140600
vn -0.936100 -0.118000 -0.331400
vn -0.940900 -0.053700 -0.334200
vn -0.953400 -0.060900 -0.295500
vn -0.945900 -0.114100 -0.303800
vn 0.300100 -0.591200 -0.748600
vn 0.240000 -0.658300 -0.713500
vn 0.151100 -0.977300 -0.148700
vn 0.156300 -0.976700 -0.147000
vn 0.308800 -0.751800 -0.582600
vn 0.355600 -0.625100 -0.694800
vn 0.154500 -0.976900 -0.147600
vn 0.110000 -0.980700 -0.161600
vn 0.862700 -0.460200 0.209600
vn 0.885100 -0.424700 0.190200
vn 0.884200 -0.432200 0.177200
vn 0.875200 -0.452700 0.170500
vn -0.228200 -0.822500 -0.520900
vn 0.066100 -0.846200 -0.528700
vn -0.098800 -0.970100 -0.221600
vn -0.328700 -0.903000 -0.276600
vn 0.864500 -0.436000 0.249900
vn 0.847000 -0.469300 0.249500
vn 0.873300 -0.456700 0.169100
vn 0.894300 -0.407400 0.185100
vn -0.531000 -0.656400 -0.535800
vn -0.431000 -0.731300 -0.528600
vn -0.500900 -0.808400 -0.309100
vn -0.613700 -0.719500 -0.325000
vn 0.853500 -0.483800 0.193700
vn 0.881300 -0.413100 0.229500
vn 0.895900 -0.403100 0.186500
vn 0.861800 -0.480900 0.160900
vn 0.031700 -0.936400 0.349400
vn -0.001200 -0.862900 0.505400
vn 0.091000 -0.885500 0.455500
vn 0.112600 -0.901000 0.418800
vn 0.886000 -0.444700 0.130900
vn 0.891000 -0.420800 0.170300
vn 0.892100 -0.422900 0.158800
vn 0.896900 -0.427400 0.113000
vn -0.381100 -0.924500 -0.006300
vn -0.134600 -0.980000 0.146500
vn -0.071500 -0.947900 0.310400
vn -0.414000 -0.884800 0.213500
vn 0.906300 -0.408200 0.109300
vn 0.894800 -0.437500 0.088700
vn 0.899800 -0.431000 0.067600
vn 0.912800 -0.401300 0.075100
vn -0.661800 -0.743500 -0.096100
vn -0.565700 -0.821100 -0.075300
vn -0.607700 -0.773000 0.182200
vn -0.674900 -0.719300 0.164600
vn 0.872300 -0.471200 0.130100
vn 0.907300 -0.395800 0.141900
vn 0.904800 -0.409300 0.117300
vn 0.871900 -0.469100 0.140000
vn -0.796100 -0.576200 -0.185000
vn -0.722600 -0.677900 -0.134900
vn -0.719100 -0.689600 0.085500
vn -0.805300 -0.592400 -0.022600
vn 0.719400 -0.694500 -0.003200
vn 0.806300 -0.587100 0.072000
vn 0.806500 -0.579600 0.116700
vn 0.715700 -0.694800 0.071500
vn -0.935800 -0.258100 -0.240100
vn -0.870800 -0.440100 -0.219000
vn -0.885100 -0.453500 -0.103900
vn -0.950100 -0.268000 -0.159600
vn 0.409300 -0.912300 -0.012500
vn 0.595700 -0.801000 -0.059300
vn 0.536200 -0.842400 0.053500
vn 0.263500 -0.958200 0.111600
vn -0.965600 -0.066900 -0.251300
vn -0.961000 -0.119400 -0.249300
vn -0.972200 -0.133700 -0.191900
vn -0.975500 -0.065600 -0.209800
vn -0.044900 -0.958300 0.282000
vn 0.159800 -0.981000 0.110000
vn -0.046500 -0.976000 0.212400
vn -0.191400 -0.922200 0.335900
vn -0.951800 -0.128400 -0.278600
vn -0.964100 -0.069100 -0.256400
vn -0.973000 -0.078800 -0.217000
vn -0.958100 -0.130300 -0.255100
vn -0.079900 -0.844400 0.529600
vn -0.105000 -0.888200 0.447200
vn -0.180500 -0.890900 0.416700
vn -0.047600 -0.895000 0.443400
vn 0.659200 -0.701800 0.270100
vn 0.776900 -0.577000 0.251900
vn 0.703500 -0.581700 0.408300
vn 0.588300 -0.676500 0.442900
vn -0.959800 -0.263900 -0.095200
vn -0.896700 -0.442500 -0.007600
vn -0.894500 -0.442500 0.063800
vn -0.964400 -0.260300 -0.047100
vn 0.152000 -0.949100 0.275800
vn 0.449500 -0.848500 0.279100
vn 0.371700 -0.816700 0.441400
vn 0.106100 -0.910300 0.400100
vn -0.979000 -0.073000 -0.190000
vn -0.979600 -0.128700 -0.154500
vn -0.983500 -0.138400 -0.116200
vn -0.979300 -0.075000 -0.188000
vn -0.149400 -0.974600 0.166700
vn -0.100700 -0.965200 0.241300
vn -0.075200 -0.946200 0.314700
vn -0.035300 -0.984900 0.169400
vn -0.955500 -0.150500 -0.253600
vn -0.973300 -0.089600 -0.211400
vn -0.969700 -0.102400 -0.221800
vn -0.951700 -0.158600 -0.263000
vn 0.086200 -0.995000 0.050700
vn -0.062700 -0.993300 0.097000
vn 0.101000 -0.994700 -0.021200
vn 0.166200 -0.980100 -0.108600
vn 0.092500 -0.968900 0.229300
vn 0.197500 -0.975900 0.092600
vn 0.090500 -0.995600 -0.024400
vn -0.158000 -0.954800 0.251800
vn 0.898400 -0.425600 0.108400
vn 0.902300 -0.407500 0.140500
vn 0.903900 -0.402600 0.144400
vn 0.904400 -0.413800 0.103400
vn -0.483200 -0.772600 0.411900
vn -0.200900 -0.901500 0.383200
vn -0.388400 -0.807300 0.444300
vn -0.536100 -0.681300 0.498300
vn 0.904000 -0.419400 0.083000
vn 0.903500 -0.422900 0.069300
vn 0.903300 -0.421400 0.079400
vn 0.899800 -0.423500 0.104600
vn -0.631700 -0.684400 0.364000
vn -0.616400 -0.678400 0.399800
vn -0.578100 -0.666700 0.470400
vn -0.554000 -0.745000 0.371400
vn 0.849900 -0.487300 0.200300
vn 0.895000 -0.426300 0.131300
vn 0.871700 -0.455400 0.180800
vn 0.806700 -0.509000 0.300100
vn -0.787900 -0.603500 0.122300
vn -0.670000 -0.690500 0.272600
vn -0.619600 -0.737200 0.269400
vn -0.769200 -0.614600 0.174700
vn -0.404900 -0.864100 0.299000
vn -0.134800 -0.976700 0.167100
vn -0.271800 -0.883700 0.381100
vn -0.515100 -0.791400 0.329200
vn 0.900600 -0.412800 0.135900
vn 0.907300 -0.390800 0.155200
vn 0.905800 -0.381700 0.183700
vn 0.899400 -0.401900 0.171700
vn -0.580300 -0.670000 0.462800
vn -0.551200 -0.726100 0.411000
vn -0.636300 -0.701400 0.321100
vn -0.597400 -0.700900 0.389400
vn 0.883600 -0.439800 0.160700
vn 0.900800 -0.418400 0.116200
vn 0.890900 -0.416900 0.180100
vn 0.864700 -0.441700 0.239300
vn -0.477200 -0.784300 0.396400
vn -0.473900 -0.740400 0.476600
vn -0.437800 -0.749700 0.496200
vn -0.460600 -0.736200 0.495900
vn 0.733800 -0.540800 0.411200
vn 0.840000 -0.478300 0.256200
vn 0.785800 -0.500700 0.362900
vn 0.641500 -0.558500 0.525900
vn -0.770700 -0.602300 0.208100
vn -0.615500 -0.729600 0.298200
vn -0.603800 -0.685600 0.406600
vn -0.754700 -0.617100 0.222800
vn 0.575900 -0.629700 0.521300
vn 0.633100 -0.569300 0.524400
vn 0.592900 -0.547800 0.590100
vn 0.629100 -0.576300 0.521600
vn -0.966900 -0.254600 -0.014700
vn -0.903000 -0.421800 0.081800
vn -0.914500 -0.400800 0.055200
vn -0.966800 -0.255500 -0.004700
vn 0.090000 -0.878800 0.468600
vn 0.388900 -0.778600 0.492400
vn 0.438900 -0.765300 0.470800
vn 0.058700 -0.880400 0.470600
vn -0.976300 -0.092600 -0.195500
vn -0.983100 -0.140200 -0.117400
vn -0.981000 -0.157500 -0.112900
vn -0.972500 -0.103700 -0.208500
vn 0.072000 -0.929300 0.362200
vn -0.057300 -0.891300 0.449800
vn -0.108900 -0.850600 0.514400
vn 0.068100 -0.837000 0.542900
vn -0.947900 -0.180200 -0.262600
vn -0.965500 -0.117800 -0.232200
vn -0.961800 -0.132400 -0.239800
vn -0.947700 -0.188300 -0.257500
vn 0.111000 -0.987500 0.111500
vn 0.180900 -0.964800 0.190500
vn 0.180700 -0.864100 0.469800
vn 0.007700 -0.902700 0.430100
vn -0.942500 -0.284400 -0.175100
vn -0.895300 -0.414900 -0.162200
vn -0.914600 -0.384200 -0.125900
vn -0.947100 -0.243500 -0.208700
vn 0.067500 -0.883400 0.463600
vn 0.507300 -0.704500 0.496300
vn 0.539900 -0.572000 0.617500
vn 0.155100 -0.812900 0.561400
vn -0.969200 -0.125700 -0.211500
vn -0.969400 -0.167500 -0.179600
vn -0.966600 -0.148000 -0.209100
vn -0.970500 -0.138500 -0.197400
vn 0.007500 -0.859300 0.511300
vn -0.141300 -0.889200 0.435200
vn -0.114900 -0.886900 0.447300
vn -0.083000 -0.868300 0.489000
vn -0.948500 -0.199500 -0.245800
vn -0.955900 -0.149900 -0.252600
vn -0.958400 -0.156800 -0.238300
vn -0.953100 -0.195700 -0.230800
vn -0.069600 -0.762700 0.642900
vn 0.097600 -0.790200 0.604900
vn -0.053200 -0.772000 0.633400
vn -0.137700 -0.682000 0.718200
vn -0.502300 -0.732700 0.459000
vn -0.292100 -0.753600 0.588900
vn -0.277500 -0.657200 0.700700
vn -0.438300 -0.661700 0.608200
vn 0.889500 -0.395600 0.228800
vn 0.904500 -0.370200 0.211700
vn 0.901200 -0.356600 0.246400
vn 0.880100 -0.381200 0.283100
vn -0.586600 -0.748900 0.308200
vn -0.638700 -0.702500 0.313700
vn -0.571600 -0.683200 0.454300
vn -0.586300 -0.730500 0.350200
vn 0.829900 -0.438000 0.345500
vn 0.874900 -0.409800 0.257900
vn 0.848300 -0.398900 0.348200
vn 0.784600 -0.420100 0.455900
vn -0.494800 -0.743500 0.449900
vn -0.464500 -0.782900 0.413800
vn -0.522400 -0.759500 0.387500
vn -0.531100 -0.722400 0.442700
vn 0.542100 -0.547300 0.637600
vn 0.721700 -0.493900 0.484900
vn 0.639400 -0.472000 0.607000
vn 0.447100 -0.511300 0.733900
vn -0.734700 -0.670600 0.102400
vn -0.550000 -0.753000 0.361100
vn -0.511200 -0.725900 0.460100
vn -0.736900 -0.645100 0.202100
vn 0.681200 -0.490500 0.543500
vn 0.571300 -0.496300 0.653600
vn 0.533000 -0.425800 0.731200
vn 0.682300 -0.371500 0.629600
vn 0.862000 -0.366900 0.349800
vn 0.896200 -0.341300 0.283400
vn 0.889600 -0.322300 0.323500
vn 0.844100 -0.344800 0.410500
vn -0.554500 -0.608800 0.567200
vn -0.492800 -0.587900 0.641500
vn -0.447400 -0.499000 0.742100
vn -0.520600 -0.489100 0.699800
vn 0.725300 -0.396000 0.563100
vn 0.814600 -0.381000 0.437200
vn 0.771200 -0.356600 0.527300
vn 0.656700 -0.359200 0.663000
vn -0.563600 -0.577400 0.590700
vn -0.576600 -0.608500 0.545100
vn -0.580300 -0.481000 0.657100
vn -0.568600 -0.494100 0.657700
vn 0.366300 -0.462800 0.807200
vn 0.567900 -0.429900 0.701900
vn 0.503600 -0.382700 0.774500
vn 0.322300 -0.428800 0.844000
vn -0.749400 -0.437900 0.496500
vn -0.489700 -0.571600 0.658400
vn -0.534500 -0.478600 0.696600
vn -0.760000 -0.313300 0.569400
vn 0.622600 -0.268200 0.735100
vn 0.447500 -0.378200 0.810400
vn 0.348400 -0.364200 0.863600
vn 0.517700 -0.213300 0.828500
vn -0.987600 -0.153600 0.030100
vn -0.952000 -0.213200 0.219600
vn -0.914600 -0.188700 0.357600
vn -0.974400 -0.164200 0.153800
vn 0.228000 -0.579100 0.782600
vn 0.536600 -0.360900 0.762700
vn 0.498300 -0.199200 0.843800
vn 0.255900 -0.335700 0.906500
vn -0.970500 -0.153400 -0.186200
vn -0.980600 -0.128100 -0.148000
vn -0.988100 -0.142900 -0.057300
vn -0.974700 -0.141700 -0.173000
vn -0.210700 -0.715100 0.666400
vn -0.079700 -0.720100 0.689200
vn -0.055800 -0.455700 0.888400
vn -0.238100 -0.482800 0.842700
vn -0.960800 -0.191100 -0.200600
vn -0.963500 -0.162500 -0.212600
vn -0.972300 -0.155900 -0.174200
vn -0.970000 -0.172300 -0.171300
vn -0.209300 -0.597400 0.774100
vn -0.215700 -0.652900 0.726100
vn -0.248300 -0.492900 0.833800
vn -0.215900 -0.509900 0.832700
vn -0.386600 -0.575300 0.720800
vn -0.273500 -0.576400 0.770000
vn -0.275800 -0.516000 0.810900
vn -0.364400 -0.505100 0.782300
vn 0.271500 -0.247000 0.930200
vn 0.461300 -0.234600 0.855700
vn 0.414100 -0.391400 0.821800
vn 0.270800 -0.359000 0.893200
vn -0.984200 -0.119700 -0.130100
vn -0.986800 -0.158400 0.033200
vn -0.979900 -0.161300 0.117300
vn -0.990600 -0.094500 -0.098800
vn -0.178700 -0.298200 0.937600
vn -0.040700 -0.271900 0.961500
vn -0.087800 -0.321200 0.942900
vn -0.157700 -0.259900 0.952700
vn -0.978700 -0.157000 -0.132300
vn -0.980900 -0.142200 -0.132600
vn -0.986500 -0.132400 -0.095900
vn -0.981800 -0.149400 -0.116800
vn -0.174200 -0.423700 0.888900
vn -0.160100 -0.361300 0.918600
vn -0.055100 -0.271700 0.960800
vn -0.076000 -0.365900 0.927500
vn -0.340800 -0.465500 0.816800
vn -0.262800 -0.450000 0.853500
vn -0.201600 -0.442600 0.873700
vn -0.313200 -0.468600 0.826000
vn 0.821400 -0.320600 0.471600
vn 0.882400 -0.300500 0.361900
vn 0.873900 -0.276700 0.399700
vn 0.800400 -0.292400 0.523200
vn -0.520200 -0.466700 0.715200
vn -0.418300 -0.481200 0.770300
vn -0.400900 -0.467000 0.788100
vn -0.527900 -0.444300 0.723800
vn 0.606600 -0.335900 0.720500
vn 0.727900 -0.328100 0.602100
vn 0.690500 -0.308700 0.654100
vn 0.606700 -0.341200 0.717900
vn -0.547200 -0.454200 0.703000
vn -0.568300 -0.445100 0.691900
vn -0.575200 -0.425000 0.699000
vn -0.573900 -0.390400 0.719800
vn 0.370000 -0.469300 0.801800
vn 0.517500 -0.380000 0.766600
vn 0.552000 -0.385100 0.739600
vn 0.425300 -0.450700 0.784800
vn -0.758900 -0.273300 0.591100
vn -0.621400 -0.375200 0.687800
vn -0.704400 -0.275600 0.654100
vn -0.729900 -0.235600 0.641600
vn 0.399800 -0.358700 0.843500
vn 0.286500 -0.475300 0.831900
vn 0.286500 -0.520900 0.804100
vn 0.308400 -0.484600 0.818500
vn -0.964400 -0.184300 0.189600
vn -0.891800 -0.235300 0.386300
vn -0.860900 -0.212800 0.462100
vn -0.959300 -0.171100 0.224700
vn -0.482600 -0.343100 0.805800
vn -0.411900 -0.340300 0.845200
vn -0.399400 -0.257600 0.879800
vn -0.416900 -0.295400 0.859600
vn 0.609300 -0.339700 0.716400
vn 0.690500 -0.302700 0.656900
vn 0.706100 -0.271000 0.654200
vn 0.586100 -0.294900 0.754600
vn -0.632200 -0.284800 0.720500
vn -0.587800 -0.338500 0.734700
vn -0.598700 -0.282400 0.749500
vn -0.690500 -0.231000 0.685400
vn 0.349600 -0.272700 0.896300
vn 0.506300 -0.315900 0.802400
vn 0.374200 -0.231000 0.898100
vn 0.289800 -0.188700 0.938300
vn -0.725200 -0.209500 0.655900
vn -0.741600 -0.207800 0.637800
vn -0.742200 -0.188500 0.643100
vn -0.735100 -0.177700 0.654200
vn 0.278900 -0.374200 0.884400
vn 0.273600 -0.313400 0.909300
vn 0.293800 -0.216000 0.931100
vn 0.275900 -0.237100 0.931500
vn -0.937100 -0.177200 0.300700
vn -0.830300 -0.188800 0.524300
vn -0.762400 -0.171600 0.623900
vn -0.904800 -0.156900 0.395800
vn 0.178000 -0.346900 0.920800
vn 0.353400 -0.376500 0.856300
vn 0.242800 -0.181900 0.952800
vn 0.050400 -0.082400 0.995300
vn -0.996100 -0.074800 -0.047200
vn -0.980100 -0.141900 0.138600
vn -0.983600 -0.101900 0.148900
vn -0.998600 -0.051900 -0.005800
vn -0.201500 -0.279500 0.938700
vn -0.190000 -0.296100 0.936100
vn -0.133300 -0.098300 0.986200
vn -0.140500 -0.204800 0.968700
vn -0.985700 -0.142000 -0.089900
vn -0.990900 -0.122600 -0.055700
vn -0.994600 -0.103300 -0.007500
vn -0.990800 -0.117900 -0.065300
vn 0.043500 -0.292300 0.955300
vn -0.018600 -0.254800 0.966800
vn -0.055100 -0.253400 0.965800
vn 0.055900 -0.215300 0.974900
vn -0.321200 -0.376300 0.869000
vn -0.104400 -0.371000 0.922700
vn -0.045300 -0.193300 0.980100
vn -0.286300 -0.217300 0.933100
vn 0.779900 -0.268100 0.565600
vn 0.868000 -0.253400 0.427000
vn 0.860400 -0.229700 0.454900
vn 0.763900 -0.242500 0.597900
vn -0.998700 -0.039900 0.032000
vn -0.986800 -0.060400 0.149800
vn -0.978800 0.013300 0.204200
vn -0.998500 -0.011800 0.052900
vn 0.075100 -0.008700 0.997100
vn 0.012400 0.086400 0.996200
vn -0.013400 0.059200 0.998100
vn 0.173700 0.135200 0.975500
vn -0.995300 -0.089500 -0.036500
vn -0.996500 -0.076200 0.034300
vn -0.996200 -0.051600 0.069500
vn -0.998000 -0.059200 -0.020300
vn 0.019500 -0.177300 0.983900
vn 0.048600 -0.112600 0.992400
vn 0.259600 0.160900 0.952200
vn 0.173700 0.057100 0.983100
vn -0.181400 -0.152300 0.971500
vn -0.037000 -0.143100 0.989000
vn -0.015400 -0.136400 0.990500
vn -0.134900 -0.141500 0.980700
vn 0.752100 -0.216200 0.622500
vn 0.857000 -0.207900 0.471500
vn 0.851100 -0.185300 0.491100
vn 0.743700 -0.182700 0.643000
vn -0.378000 -0.253600 0.890400
vn -0.327000 -0.215700 0.920100
vn -0.292600 -0.093700 0.951600
vn -0.360700 -0.079000 0.929300
vn 0.543700 -0.234100 0.806000
vn 0.718600 -0.220800 0.659400
vn 0.725600 -0.169600 0.666900
vn 0.500700 -0.169800 0.848800
vn -0.716600 -0.175900 0.674900
vn -0.606000 -0.220900 0.764100
vn -0.564800 -0.076100 0.821600
vn -0.700100 -0.099400 0.707100
vn 0.301700 -0.149400 0.941600
vn 0.265900 -0.191300 0.944800
vn 0.183400 -0.103700 0.977500
vn 0.272100 0.006800 0.962200
vn -0.736600 -0.153400 0.658700
vn -0.735000 -0.158800 0.659200
vn -0.734500 -0.120800 0.667700
vn -0.747800 -0.106900 0.655200
vn 0.199800 -0.104700 0.974200
vn 0.343200 -0.143400 0.928200
vn 0.318700 0.055000 0.946300
vn 0.103900 0.046000 0.993500
vn -0.876400 -0.128500 0.464100
vn -0.723600 -0.159000 0.671700
vn -0.731500 -0.080900 0.677000
vn -0.858500 -0.022900 0.512300
vn -0.045100 0.076200 0.996100
vn 0.037500 0.020800 0.999100
vn -0.056400 0.015700 0.998300
vn -0.097000 -0.002300 0.995300
vn -0.628300 -0.035500 0.777200
vn -0.456600 0.019500 0.889400
vn -0.368500 0.022100 0.929300
vn -0.562100 0.016500 0.826900
vn 0.217300 0.090300 0.971900
vn 0.116000 0.019200 0.993000
vn 0.102500 0.048600 0.993500
vn 0.207300 0.034000 0.977700
vn -0.761300 -0.050100 0.646400
vn -0.723100 -0.068300 0.687300
vn -0.701300 0.009900 0.712700
vn -0.761800 -0.004900 0.647800
vn 0.167500 0.022600 0.985600
vn 0.303800 0.095300 0.948000
vn 0.294100 0.048500 0.954500
vn 0.289100 0.007200 0.957300
vn -0.828600 0.120300 0.546800
vn -0.777800 0.046800 0.626700
vn -0.840500 0.024800 0.541200
vn -0.841500 0.105400 0.529800
vn -0.151700 -0.117800 0.981400
vn -0.028900 -0.079200 0.996400
vn 0.105400 -0.128900 0.986000
vn -0.135200 -0.221600 0.965700
vn -0.994400 -0.014100 0.104000
vn -0.947500 0.077600 0.310100
vn -0.894200 0.096400 0.437100
vn -0.985800 0.013100 0.167300
vn 0.036000 0.038100 0.998600
vn -0.142400 -0.070500 0.987300
vn -0.226000 -0.227500 0.947100
vn -0.144600 -0.174300 0.974000
vn -0.999400 -0.033100 -0.003100
vn -0.996200 -0.040100 0.077800
vn -0.998000 -0.019200 0.059100
vn -0.999900 -0.010600 0.009200
vn 0.346300 0.195300 0.917600
vn 0.258300 0.163300 0.952100
vn 0.060600 -0.068300 0.995800
vn 0.296500 0.069900 0.952500
vn -0.122700 -0.067700 0.990100
vn 0.187100 0.050000 0.981000
vn 0.307700 0.114100 0.944600
vn 0.010600 0.073200 0.997300
vn 0.735300 -0.150700 0.660700
vn 0.850100 -0.164500 0.500300
vn 0.846800 -0.142400 0.512400
vn 0.728800 -0.119900 0.674100
vn -0.367000 0.038700 0.929400
vn -0.338000 -0.020700 0.940900
vn -0.357100 0.012000 0.934000
vn -0.413600 0.021700 0.910200
vn 0.475500 -0.043400 0.878600
vn 0.719800 -0.099600 0.686900
vn 0.695200 -0.039600 0.717700
vn 0.419400 0.051900 0.906300
vn -0.999600 0.007800 0.026300
vn -0.998800 0.029900 0.038100
vn -0.997100 0.064900 0.038900
vn -0.999100 0.027300 0.033300
vn 0.055400 -0.011200 0.998400
vn -0.155800 -0.164200 0.974000
vn -0.332700 -0.112700 0.936300
vn -0.161000 0.012900 0.986800
vn 0.120400 0.176700 0.976800
vn 0.232500 0.132000 0.963600
vn 0.058000 0.134900 0.989100
vn 0.144000 0.202700 0.968600
vn 0.724200 -0.096900 0.682700
vn 0.848900 -0.122900 0.514000
vn 0.848400 -0.103000 0.519300
vn 0.726900 -0.072100 0.682900
vn -0.418700 0.040600 0.907200
vn -0.227600 0.132100 0.964800
vn -0.077500 0.209600 0.974700
vn -0.337500 0.138900 0.931000
vn 0.401800 0.032000 0.915200
vn 0.654700 -0.030300 0.755200
vn 0.627200 -0.032000 0.778100
vn 0.408500 -0.031300 0.912200
vn -0.540400 0.064100 0.838900
vn -0.358300 0.012400 0.933500
vn -0.374000 0.122100 0.919300
vn -0.539300 0.179900 0.822600
vn 0.163400 -0.038900 0.985800
vn 0.139300 -0.008600 0.990200
vn 0.174700 -0.085000 0.980900
vn 0.114700 -0.122600 0.985800
vn -0.713900 0.086500 0.694900
vn -0.703800 0.114200 0.701100
vn -0.700800 0.189900 0.687600
vn -0.680200 0.165900 0.714000
vn 0.339200 -0.021300 0.940500
vn 0.245700 -0.005300 0.969300
vn 0.174900 -0.107900 0.978600
vn 0.347100 -0.069200 0.935300
vn -0.882400 0.038100 0.468900
vn -0.847200 0.026800 0.530600
vn -0.790400 0.121300 0.600500
vn -0.907300 0.064400 0.415500
vn 0.058000 -0.238200 0.969500
vn 0.326500 -0.105700 0.939200
vn 0.419400 -0.076100 0.904600
vn 0.285200 -0.116600 0.951300
vn -0.970300 0.076000 0.229700
vn -0.866000 0.095300 0.490800
vn -0.882700 0.092700 0.460600
vn -0.954000 0.112000 0.278000
vn -0.253000 -0.258600 0.932200
vn -0.189500 -0.294900 0.936500
vn -0.035400 -0.179400 0.983100
vn -0.299900 -0.197800 0.933200
vn 0.125200 -0.154200 0.980100
vn 0.254900 -0.114000 0.960200
vn 0.375100 -0.053800 0.925400
vn 0.215900 -0.084900 0.972700
vn -0.686000 0.193200 0.701400
vn -0.656200 0.221500 0.721300
vn -0.612200 0.250700 0.749900
vn -0.699200 0.238200 0.674000
vn 0.258000 -0.115500 0.959200
vn 0.123700 -0.162500 0.978900
vn 0.151200 -0.101200 0.983300
vn 0.165100 -0.078200 0.983200
vn -0.890200 0.130000 0.436500
vn -0.741200 0.191800 0.643200
vn -0.734000 0.248800 0.631900
vn -0.846800 0.203800 0.491300
vn 0.362400 0.017900 0.931800
vn 0.387200 -0.041600 0.921000
vn 0.252200 0.015800 0.967500
vn 0.346900 0.113300 0.931000
vn -0.945800 0.140300 0.292900
vn -0.908400 0.112500 0.402500
vn -0.921900 0.130700 0.364600
vn -0.946000 0.146300 0.289100
vn -0.218800 0.001600 0.975800
vn 0.171100 0.028200 0.984800
vn 0.293300 0.145900 0.944800
vn -0.079000 0.159400 0.984000
vn -0.998200 0.050500 0.031800
vn -0.994300 0.090200 0.056800
vn -0.989600 0.126500 0.068600
vn -0.996600 0.080900 0.012800
vn -0.274900 0.070300 0.958900
vn -0.422000 0.008100 0.906500
vn -0.416500 0.139100 0.898400
vn -0.351800 0.116600 0.928800
vn 0.072200 0.138900 0.987700
vn -0.065600 0.112300 0.991500
vn -0.119100 0.109700 0.986800
vn 0.018800 0.113300 0.993400
vn 0.735800 -0.042600 0.675800
vn 0.854500 -0.082200 0.512800
vn 0.855200 -0.064100 0.514200
vn 0.747600 -0.016400 0.663900
vn -0.275200 0.193400 0.941700
vn -0.008700 0.166200 0.986000
vn -0.025200 0.163100 0.986300
vn -0.281100 0.223200 0.933300
vn 0.459700 -0.061600 0.885900
vn 0.627800 -0.029400 0.777800
vn 0.654300 0.001400 0.756200
vn 0.535300 -0.021300 0.844400
vn -0.532300 0.270400 0.802200
vn -0.416900 0.239700 0.876800
vn -0.462200 0.243100 0.852700
vn -0.524700 0.251200 0.813300
vn -0.366600 0.235600 0.900100
vn -0.339900 0.306400 0.889100
vn -0.286800 0.552900 0.782300
vn -0.351300 0.487900 0.799100
vn -0.015300 0.209300 0.977700
vn -0.141500 0.192100 0.971100
vn -0.127900 0.410500 0.902800
vn -0.006400 0.423000 0.906100
vn 0.763900 0.015100 0.645100
vn 0.864900 -0.045000 0.499800
vn 0.867900 -0.026900 0.496000
vn 0.779800 0.046000 0.624300
vn -0.255500 0.311900 0.915100
vn -0.063400 0.277300 0.958700
vn -0.056600 0.464600 0.883700
vn -0.196000 0.463800 0.863900
vn 0.611000 0.055000 0.789700
vn 0.687000 0.048500 0.725000
vn 0.714300 0.098100 0.692900
vn 0.678300 0.142400 0.720800
vn -0.532600 0.284100 0.797200
vn -0.448700 0.293600 0.844100
vn -0.389200 0.437100 0.810800
vn -0.535800 0.403400 0.741700
vn 0.348900 0.071700 0.934400
vn 0.494000 0.059500 0.867400
vn 0.595300 0.199100 0.778400
vn 0.480300 0.259900 0.837700
vn -0.694600 0.292300 0.657300
vn -0.606800 0.299900 0.736100
vn -0.607300 0.390400 0.691900
vn -0.683300 0.365500 0.632000
vn 0.209200 0.110800 0.971600
vn 0.280200 0.092700 0.955400
vn 0.413600 0.267200 0.870300
vn 0.298000 0.245900 0.922300
vn -0.813400 0.290000 0.504100
vn -0.754200 0.301600 0.583300
vn -0.769600 0.346200 0.536500
vn -0.810000 0.361600 0.461700
vn 0.284100 0.183000 0.941200
vn 0.149500 0.149700 0.977400
vn 0.137900 0.263000 0.954900
vn 0.239500 0.279800 0.929700
vn -0.957500 0.133000 0.256000
vn -0.906400 0.182000 0.381200
vn -0.874500 0.312800 0.370600
vn -0.965500 0.198200 0.168700
vn 0.011300 0.287900 0.957500
vn 0.328000 0.219200 0.918900
vn 0.297400 0.356000 0.885900
vn 0.034400 0.494800 0.868300
vn -0.992800 0.119300 -0.006900
vn -0.986400 0.152100 0.061700
vn -0.984300 0.174200 0.026800
vn -0.987500 0.155500 -0.026900
vn -0.665800 0.432500 0.608000
vn -0.588500 0.469600 0.658200
vn -0.552000 0.560700 0.617200
vn -0.647000 0.505900 0.570400
vn 0.268600 0.214200 0.939100
vn 0.469300 0.240300 0.849700
vn 0.496800 0.177300 0.849500
vn 0.236000 0.280900 0.930200
vn -0.827400 0.393500 0.400500
vn -0.770900 0.389600 0.503900
vn -0.762200 0.451700 0.463700
vn -0.844300 0.417000 0.336500
vn 0.167800 0.351600 0.921000
vn 0.084000 0.282000 0.955700
vn 0.043700 0.397400 0.916600
vn 0.097200 0.460300 0.882400
vn -0.943100 0.328500 0.051900
vn -0.859300 0.423200 0.287300
vn -0.869000 0.452800 0.199300
vn -0.908800 0.417100 -0.010900
vn -0.056200 0.611500 0.789200
vn 0.174800 0.472500 0.863800
vn 0.052700 0.536800 0.842100
vn -0.174100 0.608700 0.774000
vn -0.981700 0.187100 -0.034900
vn -0.972100 0.229800 -0.047300
vn -0.955000 0.285400 -0.081100
vn -0.977700 0.206500 -0.037900
vn -0.318400 0.676500 0.664000
vn -0.313800 0.667400 0.675300
vn -0.383200 0.640600 0.665400
vn -0.324400 0.689000 0.648100
vn 0.040800 0.602700 0.796900
vn -0.071000 0.651400 0.755400
vn -0.053600 0.721800 0.690000
vn 0.093000 0.684200 0.723300
vn 0.797000 0.076300 0.599100
vn 0.882100 -0.008200 0.470800
vn 0.888500 0.013400 0.458600
vn 0.815300 0.107700 0.568900
vn -0.130600 0.564400 0.815100
vn -0.001200 0.581900 0.813200
vn 0.070100 0.654300 0.752900
vn -0.063900 0.658200 0.750100
vn 0.710900 0.218200 0.668500
vn 0.738000 0.148100 0.658300
vn 0.749500 0.192800 0.633200
vn 0.729200 0.281700 0.623600
vn -0.507700 0.507300 0.696300
vn -0.331400 0.543100 0.771400
vn -0.276600 0.669600 0.689200
vn -0.457100 0.623300 0.634400
vn 0.539400 0.328900 0.775100
vn 0.646200 0.302500 0.700600
vn 0.661700 0.347600 0.664300
vn 0.593600 0.271200 0.757700
vn 0.047300 0.595000 0.802300
vn -0.114900 0.591800 0.797800
vn -0.117300 0.604100 0.788200
vn -0.020400 0.580200 0.814200
vn 0.833900 0.133700 0.535500
vn 0.904300 0.028600 0.425900
vn 0.910300 0.049000 0.410900
vn 0.851600 0.159200 0.499400
vn -0.060100 0.719000 0.692400
vn 0.047000 0.632400 0.773200
vn -0.046100 0.669000 0.741800
vn -0.112200 0.768500 0.629900
vn 0.734200 0.337100 0.589200
vn 0.769900 0.233800 0.593700
vn 0.781300 0.277700 0.558900
vn 0.740600 0.381800 0.552900
vn -0.380400 0.724600 0.574700
vn -0.230000 0.766000 0.600300
vn -0.201700 0.817300 0.539700
vn -0.305200 0.791700 0.529200
vn 0.680300 0.234000 0.694500
vn 0.693500 0.348200 0.630700
vn 0.752000 0.344500 0.561900
vn 0.786500 0.287900 0.546300
vn -0.625200 0.579600 0.522600
vn -0.495100 0.648500 0.578100
vn -0.428500 0.729000 0.533800
vn -0.600100 0.658900 0.453500
vn 0.289300 0.569000 0.769700
vn 0.567500 0.304000 0.765200
vn 0.615100 0.581000 0.532900
vn 0.336100 0.870700 0.359000
vn -0.846200 0.449900 0.285500
vn -0.757800 0.511200 0.405500
vn -0.743400 0.579500 0.334000
vn -0.839600 0.497600 0.217700
vn 0.178500 0.656800 0.732600
vn 0.129600 0.682900 0.718900
vn 0.341200 0.902800 0.261600
vn 0.414100 0.860600 0.296400
vn -0.919400 0.391900 0.031400
vn -0.890100 0.422300 0.171400
vn -0.889200 0.435300 0.140800
vn -0.927400 0.370200 0.054100
vn -0.183200 0.652900 0.734900
vn 0.070700 0.663400 0.744900
vn 0.228100 0.907000 0.354000
vn -0.010100 0.913000 0.407800
vn -0.973900 0.222100 -0.047200
vn -0.951000 0.306000 -0.043800
vn -0.950300 0.311200 -0.006000
vn -0.967700 0.240700 -0.074900
vn -0.346800 0.569500 0.745200
vn -0.372900 0.598000 0.709400
vn -0.203700 0.843000 0.497800
vn -0.261800 0.716800 0.646200
vn 0.338500 0.936900 -0.086600
vn 0.586700 0.794500 0.156700
vn 0.513100 0.838500 -0.183500
vn 0.340300 0.880900 -0.328900
vn -0.826700 0.542900 0.147700
vn -0.732200 0.634300 0.247900
vn -0.704600 0.692300 0.155600
vn -0.809200 0.583600 0.067400
vn 0.500100 0.839300 -0.213200
vn 0.459100 0.867000 -0.193500
vn 0.446800 0.821300 -0.354700
vn 0.456600 0.786200 -0.416400
vn -0.918900 0.394400 0.009900
vn -0.880700 0.467500 0.076100
vn -0.863500 0.504200 0.012700
vn -0.906600 0.419100 -0.048400
vn 0.219000 0.961800 -0.164300
vn 0.359900 0.910500 -0.203700
vn 0.372000 0.794200 -0.480500
vn 0.315300 0.805000 -0.502400
vn -0.960200 0.257700 -0.107600
vn -0.943100 0.328800 -0.048300
vn -0.931300 0.353100 -0.089500
vn -0.951400 0.272300 -0.143800
vn 0.028400 0.991100 0.130100
vn 0.070600 0.996100 -0.052200
vn 0.273400 0.848400 -0.453300
vn 0.312500 0.887500 -0.338700
vn 0.072700 0.854000 0.515100
vn 0.093600 0.923100 0.372900
vn 0.335700 0.930200 -0.148500
vn 0.275200 0.961400 0.006900
vn 0.870400 0.178600 0.458700
vn 0.924500 0.055700 0.377000
vn 0.930400 0.075200 0.358800
vn 0.887800 0.199300 0.414700
vn -0.122600 0.842800 0.524000
vn -0.038000 0.840300 0.540700
vn 0.127100 0.979600 0.155700
vn -0.012100 0.953600 0.300900
vn 0.750700 0.420100 0.509900
vn 0.804900 0.307900 0.507200
vn 0.819800 0.348900 0.453900
vn 0.772100 0.457700 0.440800
vn -0.259600 0.817900 0.513500
vn -0.183200 0.837700 0.514400
vn -0.106600 0.904000 0.413900
vn -0.216100 0.872100 0.438900
vn 0.854400 0.416900 0.310000
vn 0.815800 0.381000 0.435100
vn 0.853800 0.429500 0.294200
vn 0.840300 0.539900 0.049100
vn -0.582100 0.723200 0.371600
vn -0.397000 0.783000 0.478800
vn -0.372100 0.849100 0.375000
vn -0.560500 0.786300 0.259800
vn 0.400600 0.903900 -0.149900
vn 0.457700 0.856700 -0.237800
vn 0.421200 0.857600 0.295100
vn 0.358700 0.889500 0.282800
vn 0.906100 0.212300 0.365900
vn 0.943000 0.074100 0.324500
vn 0.949200 0.092600 0.300500
vn 0.920400 0.226700 0.318500
vn 0.146100 0.977800 0.150200
vn 0.293200 0.955700 -0.025500
vn 0.296100 0.916300 0.269500
vn 0.187900 0.951300 0.244300
vn 0.787300 0.489300 0.375000
vn 0.844900 0.364400 0.391500
vn 0.857300 0.392900 0.332700
vn 0.795400 0.504100 0.336300
vn -0.162800 0.938900 0.303100
vn 0.001300 0.959500 0.281700
vn 0.063800 0.975100 0.212200
vn -0.111100 0.980600 0.161200
vn 0.792600 0.601800 0.097800
vn 0.837400 0.470900 0.277300
vn 0.817900 0.467100 0.335700
vn 0.706700 0.623800 0.333700
vn -0.536000 0.832700 0.139000
vn -0.351800 0.905700 0.236500
vn -0.306900 0.946800 0.096300
vn -0.502600 0.864200 0.021800
vn 0.327100 0.909800 -0.255600
vn 0.450000 0.876000 -0.173700
vn 0.303400 0.913400 0.271100
vn 0.228500 0.939800 0.254100
vn -0.788000 0.615500 -0.013900
vn -0.683400 0.728000 0.054000
vn -0.646800 0.761500 -0.041400
vn -0.763300 0.638200 -0.100500
vn 0.372100 0.872200 -0.317400
vn 0.415300 0.868900 -0.269200
vn 0.300800 0.914500 0.270600
vn 0.218700 0.942700 0.251800
vn -0.891400 0.440200 -0.107500
vn -0.848700 0.525000 -0.063900
vn -0.824000 0.550000 -0.136000
vn -0.874300 0.454700 -0.169800
vn 0.300100 0.861700 -0.409100
vn 0.305100 0.862100 -0.404600
vn 0.121700 0.966100 0.227600
vn 0.160600 0.958000 0.237500
vn -0.941600 0.284000 -0.180600
vn -0.920100 0.364100 -0.144000
vn -0.903200 0.383500 -0.192500
vn -0.930800 0.292900 -0.218700
vn 0.453900 0.839500 -0.298500
vn 0.373300 0.845900 -0.380900
vn 0.292900 0.917600 0.268800
vn 0.406500 0.865600 0.292300
vn -0.736100 0.650100 -0.188400
vn -0.623800 0.767700 -0.146200
vn -0.584500 0.772400 -0.248600
vn -0.707800 0.651200 -0.273800
vn 0.055400 0.661100 0.748300
vn 0.117500 0.670500 0.732500
vn 0.103900 0.592800 0.798600
vn 0.083300 0.537500 0.839100
vn -0.854300 0.464900 -0.232200
vn -0.804200 0.554600 -0.213600
vn -0.774100 0.563700 -0.288000
vn -0.833800 0.467600 -0.293300
vn -0.052600 0.626600 0.777500
vn -0.046100 0.628000 0.776800
vn -0.022600 0.531100 0.846900
vn -0.083100 0.539500 0.837800
vn -0.918900 0.299200 -0.257000
vn -0.889900 0.384300 -0.245800
vn -0.869400 0.394300 -0.297700
vn -0.906600 0.302200 -0.294600
vn 0.137600 0.628800 0.765300
vn 0.025600 0.614200 0.788700
vn -0.097100 0.601500 0.793000
vn -0.007700 0.674000 0.738600
vn 0.164300 0.746500 0.644800
vn 0.171100 0.665700 0.726300
vn 0.107600 0.778200 0.618700
vn 0.135200 0.868100 0.477600
vn 0.934800 0.231500 0.269300
vn 0.958500 0.084500 0.272200
vn 0.965800 0.098800 0.239400
vn 0.946500 0.238500 0.217300
vn 0.100300 0.947300 0.304300
vn 0.134000 0.849600 0.510100
vn 0.087000 0.952800 0.290800
vn 0.048800 0.994200 0.095800
vn 0.810500 0.504800 0.296900
vn 0.880900 0.388300 0.270600
vn 0.894200 0.398500 0.203700
vn 0.835700 0.500100 0.226900
vn -0.075600 0.997100 0.009500
vn 0.049400 0.991500 0.119800
vn 0.033900 0.997700 -0.058700
vn -0.041900 0.988200 -0.147100
vn 0.657100 0.511500 0.553700
vn 0.803200 0.448100 0.392400
vn 0.830200 0.413800 0.373500
vn 0.678100 0.431800 0.594700
vn -0.465700 0.879600 -0.097500
vn -0.266600 0.962500 -0.050200
vn -0.204700 0.960600 -0.187900
vn -0.417800 0.881400 -0.220200
vn 0.046000 0.722500 0.689800
vn 0.196400 0.707000 0.679400
vn 0.248300 0.662000 0.707100
vn 0.021500 0.668400 0.743400
vn 0.084800 0.981100 -0.173800
vn 0.165300 0.975800 -0.143100
vn 0.282400 0.887900 -0.363200
vn 0.157300 0.948100 -0.276500
vn 0.858000 0.491600 0.148900
vn 0.914000 0.380600 0.140200
vn 0.924500 0.373200 0.077200
vn 0.876200 0.472200 0.096900
vn -0.033600 0.968500 -0.246800
vn 0.029200 0.979300 -0.200200
vn 0.029100 0.971100 -0.236600
vn -0.061000 0.954400 -0.292200
vn 0.840400 0.407600 0.357200
vn 0.877500 0.422200 0.227300
vn 0.894400 0.439400 0.082800
vn 0.921200 0.377700 0.093200
vn -0.370500 0.864200 -0.340300
vn -0.164100 0.938200 -0.304600
vn -0.156000 0.910600 -0.382800
vn -0.335700 0.835100 -0.435700
vn 0.141900 0.805900 0.574700
vn 0.494400 0.732900 0.467200
vn 0.739000 0.663600 0.116200
vn 0.381800 0.901100 0.205400
vn -0.675900 0.643400 -0.359400
vn -0.553000 0.753800 -0.355000
vn -0.511200 0.734200 -0.446700
vn -0.645200 0.627200 -0.436300
vn 0.221600 0.653700 0.723600
vn 0.194500 0.690700 0.696400
vn 0.331400 0.896200 0.294800
vn 0.415500 0.861600 0.291400
vn -0.810800 0.466400 -0.353600
vn -0.751300 0.553700 -0.358900
vn -0.721000 0.547400 -0.424800
vn -0.792100 0.460200 -0.400700
vn -0.002400 0.814200 0.580600
vn 0.101000 0.737900 0.667200
vn 0.284300 0.944400 0.165100
vn 0.111100 0.993800 -0.000000
vn -0.893300 0.302300 -0.332400
vn -0.855100 0.387500 -0.344300
vn -0.837000 0.386700 -0.387000
vn -0.880600 0.298700 -0.367700
vn -0.010900 0.964800 0.262600
vn -0.072100 0.901100 0.427700
vn 0.002600 0.980500 -0.196300
vn 0.045000 0.921400 -0.386100
vn 0.243700 0.968000 -0.060100
vn 0.179100 0.980100 0.085200
vn 0.253500 0.851300 -0.459300
vn 0.351500 0.828000 -0.436800
vn 0.957200 0.236400 0.166900
vn 0.972600 0.087700 0.215400
vn 0.979200 0.094900 0.179300
vn 0.964800 0.234600 0.118600
vn -0.799700 0.471700 -0.371400
vn -0.704300 0.546100 -0.453500
vn -0.675000 0.582100 -0.453300
vn -0.815700 0.479100 -0.324200
vn 0.164800 0.884900 -0.435700
vn 0.383100 0.871500 -0.306000
vn 0.432400 0.789800 -0.435000
vn 0.197700 0.856500 -0.476700
vn -0.869300 0.291800 -0.398900
vn -0.857000 0.368700 -0.360000
vn -0.877800 0.336800 -0.340500
vn -0.866000 0.281000 -0.413600
vn 0.041000 0.827900 -0.559300
vn -0.002900 0.844600 -0.535300
vn -0.039200 0.869800 -0.491800
vn -0.003800 0.902600 -0.430400
vn 0.400800 0.830500 -0.386700
vn 0.261900 0.843000 -0.469900
vn 0.243200 0.919600 -0.308500
vn 0.388300 0.881000 -0.270100
vn 0.971500 0.225500 0.072400
vn 0.984100 0.081800 0.157300
vn 0.989700 0.080800 0.118400
vn 0.976200 0.214900 0.027600
vn 0.239300 0.918500 -0.314700
vn 0.381200 0.855200 -0.351200
vn 0.387800 0.866000 -0.315600
vn 0.272800 0.882700 -0.382700
vn 0.894600 0.444000 0.049700
vn 0.937900 0.345700 0.028700
vn 0.945800 0.323600 -0.026900
vn 0.914300 0.405000 0.001000
vn -0.093400 0.915800 -0.390500
vn 0.042500 0.947600 -0.316500
vn 0.060200 0.894100 -0.443800
vn -0.116100 0.850600 -0.512800
vn 0.915400 0.390700 -0.096300
vn 0.881000 0.473100 0.000100
vn 0.871900 0.487700 -0.042900
vn 0.871700 0.456600 -0.177900
vn -0.312200 0.788200 -0.530300
vn -0.180400 0.858300 -0.480400
vn -0.198600 0.796200 -0.571500
vn -0.297700 0.738700 -0.604700
vn 0.590400 0.769600 -0.243000
vn 0.850200 0.492400 -0.185900
vn 0.848300 0.411600 -0.333000
vn 0.660100 0.563600 -0.496500
vn -0.610000 0.607300 -0.509000
vn -0.478600 0.697300 -0.533600
vn -0.445400 0.662800 -0.601900
vn -0.578100 0.594400 -0.559000
vn 0.468200 0.849800 -0.241900
vn 0.417000 0.874400 -0.247800
vn 0.478700 0.687200 -0.546400
vn 0.499200 0.728100 -0.469600
vn 0.929200 0.363700 -0.065700
vn 0.954000 0.292000 -0.068100
vn 0.957400 0.260200 -0.124900
vn 0.937200 0.315000 -0.150000
vn -0.114000 0.769700 -0.628100
vn 0.070600 0.811000 -0.580700
vn 0.053700 0.732200 -0.678900
vn -0.102900 0.691900 -0.714600
vn 0.829200 0.522000 -0.199700
vn 0.882700 0.460100 -0.095000
vn 0.891600 0.396600 -0.218400
vn 0.819600 0.485900 -0.303500
vn -0.286000 0.685600 -0.669500
vn -0.198200 0.729600 -0.654500
vn -0.188000 0.669800 -0.718300
vn -0.281200 0.633500 -0.720800
vn 0.699300 0.501200 -0.509600
vn 0.818700 0.473100 -0.325400
vn 0.779800 0.511200 -0.361300
vn 0.711900 0.521700 -0.470000
vn -0.527700 0.593300 -0.607900
vn -0.425000 0.620000 -0.659400
vn -0.402300 0.591000 -0.699100
vn -0.477400 0.583300 -0.657200
vn 0.590400 0.633200 -0.500500
vn 0.545300 0.589400 -0.596000
vn 0.592300 0.565800 -0.573600
vn 0.663000 0.562000 -0.494600
vn -0.802100 0.422400 -0.422000
vn -0.617300 0.584400 -0.526600
vn -0.574700 0.512600 -0.637900
vn -0.745900 0.344500 -0.570000
vn 0.304800 0.852100 -0.425300
vn 0.553500 0.724800 -0.410100
vn 0.680700 0.611400 -0.403400
vn 0.435200 0.761800 -0.479800
vn -0.865700 0.264400 -0.424900
vn -0.868600 0.298700 -0.395200
vn -0.834100 0.274300 -0.478600
vn -0.863100 0.238300 -0.445200
vn 0.010900 0.896000 -0.443900
vn 0.021700 0.891000 -0.453400
vn 0.112900 0.819300 -0.562200
vn 0.074100 0.771400 -0.632000
vn 0.391600 0.836500 -0.383200
vn 0.270300 0.878900 -0.392900
vn 0.325200 0.712500 -0.621600
vn 0.428100 0.712600 -0.555800
vn 0.980000 0.198300 -0.016500
vn 0.993000 0.065700 0.098000
vn 0.996200 0.058600 0.064400
vn 0.981900 0.180700 -0.055600
vn 0.260700 0.825200 -0.501100
vn 0.367000 0.827300 -0.425300
vn 0.369700 0.748700 -0.550200
vn 0.241800 0.755600 -0.608800
vn 0.484400 0.603200 -0.633700
vn 0.738200 0.492600 -0.460800
vn 0.730200 0.437100 -0.525000
vn 0.435500 0.502300 -0.746900
vn -0.853300 0.212300 -0.476200
vn -0.815100 0.266300 -0.514400
vn -0.811500 0.245200 -0.530400
vn -0.842100 0.183800 -0.506900
vn 0.140800 0.573700 -0.806800
vn 0.150100 0.633000 -0.759400
vn 0.107900 0.488600 -0.865700
vn 0.180900 0.471600 -0.863000
vn 0.480700 0.539900 -0.690900
vn 0.372700 0.534700 -0.758400
vn 0.408300 0.461200 -0.787700
vn 0.527800 0.452500 -0.718800
vn 0.982800 0.160900 -0.090900
vn 0.997600 0.043300 0.053500
vn 0.999000 0.031700 0.030500
vn 0.982200 0.139900 -0.125200
vn 0.234500 0.638400 -0.733100
vn 0.423000 0.601500 -0.677700
vn 0.481700 0.500900 -0.719000
vn 0.231700 0.565000 -0.791800
vn 0.925800 0.264800 -0.269500
vn 0.956500 0.228100 -0.181600
vn 0.950300 0.198600 -0.239500
vn 0.898900 0.220900 -0.378500
vn -0.058400 0.600100 -0.797800
vn 0.036000 0.616600 -0.786400
vn 0.034400 0.574100 -0.818000
vn -0.039800 0.574300 -0.817600
vn 0.779400 0.358500 -0.513700
vn 0.867700 0.308500 -0.389700
vn 0.809800 0.235900 -0.537100
vn 0.703800 0.240200 -0.668500
vn -0.269600 0.575500 -0.772100
vn -0.154900 0.601000 -0.784100
vn -0.147100 0.560700 -0.814800
vn -0.259100 0.531500 -0.806400
vn 0.677100 0.422600 -0.602400
vn 0.730400 0.392700 -0.558800
vn 0.656500 0.235500 -0.716600
vn 0.665800 0.255400 -0.701000
vn -0.450400 0.531900 -0.717000
vn -0.359900 0.564300 -0.742900
vn -0.311700 0.530200 -0.788500
vn -0.476300 0.450700 -0.755000
vn 0.716700 0.471300 -0.514000
vn 0.625800 0.467100 -0.624700
vn 0.721100 0.328400 -0.610000
vn 0.771600 0.396300 -0.497500
vn -0.686300 0.313700 -0.656100
vn -0.582300 0.397900 -0.708900
vn -0.598800 0.346100 -0.722200
vn -0.660600 0.336600 -0.671000
vn -0.054100 0.589000 -0.806300
vn 0.085700 0.574600 -0.813900
vn 0.156600 0.475700 -0.865500
vn -0.039800 0.512800 -0.857600
vn 0.638400 0.187800 -0.746400
vn 0.733200 0.204700 -0.648500
vn 0.673500 0.247300 -0.696600
vn 0.629300 0.220300 -0.745200
vn -0.228800 0.497900 -0.836500
vn -0.196100 0.528100 -0.826200
vn -0.248300 0.491500 -0.834700
vn -0.214500 0.476300 -0.852700
vn 0.735400 0.202600 -0.646600
vn 0.637500 0.179800 -0.749200
vn 0.674800 0.225200 -0.702800
vn 0.793100 0.227900 -0.564900
vn -0.534100 0.367300 -0.761400
vn -0.305900 0.481900 -0.821100
vn -0.362600 0.406400 -0.838600
vn -0.552700 0.300700 -0.777200
vn 0.795100 0.306200 -0.523500
vn 0.816500 0.244500 -0.523000
vn 0.838600 0.203200 -0.505400
vn 0.754300 0.196000 -0.626600
vn -0.657700 0.332300 -0.676000
vn -0.565500 0.341000 -0.750900
vn -0.511200 0.340300 -0.789200
vn -0.669600 0.301500 -0.678700
vn 0.329800 0.367200 -0.869700
vn 0.660600 0.354400 -0.661800
vn 0.507200 0.182300 -0.842300
vn 0.259800 0.175200 -0.949600
vn -0.830200 0.162500 -0.533200
vn -0.817900 0.207800 -0.536500
vn -0.827100 0.178200 -0.533100
vn -0.827700 0.141500 -0.543000
vn 0.266400 0.431100 -0.862100
vn 0.121200 0.370200 -0.921000
vn 0.224900 0.258900 -0.939400
vn 0.383200 0.375600 -0.843800
vn 0.567100 0.468700 -0.677200
vn 0.455800 0.459700 -0.762200
vn 0.556300 0.467100 -0.687200
vn 0.611000 0.513900 -0.602100
vn 0.981300 0.121000 -0.149800
vn 0.999600 0.014400 0.025000
vn 0.999900 -0.002000 0.009400
vn 0.980600 0.096900 -0.170400
vn 0.244200 0.539600 -0.805700
vn 0.495200 0.502000 -0.709000
vn 0.426600 0.545600 -0.721300
vn 0.191700 0.491600 -0.849400
vn 0.861200 0.205900 -0.464700
vn 0.942600 0.180400 -0.281000
vn 0.942600 0.178100 -0.282500
vn 0.828700 0.248700 -0.501300
vn -0.829900 0.120900 -0.544700
vn -0.825300 0.145500 -0.545600
vn -0.808400 0.107100 -0.578700
vn -0.837200 0.097800 -0.538100
vn 0.574300 0.334600 -0.747100
vn 0.399400 0.205800 -0.893400
vn 0.583300 0.280000 -0.762400
vn 0.744900 0.368800 -0.555900
vn 0.598100 0.495100 -0.630100
vn 0.690300 0.437100 -0.576500
vn 0.745600 0.406000 -0.528400
vn 0.527100 0.417500 -0.740200
vn 0.980800 0.074100 -0.180300
vn 0.999700 -0.022400 0.006700
vn 0.999100 -0.040900 0.000000
vn 0.982500 0.049100 -0.179300
vn 0.121100 0.400300 -0.908400
vn 0.303000 0.485600 -0.820000
vn 0.190100 0.376700 -0.906600
vn 0.128900 0.383200 -0.914600
vn 0.818000 0.309400 -0.484900
vn 0.953500 0.168700 -0.249700
vn 0.968800 0.142700 -0.202600
vn 0.826100 0.322900 -0.461700
vn -0.020100 0.410900 -0.911400
vn 0.188800 0.377000 -0.906800
vn 0.176900 0.385600 -0.905500
vn -0.039700 0.364700 -0.930300
vn 0.661600 0.293100 -0.690100
vn 0.640500 0.325400 -0.695600
vn 0.605200 0.383600 -0.697500
vn 0.686700 0.353500 -0.635100
vn -0.244600 0.399200 -0.883600
vn -0.235800 0.426200 -0.873300
vn -0.216600 0.332900 -0.917700
vn -0.300300 0.302500 -0.904600
vn 0.784100 0.275200 -0.556200
vn 0.718800 0.309900 -0.622200
vn 0.746200 0.349800 -0.566300
vn 0.747700 0.312900 -0.585600
vn -0.500800 0.292400 -0.814600
vn -0.437500 0.299800 -0.847700
vn -0.426000 0.301000 -0.853100
vn -0.441200 0.372100 -0.816600
vn 0.584900 0.113000 -0.803200
vn 0.781600 0.197500 -0.591600
vn 0.622300 0.215500 -0.752500
vn 0.418300 0.147300 -0.896300
vn -0.705000 0.252800 -0.662600
vn -0.481400 0.351600 -0.802800
vn -0.533600 0.336700 -0.775800
vn -0.744400 0.174000 -0.644600
vn 0.305200 0.113400 -0.945500
vn 0.364800 0.074500 -0.928100
vn 0.332600 0.144700 -0.931900
vn 0.409800 0.195200 -0.891000
vn 0.996000 -0.088700 0.003700
vn 0.977000 -0.157700 0.143500
vn -0.953100 -0.063300 -0.295900
vn -0.915900 -0.030900 -0.400100
vn -0.918600 -0.060800 -0.390300
vn 0.970500 -0.187700 0.150800
vn -0.922500 -0.090500 -0.375300
vn 0.961400 -0.219500 0.165800
vn -0.927700 -0.117000 -0.354500
vn 0.950900 -0.249200 0.183700
vn -0.932700 -0.139000 -0.332700
vn 0.941300 -0.273900 0.197300
vn -0.935100 -0.153800 -0.319100
vn 0.933800 -0.293700 0.204200
vn -0.935300 -0.162200 -0.314400
vn 0.928500 -0.309800 0.204600
vn -0.935300 -0.165400 -0.312800
vn 0.924400 -0.322200 0.203800
vn -0.935800 -0.166000 -0.311000
vn 0.921100 -0.328400 0.208800
vn -0.936300 -0.166100 -0.309200
vn 0.920700 -0.324700 0.216500
vn -0.937500 -0.163700 -0.306900
vn 0.923200 -0.313300 0.222400
vn -0.940700 -0.157500 -0.300300
vn 0.925800 -0.299100 0.231200
vn -0.947400 -0.148700 -0.283300
vn 0.926400 -0.283800 0.247400
vn -0.957000 -0.136600 -0.256000
vn 0.924700 -0.266600 0.271600
vn -0.966300 -0.119700 -0.227900
vn 0.921000 -0.246300 0.301500
vn -0.974100 -0.097800 -0.203700
vn 0.917500 -0.223100 0.329100
vn -0.980100 -0.073700 -0.184300
vn 0.916000 -0.198300 0.348700
vn -0.983600 -0.053000 -0.172200
vn 0.916800 -0.174000 0.359300
vn -0.984700 -0.032700 -0.171100
vn 0.920100 -0.150300 0.361700
vn -0.983600 -0.010600 -0.180000
vn 0.925000 -0.128500 0.357400
vn -0.981500 0.010400 -0.191100
vn 0.931000 -0.110100 0.347800
vn -0.978200 0.030300 -0.205500
vn 0.937800 -0.093800 0.334200
vn -0.973600 0.047400 -0.223300
vn 0.945000 -0.079000 0.317200
vn -0.967600 0.060900 -0.245000
vn 0.952500 -0.066900 0.297200
vn -0.959900 0.069700 -0.271500
vn 0.960000 -0.059100 0.273700
vn -0.951500 0.071700 -0.299200
vn 0.966900 -0.057300 0.248800
vn -0.943700 0.067400 -0.323900
vn 0.972400 -0.060800 0.225100
vn -0.936400 0.058200 -0.346100
vn 0.976800 -0.067800 0.202900
vn -0.929500 0.045100 -0.366000
vn 0.980000 -0.077500 0.183100
vn -0.923200 0.029600 -0.383100
vn 0.981900 -0.090600 0.166100
vn -0.917100 0.012200 -0.398300
vn 0.982300 -0.108800 0.152400
vn -0.914700 -0.007100 -0.404000
vn 0.686300 0.402800 -0.605600
vn 0.619400 0.354700 -0.700300
vn 0.680900 0.227800 -0.696000
vn 0.736100 0.316000 -0.598500
vn -0.296000 0.260000 -0.919100
vn -0.240200 0.253500 -0.937000
vn -0.254700 0.199000 -0.946300
vn -0.273900 0.208900 -0.938800
vn 0.658500 0.349900 -0.666200
vn 0.746000 0.390000 -0.539700
vn 0.761900 0.350400 -0.544700
vn 0.606700 0.381000 -0.697700
vn -0.423000 0.390600 -0.817600
vn -0.330300 0.345000 -0.878500
vn -0.251400 0.239000 -0.937900
vn -0.451300 0.248400 -0.857100
vn 0.401800 0.251000 -0.880600
vn 0.509300 0.279500 -0.813900
vn 0.477100 0.371300 -0.796500
vn 0.443200 0.357600 -0.822000
vn -0.782300 0.127300 -0.609800
vn -0.643600 0.280100 -0.712200
vn -0.719100 0.186400 -0.669400
vn -0.812900 0.111900 -0.571600
vn 0.552900 0.382600 -0.740200
vn 0.407800 0.296200 -0.863600
vn 0.508800 0.407200 -0.758500
vn 0.646700 0.450400 -0.615500
vn -0.840900 0.072500 -0.536200
vn -0.794800 0.094100 -0.599500
vn -0.798000 0.080500 -0.597200
vn -0.846100 0.042000 -0.531400
vn 0.755400 0.467900 -0.458700
vn 0.702800 0.459500 -0.543000
vn 0.704200 0.457200 -0.543200
vn 0.658800 0.380500 -0.648900
vn 0.980700 -0.131400 0.144300
vn 0.997800 -0.066000 0.003300
vn 0.425600 0.297700 -0.854500
vn 0.669800 0.371700 -0.642800
vn 0.523500 0.222700 -0.822400
vn 0.418100 0.227000 -0.879500
vn 0.984200 0.015100 -0.176400
vn 0.985300 -0.021800 -0.169500
vn 0.176500 0.400900 -0.898900
vn 0.213200 0.346700 -0.913400
vn 0.264800 0.277800 -0.923400
vn 0.194000 0.290600 -0.936900
vn 0.868800 0.218700 -0.444300
vn 0.979600 0.073400 -0.186900
vn 0.981200 0.000700 -0.192900
vn 0.887500 0.087900 -0.452300
vn -0.116300 0.305700 -0.945000
vn 0.081900 0.378300 -0.922000
vn -0.035100 0.276900 -0.960200
vn -0.207200 0.229000 -0.951100
vn -0.875300 0.038300 -0.482000
vn -0.875600 0.017700 -0.482600
vn -0.873000 0.052600 -0.484800
vn 0.950800 -0.189200 0.245200
vn -0.872000 0.063600 -0.485200
vn -0.871400 0.080800 -0.483900
vn -0.876200 0.102800 -0.470700
vn -0.879700 0.124700 -0.458800
vn -0.887100 0.143200 -0.438800
vn -0.890400 0.160400 -0.426000
vn -0.899300 0.172100 -0.402100
vn -0.902400 0.186200 -0.388600
vn -0.912500 0.190200 -0.362200
vn -0.916300 0.202500 -0.345500
vn -0.927700 0.198700 -0.315900
vn -0.932300 0.209400 -0.294800
vn -0.942800 0.198300 -0.267900
vn -0.948500 0.205100 -0.241300
vn -0.957000 0.188800 -0.220100
vn -0.963500 0.188600 -0.189900
vn -0.969600 0.170800 -0.174900
vn -0.976000 0.162700 -0.144700
vn -0.980300 0.145000 -0.134100
vn -0.985300 0.131000 -0.109700
vn -0.988300 0.112700 -0.102600
vn -0.992200 0.092600 -0.083500
vn -0.994400 0.071700 -0.077900
vn -0.996800 0.046700 -0.065100
vn -0.997800 0.021800 -0.061700
vn -0.998400 -0.003800 -0.056600
vn -0.997900 -0.020200 -0.062000
vn -0.997300 -0.030200 -0.066800
vn -0.996300 -0.042300 -0.075100
vn -0.994700 -0.061600 -0.082100
vn -0.991500 -0.090000 -0.094100
vn -0.987500 -0.116200 -0.106000
vn -0.982300 -0.141100 -0.123100
vn -0.978800 -0.156000 -0.132300
vn -0.974900 -0.164200 -0.150100
vn -0.969000 -0.175800 -0.173600
vn -0.958800 -0.189300 -0.211800
vn -0.950300 -0.200000 -0.238500
vn -0.940900 -0.205300 -0.269100
vn -0.935500 -0.208100 -0.285400
vn -0.931100 -0.205600 -0.301100
vn -0.932200 -0.203900 -0.299000
vn -0.934700 -0.197400 -0.295400
vn -0.936800 -0.194100 -0.291100
vn -0.935100 -0.189100 -0.299800
vn -0.931100 -0.186100 -0.313700
vn -0.926800 -0.183600 -0.327600
vn -0.923200 -0.185000 -0.337000
vn -0.923400 -0.189900 -0.333600
vn -0.922400 -0.197400 -0.331800
vn -0.922500 -0.199900 -0.330200
vn -0.917600 -0.196200 -0.345600
vn -0.913900 -0.187300 -0.360100
vn -0.906200 -0.170700 -0.386800
vn -0.900400 -0.150400 -0.408200
vn -0.890300 -0.123300 -0.438400
vn -0.884100 -0.103700 -0.455600
vn -0.878900 -0.089400 -0.468600
vn -0.878500 -0.071900 -0.472200
vn -0.876500 -0.042200 -0.479500
vn -0.876200 -0.013200 -0.481600
usemtl Material.007
s 1
f 1922//1 512//2 25//3 506//4
f 1921//5 514//6 18//7 499//8
f 1920//9 511//10 26//11 507//12
f 1919//13 513//14 19//15 500//16
f 1918//17 515//18 27//19 508//20
f 1917//21 516//22 20//23 501//24
f 1916//25 517//26 28//27 509//28
f 1915//29 518//30 21//31 502//32
f 1914//33 519//34 29//35 510//36
f 1913//37 520//38 22//39 503//40
f 1912//41 522//42 23//43 504//44
f 1911//45 523//46 16//47 497//48
f 1910//49 524//50 24//51 505//52
f 1909//53 525//54 17//55 498//56
f 1908//57 541//58 39//59 534//60
f 1907//61 543//62 32//63 527//64
f 1906//65 540//66 40//67 535//68
f 1905//69 542//70 33//71 528//72
f 1904//73 544//74 41//75 536//76
f 1903//77 545//78 34//79 529//80
f 1902//81 546//82 42//83 537//84
f 1901//85 547//86 35//87 530//88
f 1900//89 548//90 43//91 538//92
f 1899//93 549//94 36//95 531//96
f 1898//97 550//98 44//99 539//100
f 1897//101 551//102 37//103 532//104
f 1896//105 553//106 38//107 533//108
f 1895//109 554//110 31//111 526//112
f 1894//113 570//114 58//115 567//116
f 1893//117 572//118 51//119 560//120
f 1892//121 569//122 59//123 568//124
f 1891//125 571//126 52//127 561//128
f 1890//129 574//130 53//131 562//132
f 1889//133 575//134 46//135 555//136
f 1888//137 576//138 54//139 563//140
f 1887//141 577//142 47//143 556//144
f 1886//145 578//146 55//147 564//148
f 1885//149 579//150 48//151 557//152
f 1884//153 580//154 56//155 565//156
f 1883//157 581//158 49//159 558//160
f 1882//161 582//162 57//163 566//164
f 1881//165 583//166 50//167 559//168
f 1880//169 599//170 62//171 585//172
f 1879//173 601//174 70//175 593//176
f 1878//177 598//178 63//179 586//180
f 1877//181 600//182 71//183 594//184
f 1876//185 602//186 64//187 587//188
f 1875//189 603//190 72//191 595//192
f 1874//193 604//194 65//195 588//196
f 1873//197 605//198 73//199 596//200
f 1872//201 606//202 66//203 589//204
f 1871//205 607//206 74//207 597//208
f 1870//209 608//210 67//211 590//212
f 1869//213 610//214 68//215 591//216
f 1868//217 611//218 61//219 584//220
f 1867//221 612//222 69//223 592//224
f 1866//225 628//226 81//227 618//228
f 1865//229 630//230 89//231 626//232
f 1864//233 627//234 82//235 619//236
f 1863//237 631//238 83//239 620//240
f 1862//241 632//242 76//243 613//244
f 1861//245 633//246 84//247 621//248
f 1860//249 634//250 77//251 614//252
f 1859//253 635//254 85//255 622//256
f 1858//257 636//258 78//259 615//260
f 1857//261 637//262 86//263 623//264
f 1856//265 638//266 79//267 616//268
f 1855//269 639//270 87//271 624//272
f 1854//273 640//274 80//275 617//276
f 1853//277 641//278 88//279 625//280
f 1852//281 657//282 100//283 651//284
f 1851//285 659//286 93//287 644//288
f 1850//289 656//290 101//291 652//292
f 1849//293 658//294 94//295 645//296
f 1848//297 660//298 102//299 653//300
f 1847//301 661//302 95//303 646//304
f 1846//305 662//306 103//307 654//308
f 1845//309 663//310 96//311 647//312
f 1844//313 664//314 104//315 655//316
f 1843//317 665//318 97//319 648//320
f 1842//321 667//322 98//323 649//324
f 1841//325 668//326 91//327 642//328
f 1840//329 669//330 99//331 650//332
f 1839//333 670//334 92//335 643//336
f 1838//337 686//338 119//339 684//340
f 1837//341 688//342 112//343 677//344
f 1836//345 687//346 113//347 678//348
f 1835//349 689//350 106//351 671//352
f 1834//353 690//354 114//355 679//356
f 1833//357 691//358 107//359 672//360
f 1832//361 692//362 115//363 680//364
f 1831//365 693//366 108//367 673//368
f 1830//369 694//370 116//371 681//372
f 1829//373 695//374 109//375 674//376
f 1828//377 696//378 117//379 682//380
f 1827//381 697//382 110//383 675//384
f 1826//385 698//386 118//387 683//388
f 1825//389 699//390 111//391 676//392
f 1824//393 715//394 131//395 710//396
f 1823//397 717//398 124//399 703//400
f 1822//401 714//402 132//403 711//404
f 1821//405 716//406 125//407 704//408
f 1820//409 718//410 133//411 712//412
f 1819//413 719//414 126//415 705//416
f 1818//417 720//418 134//419 713//420
f 1817//421 721//422 127//423 706//424
f 1816//425 723//426 128//427 707//428
f 1815//429 724//430 121//431 700//432
f 1814//433 725//434 129//435 708//436
f 1813//437 726//438 122//439 701//440
f 1812//441 727//442 130//443 709//444
f 1811//445 728//446 123//447 702//448
f 1810//449 746//450 143//451 736//452
f 1809//453 743//454 136//455 729//456
f 1808//457 745//458 144//459 737//460
f 1807//461 747//462 137//463 730//464
f 1806//465 748//466 145//467 738//468
f 1805//469 749//470 138//471 731//472
f 1804//473 750//474 146//475 739//476
f 1803//477 751//478 139//479 732//480
f 1802//481 752//482 147//483 740//484
f 1801//485 753//486 140//487 733//488
f 1800//489 754//490 148//491 741//492
f 1799//493 755//494 141//495 734//496
f 1798//497 756//498 149//499 742//500
f 1797//501 757//502 142//503 735//504
f 1796//505 773//506 154//507 761//508
f 1795//509 775//510 162//511 769//512
f 1794//513 772//514 155//515 762//516
f 1793//517 774//518 163//519 770//520
f 1792//521 776//522 156//523 763//524
f 1791//525 777//526 164//527 771//528
f 1790//529 778//530 157//531 764//532
f 1789//533 780//534 158//535 765//536
f 1788//537 781//538 151//539 758//540
f 1787//541 782//542 159//543 766//544
f 1786//545 783//546 152//547 759//548
f 1785//549 784//550 160//551 767//552
f 1784//553 785//554 153//555 760//556
f 1783//557 786//558 161//559 768//560
f 1782//561 802//562 173//563 794//564
f 1781//565 804//566 166//567 787//568
f 1780//569 801//570 174//571 795//572
f 1779//573 803//574 167//575 788//576
f 1778//577 805//578 175//579 796//580
f 1777//581 806//582 168//583 789//584
f 1776//585 807//586 176//587 797//588
f 1775//589 808//590 169//591 790//592
f 1774//593 809//594 177//595 798//596
f 1773//597 810//598 170//599 791//600
f 1772//601 811//602 178//603 799//604
f 1771//605 812//606 171//607 792//608
f 1770//609 813//610 179//611 800//612
f 1769//613 814//614 172//615 793//616
f 1768//617 831//618 192//619 827//620
f 1767//621 833//622 185//623 820//624
f 1766//625 830//626 193//627 828//628
f 1765//629 832//630 186//631 821//632
f 1764//633 834//634 194//635 829//636
f 1763//637 835//638 187//639 822//640
f 1762//641 837//642 188//643 823//644
f 1761//645 838//646 181//647 816//648
f 1760//649 839//650 189//651 824//652
f 1759//653 840//654 182//655 817//656
f 1758//657 841//658 190//659 825//660
f 1757//661 842//662 183//663 818//664
f 1756//665 843//666 191//667 826//668
f 1755//669 844//670 184//671 819//672
f 1754//673 860//674 196//675 845//676
f 1753//677 862//678 204//679 853//680
f 1752//681 859//682 197//683 846//684
f 1751//685 861//686 205//687 854//688
f 1750//689 863//690 198//691 847//692
f 1749//693 864//694 206//695 855//696
f 1748//697 865//698 199//699 848//700
f 1747//701 866//702 207//703 856//704
f 1746//705 867//706 200//707 849//708
f 1745//709 868//710 208//711 857//712
f 1744//713 869//714 201//715 850//716
f 1743//717 870//718 209//719 858//720
f 1742//721 871//722 202//723 851//724
f 1741//725 873//726 203//727 852//728
f 1740//729 889//730 215//731 878//732
f 1739//733 891//734 223//735 886//736
f 1738//737 888//738 216//739 879//740
f 1737//741 890//742 224//743 887//744
f 1736//745 892//746 217//747 880//748
f 1735//749 894//750 218//751 881//752
f 1734//753 895//754 211//755 874//756
f 1733//757 896//758 219//759 882//760
f 1732//761 897//762 212//763 875//764
f 1731//765 898//766 220//767 883//768
f 1730//769 899//770 213//771 876//772
f 1729//773 900//774 221//775 884//776
f 1728//777 901//778 214//779 877//780
f 1727//781 902//782 222//783 885//784
f 1726//785 918//786 234//787 911//788
f 1725//789 920//790 227//791 904//792
f 1724//793 917//794 235//795 912//796
f 1723//797 919//798 228//799 905//800
f 1722//801 921//802 236//803 913//804
f 1721//805 922//806 229//807 906//808
f 1720//809 923//810 237//811 914//812
f 1719//813 924//814 230//815 907//816
f 1718//817 925//818 238//819 915//820
f 1717//821 926//822 231//823 908//824
f 1716//825 927//826 239//827 916//828
f 1715//829 928//830 232//831 909//832
f 1714//833 930//834 233//835 910//836
f 1713//837 931//838 226//839 903//840
f 1712//841 947//842 253//843 944//844
f 1711//845 949//846 246//847 937//848
f 1710//849 946//850 254//851 945//852
f 1709//853 948//854 247//855 938//856
f 1708//857 951//858 248//859 939//860
f 1707//861 952//862 241//863 932//864
f 1706//865 953//866 249//867 940//868
f 1705//869 954//870 242//871 933//872
f 1704//873 955//874 250//875 941//876
f 1703//877 956//878 243//879 934//880
f 1702//881 957//882 251//883 942//884
f 1701//885 958//886 244//887 935//888
f 1700//889 959//890 252//891 943//892
f 1699//893 960//894 245//895 936//896
f 1698//897 976//898 265//899 970//900
f 1697//901 978//902 258//903 963//904
f 1696//905 975//906 266//907 971//908
f 1695//909 977//910 259//911 964//912
f 1694//913 979//914 267//915 972//916
f 1693//917 980//918 260//919 965//920
f 1692//921 981//922 268//923 973//924
f 1691//925 982//926 261//927 966//928
f 1690//929 983//930 269//931 974//932
f 1689//933 984//934 262//935 967//936
f 1688//937 986//938 263//939 968//940
f 1687//941 987//942 256//943 961//944
f 1686//945 988//946 264//947 969//948
f 1685//949 989//950 257//951 962//952
f 1684//953 1005//954 284//955 1003//956
f 1683//957 1007//958 277//959 996//960
f 1682//961 1006//962 278//963 997//964
f 1681//965 1008//966 271//967 990//968
f 1680//969 1009//970 279//971 998//972
f 1679//973 1010//974 272//975 991//976
f 1678//977 1011//978 280//979 999//980
f 1677//981 1012//982 273//983 992//984
f 1676//985 1013//986 281//987 1000//988
f 1675//989 1014//990 274//991 993//992
f 1674//993 1015//994 282//995 1001//996
f 1673//997 1016//998 275//999 994//1000
f 1672//1001 1017//1002 283//1003 1002//1004
f 1671//1005 1018//1006 276//1007 995//1008
f 1670//1009 1034//1010 288//1011 1021//1012
f 1669//1013 1036//1014 296//1015 1029//1016
f 1668//1017 1033//1018 289//1019 1022//1020
f 1667//1021 1035//1022 297//1023 1030//1024
f 1666//1025 1037//1026 290//1027 1023//1028
f 1665//1029 1038//1030 298//1031 1031//1032
f 1664//1033 1039//1034 291//1035 1024//1036
f 1663//1037 1040//1038 299//1039 1032//1040
f 1662//1041 1041//1042 292//1043 1025//1044
f 1661//1045 1043//1046 293//1047 1026//1048
f 1660//1049 1044//1050 286//1051 1019//1052
f 1659//1053 1045//1054 294//1055 1027//1056
f 1658//1057 1046//1058 287//1059 1020//1060
f 1657//1061 1047//1062 295//1063 1028//1064
f 1656//1065 1063//1066 307//1067 1054//1068
f 1655//1069 1062//1070 308//1071 1055//1072
f 1654//1073 1064//1074 301//1075 1048//1076
f 1653//1077 1066//1078 309//1079 1056//1080
f 1652//1081 1067//1082 302//1083 1049//1084
f 1651//1085 1068//1086 310//1087 1057//1088
f 1650//1089 1069//1090 303//1091 1050//1092
f 1649//1093 1070//1094 311//1095 1058//1096
f 1648//1097 1071//1098 304//1099 1051//1100
f 1647//1101 1072//1102 312//1103 1059//1104
f 1646//1105 1073//1106 305//1107 1052//1108
f 1645//1109 1074//1110 313//1111 1060//1112
f 1644//1113 1075//1114 306//1115 1053//1116
f 1643//1117 1076//1118 314//1119 1061//1120
f 1642//1121 1093//1122 326//1123 1087//1124
f 1641//1125 1095//1126 319//1127 1080//1128
f 1640//1129 1092//1130 327//1131 1088//1132
f 1639//1133 1094//1134 320//1135 1081//1136
f 1638//1137 1096//1138 328//1139 1089//1140
f 1637//1141 1097//1142 321//1143 1082//1144
f 1636//1145 1098//1146 329//1147 1090//1148
f 1635//1149 1099//1150 322//1151 1083//1152
f 1634//1153 1101//1154 323//1155 1084//1156
f 1633//1157 1102//1158 316//1159 1077//1160
f 1632//1161 1103//1162 324//1163 1085//1164
f 1631//1165 1104//1166 317//1167 1078//1168
f 1630//1169 1105//1170 325//1171 1086//1172
f 1629//1173 1106//1174 318//1175 1079//1176
f 1628//1177 1124//1178 339//1179 1114//1180
f 1627//1181 1121//1182 332//1183 1107//1184
f 1626//1185 1123//1186 340//1187 1115//1188
f 1625//1189 1125//1190 333//1191 1108//1192
f 1624//1193 1126//1194 341//1195 1116//1196
f 1623//1197 1127//1198 334//1199 1109//1200
f 1622//1201 1128//1202 342//1203 1117//1204
f 1621//1205 1129//1206 335//1207 1110//1208
f 1620//1209 1130//1210 343//1211 1118//1212
f 1619//1213 1131//1214 336//1215 1111//1216
f 1618//1217 1132//1218 344//1219 1119//1220
f 1617//1221 1133//1222 337//1223 1112//1224
f 1616//1225 1134//1226 345//1227 1120//1228
f 1615//1229 1135//1230 338//1231 1113//1232
f 1614//1233 1151//1234 350//1235 1139//1236
f 1613//1237 1153//1238 358//1239 1147//1240
f 1612//1241 1150//1242 351//1243 1140//1244
f 1611//1245 1152//1246 359//1247 1148//1248
f 1610//1249 1154//1250 352//1251 1141//1252
f 1609//1253 1155//1254 360//1255 1149//1256
f 1608//1257 1156//1258 353//1259 1142//1260
f 1607//1261 1158//1262 354//1263 1143//1264
f 1606//1265 1159//1266 347//1267 1136//1268
f 1605//1269 1160//1270 355//1271 1144//1272
f 1604//1273 1161//1274 348//1275 1137//1276
f 1603//1277 1162//1278 356//1279 1145//1280
f 1602//1281 1163//1282 349//1283 1138//1284
f 1601//1285 1164//1286 357//1287 1146//1288
f 1600//1289 1180//1290 369//1291 1172//1292
f 1599//1293 1182//1294 362//1295 1165//1296
f 1598//1297 1179//1298 370//1299 1173//1300
f 1597//1301 1181//1302 363//1303 1166//1304
f 1596//1305 1183//1306 371//1307 1174//1308
f 1595//1309 1184//1310 364//1311 1167//1312
f 1594//1313 1185//1314 372//1315 1175//1316
f 1593//1317 1186//1318 365//1319 1168//1320
f 1592//1321 1187//1322 373//1323 1176//1324
f 1591//1325 1188//1326 366//1327 1169//1328
f 1590//1329 1189//1330 374//1331 1177//1332
f 1589//1333 1190//1334 367//1335 1170//1336
f 1588//1337 1191//1338 375//1339 1178//1340
f 1587//1341 1192//1342 368//1343 1171//1344
f 1586//1345 1209//1346 388//1347 1205//1348
f 1585//1349 1211//1350 381//1351 1198//1352
f 1584//1353 1208//1354 389//1355 1206//1356
f 1583//1357 1210//1358 382//1359 1199//1360
f 1582//1361 1212//1362 390//1363 1207//1364
f 1581//1365 1213//1366 383//1367 1200//1368
f 1580//1369 1215//1370 384//1371 1201//1372
f 1579//1373 1216//1374 377//1375 1194//1376
f 1578//1377 1217//1378 385//1379 1202//1380
f 1577//1381 1218//1382 378//1383 1195//1384
f 1576//1385 1219//1386 386//1387 1203//1388
f 1575//1389 1220//1390 379//1391 1196//1392
f 1574//1393 1221//1394 387//1395 1204//1396
f 1573//1397 1222//1398 380//1399 1197//1400
f 1572//1401 1238//1402 400//1403 1231//1404
f 1571//1405 1240//1406 393//1407 1224//1408
f 1570//1409 1237//1410 401//1411 1232//1412
f 1569//1413 1239//1414 394//1415 1225//1416
f 1568//1417 1241//1418 402//1419 1233//1420
f 1567//1421 1242//1422 395//1423 1226//1424
f 1566//1425 1243//1426 403//1427 1234//1428
f 1565//1429 1244//1430 396//1431 1227//1432
f 1564//1433 1245//1434 404//1435 1235//1436
f 1563//1437 1246//1438 397//1439 1228//1440
f 1562//1441 1247//1442 405//1443 1236//1444
f 1561//1445 1248//1446 398//1447 1229//1448
f 1560//1449 1250//1450 399//1451 1230//1452
f 1559//1453 1251//1454 392//1455 1223//1456
f 1558//1457 1267//1458 419//1459 1264//1460
f 1557//1461 1269//1462 412//1463 1257//1464
f 1556//1465 1266//1466 420//1467 1265//1468
f 1555//1469 1268//1470 413//1471 1258//1472
f 1554//1473 1271//1474 414//1475 1259//1476
f 1553//1477 1272//1478 407//1479 1252//1480
f 1552//1481 1273//1482 415//1483 1260//1484
f 1551//1485 1274//1486 408//1487 1253//1488
f 1550//1489 1275//1490 416//1491 1261//1492
f 1549//1493 1276//1494 409//1495 1254//1496
f 1548//1497 1277//1498 417//1499 1262//1500
f 1547//1501 1278//1502 410//1503 1255//1504
f 1546//1505 1279//1506 418//1507 1263//1508
f 1545//1509 1280//1510 411//1511 1256//1512
f 1544//1513 1296//1514 423//1515 1282//1516
f 1543//1517 1298//1518 431//1519 1290//1520
f 1542//1521 1295//1522 424//1523 1283//1524
f 1541//1525 1297//1526 432//1527 1291//1528
f 1540//1529 1299//1530 425//1531 1284//1532
f 1539//1533 1300//1534 433//1535 1292//1536
f 1538//1537 1301//1538 426//1539 1285//1540
f 1537//1541 1302//1542 434//1543 1293//1544
f 1536//1545 1303//1546 427//1547 1286//1548
f 1535//1549 1304//1550 435//1551 1294//1552
f 1534//1553 1305//1554 428//1555 1287//1556
f 1533//1557 1307//1558 429//1559 1288//1560
f 1532//1561 1308//1562 422//1563 1281//1564
f 1531//1565 1309//1566 430//1567 1289//1568
f 1530//1569 1325//1570 442//1571 1315//1572
f 1529//1573 1327//1574 450//1575 1323//1576
f 1528//1577 1324//1578 443//1579 1316//1580
f 1527//1581 1328//1582 444//1583 1317//1584
f 1526//1585 1329//1586 437//1587 1310//1588
f 1525//1589 1330//1590 445//1591 1318//1592
f 1524//1593 1331//1594 438//1595 1311//1596
f 1523//1597 1332//1598 446//1599 1319//1600
f 1522//1601 1333//1602 439//1603 1312//1604
f 1521//1605 1334//1606 447//1607 1320//1608
f 1520//1609 1335//1610 440//1611 1313//1612
f 1519//1613 1336//1614 448//1615 1321//1616
f 1518//1617 1337//1618 441//1619 1314//1620
f 1517//1621 1338//1622 449//1623 1322//1624
f 1516//1625 1355//1626 462//1627 1349//1628
f 1515//1629 1357//1630 455//1631 1342//1632
f 1514//1633 1354//1634 463//1635 1350//1636
f 1513//1637 1356//1638 456//1639 1343//1640
f 1512//1641 1358//1642 464//1643 1351//1644
f 1511//1645 1359//1646 457//1647 1344//1648
f 1510//1649 1360//1650 465//1651 1352//1652
f 1509//1653 1361//1654 458//1655 1345//1656
f 1508//1657 1362//1658 466//1659 1353//1660
f 1507//1661 1363//1662 459//1663 1346//1664
f 1506//1665 1365//1666 460//1667 1347//1668
f 1505//1669 1366//1670 453//1671 1340//1672
f 1504//1673 1367//1674 461//1675 1348//1676
f 1503//1677 1368//1678 454//1679 1341//1680
f 1502//1681 1384//1682 481//1683 1382//1684
f 1501//1685 1386//1686 474//1687 1375//1688
f 1500//1689 1385//1690 475//1691 1376//1692
f 1499//1693 1387//1694 468//1695 1369//1696
f 1498//1697 1388//1698 476//1699 1377//1700
f 1497//1701 1389//1702 469//1703 1370//1704
f 1496//1705 1390//1706 477//1707 1378//1708
f 1495//1709 1391//1710 470//1711 1371//1712
f 1494//1713 1392//1714 478//1715 1379//1716
f 1493//1717 1393//1718 471//1719 1372//1720
f 1492//1721 1394//1722 479//1723 1380//1724
f 1491//1725 1395//1726 472//1727 1373//1728
f 1490//1729 1396//1730 480//1731 1381//1732
f 1489//1733 1397//1734 473//1735 1374//1736
f 1//1737 1398//1738 523//46
f 331//1739 1399//1740 1401//1741
f 16//47 1400//1742 554//110
f 331//1739 1401//1741 1403//1743
f 31//111 1402//1744 575//134
f 331//1739 1403//1743 1405//1745
f 46//135 1404//1746 611//218
f 331//1739 1405//1745 1407//1747
f 61//219 1406//1748 632//242
f 331//1739 1407//1747 1409//1749
f 76//243 1408//1750 668//326
f 331//1739 1409//1749 1411//1751
f 91//327 1410//1752 689//350
f 331//1739 1411//1751 1413//1753
f 106//351 1412//1754 724//430
f 331//1739 1413//1753 1415//1755
f 121//431 1414//1756 743//454
f 331//1739 1415//1755 1417//1757
f 136//455 1416//1758 781//538
f 331//1739 1417//1757 1419//1759
f 151//539 1418//1760 804//566
f 331//1739 1419//1759 1421//1761
f 166//567 1420//1762 838//646
f 331//1739 1421//1761 1423//1763
f 181//647 1422//1764 860//674
f 331//1739 1423//1763 1425//1765
f 196//675 1424//1766 895//754
f 331//1739 1425//1765 1427//1767
f 211//755 1426//1768 931//838
f 331//1739 1427//1767 1429//1769
f 226//839 1428//1770 952//862
f 331//1739 1429//1769 1431//1771
f 241//863 1430//1772 987//942
f 331//1739 1431//1771 1433//1773
f 256//943 1432//1774 1008//966
f 331//1739 1433//1773 1435//1775
f 271//967 1434//1776 1044//1050
f 331//1739 1435//1775 1437//1777
f 286//1051 1436//1778 1064//1074
f 331//1739 1437//1777 1439//1779
f 301//1075 1438//1780 1102//1158
f 331//1739 1439//1779 1091//1781
f 316//1159 1440//1782 1121//1182
f 331//1739 1091//1781 1442//1783
f 332//1183 1441//1784 1159//1266
f 331//1739 1442//1783 1444//1785
f 347//1267 1443//1786 1182//1294
f 331//1739 1444//1785 1446//1787
f 362//1295 1445//1788 1216//1374
f 331//1739 1446//1787 1448//1789
f 377//1375 1447//1790 1251//1454
f 331//1739 1448//1789 1450//1791
f 392//1455 1449//1792 1272//1478
f 331//1739 1450//1791 1452//1793
f 407//1479 1451//1794 1308//1562
f 331//1739 1452//1793 1454//1795
f 422//1563 1453//1796 1329//1586
f 331//1739 1454//1795 1456//1797
f 437//1587 1455//1798 1366//1670
f 331//1739 1456//1797 1457//1799
f 453//1671 1339//1800 1387//1694
f 331//1739 1457//1799 1459//1801
f 1488//1802 1461//1803 3//1804 485//1805
f 1487//1806 1463//1807 11//1808 493//1809
f 1486//1810 1460//1811 4//1812 486//1813
f 1485//1814 1462//1815 12//1816 494//1817
f 1484//1818 1464//1819 5//1820 487//1821
f 1483//1822 1465//1823 13//1824 495//1825
f 1482//1826 1466//1827 6//1828 488//1829
f 1481//1830 1467//1831 14//1832 496//1833
f 1480//1834 1468//1835 7//1836 489//1837
f 468//1695 1458//1838 1471//1839
f 331//1739 1459//1801 1399//1740
f 1479//1840 1470//1841 8//1842 490//1843
f 1478//1844 1471//1839 1//1737 483//1845
f 1477//1846 1472//1847 9//1848 491//1849
f 1476//1850 1473//1851 2//1852 484//1853
f 1475//1854 1474//1855 10//1856 492//1857
f 1463//1807 1475//1854 492//1857 11//1808
f 478//1715 1378//1708 1475//1854 1463//1807
f 1378//1708 477//1707 1474//1855 1475//1854
f 1461//1803 1476//1850 484//1853 3//1804
f 470//1711 1370//1704 1476//1850 1461//1803
f 1370//1704 469//1703 1473//1851 1476//1850
f 1474//1855 1477//1846 491//1849 10//1856
f 477//1707 1377//1700 1477//1846 1474//1855
f 1377//1700 476//1699 1472//1847 1477//1846
f 1473//1851 1478//1844 483//1845 2//1852
f 469//1703 1369//1696 1478//1844 1473//1851
f 1369//1696 468//1695 1471//1839 1478//1844
f 1472//1847 1479//1840 490//1843 9//1848
f 476//1699 1376//1692 1479//1840 1472//1847
f 1376//1692 475//1691 1470//1841 1479//1840
f 1399//1740 1469//1858 15//1859
f 1399//1740 1459//1801 1469//1858
f 1459//1801 482//1860 1469//1858
f 1471//1839 1398//1738 1//1737
f 1471//1839 1458//1838 1398//1738
f 1458//1838 452//1861 1398//1738
f 1470//1841 1480//1834 489//1837 8//1842
f 475//1691 1375//1688 1480//1834 1470//1841
f 1375//1688 474//1687 1468//1835 1480//1834
f 1469//1858 1481//1830 496//1833 15//1859
f 482//1860 1382//1684 1481//1830 1469//1858
f 1382//1684 481//1683 1467//1831 1481//1830
f 1468//1835 1482//1826 488//1829 7//1836
f 474//1687 1374//1736 1482//1826 1468//1835
f 1374//1736 473//1735 1466//1827 1482//1826
f 1467//1831 1483//1822 495//1825 14//1832
f 481//1683 1381//1732 1483//1822 1467//1831
f 1381//1732 480//1731 1465//1823 1483//1822
f 1466//1827 1484//1818 487//1821 6//1828
f 473//1735 1373//1728 1484//1818 1466//1827
f 1373//1728 472//1727 1464//1819 1484//1818
f 1465//1823 1485//1814 494//1817 13//1824
f 480//1731 1380//1724 1485//1814 1465//1823
f 1380//1724 479//1723 1462//1815 1485//1814
f 1464//1819 1486//1810 486//1813 5//1820
f 472//1727 1372//1720 1486//1810 1464//1819
f 1372//1720 471//1719 1460//1811 1486//1810
f 1462//1815 1487//1806 493//1809 12//1816
f 479//1723 1379//1716 1487//1806 1462//1815
f 1379//1716 478//1715 1463//1807 1487//1806
f 1460//1811 1488//1802 485//1805 4//1812
f 471//1719 1371//1712 1488//1802 1460//1811
f 1371//1712 470//1711 1461//1803 1488//1802
f 1459//1801 1383//1862 482//1860
f 1459//1801 1457//1799 1383//1862
f 1457//1799 467//1863 1383//1862
f 1387//1694 1458//1838 468//1695
f 1387//1694 1339//1800 1458//1838
f 1339//1800 452//1861 1458//1838
f 1457//1799 1364//1864 467//1863
f 1457//1799 1456//1797 1364//1864
f 1456//1797 451//1865 1364//1864
f 1366//1670 1339//1800 453//1671
f 1366//1670 1455//1798 1339//1800
f 1455//1798 452//1861 1339//1800
f 1456//1797 1326//1866 451//1865
f 1456//1797 1454//1795 1326//1866
f 1454//1795 436//1867 1326//1866
f 1329//1586 1455//1798 437//1587
f 1329//1586 1453//1796 1455//1798
f 1453//1796 452//1861 1455//1798
f 1454//1795 1306//1868 436//1867
f 1454//1795 1452//1793 1306//1868
f 1452//1793 421//1869 1306//1868
f 1308//1562 1453//1796 422//1563
f 1308//1562 1451//1794 1453//1796
f 1451//1794 452//1861 1453//1796
f 1452//1793 1270//1870 421//1869
f 1452//1793 1450//1791 1270//1870
f 1450//1791 406//1871 1270//1870
f 1272//1478 1451//1794 407//1479
f 1272//1478 1449//1792 1451//1794
f 1449//1792 452//1861 1451//1794
f 1450//1791 1249//1872 406//1871
f 1450//1791 1448//1789 1249//1872
f 1448//1789 391//1873 1249//1872
f 1251//1454 1449//1792 392//1455
f 1251//1454 1447//1790 1449//1792
f 1447//1790 452//1861 1449//1792
f 1448//1789 1214//1874 391//1873
f 1448//1789 1446//1787 1214//1874
f 1446//1787 376//1875 1214//1874
f 1216//1374 1447//1790 377//1375
f 1216//1374 1445//1788 1447//1790
f 1445//1788 452//1861 1447//1790
f 1446//1787 1193//1876 376//1875
f 1446//1787 1444//1785 1193//1876
f 1444//1785 361//1877 1193//1876
f 1182//1294 1445//1788 362//1295
f 1182//1294 1443//1786 1445//1788
f 1443//1786 452//1861 1445//1788
f 1444//1785 1157//1878 361//1877
f 1444//1785 1442//1783 1157//1878
f 1442//1783 346//1879 1157//1878
f 1159//1266 1443//1786 347//1267
f 1159//1266 1441//1784 1443//1786
f 1441//1784 452//1861 1443//1786
f 1442//1783 1122//1880 346//1879
f 1442//1783 1091//1781 1122//1880
f 1091//1781 330//1881 1122//1880
f 1121//1182 1441//1784 332//1183
f 1121//1182 1440//1782 1441//1784
f 1440//1782 452//1861 1441//1784
f 1091//1781 1100//1882 330//1881
f 1091//1781 1439//1779 1100//1882
f 1439//1779 315//1883 1100//1882
f 1102//1158 1440//1782 316//1159
f 1102//1158 1438//1780 1440//1782
f 1438//1780 452//1861 1440//1782
f 1439//1779 1065//1884 315//1883
f 1439//1779 1437//1777 1065//1884
f 1437//1777 300//1885 1065//1884
f 1064//1074 1438//1780 301//1075
f 1064//1074 1436//1778 1438//1780
f 1436//1778 452//1861 1438//1780
f 1437//1777 1042//1886 300//1885
f 1437//1777 1435//1775 1042//1886
f 1435//1775 285//1887 1042//1886
f 1044//1050 1436//1778 286//1051
f 1044//1050 1434//1776 1436//1778
f 1434//1776 452//1861 1436//1778
f 1435//1775 1004//1888 285//1887
f 1435//1775 1433//1773 1004//1888
f 1433//1773 270//1889 1004//1888
f 1008//966 1434//1776 271//967
f 1008//966 1432//1774 1434//1776
f 1432//1774 452//1861 1434//1776
f 1433//1773 985//1890 270//1889
f 1433//1773 1431//1771 985//1890
f 1431//1771 255//1891 985//1890
f 987//942 1432//1774 256//943
f 987//942 1430//1772 1432//1774
f 1430//1772 452//1861 1432//1774
f 1431//1771 950//1892 255//1891
f 1431//1771 1429//1769 950//1892
f 1429//1769 240//1893 950//1892
f 952//862 1430//1772 241//863
f 952//862 1428//1770 1430//1772
f 1428//1770 452//1861 1430//1772
f 1429//1769 929//1894 240//1893
f 1429//1769 1427//1767 929//1894
f 1427//1767 225//1895 929//1894
f 931//838 1428//1770 226//839
f 931//838 1426//1768 1428//1770
f 1426//1768 452//1861 1428//1770
f 1427//1767 893//1896 225//1895
f 1427//1767 1425//1765 893//1896
f 1425//1765 210//1897 893//1896
f 895//754 1426//1768 211//755
f 895//754 1424//1766 1426//1768
f 1424//1766 452//1861 1426//1768
f 1425//1765 872//1898 210//1897
f 1425//1765 1423//1763 872//1898
f 1423//1763 195//1899 872//1898
f 860//674 1424//1766 196//675
f 860//674 1422//1764 1424//1766
f 1422//1764 452//1861 1424//1766
f 1423//1763 836//1900 195//1899
f 1423//1763 1421//1761 836//1900
f 1421//1761 180//1901 836//1900
f 838//646 1422//1764 181//647
f 838//646 1420//1762 1422//1764
f 1420//1762 452//1861 1422//1764
f 1421//1761 815//1902 180//1901
f 1421//1761 1419//1759 815//1902
f 1419//1759 165//1903 815//1902
f 804//566 1420//1762 166//567
f 804//566 1418//1760 1420//1762
f 1418//1760 452//1861 1420//1762
f 1419//1759 779//1904 165//1903
f 1419//1759 1417//1757 779//1904
f 1417//1757 150//1905 779//1904
f 781//538 1418//1760 151//539
f 781//538 1416//1758 1418//1760
f 1416//1758 452//1861 1418//1760
f 1417//1757 744//1906 150//1905
f 1417//1757 1415//1755 744//1906
f 1415//1755 135//1907 744//1906
f 743//454 1416//1758 136//455
f 743//454 1414//1756 1416//1758
f 1414//1756 452//1861 1416//1758
f 1415//1755 722//1908 135//1907
f 1415//1755 1413//1753 722//1908
f 1413//1753 120//1909 722//1908
f 724//430 1414//1756 121//431
f 724//430 1412//1754 1414//1756
f 1412//1754 452//1861 1414//1756
f 1413//1753 685//1910 120//1909
f 1413//1753 1411//1751 685//1910
f 1411//1751 105//1911 685//1910
f 689//350 1412//1754 106//351
f 689//350 1410//1752 1412//1754
f 1410//1752 452//1861 1412//1754
f 1411//1751 666//1912 105//1911
f 1411//1751 1409//1749 666//1912
f 1409//1749 90//1913 666//1912
f 668//326 1410//1752 91//327
f 668//326 1408//1750 1410//1752
f 1408//1750 452//1861 1410//1752
f 1409//1749 629//1914 90//1913
f 1409//1749 1407//1747 629//1914
f 1407//1747 75//1915 629//1914
f 632//242 1408//1750 76//243
f 632//242 1406//1748 1408//1750
f 1406//1748 452//1861 1408//1750
f 1407//1747 609//1916 75//1915
f 1407//1747 1405//1745 609//1916
f 1405//1745 60//1917 609//1916
f 611//218 1406//1748 61//219
f 611//218 1404//1746 1406//1748
f 1404//1746 452//1861 1406//1748
f 1405//1745 573//1918 60//1917
f 1405//1745 1403//1743 573//1918
f 1403//1743 45//1919 573//1918
f 575//134 1404//1746 46//135
f 575//134 1402//1744 1404//1746
f 1402//1744 452//1861 1404//1746
f 1403//1743 552//1920 45//1919
f 1403//1743 1401//1741 552//1920
f 1401//1741 30//1921 552//1920
f 554//110 1402//1744 31//111
f 554//110 1400//1742 1402//1744
f 1400//1742 452//1861 1402//1744
f 1401//1741 521//1922 30//1921
f 1401//1741 1399//1740 521//1922
f 1399//1740 15//1859 521//1922
f 523//46 1400//1742 16//47
f 523//46 1398//1738 1400//1742
f 1398//1738 452//1861 1400//1742
f 1386//1686 1489//1733 1374//1736 474//1687
f 459//1663 1345//1656 1489//1733 1386//1686
f 1345//1656 458//1655 1397//1734 1489//1733
f 1384//1682 1490//1729 1381//1732 481//1683
f 466//1659 1352//1652 1490//1729 1384//1682
f 1352//1652 465//1651 1396//1730 1490//1729
f 1397//1734 1491//1725 1373//1728 473//1735
f 458//1655 1344//1648 1491//1725 1397//1734
f 1344//1648 457//1647 1395//1726 1491//1725
f 1396//1730 1492//1721 1380//1724 480//1731
f 465//1651 1351//1644 1492//1721 1396//1730
f 1351//1644 464//1643 1394//1722 1492//1721
f 1395//1726 1493//1717 1372//1720 472//1727
f 457//1647 1343//1640 1493//1717 1395//1726
f 1343//1640 456//1639 1393//1718 1493//1717
f 1394//1722 1494//1713 1379//1716 479//1723
f 464//1643 1350//1636 1494//1713 1394//1722
f 1350//1636 463//1635 1392//1714 1494//1713
f 1393//1718 1495//1709 1371//1712 471//1719
f 456//1639 1342//1632 1495//1709 1393//1718
f 1342//1632 455//1631 1391//1710 1495//1709
f 1392//1714 1496//1705 1378//1708 478//1715
f 463//1635 1349//1628 1496//1705 1392//1714
f 1349//1628 462//1627 1390//1706 1496//1705
f 1391//1710 1497//1701 1370//1704 470//1711
f 455//1631 1341//1680 1497//1701 1391//1710
f 1341//1680 454//1679 1389//1702 1497//1701
f 1390//1706 1498//1697 1377//1700 477//1707
f 462//1627 1348//1676 1498//1697 1390//1706
f 1348//1676 461//1675 1388//1698 1498//1697
f 1389//1702 1499//1693 1369//1696 469//1703
f 454//1679 1340//1672 1499//1693 1389//1702
f 1340//1672 453//1671 1387//1694 1499//1693
f 1388//1698 1500//1689 1376//1692 476//1699
f 461//1675 1347//1668 1500//1689 1388//1698
f 1347//1668 460//1667 1385//1690 1500//1689
f 1385//1690 1501//1685 1375//1688 475//1691
f 460//1667 1346//1664 1501//1685 1385//1690
f 1346//1664 459//1663 1386//1686 1501//1685
f 1383//1862 1502//1681 1382//1684 482//1860
f 467//1863 1353//1660 1502//1681 1383//1862
f 1353//1660 466//1659 1384//1682 1502//1681
f 1357//1630 1503//1677 1341//1680 455//1631
f 439//1603 1311//1596 1503//1677 1357//1630
f 1311//1596 438//1595 1368//1678 1503//1677
f 1355//1626 1504//1673 1348//1676 462//1627
f 446//1599 1318//1592 1504//1673 1355//1626
f 1318//1592 445//1591 1367//1674 1504//1673
f 1368//1678 1505//1669 1340//1672 454//1679
f 438//1595 1310//1588 1505//1669 1368//1678
f 1310//1588 437//1587 1366//1670 1505//1669
f 1367//1674 1506//1665 1347//1668 461//1675
f 445//1591 1317//1584 1506//1665 1367//1674
f 1317//1584 444//1583 1365//1666 1506//1665
f 1365//1666 1507//1661 1346//1664 460//1667
f 444//1583 1316//1580 1507//1661 1365//1666
f 1316//1580 443//1579 1363//1662 1507//1661
f 1364//1864 1508//1657 1353//1660 467//1863
f 451//1865 1323//1576 1508//1657 1364//1864
f 1323//1576 450//1575 1362//1658 1508//1657
f 1363//1662 1509//1653 1345//1656 459//1663
f 443//1579 1315//1572 1509//1653 1363//1662
f 1315//1572 442//1571 1361//1654 1509//1653
f 1362//1658 1510//1649 1352//1652 466//1659
f 450//1575 1322//1624 1510//1649 1362//1658
f 1322//1624 449//1623 1360//1650 1510//1649
f 1361//1654 1511//1645 1344//1648 458//1655
f 442//1571 1314//1620 1511//1645 1361//1654
f 1314//1620 441//1619 1359//1646 1511//1645
f 1360//1650 1512//1641 1351//1644 465//1651
f 449//1623 1321//1616 1512//1641 1360//1650
f 1321//1616 448//1615 1358//1642 1512//1641
f 1359//1646 1513//1637 1343//1640 457//1647
f 441//1619 1313//1612 1513//1637 1359//1646
f 1313//1612 440//1611 1356//1638 1513//1637
f 1358//1642 1514//1633 1350//1636 464//1643
f 448//1615 1320//1608 1514//1633 1358//1642
f 1320//1608 447//1607 1354//1634 1514//1633
f 1356//1638 1515//1629 1342//1632 456//1639
f 440//1611 1312//1604 1515//1629 1356//1638
f 1312//1604 439//1603 1357//1630 1515//1629
f 1354//1634 1516//1625 1349//1628 463//1635
f 447//1607 1319//1600 1516//1625 1354//1634
f 1319//1600 446//1599 1355//1626 1516//1625
f 1327//1574 1517//1621 1322//1624 450//1575
f 435//1551 1293//1544 1517//1621 1327//1574
f 1293//1544 434//1543 1338//1622 1517//1621
f 1325//1570 1518//1617 1314//1620 442//1571
f 427//1547 1285//1540 1518//1617 1325//1570
f 1285//1540 426//1539 1337//1618 1518//1617
f 1338//1622 1519//1613 1321//1616 449//1623
f 434//1543 1292//1536 1519//1613 1338//1622
f 1292//1536 433//1535 1336//1614 1519//1613
f 1337//1618 1520//1609 1313//1612 441//1619
f 426//1539 1284//1532 1520//1609 1337//1618
f 1284//1532 425//1531 1335//1610 1520//1609
f 1336//1614 1521//1605 1320//1608 448//1615
f 433//1535 1291//1528 1521//1605 1336//1614
f 1291//1528 432//1527 1334//1606 1521//1605
f 1335//1610 1522//1601 1312//1604 440//1611
f 425//1531 1283//1524 1522//1601 1335//1610
f 1283//1524 424//1523 1333//1602 1522//1601
f 1334//1606 1523//1597 1319//1600 447//1607
f 432//1527 1290//1520 1523//1597 1334//1606
f 1290//1520 431//1519 1332//1598 1523//1597
f 1333//1602 1524//1593 1311//1596 439//1603
f 424//1523 1282//1516 1524//1593 1333//1602
f 1282//1516 423//1515 1331//1594 1524//1593
f 1332//1598 1525//1589 1318//1592 446//1599
f 431//1519 1289//1568 1525//1589 1332//1598
f 1289//1568 430//1567 1330//1590 1525//1589
f 1331//1594 1526//1585 1310//1588 438//1595
f 423//1515 1281//1564 1526//1585 1331//1594
f 1281//1564 422//1563 1329//1586 1526//1585
f 1330//1590 1527//1581 1317//1584 445//1591
f 430//1567 1288//1560 1527//1581 1330//1590
f 1288//1560 429//1559 1328//1582 1527//1581
f 1328//1582 1528//1577 1316//1580 444//1583
f 429//1559 1287//1556 1528//1577 1328//1582
f 1287//1556 428//1555 1324//1578 1528//1577
f 1326//1866 1529//1573 1323//1576 451//1865
f 436//1867 1294//1552 1529//1573 1326//1866
f 1294//1552 435//1551 1327//1574 1529//1573
f 1324//1578 1530//1569 1315//1572 443//1579
f 428//1555 1286//1548 1530//1569 1324//1578
f 1286//1548 427//1547 1325//1570 1530//1569
f 1298//1518 1531//1565 1289//1568 431//1519
f 416//1491 1260//1484 1531//1565 1298//1518
f 1260//1484 415//1483 1309//1566 1531//1565
f 1296//1514 1532//1561 1281//1564 423//1515
f 408//1487 1252//1480 1532//1561 1296//1514
f 1252//1480 407//1479 1308//1562 1532//1561
f 1309//1566 1533//1557 1288//1560 430//1567
f 415//1483 1259//1476 1533//1557 1309//1566
f 1259//1476 414//1475 1307//1558 1533//1557
f 1307//1558 1534//1553 1287//1556 429//1559
f 414//1475 1258//1472 1534//1553 1307//1558
f 1258//1472 413//1471 1305//1554 1534//1553
f 1306//1868 1535//1549 1294//1552 436//1867
f 421//1869 1265//1468 1535//1549 1306//1868
f 1265//1468 420//1467 1304//1550 1535//1549
f 1305//1554 1536//1545 1286//1548 428//1555
f 413//1471 1257//1464 1536//1545 1305//1554
f 1257//1464 412//1463 1303//1546 1536//1545
f 1304//1550 1537//1541 1293//1544 435//1551
f 420//1467 1264//1460 1537//1541 1304//1550
f 1264//1460 419//1459 1302//1542 1537//1541
f 1303//1546 1538//1537 1285//1540 427//1547
f 412//1463 1256//1512 1538//1537 1303//1546
f 1256//1512 411//1511 1301//1538 1538//1537
f 1302//1542 1539//1533 1292//1536 434//1543
f 419//1459 1263//1508 1539//1533 1302//1542
f 1263//1508 418//1507 1300//1534 1539//1533
f 1301//1538 1540//1529 1284//1532 426//1539
f 411//1511 1255//1504 1540//1529 1301//1538
f 1255//1504 410//1503 1299//1530 1540//1529
f 1300//1534 1541//1525 1291//1528 433//1535
f 418//1507 1262//1500 1541//1525 1300//1534
f 1262//1500 417//1499 1297//1526 1541//1525
f 1299//1530 1542//1521 1283//1524 425//1531
f 410//1503 1254//1496 1542//1521 1299//1530
f 1254//1496 409//1495 1295//1522 1542//1521
f 1297//1526 1543//1517 1290//1520 432//1527
f 417//1499 1261//1492 1543//1517 1297//1526
f 1261//1492 416//1491 1298//1518 1543//1517
f 1295//1522 1544//1513 1282//1516 424//1523
f 409//1495 1253//1488 1544//1513 1295//1522
f 1253//1488 408//1487 1296//1514 1544//1513
f 1269//1462 1545//1509 1256//1512 412//1463
f 397//1439 1227//1432 1545//1509 1269//1462
f 1227//1432 396//1431 1280//1510 1545//1509
f 1267//1458 1546//1505 1263//1508 419//1459
f 404//1435 1234//1428 1546//1505 1267//1458
f 1234//1428 403//1427 1279//1506 1546//1505
f 1280//1510 1547//1501 1255//1504 411//1511
f 396//1431 1226//1424 1547//1501 1280//1510
f 1226//1424 395//1423 1278//1502 1547//1501
f 1279//1506 1548//1497 1262//1500 418//1507
f 403//1427 1233//1420 1548//1497 1279//1506
f 1233//1420 402//1419 1277//1498 1548//1497
f 1278//1502 1549//1493 1254//1496 410//1503
f 395//1423 1225//1416 1549//1493 1278//1502
f 1225//1416 394//1415 1276//1494 1549//1493
f 1277//1498 1550//1489 1261//1492 417//1499
f 402//1419 1232//1412 1550//1489 1277//1498
f 1232//1412 401//1411 1275//1490 1550//1489
f 1276//1494 1551//1485 1253//1488 409//1495
f 394//1415 1224//1408 1551//1485 1276//1494
f 1224//1408 393//1407 1274//1486 1551//1485
f 1275//1490 1552//1481 1260//1484 416//1491
f 401//1411 1231//1404 1552//1481 1275//1490
f 1231//1404 400//1403 1273//1482 1552//1481
f 1274//1486 1553//1477 1252//1480 408//1487
f 393//1407 1223//1456 1553//1477 1274//1486
f 1223//1456 392//1455 1272//1478 1553//1477
f 1273//1482 1554//1473 1259//1476 415//1483
f 400//1403 1230//1452 1554//1473 1273//1482
f 1230//1452 399//1451 1271//1474 1554//1473
f 1271//1474 1555//1469 1258//1472 414//1475
f 399//1451 1229//1448 1555//1469 1271//1474
f 1229//1448 398//1447 1268//1470 1555//1469
f 1270//1870 1556//1465 1265//1468 421//1869
f 406//1871 1236//1444 1556//1465 1270//1870
f 1236//1444 405//1443 1266//1466 1556//1465
f 1268//1470 1557//1461 1257//1464 413//1471
f 398//1447 1228//1440 1557//1461 1268//1470
f 1228//1440 397//1439 1269//1462 1557//1461
f 1266//1466 1558//1457 1264//1460 420//1467
f 405//1443 1235//1436 1558//1457 1266//1466
f 1235//1436 404//1435 1267//1458 1558//1457
f 1240//1406 1559//1453 1223//1456 393//1407
f 378//1383 1194//1376 1559//1453 1240//1406
f 1194//1376 377//1375 1251//1454 1559//1453
f 1238//1402 1560//1449 1230//1452 400//1403
f 385//1379 1201//1372 1560//1449 1238//1402
f 1201//1372 384//1371 1250//1450 1560//1449
f 1250//1450 1561//1445 1229//1448 399//1451
f 384//1371 1200//1368 1561//1445 1250//1450
f 1200//1368 383//1367 1248//1446 1561//1445
f 1249//1872 1562//1441 1236//1444 406//1871
f 391//1873 1207//1364 1562//1441 1249//1872
f 1207//1364 390//1363 1247//1442 1562//1441
f 1248//1446 1563//1437 1228//1440 398//1447
f 383//1367 1199//1360 1563//1437 1248//1446
f 1199//1360 382//1359 1246//1438 1563//1437
f 1247//1442 1564//1433 1235//1436 405//1443
f 390//1363 1206//1356 1564//1433 1247//1442
f 1206//1356 389//1355 1245//1434 1564//1433
f 1246//1438 1565//1429 1227//1432 397//1439
f 382//1359 1198//1352 1565//1429 1246//1438
f 1198//1352 381//1351 1244//1430 1565//1429
f 1245//1434 1566//1425 1234//1428 404//1435
f 389//1355 1205//1348 1566//1425 1245//1434
f 1205//1348 388//1347 1243//1426 1566//1425
f 1244//1430 1567//1421 1226//1424 396//1431
f 381//1351 1197//1400 1567//1421 1244//1430
f 1197//1400 380//1399 1242//1422 1567//1421
f 1243//1426 1568//1417 1233//1420 403//1427
f 388//1347 1204//1396 1568//1417 1243//1426
f 1204//1396 387//1395 1241//1418 1568//1417
f 1242//1422 1569//1413 1225//1416 395//1423
f 380//1399 1196//1392 1569//1413 1242//1422
f 1196//1392 379//1391 1239//1414 1569//1413
f 1241//1418 1570//1409 1232//1412 402//1419
f 387//1395 1203//1388 1570//1409 1241//1418
f 1203//1388 386//1387 1237//1410 1570//1409
f 1239//1414 1571//1405 1224//1408 394//1415
f 379//1391 1195//1384 1571//1405 1239//1414
f 1195//1384 378//1383 1240//1406 1571//1405
f 1237//1410 1572//1401 1231//1404 401//1411
f 386//1387 1202//1380 1572//1401 1237//1410
f 1202//1380 385//1379 1238//1402 1572//1401
f 1211//1350 1573//1397 1197//1400 381//1351
f 366//1327 1168//1320 1573//1397 1211//1350
f 1168//1320 365//1319 1222//1398 1573//1397
f 1209//1346 1574//1393 1204//1396 388//1347
f 373//1323 1175//1316 1574//1393 1209//1346
f 1175//1316 372//1315 1221//1394 1574//1393
f 1222//1398 1575//1389 1196//1392 380//1399
f 365//1319 1167//1312 1575//1389 1222//1398
f 1167//1312 364//1311 1220//1390 1575//1389
f 1221//1394 1576//1385 1203//1388 387//1395
f 372//1315 1174//1308 1576//1385 1221//1394
f 1174//1308 371//1307 1219//1386 1576//1385
f 1220//1390 1577//1381 1195//1384 379//1391
f 364//1311 1166//1304 1577//1381 1220//1390
f 1166//1304 363//1303 1218//1382 1577//1381
f 1219//1386 1578//1377 1202//1380 386//1387
f 371//1307 1173//1300 1578//1377 1219//1386
f 1173//1300 370//1299 1217//1378 1578//1377
f 1218//1382 1579//1373 1194//1376 378//1383
f 363//1303 1165//1296 1579//1373 1218//1382
f 1165//1296 362//1295 1216//1374 1579//1373
f 1217//1378 1580//1369 1201//1372 385//1379
f 370//1299 1172//1292 1580//1369 1217//1378
f 1172//1292 369//1291 1215//1370 1580//1369
f 1215//1370 1581//1365 1200//1368 384//1371
f 369//1291 1171//1344 1581//1365 1215//1370
f 1171//1344 368//1343 1213//1366 1581//1365
f 1214//1874 1582//1361 1207//1364 391//1873
f 376//1875 1178//1340 1582//1361 1214//1874
f 1178//1340 375//1339 1212//1362 1582//1361
f 1213//1366 1583//1357 1199//1360 383//1367
f 368//1343 1170//1336 1583//1357 1213//1366
f 1170//1336 367//1335 1210//1358 1583//1357
f 1212//1362 1584//1353 1206//1356 390//1363
f 375//1339 1177//1332 1584//1353 1212//1362
f 1177//1332 374//1331 1208//1354 1584//1353
f 1210//1358 1585//1349 1198//1352 382//1359
f 367//1335 1169//1328 1585//1349 1210//1358
f 1169//1328 366//1327 1211//1350 1585//1349
f 1208//1354 1586//1345 1205//1348 389//1355
f 374//1331 1176//1324 1586//1345 1208//1354
f 1176//1324 373//1323 1209//1346 1586//1345
f 1180//1290 1587//1341 1171//1344 369//1291
f 354//1263 1142//1260 1587//1341 1180//1290
f 1142//1260 353//1259 1192//1342 1587//1341
f 1193//1876 1588//1337 1178//1340 376//1875
f 361//1877 1149//1256 1588//1337 1193//1876
f 1149//1256 360//1255 1191//1338 1588//1337
f 1192//1342 1589//1333 1170//1336 368//1343
f 353//1259 1141//1252 1589//1333 1192//1342
f 1141//1252 352//1251 1190//1334 1589//1333
f 1191//1338 1590//1329 1177//1332 375//1339
f 360//1255 1148//1248 1590//1329 1191//1338
f 1148//1248 359//1247 1189//1330 1590//1329
f 1190//1334 1591//1325 1169//1328 367//1335
f 352//1251 1140//1244 1591//1325 1190//1334
f 1140//1244 351//1243 1188//1326 1591//1325
f 1189//1330 1592//1321 1176//1324 374//1331
f 359//1247 1147//1240 1592//1321 1189//1330
f 1147//1240 358//1239 1187//1322 1592//1321
f 1188//1326 1593//1317 1168//1320 366//1327
f 351//1243 1139//1236 1593//1317 1188//1326
f 1139//1236 350//1235 1186//1318 1593//1317
f 1187//1322 1594//1313 1175//1316 373//1323
f 358//1239 1146//1288 1594//1313 1187//1322
f 1146//1288 357//1287 1185//1314 1594//1313
f 1186//1318 1595//1309 1167//1312 365//1319
f 350//1235 1138//1284 1595//1309 1186//1318
f 1138//1284 349//1283 1184//1310 1595//1309
f 1185//1314 1596//1305 1174//1308 372//1315
f 357//1287 1145//1280 1596//1305 1185//1314
f 1145//1280 356//1279 1183//1306 1596//1305
f 1184//1310 1597//1301 1166//1304 364//1311
f 349//1283 1137//1276 1597//1301 1184//1310
f 1137//1276 348//1275 1181//1302 1597//1301
f 1183//1306 1598//1297 1173//1300 371//1307
f 356//1279 1144//1272 1598//1297 1183//1306
f 1144//1272 355//1271 1179//1298 1598//1297
f 1181//1302 1599//1293 1165//1296 363//1303
f 348//1275 1136//1268 1599//1293 1181//1302
f 1136//1268 347//1267 1182//1294 1599//1293
f 1179//1298 1600//1289 1172//1292 370//1299
f 355//1271 1143//1264 1600//1289 1179//1298
f 1143//1264 354//1263 1180//1290 1600//1289
f 1153//1238 1601//1285 1146//1288 358//1239
f 343//1211 1117//1204 1601//1285 1153//1238
f 1117//1204 342//1203 1164//1286 1601//1285
f 1151//1234 1602//1281 1138//1284 350//1235
f 335//1207 1109//1200 1602//1281 1151//1234
f 1109//1200 334//1199 1163//1282 1602//1281
f 1164//1286 1603//1277 1145//1280 357//1287
f 342//1203 1116//1196 1603//1277 1164//1286
f 1116//1196 341//1195 1162//1278 1603//1277
f 1163//1282 1604//1273 1137//1276 349//1283
f 334//1199 1108//1192 1604//1273 1163//1282
f 1108//1192 333//1191 1161//1274 1604//1273
f 1162//1278 1605//1269 1144//1272 356//1279
f 341//1195 1115//1188 1605//1269 1162//1278
f 1115//1188 340//1187 1160//1270 1605//1269
f 1161//1274 1606//1265 1136//1268 348//1275
f 333//1191 1107//1184 1606//1265 1161//1274
f 1107//1184 332//1183 1159//1266 1606//1265
f 1160//1270 1607//1261 1143//1264 355//1271
f 340//1187 1114//1180 1607//1261 1160//1270
f 1114//1180 339//1179 1158//1262 1607//1261
f 1158//1262 1608//1257 1142//1260 354//1263
f 339//1179 1113//1232 1608//1257 1158//1262
f 1113//1232 338//1231 1156//1258 1608//1257
f 1157//1878 1609//1253 1149//1256 361//1877
f 346//1879 1120//1228 1609//1253 1157//1878
f 1120//1228 345//1227 1155//1254 1609//1253
f 1156//1258 1610//1249 1141//1252 353//1259
f 338//1231 1112//1224 1610//1249 1156//1258
f 1112//1224 337//1223 1154//1250 1610//1249
f 1155//1254 1611//1245 1148//1248 360//1255
f 345//1227 1119//1220 1611//1245 1155//1254
f 1119//1220 344//1219 1152//1246 1611//1245
f 1154//1250 1612//1241 1140//1244 352//1251
f 337//1223 1111//1216 1612//1241 1154//1250
f 1111//1216 336//1215 1150//1242 1612//1241
f 1152//1246 1613//1237 1147//1240 359//1247
f 344//1219 1118//1212 1613//1237 1152//1246
f 1118//1212 343//1211 1153//1238 1613//1237
f 1150//1242 1614//1233 1139//1236 351//1243
f 336//1215 1110//1208 1614//1233 1150//1242
f 1110//1208 335//1207 1151//1234 1614//1233
f 1124//1178 1615//1229 1113//1232 339//1179
f 323//1155 1083//1152 1615//1229 1124//1178
f 1083//1152 322//1151 1135//1230 1615//1229
f 1122//1880 1616//1225 1120//1228 346//1879
f 330//1881 1090//1148 1616//1225 1122//1880
f 1090//1148 329//1147 1134//1226 1616//1225
f 1135//1230 1617//1221 1112//1224 338//1231
f 322//1151 1082//1144 1617//1221 1135//1230
f 1082//1144 321//1143 1133//1222 1617//1221
f 1134//1226 1618//1217 1119//1220 345//1227
f 329//1147 1089//1140 1618//1217 1134//1226
f 1089//1140 328//1139 1132//1218 1618//1217
f 1133//1222 1619//1213 1111//1216 337//1223
f 321//1143 1081//1136 1619//1213 1133//1222
f 1081//1136 320//1135 1131//1214 1619//1213
f 1132//1218 1620//1209 1118//1212 344//1219
f 328//1139 1088//1132 1620//1209 1132//1218
f 1088//1132 327//1131 1130//1210 1620//1209
f 1131//1214 1621//1205 1110//1208 336//1215
f 320//1135 1080//1128 1621//1205 1131//1214
f 1080//1128 319//1127 1129//1206 1621//1205
f 1130//1210 1622//1201 1117//1204 343//1211
f 327//1131 1087//1124 1622//1201 1130//1210
f 1087//1124 326//1123 1128//1202 1622//1201
f 1129//1206 1623//1197 1109//1200 335//1207
f 319//1127 1079//1176 1623//1197 1129//1206
f 1079//1176 318//1175 1127//1198 1623//1197
f 1128//1202 1624//1193 1116//1196 342//1203
f 326//1123 1086//1172 1624//1193 1128//1202
f 1086//1172 325//1171 1126//1194 1624//1193
f 1127//1198 1625//1189 1108//1192 334//1199
f 318//1175 1078//1168 1625//1189 1127//1198
f 1078//1168 317//1167 1125//1190 1625//1189
f 1126//1194 1626//1185 1115//1188 341//1195
f 325//1171 1085//1164 1626//1185 1126//1194
f 1085//1164 324//1163 1123//1186 1626//1185
f 1125//1190 1627//1181 1107//1184 333//1191
f 317//1167 1077//1160 1627//1181 1125//1190
f 1077//1160 316//1159 1121//1182 1627//1181
f 1123//1186 1628//1177 1114//1180 340//1187
f 324//1163 1084//1156 1628//1177 1123//1186
f 1084//1156 323//1155 1124//1178 1628//1177
f 1095//1126 1629//1173 1079//1176 319//1127
f 304//1099 1050//1092 1629//1173 1095//1126
f 1050//1092 303//1091 1106//1174 1629//1173
f 1093//1122 1630//1169 1086//1172 326//1123
f 311//1095 1057//1088 1630//1169 1093//1122
f 1057//1088 310//1087 1105//1170 1630//1169
f 1106//1174 1631//1165 1078//1168 318//1175
f 303//1091 1049//1084 1631//1165 1106//1174
f 1049//1084 302//1083 1104//1166 1631//1165
f 1105//1170 1632//1161 1085//1164 325//1171
f 310//1087 1056//1080 1632//1161 1105//1170
f 1056//1080 309//1079 1103//1162 1632//1161
f 1104//1166 1633//1157 1077//1160 317//1167
f 302//1083 1048//1076 1633//1157 1104//1166
f 1048//1076 301//1075 1102//1158 1633//1157
f 1103//1162 1634//1153 1084//1156 324//1163
f 309//1079 1055//1072 1634//1153 1103//1162
f 1055//1072 308//1071 1101//1154 1634//1153
f 1101//1154 1635//1149 1083//1152 323//1155
f 308//1071 1054//1068 1635//1149 1101//1154
f 1054//1068 307//1067 1099//1150 1635//1149
f 1100//1882 1636//1145 1090//1148 330//1881
f 315//1883 1061//1120 1636//1145 1100//1882
f 1061//1120 314//1119 1098//1146 1636//1145
f 1099//1150 1637//1141 1082//1144 322//1151
f 307//1067 1053//1116 1637//1141 1099//1150
f 1053//1116 306//1115 1097//1142 1637//1141
f 1098//1146 1638//1137 1089//1140 329//1147
f 314//1119 1060//1112 1638//1137 1098//1146
f 1060//1112 313//1111 1096//1138 1638//1137
f 1097//1142 1639//1133 1081//1136 321//1143
f 306//1115 1052//1108 1639//1133 1097//1142
f 1052//1108 305//1107 1094//1134 1639//1133
f 1096//1138 1640//1129 1088//1132 328//1139
f 313//1111 1059//1104 1640//1129 1096//1138
f 1059//1104 312//1103 1092//1130 1640//1129
f 1094//1134 1641//1125 1080//1128 320//1135
f 305//1107 1051//1100 1641//1125 1094//1134
f 1051//1100 304//1099 1095//1126 1641//1125
f 1092//1130 1642//1121 1087//1124 327//1131
f 312//1103 1058//1096 1642//1121 1092//1130
f 1058//1096 311//1095 1093//1122 1642//1121
f 1065//1884 1643//1117 1061//1120 315//1883
f 300//1885 1032//1040 1643//1117 1065//1884
f 1032//1040 299//1039 1076//1118 1643//1117
f 1063//1066 1644//1113 1053//1116 307//1067
f 292//1043 1024//1036 1644//1113 1063//1066
f 1024//1036 291//1035 1075//1114 1644//1113
f 1076//1118 1645//1109 1060//1112 314//1119
f 299//1039 1031//1032 1645//1109 1076//1118
f 1031//1032 298//1031 1074//1110 1645//1109
f 1075//1114 1646//1105 1052//1108 306//1115
f 291//1035 1023//1028 1646//1105 1075//1114
f 1023//1028 290//1027 1073//1106 1646//1105
f 1074//1110 1647//1101 1059//1104 313//1111
f 298//1031 1030//1024 1647//1101 1074//1110
f 1030//1024 297//1023 1072//1102 1647//1101
f 1073//1106 1648//1097 1051//1100 305//1107
f 290//1027 1022//1020 1648//1097 1073//1106
f 1022//1020 289//1019 1071//1098 1648//1097
f 1072//1102 1649//1093 1058//1096 312//1103
f 297//1023 1029//1016 1649//1093 1072//1102
f 1029//1016 296//1015 1070//1094 1649//1093
f 1071//1098 1650//1089 1050//1092 304//1099
f 289//1019 1021//1012 1650//1089 1071//1098
f 1021//1012 288//1011 1069//1090 1650//1089
f 1070//1094 1651//1085 1057//1088 311//1095
f 296//1015 1028//1064 1651//1085 1070//1094
f 1028//1064 295//1063 1068//1086 1651//1085
f 1069//1090 1652//1081 1049//1084 303//1091
f 288//1011 1020//1060 1652//1081 1069//1090
f 1020//1060 287//1059 1067//1082 1652//1081
f 1068//1086 1653//1077 1056//1080 310//1087
f 295//1063 1027//1056 1653//1077 1068//1086
f 1027//1056 294//1055 1066//1078 1653//1077
f 1067//1082 1654//1073 1048//1076 302//1083
f 287//1059 1019//1052 1654//1073 1067//1082
f 1019//1052 286//1051 1064//1074 1654//1073
f 1066//1078 1655//1069 1055//1072 309//1079
f 294//1055 1026//1048 1655//1069 1066//1078
f 1026//1048 293//1047 1062//1070 1655//1069
f 1062//1070 1656//1065 1054//1068 308//1071
f 293//1047 1025//1044 1656//1065 1062//1070
f 1025//1044 292//1043 1063//1066 1656//1065
f 1036//1014 1657//1061 1028//1064 296//1015
f 281//987 999//980 1657//1061 1036//1014
f 999//980 280//979 1047//1062 1657//1061
f 1034//1010 1658//1057 1020//1060 288//1011
f 273//983 991//976 1658//1057 1034//1010
f 991//976 272//975 1046//1058 1658//1057
f 1047//1062 1659//1053 1027//1056 295//1063
f 280//979 998//972 1659//1053 1047//1062
f 998//972 279//971 1045//1054 1659//1053
f 1046//1058 1660//1049 1019//1052 287//1059
f 272//975 990//968 1660//1049 1046//1058
f 990//968 271//967 1044//1050 1660//1049
f 1045//1054 1661//1045 1026//1048 294//1055
f 279//971 997//964 1661//1045 1045//1054
f 997//964 278//963 1043//1046 1661//1045
f 1043//1046 1662//1041 1025//1044 293//1047
f 278//963 996//960 1662//1041 1043//1046
f 996//960 277//959 1041//1042 1662//1041
f 1042//1886 1663//1037 1032//1040 300//1885
f 285//1887 1003//956 1663//1037 1042//1886
f 1003//956 284//955 1040//1038 1663//1037
f 1041//1042 1664//1033 1024//1036 292//1043
f 277//959 995//1008 1664//1033 1041//1042
f 995//1008 276//1007 1039//1034 1664//1033
f 1040//1038 1665//1029 1031//1032 299//1039
f 284//955 1002//1004 1665//1029 1040//1038
f 1002//1004 283//1003 1038//1030 1665//1029
f 1039//1034 1666//1025 1023//1028 291//1035
f 276//1007 994//1000 1666//1025 1039//1034
f 994//1000 275//999 1037//1026 1666//1025
f 1038//1030 1667//1021 1030//1024 298//1031
f 283//1003 1001//996 1667//1021 1038//1030
f 1001//996 282//995 1035//1022 1667//1021
f 1037//1026 1668//1017 1022//1020 290//1027
f 275//999 993//992 1668//1017 1037//1026
f 993//992 274//991 1033//1018 1668//1017
f 1035//1022 1669//1013 1029//1016 297//1023
f 282//995 1000//988 1669//1013 1035//1022
f 1000//988 281//987 1036//1014 1669//1013
f 1033//1018 1670//1009 1021//1012 289//1019
f 274//991 992//984 1670//1009 1033//1018
f 992//984 273//983 1034//1010 1670//1009
f 1007//958 1671//1005 995//1008 277//959
f 262//935 966//928 1671//1005 1007//958
f 966//928 261//927 1018//1006 1671//1005
f 1005//954 1672//1001 1002//1004 284//955
f 269//931 973//924 1672//1001 1005//954
f 973//924 268//923 1017//1002 1672//1001
f 1018//1006 1673//997 994//1000 276//1007
f 261//927 965//920 1673//997 1018//1006
f 965//920 260//919 1016//998 1673//997
f 1017//1002 1674//993 1001//996 283//1003
f 268//923 972//916 1674//993 1017//1002
f 972//916 267//915 1015//994 1674//993
f 1016//998 1675//989 993//992 275//999
f 260//919 964//912 1675//989 1016//998
f 964//912 259//911 1014//990 1675//989
f 1015//994 1676//985 1000//988 282//995
f 267//915 971//908 1676//985 1015//994
f 971//908 266//907 1013//986 1676//985
f 1014//990 1677//981 992//984 274//991
f 259//911 963//904 1677//981 1014//990
f 963//904 258//903 1012//982 1677//981
f 1013//986 1678//977 999//980 281//987
f 266//907 970//900 1678//977 1013//986
f 970//900 265//899 1011//978 1678//977
f 1012//982 1679//973 991//976 273//983
f 258//903 962//952 1679//973 1012//982
f 962//952 257//951 1010//974 1679//973
f 1011//978 1680//969 998//972 280//979
f 265//899 969//948 1680//969 1011//978
f 969//948 264//947 1009//970 1680//969
f 1010//974 1681//965 990//968 272//975
f 257//951 961//944 1681//965 1010//974
f 961//944 256//943 1008//966 1681//965
f 1009//970 1682//961 997//964 279//971
f 264//947 968//940 1682//961 1009//970
f 968//940 263//939 1006//962 1682//961
f 1006//962 1683//957 996//960 278//963
f 263//939 967//936 1683//957 1006//962
f 967//936 262//935 1007//958 1683//957
f 1004//1888 1684//953 1003//956 285//1887
f 270//1889 974//932 1684//953 1004//1888
f 974//932 269//931 1005//954 1684//953
f 978//902 1685//949 962//952 258//903
f 243//879 933//872 1685//949 978//902
f 933//872 242//871 989//950 1685//949
f 976//898 1686//945 969//948 265//899
f 250//875 940//868 1686//945 976//898
f 940//868 249//867 988//946 1686//945
f 989//950 1687//941 961//944 257//951
f 242//871 932//864 1687//941 989//950
f 932//864 241//863 987//942 1687//941
f 988//946 1688//937 968//940 264//947
f 249//867 939//860 1688//937 988//946
f 939//860 248//859 986//938 1688//937
f 986//938 1689//933 967//936 263//939
f 248//859 938//856 1689//933 986//938
f 938//856 247//855 984//934 1689//933
f 985//1890 1690//929 974//932 270//1889
f 255//1891 945//852 1690//929 985//1890
f 945//852 254//851 983//930 1690//929
f 984//934 1691//925 966//928 262//935
f 247//855 937//848 1691//925 984//934
f 937//848 246//847 982//926 1691//925
f 983//930 1692//921 973//924 269//931
f 254//851 944//844 1692//921 983//930
f 944//844 253//843 981//922 1692//921
f 982//926 1693//917 965//920 261//927
f 246//847 936//896 1693//917 982//926
f 936//896 245//895 980//918 1693//917
f 981//922 1694//913 972//916 268//923
f 253//843 943//892 1694//913 981//922
f 943//892 252//891 979//914 1694//913
f 980//918 1695//909 964//912 260//919
f 245//895 935//888 1695//909 980//918
f 935//888 244//887 977//910 1695//909
f 979//914 1696//905 971//908 267//915
f 252//891 942//884 1696//905 979//914
f 942//884 251//883 975//906 1696//905
f 977//910 1697//901 963//904 259//911
f 244//887 934//880 1697//901 977//910
f 934//880 243//879 978//902 1697//901
f 975//906 1698//897 970//900 266//907
f 251//883 941//876 1698//897 975//906
f 941//876 250//875 976//898 1698//897
f 949//846 1699//893 936//896 246//847
f 231//823 907//816 1699//893 949//846
f 907//816 230//815 960//894 1699//893
f 947//842 1700//889 943//892 253//843
f 238//819 914//812 1700//889 947//842
f 914//812 237//811 959//890 1700//889
f 960//894 1701//885 935//888 245//895
f 230//815 906//808 1701//885 960//894
f 906//808 229//807 958//886 1701//885
f 959//890 1702//881 942//884 252//891
f 237//811 913//804 1702//881 959//890
f 913//804 236//803 957//882 1702//881
f 958//886 1703//877 934//880 244//887
f 229//807 905//800 1703//877 958//886
f 905//800 228//799 956//878 1703//877
f 957//882 1704//873 941//876 251//883
f 236//803 912//796 1704//873 957//882
f 912//796 235//795 955//874 1704//873
f 956//878 1705//869 933//872 243//879
f 228//799 904//792 1705//869 956//878
f 904//792 227//791 954//870 1705//869
f 955//874 1706//865 940//868 250//875
f 235//795 911//788 1706//865 955//874
f 911//788 234//787 953//866 1706//865
f 954//870 1707//861 932//864 242//871
f 227//791 903//840 1707//861 954//870
f 903//840 226//839 952//862 1707//861
f 953//866 1708//857 939//860 249//867
f 234//787 910//836 1708//857 953//866
f 910//836 233//835 951//858 1708//857
f 951//858 1709//853 938//856 248//859
f 233//835 909//832 1709//853 951//858
f 909//832 232//831 948//854 1709//853
f 950//1892 1710//849 945//852 255//1891
f 240//1893 916//828 1710//849 950//1892
f 916//828 239//827 946//850 1710//849
f 948//854 1711//845 937//848 247//855
f 232//831 908//824 1711//845 948//854
f 908//824 231//823 949//846 1711//845
f 946//850 1712//841 944//844 254//851
f 239//827 915//820 1712//841 946//850
f 915//820 238//819 947//842 1712//841
f 920//790 1713//837 903//840 227//791
f 212//763 874//756 1713//837 920//790
f 874//756 211//755 931//838 1713//837
f 918//786 1714//833 910//836 234//787
f 219//759 881//752 1714//833 918//786
f 881//752 218//751 930//834 1714//833
f 930//834 1715//829 909//832 233//835
f 218//751 880//748 1715//829 930//834
f 880//748 217//747 928//830 1715//829
f 929//1894 1716//825 916//828 240//1893
f 225//1895 887//744 1716//825 929//1894
f 887//744 224//743 927//826 1716//825
f 928//830 1717//821 908//824 232//831
f 217//747 879//740 1717//821 928//830
f 879//740 216//739 926//822 1717//821
f 927//826 1718//817 915//820 239//827
f 224//743 886//736 1718//817 927//826
f 886//736 223//735 925//818 1718//817
f 926//822 1719//813 907//816 231//823
f 216//739 878//732 1719//813 926//822
f 878//732 215//731 924//814 1719//813
f 925//818 1720//809 914//812 238//819
f 223//735 885//784 1720//809 925//818
f 885//784 222//783 923//810 1720//809
f 924//814 1721//805 906//808 230//815
f 215//731 877//780 1721//805 924//814
f 877//780 214//779 922//806 1721//805
f 923//810 1722//801 913//804 237//811
f 222//783 884//776 1722//801 923//810
f 884//776 221//775 921//802 1722//801
f 922//806 1723//797 905//800 229//807
f 214//779 876//772 1723//797 922//806
f 876//772 213//771 919//798 1723//797
f 921//802 1724//793 912//796 236//803
f 221//775 883//768 1724//793 921//802
f 883//768 220//767 917//794 1724//793
f 919//798 1725//789 904//792 228//799
f 213//771 875//764 1725//789 919//798
f 875//764 212//763 920//790 1725//789
f 917//794 1726//785 911//788 235//795
f 220//767 882//760 1726//785 917//794
f 882//760 219//759 918//786 1726//785
f 891//734 1727//781 885//784 223//735
f 208//711 856//704 1727//781 891//734
f 856//704 207//703 902//782 1727//781
f 889//730 1728//777 877//780 215//731
f 200//707 848//700 1728//777 889//730
f 848//700 199//699 901//778 1728//777
f 902//782 1729//773 884//776 222//783
f 207//703 855//696 1729//773 902//782
f 855//696 206//695 900//774 1729//773
f 901//778 1730//769 876//772 214//779
f 199//699 847//692 1730//769 901//778
f 847//692 198//691 899//770 1730//769
f 900//774 1731//765 883//768 221//775
f 206//695 854//688 1731//765 900//774
f 854//688 205//687 898//766 1731//765
f 899//770 1732//761 875//764 213//771
f 198//691 846//684 1732//761 899//770
f 846//684 197//683 897//762 1732//761
f 898//766 1733//757 882//760 220//767
f 205//687 853//680 1733//757 898//766
f 853//680 204//679 896//758 1733//757
f 897//762 1734//753 874//756 212//763
f 197//683 845//676 1734//753 897//762
f 845//676 196//675 895//754 1734//753
f 896//758 1735//749 881//752 219//759
f 204//679 852//728 1735//749 896//758
f 852//728 203//727 894//750 1735//749
f 894//750 1736//745 880//748 218//751
f 203//727 851//724 1736//745 894//750
f 851//724 202//723 892//746 1736//745
f 893//1896 1737//741 887//744 225//1895
f 210//1897 858//720 1737//741 893//1896
f 858//720 209//719 890//742 1737//741
f 892//746 1738//737 879//740 217//747
f 202//723 850//716 1738//737 892//746
f 850//716 201//715 888//738 1738//737
f 890//742 1739//733 886//736 224//743
f 209//719 857//712 1739//733 890//742
f 857//712 208//711 891//734 1739//733
f 888//738 1740//729 878//732 216//739
f 201//715 849//708 1740//729 888//738
f 849//708 200//707 889//730 1740//729
f 862//678 1741//725 852//728 204//679
f 189//651 823//644 1741//725 862//678
f 823//644 188//643 873//726 1741//725
f 873//726 1742//721 851//724 203//727
f 188//643 822//640 1742//721 873//726
f 822//640 187//639 871//722 1742//721
f 872//1898 1743//717 858//720 210//1897
f 195//1899 829//636 1743//717 872//1898
f 829//636 194//635 870//718 1743//717
f 871//722 1744//713 850//716 202//723
f 187//639 821//632 1744//713 871//722
f 821//632 186//631 869//714 1744//713
f 870//718 1745//709 857//712 209//719
f 194//635 828//628 1745//709 870//718
f 828//628 193//627 868//710 1745//709
f 869//714 1746//705 849//708 201//715
f 186//631 820//624 1746//705 869//714
f 820//624 185//623 867//706 1746//705
f 868//710 1747//701 856//704 208//711
f 193//627 827//620 1747//701 868//710
f 827//620 192//619 866//702 1747//701
f 867//706 1748//697 848//700 200//707
f 185//623 819//672 1748//697 867//706
f 819//672 184//671 865//698 1748//697
f 866//702 1749//693 855//696 207//703
f 192//619 826//668 1749//693 866//702
f 826//668 191//667 864//694 1749//693
f 865//698 1750//689 847//692 199//699
f 184//671 818//664 1750//689 865//698
f 818//664 183//663 863//690 1750//689
f 864//694 1751//685 854//688 206//695
f 191//667 825//660 1751//685 864//694
f 825//660 190//659 861//686 1751//685
f 863//690 1752//681 846//684 198//691
f 183//663 817//656 1752//681 863//690
f 817//656 182//655 859//682 1752//681
f 861//686 1753//677 853//680 205//687
f 190//659 824//652 1753//677 861//686
f 824//652 189//651 862//678 1753//677
f 859//682 1754//673 845//676 197//683
f 182//655 816//648 1754//673 859//682
f 816//648 181//647 860//674 1754//673
f 833//622 1755//669 819//672 185//623
f 170//599 790//592 1755//669 833//622
f 790//592 169//591 844//670 1755//669
f 831//618 1756//665 826//668 192//619
f 177//595 797//588 1756//665 831//618
f 797//588 176//587 843//666 1756//665
f 844//670 1757//661 818//664 184//671
f 169//591 789//584 1757//661 844//670
f 789//584 168//583 842//662 1757//661
f 843//666 1758//657 825//660 191//667
f 176//587 796//580 1758//657 843//666
f 796//580 175//579 841//658 1758//657
f 842//662 1759//653 817//656 183//663
f 168//583 788//576 1759//653 842//662
f 788//576 167//575 840//654 1759//653
f 841//658 1760//649 824//652 190//659
f 175//579 795//572 1760//649 841//658
f 795//572 174//571 839//650 1760//649
f 840//654 1761//645 816//648 182//655
f 167//575 787//568 1761//645 840//654
f 787//568 166//567 838//646 1761//645
f 839//650 1762//641 823//644 189//651
f 174//571 794//564 1762//641 839//650
f 794//564 173//563 837//642 1762//641
f 837//642 1763//637 822//640 188//643
f 173//563 793//616 1763//637 837//642
f 793//616 172//615 835//638 1763//637
f 836//1900 1764//633 829//636 195//1899
f 180//1901 800//612 1764//633 836//1900
f 800//612 179//611 834//634 1764//633
f 835//638 1765//629 821//632 187//639
f 172//615 792//608 1765//629 835//638
f 792//608 171//607 832//630 1765//629
f 834//634 1766//625 828//628 194//635
f 179//611 799//604 1766//625 834//634
f 799//604 178//603 830//626 1766//625
f 832//630 1767//621 820//624 186//631
f 171//607 791//600 1767//621 832//630
f 791//600 170//599 833//622 1767//621
f 830//626 1768//617 827//620 193//627
f 178//603 798//596 1768//617 830//626
f 798//596 177//595 831//618 1768//617
f 802//562 1769//613 793//616 173//563
f 158//535 764//532 1769//613 802//562
f 764//532 157//531 814//614 1769//613
f 815//1902 1770//609 800//612 180//1901
f 165//1903 771//528 1770//609 815//1902
f 771//528 164//527 813//610 1770//609
f 814//614 1771//605 792//608 172//615
f 157//531 763//524 1771//605 814//614
f 763//524 156//523 812//606 1771//605
f 813//610 1772//601 799//604 179//611
f 164//527 770//520 1772//601 813//610
f 770//520 163//519 811//602 1772//601
f 812//606 1773//597 791//600 171//607
f 156//523 762//516 1773//597 812//606
f 762//516 155//515 810//598 1773//597
f 811//602 1774//593 798//596 178//603
f 163//519 769//512 1774//593 811//602
f 769//512 162//511 809//594 1774//593
f 810//598 1775//589 790//592 170//599
f 155//515 761//508 1775//589 810//598
f 761//508 154//507 808//590 1775//589
f 809//594 1776//585 797//588 177//595
f 162//511 768//560 1776//585 809//594
f 768//560 161//559 807//586 1776//585
f 808//590 1777//581 789//584 169//591
f 154//507 760//556 1777//581 808//590
f 760//556 153//555 806//582 1777//581
f 807//586 1778//577 796//580 176//587
f 161//559 767//552 1778//577 807//586
f 767//552 160//551 805//578 1778//577
f 806//582 1779//573 788//576 168//583
f 153//555 759//548 1779//573 806//582
f 759//548 152//547 803//574 1779//573
f 805//578 1780//569 795//572 175//579
f 160//551 766//544 1780//569 805//578
f 766//544 159//543 801//570 1780//569
f 803//574 1781//565 787//568 167//575
f 152//547 758//540 1781//565 803//574
f 758//540 151//539 804//566 1781//565
f 801//570 1782//561 794//564 174//571
f 159//543 765//536 1782//561 801//570
f 765//536 158//535 802//562 1782//561
f 775//510 1783//557 768//560 162//511
f 147//483 739//476 1783//557 775//510
f 739//476 146//475 786//558 1783//557
f 773//506 1784//553 760//556 154//507
f 139//479 731//472 1784//553 773//506
f 731//472 138//471 785//554 1784//553
f 786//558 1785//549 767//552 161//559
f 146//475 738//468 1785//549 786//558
f 738//468 145//467 784//550 1785//549
f 785//554 1786//545 759//548 153//555
f 138//471 730//464 1786//545 785//554
f 730//464 137//463 783//546 1786//545
f 784//550 1787//541 766//544 160//551
f 145//467 737//460 1787//541 784//550
f 737//460 144//459 782//542 1787//541
f 783//546 1788//537 758//540 152//547
f 137//463 729//456 1788//537 783//546
f 729//456 136//455 781//538 1788//537
f 782//542 1789//533 765//536 159//543
f 144//459 736//452 1789//533 782//542
f 736//452 143//451 780//534 1789//533
f 780//534 1790//529 764//532 158//535
f 143//451 735//504 1790//529 780//534
f 735//504 142//503 778//530 1790//529
f 779//1904 1791//525 771//528 165//1903
f 150//1905 742//500 1791//525 779//1904
f 742//500 149//499 777//526 1791//525
f 778//530 1792//521 763//524 157//531
f 142//503 734//496 1792//521 778//530
f 734//496 141//495 776//522 1792//521
f 777//526 1793//517 770//520 164//527
f 149//499 741//492 1793//517 777//526
f 741//492 148//491 774//518 1793//517
f 776//522 1794//513 762//516 156//523
f 141//495 733//488 1794//513 776//522
f 733//488 140//487 772//514 1794//513
f 774//518 1795//509 769//512 163//519
f 148//491 740//484 1795//509 774//518
f 740//484 147//483 775//510 1795//509
f 772//514 1796//505 761//508 155//515
f 140//487 732//480 1796//505 772//514
f 732//480 139//479 773//506 1796//505
f 746//450 1797//501 735//504 143//451
f 128//427 706//424 1797//501 746//450
f 706//424 127//423 757//502 1797//501
f 744//1906 1798//497 742//500 150//1905
f 135//1907 713//420 1798//497 744//1906
f 713//420 134//419 756//498 1798//497
f 757//502 1799//493 734//496 142//503
f 127//423 705//416 1799//493 757//502
f 705//416 126//415 755//494 1799//493
f 756//498 1800//489 741//492 149//499
f 134//419 712//412 1800//489 756//498
f 712//412 133//411 754//490 1800//489
f 755//494 1801//485 733//488 141//495
f 126//415 704//408 1801//485 755//494
f 704//408 125//407 753//486 1801//485
f 754//490 1802//481 740//484 148//491
f 133//411 711//404 1802//481 754//490
f 711//404 132//403 752//482 1802//481
f 753//486 1803//477 732//480 140//487
f 125//407 703//400 1803//477 753//486
f 703//400 124//399 751//478 1803//477
f 752//482 1804//473 739//476 147//483
f 132//403 710//396 1804//473 752//482
f 710//396 131//395 750//474 1804//473
f 751//478 1805//469 731//472 139//479
f 124//399 702//448 1805//469 751//478
f 702//448 123//447 749//470 1805//469
f 750//474 1806//465 738//468 146//475
f 131//395 709//444 1806//465 750//474
f 709//444 130//443 748//466 1806//465
f 749//470 1807//461 730//464 138//471
f 123//447 701//440 1807//461 749//470
f 701//440 122//439 747//462 1807//461
f 748//466 1808//457 737//460 145//467
f 130//443 708//436 1808//457 748//466
f 708//436 129//435 745//458 1808//457
f 747//462 1809//453 729//456 137//463
f 122//439 700//432 1809//453 747//462
f 700//432 121//431 743//454 1809//453
f 745//458 1810//449 736//452 144//459
f 129//435 707//428 1810//449 745//458
f 707//428 128//427 746//450 1810//449
f 717//398 1811//445 702//448 124//399
f 109//375 673//368 1811//445 717//398
f 673//368 108//367 728//446 1811//445
f 715//394 1812//441 709//444 131//395
f 116//371 680//364 1812//441 715//394
f 680//364 115//363 727//442 1812//441
f 728//446 1813//437 701//440 123//447
f 108//367 672//360 1813//437 728//446
f 672//360 107//359 726//438 1813//437
f 727//442 1814//433 708//436 130//443
f 115//363 679//356 1814//433 727//442
f 679//356 114//355 725//434 1814//433
f 726//438 1815//429 700//432 122//439
f 107//359 671//352 1815//429 726//438
f 671//352 106//351 724//430 1815//429
f 725//434 1816//425 707//428 129//435
f 114//355 678//348 1816//425 725//434
f 678//348 113//347 723//426 1816//425
f 723//426 1817//421 706//424 128//427
f 113//347 677//344 1817//421 723//426
f 677//344 112//343 721//422 1817//421
f 722//1908 1818//417 713//420 135//1907
f 120//1909 684//340 1818//417 722//1908
f 684//340 119//339 720//418 1818//417
f 721//422 1819//413 705//416 127//423
f 112//343 676//392 1819//413 721//422
f 676//392 111//391 719//414 1819//413
f 720//418 1820//409 712//412 134//419
f 119//339 683//388 1820//409 720//418
f 683//388 118//387 718//410 1820//409
f 719//414 1821//405 704//408 126//415
f 111//391 675//384 1821//405 719//414
f 675//384 110//383 716//406 1821//405
f 718//410 1822//401 711//404 133//411
f 118//387 682//380 1822//401 718//410
f 682//380 117//379 714//402 1822//401
f 716//406 1823//397 703//400 125//407
f 110//383 674//376 1823//397 716//406
f 674//376 109//375 717//398 1823//397
f 714//402 1824//393 710//396 132//403
f 117//379 681//372 1824//393 714//402
f 681//372 116//371 715//394 1824//393
f 688//342 1825//389 676//392 112//343
f 97//319 647//312 1825//389 688//342
f 647//312 96//311 699//390 1825//389
f 686//338 1826//385 683//388 119//339
f 104//315 654//308 1826//385 686//338
f 654//308 103//307 698//386 1826//385
f 699//390 1827//381 675//384 111//391
f 96//311 646//304 1827//381 699//390
f 646//304 95//303 697//382 1827//381
f 698//386 1828//377 682//380 118//387
f 103//307 653//300 1828//377 698//386
f 653//300 102//299 696//378 1828//377
f 697//382 1829//373 674//376 110//383
f 95//303 645//296 1829//373 697//382
f 645//296 94//295 695//374 1829//373
f 696//378 1830//369 681//372 117//379
f 102//299 652//292 1830//369 696//378
f 652//292 101//291 694//370 1830//369
f 695//374 1831//365 673//368 109//375
f 94//295 644//288 1831//365 695//374
f 644//288 93//287 693//366 1831//365
f 694//370 1832//361 680//364 116//371
f 101//291 651//284 1832//361 694//370
f 651//284 100//283 692//362 1832//361
f 693//366 1833//357 672//360 108//367
f 93//287 643//336 1833//357 693//366
f 643//336 92//335 691//358 1833//357
f 692//362 1834//353 679//356 115//363
f 100//283 650//332 1834//353 692//362
f 650//332 99//331 690//354 1834//353
f 691//358 1835//349 671//352 107//359
f 92//335 642//328 1835//349 691//358
f 642//328 91//327 689//350 1835//349
f 690//354 1836//345 678//348 114//355
f 99//331 649//324 1836//345 690//354
f 649//324 98//323 687//346 1836//345
f 687//346 1837//341 677//344 113//347
f 98//323 648//320 1837//341 687//346
f 648//320 97//319 688//342 1837//341
f 685//1910 1838//337 684//340 120//1909
f 105//1911 655//316 1838//337 685//1910
f 655//316 104//315 686//338 1838//337
f 659//286 1839//333 643//336 93//287
f 78//259 614//252 1839//333 659//286
f 614//252 77//251 670//334 1839//333
f 657//282 1840//329 650//332 100//283
f 85//255 621//248 1840//329 657//282
f 621//248 84//247 669//330 1840//329
f 670//334 1841//325 642//328 92//335
f 77//251 613//244 1841//325 670//334
f 613//244 76//243 668//326 1841//325
f 669//330 1842//321 649//324 99//331
f 84//247 620//240 1842//321 669//330
f 620//240 83//239 667//322 1842//321
f 667//322 1843//317 648//320 98//323
f 83//239 619//236 1843//317 667//322
f 619//236 82//235 665//318 1843//317
f 666//1912 1844//313 655//316 105//1911
f 90//1913 626//232 1844//313 666//1912
f 626//232 89//231 664//314 1844//313
f 665//318 1845//309 647//312 97//319
f 82//235 618//228 1845//309 665//318
f 618//228 81//227 663//310 1845//309
f 664//314 1846//305 654//308 104//315
f 89//231 625//280 1846//305 664//314
f 625//280 88//279 662//306 1846//305
f 663//310 1847//301 646//304 96//311
f 81//227 617//276 1847//301 663//310
f 617//276 80//275 661//302 1847//301
f 662//306 1848//297 653//300 103//307
f 88//279 624//272 1848//297 662//306
f 624//272 87//271 660//298 1848//297
f 661//302 1849//293 645//296 95//303
f 80//275 616//268 1849//293 661//302
f 616//268 79//267 658//294 1849//293
f 660//298 1850//289 652//292 102//299
f 87//271 623//264 1850//289 660//298
f 623//264 86//263 656//290 1850//289
f 658//294 1851//285 644//288 94//295
f 79//267 615//260 1851//285 658//294
f 615//260 78//259 659//286 1851//285
f 656//290 1852//281 651//284 101//291
f 86//263 622//256 1852//281 656//290
f 622//256 85//255 657//282 1852//281
f 630//230 1853//277 625//280 89//231
f 74//207 596//200 1853//277 630//230
f 596//200 73//199 641//278 1853//277
f 628//226 1854//273 617//276 81//227
f 66//203 588//196 1854//273 628//226
f 588//196 65//195 640//274 1854//273
f 641//278 1855//269 624//272 88//279
f 73//199 595//192 1855//269 641//278
f 595//192 72//191 639//270 1855//269
f 640//274 1856//265 616//268 80//275
f 65//195 587//188 1856//265 640//274
f 587//188 64//187 638//266 1856//265
f 639//270 1857//261 623//264 87//271
f 72//191 594//184 1857//261 639//270
f 594//184 71//183 637//262 1857//261
f 638//266 1858//257 615//260 79//267
f 64//187 586//180 1858//257 638//266
f 586//180 63//179 636//258 1858//257
f 637//262 1859//253 622//256 86//263
f 71//183 593//176 1859//253 637//262
f 593//176 70//175 635//254 1859//253
f 636//258 1860//249 614//252 78//259
f 63//179 585//172 1860//249 636//258
f 585//172 62//171 634//250 1860//249
f 635//254 1861//245 621//248 85//255
f 70//175 592//224 1861//245 635//254
f 592//224 69//223 633//246 1861//245
f 634//250 1862//241 613//244 77//251
f 62//171 584//220 1862//241 634//250
f 584//220 61//219 632//242 1862//241
f 633//246 1863//237 620//240 84//247
f 69//223 591//216 1863//237 633//246
f 591//216 68//215 631//238 1863//237
f 631//238 1864//233 619//236 83//239
f 68//215 590//212 1864//233 631//238
f 590//212 67//211 627//234 1864//233
f 629//1914 1865//229 626//232 90//1913
f 75//1915 597//208 1865//229 629//1914
f 597//208 74//207 630//230 1865//229
f 627//234 1866//225 618//228 82//235
f 67//211 589//204 1866//225 627//234
f 589//204 66//203 628//226 1866//225
f 601//174 1867//221 592//224 70//175
f 55//147 563//140 1867//221 601//174
f 563//140 54//139 612//222 1867//221
f 599//170 1868//217 584//220 62//171
f 47//143 555//136 1868//217 599//170
f 555//136 46//135 611//218 1868//217
f 612//222 1869//213 591//216 69//223
f 54//139 562//132 1869//213 612//222
f 562//132 53//131 610//214 1869//213
f 610//214 1870//209 590//212 68//215
f 53//131 561//128 1870//209 610//214
f 561//128 52//127 608//210 1870//209
f 609//1916 1871//205 597//208 75//1915
f 60//1917 568//124 1871//205 609//1916
f 568//124 59//123 607//206 1871//205
f 608//210 1872//201 589//204 67//211
f 52//127 560//120 1872//201 608//210
f 560//120 51//119 606//202 1872//201
f 607//206 1873//197 596//200 74//207
f 59//123 567//116 1873//197 607//206
f 567//116 58//115 605//198 1873//197
f 606//202 1874//193 588//196 66//203
f 51//119 559//168 1874//193 606//202
f 559//168 50//167 604//194 1874//193
f 605//198 1875//189 595//192 73//199
f 58//115 566//164 1875//189 605//198
f 566//164 57//163 603//190 1875//189
f 604//194 1876//185 587//188 65//195
f 50//167 558//160 1876//185 604//194
f 558//160 49//159 602//186 1876//185
f 603//190 1877//181 594//184 72//191
f 57//163 565//156 1877//181 603//190
f 565//156 56//155 600//182 1877//181
f 602//186 1878//177 586//180 64//187
f 49//159 557//152 1878//177 602//186
f 557//152 48//151 598//178 1878//177
f 600//182 1879//173 593//176 71//183
f 56//155 564//148 1879//173 600//182
f 564//148 55//147 601//174 1879//173
f 598//178 1880//169 585//172 63//179
f 48//151 556//144 1880//169 598//178
f 556//144 47//143 599//170 1880//169
f 572//118 1881//165 559//168 51//119
f 36//95 530//88 1881//165 572//118
f 530//88 35//87 583//166 1881//165
f 570//114 1882//161 566//164 58//115
f 43//91 537//84 1882//161 570//114
f 537//84 42//83 582//162 1882//161
f 583//166 1883//157 558//160 50//167
f 35//87 529//80 1883//157 583//166
f 529//80 34//79 581//158 1883//157
f 582//162 1884//153 565//156 57//163
f 42//83 536//76 1884//153 582//162
f 536//76 41//75 580//154 1884//153
f 581//158 1885//149 557//152 49//159
f 34//79 528//72 1885//149 581//158
f 528//72 33//71 579//150 1885//149
f 580//154 1886//145 564//148 56//155
f 41//75 535//68 1886//145 580//154
f 535//68 40//67 578//146 1886//145
f 579//150 1887//141 556//144 48//151
f 33//71 527//64 1887//141 579//150
f 527//64 32//63 577//142 1887//141
f 578//146 1888//137 563//140 55//147
f 40//67 534//60 1888//137 578//146
f 534//60 39//59 576//138 1888//137
f 577//142 1889//133 555//136 47//143
f 32//63 526//112 1889//133 577//142
f 526//112 31//111 575//134 1889//133
f 576//138 1890//129 562//132 54//139
f 39//59 533//108 1890//129 576//138
f 533//108 38//107 574//130 1890//129
f 574//130 1891//125 561//128 53//131
f 38//107 532//104 1891//125 574//130
f 532//104 37//103 571//126 1891//125
f 573//1918 1892//121 568//124 60//1917
f 45//1919 539//100 1892//121 573//1918
f 539//100 44//99 569//122 1892//121
f 571//126 1893//117 560//120 52//127
f 37//103 531//96 1893//117 571//126
f 531//96 36//95 572//118 1893//117
f 569//122 1894//113 567//116 59//123
f 44//99 538//92 1894//113 569//122
f 538//92 43//91 570//114 1894//113
f 543//62 1895//109 526//112 32//63
f 17//55 497//48 1895//109 543//62
f 497//48 16//47 554//110 1895//109
f 541//58 1896//105 533//108 39//59
f 24//51 504//44 1896//105 541//58
f 504//44 23//43 553//106 1896//105
f 553//106 1897//101 532//104 38//107
f 23//43 503//40 1897//101 553//106
f 503//40 22//39 551//102 1897//101
f 552//1920 1898//97 539//100 45//1919
f 30//1921 510//36 1898//97 552//1920
f 510//36 29//35 550//98 1898//97
f 551//102 1899//93 531//96 37//103
f 22//39 502//32 1899//93 551//102
f 502//32 21//31 549//94 1899//93
f 550//98 1900//89 538//92 44//99
f 29//35 509//28 1900//89 550//98
f 509//28 28//27 548//90 1900//89
f 549//94 1901//85 530//88 36//95
f 21//31 501//24 1901//85 549//94
f 501//24 20//23 547//86 1901//85
f 548//90 1902//81 537//84 43//91
f 28//27 508//20 1902//81 548//90
f 508//20 27//19 546//82 1902//81
f 547//86 1903//77 529//80 35//87
f 20//23 500//16 1903//77 547//86
f 500//16 19//15 545//78 1903//77
f 546//82 1904//73 536//76 42//83
f 27//19 507//12 1904//73 546//82
f 507//12 26//11 544//74 1904//73
f 545//78 1905//69 528//72 34//79
f 19//15 499//8 1905//69 545//78
f 499//8 18//7 542//70 1905//69
f 544//74 1906//65 535//68 41//75
f 26//11 506//4 1906//65 544//74
f 506//4 25//3 540//66 1906//65
f 542//70 1907//61 527//64 33//71
f 18//7 498//56 1907//61 542//70
f 498//56 17//55 543//62 1907//61
f 540//66 1908//57 534//60 40//67
f 25//3 505//52 1908//57 540//66
f 505//52 24//51 541//58 1908//57
f 514//6 1909//53 498//56 18//7
f 3//1804 484//1853 1909//53 514//6
f 484//1853 2//1852 525//54 1909//53
f 512//2 1910//49 505//52 25//3
f 10//1856 491//1849 1910//49 512//2
f 491//1849 9//1848 524//50 1910//49
f 525//54 1911//45 497//48 17//55
f 2//1852 483//1845 1911//45 525//54
f 483//1845 1//1737 523//46 1911//45
f 524//50 1912//41 504//44 24//51
f 9//1848 490//1843 1912//41 524//50
f 490//1843 8//1842 522//42 1912//41
f 522//42 1913//37 503//40 23//43
f 8//1842 489//1837 1913//37 522//42
f 489//1837 7//1836 520//38 1913//37
f 521//1922 1914//33 510//36 30//1921
f 15//1859 496//1833 1914//33 521//1922
f 496//1833 14//1832 519//34 1914//33
f 520//38 1915//29 502//32 22//39
f 7//1836 488//1829 1915//29 520//38
f 488//1829 6//1828 518//30 1915//29
f 519//34 1916//25 509//28 29//35
f 14//1832 495//1825 1916//25 519//34
f 495//1825 13//1824 517//26 1916//25
f 518//30 1917//21 501//24 21//31
f 6//1828 487//1821 1917//21 518//30
f 487//1821 5//1820 516//22 1917//21
f 517//26 1918//17 508//20 28//27
f 13//1824 494//1817 1918//17 517//26
f 494//1817 12//1816 515//18 1918//17
f 516//22 1919//13 500//16 20//23
f 5//1820 486//1813 1919//13 516//22
f 486//1813 4//1812 513//14 1919//13
f 515//18 1920//9 507//12 27//19
f 12//1816 493//1809 1920//9 515//18
f 493//1809 11//1808 511//10 1920//9
f 513//14 1921//5 499//8 19//15
f 4//1812 485//1805 1921//5 513//14
f 485//1805 3//1804 514//6 1921//5
f 511//10 1922//1 506//4 26//11
f 11//1808 492//1857 1922//1 511//10
f 492//1857 10//1856 512//2 1922//1
