# Supplementary material for: 3D in situ imaging of the female reproductive tract reveals molecular signatures of fertilizing spermatozoa in mice
Source: eLife. 2020 Oct 20;9:e62043. doi: 10.7554/eLife.62043 (PMC7707823; doi:10.7554/eLife.62043)
Supplement: Figure 5—source data 1. — Custom scripts and 3D objects for developing training environments, ANN input feeding and training, and constructing numerical objects coordinates arrays for supervised learning, and ANN performance evaluation. [file elife-62043-fig5-data1.zip › Generating of 3D training environments for ANNs input feed/Somatic nuclei 3D objects/Somatic nucleus 5.obj]

# Blender v2.75 (sub 0) OBJ File: 'Somatic nucleus 5.blend'
# www.blender.org
mtllib Somatic nucleus 5.mtl
o Nucleus_5_Sphere.005
v 0.450129 -0.036360 0.028879
v 0.446458 -0.009166 -0.065563
v 0.412953 0.025724 -0.160519
v 0.379830 0.039999 -0.213845
v 0.304436 0.062744 -0.279515
v 0.240196 0.087979 -0.308301
v 0.202317 0.109732 -0.357714
v 0.150109 0.109944 -0.421375
v 0.053810 0.107336 -0.476888
v -0.043911 0.109069 -0.493089
v -0.134975 0.105081 -0.455783
v -0.219862 0.102425 -0.418494
v -0.297945 0.093514 -0.361731
v -0.348739 0.069949 -0.275464
v -0.388552 0.045395 -0.201618
v 0.446393 -0.063873 0.026299
v 0.443239 -0.057611 -0.072117
v 0.420743 -0.048569 -0.169300
v 0.378094 -0.053505 -0.235094
v 0.336982 -0.051912 -0.318788
v 0.267784 -0.035512 -0.377317
v 0.204483 -0.038900 -0.401758
v 0.136477 -0.028988 -0.475098
v 0.039869 -0.024963 -0.495485
v -0.053263 -0.014704 -0.503433
v -0.143036 -0.002902 -0.471356
v -0.228084 0.009876 -0.433523
v -0.301462 0.019710 -0.366967
v -0.350036 0.017272 -0.276215
v -0.387353 0.017922 -0.203100
v 0.440781 -0.091333 0.027250
v 0.438221 -0.106193 -0.070543
v 0.413163 -0.119950 -0.163383
v 0.365968 -0.150224 -0.250895
v 0.321707 -0.151854 -0.311111
v 0.274885 -0.145801 -0.381431
v 0.196171 -0.147198 -0.424374
v 0.111742 -0.160102 -0.471197
v 0.024236 -0.150466 -0.495333
v -0.064663 -0.130289 -0.484409
v -0.155185 -0.109614 -0.472833
v -0.241947 -0.082037 -0.437738
v -0.309046 -0.052942 -0.359745
v -0.351711 -0.032199 -0.268890
v -0.386266 -0.008192 -0.201129
v 0.433187 -0.117642 0.031303
v 0.428661 -0.155695 -0.058261
v 0.405846 -0.188028 -0.153313
v 0.347600 -0.222981 -0.234865
v 0.327987 -0.254601 -0.310027
v 0.267538 -0.306355 -0.394253
v 0.182418 -0.294060 -0.420545
v 0.092342 -0.280052 -0.453696
v 0.005350 -0.264953 -0.468274
v -0.081748 -0.239540 -0.465009
v -0.170169 -0.210006 -0.454868
v -0.250264 -0.166145 -0.413443
v -0.314811 -0.116300 -0.336651
v -0.353366 -0.073700 -0.256190
v -0.385743 -0.031254 -0.196139
v 0.424120 -0.141584 0.038032
v 0.413506 -0.201004 -0.036796
v 0.395075 -0.253482 -0.128805
v 0.342565 -0.295811 -0.213327
v 0.316058 -0.363709 -0.296932
v 0.237792 -0.388398 -0.345562
v 0.163511 -0.386091 -0.379677
v 0.070571 -0.387859 -0.417747
v -0.025058 -0.371329 -0.421508
v -0.100570 -0.346133 -0.407003
v -0.183157 -0.308010 -0.415157
v -0.271885 -0.246794 -0.391877
v -0.321101 -0.165869 -0.307492
v -0.354796 -0.105483 -0.240593
v -0.385805 -0.050631 -0.188342
v 0.414798 -0.161442 0.046670
v 0.395759 -0.234362 -0.012911
v 0.375985 -0.303868 -0.089174
v 0.333106 -0.362115 -0.174519
v 0.285251 -0.427678 -0.247837
v 0.201459 -0.440685 -0.291612
v 0.133010 -0.470124 -0.317136
v 0.039832 -0.479308 -0.357808
v -0.048915 -0.435616 -0.359563
v -0.113992 -0.396479 -0.360372
v -0.187754 -0.373082 -0.363013
v -0.276987 -0.299542 -0.338940
v -0.330899 -0.204839 -0.279620
v -0.357662 -0.129163 -0.223678
v -0.386568 -0.065990 -0.177877
v 0.406255 -0.176308 0.056501
v 0.379012 -0.256354 0.010024
v 0.356047 -0.332182 -0.046321
v 0.319187 -0.416733 -0.121817
v 0.254599 -0.489230 -0.183817
v 0.162429 -0.511870 -0.221643
v 0.089667 -0.514427 -0.235942
v 0.018508 -0.527112 -0.261649
v -0.060865 -0.504718 -0.308961
v -0.143521 -0.460606 -0.313119
v -0.209738 -0.425212 -0.312465
v -0.295025 -0.350771 -0.294117
v -0.342558 -0.236952 -0.250476
v -0.363900 -0.146678 -0.203531
v -0.388464 -0.077303 -0.165256
v 0.399375 -0.186058 0.067332
v 0.365910 -0.269555 0.031106
v 0.339552 -0.346385 -0.008347
v 0.296188 -0.449226 -0.062450
v 0.228029 -0.529282 -0.110941
v 0.136569 -0.554119 -0.157790
v 0.060638 -0.538282 -0.182860
v 0.005655 -0.541453 -0.201695
v -0.076749 -0.571885 -0.233131
v -0.172729 -0.534478 -0.254887
v -0.245333 -0.474774 -0.254111
v -0.314302 -0.390329 -0.241762
v -0.356652 -0.263971 -0.213297
v -0.373048 -0.159968 -0.178411
v -0.391742 -0.085027 -0.151048
v 0.394561 -0.190959 0.079464
v 0.356387 -0.275956 0.051277
v 0.327233 -0.354189 0.027112
v 0.273661 -0.466100 -0.010985
v 0.203635 -0.538251 -0.046096
v 0.127637 -0.582895 -0.077532
v 0.050066 -0.604109 -0.104795
v -0.033692 -0.616324 -0.132115
v -0.115407 -0.610803 -0.155313
v -0.200118 -0.570862 -0.172583
v -0.272291 -0.503164 -0.180627
v -0.333658 -0.413367 -0.181081
v -0.371873 -0.280961 -0.166211
v -0.383223 -0.168969 -0.147398
v -0.396155 -0.089687 -0.135536
v 0.391711 -0.191165 0.093111
v 0.353114 -0.278083 0.074153
v 0.318110 -0.360674 0.063782
v 0.263758 -0.470837 0.046638
v 0.189078 -0.555239 0.020085
v 0.089846 -0.585255 -0.000621
v 0.010943 -0.571398 -0.015697
v -0.045020 -0.575223 -0.031230
v -0.127905 -0.605975 -0.061053
v -0.224219 -0.568791 -0.081684
v -0.291270 -0.505386 -0.099588
v -0.351737 -0.415276 -0.115835
v -0.385640 -0.283288 -0.115787
v -0.391935 -0.172554 -0.114877
v -0.401099 -0.091262 -0.119571
v 0.390784 -0.186618 0.108544
v 0.351666 -0.274577 0.102010
v 0.310513 -0.362526 0.106848
v 0.248456 -0.463869 0.116111
v 0.168874 -0.546357 0.104548
v 0.073572 -0.571085 0.077259
v 0.004942 -0.570888 0.049057
v -0.067292 -0.584289 0.026969
v -0.161509 -0.571788 0.029589
v -0.238009 -0.523573 0.004724
v -0.297200 -0.483496 -0.018259
v -0.367219 -0.398882 -0.051267
v -0.396180 -0.272686 -0.070099
v -0.398854 -0.169972 -0.085951
v -0.406634 -0.089411 -0.104137
v 0.391251 -0.177134 0.125877
v 0.351399 -0.263924 0.136310
v 0.301774 -0.353323 0.160462
v 0.226700 -0.433025 0.183414
v 0.154537 -0.514787 0.191866
v 0.062157 -0.533517 0.176982
v -0.005947 -0.562725 0.150293
v -0.105005 -0.575828 0.129402
v -0.185331 -0.526524 0.099318
v -0.244722 -0.483598 0.079383
v -0.310758 -0.455053 0.050755
v -0.380994 -0.368852 0.010922
v -0.405069 -0.254267 -0.030121
v -0.406046 -0.161407 -0.060920
v -0.412871 -0.083518 -0.089398
v 0.392483 -0.162667 0.144453
v 0.350286 -0.243134 0.175867
v 0.291712 -0.322364 0.218893
v 0.207289 -0.385960 0.241722
v 0.147946 -0.475740 0.268569
v 0.058887 -0.507622 0.256249
v -0.021981 -0.509703 0.244287
v -0.120241 -0.515017 0.224114
v -0.204590 -0.490970 0.182410
v -0.263250 -0.454544 0.140226
v -0.341173 -0.413313 0.116385
v -0.410113 -0.338910 0.073100
v -0.415575 -0.228826 0.010302
v -0.415022 -0.145618 -0.038003
v -0.419350 -0.072986 -0.075503
v 0.394080 -0.143703 0.162852
v 0.347015 -0.210105 0.216385
v 0.281035 -0.271203 0.266531
v 0.192570 -0.326293 0.286630
v 0.139704 -0.380074 0.323328
v 0.049726 -0.451506 0.338431
v -0.037198 -0.440413 0.318211
v -0.132098 -0.429620 0.301286
v -0.214718 -0.411607 0.272001
v -0.289097 -0.377718 0.232480
v -0.361396 -0.337441 0.188391
v -0.411676 -0.273711 0.129523
v -0.430823 -0.193611 0.053594
v -0.425360 -0.121677 -0.014014
v -0.425433 -0.057703 -0.062630
v 0.395599 -0.121442 0.179235
v 0.343429 -0.169362 0.248321
v 0.274785 -0.212166 0.302100
v 0.192007 -0.266152 0.334282
v 0.123105 -0.284204 0.356957
v 0.045912 -0.298390 0.388800
v -0.042961 -0.306557 0.380028
v -0.137496 -0.326196 0.367201
v -0.225018 -0.316571 0.343121
v -0.296331 -0.284674 0.294886
v -0.368720 -0.251915 0.245465
v -0.426258 -0.204864 0.182257
v -0.444757 -0.143380 0.096763
v -0.434995 -0.087700 0.011266
v -0.430914 -0.037945 -0.050941
v 0.396961 -0.096815 0.192579
v 0.341757 -0.125240 0.269255
v 0.270600 -0.148625 0.335756
v 0.200460 -0.171880 0.362436
v 0.121498 -0.195512 0.406067
v 0.030573 -0.193591 0.420625
v -0.035339 -0.198719 0.404967
v -0.132391 -0.208164 0.429331
v -0.225026 -0.201490 0.395580
v -0.308822 -0.185010 0.356228
v -0.368843 -0.153381 0.288224
v -0.421947 -0.119315 0.218602
v -0.449758 -0.079116 0.131877
v -0.442612 -0.044422 0.035199
v -0.435598 -0.014228 -0.040813
v 0.398598 -0.070700 0.202220
v 0.342866 -0.078200 0.282904
v 0.260901 -0.075604 0.350960
v 0.203361 -0.077601 0.379766
v 0.102784 -0.071638 0.398810
v 0.030799 -0.051565 0.396076
v -0.029468 -0.044731 0.421975
v -0.107082 -0.061450 0.443773
v -0.217284 -0.073322 0.435029
v -0.308411 -0.067195 0.396647
v -0.365114 -0.048285 0.318369
v -0.416756 -0.028787 0.243829
v -0.451740 -0.008977 0.155614
v -0.446625 0.004717 0.053811
v -0.438697 0.011979 -0.032939
v 0.400824 -0.044279 0.207637
v 0.344629 -0.028732 0.288775
v 0.252560 -0.009128 0.347343
v 0.190103 0.017625 0.367205
v 0.102169 0.026439 0.408339
v 0.028912 0.021963 0.399493
v -0.028154 0.031833 0.395856
v -0.092860 0.045695 0.430716
v -0.191465 0.059663 0.435739
v -0.278469 0.056626 0.390800
v -0.352454 0.059257 0.331516
v -0.398674 0.061499 0.249929
v -0.440428 0.062231 0.163636
v -0.446515 0.055181 0.064419
v -0.440104 0.039000 -0.028072
v 0.403775 -0.018554 0.208710
v 0.348742 0.019000 0.287797
v 0.257820 0.043866 0.345915
v 0.182178 0.070662 0.366832
v 0.119518 0.101602 0.404224
v 0.052313 0.112969 0.439332
v -0.028120 0.125535 0.411938
v -0.088575 0.156232 0.402537
v -0.171563 0.173344 0.420802
v -0.253402 0.177202 0.392518
v -0.332521 0.164166 0.326840
v -0.396529 0.153007 0.254865
v -0.424408 0.130928 0.161784
v -0.443658 0.103856 0.066474
v -0.440686 0.066108 -0.026835
v 0.407497 0.005728 0.205703
v 0.355429 0.065329 0.280453
v 0.286335 0.110652 0.341680
v 0.206242 0.140868 0.374857
v 0.129689 0.178877 0.397825
v 0.069950 0.230854 0.424080
v -0.010194 0.247429 0.415099
v -0.073478 0.245429 0.383310
v -0.150554 0.254752 0.392826
v -0.239222 0.260471 0.362898
v -0.311144 0.261266 0.308830
v -0.373918 0.233671 0.236118
v -0.415955 0.197938 0.152723
v -0.440235 0.150490 0.061194
v -0.439836 0.092148 -0.029402
v 0.411924 0.027554 0.198874
v 0.362067 0.108498 0.267190
v 0.303360 0.184841 0.319319
v 0.228120 0.252786 0.349781
v 0.155043 0.305625 0.364769
v 0.085634 0.347628 0.375440
v 0.023340 0.371964 0.368872
v -0.050321 0.350101 0.352929
v -0.123800 0.370188 0.343642
v -0.215128 0.368244 0.325110
v -0.290478 0.345416 0.275046
v -0.356052 0.310109 0.211050
v -0.410064 0.262035 0.135079
v -0.431952 0.192446 0.048481
v -0.437345 0.115592 -0.035725
v 0.416791 0.046169 0.188708
v 0.368935 0.145397 0.248130
v 0.307830 0.236667 0.286419
v 0.235476 0.339659 0.316214
v 0.167638 0.400875 0.320866
v 0.097939 0.427619 0.314038
v 0.039181 0.429372 0.298753
v -0.021620 0.417858 0.280358
v -0.091217 0.431167 0.282463
v -0.183404 0.441729 0.269771
v -0.264834 0.416161 0.230530
v -0.337305 0.374653 0.174603
v -0.388886 0.309465 0.104021
v -0.420283 0.227971 0.029037
v -0.433651 0.135610 -0.045536
v -0.420535 0.026615 -0.119743
v 0.421808 0.061021 0.175786
v 0.377268 0.174559 0.223038
v 0.310988 0.276031 0.248070
v 0.245443 0.410582 0.275785
v 0.167975 0.451502 0.260431
v 0.110806 0.483470 0.250599
v 0.058376 0.487251 0.241441
v 0.001404 0.475849 0.231379
v -0.065066 0.484344 0.223502
v -0.150094 0.487650 0.203804
v -0.236306 0.471919 0.177808
v -0.317983 0.426376 0.127300
v -0.373220 0.350383 0.067292
v -0.410126 0.257189 0.004216
v -0.429131 0.151537 -0.058418
v 0.426925 0.071603 0.160640
v 0.387026 0.195024 0.192731
v 0.316342 0.309327 0.204835
v 0.246884 0.426847 0.217095
v 0.164679 0.448278 0.194910
v 0.112093 0.474159 0.182929
v 0.068378 0.486527 0.173154
v 0.022552 0.500539 0.167505
v -0.038670 0.518500 0.161678
v -0.123394 0.520874 0.145118
v -0.214124 0.511437 0.116626
v -0.297605 0.462701 0.072863
v -0.357904 0.379882 0.024334
v -0.399820 0.278274 -0.025250
v -0.424088 0.162795 -0.073800
v 0.432128 0.077491 0.143814
v 0.397343 0.206567 0.159045
v 0.324150 0.325364 0.160820
v 0.251120 0.416795 0.157224
v 0.170652 0.437861 0.137475
v 0.116925 0.452662 0.124436
v 0.073715 0.462604 0.113560
v 0.033401 0.486497 0.106309
v -0.020730 0.515478 0.095958
v -0.099664 0.540831 0.077515
v -0.192860 0.534423 0.048540
v -0.278202 0.483011 0.012985
v -0.342851 0.396426 -0.023387
v -0.389480 0.290086 -0.058316
v -0.418806 0.168987 -0.091024
v 0.437227 0.078468 0.125985
v 0.407611 0.208742 0.123487
v 0.342449 0.326724 0.117016
v 0.278066 0.447627 0.112203
v 0.194810 0.468358 0.093552
v 0.141446 0.493720 0.084189
v 0.098138 0.506359 0.073047
v 0.055052 0.522198 0.058179
v -0.001521 0.543256 0.036717
v -0.081946 0.548495 0.005690
v -0.172491 0.539181 -0.023422
v -0.260870 0.487181 -0.050706
v -0.328655 0.399374 -0.074055
v -0.379532 0.291795 -0.093499
v -0.413532 0.169830 -0.109310
v 0.442004 0.074480 0.107851
v 0.417500 0.201370 0.087705
v 0.364208 0.311497 0.069046
v 0.309495 0.453267 0.060322
v 0.231800 0.494035 0.045733
v 0.175068 0.526295 0.034429
v 0.125633 0.532072 0.015198
v 0.073477 0.523879 -0.011064
v 0.012385 0.535958 -0.037032
v -0.070046 0.540994 -0.065464
v -0.154809 0.526230 -0.096337
v -0.245557 0.474641 -0.116329
v -0.315838 0.388622 -0.125731
v -0.370483 0.283607 -0.129138
v -0.408498 0.165288 -0.127825
v 0.446137 0.065725 0.089990
v 0.426750 0.183924 0.053652
v 0.385877 0.288678 0.023881
v 0.329816 0.402528 -0.001131
v 0.268670 0.468203 -0.018988
v 0.203501 0.497967 -0.041059
v 0.145711 0.500364 -0.059600
v 0.085944 0.489539 -0.081473
v 0.026976 0.509932 -0.115121
v -0.058556 0.524928 -0.150198
v -0.145243 0.495857 -0.171758
v -0.231507 0.445158 -0.181287
v -0.305409 0.365095 -0.176784
v -0.362908 0.266206 -0.163963
v -0.403853 0.155467 -0.145771
v 0.449338 0.052488 0.073018
v 0.434862 0.157009 0.022319
v 0.404868 0.252487 -0.022139
v 0.350386 0.334265 -0.061503
v 0.291147 0.396325 -0.093064
v 0.233857 0.446405 -0.123157
v 0.175322 0.473246 -0.142370
v 0.107084 0.454997 -0.176557
v 0.038128 0.478097 -0.201057
v -0.048453 0.479317 -0.235558
v -0.136005 0.448358 -0.244577
v -0.221355 0.399872 -0.242047
v -0.301937 0.334091 -0.228644
v -0.358786 0.241205 -0.197640
v -0.399704 0.140676 -0.162342
v 0.451486 0.035043 0.057732
v 0.440767 0.122198 -0.006610
v 0.410052 0.193097 -0.074483
v 0.356850 0.241234 -0.131764
v 0.300436 0.292664 -0.176542
v 0.258474 0.356488 -0.210088
v 0.184426 0.377125 -0.239574
v 0.114510 0.370705 -0.249050
v 0.053558 0.390773 -0.293776
v -0.037589 0.394840 -0.315365
v -0.126829 0.384095 -0.311178
v -0.215220 0.339428 -0.297720
v -0.290906 0.281271 -0.267922
v -0.354684 0.207501 -0.226585
v -0.396022 0.121346 -0.176786
v 0.430687 -0.059739 0.116199
v 0.452469 0.013896 0.044911
v 0.443840 0.082374 -0.032096
v 0.395216 0.135427 -0.116261
v 0.339660 0.175608 -0.162912
v 0.303305 0.224079 -0.214007
v 0.263958 0.254010 -0.272609
v 0.180376 0.264478 -0.289410
v 0.121234 0.296050 -0.303227
v 0.059097 0.327057 -0.355102
v -0.025231 0.329257 -0.375016
v -0.125216 0.302315 -0.370502
v -0.215975 0.273329 -0.352489
v -0.286256 0.222992 -0.302935
v -0.349916 0.166327 -0.248861
v -0.392665 0.098110 -0.188370
v 0.452102 -0.010107 0.035146
v 0.445872 0.038737 -0.051793
v 0.397068 0.087174 -0.138760
v 0.352079 0.125567 -0.177658
v 0.298696 0.157406 -0.252749
v 0.232726 0.157785 -0.286104
v 0.181655 0.171651 -0.309911
v 0.144024 0.203557 -0.366127
v 0.062065 0.228617 -0.417096
v -0.034679 0.219089 -0.429270
v -0.128601 0.208434 -0.421491
v -0.210829 0.186680 -0.381954
v -0.291614 0.161402 -0.336953
v -0.348324 0.120616 -0.265880
v -0.389995 0.072393 -0.196631
v 0.449477 -0.020442 -0.020057
v 0.443259 0.008183 -0.121853
v 0.393539 0.034065 -0.182746
v 0.344450 0.047008 -0.257781
v 0.266659 0.079890 -0.293261
v 0.217912 0.091738 -0.328050
v 0.185082 0.120786 -0.388621
v 0.100664 0.102836 -0.445769
v 0.004721 0.106195 -0.482669
v -0.087971 0.104904 -0.464510
v -0.173376 0.101627 -0.428265
v -0.261271 0.098847 -0.392971
v -0.319524 0.082094 -0.312744
v -0.368555 0.055839 -0.236213
v 0.446074 -0.059385 -0.023700
v 0.435806 -0.055713 -0.124981
v 0.400029 -0.045578 -0.196589
v 0.351382 -0.058209 -0.279921
v 0.306636 -0.040428 -0.355575
v 0.236477 -0.034992 -0.387516
v 0.170267 -0.035472 -0.430803
v 0.089431 -0.027608 -0.489171
v -0.006632 -0.020007 -0.495590
v -0.096067 -0.008462 -0.477191
v -0.179761 0.003742 -0.440010
v -0.264428 0.016078 -0.400909
v -0.323299 0.019885 -0.316138
v -0.367613 0.015495 -0.236980
v -0.138252 0.050899 -0.461238
v -0.049107 0.046994 -0.501572
v 0.384511 -0.000832 -0.225630
v 0.417680 -0.011870 -0.165269
v -0.221836 0.055692 -0.422959
v 0.321842 0.017877 -0.296226
v -0.298682 0.056358 -0.363503
v 0.253313 0.032666 -0.337451
v -0.349467 0.043382 -0.276036
v 0.212780 0.036140 -0.391151
v -0.388047 0.031582 -0.202430
v 0.134335 0.036647 -0.440553
v 0.448349 -0.050125 0.027579
v 0.045912 0.038143 -0.488493
v 0.444988 -0.033566 -0.068821
v 0.439680 -0.099263 -0.020656
v 0.423626 -0.113134 -0.119089
v 0.396662 -0.131938 -0.206246
v 0.339076 -0.152258 -0.280182
v 0.303861 -0.149578 -0.350445
v 0.228312 -0.142799 -0.394987
v 0.156473 -0.155508 -0.448842
v 0.067792 -0.155275 -0.481617
v -0.020667 -0.141985 -0.495763
v -0.111104 -0.121080 -0.482163
v -0.193106 -0.094230 -0.445769
v -0.268520 -0.064401 -0.390697
v -0.328334 -0.040905 -0.307619
v -0.366432 -0.021583 -0.232547
v -0.059281 -0.074106 -0.497181
v 0.032079 -0.089538 -0.498691
v 0.421046 -0.084256 -0.168177
v 0.440861 -0.081552 -0.071694
v -0.149254 -0.056058 -0.472380
v 0.378079 -0.106109 -0.248987
v -0.237125 -0.036194 -0.438891
v 0.328497 -0.114094 -0.314796
v -0.305541 -0.016961 -0.363976
v 0.274072 -0.092447 -0.385169
v -0.350929 -0.008202 -0.272533
v 0.199994 -0.087607 -0.409056
v -0.386858 0.004645 -0.202147
v 0.127431 -0.093416 -0.480089
v 0.443706 -0.077634 0.026796
v 0.429697 -0.138285 -0.011372
v 0.418438 -0.170738 -0.106879
v 0.376494 -0.208532 -0.197743
v 0.335082 -0.233628 -0.265082
v 0.304334 -0.287862 -0.359603
v 0.223739 -0.303346 -0.409214
v 0.135951 -0.283504 -0.435826
v 0.048871 -0.272465 -0.461026
v -0.038193 -0.252379 -0.466518
v -0.123766 -0.222263 -0.454428
v -0.216651 -0.195049 -0.448444
v -0.285899 -0.141197 -0.378206
v -0.333851 -0.092879 -0.290838
v -0.366943 -0.053375 -0.224968
v -0.352618 -0.053831 -0.262232
v -0.312165 -0.085794 -0.347957
v 0.187003 -0.223678 -0.426733
v 0.272366 -0.219399 -0.386309
v -0.386010 -0.019976 -0.198634
v 0.101671 -0.220685 -0.462816
v 0.437131 -0.104501 0.029318
v 0.014548 -0.206653 -0.477302
v 0.433956 -0.130788 -0.064814
v -0.073134 -0.184679 -0.473446
v 0.407675 -0.153402 -0.157299
v -0.163023 -0.160960 -0.465941
v 0.351409 -0.186783 -0.240322
v -0.246654 -0.124940 -0.426723
v 0.319793 -0.195727 -0.304452
v 0.416351 -0.172826 0.002135
v 0.404945 -0.225666 -0.080555
v 0.367154 -0.278741 -0.176511
v 0.332850 -0.319940 -0.247298
v 0.276898 -0.386165 -0.331973
v 0.200321 -0.384456 -0.359005
v 0.116457 -0.386988 -0.399344
v 0.024592 -0.379115 -0.424000
v -0.065399 -0.358454 -0.409190
v -0.139066 -0.328283 -0.408621
v -0.232776 -0.285478 -0.418589
v -0.298863 -0.204659 -0.349736
v -0.339227 -0.132949 -0.270099
v -0.367619 -0.079073 -0.214255
v 0.401548 -0.220396 -0.142219
v 0.421479 -0.178853 -0.047583
v -0.177751 -0.256402 -0.434352
v -0.092105 -0.294129 -0.442236
v 0.345420 -0.257822 -0.224969
v -0.264256 -0.209254 -0.405937
v 0.325460 -0.310716 -0.306786
v -0.316867 -0.141470 -0.320060
v 0.256935 -0.354842 -0.376040
v -0.353980 -0.090320 -0.247876
v 0.175183 -0.343780 -0.402944
v -0.385792 -0.041159 -0.192259
v 0.081445 -0.334068 -0.435657
v 0.428707 -0.129727 0.034730
v -0.006954 -0.318831 -0.448803
v 0.402234 -0.199427 0.017210
v 0.385625 -0.266450 -0.047155
v 0.354664 -0.337466 -0.136091
v 0.311810 -0.389213 -0.207698
v 0.241839 -0.439282 -0.277713
v 0.167977 -0.447625 -0.298698
v 0.087051 -0.480225 -0.338792
v -0.007814 -0.461744 -0.359003
v -0.082349 -0.407287 -0.357403
v -0.150002 -0.391023 -0.363562
v -0.234448 -0.343538 -0.358306
v -0.306333 -0.251387 -0.309880
v -0.344858 -0.162324 -0.248159
v -0.369540 -0.098458 -0.200818
v 0.149967 -0.424493 -0.347836
v 0.217105 -0.412196 -0.313796
v -0.386154 -0.058498 -0.183132
v -0.355920 -0.117680 -0.231776
v 0.056146 -0.434941 -0.390190
v 0.419421 -0.151706 0.042468
v -0.041839 -0.404819 -0.386266
v 0.404465 -0.218718 -0.024096
v -0.106029 -0.372355 -0.377616
v 0.385902 -0.280498 -0.108986
v -0.183139 -0.339445 -0.383521
v 0.337750 -0.329566 -0.194539
v -0.269147 -0.268924 -0.358172
v 0.300086 -0.396964 -0.272765
v -0.325982 -0.185428 -0.292400
v 0.389240 -0.218149 0.032704
v 0.365898 -0.291049 -0.015163
v 0.338543 -0.373222 -0.083874
v 0.289671 -0.454171 -0.153833
v 0.208561 -0.505294 -0.206087
v 0.124377 -0.509873 -0.229722
v 0.054515 -0.518345 -0.241685
v -0.022909 -0.518079 -0.292378
v -0.100692 -0.483839 -0.312233
v -0.174473 -0.439389 -0.311123
v -0.254116 -0.394754 -0.305645
v -0.321322 -0.293888 -0.273405
v -0.352888 -0.185422 -0.224037
v -0.373207 -0.112742 -0.184013
v -0.198357 -0.402899 -0.340961
v -0.126710 -0.421452 -0.336526
v 0.326948 -0.389557 -0.148400
v 0.365520 -0.318720 -0.066524
v -0.286135 -0.324450 -0.316094
v 0.268410 -0.456412 -0.212584
v -0.336109 -0.219845 -0.264453
v 0.181712 -0.479385 -0.256497
v -0.360451 -0.137931 -0.213774
v 0.110795 -0.498518 -0.272951
v -0.387424 -0.071774 -0.171544
v 0.027122 -0.506021 -0.313838
v 0.410426 -0.169060 0.051717
v -0.053626 -0.467623 -0.332516
v 0.386983 -0.245852 -0.000737
v 0.379188 -0.229987 0.047947
v 0.350288 -0.304631 0.012991
v 0.320522 -0.393430 -0.034742
v 0.262780 -0.491905 -0.086507
v 0.184085 -0.547994 -0.134994
v 0.095395 -0.544403 -0.171174
v 0.031386 -0.534910 -0.191874
v -0.025657 -0.553509 -0.213512
v -0.130773 -0.559116 -0.247183
v -0.207630 -0.502114 -0.255354
v -0.280708 -0.435584 -0.247672
v -0.337993 -0.329962 -0.229750
v -0.364365 -0.204127 -0.193448
v -0.379253 -0.122595 -0.163747
v -0.389984 -0.081185 -0.158148
v -0.367941 -0.153030 -0.191283
v 0.011811 -0.530450 -0.219961
v 0.070917 -0.523397 -0.203065
v 0.402659 -0.181311 0.061983
v -0.069687 -0.540377 -0.272573
v 0.371902 -0.263099 0.021039
v -0.157398 -0.495231 -0.287709
v 0.346955 -0.339228 -0.025977
v -0.226388 -0.448553 -0.285356
v 0.308639 -0.433276 -0.090909
v -0.304524 -0.369947 -0.268035
v 0.242918 -0.510376 -0.150236
v -0.349140 -0.249576 -0.232398
v 0.148740 -0.531682 -0.190889
v 0.372698 -0.236151 0.064012
v 0.339889 -0.311582 0.039315
v 0.304339 -0.406792 0.009885
v 0.237833 -0.505143 -0.029370
v 0.166417 -0.560759 -0.061619
v 0.086560 -0.592208 -0.091589
v 0.010993 -0.609253 -0.117430
v -0.074672 -0.613448 -0.143727
v -0.158328 -0.592898 -0.164525
v -0.236206 -0.537013 -0.176606
v -0.303142 -0.459617 -0.181172
v -0.355593 -0.351633 -0.175372
v -0.377120 -0.216722 -0.155044
v -0.386450 -0.129045 -0.140448
v -0.323921 -0.402051 -0.211721
v -0.260343 -0.490076 -0.216912
v 0.213439 -0.533089 -0.073621
v 0.283276 -0.457096 -0.035251
v -0.363952 -0.272118 -0.190012
v 0.134426 -0.570058 -0.119816
v -0.378036 -0.164283 -0.163160
v 0.059247 -0.562405 -0.160820
v -0.393885 -0.087327 -0.143306
v -0.004587 -0.563718 -0.186797
v 0.396841 -0.188582 0.073384
v -0.095513 -0.591528 -0.198696
v 0.360579 -0.272698 0.041451
v -0.187322 -0.556348 -0.212659
v 0.332668 -0.348926 0.009792
v 0.369057 -0.236739 0.082028
v 0.334052 -0.315451 0.067605
v 0.293060 -0.411731 0.057638
v 0.227361 -0.515509 0.032639
v 0.141294 -0.576511 0.008949
v 0.047054 -0.576618 -0.008562
v -0.018828 -0.568373 -0.022962
v -0.076396 -0.587322 -0.042834
v -0.182203 -0.593390 -0.074179
v -0.257276 -0.535199 -0.088353
v -0.321798 -0.462967 -0.109451
v -0.371687 -0.352416 -0.116408
v -0.387928 -0.219830 -0.114183
v -0.393339 -0.131982 -0.116362
v 0.393029 -0.191122 0.086205
v -0.398584 -0.090458 -0.127499
v -0.123519 -0.610191 -0.104489
v -0.043476 -0.589634 -0.055980
v 0.354400 -0.276815 0.062234
v -0.211974 -0.572777 -0.129732
v 0.322134 -0.355946 0.045226
v -0.282715 -0.504985 -0.141657
v 0.268034 -0.467254 0.016022
v -0.342785 -0.414622 -0.148266
v 0.196849 -0.544144 -0.017817
v -0.378667 -0.281924 -0.140513
v 0.109726 -0.586518 -0.036730
v -0.387650 -0.170689 -0.130823
v 0.023912 -0.585952 -0.041958
v 0.368259 -0.232131 0.103281
v 0.330953 -0.314337 0.102390
v 0.280239 -0.412076 0.112251
v 0.210596 -0.506866 0.112162
v 0.119988 -0.564320 0.091859
v 0.037016 -0.568091 0.064147
v -0.027318 -0.572880 0.033589
v -0.119363 -0.582357 0.032078
v -0.199000 -0.549351 0.018457
v -0.265273 -0.499899 -0.005685
v -0.334207 -0.448127 -0.036233
v -0.384416 -0.335934 -0.061169
v -0.396333 -0.214374 -0.077893
v -0.399956 -0.130568 -0.094034
v 0.178939 -0.553012 0.064979
v 0.257586 -0.467298 0.080824
v -0.390880 -0.277392 -0.091991
v -0.359475 -0.406566 -0.083191
v 0.080313 -0.577281 0.039287
v -0.395140 -0.171156 -0.099788
v 0.007403 -0.565722 0.010584
v -0.403762 -0.090367 -0.111801
v -0.050610 -0.572048 -0.009987
v 0.391165 -0.188971 0.100648
v -0.146037 -0.591257 -0.015743
v 0.352184 -0.276240 0.087369
v -0.232696 -0.545410 -0.034417
v 0.314309 -0.360983 0.083839
v -0.294508 -0.493948 -0.056213
v 0.369091 -0.221513 0.128697
v 0.328148 -0.304752 0.146186
v 0.262565 -0.398841 0.173712
v 0.194079 -0.467670 0.188332
v 0.103389 -0.531546 0.188013
v 0.030910 -0.538967 0.162371
v -0.055065 -0.574932 0.139265
v -0.147647 -0.554930 0.111376
v -0.215344 -0.495916 0.089973
v -0.277339 -0.475881 0.064781
v -0.350738 -0.421035 0.032875
v -0.395447 -0.310774 -0.010113
v -0.404693 -0.202199 -0.046882
v -0.407216 -0.123566 -0.074080
v -0.171699 -0.546308 0.064664
v -0.089749 -0.583905 0.079297
v 0.351617 -0.269420 0.118228
v 0.391021 -0.181991 0.116991
v -0.240265 -0.497126 0.045454
v 0.306442 -0.358089 0.132203
v -0.304958 -0.473938 0.017627
v 0.238146 -0.448736 0.150317
v -0.374060 -0.383044 -0.020329
v 0.161924 -0.527374 0.145617
v -0.399899 -0.262355 -0.049874
v 0.068062 -0.555122 0.125805
v -0.402260 -0.165793 -0.073134
v 0.001583 -0.571298 0.094420
v -0.409649 -0.086586 -0.096781
v 0.370268 -0.203536 0.157150
v 0.322570 -0.280561 0.196543
v 0.245652 -0.359711 0.232203
v 0.183705 -0.419331 0.254403
v 0.098795 -0.504854 0.267140
v 0.019789 -0.504764 0.248278
v -0.071935 -0.512533 0.234377
v -0.163223 -0.504277 0.207781
v -0.233458 -0.470449 0.156134
v -0.298430 -0.434483 0.127453
v -0.387178 -0.388373 0.100795
v -0.415044 -0.282083 0.041079
v -0.414582 -0.183166 -0.016617
v -0.414706 -0.110453 -0.055860
v -0.409690 -0.241212 -0.010820
v -0.387721 -0.347942 0.040693
v 0.060677 -0.516441 0.212404
v 0.150695 -0.496520 0.229766
v -0.410047 -0.153750 -0.049702
v -0.012602 -0.532829 0.199019
v -0.416075 -0.078438 -0.082481
v -0.112957 -0.547633 0.178646
v 0.391918 -0.170035 0.134986
v -0.196661 -0.507994 0.134529
v 0.351208 -0.254209 0.155051
v -0.249619 -0.468044 0.105400
v 0.297248 -0.339577 0.189230
v -0.321194 -0.431445 0.080875
v 0.216660 -0.410261 0.212788
v 0.370793 -0.177539 0.186774
v 0.314331 -0.240116 0.243322
v 0.234999 -0.302825 0.278224
v 0.167194 -0.345509 0.299666
v 0.097093 -0.425969 0.337523
v 0.004590 -0.449388 0.327969
v -0.085542 -0.431108 0.309241
v -0.173413 -0.420596 0.286701
v -0.251823 -0.394744 0.252102
v -0.320755 -0.353537 0.208211
v -0.398767 -0.316413 0.164168
v -0.425752 -0.234396 0.092239
v -0.425169 -0.153734 0.016341
v -0.422469 -0.090378 -0.038186
v 0.349007 -0.227148 0.196200
v 0.393372 -0.153274 0.153592
v -0.280121 -0.419424 0.190221
v -0.209199 -0.453609 0.231519
v 0.286642 -0.296971 0.244309
v -0.352126 -0.372606 0.152219
v 0.199589 -0.355004 0.265583
v -0.415014 -0.309720 0.101191
v 0.145143 -0.430880 0.299770
v -0.421179 -0.210984 0.030830
v 0.055454 -0.489111 0.301713
v -0.419758 -0.134155 -0.026610
v -0.028825 -0.479732 0.283308
v -0.422394 -0.065550 -0.069137
v -0.126133 -0.472399 0.262604
v 0.370240 -0.145539 0.212931
v 0.306251 -0.191353 0.275744
v 0.239522 -0.236657 0.322349
v 0.154101 -0.275527 0.342046
v 0.087078 -0.294043 0.378778
v -0.000822 -0.295496 0.375785
v -0.088469 -0.318739 0.375106
v -0.180555 -0.320775 0.353785
v -0.263996 -0.304141 0.322758
v -0.335270 -0.270466 0.271897
v -0.388034 -0.224131 0.209939
v -0.425705 -0.169150 0.138050
v -0.434794 -0.111850 0.050495
v -0.429355 -0.063515 -0.020882
v 0.048903 -0.368316 0.365384
v 0.129584 -0.322484 0.335380
v -0.429990 -0.105392 -0.001965
v -0.437739 -0.169477 0.074455
v -0.043946 -0.377584 0.350145
v -0.428151 -0.048059 -0.056877
v -0.135241 -0.378565 0.334120
v 0.394987 -0.132586 0.171085
v -0.217812 -0.361499 0.304321
v 0.345423 -0.189787 0.232998
v -0.292012 -0.330541 0.262827
v 0.276859 -0.240578 0.282746
v -0.366331 -0.296446 0.217959
v 0.189124 -0.294930 0.305580
v -0.419939 -0.240417 0.156179
v 0.369861 -0.110174 0.232669
v 0.307416 -0.141272 0.306901
v 0.238432 -0.153267 0.346997
v 0.154792 -0.189218 0.381379
v 0.075312 -0.194584 0.422563
v -0.001259 -0.193420 0.412191
v -0.079865 -0.202161 0.410601
v -0.179627 -0.206910 0.415898
v -0.264811 -0.192059 0.372884
v -0.331733 -0.165511 0.315550
v -0.383978 -0.132349 0.246944
v -0.436046 -0.098289 0.176386
v -0.441390 -0.058811 0.081101
v -0.436562 -0.030453 -0.005047
v -0.304395 -0.237452 0.327346
v -0.226540 -0.261883 0.371262
v 0.275176 -0.181465 0.322508
v 0.342474 -0.147117 0.259262
v -0.369074 -0.202547 0.267061
v 0.198618 -0.225703 0.354692
v -0.427589 -0.163120 0.201800
v 0.122943 -0.251076 0.376657
v -0.447790 -0.111757 0.114526
v 0.037682 -0.249978 0.410010
v -0.438763 -0.066736 0.022929
v -0.037885 -0.246131 0.391131
v -0.433290 -0.026297 -0.045955
v -0.135921 -0.268915 0.405785
v 0.396395 -0.109162 0.185942
v 0.370583 -0.073018 0.245329
v 0.308676 -0.081504 0.330862
v 0.231939 -0.073626 0.360850
v 0.149630 -0.082822 0.397565
v 0.061890 -0.056570 0.395552
v 0.001203 -0.052679 0.400926
v -0.061452 -0.043507 0.440683
v -0.160896 -0.071469 0.434078
v -0.261607 -0.071288 0.413217
v -0.330061 -0.056426 0.349842
v -0.382626 -0.037818 0.275619
v -0.437844 -0.018822 0.200992
v -0.442916 -0.000134 0.102324
v -0.441166 0.007451 0.008039
v -0.444766 -0.020126 0.044535
v -0.449415 -0.044091 0.143540
v -0.030589 -0.126042 0.427502
v 0.032269 -0.114639 0.406109
v -0.437256 -0.001212 -0.036899
v -0.122839 -0.134735 0.424539
v 0.397850 -0.083778 0.197451
v -0.222836 -0.140952 0.415530
v 0.342457 -0.101894 0.276077
v -0.310781 -0.127388 0.378659
v 0.266310 -0.112744 0.343918
v -0.365094 -0.100270 0.301823
v 0.205361 -0.120219 0.377005
v -0.415894 -0.073630 0.229822
v 0.113337 -0.121072 0.405152
v 0.372708 -0.035270 0.251376
v 0.305550 -0.018827 0.335030
v 0.219504 0.001636 0.352956
v 0.151036 0.032284 0.385106
v 0.056472 0.020315 0.405379
v 0.001204 0.027031 0.393198
v -0.055930 0.034783 0.403716
v -0.142874 0.059288 0.451660
v -0.232918 0.056976 0.409300
v -0.323748 0.058664 0.370230
v -0.382596 0.061133 0.294855
v -0.415135 0.061585 0.205885
v -0.446919 0.060335 0.114482
v -0.442803 0.046848 0.016311
v -0.361565 0.005216 0.326320
v -0.295069 -0.004552 0.394068
v 0.197603 -0.029903 0.369809
v 0.257414 -0.040693 0.352094
v -0.409796 0.016433 0.247799
v 0.097979 -0.030114 0.400167
v -0.446578 0.026999 0.159722
v 0.028688 -0.011925 0.392978
v -0.446749 0.029976 0.059322
v -0.030943 -0.002345 0.397361
v -0.439431 0.025437 -0.030481
v -0.093369 -0.001115 0.442916
v 0.399764 -0.057467 0.204997
v -0.202429 -0.006441 0.431930
v 0.343822 -0.053379 0.286062
v 0.376310 0.001876 0.251556
v 0.308577 0.034753 0.322116
v 0.218163 0.055391 0.355234
v 0.148106 0.086328 0.381046
v 0.089601 0.112266 0.426815
v 0.009107 0.109613 0.426857
v -0.056646 0.143136 0.401505
v -0.127400 0.161882 0.407040
v -0.210845 0.174616 0.406980
v -0.298627 0.175863 0.369559
v -0.361313 0.155993 0.287678
v -0.408849 0.141744 0.207449
v -0.443550 0.119760 0.115626
v -0.442041 0.085541 0.018884
v -0.440380 0.052440 -0.027398
v -0.444819 0.079470 0.065508
v -0.093562 0.097392 0.412156
v -0.027452 0.070324 0.400608
v 0.402333 -0.031443 0.208205
v -0.181338 0.125297 0.435395
v 0.346397 -0.004667 0.288038
v -0.262585 0.117708 0.386196
v 0.253288 0.018421 0.344853
v -0.344302 0.112029 0.330693
v 0.184469 0.048191 0.364961
v -0.400400 0.107998 0.254491
v 0.116362 0.074730 0.406064
v -0.430689 0.096500 0.162161
v 0.039075 0.059660 0.417321
v 0.381002 0.037210 0.246174
v 0.323085 0.089473 0.310364
v 0.243537 0.126596 0.359894
v 0.165696 0.155110 0.384068
v 0.097766 0.205459 0.408560
v 0.035398 0.246606 0.430993
v -0.046747 0.242267 0.388032
v -0.103739 0.247626 0.383788
v -0.199738 0.260973 0.387999
v -0.274329 0.262360 0.335168
v -0.342986 0.248382 0.273374
v -0.402682 0.219850 0.198304
v -0.432107 0.175599 0.107159
v -0.438876 0.121668 0.015378
v 0.188111 0.093700 0.368926
v 0.270708 0.072907 0.344786
v -0.385121 0.193515 0.245159
v -0.321042 0.213362 0.317720
v 0.122057 0.129255 0.401693
v -0.419230 0.163881 0.156863
v 0.064405 0.176629 0.438446
v -0.441828 0.127028 0.063854
v -0.021455 0.183491 0.416135
v -0.440360 0.079124 -0.028065
v -0.081579 0.200608 0.390277
v 0.405657 -0.006423 0.207233
v -0.161268 0.210751 0.404126
v 0.351943 0.042195 0.284043
v -0.244651 0.217612 0.379459
v 0.386908 0.068991 0.235620
v 0.333809 0.145252 0.291416
v 0.262915 0.221699 0.337501
v 0.193141 0.281375 0.357601
v 0.116677 0.319905 0.364837
v 0.055405 0.366993 0.373748
v -0.013923 0.355360 0.356521
v -0.083900 0.357984 0.346714
v -0.166435 0.372118 0.335603
v -0.256927 0.354680 0.299313
v -0.321710 0.329846 0.245490
v -0.380672 0.284000 0.171959
v -0.425026 0.229337 0.091733
v -0.433817 0.154210 0.006158
v -0.063180 0.294064 0.371123
v 0.007427 0.315637 0.400292
v 0.409746 0.016649 0.202301
v -0.438657 0.103877 -0.032513
v -0.137078 0.316755 0.371124
v 0.359046 0.087003 0.273826
v -0.231133 0.315870 0.344572
v 0.297629 0.149015 0.331288
v -0.300788 0.303750 0.292073
v 0.225038 0.207302 0.366975
v -0.364998 0.271984 0.223455
v 0.145529 0.251870 0.385152
v -0.415072 0.231167 0.144800
v 0.078728 0.288182 0.402007
v -0.436407 0.171455 0.054908
v 0.393796 0.096343 0.220189
v 0.338757 0.189942 0.266839
v 0.265981 0.281354 0.298927
v 0.203303 0.380837 0.322435
v 0.131079 0.412940 0.314775
v 0.065889 0.431358 0.306425
v 0.010192 0.416908 0.284879
v -0.054326 0.422416 0.279356
v -0.133294 0.437295 0.279687
v -0.228146 0.429087 0.248539
v -0.299887 0.397253 0.205883
v -0.363822 0.342109 0.138962
v -0.410039 0.272037 0.067398
v -0.427406 0.182177 -0.008235
v -0.428936 0.082581 -0.082769
v -0.346624 0.342470 0.192927
v -0.277949 0.380644 0.252231
v 0.162212 0.353263 0.342045
v 0.230020 0.289553 0.329856
v -0.400466 0.286353 0.119610
v 0.091037 0.389121 0.344219
v -0.425813 0.210083 0.038759
v 0.033087 0.403641 0.330225
v -0.435540 0.125628 -0.040584
v -0.034162 0.391195 0.314360
v 0.414410 0.036852 0.193782
v -0.108511 0.402156 0.312433
v 0.365590 0.127023 0.257807
v -0.198786 0.405183 0.298145
v 0.306459 0.211701 0.302756
v 0.401296 0.118111 0.200376
v 0.343835 0.225123 0.236638
v 0.277226 0.348030 0.263552
v 0.205287 0.436308 0.269806
v 0.137174 0.469629 0.253690
v 0.084098 0.487239 0.244965
v 0.030765 0.479477 0.235111
v -0.029834 0.477165 0.227198
v -0.104524 0.486268 0.213915
v -0.192778 0.479186 0.190732
v -0.277953 0.452259 0.154832
v -0.346378 0.388788 0.097426
v -0.391819 0.304247 0.035711
v -0.420148 0.204830 -0.027113
v 0.419344 0.053584 0.182235
v -0.431413 0.143583 -0.051943
v -0.076550 0.454917 0.249795
v -0.012045 0.436871 0.252530
v 0.373088 0.160036 0.235767
v -0.166044 0.466720 0.233834
v 0.309465 0.255930 0.266957
v -0.250276 0.444551 0.203778
v 0.242187 0.381210 0.298658
v -0.327858 0.400546 0.150858
v 0.170155 0.434057 0.292999
v -0.380667 0.329701 0.085564
v 0.105798 0.461678 0.282174
v -0.415088 0.242520 0.016647
v 0.047508 0.457000 0.269243
v 0.409274 0.133395 0.177181
v 0.351265 0.251627 0.199888
v 0.284243 0.380197 0.214257
v 0.199430 0.433754 0.203330
v 0.136025 0.462107 0.188031
v 0.089424 0.479616 0.177007
v 0.045977 0.489839 0.168812
v -0.004925 0.508988 0.164730
v -0.078821 0.518414 0.153858
v -0.167523 0.516381 0.132314
v -0.257259 0.490310 0.095127
v -0.328630 0.422032 0.048735
v -0.379046 0.329631 -0.000515
v -0.412382 0.220917 -0.049641
v 0.165391 0.452410 0.225819
v 0.247617 0.425577 0.248113
v -0.365570 0.365135 0.045811
v -0.307853 0.444589 0.099971
v 0.112493 0.484628 0.215993
v -0.404986 0.267722 -0.010473
v 0.065488 0.494609 0.206757
v -0.426622 0.157176 -0.066085
v 0.014338 0.497151 0.199392
v 0.424375 0.066303 0.168216
v -0.052151 0.505368 0.192965
v 0.382194 0.184785 0.208013
v -0.136851 0.501361 0.174812
v 0.313518 0.292362 0.226368
v -0.224688 0.491058 0.147841
v 0.416997 0.141960 0.152088
v 0.360930 0.266530 0.160099
v 0.292140 0.386419 0.163400
v 0.202982 0.419947 0.143537
v 0.141332 0.445936 0.130359
v 0.093729 0.454715 0.117947
v 0.053968 0.471211 0.109394
v 0.008857 0.497780 0.101248
v -0.057015 0.527426 0.087538
v -0.145118 0.540324 0.063902
v -0.236365 0.511193 0.031006
v -0.311436 0.440672 -0.005282
v -0.366377 0.343678 -0.040830
v -0.404543 0.229768 -0.074743
v -0.029288 0.514041 0.127219
v 0.027288 0.489006 0.134887
v 0.392329 0.200739 0.175939
v 0.429534 0.074536 0.152228
v -0.110745 0.530499 0.110366
v 0.319687 0.317621 0.181944
v -0.203743 0.523246 0.081791
v 0.246838 0.416323 0.184626
v -0.287817 0.472773 0.042890
v 0.166109 0.439334 0.164589
v -0.350377 0.388155 0.000474
v 0.112620 0.456945 0.151173
v -0.394664 0.284222 -0.041751
v 0.069170 0.466139 0.139520
v -0.421455 0.165910 -0.082401
v 0.424610 0.143614 0.125594
v 0.375316 0.267655 0.118984
v 0.312946 0.399324 0.117705
v 0.230071 0.454173 0.100258
v 0.165576 0.481800 0.088625
v 0.118638 0.499085 0.078735
v 0.076613 0.510254 0.065759
v 0.029537 0.531954 0.048806
v -0.039494 0.544622 0.021567
v -0.125438 0.544426 -0.009250
v -0.217993 0.516477 -0.036956
v -0.295506 0.444106 -0.062688
v -0.354336 0.346098 -0.083636
v -0.396993 0.231172 -0.101406
v -0.335753 0.397901 -0.048721
v -0.269473 0.484998 -0.018818
v 0.126945 0.466492 0.102985
v 0.180964 0.449233 0.114621
v -0.384505 0.290992 -0.075925
v 0.083201 0.475489 0.092321
v -0.416171 0.169431 -0.100174
v 0.043053 0.499512 0.081858
v 0.434686 0.077969 0.134899
v -0.011314 0.526019 0.066756
v 0.402632 0.207605 0.141283
v -0.090608 0.543919 0.042628
v 0.332333 0.326049 0.139405
v -0.183338 0.536844 0.013151
v 0.262007 0.426431 0.133600
v 0.431709 0.138378 0.098072
v 0.391196 0.256685 0.077322
v 0.336380 0.387451 0.064566
v 0.269794 0.479296 0.052815
v 0.200379 0.511750 0.041078
v 0.149182 0.530611 0.026030
v 0.099825 0.525498 0.002805
v 0.044793 0.526897 -0.023837
v -0.026143 0.538501 -0.049745
v -0.112048 0.532985 -0.080830
v -0.199988 0.504215 -0.107428
v -0.281327 0.432139 -0.121397
v -0.343354 0.336544 -0.127316
v -0.389983 0.224932 -0.128582
v -0.075598 0.542180 -0.031234
v 0.004979 0.543440 0.000790
v 0.353193 0.318801 0.092909
v 0.412664 0.205090 0.105519
v -0.162812 0.532293 -0.060302
v 0.295172 0.457267 0.088146
v -0.253327 0.480925 -0.083446
v 0.211277 0.482989 0.071467
v -0.322254 0.394001 -0.099895
v 0.158124 0.515036 0.062498
v -0.374994 0.287709 -0.111363
v 0.112575 0.525988 0.048366
v -0.411014 0.167578 -0.118590
v 0.065293 0.531107 0.027987
v 0.439625 0.076466 0.116917
v 0.438105 0.125871 0.071140
v 0.406513 0.235095 0.038918
v 0.352515 0.339020 0.007841
v 0.301664 0.446386 -0.008438
v 0.233369 0.481107 -0.029313
v 0.172071 0.502118 -0.050755
v 0.115253 0.486921 -0.068530
v 0.057360 0.496844 -0.096340
v -0.010609 0.519053 -0.133005
v -0.106159 0.510379 -0.161805
v -0.185821 0.473267 -0.177817
v -0.269260 0.405126 -0.179130
v -0.338646 0.319613 -0.172755
v -0.383784 0.211247 -0.154973
v -0.366581 0.274846 -0.146526
v -0.310323 0.376578 -0.151060
v 0.134288 0.514831 -0.022671
v 0.189771 0.517637 -0.000297
v -0.406177 0.160400 -0.136833
v 0.077360 0.496451 -0.048214
v 0.444103 0.070083 0.098949
v 0.019639 0.519018 -0.073768
v 0.422203 0.192767 0.070550
v -0.065476 0.533739 -0.104460
v 0.374982 0.299591 0.046569
v -0.150037 0.511351 -0.133410
v 0.321878 0.434317 0.030589
v -0.238765 0.459918 -0.148838
v 0.252633 0.489021 0.015557
v 0.443290 0.106565 0.045960
v 0.419967 0.202668 0.001592
v 0.376500 0.297392 -0.044579
v 0.322027 0.367265 -0.075950
v 0.257339 0.413643 -0.108328
v 0.205451 0.466985 -0.130983
v 0.139122 0.457350 -0.158297
v 0.074668 0.463654 -0.186685
v -0.002265 0.481522 -0.216640
v -0.095886 0.461999 -0.242406
v -0.176299 0.426749 -0.243649
v -0.260001 0.364415 -0.233960
v -0.333993 0.290002 -0.214488
v -0.378679 0.190954 -0.179316
v 0.395943 0.271333 0.001747
v 0.430950 0.170579 0.037946
v -0.141149 0.471808 -0.207942
v -0.052749 0.502503 -0.193101
v 0.337642 0.361273 -0.032167
v -0.226341 0.422627 -0.211685
v 0.280235 0.431914 -0.054965
v -0.304540 0.350279 -0.203071
v 0.217617 0.473474 -0.081575
v -0.360577 0.253556 -0.180684
v 0.159855 0.488119 -0.096201
v -0.401793 0.148117 -0.154105
v 0.096082 0.477990 -0.123759
v 0.447779 0.059089 0.081535
v 0.031225 0.495277 -0.157619
v 0.447194 0.081321 0.023513
v 0.426741 0.158550 -0.038320
v 0.381900 0.218802 -0.105539
v 0.326028 0.261956 -0.155264
v 0.276401 0.324502 -0.192338
v 0.231338 0.377182 -0.228119
v 0.139870 0.366630 -0.239721
v 0.089014 0.376078 -0.264604
v 0.008889 0.400003 -0.313789
v -0.082012 0.390522 -0.311759
v -0.171028 0.362975 -0.305065
v -0.257969 0.316288 -0.288488
v -0.326217 0.246164 -0.249038
v -0.374685 0.164446 -0.200551
v 0.184354 0.433542 -0.194861
v 0.248250 0.401153 -0.168240
v -0.397893 0.131042 -0.169636
v -0.356961 0.224398 -0.212337
v 0.111687 0.410596 -0.217103
v 0.450447 0.043772 0.065387
v 0.047003 0.439428 -0.248095
v 0.438059 0.139657 0.008041
v -0.046217 0.439100 -0.277456
v 0.410089 0.223958 -0.047009
v -0.131370 0.416651 -0.277826
v 0.361604 0.298310 -0.092412
v -0.218377 0.369694 -0.269758
v 0.299487 0.354468 -0.132738
v -0.297810 0.309311 -0.249651
v 0.441927 -0.023747 0.081954
v 0.449766 0.050827 0.004460
v 0.426420 0.113284 -0.074290
v 0.365484 0.153567 -0.140331
v 0.316786 0.198738 -0.186369
v 0.288875 0.245063 -0.243512
v 0.221298 0.251018 -0.286918
v 0.148982 0.280168 -0.290195
v 0.090278 0.306944 -0.325197
v 0.018551 0.327487 -0.364674
v -0.075333 0.324667 -0.381570
v -0.169290 0.283958 -0.358257
v -0.250189 0.247476 -0.326259
v -0.325569 0.198383 -0.281242
v -0.371732 0.132395 -0.217626
v -0.125484 0.343683 -0.340107
v -0.028958 0.361351 -0.346099
v 0.343360 0.197159 -0.153309
v 0.402454 0.160704 -0.098388
v -0.215705 0.306415 -0.324731
v 0.301224 0.248652 -0.200994
v -0.287928 0.251382 -0.284818
v 0.267038 0.311665 -0.243179
v -0.352174 0.186773 -0.237727
v 0.182156 0.319178 -0.268779
v -0.394398 0.109753 -0.182673
v 0.116034 0.332298 -0.274461
v 0.452010 0.024467 0.051309
v 0.055078 0.354926 -0.323628
v 0.442137 0.102300 -0.019354
v 0.450514 0.016580 -0.010352
v 0.436273 0.068288 -0.104702
v 0.371029 0.102613 -0.156751
v 0.327043 0.149576 -0.206954
v 0.259241 0.155442 -0.276705
v 0.205512 0.163183 -0.294062
v 0.162069 0.180059 -0.329601
v 0.111473 0.228786 -0.403924
v 0.013450 0.221156 -0.419442
v -0.083919 0.218487 -0.436515
v -0.173545 0.200446 -0.408362
v -0.247941 0.173004 -0.356529
v -0.322806 0.143045 -0.303013
v -0.369689 0.095572 -0.229633
v -0.391276 0.085163 -0.192575
v -0.348857 0.143419 -0.257294
v 0.128246 0.245207 -0.333973
v 0.180732 0.209059 -0.299692
v 0.452334 0.001877 0.040012
v 0.063567 0.288503 -0.388428
v 0.444461 0.060684 -0.041835
v -0.030093 0.272642 -0.395871
v 0.393491 0.111854 -0.126770
v -0.127673 0.256392 -0.398013
v 0.342953 0.153805 -0.168152
v -0.214735 0.231726 -0.370056
v 0.304421 0.200053 -0.226537
v -0.287759 0.191750 -0.318635
v 0.246758 0.198062 -0.281292
v 0.439761 -0.049547 0.073366
v -0.403661 0.035525 -0.162186
v 0.437551 -0.063444 0.071440
v -0.402548 0.021467 -0.163189
v 0.434662 -0.077226 0.071143
v -0.401765 0.007836 -0.162411
v 0.431204 -0.090424 0.072409
v -0.401346 -0.004787 -0.159937
v 0.427357 -0.102502 0.075114
v -0.401329 -0.015952 -0.155892
v 0.423406 -0.112883 0.079099
v -0.401795 -0.025267 -0.150501
v 0.419670 -0.121068 0.084213
v -0.402814 -0.032486 -0.144026
v 0.416418 -0.126705 0.090332
v -0.404418 -0.037483 -0.136722
v 0.413834 -0.129591 0.097351
v -0.406570 -0.040227 -0.128834
v 0.412011 -0.129642 0.105158
v -0.409201 -0.040670 -0.120633
v 0.410937 -0.126887 0.113587
v -0.412221 -0.038755 -0.112380
v 0.410537 -0.121459 0.122390
v -0.415531 -0.034420 -0.104297
v 0.410683 -0.113614 0.131203
v -0.418953 -0.027697 -0.096607
v 0.411239 -0.103729 0.139568
v -0.422267 -0.018728 -0.089563
v 0.412109 -0.092256 0.147008
v -0.425243 -0.007810 -0.083436
v 0.413262 -0.079630 0.153145
v -0.427737 0.004681 -0.078457
v 0.414690 -0.066255 0.157703
v -0.429615 0.018229 -0.074880
v 0.416387 -0.052702 0.160441
v -0.430850 0.032354 -0.072904
v 0.418349 -0.039460 0.161266
v -0.431377 0.046419 -0.072686
v 0.420540 -0.026999 0.160160
v -0.431211 0.059867 -0.074292
v 0.422950 -0.015763 0.157209
v -0.430378 0.072106 -0.077694
v 0.425538 -0.006141 0.152566
v 0.428224 0.001516 0.146438
v -0.426989 0.090881 -0.089315
v 0.430925 0.006940 0.139095
v -0.424673 0.096736 -0.097062
v 0.433550 0.009912 0.130849
v -0.422103 0.099908 -0.105690
v 0.435995 0.010318 0.122041
v -0.419390 0.100257 -0.114834
v 0.438155 0.008134 0.113030
v -0.416647 0.097773 -0.124105
v 0.439921 0.003444 0.104183
v -0.413969 0.092554 -0.133113
v 0.441192 -0.003606 0.095845
v -0.411415 0.084742 -0.141480
v 0.441890 -0.012772 0.088343
v -0.409046 0.074638 -0.148851
v -0.406935 0.062708 -0.154907
v 0.441221 -0.036153 0.076905
v -0.405136 0.049490 -0.159402
v 0.364741 0.081479 -0.192418
v 0.406964 0.058967 -0.150968
v -0.216623 0.145165 -0.402006
v -0.133379 0.157281 -0.441265
v 0.296761 0.102356 -0.268507
v -0.295183 0.127890 -0.349547
v 0.232642 0.123991 -0.293089
v -0.348576 0.095399 -0.270917
v 0.183667 0.140673 -0.324555
v -0.389281 0.058857 -0.199177
v 0.154917 0.164345 -0.392282
v 0.451194 -0.023194 0.031995
v 0.057716 0.166922 -0.443157
v 0.446336 0.014938 -0.058780
v -0.040564 0.165052 -0.462048
v -0.085869 0.161947 -0.451541
v 0.442460 0.040114 -0.114365
v 0.008060 0.161912 -0.445498
v 0.450121 -0.001950 -0.015267
v 0.109900 0.168887 -0.426065
v 0.170816 0.149300 -0.352599
v -0.369133 0.075604 -0.233034
v 0.206421 0.131888 -0.304197
v -0.319586 0.111947 -0.306601
v 0.258531 0.116453 -0.283779
v -0.255013 0.136554 -0.375835
v 0.335410 0.092811 -0.233132
v -0.172183 0.149868 -0.415841
v 0.380255 0.067941 -0.167439
v 0.209789 0.196019 -0.289944
v -0.325160 0.171094 -0.293060
v 0.278345 0.202639 -0.262359
v -0.248187 0.209188 -0.340153
v 0.320080 0.178968 -0.192210
v -0.172507 0.243740 -0.385075
v 0.366434 0.129918 -0.147674
v -0.081052 0.273189 -0.410312
v 0.430032 0.091157 -0.089440
v 0.016820 0.278962 -0.389288
v 0.450205 0.033741 -0.002973
v 0.100191 0.272326 -0.365463
v 0.156516 0.224647 -0.310983
v -0.370715 0.114018 -0.223751
v 0.426697 0.134855 -0.056216
v 0.015151 0.360398 -0.339175
v 0.448563 0.066061 0.013987
v 0.087450 0.337841 -0.292016
v 0.141661 0.322408 -0.265349
v -0.373222 0.148464 -0.209228
v 0.232670 0.324009 -0.263519
v -0.326091 0.222252 -0.265202
v 0.285672 0.282544 -0.221260
v -0.255392 0.283599 -0.309338
v 0.317417 0.219521 -0.176449
v -0.170421 0.323424 -0.331723
v 0.371050 0.178144 -0.128212
v -0.076291 0.356815 -0.343699
v -0.328845 0.266879 -0.231024
v 0.266505 0.371071 -0.149792
v -0.259895 0.341286 -0.261744
v 0.332617 0.328095 -0.111071
v -0.173724 0.395359 -0.274221
v 0.384229 0.263211 -0.072727
v -0.090374 0.426157 -0.278258
v 0.424363 0.180596 -0.017556
v -0.000404 0.443934 -0.265096
v 0.445284 0.093967 0.034729
v 0.085456 0.419902 -0.229189
v 0.139717 0.412507 -0.205129
v -0.376687 0.177739 -0.190033
v 0.221618 0.425670 -0.180994
v -0.005890 0.499025 -0.175209
v 0.440816 0.116183 0.058532
v 0.064167 0.484381 -0.139373
v 0.128144 0.476052 -0.106634
v -0.381225 0.201116 -0.167223
v 0.186550 0.484965 -0.088884
v -0.338249 0.306584 -0.194773
v 0.245495 0.446562 -0.068173
v -0.264407 0.384504 -0.206309
v 0.310347 0.403475 -0.042105
v -0.180911 0.449991 -0.210689
v 0.364437 0.317739 -0.017983
v -0.101450 0.486941 -0.202164
v 0.413338 0.219057 0.020695
v 0.217189 0.500477 0.008042
v -0.275327 0.418653 -0.150264
v 0.288978 0.472634 0.024282
v -0.192838 0.488782 -0.142635
v 0.343685 0.361525 0.035945
v -0.109763 0.522325 -0.119247
v 0.398934 0.246123 0.058159
v -0.018751 0.527796 -0.087859
v 0.434982 0.132124 0.084613
v 0.050095 0.502537 -0.060260
v 0.105097 0.499550 -0.034449
v -0.386872 0.218101 -0.141838
v 0.160482 0.519619 -0.011000
v -0.339052 0.326349 -0.148951
v 0.428228 0.140951 0.111878
v 0.037677 0.537203 0.015627
v 0.089199 0.525523 0.038982
v -0.393491 0.228100 -0.115009
v 0.134204 0.520430 0.056062
v -0.348845 0.341356 -0.105483
v 0.182103 0.500820 0.067435
v -0.288411 0.438110 -0.092024
v 0.249078 0.469413 0.078154
v -0.209109 0.510430 -0.072154
v 0.326220 0.398655 0.092798
v -0.117271 0.536791 -0.046153
v 0.383592 0.262177 0.097949
v -0.033447 0.541765 -0.015006
v 0.214380 0.432838 0.120898
v -0.227350 0.513596 -0.002754
v 0.300675 0.390224 0.140640
v -0.135490 0.542439 0.028095
v 0.367904 0.267404 0.139679
v -0.048068 0.533972 0.055511
v 0.420871 0.142694 0.138928
v 0.018504 0.510504 0.074809
v 0.063344 0.483953 0.087030
v -0.400772 0.230503 -0.088066
v 0.103519 0.468211 0.096920
v -0.360362 0.344915 -0.062224
v 0.151370 0.458377 0.108324
v -0.303459 0.442376 -0.033975
v 0.048751 0.474229 0.136118
v -0.408465 0.225376 -0.062189
v 0.089488 0.458861 0.144118
v -0.372714 0.336683 -0.020673
v 0.136878 0.448720 0.157070
v -0.320017 0.431342 0.021721
v 0.199309 0.422795 0.171591
v -0.246814 0.500625 0.062721
v 0.286939 0.381070 0.186846
v -0.156100 0.528705 0.097424
v 0.355953 0.259440 0.179881
v -0.067041 0.521328 0.119334
v 0.413249 0.137614 0.164570
v 0.001723 0.499321 0.131259
v -0.267694 0.471388 0.124917
v 0.282374 0.369436 0.240290
v -0.179296 0.495458 0.162488
v 0.347725 0.238275 0.218600
v -0.092707 0.502273 0.184336
v 0.405372 0.125720 0.188764
v -0.016103 0.501364 0.196535
v 0.040877 0.493321 0.201529
v -0.416280 0.212913 -0.038350
v 0.088366 0.489883 0.210256
v -0.385440 0.316969 0.017616
v 0.136801 0.470631 0.219822
v -0.337489 0.405404 0.073065
v 0.202211 0.438181 0.235807
v 0.018278 0.441694 0.257594
v -0.423800 0.193492 -0.017617
v 0.075250 0.462820 0.275708
v -0.398534 0.286710 0.051135
v 0.135108 0.445778 0.284150
v -0.355131 0.365471 0.118184
v 0.207115 0.418081 0.299655
v -0.288874 0.424782 0.180418
v 0.271003 0.313090 0.280436
v -0.209993 0.455531 0.217913
v 0.341359 0.207755 0.251832
v -0.117268 0.462143 0.243539
v 0.397613 0.107221 0.210316
v -0.042023 0.441149 0.249612
v 0.264642 0.251235 0.317714
v -0.243006 0.392607 0.274010
v 0.336579 0.167904 0.278900
v -0.149475 0.403339 0.307789
v 0.390446 0.082616 0.227969
v -0.069974 0.394988 0.311857
v 0.002107 0.392061 0.317336
v -0.430649 0.168180 -0.000969
v 0.059786 0.400489 0.337531
v -0.419952 0.252136 0.080063
v 0.124423 0.365879 0.339094
v -0.371906 0.312866 0.155302
v 0.197355 0.328177 0.337981
v -0.310648 0.363534 0.225725
v -0.436407 0.137941 0.010857
v 0.046984 0.309293 0.406447
v -0.426989 0.201476 0.099116
v 0.106991 0.264770 0.386790
v -0.392816 0.252707 0.185383
v 0.187645 0.231485 0.376592
v -0.332379 0.289631 0.259470
v 0.258162 0.179199 0.351342
v -0.267439 0.308160 0.317362
v 0.329725 0.117529 0.300792
v -0.186488 0.319926 0.360864
v 0.383983 0.053116 0.240934
v -0.092644 0.301215 0.369911
v -0.033430 0.297121 0.377310
v -0.282825 0.219179 0.351051
v 0.316086 0.061144 0.315860
v -0.203705 0.214551 0.397025
v 0.378727 0.019522 0.248904
v -0.115517 0.202582 0.390735
v -0.054131 0.191931 0.393265
v -0.440548 0.103598 0.017247
v 0.023410 0.184557 0.440398
v -0.438025 0.147658 0.111329
v 0.094717 0.155291 0.421081
v -0.408088 0.181841 0.204307
v 0.151697 0.109085 0.381006
v -0.352398 0.202153 0.280421
v 0.226679 0.081935 0.357428
v 0.003552 0.058582 0.403805
v -0.446585 0.090175 0.115397
v 0.075215 0.067272 0.420937
v -0.410487 0.101030 0.205801
v 0.149869 0.065538 0.380354
v -0.373965 0.109487 0.292598
v 0.217562 0.030709 0.353105
v -0.313227 0.118466 0.370691
v 0.305946 0.008465 0.327968
v -0.220215 0.121001 0.408059
v 0.374546 -0.016679 0.251534
v -0.136656 0.114490 0.431254
v -0.055454 0.083389 0.402051
v -0.442494 0.066184 0.017701
v 0.308615 -0.049081 0.335868
v -0.245013 -0.006737 0.405799
v 0.371721 -0.054196 0.248461
v -0.149618 -0.004057 0.446912
v -0.057468 -0.002829 0.415313
v -0.442041 0.027017 0.012219
v -0.000104 -0.005742 0.390521
v -0.442847 0.029805 0.108029
v 0.056216 -0.018370 0.396777
v -0.427471 0.021628 0.204285
v 0.150218 -0.030602 0.389823
v -0.380108 0.011305 0.283586
v 0.225270 -0.035342 0.353907
v -0.327409 0.000983 0.360961
v 0.069768 -0.108286 0.402246
v -0.438598 -0.058971 0.188808
v 0.155961 -0.129418 0.401361
v -0.384631 -0.085416 0.262090
v 0.235365 -0.111242 0.355182
v -0.333340 -0.111894 0.334096
v 0.308578 -0.112559 0.318610
v -0.265240 -0.133820 0.394230
v 0.370279 -0.091568 0.239236
v -0.172381 -0.142211 0.425676
v -0.076113 -0.125790 0.421256
v -0.439026 -0.011726 0.001458
v 0.002606 -0.126129 0.420116
v -0.442395 -0.029542 0.091999
v 0.370156 -0.127833 0.223060
v -0.183710 -0.268779 0.390792
v -0.081241 -0.255699 0.395072
v -0.432947 -0.047542 -0.013209
v -0.001845 -0.241053 0.389839
v -0.438109 -0.085977 0.065577
v 0.083090 -0.256962 0.404006
v -0.428211 -0.133306 0.156587
v 0.155820 -0.242954 0.363618
v -0.383388 -0.176627 0.227024
v 0.242430 -0.194933 0.339625
v -0.333954 -0.218609 0.293558
v 0.305849 -0.166277 0.288974
v -0.266167 -0.250634 0.349242
v -0.425146 -0.201812 0.115215
v 0.157281 -0.305184 0.314286
v -0.393082 -0.269081 0.187516
v 0.235447 -0.269581 0.296624
v -0.326483 -0.311167 0.238962
v 0.310353 -0.215341 0.260612
v -0.254937 -0.346047 0.283605
v 0.370776 -0.161624 0.200077
v -0.176526 -0.370032 0.319220
v -0.090085 -0.378394 0.342558
v -0.425825 -0.077263 -0.029718
v 0.001088 -0.376880 0.356542
v -0.429766 -0.133599 0.032734
v 0.093366 -0.344240 0.356189
v -0.167930 -0.462919 0.248048
v -0.077480 -0.473041 0.271438
v -0.418476 -0.100835 -0.047276
v 0.012566 -0.483355 0.291580
v -0.419354 -0.168979 -0.001089
v 0.098589 -0.474642 0.304977
v -0.424721 -0.261145 0.065779
v 0.176240 -0.381388 0.279417
v -0.398793 -0.355666 0.133991
v 0.239598 -0.330601 0.256952
v -0.313320 -0.392686 0.170304
v 0.318879 -0.260939 0.220628
v -0.244442 -0.436654 0.209012
v 0.370843 -0.190931 0.171659
v 0.188885 -0.445209 0.222333
v -0.365131 -0.403177 0.065131
v 0.254275 -0.381240 0.203046
v -0.282584 -0.454417 0.092455
v 0.326069 -0.293777 0.170083
v -0.222369 -0.479171 0.117542
v 0.369783 -0.212858 0.142466
v -0.156603 -0.532303 0.157824
v -0.065560 -0.544646 0.191581
v -0.410798 -0.117271 -0.064993
v 0.027510 -0.514947 0.201876
v -0.409007 -0.192679 -0.032332
v 0.099953 -0.518073 0.225024
v -0.400609 -0.293534 0.014601
v -0.039225 -0.580561 0.083836
v -0.403434 -0.127232 -0.083939
v 0.033560 -0.558144 0.110867
v -0.400068 -0.207900 -0.062106
v 0.112721 -0.546281 0.136654
v -0.389518 -0.322034 -0.035686
v 0.202334 -0.486302 0.149827
v -0.340566 -0.432069 -0.001580
v 0.271874 -0.406053 0.142410
v -0.272631 -0.489530 0.031142
v 0.329742 -0.309778 0.122949
v -0.205499 -0.517437 0.056891
v 0.368678 -0.227005 0.115435
v -0.136183 -0.566210 0.072206
v -0.328568 -0.455211 -0.072632
v 0.287465 -0.410243 0.083184
v -0.261905 -0.515889 -0.042622
v 0.332343 -0.314506 0.083916
v -0.193754 -0.571660 -0.024595
v 0.368437 -0.234431 0.092197
v -0.090209 -0.582850 -0.013287
v -0.021699 -0.563996 -0.000608
v -0.396506 -0.131332 -0.104905
v 0.040561 -0.567521 0.024675
v -0.391822 -0.216718 -0.095147
v 0.128647 -0.571568 0.053769
v -0.378056 -0.343416 -0.087992
v 0.219882 -0.513045 0.073362
v -0.011999 -0.582186 -0.046053
v -0.389890 -0.130417 -0.128267
v 0.063481 -0.586607 -0.039536
v -0.382550 -0.218184 -0.134184
v 0.155738 -0.566991 -0.029524
v -0.363730 -0.352298 -0.145424
v 0.232451 -0.507904 -0.001805
v -0.312910 -0.461388 -0.145794
v 0.298324 -0.408022 0.033360
v -0.247498 -0.538471 -0.135266
v 0.336367 -0.312855 0.053099
v -0.169757 -0.595180 -0.120238
v 0.370623 -0.236461 0.072840
v -0.078632 -0.599984 -0.076980
v 0.311774 -0.399060 -0.011881
v -0.223779 -0.522665 -0.215054
v 0.344320 -0.307555 0.026347
v -0.144376 -0.578266 -0.205616
v 0.375636 -0.233121 0.055979
v -0.044224 -0.577055 -0.192724
v 0.026413 -0.556588 -0.175263
v -0.382785 -0.125682 -0.152168
v 0.093959 -0.566296 -0.142060
v -0.370547 -0.210186 -0.174559
v 0.174986 -0.554164 -0.094269
v -0.346594 -0.340879 -0.203064
v 0.248117 -0.497464 -0.054504
v -0.292541 -0.447814 -0.214314
v 0.106494 -0.523583 -0.197115
v -0.357936 -0.194137 -0.209134
v 0.196537 -0.526326 -0.174601
v -0.329320 -0.310939 -0.251929
v 0.277689 -0.474523 -0.121090
v -0.267813 -0.414723 -0.277001
v 0.329119 -0.382485 -0.056933
v -0.189438 -0.467597 -0.286390
v 0.357348 -0.297843 -0.000196
v -0.116639 -0.520270 -0.283998
v 0.383787 -0.224202 0.040564
v -0.022193 -0.537524 -0.242084
v 0.040294 -0.522684 -0.209144
v -0.375950 -0.117633 -0.174052
v 0.375241 -0.279457 -0.030105
v -0.089242 -0.439963 -0.334180
v 0.395467 -0.209153 0.025323
v -0.017621 -0.487200 -0.326618
v 0.071771 -0.506593 -0.289535
v -0.371166 -0.105728 -0.192485
v 0.145058 -0.483841 -0.264194
v -0.348389 -0.173461 -0.235946
v 0.224167 -0.472012 -0.238236
v -0.313641 -0.271469 -0.290925
v 0.300415 -0.420941 -0.180103
v -0.242885 -0.366973 -0.330165
v 0.346762 -0.356147 -0.109501
v -0.162343 -0.416033 -0.339851
v -0.341818 -0.147904 -0.258344
v 0.257049 -0.413383 -0.303424
v -0.299456 -0.226125 -0.325664
v 0.323012 -0.355826 -0.228848
v -0.231442 -0.314086 -0.384575
v 0.361301 -0.309917 -0.156972
v -0.142075 -0.360782 -0.380195
v 0.395325 -0.247624 -0.062883
v -0.075485 -0.381287 -0.376552
v 0.409173 -0.186608 0.009964
v 0.006762 -0.423436 -0.391708
v 0.102622 -0.432569 -0.374157
v -0.368426 -0.089034 -0.207525
v 0.183429 -0.411041 -0.322614
v -0.050311 -0.307283 -0.444016
v 0.423169 -0.156061 -0.004358
v 0.037535 -0.325996 -0.443102
v 0.127197 -0.336643 -0.417063
v -0.367276 -0.066715 -0.219505
v 0.214827 -0.348568 -0.388792
v -0.336546 -0.113795 -0.279643
v 0.293520 -0.344739 -0.350738
v -0.296187 -0.175489 -0.366590
v 0.335781 -0.275069 -0.257254
v -0.228484 -0.242171 -0.438904
v 0.372057 -0.242329 -0.188622
v -0.133395 -0.272783 -0.434938
v 0.412483 -0.198561 -0.094240
v 0.302495 -0.204874 -0.347292
v -0.276677 -0.102872 -0.384212
v 0.330219 -0.189937 -0.267450
v -0.204490 -0.143403 -0.446878
v 0.383101 -0.171183 -0.200061
v -0.116808 -0.171438 -0.466351
v 0.421612 -0.141198 -0.113647
v -0.029294 -0.195678 -0.475421
v 0.435035 -0.118802 -0.016081
v 0.058110 -0.213669 -0.470059
v 0.144181 -0.222278 -0.445474
v -0.366678 -0.037847 -0.228680
v 0.228278 -0.225480 -0.407689
v -0.331187 -0.067905 -0.298869
v 0.443101 -0.079222 -0.022314
v 0.079213 -0.093566 -0.493640
v 0.166511 -0.090596 -0.438326
v -0.367083 -0.003650 -0.234765
v 0.229172 -0.087101 -0.387269
v -0.325880 -0.011187 -0.311944
v 0.309926 -0.105797 -0.359036
v -0.264603 -0.024277 -0.393765
v 0.348498 -0.114553 -0.284521
v -0.185142 -0.044515 -0.439845
v 0.403865 -0.087352 -0.203418
v -0.103990 -0.065359 -0.480006
v 0.427644 -0.085112 -0.120725
v -0.014122 -0.082670 -0.498596
v 0.439960 -0.025005 -0.123338
v -0.001822 0.041723 -0.491867
v 0.447945 -0.039810 -0.022022
v 0.093939 0.035266 -0.470182
v 0.171071 0.038936 -0.410234
v -0.368217 0.035461 -0.236732
v 0.236886 0.029997 -0.367965
v -0.321458 0.051051 -0.314815
v 0.282234 0.033303 -0.312457
v -0.264138 0.057290 -0.398050
v 0.356658 0.004328 -0.273751
v -0.177228 0.052799 -0.435580
v 0.397368 -0.003282 -0.189772
v -0.093245 0.048107 -0.473548
vn -0.370300 0.131600 -0.919500
vn -0.177600 0.104300 -0.978500
vn -0.181000 0.024400 -0.983200
vn -0.330800 0.071300 -0.941000
vn 0.858000 0.139800 -0.494300
vn 0.837800 0.101400 -0.536400
vn 0.893100 0.031600 -0.448700
vn 0.852800 0.097700 -0.512900
vn -0.397700 0.152400 -0.904800
vn -0.394800 0.146000 -0.907000
vn -0.394800 0.107300 -0.912500
vn -0.389100 0.122400 -0.913000
vn 0.786300 0.225800 -0.575000
vn 0.881200 0.136800 -0.452500
vn 0.855800 0.063700 -0.513400
vn 0.844400 0.041600 -0.534000
vn -0.616000 0.116700 -0.779000
vn -0.380300 0.150200 -0.912600
vn -0.412900 0.122000 -0.902600
vn -0.667200 0.067600 -0.741800
vn 0.538600 0.485000 -0.689000
vn 0.634000 0.406500 -0.657900
vn 0.820200 0.127800 -0.557500
vn 0.657900 0.285000 -0.697100
vn -0.867200 0.066800 -0.493400
vn -0.813800 0.083600 -0.575100
vn -0.804000 0.040000 -0.593200
vn -0.880100 0.044300 -0.472600
vn 0.674100 0.358700 -0.645700
vn 0.593600 0.486200 -0.641300
vn 0.466100 0.288100 -0.836500
vn 0.462100 0.153100 -0.873500
vn -0.885400 -0.000300 -0.464700
vn -0.862500 0.033800 -0.505000
vn -0.872800 -0.004200 -0.488000
vn -0.890200 -0.034900 -0.454200
vn 0.640300 0.169200 -0.749200
vn 0.658200 0.238300 -0.714100
vn 0.561500 0.080800 -0.823500
vn 0.675400 0.115300 -0.728400
vn 0.411100 0.228400 -0.882500
vn 0.581400 0.222800 -0.782500
vn 0.563700 0.161700 -0.810000
vn 0.270800 0.144800 -0.951700
vn 0.995100 -0.085200 -0.050900
vn 0.988500 -0.129000 0.079200
vn 0.984500 -0.154900 0.082200
vn 0.992200 -0.117800 -0.039900
vn 0.136200 0.092600 -0.986300
vn 0.213200 0.146800 -0.965900
vn 0.104800 0.086000 -0.990800
vn 0.075000 0.032200 -0.996600
vn 0.958300 -0.023800 -0.284700
vn 0.993100 -0.076100 -0.089500
vn 0.985800 -0.126200 -0.110400
vn 0.965200 -0.105600 -0.239100
vn -0.027900 -0.038600 -0.998800
vn 0.077700 -0.029800 -0.996500
vn 0.072000 -0.202200 -0.976700
vn -0.114400 -0.181800 -0.976700
vn 0.962200 -0.169300 -0.213400
vn 0.979600 -0.151800 -0.131800
vn 0.978300 -0.158100 -0.134100
vn 0.961000 -0.165400 -0.221400
vn -0.248400 0.015000 -0.968500
vn -0.189300 -0.047900 -0.980700
vn -0.186700 -0.163100 -0.968700
vn -0.177700 -0.114300 -0.977400
vn 0.880600 -0.013700 -0.473700
vn 0.938300 -0.105800 -0.329300
vn 0.939000 -0.205600 -0.275800
vn 0.879000 -0.249900 -0.406000
vn -0.363900 0.086100 -0.927400
vn -0.399900 0.080500 -0.913000
vn -0.354500 0.004700 -0.935000
vn -0.387800 0.050100 -0.920300
vn 0.827900 -0.126400 -0.546400
vn 0.833200 -0.048300 -0.550900
vn 0.787000 -0.308300 -0.534300
vn 0.815800 -0.266200 -0.513500
vn -0.720500 0.011600 -0.693300
vn -0.490600 0.070100 -0.868600
vn -0.551200 0.025000 -0.834000
vn -0.759000 -0.002500 -0.651100
vn 0.754100 -0.069500 -0.653100
vn 0.869300 -0.144000 -0.472800
vn 0.891200 -0.174100 -0.418900
vn 0.822400 -0.107200 -0.558600
vn -0.890300 0.009200 -0.455300
vn -0.800100 0.000800 -0.599800
vn -0.805800 -0.023600 -0.591700
vn -0.903100 -0.023900 -0.428700
vn 0.380000 0.057300 -0.923200
vn 0.391400 0.036000 -0.919500
vn 0.509400 -0.006300 -0.860500
vn 0.437900 0.081500 -0.895300
vn -0.892900 -0.065000 -0.445400
vn -0.885600 -0.036600 -0.462900
vn -0.895700 -0.059100 -0.440600
vn -0.899000 -0.079900 -0.430600
vn 0.657800 0.016300 -0.753000
vn 0.600300 0.074200 -0.796300
vn 0.560200 0.055800 -0.826400
vn 0.523700 -0.069800 -0.849000
vn 0.204700 -0.075000 -0.975900
vn 0.484700 -0.073600 -0.871500
vn 0.354300 -0.170000 -0.919500
vn 0.195400 -0.205500 -0.958900
vn 0.988000 -0.152600 -0.022100
vn 0.978200 -0.184800 0.094500
vn 0.971000 -0.215100 0.104100
vn 0.982100 -0.188500 0.002900
vn -0.907000 -0.057500 -0.417000
vn -0.848100 -0.042500 -0.528000
vn -0.884800 -0.052500 -0.462900
vn -0.913900 -0.090900 -0.395600
vn 0.409800 0.030200 -0.911600
vn 0.569800 0.054700 -0.819900
vn 0.518800 -0.185600 -0.834500
vn 0.297200 -0.218100 -0.929500
vn -0.901000 -0.092000 -0.423800
vn -0.904700 -0.077800 -0.418800
vn -0.912400 -0.103500 -0.395900
vn -0.907800 -0.117800 -0.402400
vn 0.394200 -0.144300 -0.907600
vn 0.424800 -0.058100 -0.903400
vn 0.279400 -0.235900 -0.930800
vn 0.316100 -0.261400 -0.912000
vn 0.156900 -0.202000 -0.966700
vn 0.270800 -0.179500 -0.945700
vn 0.233700 -0.268700 -0.934400
vn 0.112300 -0.256000 -0.960100
vn 0.972400 -0.231000 0.031900
vn 0.961100 -0.247800 0.121900
vn 0.949900 -0.280100 0.138500
vn 0.960000 -0.271600 0.067200
vn -0.111200 -0.211800 -0.970900
vn 0.040300 -0.227100 -0.973000
vn -0.005100 -0.249900 -0.968300
vn -0.115700 -0.241700 -0.963400
vn 0.962100 -0.159000 -0.221400
vn 0.976800 -0.194600 -0.089200
vn 0.968600 -0.246200 -0.035200
vn 0.965000 -0.202100 -0.167100
vn -0.150000 -0.198600 -0.968500
vn -0.176300 -0.189400 -0.965900
vn -0.201000 -0.237400 -0.950400
vn -0.190300 -0.256300 -0.947700
vn 0.851800 -0.257400 -0.456300
vn 0.930600 -0.184000 -0.316200
vn 0.923100 -0.184500 -0.337400
vn 0.838700 -0.201500 -0.505900
vn -0.437200 -0.007000 -0.899300
vn -0.246000 -0.105300 -0.963500
vn -0.137200 -0.229600 -0.963500
vn -0.430700 -0.067500 -0.900000
vn 0.889200 -0.136900 -0.436400
vn 0.808700 -0.251000 -0.531900
vn 0.869000 -0.129700 -0.477400
vn 0.953900 0.000300 -0.300100
vn -0.773200 -0.027800 -0.633600
vn -0.641500 -0.018300 -0.766900
vn -0.686700 0.019400 -0.726700
vn -0.792800 -0.010600 -0.609300
vn 0.839300 0.029400 -0.542900
vn 0.933700 -0.006700 -0.358000
vn 0.945900 0.026400 -0.323300
vn 0.814100 -0.072200 -0.576200
vn 0.959000 -0.270100 -0.086100
vn 0.954800 -0.296000 0.027600
vn 0.936500 -0.340200 0.085100
vn 0.945800 -0.324600 -0.007000
vn -0.206400 -0.369600 -0.905900
vn -0.240500 -0.408400 -0.880500
vn -0.240800 -0.601500 -0.761700
vn -0.223800 -0.551400 -0.803600
vn 0.850700 -0.251500 -0.461600
vn 0.928000 -0.257300 -0.269200
vn 0.926500 -0.326800 -0.186700
vn 0.866800 -0.323400 -0.379600
vn -0.424400 -0.218700 -0.878600
vn -0.094600 -0.353000 -0.930800
vn -0.188500 -0.545400 -0.816700
vn -0.496000 -0.486300 -0.719300
vn 0.975300 -0.093700 -0.199700
vn 0.907100 -0.170100 -0.385100
vn 0.921800 -0.246400 -0.299100
vn 0.964000 -0.227900 -0.136400
vn -0.850500 -0.042400 -0.524200
vn -0.750200 -0.043400 -0.659700
vn -0.826900 -0.304200 -0.472900
vn -0.901400 -0.201800 -0.382900
vn 0.722800 -0.380000 -0.577200
vn 0.937400 -0.172700 -0.302400
vn 0.861300 -0.421900 -0.283200
vn 0.529200 -0.659000 -0.534500
vn -0.914500 -0.103500 -0.391100
vn -0.913600 -0.074500 -0.399600
vn -0.920900 -0.111900 -0.373300
vn -0.920900 -0.093900 -0.378300
vn 0.230300 -0.531400 -0.815200
vn 0.383100 -0.534900 -0.753100
vn 0.214000 -0.751100 -0.624500
vn 0.267000 -0.727800 -0.631600
vn -0.910200 -0.143800 -0.388400
vn -0.920100 -0.120300 -0.372700
vn -0.926800 -0.124400 -0.354400
vn -0.915700 -0.157200 -0.369600
vn 0.290600 -0.381800 -0.877300
vn 0.255100 -0.452100 -0.854700
vn 0.368500 -0.603200 -0.707300
vn 0.335000 -0.491200 -0.804000
vn 0.057400 -0.353600 -0.933600
vn 0.214600 -0.353700 -0.910400
vn 0.176000 -0.456900 -0.871900
vn -0.048800 -0.464900 -0.884000
vn 0.945200 -0.310300 0.100900
vn 0.938100 -0.308400 0.157500
vn 0.926100 -0.334500 0.174300
vn 0.928600 -0.343600 0.139600
vn -0.206500 -0.405500 -0.890500
vn -0.099200 -0.373800 -0.922200
vn -0.256900 -0.502300 -0.825600
vn -0.323700 -0.569400 -0.755700
vn 0.366000 -0.715300 -0.595300
vn 0.179800 -0.753200 -0.632700
vn 0.250100 -0.706300 -0.662200
vn 0.434600 -0.695000 -0.572800
vn -0.917700 -0.165300 -0.361200
vn -0.930800 -0.121400 -0.344800
vn -0.931600 -0.102300 -0.348800
vn -0.922800 -0.158400 -0.351300
vn 0.361500 -0.597400 -0.715800
vn 0.497300 -0.637700 -0.588100
vn 0.498000 -0.729000 -0.469600
vn 0.321500 -0.767600 -0.554400
vn -0.185700 -0.567000 -0.802500
vn 0.102900 -0.584800 -0.804600
vn 0.025500 -0.742200 -0.669600
vn -0.253800 -0.645500 -0.720300
vn 0.912500 -0.372900 0.167800
vn 0.915100 -0.355800 0.189700
vn 0.904300 -0.376000 0.202200
vn 0.896100 -0.396300 0.199900
vn -0.335000 -0.597900 -0.728200
vn -0.388600 -0.548000 -0.740700
vn -0.386800 -0.544100 -0.744500
vn -0.313300 -0.536500 -0.783500
vn 0.924800 -0.374400 0.067300
vn 0.915500 -0.376600 0.141500
vn 0.893400 -0.407800 0.188200
vn 0.901700 -0.409800 0.137400
vn -0.181500 -0.577000 -0.796300
vn -0.163000 -0.624300 -0.763900
vn -0.102700 -0.582800 -0.806000
vn -0.127500 -0.566700 -0.814000
vn 0.879800 -0.388300 -0.274300
vn 0.920300 -0.383400 -0.077800
vn 0.904900 -0.425000 0.019300
vn 0.889200 -0.428800 -0.159200
vn -0.562600 -0.548700 -0.618300
vn -0.278100 -0.596600 -0.752800
vn -0.314800 -0.516700 -0.796200
vn -0.545100 -0.462000 -0.699500
vn 0.923600 -0.362200 -0.125800
vn 0.905500 -0.339100 -0.255100
vn 0.887700 -0.403600 -0.221300
vn 0.878700 -0.447400 -0.166700
vn -0.876600 -0.217400 -0.429100
vn -0.824300 -0.346300 -0.447800
vn -0.760600 -0.276300 -0.587500
vn -0.838600 -0.147800 -0.524300
vn 0.393400 -0.751400 -0.529700
vn 0.774400 -0.577600 -0.258200
vn 0.709500 -0.639900 -0.294900
vn 0.387800 -0.746200 -0.541100
vn -0.926800 -0.087200 -0.365100
vn -0.908400 -0.113200 -0.402500
vn -0.896100 -0.087700 -0.435200
vn -0.930000 -0.066100 -0.361400
vn -0.187300 -0.628800 -0.754600
vn -0.150400 -0.572500 -0.806000
vn -0.265300 -0.488400 -0.831300
vn -0.281500 -0.586900 -0.759100
vn 0.893800 -0.446300 -0.042600
vn 0.893300 -0.436700 0.106400
vn 0.881800 -0.440200 0.169000
vn 0.890600 -0.450900 0.059800
vn -0.567300 -0.451100 -0.688900
vn -0.369000 -0.579700 -0.726500
vn -0.386500 -0.588700 -0.709900
vn -0.573200 -0.468200 -0.672500
vn 0.841100 -0.497300 -0.212700
vn 0.880700 -0.443000 -0.167500
vn 0.871800 -0.484700 -0.071000
vn 0.809800 -0.559800 -0.175500
vn -0.842900 -0.150500 -0.516500
vn -0.740200 -0.290200 -0.606600
vn -0.737900 -0.315300 -0.596700
vn -0.850900 -0.164200 -0.498900
vn 0.415200 -0.748000 -0.517700
vn 0.683800 -0.646800 -0.337500
vn 0.641700 -0.691700 -0.331300
vn 0.393700 -0.786900 -0.475100
vn -0.928500 -0.051100 -0.367700
vn -0.900500 -0.072500 -0.428700
vn -0.901000 -0.070300 -0.428000
vn -0.929500 -0.033600 -0.367100
vn 0.336800 -0.812600 -0.475600
vn 0.266700 -0.759300 -0.593600
vn 0.182700 -0.830700 -0.525900
vn 0.145600 -0.894300 -0.423200
vn -0.926000 -0.152900 -0.345200
vn -0.932400 -0.086200 -0.351000
vn -0.933300 -0.069500 -0.352300
vn -0.930600 -0.134200 -0.340400
vn 0.251100 -0.915600 -0.313800
vn 0.351000 -0.881300 -0.316200
vn 0.177300 -0.953000 -0.245500
vn 0.192400 -0.968400 -0.158600
vn -0.152900 -0.732400 -0.663500
vn 0.050500 -0.881600 -0.469200
vn 0.165700 -0.954500 -0.248000
vn 0.066600 -0.843100 -0.533500
vn 0.882800 -0.417000 0.216100
vn 0.894700 -0.391700 0.214400
vn 0.887700 -0.406300 0.216500
vn 0.872600 -0.428500 0.234100
vn -0.267900 -0.491000 -0.828900
vn -0.259700 -0.560500 -0.786300
vn -0.076800 -0.650100 -0.755900
vn -0.210300 -0.500800 -0.839600
vn 0.882000 -0.432100 0.187600
vn 0.875100 -0.428500 0.224700
vn 0.862000 -0.443300 0.245900
vn 0.869800 -0.436800 0.229300
vn -0.930700 -0.122900 -0.344500
vn -0.932600 -0.054100 -0.356800
vn -0.935800 -0.045800 -0.349500
vn -0.934900 -0.106400 -0.338500
vn 0.199000 -0.932700 -0.300800
vn 0.085500 -0.912400 -0.400200
vn 0.130600 -0.756900 -0.640300
vn 0.270900 -0.758300 -0.592900
vn 0.294100 -0.871700 -0.391800
vn 0.320500 -0.910200 -0.262300
vn 0.409100 -0.752300 -0.516300
vn 0.408300 -0.777700 -0.478000
vn 0.870700 -0.437100 0.225500
vn 0.886000 -0.411000 0.214700
vn 0.886600 -0.417900 0.198100
vn 0.871300 -0.438200 0.220900
vn -0.187300 -0.616400 -0.764900
vn 0.086200 -0.771500 -0.630300
vn 0.174400 -0.833300 -0.524600
vn -0.196500 -0.761900 -0.617100
vn 0.864500 -0.439500 0.243900
vn 0.858700 -0.447600 0.249600
vn 0.855600 -0.454600 0.247700
vn 0.866500 -0.428200 0.256400
vn -0.365300 -0.519100 -0.772700
vn -0.334900 -0.508400 -0.793300
vn -0.402200 -0.637900 -0.656800
vn -0.478000 -0.582400 -0.657500
vn 0.875800 -0.462500 0.137900
vn 0.877400 -0.430500 0.211600
vn 0.878200 -0.419400 0.230000
vn 0.865700 -0.465400 0.184300
vn -0.611200 -0.467500 -0.638600
vn -0.435300 -0.538300 -0.721600
vn -0.550900 -0.565900 -0.613400
vn -0.680000 -0.486500 -0.548400
vn 0.775100 -0.629700 -0.050100
vn 0.848600 -0.526500 0.050700
vn 0.811800 -0.567900 0.135800
vn 0.726600 -0.681800 0.084500
vn -0.864200 -0.181900 -0.469000
vn -0.765600 -0.332900 -0.550500
vn -0.790600 -0.366800 -0.490200
vn -0.880000 -0.203400 -0.429100
vn 0.368000 -0.848200 -0.381000
vn 0.617900 -0.759500 -0.203300
vn 0.580800 -0.813300 -0.032900
vn 0.383600 -0.894000 -0.231400
vn -0.930300 -0.032300 -0.365200
vn -0.912700 -0.072800 -0.402100
vn -0.921400 -0.086900 -0.378900
vn -0.935600 -0.032000 -0.351700
vn 0.035900 -0.877200 -0.478700
vn 0.120400 -0.861000 -0.494100
vn 0.157600 -0.878400 -0.451200
vn 0.078500 -0.800700 -0.593900
vn -0.736300 -0.512900 -0.441300
vn -0.643300 -0.604800 -0.469300
vn -0.695100 -0.637200 -0.332900
vn -0.775300 -0.534500 -0.336400
vn 0.696800 -0.706200 0.125200
vn 0.792400 -0.589800 0.155800
vn 0.789500 -0.602700 0.115300
vn 0.705100 -0.705600 0.069800
vn -0.900700 -0.219200 -0.375100
vn -0.823800 -0.387700 -0.413600
vn -0.846400 -0.414900 -0.333800
vn -0.917500 -0.236700 -0.319600
vn 0.446000 -0.891500 -0.078800
vn 0.575900 -0.814800 0.066500
vn 0.599700 -0.800000 0.019800
vn 0.482600 -0.875300 -0.029900
vn -0.944600 -0.045700 -0.325000
vn -0.935900 -0.093200 -0.339600
vn -0.946900 -0.107700 -0.302800
vn -0.954600 -0.049700 -0.293600
vn 0.192900 -0.848700 -0.492400
vn 0.288600 -0.912500 -0.289800
vn 0.322200 -0.942300 -0.090900
vn 0.186300 -0.972800 -0.137300
vn -0.940000 -0.110600 -0.322600
vn -0.945400 -0.049300 -0.322200
vn -0.954200 -0.053900 -0.294300
vn -0.947000 -0.107000 -0.302700
vn 0.288400 -0.698200 -0.655200
vn 0.218000 -0.753000 -0.620800
vn 0.157600 -0.976500 -0.146600
vn 0.164700 -0.975700 -0.144300
vn 0.298800 -0.819400 -0.489100
vn 0.352900 -0.721900 -0.595300
vn 0.116500 -0.980300 -0.159600
vn 0.871500 -0.446800 0.201900
vn 0.890500 -0.413200 0.190600
vn 0.889700 -0.418800 0.181500
vn 0.879900 -0.442100 0.174000
vn -0.262000 -0.845900 -0.464400
vn 0.045200 -0.889400 -0.454800
vn -0.094200 -0.970900 -0.220300
vn -0.338800 -0.898600 -0.278700
vn 0.876100 -0.421700 0.233800
vn 0.860700 -0.453700 0.230800
vn 0.879000 -0.444200 0.173300
vn 0.897700 -0.398600 0.187900
vn -0.569200 -0.663800 -0.485000
vn -0.468200 -0.743300 -0.477800
vn -0.515600 -0.798200 -0.311400
vn -0.627900 -0.706400 -0.326600
vn 0.861900 -0.470400 0.189000
vn 0.889100 -0.401200 0.220300
vn 0.900200 -0.391800 0.190000
vn 0.868100 -0.468000 0.165300
vn 0.079700 -0.965500 0.248100
vn 0.059100 -0.917600 0.393000
vn 0.151400 -0.924100 0.350800
vn 0.173500 -0.934100 0.311800
vn 0.888100 -0.435800 0.146300
vn 0.894600 -0.410400 0.176800
vn 0.895700 -0.411800 0.167400
vn 0.897000 -0.421100 0.134600
vn -0.377500 -0.922900 -0.076100
vn -0.108700 -0.992000 0.063100
vn -0.042500 -0.977800 0.205000
vn -0.411600 -0.905100 0.106100
vn 0.906100 -0.401700 0.132900
vn 0.894900 -0.430900 0.115900
vn 0.899500 -0.425300 0.099700
vn 0.910600 -0.398800 0.108100
vn -0.666400 -0.728600 -0.158100
vn -0.569100 -0.810500 -0.138300
vn -0.618800 -0.782200 0.071900
vn -0.688900 -0.722900 0.052000
vn 0.875600 -0.461300 0.142900
vn 0.907800 -0.388700 0.157400
vn 0.905600 -0.401100 0.137700
vn 0.875800 -0.458700 0.150300
vn -0.800000 -0.555300 -0.227000
vn -0.726800 -0.660400 -0.188600
vn -0.728800 -0.684500 -0.014700
vn -0.811800 -0.574300 -0.105200
vn 0.727400 -0.685800 0.022400
vn 0.811900 -0.576700 0.090000
vn 0.815500 -0.565400 0.123400
vn 0.728500 -0.680500 0.078200
vn -0.934400 -0.241700 -0.261700
vn -0.872200 -0.420000 -0.250600
vn -0.886900 -0.431000 -0.166500
vn -0.947100 -0.248100 -0.203500
vn 0.427700 -0.903700 -0.017200
vn 0.605800 -0.794800 -0.034000
vn 0.557400 -0.829000 0.045900
vn 0.294800 -0.953200 0.067100
vn -0.963100 -0.058000 -0.262700
vn -0.958600 -0.108300 -0.263500
vn -0.967600 -0.117800 -0.223200
vn -0.971000 -0.055600 -0.232500
vn -0.008300 -0.982800 0.184400
vn 0.185900 -0.981000 0.055800
vn -0.013200 -0.992200 0.123500
vn -0.163300 -0.961900 0.219500
vn -0.951200 -0.118100 -0.285000
vn -0.961900 -0.060300 -0.266500
vn -0.968600 -0.067600 -0.239100
vn -0.955700 -0.120300 -0.268500
vn -0.029300 -0.910000 0.413600
vn -0.064900 -0.941500 0.330700
vn -0.148400 -0.942900 0.298300
vn -0.005000 -0.942100 0.335200
vn 0.693000 -0.684500 0.226200
vn 0.797300 -0.560700 0.223200
vn 0.748300 -0.566900 0.344300
vn 0.648800 -0.667100 0.366000
vn -0.957100 -0.243800 -0.156700
vn -0.901100 -0.423200 -0.094800
vn -0.903900 -0.425900 -0.038200
vn -0.963500 -0.239200 -0.120400
vn 0.198100 -0.961400 0.190700
vn 0.493200 -0.842600 0.216300
vn 0.438600 -0.827000 0.351600
vn 0.163700 -0.940200 0.298700
vn -0.973700 -0.061300 -0.219300
vn -0.974000 -0.113700 -0.195700
vn -0.978100 -0.121700 -0.168700
vn -0.973900 -0.063200 -0.217900
vn -0.130500 -0.988100 0.081100
vn -0.069100 -0.987300 0.143100
vn -0.036400 -0.976700 0.211300
vn -0.006900 -0.995900 0.089900
vn -0.953600 -0.138200 -0.267300
vn -0.968900 -0.078300 -0.234700
vn -0.965500 -0.091000 -0.243900
vn -0.950200 -0.147300 -0.274500
vn 0.106600 -0.994200 0.009900
vn -0.043600 -0.998400 0.034100
vn 0.119600 -0.991500 -0.051400
vn 0.179800 -0.976800 -0.116100
vn 0.132500 -0.979500 0.151900
vn 0.227000 -0.972500 0.052100
vn 0.108700 -0.992500 -0.056100
vn -0.137100 -0.978900 0.151600
vn 0.898700 -0.418400 0.131000
vn 0.903300 -0.399500 0.156600
vn 0.905100 -0.394600 0.157800
vn 0.904000 -0.407600 0.128400
vn -0.496800 -0.822600 0.276400
vn -0.179000 -0.948300 0.262000
vn -0.395400 -0.862500 0.315900
vn -0.567700 -0.739000 0.362700
vn 0.903500 -0.413500 0.112600
vn 0.902400 -0.418400 0.102400
vn 0.902800 -0.416000 0.108400
vn 0.900000 -0.416700 0.127800
vn -0.661200 -0.716300 0.222800
vn -0.647600 -0.716800 0.258500
vn -0.611000 -0.718700 0.331700
vn -0.576400 -0.783300 0.232600
vn 0.859600 -0.473400 0.192500
vn 0.896400 -0.417800 0.147600
vn 0.878700 -0.442300 0.179500
vn 0.829600 -0.491500 0.264800
vn -0.803300 -0.595500 0.007500
vn -0.691300 -0.708900 0.139600
vn -0.638800 -0.756800 0.138600
vn -0.789000 -0.612000 0.053500
vn -0.402300 -0.898500 0.175300
vn -0.112700 -0.990400 0.079900
vn -0.254000 -0.928500 0.270700
vn -0.526400 -0.827200 0.196600
vn 0.901900 -0.404300 0.151700
vn 0.908400 -0.382500 0.168300
vn 0.908400 -0.373200 0.188200
vn 0.902400 -0.392100 0.178500
vn -0.611700 -0.720100 0.327500
vn -0.575000 -0.770700 0.274500
vn -0.661900 -0.727400 0.180800
vn -0.621300 -0.741800 0.252400
vn 0.887900 -0.428300 0.168000
vn 0.901200 -0.411100 0.137000
vn 0.895300 -0.406600 0.182100
vn 0.875600 -0.427200 0.225200
vn -0.490200 -0.830600 0.264100
vn -0.492000 -0.800100 0.343100
vn -0.450700 -0.814800 0.364600
vn -0.477500 -0.800000 0.363300
vn 0.777900 -0.523600 0.347500
vn 0.855000 -0.462200 0.235300
vn 0.817700 -0.483200 0.312900
vn 0.710700 -0.547800 0.441400
vn -0.794500 -0.602500 0.075400
vn -0.633600 -0.756100 0.163800
vn -0.631300 -0.727600 0.268400
vn -0.780200 -0.618700 0.091400
vn 0.649000 -0.625300 0.433300
vn 0.700600 -0.563000 0.438300
vn 0.674100 -0.546000 0.497400
vn 0.699800 -0.566600 0.435000
vn -0.967400 -0.233500 -0.097700
vn -0.913700 -0.405800 -0.022900
vn -0.922300 -0.384000 -0.043500
vn -0.968100 -0.234200 -0.088400
vn 0.155200 -0.921200 0.356600
vn 0.466200 -0.791800 0.394400
vn 0.509600 -0.773200 0.377400
vn 0.119700 -0.924900 0.360900
vn -0.971500 -0.079800 -0.223100
vn -0.977800 -0.124100 -0.168600
vn -0.975900 -0.140900 -0.166600
vn -0.967900 -0.091300 -0.234000
vn 0.118200 -0.958300 0.260000
vn -0.008700 -0.942800 0.333000
vn -0.064400 -0.916000 0.396000
vn 0.137000 -0.893300 0.428100
vn -0.946900 -0.166800 -0.274900
vn -0.962300 -0.106200 -0.250300
vn -0.958800 -0.120400 -0.257300
vn -0.946800 -0.174400 -0.270400
vn 0.141900 -0.988400 0.053400
vn 0.221300 -0.967800 0.120100
vn 0.248500 -0.895300 0.369700
vn 0.058900 -0.942600 0.328700
vn -0.942800 -0.261500 -0.206600
vn -0.895100 -0.393400 -0.209900
vn -0.914900 -0.362900 -0.177000
vn -0.941000 -0.228200 -0.249900
vn 0.131000 -0.926300 0.353300
vn 0.577200 -0.709000 0.405100
vn 0.621000 -0.582000 0.524900
vn 0.233200 -0.856200 0.461000
vn -0.965000 -0.112600 -0.236800
vn -0.966400 -0.151900 -0.207300
vn -0.961700 -0.139100 -0.236000
vn -0.966200 -0.124100 -0.225900
vn 0.069400 -0.912900 0.402200
vn -0.103200 -0.941900 0.319600
vn -0.070300 -0.940600 0.332000
vn -0.031800 -0.927000 0.373800
vn -0.947100 -0.184900 -0.262400
vn -0.954000 -0.136900 -0.266700
vn -0.955400 -0.143500 -0.258200
vn -0.950700 -0.180500 -0.252100
vn -0.010200 -0.845100 0.534400
vn 0.175900 -0.852000 0.493100
vn 0.000800 -0.848300 0.529600
vn -0.090200 -0.774500 0.626100
vn -0.520500 -0.790100 0.323600
vn -0.276300 -0.837500 0.471300
vn -0.263600 -0.749900 0.606800
vn -0.458700 -0.738100 0.494800
vn 0.896900 -0.383300 0.220300
vn 0.908800 -0.360000 0.210700
vn 0.907800 -0.346700 0.235900
vn 0.892600 -0.367600 0.260900
vn -0.604000 -0.777200 0.176600
vn -0.661000 -0.729500 0.175600
vn -0.599500 -0.730600 0.326800
vn -0.611900 -0.761400 0.213900
vn 0.854500 -0.421300 0.304000
vn 0.886000 -0.396300 0.240800
vn 0.870100 -0.384400 0.308400
vn 0.827800 -0.403300 0.390000
vn -0.512600 -0.797700 0.317600
vn -0.475000 -0.832300 0.285700
vn -0.541900 -0.802100 0.250900
vn -0.554900 -0.772000 0.309900
vn 0.637800 -0.549500 0.539600
vn 0.775000 -0.480200 0.410700
vn 0.716900 -0.466400 0.518100
vn 0.564600 -0.524800 0.637000
vn -0.743200 -0.669000 -0.011100
vn -0.569100 -0.790500 0.226100
vn -0.532600 -0.774700 0.340800
vn -0.746700 -0.653400 0.124100
vn 0.750300 -0.477600 0.457100
vn 0.664400 -0.499700 0.555700
vn 0.645400 -0.430600 0.630900
vn 0.764800 -0.360700 0.533800
vn 0.882700 -0.351900 0.311300
vn 0.906300 -0.329600 0.264400
vn 0.903300 -0.311200 0.295200
vn 0.873300 -0.329400 0.358700
vn -0.601200 -0.668600 0.437600
vn -0.530900 -0.661400 0.529800
vn -0.488800 -0.572200 0.658600
vn -0.580300 -0.551300 0.599400
vn 0.791500 -0.381700 0.477300
vn 0.850600 -0.365400 0.378000
vn 0.823900 -0.342600 0.451400
vn 0.746800 -0.347500 0.567100
vn -0.613100 -0.640700 0.462200
vn -0.624400 -0.664200 0.410800
vn -0.645800 -0.533800 0.545900
vn -0.633400 -0.551500 0.542800
vn 0.500200 -0.485000 0.717300
vn 0.667500 -0.431000 0.607200
vn 0.619700 -0.386600 0.682900
vn 0.461600 -0.452800 0.762800
vn -0.798300 -0.467900 0.379100
vn -0.533700 -0.645600 0.546200
vn -0.599700 -0.537900 0.592400
vn -0.830600 -0.334100 0.445400
vn 0.726900 -0.259300 0.635900
vn 0.579600 -0.388300 0.716400
vn 0.494600 -0.379200 0.782000
vn 0.646000 -0.204800 0.735300
vn -0.989200 -0.134800 -0.057800
vn -0.976000 -0.193800 0.099600
vn -0.964200 -0.165600 0.206900
vn -0.988700 -0.141100 0.049600
vn 0.344900 -0.631800 0.694100
vn 0.649000 -0.364800 0.667500
vn 0.624400 -0.187800 0.758200
vn 0.390200 -0.354700 0.849600
vn -0.966500 -0.138200 -0.216000
vn -0.973400 -0.114300 -0.198700
vn -0.984700 -0.119100 -0.126800
vn -0.969800 -0.128100 -0.207700
vn -0.180100 -0.804900 0.565400
vn -0.018100 -0.802300 0.596700
vn 0.016900 -0.520000 0.853900
vn -0.216700 -0.560600 0.799200
vn -0.957300 -0.175200 -0.229900
vn -0.959800 -0.146700 -0.239100
vn -0.967300 -0.140100 -0.211200
vn -0.965400 -0.156100 -0.208700
vn -0.177600 -0.693900 0.697800
vn -0.188300 -0.747600 0.636800
vn -0.230500 -0.575700 0.784500
vn -0.186900 -0.596700 0.780400
vn -0.406900 -0.663000 0.628300
vn -0.262100 -0.671400 0.693100
vn -0.267500 -0.602800 0.751700
vn -0.384800 -0.587300 0.712100
vn 0.418400 -0.251000 0.872900
vn 0.599300 -0.229500 0.766900
vn 0.548800 -0.402300 0.732700
vn 0.410200 -0.382000 0.828100
vn -0.978800 -0.105300 -0.175800
vn -0.989200 -0.136400 -0.053600
vn -0.989000 -0.145700 0.024600
vn -0.985100 -0.078500 -0.153000
vn -0.138200 -0.335000 0.932000
vn 0.042500 -0.296800 0.954000
vn -0.023400 -0.361500 0.932100
vn -0.111300 -0.284400 0.952200
vn -0.973700 -0.140400 -0.179500
vn -0.975600 -0.125100 -0.180300
vn -0.981500 -0.116300 -0.152200
vn -0.976800 -0.131700 -0.169000
vn -0.131000 -0.494300 0.859300
vn -0.112000 -0.415900 0.902500
vn 0.030800 -0.297000 0.954400
vn 0.001200 -0.418000 0.908400
vn -0.356300 -0.544000 0.759700
vn -0.251500 -0.527600 0.811400
vn -0.168200 -0.518300 0.838500
vn -0.319300 -0.548600 0.772700
vn 0.861000 -0.305300 0.406800
vn 0.900600 -0.288200 0.325300
vn 0.896200 -0.265000 0.355800
vn 0.849400 -0.277000 0.449300
vn -0.583600 -0.526600 0.618100
vn -0.455300 -0.557400 0.694300
vn -0.433100 -0.538800 0.722500
vn -0.592400 -0.500400 0.631400
vn 0.711200 -0.326200 0.622700
vn 0.797000 -0.314500 0.515600
vn 0.770700 -0.296400 0.564000
vn 0.710900 -0.332100 0.619900
vn -0.616400 -0.509400 0.600400
vn -0.638200 -0.497200 0.587700
vn -0.651200 -0.472600 0.593700
vn -0.653200 -0.431200 0.622300
vn 0.504600 -0.488800 0.711700
vn 0.637200 -0.379600 0.670700
vn 0.667800 -0.386300 0.636200
vn 0.553200 -0.467000 0.689800
vn -0.842100 -0.276800 0.462800
vn -0.704500 -0.410800 0.578700
vn -0.792400 -0.287100 0.538100
vn -0.817500 -0.236200 0.525200
vn 0.534000 -0.373600 0.758400
vn 0.427700 -0.504900 0.749700
vn 0.414200 -0.556800 0.720000
vn 0.445000 -0.513300 0.733800
vn -0.983100 -0.167700 0.072700
vn -0.943400 -0.219400 0.248600
vn -0.907100 -0.212200 0.363400
vn -0.983000 -0.151800 0.102700
vn -0.546200 -0.384000 0.744400
vn -0.456800 -0.385900 0.801400
vn -0.443000 -0.279000 0.852000
vn -0.465600 -0.328100 0.821900
vn 0.716500 -0.333000 0.613000
vn 0.772400 -0.289900 0.565100
vn 0.786300 -0.259100 0.560800
vn 0.698900 -0.283100 0.656800
vn -0.721700 -0.300400 0.623600
vn -0.671700 -0.369500 0.642100
vn -0.673600 -0.303800 0.673800
vn -0.782600 -0.229700 0.578600
vn 0.494200 -0.271200 0.826000
vn 0.628600 -0.312100 0.712300
vn 0.513200 -0.221500 0.829200
vn 0.438500 -0.178400 0.880800
vn -0.804800 -0.207700 0.555900
vn -0.827100 -0.204100 0.523700
vn -0.825300 -0.179500 0.535400
vn -0.822300 -0.166200 0.544200
vn 0.423200 -0.396100 0.814800
vn 0.417200 -0.325500 0.848500
vn 0.444300 -0.210500 0.870800
vn 0.426100 -0.237100 0.873000
vn -0.974400 -0.157500 0.160500
vn -0.879000 -0.188700 0.437900
vn -0.836800 -0.160500 0.523400
vn -0.960800 -0.128000 0.245800
vn 0.298800 -0.372900 0.878400
vn 0.498800 -0.391000 0.773500
vn 0.384300 -0.162700 0.908700
vn 0.157400 -0.048500 0.986300
vn -0.991800 -0.058400 -0.113900
vn -0.991100 -0.126500 0.042400
vn -0.995000 -0.087200 0.049000
vn -0.996000 -0.032900 -0.082800
vn -0.172400 -0.310700 0.934700
vn -0.158500 -0.330400 0.930400
vn -0.078000 -0.074500 0.994100
vn -0.086800 -0.212800 0.973200
vn -0.981000 -0.123700 -0.149100
vn -0.987100 -0.104200 -0.121700
vn -0.992900 -0.084200 -0.084100
vn -0.986500 -0.099100 -0.130200
vn 0.156000 -0.318100 0.935100
vn 0.078600 -0.273400 0.958600
vn 0.030800 -0.272900 0.961500
vn 0.173400 -0.219200 0.960100
vn -0.334100 -0.434000 0.836600
vn -0.043100 -0.425300 0.904000
vn 0.031400 -0.193000 0.980700
vn -0.288600 -0.228000 0.929900
vn 0.837400 -0.252900 0.484500
vn 0.894000 -0.240900 0.377700
vn 0.889700 -0.218000 0.401100
vn 0.827900 -0.227300 0.512600
vn -0.998400 -0.020600 -0.052100
vn -0.998200 -0.039200 0.045200
vn -0.993900 0.039600 0.102700
vn -0.999300 0.007700 -0.036000
vn 0.190500 0.036400 0.981000
vn 0.111600 0.165000 0.979900
vn 0.075300 0.129200 0.988700
vn 0.297100 0.212600 0.930900
vn -0.991600 -0.071100 -0.107400
vn -0.997100 -0.055800 -0.052200
vn -0.999300 -0.030700 -0.022800
vn -0.994700 -0.040700 -0.094300
vn 0.127200 -0.172700 0.976700
vn 0.153700 -0.097900 0.983200
vn 0.388800 0.222500 0.894000
vn 0.289000 0.087900 0.953300
vn -0.142400 -0.140500 0.979800
vn 0.054400 -0.128400 0.990200
vn 0.076800 -0.123800 0.989300
vn -0.077400 -0.126100 0.989000
vn 0.821100 -0.201100 0.534100
vn 0.888800 -0.195500 0.414600
vn 0.885000 -0.173500 0.432100
vn 0.816200 -0.167300 0.552900
vn -0.414800 -0.274600 0.867500
vn -0.344800 -0.225000 0.911300
vn -0.295900 -0.064600 0.953000
vn -0.392000 -0.043700 0.918900
vn 0.660400 -0.222300 0.717200
vn 0.798200 -0.206000 0.566100
vn 0.804400 -0.153500 0.573800
vn 0.612000 -0.153800 0.775700
vn -0.810800 -0.162000 0.562400
vn -0.676600 -0.228200 0.700100
vn -0.628300 -0.041400 0.776900
vn -0.796200 -0.068700 0.601100
vn 0.448200 -0.133200 0.883900
vn 0.413000 -0.181700 0.892400
vn 0.323300 -0.074900 0.943300
vn 0.413500 0.052800 0.909000
vn -0.828300 -0.134500 0.543800
vn -0.826500 -0.141600 0.544800
vn -0.824400 -0.095900 0.557800
vn -0.839800 -0.077700 0.537200
vn 0.336300 -0.074100 0.938800
vn 0.490200 -0.123800 0.862800
vn 0.455000 0.102500 0.884500
vn 0.222900 0.105900 0.969100
vn -0.942400 -0.100700 0.318900
vn -0.817500 -0.141100 0.558300
vn -0.822500 -0.050200 0.566500
vn -0.928600 0.016100 0.370700
vn 0.040200 0.152900 0.987400
vn 0.145200 0.080800 0.986100
vn 0.025200 0.077600 0.996600
vn -0.029200 0.054500 0.998100
vn -0.720100 0.012000 0.693700
vn -0.509200 0.087300 0.856200
vn -0.399500 0.091300 0.912100
vn -0.636600 0.078500 0.767200
vn 0.340100 0.147200 0.928800
vn 0.240700 0.073600 0.967800
vn 0.224500 0.110300 0.968200
vn 0.336500 0.087000 0.937600
vn -0.851700 -0.009200 0.523900
vn -0.816900 -0.030200 0.576000
vn -0.796300 0.064400 0.601500
vn -0.850400 0.045000 0.524200
vn 0.300100 0.076300 0.950800
vn 0.442900 0.152300 0.883500
vn 0.437800 0.100500 0.893400
vn 0.433800 0.049600 0.899600
vn -0.897000 0.177200 0.405000
vn -0.859800 0.095200 0.501600
vn -0.913300 0.074300 0.400500
vn -0.907900 0.155900 0.389100
vn -0.101200 -0.095400 0.990300
vn 0.059200 -0.044900 0.997200
vn 0.222800 -0.113300 0.968300
vn -0.078700 -0.232600 0.969400
vn -0.999900 0.006600 0.005000
vn -0.974700 0.116200 0.190900
vn -0.942600 0.141600 0.302500
vn -0.997400 0.039900 0.059500
vn 0.121600 0.085100 0.988900
vn -0.091100 -0.035600 0.995200
vn -0.203800 -0.241500 0.948700
vn -0.095200 -0.172200 0.980400
vn -0.996700 -0.015000 -0.080000
vn -0.999600 -0.019400 -0.017900
vn -0.999500 0.001300 -0.032700
vn -0.997500 0.007800 -0.069900
vn 0.481000 0.263800 0.836100
vn 0.381900 0.216700 0.898400
vn 0.167000 -0.039500 0.985200
vn 0.423700 0.117900 0.898100
vn -0.067500 -0.029800 0.997300
vn 0.296900 0.099200 0.949700
vn 0.446100 0.175300 0.877600
vn 0.081500 0.135100 0.987500
vn 0.811100 -0.134800 0.569200
vn 0.885400 -0.152200 0.439100
vn 0.882800 -0.130300 0.451200
vn 0.806500 -0.103200 0.582200
vn -0.395400 0.111400 0.911700
vn -0.357200 0.035400 0.933300
vn -0.382800 0.077200 0.920600
vn -0.458400 0.090300 0.884100
vn 0.583500 -0.011800 0.812000
vn 0.800400 -0.081400 0.593900
vn 0.781000 -0.019400 0.624200
vn 0.532600 0.097800 0.840700
vn -0.998100 0.025900 -0.056200
vn -0.997700 0.049400 -0.047100
vn -0.995600 0.083400 -0.042800
vn -0.997700 0.045200 -0.050400
vn 0.149800 0.031700 0.988200
vn -0.110700 -0.158400 0.981100
vn -0.352300 -0.087800 0.931700
vn -0.121200 0.077500 0.989600
vn 0.234600 0.262400 0.936000
vn 0.361600 0.195900 0.911500
vn 0.161400 0.217000 0.962700
vn 0.264200 0.286600 0.920900
vn 0.803200 -0.080400 0.590200
vn 0.885200 -0.111400 0.451600
vn 0.884300 -0.090700 0.457900
vn 0.804600 -0.054900 0.591200
vn -0.463500 0.114600 0.878600
vn -0.219700 0.224200 0.949400
vn -0.023900 0.315200 0.948700
vn -0.353400 0.235600 0.905300
vn 0.532400 0.074300 0.843200
vn 0.751000 -0.009100 0.660200
vn 0.729100 -0.010100 0.684300
vn 0.548100 0.000300 0.836400
vn -0.603200 0.134900 0.786100
vn -0.385300 0.078100 0.919500
vn -0.399700 0.209100 0.892500
vn -0.595100 0.268800 0.757300
vn 0.295400 -0.000300 0.955400
vn 0.269400 0.039900 0.962200
vn 0.310400 -0.054900 0.949000
vn 0.245300 -0.101300 0.964100
vn -0.802600 0.153900 0.576300
vn -0.788100 0.185200 0.586900
vn -0.774700 0.273100 0.570200
vn -0.759100 0.245200 0.602900
vn 0.485200 0.019300 0.874100
vn 0.387000 0.035600 0.921400
vn 0.314100 -0.084000 0.945600
vn 0.488200 -0.040700 0.871800
vn -0.941200 0.084600 0.327000
vn -0.912800 0.075600 0.401200
vn -0.857600 0.185100 0.479900
vn -0.954600 0.108200 0.277300
vn 0.170700 -0.251200 0.952800
vn 0.468200 -0.085300 0.879500
vn 0.564900 -0.046400 0.823800
vn 0.422600 -0.101500 0.900600
vn -0.987500 0.105200 0.117000
vn -0.927700 0.143000 0.344700
vn -0.939100 0.136900 0.315000
vn -0.976300 0.145500 0.160400
vn -0.241300 -0.283100 0.928200
vn -0.154300 -0.330700 0.931000
vn 0.041800 -0.178700 0.983000
vn -0.307500 -0.202300 0.929800
vn 0.258500 -0.140600 0.955700
vn 0.396600 -0.090700 0.913400
vn 0.510200 -0.024800 0.859600
vn 0.358100 -0.058000 0.931900
vn -0.759600 0.276200 0.588800
vn -0.725600 0.310000 0.614300
vn -0.674500 0.346300 0.651900
vn -0.767000 0.322300 0.554800
vn 0.395500 -0.095500 0.913500
vn 0.256500 -0.151200 0.954600
vn 0.284600 -0.076300 0.955600
vn 0.301300 -0.046100 0.952400
vn -0.936000 0.178700 0.303300
vn -0.814600 0.265600 0.515600
vn -0.799300 0.325600 0.505000
vn -0.897400 0.261900 0.355000
vn 0.509100 0.060900 0.858500
vn 0.531200 -0.008100 0.847200
vn 0.390900 0.063700 0.918200
vn 0.482500 0.167100 0.859800
vn -0.970500 0.173800 0.166600
vn -0.952200 0.157200 0.261900
vn -0.957100 0.173700 0.231800
vn -0.970800 0.176700 0.162100
vn -0.200900 0.059900 0.977800
vn 0.277900 0.075900 0.957600
vn 0.416600 0.210200 0.884400
vn -0.024200 0.252800 0.967200
vn -0.996400 0.067500 -0.050700
vn -0.993700 0.108600 -0.026600
vn -0.989400 0.144300 -0.014100
vn -0.993200 0.097000 -0.064100
vn -0.273800 0.152700 0.949600
vn -0.469100 0.071800 0.880200
vn -0.453400 0.234100 0.860000
vn -0.370600 0.211800 0.904300
vn 0.177300 0.219100 0.959400
vn 0.009400 0.196800 0.980400
vn -0.059700 0.198600 0.978200
vn 0.116600 0.195700 0.973700
vn 0.810400 -0.026200 0.585300
vn 0.889000 -0.071700 0.452100
vn 0.889000 -0.052400 0.454800
vn 0.817700 -0.000100 0.575500
vn -0.267600 0.303900 0.914300
vn 0.077400 0.262100 0.961900
vn 0.059200 0.257000 0.964600
vn -0.273800 0.335100 0.901500
vn 0.597400 -0.034900 0.801200
vn 0.731000 -0.006300 0.682300
vn 0.748700 0.024300 0.662400
vn 0.659800 0.005600 0.751400
vn -0.588300 0.378600 0.714500
vn -0.447500 0.353600 0.821400
vn -0.503700 0.355800 0.787200
vn -0.580100 0.357400 0.731900
vn -0.382500 0.351700 0.854400
vn -0.346600 0.425500 0.835900
vn -0.273800 0.659600 0.699900
vn -0.351500 0.603900 0.715400
vn 0.070100 0.310500 0.948000
vn -0.091500 0.298400 0.950000
vn -0.081600 0.522400 0.848700
vn 0.065100 0.530400 0.845200
vn 0.827800 0.030100 0.560200
vn 0.895600 -0.036300 0.443300
vn 0.897400 -0.017200 0.440800
vn 0.836900 0.059100 0.544100
vn -0.239300 0.436100 0.867500
vn 0.006300 0.389100 0.921200
vn 0.002600 0.574800 0.818200
vn -0.166200 0.584000 0.794500
vn 0.716200 0.083000 0.692900
vn 0.771400 0.070300 0.632400
vn 0.787500 0.118200 0.604800
vn 0.759600 0.164600 0.629200
vn -0.583900 0.393600 0.710000
vn -0.481700 0.410200 0.774300
vn -0.398700 0.553200 0.731400
vn -0.573700 0.510100 0.640900
vn 0.486700 0.119700 0.865300
vn 0.613700 0.096800 0.783500
vn 0.684400 0.231100 0.691500
vn 0.587300 0.302400 0.750700
vn -0.755300 0.378600 0.535000
vn -0.663400 0.400500 0.632000
vn -0.651500 0.487600 0.581200
vn -0.733000 0.451100 0.509100
vn 0.337600 0.172800 0.925300
vn 0.410900 0.145300 0.900000
vn 0.524900 0.318800 0.789100
vn 0.417100 0.316300 0.852000
vn -0.863900 0.348200 0.363900
vn -0.806500 0.375500 0.456600
vn -0.811200 0.416700 0.410300
vn -0.847800 0.415900 0.329100
vn 0.403700 0.252100 0.879500
vn 0.269100 0.225100 0.936400
vn 0.244900 0.355700 0.901900
vn 0.347300 0.364100 0.864200
vn -0.977300 0.166000 0.131600
vn -0.940500 0.229600 0.250300
vn -0.900900 0.354800 0.249800
vn -0.972000 0.223900 0.070500
vn 0.089700 0.394600 0.914500
vn 0.449600 0.286800 0.845900
vn 0.402800 0.429800 0.808100
vn 0.104700 0.596400 0.795800
vn -0.988300 0.132600 -0.075700
vn -0.985900 0.165800 -0.020400
vn -0.981000 0.187500 -0.049800
vn -0.982000 0.166700 -0.088700
vn -0.705300 0.517000 0.485000
vn -0.621200 0.565400 0.542500
vn -0.571700 0.646300 0.505400
vn -0.676100 0.582800 0.450800
vn 0.393200 0.288000 0.873100
vn 0.578500 0.288900 0.762700
vn 0.601300 0.224200 0.766900
vn 0.346600 0.362300 0.865200
vn -0.853300 0.441400 0.277600
vn -0.806500 0.455600 0.376600
vn -0.788400 0.510500 0.343200
vn -0.861900 0.456900 0.219900
vn 0.258700 0.445100 0.857300
vn 0.184800 0.382300 0.905300
vn 0.126400 0.501700 0.855700
vn 0.179300 0.558300 0.810000
vn -0.940300 0.339900 -0.015700
vn -0.874300 0.450200 0.181200
vn -0.874700 0.472400 0.108400
vn -0.908100 0.414100 -0.061600
vn -0.005200 0.710700 0.703500
vn 0.265500 0.560800 0.784200
vn 0.121700 0.634100 0.763600
vn -0.141000 0.714500 0.685200
vn -0.976500 0.195300 -0.091300
vn -0.965600 0.238500 -0.103500
vn -0.949800 0.288900 -0.120300
vn -0.972500 0.213600 -0.092800
vn -0.304600 0.766800 0.564900
vn -0.301300 0.759600 0.576300
vn -0.378500 0.734300 0.563500
vn -0.316800 0.774300 0.547700
vn 0.101900 0.694400 0.712400
vn -0.027600 0.744600 0.667000
vn -0.014200 0.799300 0.600700
vn 0.148900 0.755600 0.637800
vn 0.847000 0.087100 0.524300
vn 0.906600 -0.002200 0.421900
vn 0.910800 0.019100 0.412400
vn 0.857600 0.115500 0.501200
vn -0.090400 0.676100 0.731200
vn 0.057200 0.681200 0.729800
vn 0.125400 0.733300 0.668200
vn -0.021500 0.746700 0.664800
vn 0.775700 0.234800 0.585700
vn 0.800500 0.163900 0.576500
vn 0.804900 0.206500 0.556300
vn 0.782000 0.292600 0.550300
vn -0.530400 0.610800 0.587800
vn -0.325600 0.658200 0.678700
vn -0.260900 0.757100 0.598900
vn -0.466100 0.710000 0.527800
vn 0.631200 0.360800 0.686600
vn 0.715800 0.324900 0.618000
vn 0.722700 0.361700 0.588900
vn 0.681800 0.300900 0.666800
vn 0.105400 0.680600 0.725000
vn -0.077200 0.689000 0.720700
vn -0.080700 0.698000 0.711600
vn 0.034500 0.675600 0.736400
vn 0.868700 0.138400 0.475600
vn 0.920700 0.030500 0.389100
vn 0.924900 0.049200 0.376900
vn 0.879300 0.160200 0.448500
vn -0.021400 0.796800 0.603800
vn 0.104800 0.718400 0.687700
vn 0.002600 0.751600 0.659500
vn -0.082600 0.834500 0.544800
vn 0.779100 0.343400 0.524400
vn 0.815600 0.242600 0.525300
vn 0.820000 0.281900 0.498200
vn 0.778500 0.383600 0.496800
vn -0.376800 0.795400 0.474700
vn -0.211300 0.834600 0.508700
vn -0.184900 0.869800 0.457400
vn -0.296200 0.847400 0.440600
vn 0.750500 0.257400 0.608600
vn 0.749900 0.356800 0.557000
vn 0.794000 0.346500 0.499500
vn 0.820300 0.293300 0.491000
vn -0.644100 0.648000 0.406500
vn -0.503200 0.725600 0.469300
vn -0.429200 0.790600 0.436700
vn -0.611100 0.710100 0.349600
vn 0.360600 0.626400 0.691000
vn 0.647800 0.344700 0.679400
vn 0.647600 0.587800 0.484800
vn 0.359900 0.867900 0.342300
vn -0.858600 0.480900 0.177200
vn -0.775400 0.560500 0.290700
vn -0.753600 0.614300 0.233700
vn -0.846400 0.517500 0.125700
vn 0.239100 0.720300 0.651100
vn 0.184000 0.742200 0.644400
vn 0.352800 0.896900 0.266500
vn 0.425000 0.855500 0.295700
vn -0.918400 0.394200 -0.032300
vn -0.892900 0.442900 0.080800
vn -0.891400 0.449400 0.058400
vn -0.925900 0.377400 -0.014000
vn -0.155400 0.749700 0.643300
vn 0.120500 0.740100 0.661600
vn 0.241200 0.909700 0.338000
vn 0.001000 0.929900 0.367700
vn -0.968500 0.228100 -0.099400
vn -0.947600 0.307300 -0.086900
vn -0.946400 0.316600 -0.063600
vn -0.962400 0.244100 -0.118900
vn -0.340700 0.673700 0.655800
vn -0.372100 0.701300 0.608100
vn -0.200400 0.878000 0.434600
vn -0.249800 0.788200 0.562400
vn 0.331900 0.943300 0.001300
vn 0.591900 0.780800 0.200000
vn 0.515900 0.853400 -0.074400
vn 0.329100 0.921700 -0.205400
vn -0.829800 0.553300 0.073000
vn -0.737400 0.655200 0.164200
vn -0.710200 0.697500 0.095400
vn -0.811900 0.583500 0.014800
vn 0.504200 0.857800 -0.099600
vn 0.457400 0.885500 -0.081400
vn 0.449700 0.864700 -0.223600
vn 0.465100 0.838900 -0.282700
vn -0.916600 0.397200 -0.045500
vn -0.880600 0.473600 0.011000
vn -0.864300 0.501600 -0.035100
vn -0.905100 0.416100 -0.087000
vn 0.205500 0.975300 -0.080900
vn 0.355900 0.928800 -0.102800
vn 0.370500 0.859300 -0.352400
vn 0.305000 0.873500 -0.379400
vn -0.955500 0.258500 -0.141900
vn -0.939200 0.330400 -0.093400
vn -0.928700 0.349500 -0.123400
vn -0.948100 0.270100 -0.167400
vn 0.025100 0.989200 0.144400
vn 0.056900 0.998400 0.001100
vn 0.260800 0.905600 -0.334400
vn 0.301400 0.926500 -0.225100
vn 0.098500 0.884000 0.456900
vn 0.105100 0.933400 0.343100
vn 0.329900 0.942000 -0.060500
vn 0.270300 0.960800 0.061700
vn 0.890900 0.176500 0.418400
vn 0.933800 0.053700 0.353600
vn 0.938100 0.069500 0.339200
vn 0.901900 0.193000 0.386200
vn -0.102000 0.888400 0.447500
vn -0.011600 0.882300 0.470600
vn 0.124700 0.977100 0.172100
vn -0.006700 0.960900 0.276800
vn 0.781400 0.417400 0.463900
vn 0.833600 0.307200 0.459100
vn 0.841400 0.340700 0.419400
vn 0.792900 0.448500 0.412500
vn -0.247200 0.868400 0.429800
vn -0.166900 0.884900 0.434900
vn -0.095700 0.927800 0.360600
vn -0.206200 0.905000 0.372000
vn 0.860300 0.402800 0.312200
vn 0.835200 0.373300 0.403700
vn 0.857500 0.413100 0.306400
vn 0.844400 0.521000 0.124500
vn -0.587700 0.759000 0.280300
vn -0.393400 0.833300 0.388300
vn -0.370300 0.876800 0.306800
vn -0.565700 0.801500 0.193800
vn 0.393700 0.917800 -0.051300
vn 0.457400 0.880700 -0.122800
vn 0.432800 0.851000 0.297300
vn 0.369800 0.884200 0.285100
vn 0.914000 0.203300 0.351000
vn 0.946300 0.068500 0.316000
vn 0.950700 0.082000 0.298900
vn 0.924000 0.213700 0.317000
vn 0.142900 0.974900 0.170800
vn 0.284600 0.957600 0.044200
vn 0.304900 0.912900 0.271500
vn 0.193200 0.949900 0.245600
vn 0.800700 0.475300 0.364500
vn 0.857300 0.353500 0.374200
vn 0.865800 0.374700 0.331600
vn 0.805800 0.487500 0.336100
vn -0.159300 0.951100 0.264600
vn 0.005500 0.965300 0.261000
vn 0.063200 0.975200 0.212000
vn -0.118100 0.980200 0.159100
vn 0.794000 0.586600 0.159500
vn 0.842100 0.452000 0.294100
vn 0.826400 0.452400 0.335300
vn 0.720400 0.607600 0.334500
vn -0.543800 0.833000 0.101400
vn -0.353900 0.914500 0.196100
vn -0.320700 0.942700 0.091400
vn -0.518700 0.854800 0.015100
vn 0.316800 0.937000 -0.147200
vn 0.444200 0.893200 -0.069800
vn 0.313600 0.909300 0.273400
vn 0.232200 0.938600 0.255000
vn -0.792900 0.607700 -0.044100
vn -0.690300 0.723200 0.020400
vn -0.662300 0.747600 -0.048800
vn -0.774200 0.623900 -0.106500
vn 0.368000 0.908100 -0.199600
vn 0.412800 0.898000 -0.152000
vn 0.310900 0.910400 0.272800
vn 0.225200 0.940800 0.253300
vn -0.892300 0.432500 -0.129000
vn -0.851300 0.517000 -0.089800
vn -0.832900 0.535000 -0.141600
vn -0.879600 0.442900 -0.173700
vn 0.287800 0.911300 -0.294300
vn 0.292800 0.912400 -0.286000
vn 0.125800 0.965300 0.228600
vn 0.163100 0.957400 0.238100
vn -0.940500 0.279500 -0.193400
vn -0.919700 0.357900 -0.161400
vn -0.907300 0.371800 -0.196100
vn -0.932500 0.285800 -0.220600
vn 0.452000 0.873000 -0.182800
vn 0.367200 0.892100 -0.263200
vn 0.301800 0.914100 0.270800
vn 0.418700 0.859000 0.294600
vn -0.755300 0.632700 -0.170400
vn -0.646800 0.752200 -0.125600
vn -0.621400 0.756600 -0.203200
vn -0.737800 0.632900 -0.234600
vn 0.110200 0.736300 0.667600
vn 0.174100 0.739000 0.650800
vn 0.171000 0.679000 0.714000
vn 0.155600 0.632500 0.758700
vn -0.865700 0.450300 -0.218600
vn -0.819100 0.538400 -0.197700
vn -0.799800 0.544700 -0.252300
vn -0.852600 0.451100 -0.263700
vn -0.007600 0.714400 0.699600
vn 0.000800 0.717800 0.696200
vn 0.036800 0.637000 0.770000
vn -0.034100 0.647500 0.761300
vn -0.924200 0.290300 -0.248000
vn -0.898000 0.372300 -0.234300
vn -0.884700 0.378900 -0.271400
vn -0.916000 0.291500 -0.275500
vn 0.193600 0.700800 0.686500
vn 0.077700 0.699100 0.710700
vn -0.051000 0.697800 0.714400
vn 0.038600 0.751400 0.658700
vn 0.209100 0.794700 0.569800
vn 0.229000 0.728400 0.645600
vn 0.147900 0.820800 0.551700
vn 0.160200 0.887300 0.432400
vn 0.934600 0.217100 0.281800
vn 0.957400 0.076000 0.278600
vn 0.962700 0.085800 0.256600
vn 0.944100 0.221100 0.244500
vn 0.108700 0.952100 0.285800
vn 0.163300 0.876800 0.452300
vn 0.093800 0.956600 0.275900
vn 0.039900 0.992000 0.119900
vn 0.817800 0.486600 0.307200
vn 0.883300 0.370800 0.286800
vn 0.895100 0.376400 0.238800
vn 0.839200 0.479400 0.256600
vn -0.094200 0.994500 0.045500
vn 0.041400 0.989300 0.140100
vn 0.012500 0.999900 -0.003400
vn -0.072300 0.994300 -0.078500
vn 0.692400 0.518900 0.501300
vn 0.818000 0.436000 0.375300
vn 0.841500 0.402500 0.360200
vn 0.723300 0.440300 0.531900
vn -0.492100 0.867500 -0.072500
vn -0.290600 0.956700 -0.017000
vn -0.242000 0.962200 -0.124500
vn -0.458600 0.872900 -0.166500
vn 0.091600 0.787000 0.610100
vn 0.244500 0.760100 0.602000
vn 0.306700 0.713900 0.629400
vn 0.072900 0.751000 0.656200
vn 0.057100 0.994500 -0.087800
vn 0.146200 0.987400 -0.060200
vn 0.271400 0.930800 -0.244800
vn 0.130500 0.976400 -0.171800
vn 0.859900 0.469700 0.199800
vn 0.912900 0.360000 0.192200
vn 0.924700 0.351600 0.146000
vn 0.878300 0.450100 0.160900
vn -0.072500 0.984800 -0.157800
vn -0.003900 0.993500 -0.113600
vn -0.005600 0.989300 -0.145800
vn -0.106000 0.974200 -0.199300
vn 0.848000 0.394600 0.353600
vn 0.878200 0.401900 0.259200
vn 0.896700 0.415000 0.154000
vn 0.919900 0.359700 0.155800
vn -0.427100 0.866000 -0.260000
vn -0.214100 0.952800 -0.215100
vn -0.214300 0.933800 -0.286400
vn -0.405200 0.847400 -0.343100
vn 0.182000 0.843400 0.505500
vn 0.523000 0.734900 0.431600
vn 0.740300 0.649600 0.172900
vn 0.393300 0.890200 0.229900
vn -0.719000 0.627100 -0.299500
vn -0.603700 0.744300 -0.285600
vn -0.576400 0.732400 -0.362300
vn -0.701500 0.614000 -0.361700
vn 0.283000 0.710400 0.644300
vn 0.250300 0.747500 0.615300
vn 0.344300 0.891300 0.295000
vn 0.425000 0.855400 0.295900
vn -0.838400 0.449300 -0.308500
vn -0.786300 0.536500 -0.306400
vn -0.767800 0.531800 -0.357200
vn -0.827600 0.442900 -0.344700
vn 0.028700 0.857500 0.513600
vn 0.148800 0.790900 0.593600
vn 0.286600 0.939900 0.185400
vn 0.097600 0.994300 0.042800
vn -0.907600 0.290400 -0.303200
vn -0.875800 0.372700 -0.306800
vn -0.864700 0.371000 -0.338500
vn -0.899700 0.285800 -0.329700
vn -0.006000 0.968400 0.249000
vn -0.055600 0.923300 0.379900
vn -0.031600 0.990500 -0.133400
vn 0.003500 0.957100 -0.289800
vn 0.231600 0.972700 0.009100
vn 0.172000 0.978000 0.118000
vn 0.234300 0.907800 -0.347800
vn 0.346800 0.883800 -0.314100
vn 0.953500 0.218200 0.208100
vn 0.968300 0.076700 0.237600
vn 0.973500 0.081600 0.213400
vn 0.961200 0.214800 0.172900
vn -0.832700 0.451400 -0.320800
vn -0.756600 0.533800 -0.377700
vn -0.729800 0.569000 -0.379000
vn -0.841500 0.458500 -0.285600
vn 0.129800 0.939800 -0.316200
vn 0.373100 0.908400 -0.188200
vn 0.439100 0.845500 -0.303800
vn 0.167700 0.920300 -0.353400
vn -0.893000 0.278500 -0.353600
vn -0.877000 0.354400 -0.324400
vn -0.894500 0.325700 -0.306200
vn -0.891300 0.267700 -0.365900
vn -0.011900 0.892800 -0.450300
vn -0.066400 0.905000 -0.420200
vn -0.098800 0.920700 -0.377500
vn -0.059300 0.946000 -0.318700
vn 0.400100 0.876900 -0.266200
vn 0.242900 0.902300 -0.356200
vn 0.221200 0.956200 -0.191400
vn 0.382900 0.911600 -0.149400
vn 0.968800 0.205100 0.138700
vn 0.978300 0.068900 0.195100
vn 0.983500 0.067500 0.167900
vn 0.975400 0.193900 0.105000
vn 0.217100 0.955800 -0.198400
vn 0.375900 0.899100 -0.224300
vn 0.381500 0.904000 -0.193100
vn 0.254400 0.930500 -0.263300
vn 0.897600 0.422400 0.125700
vn 0.939400 0.325100 0.108900
vn 0.950500 0.303500 0.066600
vn 0.919000 0.383900 0.089400
vn -0.150500 0.946200 -0.286400
vn 0.002800 0.977300 -0.211700
vn 0.016700 0.942100 -0.334900
vn -0.189000 0.894700 -0.404600
vn 0.926900 0.375000 0.015400
vn 0.888800 0.449300 0.089800
vn 0.882200 0.468000 0.052600
vn 0.895100 0.443000 -0.050700
vn -0.396400 0.813000 -0.426400
vn -0.252600 0.892600 -0.373400
vn -0.283100 0.838600 -0.465300
vn -0.393300 0.771300 -0.500400
vn 0.603000 0.788000 -0.124400
vn 0.868400 0.491700 -0.062900
vn 0.888000 0.415300 -0.197500
vn 0.710600 0.604900 -0.359200
vn -0.680900 0.599400 -0.420800
vn -0.559100 0.704600 -0.436900
vn -0.537200 0.677800 -0.501800
vn -0.658600 0.592400 -0.464000
vn 0.469700 0.874000 -0.124500
vn 0.417400 0.897700 -0.140700
vn 0.505400 0.754300 -0.419100
vn 0.520000 0.785300 -0.335900
vn 0.938400 0.343200 0.038300
vn 0.961900 0.271400 0.033600
vn 0.970600 0.240200 -0.011100
vn 0.955100 0.294900 -0.028400
vn -0.201200 0.830300 -0.519800
vn 0.014500 0.884900 -0.465500
vn -0.008300 0.813300 -0.581700
vn -0.199100 0.759700 -0.619100
vn 0.856600 0.511000 -0.071600
vn 0.895600 0.444700 0.013500
vn 0.917600 0.386500 -0.092800
vn 0.859500 0.483800 -0.164900
vn -0.393000 0.725100 -0.565400
vn -0.296900 0.781600 -0.548600
vn -0.293900 0.725900 -0.621800
vn -0.396800 0.675100 -0.621800
vn 0.761900 0.533700 -0.366900
vn 0.859900 0.476400 -0.183500
vn 0.825500 0.519100 -0.221700
vn 0.767900 0.550100 -0.328100
vn -0.619300 0.597400 -0.509500
vn -0.529100 0.640500 -0.556500
vn -0.511200 0.616600 -0.598700
vn -0.584800 0.591100 -0.555500
vn 0.623600 0.688300 -0.370400
vn 0.593300 0.654500 -0.468600
vn 0.644900 0.622200 -0.443600
vn 0.710500 0.606100 -0.357500
vn -0.836700 0.408900 -0.364100
vn -0.688700 0.573800 -0.443000
vn -0.665100 0.512000 -0.543600
vn -0.805900 0.334700 -0.488400
vn 0.292300 0.908900 -0.297300
vn 0.578800 0.769600 -0.269700
vn 0.720800 0.641700 -0.261800
vn 0.445600 0.823600 -0.350900
vn -0.892000 0.251600 -0.375600
vn -0.893700 0.286400 -0.345200
vn -0.873100 0.259400 -0.412800
vn -0.892300 0.226500 -0.390500
vn -0.039200 0.943800 -0.328200
vn -0.029600 0.940700 -0.337800
vn 0.069200 0.888200 -0.454100
vn 0.017700 0.849900 -0.526600
vn 0.389000 0.885700 -0.253400
vn 0.250600 0.930000 -0.268900
vn 0.324100 0.792800 -0.516100
vn 0.445100 0.783700 -0.433200
vn 0.981600 0.176800 0.071600
vn 0.987200 0.051500 0.150800
vn 0.991000 0.045200 0.126100
vn 0.986400 0.158800 0.041100
vn 0.238700 0.895400 -0.375700
vn 0.361900 0.884200 -0.295100
vn 0.373600 0.822000 -0.429700
vn 0.217700 0.839900 -0.497100
vn 0.516600 0.679100 -0.521500
vn 0.795200 0.517100 -0.316600
vn 0.795600 0.462900 -0.390700
vn 0.463100 0.577600 -0.672200
vn -0.887100 0.200000 -0.415800
vn -0.859500 0.250100 -0.445800
vn -0.856800 0.232600 -0.460100
vn -0.881500 0.171500 -0.440000
vn 0.091200 0.667400 -0.739100
vn 0.104000 0.725800 -0.680000
vn 0.046600 0.567400 -0.822100
vn 0.142100 0.553500 -0.820600
vn 0.526500 0.614600 -0.587300
vn 0.392600 0.621000 -0.678300
vn 0.444700 0.534700 -0.718500
vn 0.591200 0.512000 -0.623100
vn 0.990300 0.138400 0.013600
vn 0.992800 0.028400 0.116500
vn 0.995000 0.018100 0.098500
vn 0.993000 0.116700 -0.014100
vn 0.210000 0.735600 -0.644000
vn 0.450400 0.685000 -0.572600
vn 0.531700 0.571900 -0.624700
vn 0.209400 0.657200 -0.724000
vn 0.960600 0.245900 -0.129200
vn 0.976600 0.207100 -0.057800
vn 0.978100 0.177200 -0.109200
vn 0.952000 0.200300 -0.231400
vn -0.159200 0.676700 -0.718800
vn -0.040800 0.704100 -0.708900
vn -0.046900 0.660300 -0.749500
vn -0.140600 0.650300 -0.746500
vn 0.854200 0.364600 -0.370700
vn 0.920600 0.301200 -0.248600
vn 0.886100 0.225700 -0.404700
vn 0.799400 0.236000 -0.552500
vn -0.394300 0.619100 -0.679100
vn -0.268000 0.664000 -0.698000
vn -0.261200 0.621800 -0.738300
vn -0.387900 0.575000 -0.720400
vn 0.754500 0.450600 -0.477100
vn 0.805800 0.408600 -0.428600
vn 0.751800 0.235000 -0.616100
vn 0.761000 0.260300 -0.594200
vn -0.573000 0.542100 -0.614600
vn -0.478600 0.594000 -0.646600
vn -0.441800 0.563900 -0.697700
vn -0.596900 0.462200 -0.655800
vn 0.777800 0.501400 -0.378900
vn 0.697100 0.510400 -0.503500
vn 0.807100 0.341000 -0.481900
vn 0.842700 0.407200 -0.352100
vn -0.772000 0.302700 -0.558800
vn -0.685100 0.399800 -0.608900
vn -0.703000 0.343100 -0.622900
vn -0.751600 0.322800 -0.575200
vn -0.158800 0.664700 -0.730000
vn 0.018700 0.664300 -0.747200
vn 0.111700 0.549900 -0.827700
vn -0.130600 0.578400 -0.805300
vn 0.736600 0.178000 -0.652500
vn 0.825600 0.195100 -0.529400
vn 0.767800 0.249900 -0.589800
vn 0.725800 0.218900 -0.652200
vn -0.359000 0.543200 -0.759000
vn -0.320300 0.580100 -0.748900
vn -0.381200 0.535400 -0.753700
vn -0.347900 0.519300 -0.780500
vn 0.825100 0.190700 -0.531700
vn 0.735400 0.167900 -0.656400
vn 0.772200 0.221300 -0.595500
vn 0.875600 0.217400 -0.431300
vn -0.648000 0.370600 -0.665400
vn -0.442700 0.513400 -0.735100
vn -0.489500 0.430400 -0.758400
vn -0.670100 0.297800 -0.679900
vn 0.875600 0.305100 -0.374300
vn 0.895500 0.234700 -0.378200
vn 0.915600 0.187300 -0.355800
vn 0.841800 0.177900 -0.509600
vn -0.748700 0.321600 -0.579600
vn -0.681300 0.337700 -0.649400
vn -0.640100 0.336200 -0.690800
vn -0.753800 0.293700 -0.587700
vn 0.339800 0.420300 -0.841300
vn 0.731300 0.378100 -0.567600
vn 0.572300 0.174800 -0.801200
vn 0.252100 0.170600 -0.952500
vn -0.874000 0.149100 -0.462400
vn -0.863300 0.195500 -0.465200
vn -0.870800 0.166600 -0.462400
vn -0.872600 0.128500 -0.471100
vn 0.253800 0.504300 -0.825400
vn 0.061000 0.425100 -0.903100
vn 0.203300 0.282500 -0.937400
vn 0.411500 0.432500 -0.802200
vn 0.632500 0.522500 -0.571800
vn 0.504300 0.526600 -0.684300
vn 0.621100 0.523300 -0.583400
vn 0.678400 0.562600 -0.472400
vn 0.994700 0.096600 -0.034700
vn 0.995600 -0.000700 0.093800
vn 0.996600 -0.015800 0.080100
vn 0.996000 0.072600 -0.052400
vn 0.224600 0.631900 -0.741700
vn 0.545100 0.573800 -0.611300
vn 0.447100 0.629100 -0.635800
vn 0.154700 0.574200 -0.803900
vn 0.929800 0.186600 -0.317100
vn 0.976800 0.157500 -0.144700
vn 0.976700 0.154800 -0.148500
vn 0.903100 0.236900 -0.358000
vn -0.874000 0.108600 -0.473700
vn -0.871300 0.133700 -0.472200
vn -0.860200 0.094100 -0.501200
vn -0.878800 0.086900 -0.469100
vn 0.644100 0.361100 -0.674300
vn 0.440500 0.208900 -0.873100
vn 0.664400 0.292000 -0.688000
vn 0.818500 0.381000 -0.430000
vn 0.663900 0.548500 -0.508200
vn 0.765000 0.464800 -0.445700
vn 0.820600 0.424900 -0.382200
vn 0.575200 0.464200 -0.673500
vn 0.996900 0.048600 -0.061300
vn 0.996200 -0.037400 0.078200
vn 0.996000 -0.055000 0.070600
vn 0.997800 0.024300 -0.061500
vn 0.060400 0.463700 -0.883900
vn 0.291900 0.565100 -0.771600
vn 0.154500 0.435200 -0.886900
vn 0.070200 0.442600 -0.893900
vn 0.885800 0.309800 -0.345500
vn 0.982400 0.145100 -0.117900
vn 0.989700 0.119700 -0.077900
vn 0.882200 0.330700 -0.335200
vn -0.108200 0.464700 -0.878800
vn 0.151800 0.436000 -0.887000
vn 0.134400 0.447200 -0.884200
vn -0.140500 0.409100 -0.901600
vn 0.752900 0.304500 -0.583500
vn 0.730400 0.347100 -0.588200
vn 0.688300 0.419400 -0.591900
vn 0.769100 0.375300 -0.517400
vn -0.389000 0.429500 -0.814900
vn -0.374500 0.460900 -0.804500
vn -0.361000 0.354400 -0.862500
vn -0.445400 0.314900 -0.838100
vn 0.868100 0.274400 -0.413600
vn 0.808400 0.316400 -0.496300
vn 0.829800 0.361700 -0.425000
vn 0.835000 0.317000 -0.449800
vn -0.630100 0.291900 -0.719500
vn -0.566100 0.306700 -0.765100
vn -0.566700 0.305300 -0.765300
vn -0.576700 0.376600 -0.725000
vn 0.672500 0.083300 -0.735400
vn 0.867500 0.180700 -0.463500
vn 0.710200 0.211600 -0.671400
vn 0.469000 0.132400 -0.873200
vn -0.782000 0.242100 -0.574300
vn -0.615500 0.351100 -0.705600
vn -0.650100 0.336500 -0.681300
vn -0.813900 0.162200 -0.557900
vn 0.315500 0.088000 -0.944800
vn 0.395300 0.035500 -0.917800
vn 0.353600 0.129900 -0.926300
vn 0.454700 0.194200 -0.869200
vn 0.992200 -0.102000 0.071400
vn 0.971300 -0.162100 0.173700
vn -0.953800 -0.057600 -0.294900
vn -0.928600 -0.031900 -0.369600
vn -0.929800 -0.059300 -0.363200
vn 0.965500 -0.189900 0.177800
vn -0.931500 -0.086500 -0.353400
vn 0.957700 -0.218800 0.186700
vn -0.934000 -0.110800 -0.339500
vn 0.948900 -0.246300 0.197300
vn -0.936700 -0.131000 -0.324600
vn 0.940700 -0.269700 0.205600
vn -0.937900 -0.144800 -0.315200
vn 0.934200 -0.288600 0.209800
vn -0.937700 -0.152600 -0.311900
vn 0.929400 -0.303700 0.209800
vn -0.937700 -0.155200 -0.310900
vn 0.925900 -0.314500 0.209000
vn -0.938000 -0.155600 -0.309700
vn 0.923800 -0.319100 0.211400
vn -0.938400 -0.155700 -0.308400
vn 0.923900 -0.315900 0.216000
vn -0.939300 -0.153600 -0.306700
vn 0.926100 -0.305900 0.221000
vn -0.942000 -0.147500 -0.301600
vn 0.928500 -0.292300 0.228800
vn -0.947400 -0.138100 -0.288800
vn 0.929900 -0.276900 0.242100
vn -0.955100 -0.124800 -0.268800
vn 0.929900 -0.258900 0.261100
vn -0.962800 -0.107300 -0.248100
vn 0.928900 -0.238000 0.283700
vn -0.969400 -0.085600 -0.230100
vn 0.927800 -0.215100 0.304700
vn -0.974600 -0.062600 -0.214900
vn 0.927600 -0.191200 0.320700
vn -0.977900 -0.042000 -0.204700
vn 0.928900 -0.167400 0.330400
vn -0.978900 -0.021700 -0.203000
vn 0.931600 -0.144100 0.333700
vn -0.978000 -0.000500 -0.208300
vn 0.935400 -0.123000 0.331400
vn -0.976300 0.019500 -0.215600
vn 0.939800 -0.105600 0.325000
vn -0.973500 0.037800 -0.225600
vn 0.944600 -0.090700 0.315300
vn -0.969800 0.052800 -0.238100
vn 0.949700 -0.077700 0.303300
vn -0.965300 0.063800 -0.253300
vn 0.954800 -0.067800 0.289200
vn -0.959900 0.070200 -0.271400
vn 0.960000 -0.062100 0.273100
vn -0.954200 0.071100 -0.290500
vn 0.964800 -0.061200 0.255900
vn -0.948900 0.066800 -0.308500
vn 0.968900 -0.064900 0.238800
vn -0.943800 0.057600 -0.325500
vn 0.972300 -0.072200 0.222200
vn -0.939000 0.044300 -0.341100
vn 0.974900 -0.082200 0.207000
vn -0.934500 0.028400 -0.354700
vn 0.976400 -0.095700 0.193600
vn -0.930300 0.010700 -0.366700
vn 0.976600 -0.114100 0.182400
vn -0.928200 -0.008800 -0.372000
vn 0.761100 0.427800 -0.487400
vn 0.705600 0.383400 -0.595900
vn 0.777800 0.227900 -0.585700
vn 0.822400 0.325400 -0.466600
vn -0.441000 0.264500 -0.857600
vn -0.382000 0.259600 -0.887000
vn -0.391100 0.192800 -0.899900
vn -0.416800 0.204200 -0.885700
vn 0.746500 0.373700 -0.550600
vn 0.823500 0.405900 -0.396400
vn 0.839400 0.358600 -0.408400
vn 0.687900 0.415800 -0.594900
vn -0.561300 0.400900 -0.724000
vn -0.470400 0.354700 -0.808000
vn -0.389600 0.238200 -0.889600
vn -0.589300 0.242200 -0.770700
vn 0.446800 0.269800 -0.853000
vn 0.580400 0.302400 -0.756000
vn 0.538700 0.419800 -0.730500
vn 0.495900 0.404500 -0.768400
vn -0.841300 0.112300 -0.528800
vn -0.733400 0.277000 -0.620800
vn -0.788100 0.176800 -0.589600
vn -0.862500 0.098800 -0.496400
vn 0.615100 0.413900 -0.671000
vn 0.451600 0.326000 -0.830500
vn 0.571300 0.459700 -0.679800
vn 0.719100 0.493900 -0.488800
vn -0.881000 0.062000 -0.468900
vn -0.850400 0.080000 -0.520000
vn -0.851500 0.067800 -0.520000
vn -0.884200 0.032900 -0.465800
vn 0.818900 0.488900 -0.300500
vn 0.773100 0.477400 -0.417600
vn 0.776000 0.480600 -0.408400
vn 0.737100 0.386500 -0.554200
vn 0.975000 -0.136700 0.175300
vn 0.994100 -0.079800 0.073600
vn 0.471900 0.329700 -0.817600
vn 0.740700 0.395000 -0.543400
vn 0.599400 0.224400 -0.768300
vn 0.469300 0.238200 -0.850200
vn 0.998100 -0.010100 -0.060000
vn 0.997300 -0.046600 -0.056200
vn 0.135700 0.465300 -0.874700
vn 0.187200 0.398200 -0.897900
vn 0.259700 0.305700 -0.916000
vn 0.158500 0.323200 -0.933000
vn 0.921400 0.213300 -0.324600
vn 0.996600 0.049400 -0.066000
vn 0.996900 -0.025200 -0.073700
vn 0.941200 0.065600 -0.331500
vn -0.242700 0.330200 -0.912200
vn 0.012900 0.435300 -0.900200
vn -0.115800 0.300100 -0.946800
vn -0.347300 0.230400 -0.909000
vn -0.903000 0.032300 -0.428400
vn -0.902400 0.011800 -0.430800
vn -0.901300 0.046200 -0.430600
vn 0.951100 -0.187000 0.245700
vn -0.901000 0.056400 -0.430000
vn -0.900300 0.074100 -0.428900
vn -0.903600 0.094800 -0.417700
vn -0.905500 0.117700 -0.407700
vn -0.910200 0.134900 -0.391500
vn -0.912000 0.153300 -0.380400
vn -0.917500 0.163900 -0.362400
vn -0.919400 0.178700 -0.350300
vn -0.925600 0.182400 -0.331600
vn -0.928300 0.194400 -0.317100
vn -0.935300 0.192200 -0.296900
vn -0.938600 0.201200 -0.280100
vn -0.945400 0.193800 -0.261900
vn -0.949500 0.198800 -0.242900
vn -0.955600 0.187000 -0.227700
vn -0.960200 0.186800 -0.207500
vn -0.965400 0.172200 -0.195900
vn -0.970200 0.166400 -0.175800
vn -0.974400 0.149900 -0.167400
vn -0.978700 0.139200 -0.150900
vn -0.981900 0.120900 -0.145800
vn -0.985700 0.104200 -0.132600
vn -0.988100 0.083000 -0.129600
vn -0.990800 0.060900 -0.120600
vn -0.992100 0.035800 -0.119900
vn -0.993100 0.012200 -0.116800
vn -0.992400 -0.004500 -0.122500
vn -0.991900 -0.014200 -0.125800
vn -0.990700 -0.026200 -0.133300
vn -0.989300 -0.046100 -0.138400
vn -0.986100 -0.073500 -0.148700
vn -0.982300 -0.100500 -0.158200
vn -0.977200 -0.124500 -0.172000
vn -0.973900 -0.139700 -0.178800
vn -0.970000 -0.147600 -0.192900
vn -0.964200 -0.160700 -0.210900
vn -0.955400 -0.174000 -0.238700
vn -0.947800 -0.186000 -0.258900
vn -0.940600 -0.191100 -0.280600
vn -0.935700 -0.195200 -0.293900
vn -0.933000 -0.192800 -0.303800
vn -0.933500 -0.191100 -0.303200
vn -0.936000 -0.184900 -0.299300
vn -0.937500 -0.181300 -0.296900
vn -0.936500 -0.177400 -0.302300
vn -0.933800 -0.174800 -0.312200
vn -0.930600 -0.173500 -0.322200
vn -0.928200 -0.175100 -0.328300
vn -0.927800 -0.179400 -0.326900
vn -0.927100 -0.186800 -0.324800
vn -0.926800 -0.188700 -0.324700
vn -0.923600 -0.187100 -0.334600
vn -0.921100 -0.178200 -0.346000
vn -0.916300 -0.165100 -0.364800
vn -0.913300 -0.145900 -0.380200
vn -0.907500 -0.122900 -0.401700
vn -0.904300 -0.103800 -0.414100
vn -0.900900 -0.091100 -0.424300
vn -0.901700 -0.074200 -0.425900
vn -0.901200 -0.046400 -0.430800
vn -0.902300 -0.017600 -0.430700
usemtl Material.009
s 1
f 1922//1 512//2 25//3 506//4
f 1921//5 514//6 18//7 499//8
f 1920//9 511//10 26//11 507//12
f 1919//13 513//14 19//15 500//16
f 1918//17 515//18 27//19 508//20
f 1917//21 516//22 20//23 501//24
f 1916//25 517//26 28//27 509//28
f 1915//29 518//30 21//31 502//32
f 1914//33 519//34 29//35 510//36
f 1913//37 520//38 22//39 503//40
f 1912//41 522//42 23//43 504//44
f 1911//45 523//46 16//47 497//48
f 1910//49 524//50 24//51 505//52
f 1909//53 525//54 17//55 498//56
f 1908//57 541//58 39//59 534//60
f 1907//61 543//62 32//63 527//64
f 1906//65 540//66 40//67 535//68
f 1905//69 542//70 33//71 528//72
f 1904//73 544//74 41//75 536//76
f 1903//77 545//78 34//79 529//80
f 1902//81 546//82 42//83 537//84
f 1901//85 547//86 35//87 530//88
f 1900//89 548//90 43//91 538//92
f 1899//93 549//94 36//95 531//96
f 1898//97 550//98 44//99 539//100
f 1897//101 551//102 37//103 532//104
f 1896//105 553//106 38//107 533//108
f 1895//109 554//110 31//111 526//112
f 1894//113 570//114 58//115 567//116
f 1893//117 572//118 51//119 560//120
f 1892//121 569//122 59//123 568//124
f 1891//125 571//126 52//127 561//128
f 1890//129 574//130 53//131 562//132
f 1889//133 575//134 46//135 555//136
f 1888//137 576//138 54//139 563//140
f 1887//141 577//142 47//143 556//144
f 1886//145 578//146 55//147 564//148
f 1885//149 579//150 48//151 557//152
f 1884//153 580//154 56//155 565//156
f 1883//157 581//158 49//159 558//160
f 1882//161 582//162 57//163 566//164
f 1881//165 583//166 50//167 559//168
f 1880//169 599//170 62//171 585//172
f 1879//173 601//174 70//175 593//176
f 1878//177 598//178 63//179 586//180
f 1877//181 600//182 71//183 594//184
f 1876//185 602//186 64//187 587//188
f 1875//189 603//190 72//191 595//192
f 1874//193 604//194 65//195 588//196
f 1873//197 605//198 73//199 596//200
f 1872//201 606//202 66//203 589//204
f 1871//205 607//206 74//207 597//208
f 1870//209 608//210 67//211 590//212
f 1869//213 610//214 68//215 591//216
f 1868//217 611//218 61//219 584//220
f 1867//221 612//222 69//223 592//224
f 1866//225 628//226 81//227 618//228
f 1865//229 630//230 89//231 626//232
f 1864//233 627//234 82//235 619//236
f 1863//237 631//238 83//239 620//240
f 1862//241 632//242 76//243 613//244
f 1861//245 633//246 84//247 621//248
f 1860//249 634//250 77//251 614//252
f 1859//253 635//254 85//255 622//256
f 1858//257 636//258 78//259 615//260
f 1857//261 637//262 86//263 623//264
f 1856//265 638//266 79//267 616//268
f 1855//269 639//270 87//271 624//272
f 1854//273 640//274 80//275 617//276
f 1853//277 641//278 88//279 625//280
f 1852//281 657//282 100//283 651//284
f 1851//285 659//286 93//287 644//288
f 1850//289 656//290 101//291 652//292
f 1849//293 658//294 94//295 645//296
f 1848//297 660//298 102//299 653//300
f 1847//301 661//302 95//303 646//304
f 1846//305 662//306 103//307 654//308
f 1845//309 663//310 96//311 647//312
f 1844//313 664//314 104//315 655//316
f 1843//317 665//318 97//319 648//320
f 1842//321 667//322 98//323 649//324
f 1841//325 668//326 91//327 642//328
f 1840//329 669//330 99//331 650//332
f 1839//333 670//334 92//335 643//336
f 1838//337 686//338 119//339 684//340
f 1837//341 688//342 112//343 677//344
f 1836//345 687//346 113//347 678//348
f 1835//349 689//350 106//351 671//352
f 1834//353 690//354 114//355 679//356
f 1833//357 691//358 107//359 672//360
f 1832//361 692//362 115//363 680//364
f 1831//365 693//366 108//367 673//368
f 1830//369 694//370 116//371 681//372
f 1829//373 695//374 109//375 674//376
f 1828//377 696//378 117//379 682//380
f 1827//381 697//382 110//383 675//384
f 1826//385 698//386 118//387 683//388
f 1825//389 699//390 111//391 676//392
f 1824//393 715//394 131//395 710//396
f 1823//397 717//398 124//399 703//400
f 1822//401 714//402 132//403 711//404
f 1821//405 716//406 125//407 704//408
f 1820//409 718//410 133//411 712//412
f 1819//413 719//414 126//415 705//416
f 1818//417 720//418 134//419 713//420
f 1817//421 721//422 127//423 706//424
f 1816//425 723//426 128//424 707//427
f 1815//428 724//429 121//430 700//431
f 1814//432 725//433 129//434 708//435
f 1813//436 726//437 122//438 701//439
f 1812//440 727//441 130//442 709//443
f 1811//444 728//445 123//446 702//447
f 1810//448 746//449 143//450 736//451
f 1809//452 743//453 136//454 729//455
f 1808//456 745//457 144//458 737//459
f 1807//460 747//461 137//462 730//463
f 1806//464 748//465 145//466 738//467
f 1805//468 749//469 138//470 731//471
f 1804//472 750//473 146//474 739//475
f 1803//476 751//477 139//478 732//479
f 1802//480 752//481 147//482 740//483
f 1801//484 753//485 140//486 733//487
f 1800//488 754//489 148//490 741//491
f 1799//492 755//493 141//494 734//495
f 1798//496 756//497 149//498 742//499
f 1797//500 757//501 142//502 735//503
f 1796//504 773//505 154//506 761//507
f 1795//508 775//509 162//510 769//511
f 1794//512 772//513 155//514 762//515
f 1793//516 774//517 163//518 770//519
f 1792//520 776//521 156//522 763//523
f 1791//524 777//525 164//526 771//527
f 1790//528 778//529 157//530 764//531
f 1789//532 780//533 158//534 765//535
f 1788//536 781//537 151//538 758//539
f 1787//540 782//541 159//542 766//543
f 1786//544 783//545 152//546 759//547
f 1785//548 784//549 160//550 767//551
f 1784//552 785//553 153//554 760//555
f 1783//556 786//557 161//558 768//559
f 1782//560 802//561 173//562 794//563
f 1781//564 804//565 166//566 787//567
f 1780//568 801//569 174//570 795//571
f 1779//572 803//573 167//574 788//575
f 1778//576 805//577 175//578 796//579
f 1777//580 806//581 168//582 789//583
f 1776//584 807//585 176//586 797//587
f 1775//588 808//589 169//590 790//591
f 1774//592 809//593 177//594 798//595
f 1773//596 810//597 170//598 791//599
f 1772//600 811//601 178//602 799//603
f 1771//604 812//605 171//606 792//607
f 1770//608 813//609 179//610 800//611
f 1769//612 814//613 172//614 793//615
f 1768//616 831//617 192//618 827//619
f 1767//620 833//621 185//622 820//623
f 1766//624 830//625 193//626 828//627
f 1765//628 832//629 186//630 821//631
f 1764//632 834//633 194//634 829//635
f 1763//636 835//637 187//638 822//639
f 1762//640 837//641 188//642 823//643
f 1761//644 838//645 181//646 816//647
f 1760//648 839//649 189//650 824//651
f 1759//652 840//653 182//654 817//655
f 1758//656 841//657 190//658 825//659
f 1757//660 842//661 183//662 818//663
f 1756//664 843//665 191//666 826//667
f 1755//668 844//669 184//670 819//671
f 1754//672 860//673 196//674 845//675
f 1753//676 862//677 204//678 853//679
f 1752//680 859//681 197//682 846//683
f 1751//684 861//685 205//686 854//687
f 1750//688 863//689 198//690 847//691
f 1749//692 864//693 206//694 855//695
f 1748//696 865//697 199//698 848//699
f 1747//700 866//701 207//702 856//703
f 1746//704 867//705 200//706 849//707
f 1745//708 868//709 208//710 857//711
f 1744//712 869//713 201//714 850//715
f 1743//716 870//717 209//718 858//719
f 1742//720 871//721 202//722 851//723
f 1741//724 873//725 203//726 852//727
f 1740//728 889//729 215//730 878//731
f 1739//732 891//733 223//734 886//735
f 1738//736 888//737 216//738 879//739
f 1737//740 890//741 224//742 887//743
f 1736//744 892//745 217//746 880//747
f 1735//748 894//749 218//750 881//751
f 1734//752 895//753 211//754 874//755
f 1733//756 896//757 219//758 882//759
f 1732//760 897//761 212//762 875//763
f 1731//764 898//765 220//766 883//767
f 1730//768 899//769 213//770 876//771
f 1729//772 900//773 221//774 884//775
f 1728//776 901//777 214//778 877//779
f 1727//780 902//781 222//782 885//783
f 1726//784 918//785 234//786 911//787
f 1725//788 920//789 227//790 904//791
f 1724//792 917//793 235//794 912//795
f 1723//796 919//797 228//798 905//799
f 1722//800 921//801 236//802 913//803
f 1721//804 922//805 229//806 906//807
f 1720//808 923//809 237//810 914//811
f 1719//812 924//813 230//814 907//815
f 1718//816 925//817 238//818 915//819
f 1717//820 926//821 231//822 908//823
f 1716//824 927//825 239//826 916//827
f 1715//828 928//829 232//830 909//831
f 1714//832 930//833 233//834 910//835
f 1713//836 931//837 226//838 903//839
f 1712//840 947//841 253//842 944//843
f 1711//844 949//845 246//846 937//847
f 1710//848 946//849 254//850 945//851
f 1709//852 948//853 247//854 938//855
f 1708//856 951//857 248//858 939//859
f 1707//860 952//861 241//862 932//863
f 1706//864 953//865 249//866 940//867
f 1705//868 954//869 242//870 933//871
f 1704//872 955//873 250//874 941//875
f 1703//876 956//877 243//878 934//879
f 1702//880 957//881 251//882 942//883
f 1701//884 958//885 244//886 935//887
f 1700//888 959//889 252//890 943//891
f 1699//892 960//893 245//894 936//895
f 1698//896 976//897 265//898 970//899
f 1697//900 978//901 258//902 963//903
f 1696//904 975//905 266//906 971//907
f 1695//908 977//909 259//910 964//911
f 1694//912 979//913 267//914 972//915
f 1693//916 980//917 260//918 965//919
f 1692//920 981//921 268//922 973//923
f 1691//924 982//925 261//926 966//927
f 1690//928 983//929 269//930 974//931
f 1689//932 984//933 262//934 967//935
f 1688//936 986//937 263//938 968//939
f 1687//940 987//941 256//942 961//943
f 1686//944 988//945 264//946 969//947
f 1685//948 989//949 257//950 962//951
f 1684//952 1005//953 284//954 1003//955
f 1683//956 1007//957 277//958 996//959
f 1682//960 1006//961 278//962 997//963
f 1681//964 1008//965 271//966 990//967
f 1680//968 1009//969 279//970 998//971
f 1679//972 1010//973 272//974 991//975
f 1678//976 1011//977 280//978 999//979
f 1677//980 1012//981 273//982 992//983
f 1676//984 1013//985 281//986 1000//987
f 1675//988 1014//989 274//990 993//991
f 1674//992 1015//993 282//994 1001//995
f 1673//996 1016//997 275//998 994//999
f 1672//1000 1017//1001 283//1002 1002//1003
f 1671//1004 1018//1005 276//1006 995//1007
f 1670//1008 1034//1009 288//1010 1021//1011
f 1669//1012 1036//1013 296//1014 1029//1015
f 1668//1016 1033//1017 289//1018 1022//1019
f 1667//1020 1035//1021 297//1022 1030//1023
f 1666//1024 1037//1025 290//1026 1023//1027
f 1665//1028 1038//1029 298//1030 1031//1031
f 1664//1032 1039//1033 291//1034 1024//1035
f 1663//1036 1040//1037 299//1038 1032//1039
f 1662//1040 1041//1041 292//1042 1025//1043
f 1661//1044 1043//1045 293//1046 1026//1047
f 1660//1048 1044//1049 286//1050 1019//1051
f 1659//1052 1045//1053 294//1054 1027//1055
f 1658//1056 1046//1057 287//1058 1020//1059
f 1657//1060 1047//1061 295//1062 1028//1063
f 1656//1064 1063//1065 307//1066 1054//1067
f 1655//1068 1062//1069 308//1070 1055//1071
f 1654//1072 1064//1073 301//1074 1048//1075
f 1653//1076 1066//1077 309//1078 1056//1079
f 1652//1080 1067//1081 302//1082 1049//1083
f 1651//1084 1068//1085 310//1086 1057//1087
f 1650//1088 1069//1089 303//1090 1050//1091
f 1649//1092 1070//1093 311//1094 1058//1095
f 1648//1096 1071//1097 304//1098 1051//1099
f 1647//1100 1072//1101 312//1102 1059//1103
f 1646//1104 1073//1105 305//1106 1052//1107
f 1645//1108 1074//1109 313//1110 1060//1111
f 1644//1112 1075//1113 306//1114 1053//1115
f 1643//1116 1076//1117 314//1118 1061//1119
f 1642//1120 1093//1121 326//1122 1087//1123
f 1641//1124 1095//1125 319//1126 1080//1127
f 1640//1128 1092//1129 327//1130 1088//1131
f 1639//1132 1094//1133 320//1134 1081//1135
f 1638//1136 1096//1137 328//1138 1089//1139
f 1637//1140 1097//1141 321//1142 1082//1143
f 1636//1144 1098//1145 329//1146 1090//1147
f 1635//1148 1099//1149 322//1150 1083//1151
f 1634//1152 1101//1153 323//1154 1084//1155
f 1633//1156 1102//1157 316//1158 1077//1159
f 1632//1160 1103//1161 324//1162 1085//1163
f 1631//1164 1104//1165 317//1166 1078//1167
f 1630//1168 1105//1169 325//1170 1086//1171
f 1629//1172 1106//1173 318//1174 1079//1175
f 1628//1176 1124//1177 339//1178 1114//1179
f 1627//1180 1121//1181 332//1182 1107//1183
f 1626//1184 1123//1185 340//1186 1115//1187
f 1625//1188 1125//1189 333//1190 1108//1191
f 1624//1192 1126//1193 341//1194 1116//1195
f 1623//1196 1127//1197 334//1198 1109//1199
f 1622//1200 1128//1201 342//1202 1117//1203
f 1621//1204 1129//1205 335//1206 1110//1207
f 1620//1208 1130//1209 343//1210 1118//1211
f 1619//1212 1131//1213 336//1214 1111//1215
f 1618//1216 1132//1217 344//1218 1119//1219
f 1617//1220 1133//1221 337//1222 1112//1223
f 1616//1224 1134//1225 345//1226 1120//1227
f 1615//1228 1135//1229 338//1230 1113//1231
f 1614//1232 1151//1233 350//1234 1139//1235
f 1613//1236 1153//1237 358//1238 1147//1239
f 1612//1240 1150//1241 351//1242 1140//1243
f 1611//1244 1152//1245 359//1246 1148//1247
f 1610//1248 1154//1249 352//1250 1141//1251
f 1609//1252 1155//1253 360//1254 1149//1255
f 1608//1256 1156//1257 353//1258 1142//1259
f 1607//1260 1158//1261 354//1262 1143//1263
f 1606//1264 1159//1265 347//1266 1136//1267
f 1605//1268 1160//1269 355//1270 1144//1271
f 1604//1272 1161//1273 348//1274 1137//1275
f 1603//1276 1162//1277 356//1278 1145//1279
f 1602//1280 1163//1281 349//1282 1138//1283
f 1601//1284 1164//1285 357//1286 1146//1287
f 1600//1288 1180//1289 369//1290 1172//1291
f 1599//1292 1182//1293 362//1294 1165//1295
f 1598//1296 1179//1297 370//1298 1173//1299
f 1597//1300 1181//1301 363//1302 1166//1303
f 1596//1304 1183//1305 371//1306 1174//1307
f 1595//1308 1184//1309 364//1310 1167//1311
f 1594//1312 1185//1313 372//1314 1175//1315
f 1593//1316 1186//1317 365//1318 1168//1319
f 1592//1320 1187//1321 373//1322 1176//1323
f 1591//1324 1188//1325 366//1326 1169//1327
f 1590//1328 1189//1329 374//1330 1177//1331
f 1589//1332 1190//1333 367//1334 1170//1335
f 1588//1336 1191//1337 375//1338 1178//1339
f 1587//1340 1192//1341 368//1342 1171//1343
f 1586//1344 1209//1345 388//1346 1205//1347
f 1585//1348 1211//1349 381//1350 1198//1351
f 1584//1352 1208//1353 389//1354 1206//1355
f 1583//1356 1210//1357 382//1358 1199//1359
f 1582//1360 1212//1361 390//1362 1207//1363
f 1581//1364 1213//1365 383//1366 1200//1367
f 1580//1368 1215//1369 384//1370 1201//1371
f 1579//1372 1216//1373 377//1374 1194//1375
f 1578//1376 1217//1377 385//1378 1202//1379
f 1577//1380 1218//1381 378//1382 1195//1383
f 1576//1384 1219//1385 386//1386 1203//1387
f 1575//1388 1220//1389 379//1390 1196//1391
f 1574//1392 1221//1393 387//1394 1204//1395
f 1573//1396 1222//1397 380//1398 1197//1399
f 1572//1400 1238//1401 400//1402 1231//1403
f 1571//1404 1240//1405 393//1406 1224//1407
f 1570//1408 1237//1409 401//1410 1232//1411
f 1569//1412 1239//1413 394//1414 1225//1415
f 1568//1416 1241//1417 402//1418 1233//1419
f 1567//1420 1242//1421 395//1422 1226//1423
f 1566//1424 1243//1425 403//1426 1234//1427
f 1565//1428 1244//1429 396//1430 1227//1431
f 1564//1432 1245//1433 404//1434 1235//1435
f 1563//1436 1246//1437 397//1438 1228//1439
f 1562//1440 1247//1441 405//1442 1236//1443
f 1561//1444 1248//1445 398//1446 1229//1447
f 1560//1448 1250//1449 399//1450 1230//1451
f 1559//1452 1251//1453 392//1454 1223//1455
f 1558//1456 1267//1457 419//1458 1264//1459
f 1557//1460 1269//1461 412//1462 1257//1463
f 1556//1464 1266//1465 420//1466 1265//1467
f 1555//1468 1268//1469 413//1470 1258//1471
f 1554//1472 1271//1473 414//1474 1259//1475
f 1553//1476 1272//1477 407//1478 1252//1479
f 1552//1480 1273//1481 415//1482 1260//1483
f 1551//1484 1274//1485 408//1486 1253//1487
f 1550//1488 1275//1489 416//1490 1261//1491
f 1549//1492 1276//1493 409//1494 1254//1495
f 1548//1496 1277//1497 417//1498 1262//1499
f 1547//1500 1278//1501 410//1502 1255//1503
f 1546//1504 1279//1505 418//1506 1263//1507
f 1545//1508 1280//1509 411//1510 1256//1511
f 1544//1512 1296//1513 423//1514 1282//1515
f 1543//1516 1298//1517 431//1518 1290//1519
f 1542//1520 1295//1521 424//1522 1283//1523
f 1541//1524 1297//1525 432//1526 1291//1527
f 1540//1528 1299//1529 425//1530 1284//1531
f 1539//1532 1300//1533 433//1534 1292//1535
f 1538//1536 1301//1537 426//1538 1285//1539
f 1537//1540 1302//1541 434//1542 1293//1543
f 1536//1544 1303//1545 427//1546 1286//1547
f 1535//1548 1304//1549 435//1550 1294//1551
f 1534//1552 1305//1553 428//1554 1287//1555
f 1533//1556 1307//1557 429//1558 1288//1559
f 1532//1560 1308//1561 422//1562 1281//1563
f 1531//1564 1309//1565 430//1566 1289//1567
f 1530//1568 1325//1569 442//1570 1315//1571
f 1529//1572 1327//1573 450//1574 1323//1575
f 1528//1576 1324//1577 443//1578 1316//1579
f 1527//1580 1328//1581 444//1582 1317//1583
f 1526//1584 1329//1585 437//1586 1310//1587
f 1525//1588 1330//1589 445//1590 1318//1591
f 1524//1592 1331//1593 438//1594 1311//1595
f 1523//1596 1332//1597 446//1598 1319//1599
f 1522//1600 1333//1601 439//1602 1312//1603
f 1521//1604 1334//1605 447//1606 1320//1607
f 1520//1608 1335//1609 440//1610 1313//1611
f 1519//1612 1336//1613 448//1614 1321//1615
f 1518//1616 1337//1617 441//1618 1314//1619
f 1517//1620 1338//1621 449//1622 1322//1623
f 1516//1624 1355//1625 462//1626 1349//1627
f 1515//1628 1357//1629 455//1630 1342//1631
f 1514//1632 1354//1633 463//1634 1350//1635
f 1513//1636 1356//1637 456//1638 1343//1639
f 1512//1640 1358//1641 464//1642 1351//1643
f 1511//1644 1359//1645 457//1646 1344//1647
f 1510//1648 1360//1649 465//1650 1352//1651
f 1509//1652 1361//1653 458//1654 1345//1655
f 1508//1656 1362//1657 466//1658 1353//1659
f 1507//1660 1363//1661 459//1662 1346//1663
f 1506//1664 1365//1665 460//1666 1347//1667
f 1505//1668 1366//1669 453//1670 1340//1671
f 1504//1672 1367//1673 461//1674 1348//1675
f 1503//1676 1368//1677 454//1678 1341//1679
f 1502//1680 1384//1681 481//1682 1382//1683
f 1501//1684 1386//1685 474//1686 1375//1687
f 1500//1688 1385//1689 475//1690 1376//1691
f 1499//1692 1387//1693 468//1694 1369//1695
f 1498//1696 1388//1697 476//1698 1377//1699
f 1497//1700 1389//1701 469//1702 1370//1703
f 1496//1704 1390//1705 477//1706 1378//1707
f 1495//1708 1391//1709 470//1710 1371//1711
f 1494//1712 1392//1713 478//1714 1379//1715
f 1493//1716 1393//1717 471//1718 1372//1719
f 1492//1720 1394//1721 479//1722 1380//1723
f 1491//1724 1395//1725 472//1726 1373//1727
f 1490//1728 1396//1729 480//1730 1381//1731
f 1489//1732 1397//1733 473//1734 1374//1735
f 1//1736 1398//1737 523//46
f 331//1738 1399//1739 1401//1740
f 16//47 1400//1741 554//110
f 331//1738 1401//1740 1403//1742
f 31//111 1402//1743 575//134
f 331//1738 1403//1742 1405//1744
f 46//135 1404//1745 611//218
f 331//1738 1405//1744 1407//1746
f 61//219 1406//1747 632//242
f 331//1738 1407//1746 1409//1748
f 76//243 1408//1749 668//326
f 331//1738 1409//1748 1411//1750
f 91//327 1410//1751 689//350
f 331//1738 1411//1750 1413//1752
f 106//351 1412//1753 724//429
f 331//1738 1413//1752 1415//1754
f 121//430 1414//1755 743//453
f 331//1738 1415//1754 1417//1756
f 136//454 1416//1757 781//537
f 331//1738 1417//1756 1419//1758
f 151//538 1418//1759 804//565
f 331//1738 1419//1758 1421//1760
f 166//566 1420//1761 838//645
f 331//1738 1421//1760 1423//1762
f 181//646 1422//1763 860//673
f 331//1738 1423//1762 1425//1764
f 196//674 1424//1765 895//753
f 331//1738 1425//1764 1427//1766
f 211//754 1426//1767 931//837
f 331//1738 1427//1766 1429//1768
f 226//838 1428//1769 952//861
f 331//1738 1429//1768 1431//1770
f 241//862 1430//1771 987//941
f 331//1738 1431//1770 1433//1772
f 256//942 1432//1773 1008//965
f 331//1738 1433//1772 1435//1774
f 271//966 1434//1775 1044//1049
f 331//1738 1435//1774 1437//1776
f 286//1050 1436//1777 1064//1073
f 331//1738 1437//1776 1439//1778
f 301//1074 1438//1779 1102//1157
f 331//1738 1439//1778 1091//1780
f 316//1158 1440//1781 1121//1181
f 331//1738 1091//1780 1442//1782
f 332//1182 1441//1783 1159//1265
f 331//1738 1442//1782 1444//1784
f 347//1266 1443//1785 1182//1293
f 331//1738 1444//1784 1446//1786
f 362//1294 1445//1787 1216//1373
f 331//1738 1446//1786 1448//1788
f 377//1374 1447//1789 1251//1453
f 331//1738 1448//1788 1450//1790
f 392//1454 1449//1791 1272//1477
f 331//1738 1450//1790 1452//1792
f 407//1478 1451//1793 1308//1561
f 331//1738 1452//1792 1454//1794
f 422//1562 1453//1795 1329//1585
f 331//1738 1454//1794 1456//1796
f 437//1586 1455//1797 1366//1669
f 331//1738 1456//1796 1457//1798
f 453//1670 1339//1799 1387//1693
f 331//1738 1457//1798 1459//1800
f 1488//1801 1461//1802 3//1803 485//1804
f 1487//1805 1463//1806 11//1807 493//1808
f 1486//1809 1460//1810 4//1811 486//1812
f 1485//1813 1462//1814 12//1815 494//1816
f 1484//1817 1464//1818 5//1819 487//1820
f 1483//1821 1465//1822 13//1823 495//1824
f 1482//1825 1466//1826 6//1827 488//1828
f 1481//1829 1467//1830 14//1831 496//1832
f 1480//1833 1468//1834 7//1835 489//1836
f 468//1694 1458//1837 1471//1838
f 331//1738 1459//1800 1399//1739
f 1479//1839 1470//1840 8//1841 490//1842
f 1478//1843 1471//1838 1//1736 483//1844
f 1477//1845 1472//1846 9//1847 491//1848
f 1476//1849 1473//1850 2//1851 484//1852
f 1475//1853 1474//1854 10//1855 492//1856
f 1463//1806 1475//1853 492//1856 11//1807
f 478//1714 1378//1707 1475//1853 1463//1806
f 1378//1707 477//1706 1474//1854 1475//1853
f 1461//1802 1476//1849 484//1852 3//1803
f 470//1710 1370//1703 1476//1849 1461//1802
f 1370//1703 469//1702 1473//1850 1476//1849
f 1474//1854 1477//1845 491//1848 10//1855
f 477//1706 1377//1699 1477//1845 1474//1854
f 1377//1699 476//1698 1472//1846 1477//1845
f 1473//1850 1478//1843 483//1844 2//1851
f 469//1702 1369//1695 1478//1843 1473//1850
f 1369//1695 468//1694 1471//1838 1478//1843
f 1472//1846 1479//1839 490//1842 9//1847
f 476//1698 1376//1691 1479//1839 1472//1846
f 1376//1691 475//1690 1470//1840 1479//1839
f 1399//1739 1469//1857 15//1858
f 1399//1739 1459//1800 1469//1857
f 1459//1800 482//1859 1469//1857
f 1471//1838 1398//1737 1//1736
f 1471//1838 1458//1837 1398//1737
f 1458//1837 452//1860 1398//1737
f 1470//1840 1480//1833 489//1836 8//1841
f 475//1690 1375//1687 1480//1833 1470//1840
f 1375//1687 474//1686 1468//1834 1480//1833
f 1469//1857 1481//1829 496//1832 15//1858
f 482//1859 1382//1683 1481//1829 1469//1857
f 1382//1683 481//1682 1467//1830 1481//1829
f 1468//1834 1482//1825 488//1828 7//1835
f 474//1686 1374//1735 1482//1825 1468//1834
f 1374//1735 473//1734 1466//1826 1482//1825
f 1467//1830 1483//1821 495//1824 14//1831
f 481//1682 1381//1731 1483//1821 1467//1830
f 1381//1731 480//1730 1465//1822 1483//1821
f 1466//1826 1484//1817 487//1820 6//1827
f 473//1734 1373//1727 1484//1817 1466//1826
f 1373//1727 472//1726 1464//1818 1484//1817
f 1465//1822 1485//1813 494//1816 13//1823
f 480//1730 1380//1723 1485//1813 1465//1822
f 1380//1723 479//1722 1462//1814 1485//1813
f 1464//1818 1486//1809 486//1812 5//1819
f 472//1726 1372//1719 1486//1809 1464//1818
f 1372//1719 471//1718 1460//1810 1486//1809
f 1462//1814 1487//1805 493//1808 12//1815
f 479//1722 1379//1715 1487//1805 1462//1814
f 1379//1715 478//1714 1463//1806 1487//1805
f 1460//1810 1488//1801 485//1804 4//1811
f 471//1718 1371//1711 1488//1801 1460//1810
f 1371//1711 470//1710 1461//1802 1488//1801
f 1459//1800 1383//1861 482//1859
f 1459//1800 1457//1798 1383//1861
f 1457//1798 467//1862 1383//1861
f 1387//1693 1458//1837 468//1694
f 1387//1693 1339//1799 1458//1837
f 1339//1799 452//1860 1458//1837
f 1457//1798 1364//1863 467//1862
f 1457//1798 1456//1796 1364//1863
f 1456//1796 451//1864 1364//1863
f 1366//1669 1339//1799 453//1670
f 1366//1669 1455//1797 1339//1799
f 1455//1797 452//1860 1339//1799
f 1456//1796 1326//1865 451//1864
f 1456//1796 1454//1794 1326//1865
f 1454//1794 436//1866 1326//1865
f 1329//1585 1455//1797 437//1586
f 1329//1585 1453//1795 1455//1797
f 1453//1795 452//1860 1455//1797
f 1454//1794 1306//1867 436//1866
f 1454//1794 1452//1792 1306//1867
f 1452//1792 421//1868 1306//1867
f 1308//1561 1453//1795 422//1562
f 1308//1561 1451//1793 1453//1795
f 1451//1793 452//1860 1453//1795
f 1452//1792 1270//1869 421//1868
f 1452//1792 1450//1790 1270//1869
f 1450//1790 406//1870 1270//1869
f 1272//1477 1451//1793 407//1478
f 1272//1477 1449//1791 1451//1793
f 1449//1791 452//1860 1451//1793
f 1450//1790 1249//1871 406//1870
f 1450//1790 1448//1788 1249//1871
f 1448//1788 391//1872 1249//1871
f 1251//1453 1449//1791 392//1454
f 1251//1453 1447//1789 1449//1791
f 1447//1789 452//1860 1449//1791
f 1448//1788 1214//1873 391//1872
f 1448//1788 1446//1786 1214//1873
f 1446//1786 376//1874 1214//1873
f 1216//1373 1447//1789 377//1374
f 1216//1373 1445//1787 1447//1789
f 1445//1787 452//1860 1447//1789
f 1446//1786 1193//1875 376//1874
f 1446//1786 1444//1784 1193//1875
f 1444//1784 361//1876 1193//1875
f 1182//1293 1445//1787 362//1294
f 1182//1293 1443//1785 1445//1787
f 1443//1785 452//1860 1445//1787
f 1444//1784 1157//1877 361//1876
f 1444//1784 1442//1782 1157//1877
f 1442//1782 346//1878 1157//1877
f 1159//1265 1443//1785 347//1266
f 1159//1265 1441//1783 1443//1785
f 1441//1783 452//1860 1443//1785
f 1442//1782 1122//1879 346//1878
f 1442//1782 1091//1780 1122//1879
f 1091//1780 330//1880 1122//1879
f 1121//1181 1441//1783 332//1182
f 1121//1181 1440//1781 1441//1783
f 1440//1781 452//1860 1441//1783
f 1091//1780 1100//1881 330//1880
f 1091//1780 1439//1778 1100//1881
f 1439//1778 315//1882 1100//1881
f 1102//1157 1440//1781 316//1158
f 1102//1157 1438//1779 1440//1781
f 1438//1779 452//1860 1440//1781
f 1439//1778 1065//1883 315//1882
f 1439//1778 1437//1776 1065//1883
f 1437//1776 300//1884 1065//1883
f 1064//1073 1438//1779 301//1074
f 1064//1073 1436//1777 1438//1779
f 1436//1777 452//1860 1438//1779
f 1437//1776 1042//1885 300//1884
f 1437//1776 1435//1774 1042//1885
f 1435//1774 285//1886 1042//1885
f 1044//1049 1436//1777 286//1050
f 1044//1049 1434//1775 1436//1777
f 1434//1775 452//1860 1436//1777
f 1435//1774 1004//1887 285//1886
f 1435//1774 1433//1772 1004//1887
f 1433//1772 270//1888 1004//1887
f 1008//965 1434//1775 271//966
f 1008//965 1432//1773 1434//1775
f 1432//1773 452//1860 1434//1775
f 1433//1772 985//1889 270//1888
f 1433//1772 1431//1770 985//1889
f 1431//1770 255//1890 985//1889
f 987//941 1432//1773 256//942
f 987//941 1430//1771 1432//1773
f 1430//1771 452//1860 1432//1773
f 1431//1770 950//1891 255//1890
f 1431//1770 1429//1768 950//1891
f 1429//1768 240//1892 950//1891
f 952//861 1430//1771 241//862
f 952//861 1428//1769 1430//1771
f 1428//1769 452//1860 1430//1771
f 1429//1768 929//1893 240//1892
f 1429//1768 1427//1766 929//1893
f 1427//1766 225//1894 929//1893
f 931//837 1428//1769 226//838
f 931//837 1426//1767 1428//1769
f 1426//1767 452//1860 1428//1769
f 1427//1766 893//1895 225//1894
f 1427//1766 1425//1764 893//1895
f 1425//1764 210//1896 893//1895
f 895//753 1426//1767 211//754
f 895//753 1424//1765 1426//1767
f 1424//1765 452//1860 1426//1767
f 1425//1764 872//1897 210//1896
f 1425//1764 1423//1762 872//1897
f 1423//1762 195//1898 872//1897
f 860//673 1424//1765 196//674
f 860//673 1422//1763 1424//1765
f 1422//1763 452//1860 1424//1765
f 1423//1762 836//1899 195//1898
f 1423//1762 1421//1760 836//1899
f 1421//1760 180//1900 836//1899
f 838//645 1422//1763 181//646
f 838//645 1420//1761 1422//1763
f 1420//1761 452//1860 1422//1763
f 1421//1760 815//1901 180//1900
f 1421//1760 1419//1758 815//1901
f 1419//1758 165//1902 815//1901
f 804//565 1420//1761 166//566
f 804//565 1418//1759 1420//1761
f 1418//1759 452//1860 1420//1761
f 1419//1758 779//1903 165//1902
f 1419//1758 1417//1756 779//1903
f 1417//1756 150//1904 779//1903
f 781//537 1418//1759 151//538
f 781//537 1416//1757 1418//1759
f 1416//1757 452//1860 1418//1759
f 1417//1756 744//1905 150//1904
f 1417//1756 1415//1754 744//1905
f 1415//1754 135//1906 744//1905
f 743//453 1416//1757 136//454
f 743//453 1414//1755 1416//1757
f 1414//1755 452//1860 1416//1757
f 1415//1754 722//1907 135//1906
f 1415//1754 1413//1752 722//1907
f 1413//1752 120//1908 722//1907
f 724//429 1414//1755 121//430
f 724//429 1412//1753 1414//1755
f 1412//1753 452//1860 1414//1755
f 1413//1752 685//1909 120//1908
f 1413//1752 1411//1750 685//1909
f 1411//1750 105//1910 685//1909
f 689//350 1412//1753 106//351
f 689//350 1410//1751 1412//1753
f 1410//1751 452//1860 1412//1753
f 1411//1750 666//1911 105//1910
f 1411//1750 1409//1748 666//1911
f 1409//1748 90//1912 666//1911
f 668//326 1410//1751 91//327
f 668//326 1408//1749 1410//1751
f 1408//1749 452//1860 1410//1751
f 1409//1748 629//1913 90//1912
f 1409//1748 1407//1746 629//1913
f 1407//1746 75//1914 629//1913
f 632//242 1408//1749 76//243
f 632//242 1406//1747 1408//1749
f 1406//1747 452//1860 1408//1749
f 1407//1746 609//1915 75//1914
f 1407//1746 1405//1744 609//1915
f 1405//1744 60//1916 609//1915
f 611//218 1406//1747 61//219
f 611//218 1404//1745 1406//1747
f 1404//1745 452//1860 1406//1747
f 1405//1744 573//1917 60//1916
f 1405//1744 1403//1742 573//1917
f 1403//1742 45//1918 573//1917
f 575//134 1404//1745 46//135
f 575//134 1402//1743 1404//1745
f 1402//1743 452//1860 1404//1745
f 1403//1742 552//1919 45//1918
f 1403//1742 1401//1740 552//1919
f 1401//1740 30//1920 552//1919
f 554//110 1402//1743 31//111
f 554//110 1400//1741 1402//1743
f 1400//1741 452//1860 1402//1743
f 1401//1740 521//1921 30//1920
f 1401//1740 1399//1739 521//1921
f 1399//1739 15//1858 521//1921
f 523//46 1400//1741 16//47
f 523//46 1398//1737 1400//1741
f 1398//1737 452//1860 1400//1741
f 1386//1685 1489//1732 1374//1735 474//1686
f 459//1662 1345//1655 1489//1732 1386//1685
f 1345//1655 458//1654 1397//1733 1489//1732
f 1384//1681 1490//1728 1381//1731 481//1682
f 466//1658 1352//1651 1490//1728 1384//1681
f 1352//1651 465//1650 1396//1729 1490//1728
f 1397//1733 1491//1724 1373//1727 473//1734
f 458//1654 1344//1647 1491//1724 1397//1733
f 1344//1647 457//1646 1395//1725 1491//1724
f 1396//1729 1492//1720 1380//1723 480//1730
f 465//1650 1351//1643 1492//1720 1396//1729
f 1351//1643 464//1642 1394//1721 1492//1720
f 1395//1725 1493//1716 1372//1719 472//1726
f 457//1646 1343//1639 1493//1716 1395//1725
f 1343//1639 456//1638 1393//1717 1493//1716
f 1394//1721 1494//1712 1379//1715 479//1722
f 464//1642 1350//1635 1494//1712 1394//1721
f 1350//1635 463//1634 1392//1713 1494//1712
f 1393//1717 1495//1708 1371//1711 471//1718
f 456//1638 1342//1631 1495//1708 1393//1717
f 1342//1631 455//1630 1391//1709 1495//1708
f 1392//1713 1496//1704 1378//1707 478//1714
f 463//1634 1349//1627 1496//1704 1392//1713
f 1349//1627 462//1626 1390//1705 1496//1704
f 1391//1709 1497//1700 1370//1703 470//1710
f 455//1630 1341//1679 1497//1700 1391//1709
f 1341//1679 454//1678 1389//1701 1497//1700
f 1390//1705 1498//1696 1377//1699 477//1706
f 462//1626 1348//1675 1498//1696 1390//1705
f 1348//1675 461//1674 1388//1697 1498//1696
f 1389//1701 1499//1692 1369//1695 469//1702
f 454//1678 1340//1671 1499//1692 1389//1701
f 1340//1671 453//1670 1387//1693 1499//1692
f 1388//1697 1500//1688 1376//1691 476//1698
f 461//1674 1347//1667 1500//1688 1388//1697
f 1347//1667 460//1666 1385//1689 1500//1688
f 1385//1689 1501//1684 1375//1687 475//1690
f 460//1666 1346//1663 1501//1684 1385//1689
f 1346//1663 459//1662 1386//1685 1501//1684
f 1383//1861 1502//1680 1382//1683 482//1859
f 467//1862 1353//1659 1502//1680 1383//1861
f 1353//1659 466//1658 1384//1681 1502//1680
f 1357//1629 1503//1676 1341//1679 455//1630
f 439//1602 1311//1595 1503//1676 1357//1629
f 1311//1595 438//1594 1368//1677 1503//1676
f 1355//1625 1504//1672 1348//1675 462//1626
f 446//1598 1318//1591 1504//1672 1355//1625
f 1318//1591 445//1590 1367//1673 1504//1672
f 1368//1677 1505//1668 1340//1671 454//1678
f 438//1594 1310//1587 1505//1668 1368//1677
f 1310//1587 437//1586 1366//1669 1505//1668
f 1367//1673 1506//1664 1347//1667 461//1674
f 445//1590 1317//1583 1506//1664 1367//1673
f 1317//1583 444//1582 1365//1665 1506//1664
f 1365//1665 1507//1660 1346//1663 460//1666
f 444//1582 1316//1579 1507//1660 1365//1665
f 1316//1579 443//1578 1363//1661 1507//1660
f 1364//1863 1508//1656 1353//1659 467//1862
f 451//1864 1323//1575 1508//1656 1364//1863
f 1323//1575 450//1574 1362//1657 1508//1656
f 1363//1661 1509//1652 1345//1655 459//1662
f 443//1578 1315//1571 1509//1652 1363//1661
f 1315//1571 442//1570 1361//1653 1509//1652
f 1362//1657 1510//1648 1352//1651 466//1658
f 450//1574 1322//1623 1510//1648 1362//1657
f 1322//1623 449//1622 1360//1649 1510//1648
f 1361//1653 1511//1644 1344//1647 458//1654
f 442//1570 1314//1619 1511//1644 1361//1653
f 1314//1619 441//1618 1359//1645 1511//1644
f 1360//1649 1512//1640 1351//1643 465//1650
f 449//1622 1321//1615 1512//1640 1360//1649
f 1321//1615 448//1614 1358//1641 1512//1640
f 1359//1645 1513//1636 1343//1639 457//1646
f 441//1618 1313//1611 1513//1636 1359//1645
f 1313//1611 440//1610 1356//1637 1513//1636
f 1358//1641 1514//1632 1350//1635 464//1642
f 448//1614 1320//1607 1514//1632 1358//1641
f 1320//1607 447//1606 1354//1633 1514//1632
f 1356//1637 1515//1628 1342//1631 456//1638
f 440//1610 1312//1603 1515//1628 1356//1637
f 1312//1603 439//1602 1357//1629 1515//1628
f 1354//1633 1516//1624 1349//1627 463//1634
f 447//1606 1319//1599 1516//1624 1354//1633
f 1319//1599 446//1598 1355//1625 1516//1624
f 1327//1573 1517//1620 1322//1623 450//1574
f 435//1550 1293//1543 1517//1620 1327//1573
f 1293//1543 434//1542 1338//1621 1517//1620
f 1325//1569 1518//1616 1314//1619 442//1570
f 427//1546 1285//1539 1518//1616 1325//1569
f 1285//1539 426//1538 1337//1617 1518//1616
f 1338//1621 1519//1612 1321//1615 449//1622
f 434//1542 1292//1535 1519//1612 1338//1621
f 1292//1535 433//1534 1336//1613 1519//1612
f 1337//1617 1520//1608 1313//1611 441//1618
f 426//1538 1284//1531 1520//1608 1337//1617
f 1284//1531 425//1530 1335//1609 1520//1608
f 1336//1613 1521//1604 1320//1607 448//1614
f 433//1534 1291//1527 1521//1604 1336//1613
f 1291//1527 432//1526 1334//1605 1521//1604
f 1335//1609 1522//1600 1312//1603 440//1610
f 425//1530 1283//1523 1522//1600 1335//1609
f 1283//1523 424//1522 1333//1601 1522//1600
f 1334//1605 1523//1596 1319//1599 447//1606
f 432//1526 1290//1519 1523//1596 1334//1605
f 1290//1519 431//1518 1332//1597 1523//1596
f 1333//1601 1524//1592 1311//1595 439//1602
f 424//1522 1282//1515 1524//1592 1333//1601
f 1282//1515 423//1514 1331//1593 1524//1592
f 1332//1597 1525//1588 1318//1591 446//1598
f 431//1518 1289//1567 1525//1588 1332//1597
f 1289//1567 430//1566 1330//1589 1525//1588
f 1331//1593 1526//1584 1310//1587 438//1594
f 423//1514 1281//1563 1526//1584 1331//1593
f 1281//1563 422//1562 1329//1585 1526//1584
f 1330//1589 1527//1580 1317//1583 445//1590
f 430//1566 1288//1559 1527//1580 1330//1589
f 1288//1559 429//1558 1328//1581 1527//1580
f 1328//1581 1528//1576 1316//1579 444//1582
f 429//1558 1287//1555 1528//1576 1328//1581
f 1287//1555 428//1554 1324//1577 1528//1576
f 1326//1865 1529//1572 1323//1575 451//1864
f 436//1866 1294//1551 1529//1572 1326//1865
f 1294//1551 435//1550 1327//1573 1529//1572
f 1324//1577 1530//1568 1315//1571 443//1578
f 428//1554 1286//1547 1530//1568 1324//1577
f 1286//1547 427//1546 1325//1569 1530//1568
f 1298//1517 1531//1564 1289//1567 431//1518
f 416//1490 1260//1483 1531//1564 1298//1517
f 1260//1483 415//1482 1309//1565 1531//1564
f 1296//1513 1532//1560 1281//1563 423//1514
f 408//1486 1252//1479 1532//1560 1296//1513
f 1252//1479 407//1478 1308//1561 1532//1560
f 1309//1565 1533//1556 1288//1559 430//1566
f 415//1482 1259//1475 1533//1556 1309//1565
f 1259//1475 414//1474 1307//1557 1533//1556
f 1307//1557 1534//1552 1287//1555 429//1558
f 414//1474 1258//1471 1534//1552 1307//1557
f 1258//1471 413//1470 1305//1553 1534//1552
f 1306//1867 1535//1548 1294//1551 436//1866
f 421//1868 1265//1467 1535//1548 1306//1867
f 1265//1467 420//1466 1304//1549 1535//1548
f 1305//1553 1536//1544 1286//1547 428//1554
f 413//1470 1257//1463 1536//1544 1305//1553
f 1257//1463 412//1462 1303//1545 1536//1544
f 1304//1549 1537//1540 1293//1543 435//1550
f 420//1466 1264//1459 1537//1540 1304//1549
f 1264//1459 419//1458 1302//1541 1537//1540
f 1303//1545 1538//1536 1285//1539 427//1546
f 412//1462 1256//1511 1538//1536 1303//1545
f 1256//1511 411//1510 1301//1537 1538//1536
f 1302//1541 1539//1532 1292//1535 434//1542
f 419//1458 1263//1507 1539//1532 1302//1541
f 1263//1507 418//1506 1300//1533 1539//1532
f 1301//1537 1540//1528 1284//1531 426//1538
f 411//1510 1255//1503 1540//1528 1301//1537
f 1255//1503 410//1502 1299//1529 1540//1528
f 1300//1533 1541//1524 1291//1527 433//1534
f 418//1506 1262//1499 1541//1524 1300//1533
f 1262//1499 417//1498 1297//1525 1541//1524
f 1299//1529 1542//1520 1283//1523 425//1530
f 410//1502 1254//1495 1542//1520 1299//1529
f 1254//1495 409//1494 1295//1521 1542//1520
f 1297//1525 1543//1516 1290//1519 432//1526
f 417//1498 1261//1491 1543//1516 1297//1525
f 1261//1491 416//1490 1298//1517 1543//1516
f 1295//1521 1544//1512 1282//1515 424//1522
f 409//1494 1253//1487 1544//1512 1295//1521
f 1253//1487 408//1486 1296//1513 1544//1512
f 1269//1461 1545//1508 1256//1511 412//1462
f 397//1438 1227//1431 1545//1508 1269//1461
f 1227//1431 396//1430 1280//1509 1545//1508
f 1267//1457 1546//1504 1263//1507 419//1458
f 404//1434 1234//1427 1546//1504 1267//1457
f 1234//1427 403//1426 1279//1505 1546//1504
f 1280//1509 1547//1500 1255//1503 411//1510
f 396//1430 1226//1423 1547//1500 1280//1509
f 1226//1423 395//1422 1278//1501 1547//1500
f 1279//1505 1548//1496 1262//1499 418//1506
f 403//1426 1233//1419 1548//1496 1279//1505
f 1233//1419 402//1418 1277//1497 1548//1496
f 1278//1501 1549//1492 1254//1495 410//1502
f 395//1422 1225//1415 1549//1492 1278//1501
f 1225//1415 394//1414 1276//1493 1549//1492
f 1277//1497 1550//1488 1261//1491 417//1498
f 402//1418 1232//1411 1550//1488 1277//1497
f 1232//1411 401//1410 1275//1489 1550//1488
f 1276//1493 1551//1484 1253//1487 409//1494
f 394//1414 1224//1407 1551//1484 1276//1493
f 1224//1407 393//1406 1274//1485 1551//1484
f 1275//1489 1552//1480 1260//1483 416//1490
f 401//1410 1231//1403 1552//1480 1275//1489
f 1231//1403 400//1402 1273//1481 1552//1480
f 1274//1485 1553//1476 1252//1479 408//1486
f 393//1406 1223//1455 1553//1476 1274//1485
f 1223//1455 392//1454 1272//1477 1553//1476
f 1273//1481 1554//1472 1259//1475 415//1482
f 400//1402 1230//1451 1554//1472 1273//1481
f 1230//1451 399//1450 1271//1473 1554//1472
f 1271//1473 1555//1468 1258//1471 414//1474
f 399//1450 1229//1447 1555//1468 1271//1473
f 1229//1447 398//1446 1268//1469 1555//1468
f 1270//1869 1556//1464 1265//1467 421//1868
f 406//1870 1236//1443 1556//1464 1270//1869
f 1236//1443 405//1442 1266//1465 1556//1464
f 1268//1469 1557//1460 1257//1463 413//1470
f 398//1446 1228//1439 1557//1460 1268//1469
f 1228//1439 397//1438 1269//1461 1557//1460
f 1266//1465 1558//1456 1264//1459 420//1466
f 405//1442 1235//1435 1558//1456 1266//1465
f 1235//1435 404//1434 1267//1457 1558//1456
f 1240//1405 1559//1452 1223//1455 393//1406
f 378//1382 1194//1375 1559//1452 1240//1405
f 1194//1375 377//1374 1251//1453 1559//1452
f 1238//1401 1560//1448 1230//1451 400//1402
f 385//1378 1201//1371 1560//1448 1238//1401
f 1201//1371 384//1370 1250//1449 1560//1448
f 1250//1449 1561//1444 1229//1447 399//1450
f 384//1370 1200//1367 1561//1444 1250//1449
f 1200//1367 383//1366 1248//1445 1561//1444
f 1249//1871 1562//1440 1236//1443 406//1870
f 391//1872 1207//1363 1562//1440 1249//1871
f 1207//1363 390//1362 1247//1441 1562//1440
f 1248//1445 1563//1436 1228//1439 398//1446
f 383//1366 1199//1359 1563//1436 1248//1445
f 1199//1359 382//1358 1246//1437 1563//1436
f 1247//1441 1564//1432 1235//1435 405//1442
f 390//1362 1206//1355 1564//1432 1247//1441
f 1206//1355 389//1354 1245//1433 1564//1432
f 1246//1437 1565//1428 1227//1431 397//1438
f 382//1358 1198//1351 1565//1428 1246//1437
f 1198//1351 381//1350 1244//1429 1565//1428
f 1245//1433 1566//1424 1234//1427 404//1434
f 389//1354 1205//1347 1566//1424 1245//1433
f 1205//1347 388//1346 1243//1425 1566//1424
f 1244//1429 1567//1420 1226//1423 396//1430
f 381//1350 1197//1399 1567//1420 1244//1429
f 1197//1399 380//1398 1242//1421 1567//1420
f 1243//1425 1568//1416 1233//1419 403//1426
f 388//1346 1204//1395 1568//1416 1243//1425
f 1204//1395 387//1394 1241//1417 1568//1416
f 1242//1421 1569//1412 1225//1415 395//1422
f 380//1398 1196//1391 1569//1412 1242//1421
f 1196//1391 379//1390 1239//1413 1569//1412
f 1241//1417 1570//1408 1232//1411 402//1418
f 387//1394 1203//1387 1570//1408 1241//1417
f 1203//1387 386//1386 1237//1409 1570//1408
f 1239//1413 1571//1404 1224//1407 394//1414
f 379//1390 1195//1383 1571//1404 1239//1413
f 1195//1383 378//1382 1240//1405 1571//1404
f 1237//1409 1572//1400 1231//1403 401//1410
f 386//1386 1202//1379 1572//1400 1237//1409
f 1202//1379 385//1378 1238//1401 1572//1400
f 1211//1349 1573//1396 1197//1399 381//1350
f 366//1326 1168//1319 1573//1396 1211//1349
f 1168//1319 365//1318 1222//1397 1573//1396
f 1209//1345 1574//1392 1204//1395 388//1346
f 373//1322 1175//1315 1574//1392 1209//1345
f 1175//1315 372//1314 1221//1393 1574//1392
f 1222//1397 1575//1388 1196//1391 380//1398
f 365//1318 1167//1311 1575//1388 1222//1397
f 1167//1311 364//1310 1220//1389 1575//1388
f 1221//1393 1576//1384 1203//1387 387//1394
f 372//1314 1174//1307 1576//1384 1221//1393
f 1174//1307 371//1306 1219//1385 1576//1384
f 1220//1389 1577//1380 1195//1383 379//1390
f 364//1310 1166//1303 1577//1380 1220//1389
f 1166//1303 363//1302 1218//1381 1577//1380
f 1219//1385 1578//1376 1202//1379 386//1386
f 371//1306 1173//1299 1578//1376 1219//1385
f 1173//1299 370//1298 1217//1377 1578//1376
f 1218//1381 1579//1372 1194//1375 378//1382
f 363//1302 1165//1295 1579//1372 1218//1381
f 1165//1295 362//1294 1216//1373 1579//1372
f 1217//1377 1580//1368 1201//1371 385//1378
f 370//1298 1172//1291 1580//1368 1217//1377
f 1172//1291 369//1290 1215//1369 1580//1368
f 1215//1369 1581//1364 1200//1367 384//1370
f 369//1290 1171//1343 1581//1364 1215//1369
f 1171//1343 368//1342 1213//1365 1581//1364
f 1214//1873 1582//1360 1207//1363 391//1872
f 376//1874 1178//1339 1582//1360 1214//1873
f 1178//1339 375//1338 1212//1361 1582//1360
f 1213//1365 1583//1356 1199//1359 383//1366
f 368//1342 1170//1335 1583//1356 1213//1365
f 1170//1335 367//1334 1210//1357 1583//1356
f 1212//1361 1584//1352 1206//1355 390//1362
f 375//1338 1177//1331 1584//1352 1212//1361
f 1177//1331 374//1330 1208//1353 1584//1352
f 1210//1357 1585//1348 1198//1351 382//1358
f 367//1334 1169//1327 1585//1348 1210//1357
f 1169//1327 366//1326 1211//1349 1585//1348
f 1208//1353 1586//1344 1205//1347 389//1354
f 374//1330 1176//1323 1586//1344 1208//1353
f 1176//1323 373//1322 1209//1345 1586//1344
f 1180//1289 1587//1340 1171//1343 369//1290
f 354//1262 1142//1259 1587//1340 1180//1289
f 1142//1259 353//1258 1192//1341 1587//1340
f 1193//1875 1588//1336 1178//1339 376//1874
f 361//1876 1149//1255 1588//1336 1193//1875
f 1149//1255 360//1254 1191//1337 1588//1336
f 1192//1341 1589//1332 1170//1335 368//1342
f 353//1258 1141//1251 1589//1332 1192//1341
f 1141//1251 352//1250 1190//1333 1589//1332
f 1191//1337 1590//1328 1177//1331 375//1338
f 360//1254 1148//1247 1590//1328 1191//1337
f 1148//1247 359//1246 1189//1329 1590//1328
f 1190//1333 1591//1324 1169//1327 367//1334
f 352//1250 1140//1243 1591//1324 1190//1333
f 1140//1243 351//1242 1188//1325 1591//1324
f 1189//1329 1592//1320 1176//1323 374//1330
f 359//1246 1147//1239 1592//1320 1189//1329
f 1147//1239 358//1238 1187//1321 1592//1320
f 1188//1325 1593//1316 1168//1319 366//1326
f 351//1242 1139//1235 1593//1316 1188//1325
f 1139//1235 350//1234 1186//1317 1593//1316
f 1187//1321 1594//1312 1175//1315 373//1322
f 358//1238 1146//1287 1594//1312 1187//1321
f 1146//1287 357//1286 1185//1313 1594//1312
f 1186//1317 1595//1308 1167//1311 365//1318
f 350//1234 1138//1283 1595//1308 1186//1317
f 1138//1283 349//1282 1184//1309 1595//1308
f 1185//1313 1596//1304 1174//1307 372//1314
f 357//1286 1145//1279 1596//1304 1185//1313
f 1145//1279 356//1278 1183//1305 1596//1304
f 1184//1309 1597//1300 1166//1303 364//1310
f 349//1282 1137//1275 1597//1300 1184//1309
f 1137//1275 348//1274 1181//1301 1597//1300
f 1183//1305 1598//1296 1173//1299 371//1306
f 356//1278 1144//1271 1598//1296 1183//1305
f 1144//1271 355//1270 1179//1297 1598//1296
f 1181//1301 1599//1292 1165//1295 363//1302
f 348//1274 1136//1267 1599//1292 1181//1301
f 1136//1267 347//1266 1182//1293 1599//1292
f 1179//1297 1600//1288 1172//1291 370//1298
f 355//1270 1143//1263 1600//1288 1179//1297
f 1143//1263 354//1262 1180//1289 1600//1288
f 1153//1237 1601//1284 1146//1287 358//1238
f 343//1210 1117//1203 1601//1284 1153//1237
f 1117//1203 342//1202 1164//1285 1601//1284
f 1151//1233 1602//1280 1138//1283 350//1234
f 335//1206 1109//1199 1602//1280 1151//1233
f 1109//1199 334//1198 1163//1281 1602//1280
f 1164//1285 1603//1276 1145//1279 357//1286
f 342//1202 1116//1195 1603//1276 1164//1285
f 1116//1195 341//1194 1162//1277 1603//1276
f 1163//1281 1604//1272 1137//1275 349//1282
f 334//1198 1108//1191 1604//1272 1163//1281
f 1108//1191 333//1190 1161//1273 1604//1272
f 1162//1277 1605//1268 1144//1271 356//1278
f 341//1194 1115//1187 1605//1268 1162//1277
f 1115//1187 340//1186 1160//1269 1605//1268
f 1161//1273 1606//1264 1136//1267 348//1274
f 333//1190 1107//1183 1606//1264 1161//1273
f 1107//1183 332//1182 1159//1265 1606//1264
f 1160//1269 1607//1260 1143//1263 355//1270
f 340//1186 1114//1179 1607//1260 1160//1269
f 1114//1179 339//1178 1158//1261 1607//1260
f 1158//1261 1608//1256 1142//1259 354//1262
f 339//1178 1113//1231 1608//1256 1158//1261
f 1113//1231 338//1230 1156//1257 1608//1256
f 1157//1877 1609//1252 1149//1255 361//1876
f 346//1878 1120//1227 1609//1252 1157//1877
f 1120//1227 345//1226 1155//1253 1609//1252
f 1156//1257 1610//1248 1141//1251 353//1258
f 338//1230 1112//1223 1610//1248 1156//1257
f 1112//1223 337//1222 1154//1249 1610//1248
f 1155//1253 1611//1244 1148//1247 360//1254
f 345//1226 1119//1219 1611//1244 1155//1253
f 1119//1219 344//1218 1152//1245 1611//1244
f 1154//1249 1612//1240 1140//1243 352//1250
f 337//1222 1111//1215 1612//1240 1154//1249
f 1111//1215 336//1214 1150//1241 1612//1240
f 1152//1245 1613//1236 1147//1239 359//1246
f 344//1218 1118//1211 1613//1236 1152//1245
f 1118//1211 343//1210 1153//1237 1613//1236
f 1150//1241 1614//1232 1139//1235 351//1242
f 336//1214 1110//1207 1614//1232 1150//1241
f 1110//1207 335//1206 1151//1233 1614//1232
f 1124//1177 1615//1228 1113//1231 339//1178
f 323//1154 1083//1151 1615//1228 1124//1177
f 1083//1151 322//1150 1135//1229 1615//1228
f 1122//1879 1616//1224 1120//1227 346//1878
f 330//1880 1090//1147 1616//1224 1122//1879
f 1090//1147 329//1146 1134//1225 1616//1224
f 1135//1229 1617//1220 1112//1223 338//1230
f 322//1150 1082//1143 1617//1220 1135//1229
f 1082//1143 321//1142 1133//1221 1617//1220
f 1134//1225 1618//1216 1119//1219 345//1226
f 329//1146 1089//1139 1618//1216 1134//1225
f 1089//1139 328//1138 1132//1217 1618//1216
f 1133//1221 1619//1212 1111//1215 337//1222
f 321//1142 1081//1135 1619//1212 1133//1221
f 1081//1135 320//1134 1131//1213 1619//1212
f 1132//1217 1620//1208 1118//1211 344//1218
f 328//1138 1088//1131 1620//1208 1132//1217
f 1088//1131 327//1130 1130//1209 1620//1208
f 1131//1213 1621//1204 1110//1207 336//1214
f 320//1134 1080//1127 1621//1204 1131//1213
f 1080//1127 319//1126 1129//1205 1621//1204
f 1130//1209 1622//1200 1117//1203 343//1210
f 327//1130 1087//1123 1622//1200 1130//1209
f 1087//1123 326//1122 1128//1201 1622//1200
f 1129//1205 1623//1196 1109//1199 335//1206
f 319//1126 1079//1175 1623//1196 1129//1205
f 1079//1175 318//1174 1127//1197 1623//1196
f 1128//1201 1624//1192 1116//1195 342//1202
f 326//1122 1086//1171 1624//1192 1128//1201
f 1086//1171 325//1170 1126//1193 1624//1192
f 1127//1197 1625//1188 1108//1191 334//1198
f 318//1174 1078//1167 1625//1188 1127//1197
f 1078//1167 317//1166 1125//1189 1625//1188
f 1126//1193 1626//1184 1115//1187 341//1194
f 325//1170 1085//1163 1626//1184 1126//1193
f 1085//1163 324//1162 1123//1185 1626//1184
f 1125//1189 1627//1180 1107//1183 333//1190
f 317//1166 1077//1159 1627//1180 1125//1189
f 1077//1159 316//1158 1121//1181 1627//1180
f 1123//1185 1628//1176 1114//1179 340//1186
f 324//1162 1084//1155 1628//1176 1123//1185
f 1084//1155 323//1154 1124//1177 1628//1176
f 1095//1125 1629//1172 1079//1175 319//1126
f 304//1098 1050//1091 1629//1172 1095//1125
f 1050//1091 303//1090 1106//1173 1629//1172
f 1093//1121 1630//1168 1086//1171 326//1122
f 311//1094 1057//1087 1630//1168 1093//1121
f 1057//1087 310//1086 1105//1169 1630//1168
f 1106//1173 1631//1164 1078//1167 318//1174
f 303//1090 1049//1083 1631//1164 1106//1173
f 1049//1083 302//1082 1104//1165 1631//1164
f 1105//1169 1632//1160 1085//1163 325//1170
f 310//1086 1056//1079 1632//1160 1105//1169
f 1056//1079 309//1078 1103//1161 1632//1160
f 1104//1165 1633//1156 1077//1159 317//1166
f 302//1082 1048//1075 1633//1156 1104//1165
f 1048//1075 301//1074 1102//1157 1633//1156
f 1103//1161 1634//1152 1084//1155 324//1162
f 309//1078 1055//1071 1634//1152 1103//1161
f 1055//1071 308//1070 1101//1153 1634//1152
f 1101//1153 1635//1148 1083//1151 323//1154
f 308//1070 1054//1067 1635//1148 1101//1153
f 1054//1067 307//1066 1099//1149 1635//1148
f 1100//1881 1636//1144 1090//1147 330//1880
f 315//1882 1061//1119 1636//1144 1100//1881
f 1061//1119 314//1118 1098//1145 1636//1144
f 1099//1149 1637//1140 1082//1143 322//1150
f 307//1066 1053//1115 1637//1140 1099//1149
f 1053//1115 306//1114 1097//1141 1637//1140
f 1098//1145 1638//1136 1089//1139 329//1146
f 314//1118 1060//1111 1638//1136 1098//1145
f 1060//1111 313//1110 1096//1137 1638//1136
f 1097//1141 1639//1132 1081//1135 321//1142
f 306//1114 1052//1107 1639//1132 1097//1141
f 1052//1107 305//1106 1094//1133 1639//1132
f 1096//1137 1640//1128 1088//1131 328//1138
f 313//1110 1059//1103 1640//1128 1096//1137
f 1059//1103 312//1102 1092//1129 1640//1128
f 1094//1133 1641//1124 1080//1127 320//1134
f 305//1106 1051//1099 1641//1124 1094//1133
f 1051//1099 304//1098 1095//1125 1641//1124
f 1092//1129 1642//1120 1087//1123 327//1130
f 312//1102 1058//1095 1642//1120 1092//1129
f 1058//1095 311//1094 1093//1121 1642//1120
f 1065//1883 1643//1116 1061//1119 315//1882
f 300//1884 1032//1039 1643//1116 1065//1883
f 1032//1039 299//1038 1076//1117 1643//1116
f 1063//1065 1644//1112 1053//1115 307//1066
f 292//1042 1024//1035 1644//1112 1063//1065
f 1024//1035 291//1034 1075//1113 1644//1112
f 1076//1117 1645//1108 1060//1111 314//1118
f 299//1038 1031//1031 1645//1108 1076//1117
f 1031//1031 298//1030 1074//1109 1645//1108
f 1075//1113 1646//1104 1052//1107 306//1114
f 291//1034 1023//1027 1646//1104 1075//1113
f 1023//1027 290//1026 1073//1105 1646//1104
f 1074//1109 1647//1100 1059//1103 313//1110
f 298//1030 1030//1023 1647//1100 1074//1109
f 1030//1023 297//1022 1072//1101 1647//1100
f 1073//1105 1648//1096 1051//1099 305//1106
f 290//1026 1022//1019 1648//1096 1073//1105
f 1022//1019 289//1018 1071//1097 1648//1096
f 1072//1101 1649//1092 1058//1095 312//1102
f 297//1022 1029//1015 1649//1092 1072//1101
f 1029//1015 296//1014 1070//1093 1649//1092
f 1071//1097 1650//1088 1050//1091 304//1098
f 289//1018 1021//1011 1650//1088 1071//1097
f 1021//1011 288//1010 1069//1089 1650//1088
f 1070//1093 1651//1084 1057//1087 311//1094
f 296//1014 1028//1063 1651//1084 1070//1093
f 1028//1063 295//1062 1068//1085 1651//1084
f 1069//1089 1652//1080 1049//1083 303//1090
f 288//1010 1020//1059 1652//1080 1069//1089
f 1020//1059 287//1058 1067//1081 1652//1080
f 1068//1085 1653//1076 1056//1079 310//1086
f 295//1062 1027//1055 1653//1076 1068//1085
f 1027//1055 294//1054 1066//1077 1653//1076
f 1067//1081 1654//1072 1048//1075 302//1082
f 287//1058 1019//1051 1654//1072 1067//1081
f 1019//1051 286//1050 1064//1073 1654//1072
f 1066//1077 1655//1068 1055//1071 309//1078
f 294//1054 1026//1047 1655//1068 1066//1077
f 1026//1047 293//1046 1062//1069 1655//1068
f 1062//1069 1656//1064 1054//1067 308//1070
f 293//1046 1025//1043 1656//1064 1062//1069
f 1025//1043 292//1042 1063//1065 1656//1064
f 1036//1013 1657//1060 1028//1063 296//1014
f 281//986 999//979 1657//1060 1036//1013
f 999//979 280//978 1047//1061 1657//1060
f 1034//1009 1658//1056 1020//1059 288//1010
f 273//982 991//975 1658//1056 1034//1009
f 991//975 272//974 1046//1057 1658//1056
f 1047//1061 1659//1052 1027//1055 295//1062
f 280//978 998//971 1659//1052 1047//1061
f 998//971 279//970 1045//1053 1659//1052
f 1046//1057 1660//1048 1019//1051 287//1058
f 272//974 990//967 1660//1048 1046//1057
f 990//967 271//966 1044//1049 1660//1048
f 1045//1053 1661//1044 1026//1047 294//1054
f 279//970 997//963 1661//1044 1045//1053
f 997//963 278//962 1043//1045 1661//1044
f 1043//1045 1662//1040 1025//1043 293//1046
f 278//962 996//959 1662//1040 1043//1045
f 996//959 277//958 1041//1041 1662//1040
f 1042//1885 1663//1036 1032//1039 300//1884
f 285//1886 1003//955 1663//1036 1042//1885
f 1003//955 284//954 1040//1037 1663//1036
f 1041//1041 1664//1032 1024//1035 292//1042
f 277//958 995//1007 1664//1032 1041//1041
f 995//1007 276//1006 1039//1033 1664//1032
f 1040//1037 1665//1028 1031//1031 299//1038
f 284//954 1002//1003 1665//1028 1040//1037
f 1002//1003 283//1002 1038//1029 1665//1028
f 1039//1033 1666//1024 1023//1027 291//1034
f 276//1006 994//999 1666//1024 1039//1033
f 994//999 275//998 1037//1025 1666//1024
f 1038//1029 1667//1020 1030//1023 298//1030
f 283//1002 1001//995 1667//1020 1038//1029
f 1001//995 282//994 1035//1021 1667//1020
f 1037//1025 1668//1016 1022//1019 290//1026
f 275//998 993//991 1668//1016 1037//1025
f 993//991 274//990 1033//1017 1668//1016
f 1035//1021 1669//1012 1029//1015 297//1022
f 282//994 1000//987 1669//1012 1035//1021
f 1000//987 281//986 1036//1013 1669//1012
f 1033//1017 1670//1008 1021//1011 289//1018
f 274//990 992//983 1670//1008 1033//1017
f 992//983 273//982 1034//1009 1670//1008
f 1007//957 1671//1004 995//1007 277//958
f 262//934 966//927 1671//1004 1007//957
f 966//927 261//926 1018//1005 1671//1004
f 1005//953 1672//1000 1002//1003 284//954
f 269//930 973//923 1672//1000 1005//953
f 973//923 268//922 1017//1001 1672//1000
f 1018//1005 1673//996 994//999 276//1006
f 261//926 965//919 1673//996 1018//1005
f 965//919 260//918 1016//997 1673//996
f 1017//1001 1674//992 1001//995 283//1002
f 268//922 972//915 1674//992 1017//1001
f 972//915 267//914 1015//993 1674//992
f 1016//997 1675//988 993//991 275//998
f 260//918 964//911 1675//988 1016//997
f 964//911 259//910 1014//989 1675//988
f 1015//993 1676//984 1000//987 282//994
f 267//914 971//907 1676//984 1015//993
f 971//907 266//906 1013//985 1676//984
f 1014//989 1677//980 992//983 274//990
f 259//910 963//903 1677//980 1014//989
f 963//903 258//902 1012//981 1677//980
f 1013//985 1678//976 999//979 281//986
f 266//906 970//899 1678//976 1013//985
f 970//899 265//898 1011//977 1678//976
f 1012//981 1679//972 991//975 273//982
f 258//902 962//951 1679//972 1012//981
f 962//951 257//950 1010//973 1679//972
f 1011//977 1680//968 998//971 280//978
f 265//898 969//947 1680//968 1011//977
f 969//947 264//946 1009//969 1680//968
f 1010//973 1681//964 990//967 272//974
f 257//950 961//943 1681//964 1010//973
f 961//943 256//942 1008//965 1681//964
f 1009//969 1682//960 997//963 279//970
f 264//946 968//939 1682//960 1009//969
f 968//939 263//938 1006//961 1682//960
f 1006//961 1683//956 996//959 278//962
f 263//938 967//935 1683//956 1006//961
f 967//935 262//934 1007//957 1683//956
f 1004//1887 1684//952 1003//955 285//1886
f 270//1888 974//931 1684//952 1004//1887
f 974//931 269//930 1005//953 1684//952
f 978//901 1685//948 962//951 258//902
f 243//878 933//871 1685//948 978//901
f 933//871 242//870 989//949 1685//948
f 976//897 1686//944 969//947 265//898
f 250//874 940//867 1686//944 976//897
f 940//867 249//866 988//945 1686//944
f 989//949 1687//940 961//943 257//950
f 242//870 932//863 1687//940 989//949
f 932//863 241//862 987//941 1687//940
f 988//945 1688//936 968//939 264//946
f 249//866 939//859 1688//936 988//945
f 939//859 248//858 986//937 1688//936
f 986//937 1689//932 967//935 263//938
f 248//858 938//855 1689//932 986//937
f 938//855 247//854 984//933 1689//932
f 985//1889 1690//928 974//931 270//1888
f 255//1890 945//851 1690//928 985//1889
f 945//851 254//850 983//929 1690//928
f 984//933 1691//924 966//927 262//934
f 247//854 937//847 1691//924 984//933
f 937//847 246//846 982//925 1691//924
f 983//929 1692//920 973//923 269//930
f 254//850 944//843 1692//920 983//929
f 944//843 253//842 981//921 1692//920
f 982//925 1693//916 965//919 261//926
f 246//846 936//895 1693//916 982//925
f 936//895 245//894 980//917 1693//916
f 981//921 1694//912 972//915 268//922
f 253//842 943//891 1694//912 981//921
f 943//891 252//890 979//913 1694//912
f 980//917 1695//908 964//911 260//918
f 245//894 935//887 1695//908 980//917
f 935//887 244//886 977//909 1695//908
f 979//913 1696//904 971//907 267//914
f 252//890 942//883 1696//904 979//913
f 942//883 251//882 975//905 1696//904
f 977//909 1697//900 963//903 259//910
f 244//886 934//879 1697//900 977//909
f 934//879 243//878 978//901 1697//900
f 975//905 1698//896 970//899 266//906
f 251//882 941//875 1698//896 975//905
f 941//875 250//874 976//897 1698//896
f 949//845 1699//892 936//895 246//846
f 231//822 907//815 1699//892 949//845
f 907//815 230//814 960//893 1699//892
f 947//841 1700//888 943//891 253//842
f 238//818 914//811 1700//888 947//841
f 914//811 237//810 959//889 1700//888
f 960//893 1701//884 935//887 245//894
f 230//814 906//807 1701//884 960//893
f 906//807 229//806 958//885 1701//884
f 959//889 1702//880 942//883 252//890
f 237//810 913//803 1702//880 959//889
f 913//803 236//802 957//881 1702//880
f 958//885 1703//876 934//879 244//886
f 229//806 905//799 1703//876 958//885
f 905//799 228//798 956//877 1703//876
f 957//881 1704//872 941//875 251//882
f 236//802 912//795 1704//872 957//881
f 912//795 235//794 955//873 1704//872
f 956//877 1705//868 933//871 243//878
f 228//798 904//791 1705//868 956//877
f 904//791 227//790 954//869 1705//868
f 955//873 1706//864 940//867 250//874
f 235//794 911//787 1706//864 955//873
f 911//787 234//786 953//865 1706//864
f 954//869 1707//860 932//863 242//870
f 227//790 903//839 1707//860 954//869
f 903//839 226//838 952//861 1707//860
f 953//865 1708//856 939//859 249//866
f 234//786 910//835 1708//856 953//865
f 910//835 233//834 951//857 1708//856
f 951//857 1709//852 938//855 248//858
f 233//834 909//831 1709//852 951//857
f 909//831 232//830 948//853 1709//852
f 950//1891 1710//848 945//851 255//1890
f 240//1892 916//827 1710//848 950//1891
f 916//827 239//826 946//849 1710//848
f 948//853 1711//844 937//847 247//854
f 232//830 908//823 1711//844 948//853
f 908//823 231//822 949//845 1711//844
f 946//849 1712//840 944//843 254//850
f 239//826 915//819 1712//840 946//849
f 915//819 238//818 947//841 1712//840
f 920//789 1713//836 903//839 227//790
f 212//762 874//755 1713//836 920//789
f 874//755 211//754 931//837 1713//836
f 918//785 1714//832 910//835 234//786
f 219//758 881//751 1714//832 918//785
f 881//751 218//750 930//833 1714//832
f 930//833 1715//828 909//831 233//834
f 218//750 880//747 1715//828 930//833
f 880//747 217//746 928//829 1715//828
f 929//1893 1716//824 916//827 240//1892
f 225//1894 887//743 1716//824 929//1893
f 887//743 224//742 927//825 1716//824
f 928//829 1717//820 908//823 232//830
f 217//746 879//739 1717//820 928//829
f 879//739 216//738 926//821 1717//820
f 927//825 1718//816 915//819 239//826
f 224//742 886//735 1718//816 927//825
f 886//735 223//734 925//817 1718//816
f 926//821 1719//812 907//815 231//822
f 216//738 878//731 1719//812 926//821
f 878//731 215//730 924//813 1719//812
f 925//817 1720//808 914//811 238//818
f 223//734 885//783 1720//808 925//817
f 885//783 222//782 923//809 1720//808
f 924//813 1721//804 906//807 230//814
f 215//730 877//779 1721//804 924//813
f 877//779 214//778 922//805 1721//804
f 923//809 1722//800 913//803 237//810
f 222//782 884//775 1722//800 923//809
f 884//775 221//774 921//801 1722//800
f 922//805 1723//796 905//799 229//806
f 214//778 876//771 1723//796 922//805
f 876//771 213//770 919//797 1723//796
f 921//801 1724//792 912//795 236//802
f 221//774 883//767 1724//792 921//801
f 883//767 220//766 917//793 1724//792
f 919//797 1725//788 904//791 228//798
f 213//770 875//763 1725//788 919//797
f 875//763 212//762 920//789 1725//788
f 917//793 1726//784 911//787 235//794
f 220//766 882//759 1726//784 917//793
f 882//759 219//758 918//785 1726//784
f 891//733 1727//780 885//783 223//734
f 208//710 856//703 1727//780 891//733
f 856//703 207//702 902//781 1727//780
f 889//729 1728//776 877//779 215//730
f 200//706 848//699 1728//776 889//729
f 848//699 199//698 901//777 1728//776
f 902//781 1729//772 884//775 222//782
f 207//702 855//695 1729//772 902//781
f 855//695 206//694 900//773 1729//772
f 901//777 1730//768 876//771 214//778
f 199//698 847//691 1730//768 901//777
f 847//691 198//690 899//769 1730//768
f 900//773 1731//764 883//767 221//774
f 206//694 854//687 1731//764 900//773
f 854//687 205//686 898//765 1731//764
f 899//769 1732//760 875//763 213//770
f 198//690 846//683 1732//760 899//769
f 846//683 197//682 897//761 1732//760
f 898//765 1733//756 882//759 220//766
f 205//686 853//679 1733//756 898//765
f 853//679 204//678 896//757 1733//756
f 897//761 1734//752 874//755 212//762
f 197//682 845//675 1734//752 897//761
f 845//675 196//674 895//753 1734//752
f 896//757 1735//748 881//751 219//758
f 204//678 852//727 1735//748 896//757
f 852//727 203//726 894//749 1735//748
f 894//749 1736//744 880//747 218//750
f 203//726 851//723 1736//744 894//749
f 851//723 202//722 892//745 1736//744
f 893//1895 1737//740 887//743 225//1894
f 210//1896 858//719 1737//740 893//1895
f 858//719 209//718 890//741 1737//740
f 892//745 1738//736 879//739 217//746
f 202//722 850//715 1738//736 892//745
f 850//715 201//714 888//737 1738//736
f 890//741 1739//732 886//735 224//742
f 209//718 857//711 1739//732 890//741
f 857//711 208//710 891//733 1739//732
f 888//737 1740//728 878//731 216//738
f 201//714 849//707 1740//728 888//737
f 849//707 200//706 889//729 1740//728
f 862//677 1741//724 852//727 204//678
f 189//650 823//643 1741//724 862//677
f 823//643 188//642 873//725 1741//724
f 873//725 1742//720 851//723 203//726
f 188//642 822//639 1742//720 873//725
f 822//639 187//638 871//721 1742//720
f 872//1897 1743//716 858//719 210//1896
f 195//1898 829//635 1743//716 872//1897
f 829//635 194//634 870//717 1743//716
f 871//721 1744//712 850//715 202//722
f 187//638 821//631 1744//712 871//721
f 821//631 186//630 869//713 1744//712
f 870//717 1745//708 857//711 209//718
f 194//634 828//627 1745//708 870//717
f 828//627 193//626 868//709 1745//708
f 869//713 1746//704 849//707 201//714
f 186//630 820//623 1746//704 869//713
f 820//623 185//622 867//705 1746//704
f 868//709 1747//700 856//703 208//710
f 193//626 827//619 1747//700 868//709
f 827//619 192//618 866//701 1747//700
f 867//705 1748//696 848//699 200//706
f 185//622 819//671 1748//696 867//705
f 819//671 184//670 865//697 1748//696
f 866//701 1749//692 855//695 207//702
f 192//618 826//667 1749//692 866//701
f 826//667 191//666 864//693 1749//692
f 865//697 1750//688 847//691 199//698
f 184//670 818//663 1750//688 865//697
f 818//663 183//662 863//689 1750//688
f 864//693 1751//684 854//687 206//694
f 191//666 825//659 1751//684 864//693
f 825//659 190//658 861//685 1751//684
f 863//689 1752//680 846//683 198//690
f 183//662 817//655 1752//680 863//689
f 817//655 182//654 859//681 1752//680
f 861//685 1753//676 853//679 205//686
f 190//658 824//651 1753//676 861//685
f 824//651 189//650 862//677 1753//676
f 859//681 1754//672 845//675 197//682
f 182//654 816//647 1754//672 859//681
f 816//647 181//646 860//673 1754//672
f 833//621 1755//668 819//671 185//622
f 170//598 790//591 1755//668 833//621
f 790//591 169//590 844//669 1755//668
f 831//617 1756//664 826//667 192//618
f 177//594 797//587 1756//664 831//617
f 797//587 176//586 843//665 1756//664
f 844//669 1757//660 818//663 184//670
f 169//590 789//583 1757//660 844//669
f 789//583 168//582 842//661 1757//660
f 843//665 1758//656 825//659 191//666
f 176//586 796//579 1758//656 843//665
f 796//579 175//578 841//657 1758//656
f 842//661 1759//652 817//655 183//662
f 168//582 788//575 1759//652 842//661
f 788//575 167//574 840//653 1759//652
f 841//657 1760//648 824//651 190//658
f 175//578 795//571 1760//648 841//657
f 795//571 174//570 839//649 1760//648
f 840//653 1761//644 816//647 182//654
f 167//574 787//567 1761//644 840//653
f 787//567 166//566 838//645 1761//644
f 839//649 1762//640 823//643 189//650
f 174//570 794//563 1762//640 839//649
f 794//563 173//562 837//641 1762//640
f 837//641 1763//636 822//639 188//642
f 173//562 793//615 1763//636 837//641
f 793//615 172//614 835//637 1763//636
f 836//1899 1764//632 829//635 195//1898
f 180//1900 800//611 1764//632 836//1899
f 800//611 179//610 834//633 1764//632
f 835//637 1765//628 821//631 187//638
f 172//614 792//607 1765//628 835//637
f 792//607 171//606 832//629 1765//628
f 834//633 1766//624 828//627 194//634
f 179//610 799//603 1766//624 834//633
f 799//603 178//602 830//625 1766//624
f 832//629 1767//620 820//623 186//630
f 171//606 791//599 1767//620 832//629
f 791//599 170//598 833//621 1767//620
f 830//625 1768//616 827//619 193//626
f 178//602 798//595 1768//616 830//625
f 798//595 177//594 831//617 1768//616
f 802//561 1769//612 793//615 173//562
f 158//534 764//531 1769//612 802//561
f 764//531 157//530 814//613 1769//612
f 815//1901 1770//608 800//611 180//1900
f 165//1902 771//527 1770//608 815//1901
f 771//527 164//526 813//609 1770//608
f 814//613 1771//604 792//607 172//614
f 157//530 763//523 1771//604 814//613
f 763//523 156//522 812//605 1771//604
f 813//609 1772//600 799//603 179//610
f 164//526 770//519 1772//600 813//609
f 770//519 163//518 811//601 1772//600
f 812//605 1773//596 791//599 171//606
f 156//522 762//515 1773//596 812//605
f 762//515 155//514 810//597 1773//596
f 811//601 1774//592 798//595 178//602
f 163//518 769//511 1774//592 811//601
f 769//511 162//510 809//593 1774//592
f 810//597 1775//588 790//591 170//598
f 155//514 761//507 1775//588 810//597
f 761//507 154//506 808//589 1775//588
f 809//593 1776//584 797//587 177//594
f 162//510 768//559 1776//584 809//593
f 768//559 161//558 807//585 1776//584
f 808//589 1777//580 789//583 169//590
f 154//506 760//555 1777//580 808//589
f 760//555 153//554 806//581 1777//580
f 807//585 1778//576 796//579 176//586
f 161//558 767//551 1778//576 807//585
f 767//551 160//550 805//577 1778//576
f 806//581 1779//572 788//575 168//582
f 153//554 759//547 1779//572 806//581
f 759//547 152//546 803//573 1779//572
f 805//577 1780//568 795//571 175//578
f 160//550 766//543 1780//568 805//577
f 766//543 159//542 801//569 1780//568
f 803//573 1781//564 787//567 167//574
f 152//546 758//539 1781//564 803//573
f 758//539 151//538 804//565 1781//564
f 801//569 1782//560 794//563 174//570
f 159//542 765//535 1782//560 801//569
f 765//535 158//534 802//561 1782//560
f 775//509 1783//556 768//559 162//510
f 147//482 739//475 1783//556 775//509
f 739//475 146//474 786//557 1783//556
f 773//505 1784//552 760//555 154//506
f 139//478 731//471 1784//552 773//505
f 731//471 138//470 785//553 1784//552
f 786//557 1785//548 767//551 161//558
f 146//474 738//467 1785//548 786//557
f 738//467 145//466 784//549 1785//548
f 785//553 1786//544 759//547 153//554
f 138//470 730//463 1786//544 785//553
f 730//463 137//462 783//545 1786//544
f 784//549 1787//540 766//543 160//550
f 145//466 737//459 1787//540 784//549
f 737//459 144//458 782//541 1787//540
f 783//545 1788//536 758//539 152//546
f 137//462 729//455 1788//536 783//545
f 729//455 136//454 781//537 1788//536
f 782//541 1789//532 765//535 159//542
f 144//458 736//451 1789//532 782//541
f 736//451 143//450 780//533 1789//532
f 780//533 1790//528 764//531 158//534
f 143//450 735//503 1790//528 780//533
f 735//503 142//502 778//529 1790//528
f 779//1903 1791//524 771//527 165//1902
f 150//1904 742//499 1791//524 779//1903
f 742//499 149//498 777//525 1791//524
f 778//529 1792//520 763//523 157//530
f 142//502 734//495 1792//520 778//529
f 734//495 141//494 776//521 1792//520
f 777//525 1793//516 770//519 164//526
f 149//498 741//491 1793//516 777//525
f 741//491 148//490 774//517 1793//516
f 776//521 1794//512 762//515 156//522
f 141//494 733//487 1794//512 776//521
f 733//487 140//486 772//513 1794//512
f 774//517 1795//508 769//511 163//518
f 148//490 740//483 1795//508 774//517
f 740//483 147//482 775//509 1795//508
f 772//513 1796//504 761//507 155//514
f 140//486 732//479 1796//504 772//513
f 732//479 139//478 773//505 1796//504
f 746//449 1797//500 735//503 143//450
f 128//424 706//424 1797//500 746//449
f 706//424 127//423 757//501 1797//500
f 744//1905 1798//496 742//499 150//1904
f 135//1906 713//420 1798//496 744//1905
f 713//420 134//419 756//497 1798//496
f 757//501 1799//492 734//495 142//502
f 127//423 705//416 1799//492 757//501
f 705//416 126//415 755//493 1799//492
f 756//497 1800//488 741//491 149//498
f 134//419 712//412 1800//488 756//497
f 712//412 133//411 754//489 1800//488
f 755//493 1801//484 733//487 141//494
f 126//415 704//408 1801//484 755//493
f 704//408 125//407 753//485 1801//484
f 754//489 1802//480 740//483 148//490
f 133//411 711//404 1802//480 754//489
f 711//404 132//403 752//481 1802//480
f 753//485 1803//476 732//479 140//486
f 125//407 703//400 1803//476 753//485
f 703//400 124//399 751//477 1803//476
f 752//481 1804//472 739//475 147//482
f 132//403 710//396 1804//472 752//481
f 710//396 131//395 750//473 1804//472
f 751//477 1805//468 731//471 139//478
f 124//399 702//447 1805//468 751//477
f 702//447 123//446 749//469 1805//468
f 750//473 1806//464 738//467 146//474
f 131//395 709//443 1806//464 750//473
f 709//443 130//442 748//465 1806//464
f 749//469 1807//460 730//463 138//470
f 123//446 701//439 1807//460 749//469
f 701//439 122//438 747//461 1807//460
f 748//465 1808//456 737//459 145//466
f 130//442 708//435 1808//456 748//465
f 708//435 129//434 745//457 1808//456
f 747//461 1809//452 729//455 137//462
f 122//438 700//431 1809//452 747//461
f 700//431 121//430 743//453 1809//452
f 745//457 1810//448 736//451 144//458
f 129//434 707//427 1810//448 745//457
f 707//427 128//424 746//449 1810//448
f 717//398 1811//444 702//447 124//399
f 109//375 673//368 1811//444 717//398
f 673//368 108//367 728//445 1811//444
f 715//394 1812//440 709//443 131//395
f 116//371 680//364 1812//440 715//394
f 680//364 115//363 727//441 1812//440
f 728//445 1813//436 701//439 123//446
f 108//367 672//360 1813//436 728//445
f 672//360 107//359 726//437 1813//436
f 727//441 1814//432 708//435 130//442
f 115//363 679//356 1814//432 727//441
f 679//356 114//355 725//433 1814//432
f 726//437 1815//428 700//431 122//438
f 107//359 671//352 1815//428 726//437
f 671//352 106//351 724//429 1815//428
f 725//433 1816//425 707//427 129//434
f 114//355 678//348 1816//425 725//433
f 678//348 113//347 723//426 1816//425
f 723//426 1817//421 706//424 128//424
f 113//347 677//344 1817//421 723//426
f 677//344 112//343 721//422 1817//421
f 722//1907 1818//417 713//420 135//1906
f 120//1908 684//340 1818//417 722//1907
f 684//340 119//339 720//418 1818//417
f 721//422 1819//413 705//416 127//423
f 112//343 676//392 1819//413 721//422
f 676//392 111//391 719//414 1819//413
f 720//418 1820//409 712//412 134//419
f 119//339 683//388 1820//409 720//418
f 683//388 118//387 718//410 1820//409
f 719//414 1821//405 704//408 126//415
f 111//391 675//384 1821//405 719//414
f 675//384 110//383 716//406 1821//405
f 718//410 1822//401 711//404 133//411
f 118//387 682//380 1822//401 718//410
f 682//380 117//379 714//402 1822//401
f 716//406 1823//397 703//400 125//407
f 110//383 674//376 1823//397 716//406
f 674//376 109//375 717//398 1823//397
f 714//402 1824//393 710//396 132//403
f 117//379 681//372 1824//393 714//402
f 681//372 116//371 715//394 1824//393
f 688//342 1825//389 676//392 112//343
f 97//319 647//312 1825//389 688//342
f 647//312 96//311 699//390 1825//389
f 686//338 1826//385 683//388 119//339
f 104//315 654//308 1826//385 686//338
f 654//308 103//307 698//386 1826//385
f 699//390 1827//381 675//384 111//391
f 96//311 646//304 1827//381 699//390
f 646//304 95//303 697//382 1827//381
f 698//386 1828//377 682//380 118//387
f 103//307 653//300 1828//377 698//386
f 653//300 102//299 696//378 1828//377
f 697//382 1829//373 674//376 110//383
f 95//303 645//296 1829//373 697//382
f 645//296 94//295 695//374 1829//373
f 696//378 1830//369 681//372 117//379
f 102//299 652//292 1830//369 696//378
f 652//292 101//291 694//370 1830//369
f 695//374 1831//365 673//368 109//375
f 94//295 644//288 1831//365 695//374
f 644//288 93//287 693//366 1831//365
f 694//370 1832//361 680//364 116//371
f 101//291 651//284 1832//361 694//370
f 651//284 100//283 692//362 1832//361
f 693//366 1833//357 672//360 108//367
f 93//287 643//336 1833//357 693//366
f 643//336 92//335 691//358 1833//357
f 692//362 1834//353 679//356 115//363
f 100//283 650//332 1834//353 692//362
f 650//332 99//331 690//354 1834//353
f 691//358 1835//349 671//352 107//359
f 92//335 642//328 1835//349 691//358
f 642//328 91//327 689//350 1835//349
f 690//354 1836//345 678//348 114//355
f 99//331 649//324 1836//345 690//354
f 649//324 98//323 687//346 1836//345
f 687//346 1837//341 677//344 113//347
f 98//323 648//320 1837//341 687//346
f 648//320 97//319 688//342 1837//341
f 685//1909 1838//337 684//340 120//1908
f 105//1910 655//316 1838//337 685//1909
f 655//316 104//315 686//338 1838//337
f 659//286 1839//333 643//336 93//287
f 78//259 614//252 1839//333 659//286
f 614//252 77//251 670//334 1839//333
f 657//282 1840//329 650//332 100//283
f 85//255 621//248 1840//329 657//282
f 621//248 84//247 669//330 1840//329
f 670//334 1841//325 642//328 92//335
f 77//251 613//244 1841//325 670//334
f 613//244 76//243 668//326 1841//325
f 669//330 1842//321 649//324 99//331
f 84//247 620//240 1842//321 669//330
f 620//240 83//239 667//322 1842//321
f 667//322 1843//317 648//320 98//323
f 83//239 619//236 1843//317 667//322
f 619//236 82//235 665//318 1843//317
f 666//1911 1844//313 655//316 105//1910
f 90//1912 626//232 1844//313 666//1911
f 626//232 89//231 664//314 1844//313
f 665//318 1845//309 647//312 97//319
f 82//235 618//228 1845//309 665//318
f 618//228 81//227 663//310 1845//309
f 664//314 1846//305 654//308 104//315
f 89//231 625//280 1846//305 664//314
f 625//280 88//279 662//306 1846//305
f 663//310 1847//301 646//304 96//311
f 81//227 617//276 1847//301 663//310
f 617//276 80//275 661//302 1847//301
f 662//306 1848//297 653//300 103//307
f 88//279 624//272 1848//297 662//306
f 624//272 87//271 660//298 1848//297
f 661//302 1849//293 645//296 95//303
f 80//275 616//268 1849//293 661//302
f 616//268 79//267 658//294 1849//293
f 660//298 1850//289 652//292 102//299
f 87//271 623//264 1850//289 660//298
f 623//264 86//263 656//290 1850//289
f 658//294 1851//285 644//288 94//295
f 79//267 615//260 1851//285 658//294
f 615//260 78//259 659//286 1851//285
f 656//290 1852//281 651//284 101//291
f 86//263 622//256 1852//281 656//290
f 622//256 85//255 657//282 1852//281
f 630//230 1853//277 625//280 89//231
f 74//207 596//200 1853//277 630//230
f 596//200 73//199 641//278 1853//277
f 628//226 1854//273 617//276 81//227
f 66//203 588//196 1854//273 628//226
f 588//196 65//195 640//274 1854//273
f 641//278 1855//269 624//272 88//279
f 73//199 595//192 1855//269 641//278
f 595//192 72//191 639//270 1855//269
f 640//274 1856//265 616//268 80//275
f 65//195 587//188 1856//265 640//274
f 587//188 64//187 638//266 1856//265
f 639//270 1857//261 623//264 87//271
f 72//191 594//184 1857//261 639//270
f 594//184 71//183 637//262 1857//261
f 638//266 1858//257 615//260 79//267
f 64//187 586//180 1858//257 638//266
f 586//180 63//179 636//258 1858//257
f 637//262 1859//253 622//256 86//263
f 71//183 593//176 1859//253 637//262
f 593//176 70//175 635//254 1859//253
f 636//258 1860//249 614//252 78//259
f 63//179 585//172 1860//249 636//258
f 585//172 62//171 634//250 1860//249
f 635//254 1861//245 621//248 85//255
f 70//175 592//224 1861//245 635//254
f 592//224 69//223 633//246 1861//245
f 634//250 1862//241 613//244 77//251
f 62//171 584//220 1862//241 634//250
f 584//220 61//219 632//242 1862//241
f 633//246 1863//237 620//240 84//247
f 69//223 591//216 1863//237 633//246
f 591//216 68//215 631//238 1863//237
f 631//238 1864//233 619//236 83//239
f 68//215 590//212 1864//233 631//238
f 590//212 67//211 627//234 1864//233
f 629//1913 1865//229 626//232 90//1912
f 75//1914 597//208 1865//229 629//1913
f 597//208 74//207 630//230 1865//229
f 627//234 1866//225 618//228 82//235
f 67//211 589//204 1866//225 627//234
f 589//204 66//203 628//226 1866//225
f 601//174 1867//221 592//224 70//175
f 55//147 563//140 1867//221 601//174
f 563//140 54//139 612//222 1867//221
f 599//170 1868//217 584//220 62//171
f 47//143 555//136 1868//217 599//170
f 555//136 46//135 611//218 1868//217
f 612//222 1869//213 591//216 69//223
f 54//139 562//132 1869//213 612//222
f 562//132 53//131 610//214 1869//213
f 610//214 1870//209 590//212 68//215
f 53//131 561//128 1870//209 610//214
f 561//128 52//127 608//210 1870//209
f 609//1915 1871//205 597//208 75//1914
f 60//1916 568//124 1871//205 609//1915
f 568//124 59//123 607//206 1871//205
f 608//210 1872//201 589//204 67//211
f 52//127 560//120 1872//201 608//210
f 560//120 51//119 606//202 1872//201
f 607//206 1873//197 596//200 74//207
f 59//123 567//116 1873//197 607//206
f 567//116 58//115 605//198 1873//197
f 606//202 1874//193 588//196 66//203
f 51//119 559//168 1874//193 606//202
f 559//168 50//167 604//194 1874//193
f 605//198 1875//189 595//192 73//199
f 58//115 566//164 1875//189 605//198
f 566//164 57//163 603//190 1875//189
f 604//194 1876//185 587//188 65//195
f 50//167 558//160 1876//185 604//194
f 558//160 49//159 602//186 1876//185
f 603//190 1877//181 594//184 72//191
f 57//163 565//156 1877//181 603//190
f 565//156 56//155 600//182 1877//181
f 602//186 1878//177 586//180 64//187
f 49//159 557//152 1878//177 602//186
f 557//152 48//151 598//178 1878//177
f 600//182 1879//173 593//176 71//183
f 56//155 564//148 1879//173 600//182
f 564//148 55//147 601//174 1879//173
f 598//178 1880//169 585//172 63//179
f 48//151 556//144 1880//169 598//178
f 556//144 47//143 599//170 1880//169
f 572//118 1881//165 559//168 51//119
f 36//95 530//88 1881//165 572//118
f 530//88 35//87 583//166 1881//165
f 570//114 1882//161 566//164 58//115
f 43//91 537//84 1882//161 570//114
f 537//84 42//83 582//162 1882//161
f 583//166 1883//157 558//160 50//167
f 35//87 529//80 1883//157 583//166
f 529//80 34//79 581//158 1883//157
f 582//162 1884//153 565//156 57//163
f 42//83 536//76 1884//153 582//162
f 536//76 41//75 580//154 1884//153
f 581//158 1885//149 557//152 49//159
f 34//79 528//72 1885//149 581//158
f 528//72 33//71 579//150 1885//149
f 580//154 1886//145 564//148 56//155
f 41//75 535//68 1886//145 580//154
f 535//68 40//67 578//146 1886//145
f 579//150 1887//141 556//144 48//151
f 33//71 527//64 1887//141 579//150
f 527//64 32//63 577//142 1887//141
f 578//146 1888//137 563//140 55//147
f 40//67 534//60 1888//137 578//146
f 534//60 39//59 576//138 1888//137
f 577//142 1889//133 555//136 47//143
f 32//63 526//112 1889//133 577//142
f 526//112 31//111 575//134 1889//133
f 576//138 1890//129 562//132 54//139
f 39//59 533//108 1890//129 576//138
f 533//108 38//107 574//130 1890//129
f 574//130 1891//125 561//128 53//131
f 38//107 532//104 1891//125 574//130
f 532//104 37//103 571//126 1891//125
f 573//1917 1892//121 568//124 60//1916
f 45//1918 539//100 1892//121 573//1917
f 539//100 44//99 569//122 1892//121
f 571//126 1893//117 560//120 52//127
f 37//103 531//96 1893//117 571//126
f 531//96 36//95 572//118 1893//117
f 569//122 1894//113 567//116 59//123
f 44//99 538//92 1894//113 569//122
f 538//92 43//91 570//114 1894//113
f 543//62 1895//109 526//112 32//63
f 17//55 497//48 1895//109 543//62
f 497//48 16//47 554//110 1895//109
f 541//58 1896//105 533//108 39//59
f 24//51 504//44 1896//105 541//58
f 504//44 23//43 553//106 1896//105
f 553//106 1897//101 532//104 38//107
f 23//43 503//40 1897//101 553//106
f 503//40 22//39 551//102 1897//101
f 552//1919 1898//97 539//100 45//1918
f 30//1920 510//36 1898//97 552//1919
f 510//36 29//35 550//98 1898//97
f 551//102 1899//93 531//96 37//103
f 22//39 502//32 1899//93 551//102
f 502//32 21//31 549//94 1899//93
f 550//98 1900//89 538//92 44//99
f 29//35 509//28 1900//89 550//98
f 509//28 28//27 548//90 1900//89
f 549//94 1901//85 530//88 36//95
f 21//31 501//24 1901//85 549//94
f 501//24 20//23 547//86 1901//85
f 548//90 1902//81 537//84 43//91
f 28//27 508//20 1902//81 548//90
f 508//20 27//19 546//82 1902//81
f 547//86 1903//77 529//80 35//87
f 20//23 500//16 1903//77 547//86
f 500//16 19//15 545//78 1903//77
f 546//82 1904//73 536//76 42//83
f 27//19 507//12 1904//73 546//82
f 507//12 26//11 544//74 1904//73
f 545//78 1905//69 528//72 34//79
f 19//15 499//8 1905//69 545//78
f 499//8 18//7 542//70 1905//69
f 544//74 1906//65 535//68 41//75
f 26//11 506//4 1906//65 544//74
f 506//4 25//3 540//66 1906//65
f 542//70 1907//61 527//64 33//71
f 18//7 498//56 1907//61 542//70
f 498//56 17//55 543//62 1907//61
f 540//66 1908//57 534//60 40//67
f 25//3 505//52 1908//57 540//66
f 505//52 24//51 541//58 1908//57
f 514//6 1909//53 498//56 18//7
f 3//1803 484//1852 1909//53 514//6
f 484//1852 2//1851 525//54 1909//53
f 512//2 1910//49 505//52 25//3
f 10//1855 491//1848 1910//49 512//2
f 491//1848 9//1847 524//50 1910//49
f 525//54 1911//45 497//48 17//55
f 2//1851 483//1844 1911//45 525//54
f 483//1844 1//1736 523//46 1911//45
f 524//50 1912//41 504//44 24//51
f 9//1847 490//1842 1912//41 524//50
f 490//1842 8//1841 522//42 1912//41
f 522//42 1913//37 503//40 23//43
f 8//1841 489//1836 1913//37 522//42
f 489//1836 7//1835 520//38 1913//37
f 521//1921 1914//33 510//36 30//1920
f 15//1858 496//1832 1914//33 521//1921
f 496//1832 14//1831 519//34 1914//33
f 520//38 1915//29 502//32 22//39
f 7//1835 488//1828 1915//29 520//38
f 488//1828 6//1827 518//30 1915//29
f 519//34 1916//25 509//28 29//35
f 14//1831 495//1824 1916//25 519//34
f 495//1824 13//1823 517//26 1916//25
f 518//30 1917//21 501//24 21//31
f 6//1827 487//1820 1917//21 518//30
f 487//1820 5//1819 516//22 1917//21
f 517//26 1918//17 508//20 28//27
f 13//1823 494//1816 1918//17 517//26
f 494//1816 12//1815 515//18 1918//17
f 516//22 1919//13 500//16 20//23
f 5//1819 486//1812 1919//13 516//22
f 486//1812 4//1811 513//14 1919//13
f 515//18 1920//9 507//12 27//19
f 12//1815 493//1808 1920//9 515//18
f 493//1808 11//1807 511//10 1920//9
f 513//14 1921//5 499//8 19//15
f 4//1811 485//1804 1921//5 513//14
f 485//1804 3//1803 514//6 1921//5
f 511//10 1922//1 506//4 26//11
f 11//1807 492//1856 1922//1 511//10
f 492//1856 10//1855 512//2 1922//1
