# Supplementary material for: 3D in situ imaging of the female reproductive tract reveals molecular signatures of fertilizing spermatozoa in mice
Source: eLife. 2020 Oct 20;9:e62043. doi: 10.7554/eLife.62043 (PMC7707823; doi:10.7554/eLife.62043)
Supplement: Figure 5—source data 1. — Custom scripts and 3D objects for developing training environments, ANN input feeding and training, and constructing numerical objects coordinates arrays for supervised learning, and ANN performance evaluation. [file elife-62043-fig5-data1.zip › Generating of 3D training environments for ANNs input feed/Sperm tail CatSper 3D signatures low poly/Sperm head for tail coumpling/Sperm head for tail coupling without noise.obj]

# Blender v2.75 (sub 0) OBJ File: 'Sperm head for tail coupling without noise.blend'
# www.blender.org
mtllib Sperm head for tail coupling without noise.mtl
o Sperm_head_no_noise_Sphere
v -0.086766 0.048496 0.050921
v -0.070696 0.043270 0.057820
v -0.067213 0.049644 0.054727
v -0.082831 0.054265 0.048256
v 0.095500 -0.029424 0.074051
v 0.128360 -0.053791 0.071327
v 0.130235 -0.047081 0.069916
v 0.095598 -0.021579 0.072050
v -0.115040 0.047023 0.037420
v -0.101656 0.049442 0.044129
v -0.098015 0.054733 0.042137
v -0.112074 0.051844 0.036156
v -0.137782 0.044763 0.022039
v -0.127064 0.045037 0.030137
v -0.124762 0.049315 0.029404
v -0.135985 0.048382 0.021577
v 0.036552 0.007207 0.076147
v 0.064159 -0.008819 0.075946
v 0.063138 0.000015 0.073302
v 0.034816 0.016908 0.072951
v -0.154964 0.045008 0.004543
v -0.147162 0.044957 0.013299
v -0.145806 0.047800 0.012970
v -0.154020 0.047018 0.004297
v 0.005500 0.006584 0.081288
v 0.020935 -0.000852 0.083630
v 0.018103 0.008755 0.079622
v 0.002552 0.015550 0.077979
v 0.217662 -0.180731 0.057744
v 0.228300 -0.199575 0.053243
v 0.229085 -0.197653 0.052838
v 0.218950 -0.178030 0.057281
v -0.022936 0.019874 0.074440
v -0.008647 0.013122 0.078220
v -0.009737 0.021140 0.075573
v -0.023512 0.028273 0.071754
v 0.191149 -0.137771 0.065612
v 0.205271 -0.159851 0.061896
v 0.207271 -0.156270 0.061729
v 0.193900 -0.133274 0.065841
v -0.054243 0.035735 0.064222
v -0.038115 0.027512 0.069788
v -0.038098 0.035676 0.066875
v -0.052296 0.042996 0.061075
v 0.152444 -0.091493 0.071441
v 0.173554 -0.114625 0.068661
v 0.176703 -0.109335 0.068618
v 0.154558 -0.084960 0.070519
v -0.051940 0.050449 0.057386
v -0.038189 0.043612 0.063135
v -0.038302 0.051935 0.059802
v -0.052496 0.058351 0.054455
v 0.157151 -0.079165 0.069202
v 0.179571 -0.104223 0.067625
v 0.182332 -0.099131 0.065662
v 0.160022 -0.073439 0.067780
v -0.080111 0.059975 0.045689
v -0.065496 0.056136 0.051524
v -0.065199 0.063176 0.049204
v -0.078480 0.066163 0.043844
v 0.098441 -0.012671 0.071174
v 0.133891 -0.039332 0.068557
v 0.138558 -0.031033 0.066814
v 0.103289 -0.002985 0.070705
v -0.109063 0.056267 0.034351
v -0.094869 0.059770 0.040051
v -0.092137 0.065338 0.038276
v -0.105805 0.061443 0.032359
v -0.133982 0.051651 0.020466
v -0.122195 0.053163 0.027907
v -0.118962 0.057934 0.025908
v -0.131219 0.055831 0.018807
v 0.065373 0.009894 0.072672
v 0.070217 0.020625 0.073122
v 0.041508 0.038718 0.072783
v 0.036847 0.027473 0.072168
v -0.153030 0.048953 0.003787
v -0.144353 0.050424 0.012205
v -0.142319 0.053715 0.011002
v -0.151775 0.051166 0.003011
v -0.016890 0.052770 0.063512
v 0.009294 0.041486 0.068958
v 0.013467 0.052530 0.069130
v -0.013391 0.062935 0.063041
v 0.220523 -0.174944 0.056222
v 0.230049 -0.195359 0.051847
v 0.231146 -0.192850 0.050300
v 0.222282 -0.171632 0.054576
v 0.196490 -0.128733 0.064890
v 0.209422 -0.152415 0.060709
v 0.211633 -0.148418 0.058824
v 0.198932 -0.124166 0.062718
v -0.149894 0.054460 0.001953
v -0.138965 0.059420 0.009369
v -0.134803 0.066697 0.007456
v -0.147645 0.058408 0.000696
v 0.046277 0.048669 0.071948
v 0.074791 0.030175 0.072198
v 0.077846 0.037490 0.068410
v 0.049937 0.056219 0.068019
v -0.009315 0.071919 0.061691
v 0.018025 0.062176 0.068074
v 0.021930 0.069524 0.064148
v -0.005477 0.079003 0.057989
v 0.224036 -0.168380 0.052635
v 0.232331 -0.190286 0.048396
v 0.233529 -0.187798 0.046440
v 0.225700 -0.165166 0.050598
v 0.201573 -0.119601 0.060369
v 0.213862 -0.144525 0.056729
v 0.216011 -0.140741 0.054691
v 0.204267 -0.115235 0.058249
v -0.051683 0.066859 0.052543
v -0.037294 0.061149 0.057749
v -0.034333 0.070444 0.056830
v -0.049003 0.075650 0.051352
v 0.163838 -0.066892 0.065875
v 0.185575 -0.093690 0.063350
v 0.188973 -0.088340 0.061009
v 0.167995 -0.060124 0.063453
v -0.076402 0.073353 0.042130
v -0.064038 0.070973 0.047447
v -0.061421 0.079228 0.046005
v -0.073516 0.081254 0.040395
v 0.107281 0.005298 0.069191
v 0.141777 -0.024565 0.064483
v 0.142985 -0.020462 0.061021
v 0.109422 0.011348 0.065561
v -0.101512 0.069429 0.030135
v -0.088888 0.072649 0.036370
v -0.085133 0.081208 0.034332
v -0.096555 0.079360 0.027840
v -0.126770 0.063368 0.016698
v -0.114197 0.066182 0.023574
v -0.108509 0.076778 0.021148
v -0.121299 0.073131 0.014361
v 0.170616 -0.055221 0.060821
v 0.191277 -0.084335 0.058654
v 0.192225 -0.081802 0.055855
v 0.171402 -0.052457 0.057649
v -0.070639 0.088757 0.038927
v -0.058448 0.087137 0.044706
v -0.055468 0.093683 0.042522
v -0.067899 0.094821 0.036928
v 0.110583 0.015678 0.059119
v 0.143511 -0.017411 0.055539
v 0.144247 -0.014626 0.048744
v 0.111595 0.018990 0.050882
v -0.092457 0.087448 0.025838
v -0.081819 0.088813 0.032602
v -0.079074 0.094338 0.030626
v -0.089565 0.092421 0.023801
v -0.117063 0.080412 0.012134
v -0.103982 0.084911 0.018942
v -0.101168 0.089255 0.016826
v -0.114663 0.084006 0.010032
v 0.079768 0.042490 0.061228
v 0.081254 0.045962 0.051928
v 0.054711 0.064407 0.050933
v 0.052579 0.061128 0.060555
v -0.145840 0.061474 -0.000636
v -0.131598 0.072115 0.005547
v -0.129816 0.074818 0.003712
v -0.144719 0.063242 -0.001977
v -0.001966 0.083775 0.051448
v 0.025121 0.074288 0.056950
v 0.027842 0.077452 0.047729
v 0.001170 0.086917 0.043032
v 0.227300 -0.161665 0.048575
v 0.234705 -0.185315 0.044675
v 0.235777 -0.183024 0.043185
v 0.228770 -0.158115 0.046567
v 0.206380 -0.111427 0.056129
v 0.217927 -0.136826 0.052591
v 0.219484 -0.133002 0.050247
v 0.207687 -0.108309 0.053600
v -0.045742 0.083920 0.050030
v -0.030726 0.078944 0.055393
v -0.027122 0.085864 0.052168
v -0.042439 0.090738 0.047405
v 0.057259 0.068315 0.042351
v 0.083314 0.049562 0.043583
v 0.086140 0.053690 0.036773
v 0.060304 0.073094 0.035354
v 0.003916 0.090195 0.035164
v 0.030645 0.081263 0.039389
v 0.033554 0.085992 0.032436
v 0.006335 0.094149 0.028353
v 0.229958 -0.155322 0.044465
v 0.236698 -0.181236 0.041762
v 0.237497 -0.180023 0.040330
v 0.230938 -0.153477 0.042281
v 0.208369 -0.105778 0.050069
v 0.220581 -0.129952 0.047415
v 0.221408 -0.127812 0.044234
v 0.208819 -0.103687 0.045801
v -0.038886 0.095052 0.041992
v -0.023503 0.090506 0.046267
v -0.020142 0.093310 0.038443
v -0.035456 0.097226 0.034450
v 0.171628 -0.050293 0.052963
v 0.192537 -0.079740 0.051735
v 0.192841 -0.077659 0.046660
v 0.172113 -0.047985 0.047246
v -0.064738 0.098474 0.032512
v -0.052079 0.097640 0.037573
v -0.048662 0.099348 0.030425
v -0.061445 0.100081 0.026082
v 0.113248 0.022165 0.043569
v 0.145642 -0.011849 0.042931
v 0.147879 -0.008908 0.038281
v 0.115763 0.025592 0.037618
v -0.087053 0.095534 0.020708
v -0.076205 0.097728 0.026856
v -0.073285 0.099559 0.021480
v -0.084708 0.097700 0.016529
v -0.113046 0.086214 0.007741
v -0.099085 0.091971 0.014222
v -0.097287 0.094207 0.010990
v -0.111676 0.088174 0.005133
v -0.143887 0.064519 -0.003399
v -0.128629 0.076529 0.001798
v -0.127605 0.078084 -0.000268
v -0.143161 0.065661 -0.004902
v -0.059157 0.101346 0.020335
v -0.046382 0.100712 0.024083
v -0.045198 0.102614 0.018964
v -0.057925 0.103056 0.015637
v 0.118795 0.029162 0.031176
v 0.150869 -0.005712 0.032859
v 0.154264 -0.002514 0.026225
v 0.121989 0.032593 0.023723
v -0.082932 0.099498 0.012223
v -0.071157 0.101033 0.016420
v -0.069895 0.102713 0.011978
v -0.081747 0.101193 0.008005
v -0.110533 0.089861 0.002267
v -0.095865 0.096104 0.007428
v -0.094794 0.097716 0.003661
v -0.109591 0.091257 -0.000803
v 0.063080 0.076966 0.027843
v 0.089113 0.057491 0.029582
v 0.091932 0.060653 0.021418
v 0.065419 0.079597 0.019209
v -0.142510 0.066656 -0.006513
v -0.126715 0.079434 -0.002479
v -0.125941 0.080547 -0.004821
v -0.141940 0.067469 -0.008197
v 0.008565 0.098085 0.021193
v 0.036072 0.089935 0.024978
v 0.038155 0.092714 0.016444
v 0.010651 0.101603 0.013180
v 0.232013 -0.152161 0.040137
v 0.238341 -0.179146 0.038862
v 0.239299 -0.178467 0.037337
v 0.233360 -0.151087 0.038003
v 0.209644 -0.101843 0.041916
v 0.222447 -0.126169 0.041229
v 0.224022 -0.124697 0.038475
v 0.211296 -0.100005 0.038634
v -0.033109 0.099047 0.027587
v -0.017597 0.095847 0.031090
v -0.015761 0.098896 0.024705
v -0.031739 0.101390 0.021860
v 0.173219 -0.045582 0.042432
v 0.193667 -0.075581 0.042238
v 0.195432 -0.073388 0.038682
v 0.175198 -0.043029 0.038627
v 0.012545 0.104594 0.004710
v 0.040212 0.095277 0.007581
v 0.041998 0.097170 -0.001215
v 0.014009 0.106391 -0.003917
v 0.235032 -0.150106 0.035690
v 0.240395 -0.177900 0.035648
v 0.241510 -0.177436 0.033807
v 0.236846 -0.149209 0.033145
v 0.214073 -0.097883 0.035277
v 0.226300 -0.123164 0.035603
v 0.228971 -0.121630 0.032450
v 0.217538 -0.095645 0.031537
v -0.030175 0.104224 0.015380
v -0.013864 0.102435 0.017890
v -0.011776 0.106166 0.010184
v -0.028205 0.107423 0.007695
v 0.178193 -0.040167 0.034107
v 0.198435 -0.070824 0.034812
v 0.202220 -0.068119 0.030240
v 0.181820 -0.037240 0.028472
v -0.056717 0.105081 0.010031
v -0.043865 0.104904 0.012887
v -0.042112 0.107506 0.005421
v -0.055247 0.107267 0.003153
v 0.124974 0.035423 0.016061
v 0.157458 0.000084 0.019437
v 0.159712 0.001465 0.012930
v 0.127149 0.036994 0.008555
v -0.080790 0.102735 0.003342
v -0.068803 0.104518 0.006832
v -0.067641 0.106272 0.000761
v -0.079903 0.104024 -0.001819
v -0.108816 0.092341 -0.004026
v -0.093939 0.099013 -0.000358
v -0.093222 0.099964 -0.004584
v -0.108179 0.093101 -0.007358
v 0.067749 0.082094 0.010334
v 0.094615 0.063411 0.013017
v 0.096708 0.065186 0.004734
v 0.069750 0.084021 0.001641
v -0.141445 0.068106 -0.009968
v -0.125283 0.081412 -0.007267
v -0.124740 0.082020 -0.009791
v -0.141039 0.068551 -0.011778
v 0.127670 0.036449 0.001127
v 0.160159 0.000994 0.006517
v 0.158816 -0.001340 0.000026
v 0.126547 0.033786 -0.006303
v -0.079131 0.104908 -0.007050
v -0.066622 0.107701 -0.005366
v -0.065882 0.108439 -0.011189
v -0.078532 0.105239 -0.012165
v -0.107664 0.093531 -0.010754
v -0.092619 0.100530 -0.008884
v -0.092142 0.100676 -0.013185
v -0.107274 0.093624 -0.014180
v 0.070354 0.083395 -0.006912
v 0.097285 0.064587 -0.003452
v 0.096351 0.061610 -0.011602
v 0.069568 0.080210 -0.015430
v -0.140719 0.068805 -0.013642
v -0.124311 0.082365 -0.012367
v -0.124001 0.082444 -0.014968
v -0.140494 0.068864 -0.015509
v 0.014616 0.105764 -0.012499
v 0.042611 0.096536 -0.009897
v 0.042054 0.093372 -0.018490
v 0.014355 0.102724 -0.020896
v 0.238381 -0.148534 0.030445
v 0.242445 -0.177112 0.031834
v 0.243032 -0.176989 0.029805
v 0.239337 -0.148224 0.027653
v 0.220520 -0.093914 0.027481
v 0.231247 -0.120451 0.029062
v 0.232623 -0.119899 0.025511
v 0.222298 -0.093105 0.023205
v -0.026571 0.110767 -0.000204
v -0.010007 0.109507 0.002061
v -0.008825 0.111524 -0.006146
v -0.025569 0.113160 -0.007828
v 0.185166 -0.034893 0.022647
v 0.205572 -0.065997 0.025374
v 0.207651 -0.064968 0.020433
v 0.187404 -0.033687 0.017022
v -0.053982 0.109433 -0.003763
v -0.040642 0.110420 -0.002109
v -0.039739 0.112638 -0.009131
v -0.053143 0.110891 -0.010208
v 0.013635 0.098523 -0.029028
v 0.041231 0.089537 -0.027091
v 0.040337 0.085538 -0.035342
v 0.012656 0.093868 -0.036665
v 0.239534 -0.148432 0.024819
v 0.243176 -0.177140 0.027726
v 0.242874 -0.177561 0.025673
v 0.238969 -0.149152 0.021994
v 0.222601 -0.093426 0.018842
v 0.232874 -0.120164 0.021892
v 0.231996 -0.121239 0.018301
v 0.221422 -0.094864 0.014523
v -0.025048 0.112623 -0.015188
v -0.008252 0.110932 -0.014254
v -0.008294 0.107738 -0.022169
v -0.024997 0.109144 -0.022452
v 0.187791 -0.034097 0.011449
v 0.207997 -0.065334 0.015450
v 0.206609 -0.067091 0.010469
v 0.186340 -0.036131 0.005800
v -0.052706 0.110440 -0.016392
v -0.039265 0.112150 -0.015821
v -0.039199 0.108932 -0.022507
v -0.052649 0.108059 -0.022612
v 0.156577 -0.004923 -0.006695
v 0.154118 -0.009073 -0.013205
v 0.122484 0.025351 -0.021070
v 0.124633 0.029849 -0.013818
v -0.078174 0.104871 -0.017217
v -0.065481 0.108026 -0.016861
v -0.065405 0.106448 -0.022563
v -0.078054 0.103800 -0.022264
v -0.107032 0.093375 -0.017607
v -0.091839 0.100364 -0.017472
v -0.091710 0.099594 -0.021730
v -0.106939 0.092785 -0.021004
v 0.068478 0.076435 -0.024089
v 0.094842 0.057642 -0.019809
v 0.093164 0.053310 -0.027745
v 0.067346 0.072566 -0.032495
v -0.140360 0.068727 -0.017394
v -0.123817 0.082254 -0.017571
v -0.123760 0.081798 -0.020151
v -0.140323 0.068397 -0.019247
v -0.078095 0.102163 -0.027369
v -0.065570 0.104139 -0.028502
v -0.065888 0.101517 -0.034359
v -0.078263 0.100135 -0.032363
v 0.120352 0.020861 -0.027289
v 0.151890 -0.013044 -0.018473
v 0.150358 -0.016636 -0.023021
v 0.118725 0.016594 -0.033124
v -0.106977 0.091864 -0.024341
v -0.091711 0.098408 -0.025946
v -0.091838 0.096851 -0.030049
v -0.107148 0.090625 -0.027584
v 0.065612 0.067627 -0.039684
v 0.091191 0.048485 -0.034658
v 0.089346 0.043373 -0.041365
v 0.063551 0.061837 -0.046532
v -0.140381 0.067873 -0.021080
v -0.123827 0.081081 -0.022684
v -0.124018 0.080110 -0.025145
v -0.140534 0.067168 -0.022847
v 0.038850 0.080539 -0.042432
v 0.036868 0.074809 -0.049230
v 0.009898 0.083989 -0.050081
v 0.011412 0.088921 -0.043423
v 0.237817 -0.150225 0.019231
v 0.242219 -0.178175 0.023656
v 0.241368 -0.178910 0.021765
v 0.236369 -0.151496 0.016615
v 0.219016 -0.097193 0.010383
v 0.230201 -0.122919 0.014835
v 0.227984 -0.124917 0.011594
v 0.216089 -0.099980 0.006559
v -0.025543 0.104679 -0.029937
v -0.008942 0.103243 -0.029893
v -0.009969 0.098420 -0.037198
v -0.026450 0.100386 -0.037282
v 0.183817 -0.039328 -0.000034
v 0.203948 -0.069928 0.005541
v 0.200818 -0.073299 0.000924
v 0.180992 -0.043069 -0.005638
v -0.052954 0.104905 -0.029253
v -0.039629 0.104948 -0.029670
v -0.040346 0.101279 -0.036854
v -0.053468 0.101736 -0.035881
v 0.008115 0.079518 -0.058574
v 0.035112 0.069727 -0.058289
v 0.036646 0.064891 -0.068103
v 0.018281 0.070066 -0.071084
v 0.002467 0.076552 -0.066998
v 0.213794 -0.102589 0.003187
v 0.226119 -0.126868 0.008683
v 0.224936 -0.128735 0.005977
v 0.212606 -0.104895 0.000004
v -0.027119 0.096634 -0.043440
v -0.010928 0.093918 -0.043629
v -0.011887 0.089962 -0.049742
v -0.027696 0.093478 -0.048901
v 0.178638 -0.046578 -0.010072
v 0.198367 -0.076421 -0.002918
v 0.197102 -0.079117 -0.006334
v 0.177202 -0.049667 -0.013730
v -0.053900 0.098913 -0.041250
v -0.040837 0.098126 -0.042663
v -0.041311 0.095496 -0.047568
v -0.054479 0.096533 -0.045776
v 0.118332 0.012398 -0.040650
v 0.149992 -0.020200 -0.028930
v 0.154633 -0.027455 -0.033218
v 0.135647 -0.007555 -0.043538
v 0.115306 0.011984 -0.050045
v -0.078573 0.097927 -0.036842
v -0.066266 0.098979 -0.039292
v -0.066912 0.096665 -0.043578
v -0.079174 0.095631 -0.040896
v -0.107476 0.089080 -0.030695
v -0.092134 0.094979 -0.033918
v -0.092684 0.092831 -0.037525
v -0.107993 0.087247 -0.033632
v 0.062276 0.056612 -0.055762
v 0.088598 0.038512 -0.050246
v 0.090825 0.032866 -0.059024
v 0.074951 0.043459 -0.066481
v 0.059395 0.054139 -0.066143
v -0.140782 0.066278 -0.024559
v -0.124336 0.078895 -0.027509
v -0.124785 0.077448 -0.029751
v -0.141119 0.065225 -0.026171
v 0.235030 -0.152816 0.014258
v 0.240515 -0.179724 0.020040
v 0.239776 -0.180625 0.018511
v 0.233989 -0.154199 0.012134
v -0.108740 0.085152 -0.036356
v -0.093613 0.090426 -0.040941
v -0.094963 0.087729 -0.044038
v -0.109752 0.082824 -0.038821
v 0.095151 -0.043771 0.080990
v 0.112273 -0.058755 0.078929
v 0.129470 -0.070408 0.074978
v 0.127347 -0.060874 0.073463
v 0.096758 -0.037810 0.077160
v -0.141548 0.064001 -0.027697
v -0.125371 0.075785 -0.031848
v -0.126111 0.073937 -0.033790
v -0.142069 0.062647 -0.029107
v 0.039782 -0.010746 0.085062
v 0.056099 -0.021868 0.086344
v 0.071783 -0.028508 0.083898
v 0.066849 -0.018254 0.080012
v 0.040128 -0.002910 0.080827
v 0.233216 -0.155821 0.010073
v 0.239138 -0.181714 0.017081
v 0.238536 -0.183129 0.015741
v 0.232534 -0.157972 0.008061
v 0.212323 -0.107286 -0.003654
v 0.224318 -0.130805 0.003123
v 0.223927 -0.133389 0.000199
v 0.212460 -0.109975 -0.007599
v -0.029077 0.090663 -0.055688
v -0.013429 0.086352 -0.057109
v -0.016428 0.082690 -0.064878
v -0.031439 0.087386 -0.063243
v 0.176809 -0.052741 -0.018340
v 0.196890 -0.081816 -0.010486
v 0.197287 -0.084610 -0.015203
v 0.178000 -0.056555 -0.023265
v -0.055953 0.094429 -0.051544
v -0.042695 0.093208 -0.053901
v -0.045094 0.090450 -0.061137
v -0.058328 0.091877 -0.058074
v -0.080347 0.093213 -0.045103
v -0.068325 0.094455 -0.048620
v -0.070482 0.091838 -0.054033
v -0.082106 0.090442 -0.049215
v 0.212252 -0.112996 -0.010785
v 0.223206 -0.136826 -0.002288
v 0.221950 -0.140965 -0.004248
v 0.211272 -0.116460 -0.012991
v -0.034244 0.082299 -0.068427
v -0.020183 0.077587 -0.070351
v -0.023587 0.070335 -0.072946
v -0.037215 0.075141 -0.070486
v 0.179571 -0.060301 -0.026946
v 0.197530 -0.087249 -0.018981
v 0.196948 -0.090171 -0.021483
v 0.179539 -0.063693 -0.029642
v -0.060877 0.087592 -0.062322
v -0.047797 0.085785 -0.065895
v -0.050508 0.078962 -0.067516
v -0.063371 0.081275 -0.063798
v 0.143688 -0.017830 -0.043055
v 0.160660 -0.035895 -0.035086
v 0.161603 -0.041410 -0.037465
v 0.143931 -0.024095 -0.045155
v -0.084192 0.086890 -0.052154
v -0.072829 0.087910 -0.057645
v -0.075326 0.082129 -0.059177
v -0.086820 0.081646 -0.053845
v 0.110397 0.011575 -0.057546
v 0.128082 -0.003578 -0.050169
v 0.125544 -0.008918 -0.053116
v 0.107204 0.005137 -0.060894
v -0.111055 0.080293 -0.040976
v -0.096689 0.084646 -0.046493
v -0.099224 0.080013 -0.048340
v -0.113174 0.076410 -0.042857
v 0.079798 0.035404 -0.069427
v 0.093052 0.025654 -0.064529
v 0.091409 0.017271 -0.067172
v 0.078182 0.027379 -0.071579
v -0.142706 0.061170 -0.030432
v -0.127037 0.071957 -0.035586
v -0.128572 0.069000 -0.037245
v -0.143647 0.059217 -0.031649
v 0.054894 0.051135 -0.073552
v 0.068519 0.043023 -0.072073
v 0.065074 0.036051 -0.074696
v 0.050972 0.043664 -0.076827
v 0.023055 0.063899 -0.075718
v 0.038521 0.058629 -0.074911
v 0.036105 0.050384 -0.078007
v 0.020814 0.056260 -0.078173
v 0.231624 -0.161051 0.006239
v 0.237806 -0.185115 0.014475
v 0.236929 -0.187609 0.013194
v 0.230413 -0.164870 0.004578
v -0.004901 0.072747 -0.072467
v 0.009599 0.068071 -0.074827
v 0.005548 0.061224 -0.077168
v -0.009338 0.065647 -0.075221
v 0.073493 0.017264 -0.071373
v 0.086882 0.007453 -0.067174
v 0.081758 -0.003153 -0.065792
v 0.068227 0.006241 -0.069712
v -0.145279 0.055972 -0.032764
v -0.131533 0.063332 -0.038783
v -0.135459 0.055812 -0.040191
v -0.147370 0.051861 -0.033741
v 0.046154 0.033373 -0.076707
v 0.060281 0.025776 -0.074484
v 0.055064 0.014460 -0.072724
v 0.041180 0.021945 -0.074962
v 0.016494 0.046318 -0.078124
v 0.031453 0.040199 -0.077928
v 0.026872 0.028885 -0.076335
v 0.012394 0.035352 -0.076825
v 0.229075 -0.168645 0.002875
v 0.235987 -0.190338 0.011653
v 0.235049 -0.193098 0.009923
v 0.227678 -0.172138 0.001107
v -0.013018 0.056658 -0.075776
v 0.001573 0.051714 -0.077355
v -0.002049 0.041296 -0.076495
v -0.016214 0.046869 -0.075412
v 0.209434 -0.120556 -0.014815
v 0.220304 -0.145162 -0.006009
v 0.218423 -0.149224 -0.007764
v 0.207021 -0.125211 -0.016646
v -0.040342 0.066736 -0.071051
v -0.026991 0.061709 -0.073629
v -0.029826 0.052423 -0.073655
v -0.042916 0.057837 -0.071350
v 0.177317 -0.068891 -0.031977
v 0.194950 -0.094498 -0.023535
v 0.191863 -0.100164 -0.025540
v 0.173524 -0.075915 -0.034087
v -0.066090 0.073610 -0.064560
v -0.053349 0.070920 -0.068069
v -0.055820 0.062516 -0.068677
v -0.068783 0.065512 -0.065531
v 0.140725 -0.031898 -0.046997
v 0.158970 -0.047873 -0.039761
v 0.154758 -0.056065 -0.041564
v 0.136375 -0.040888 -0.048043
v -0.090680 0.073313 -0.055218
v -0.078441 0.074320 -0.060243
v -0.081960 0.065518 -0.061530
v -0.095366 0.063104 -0.056727
v 0.102977 -0.004279 -0.061379
v 0.121772 -0.017735 -0.054287
v 0.117240 -0.027335 -0.054390
v 0.098134 -0.014406 -0.060599
v -0.117130 0.068841 -0.044583
v -0.103480 0.071601 -0.049966
v -0.108878 0.060708 -0.051611
v -0.122318 0.058786 -0.046231
v -0.043533 0.049123 -0.072208
v -0.030603 0.043128 -0.074566
v -0.029414 0.034085 -0.076713
v -0.042636 0.040870 -0.073992
v 0.169989 -0.082646 -0.035618
v 0.188922 -0.105914 -0.027477
v 0.186410 -0.111263 -0.029049
v 0.167256 -0.088455 -0.036584
v -0.070671 0.058125 -0.066500
v -0.056799 0.054528 -0.069513
v -0.056831 0.047211 -0.070914
v -0.072088 0.051714 -0.067693
v 0.134006 -0.049176 -0.048745
v 0.151456 -0.063667 -0.042650
v 0.149570 -0.070078 -0.043311
v 0.133849 -0.056324 -0.049550
v -0.099385 0.054836 -0.058354
v -0.084983 0.057975 -0.062804
v -0.087496 0.052181 -0.064134
v -0.102384 0.049394 -0.060015
v 0.096257 -0.023764 -0.060457
v 0.115443 -0.036190 -0.054679
v 0.116576 -0.044028 -0.055698
v 0.097807 -0.032175 -0.061586
v -0.126503 0.050978 -0.047831
v -0.113352 0.052160 -0.053374
v -0.116320 0.047118 -0.055095
v -0.129047 0.046574 -0.049239
v 0.065919 -0.004041 -0.069055
v 0.079621 -0.012989 -0.065316
v 0.081169 -0.021894 -0.066476
v 0.067333 -0.013373 -0.070239
v -0.149117 0.048429 -0.034565
v -0.138609 0.049896 -0.041436
v -0.140486 0.046445 -0.042424
v -0.150273 0.046114 -0.035182
v 0.038999 0.011098 -0.074401
v 0.052740 0.003824 -0.072042
v 0.054022 -0.005850 -0.073347
v 0.040205 0.001182 -0.075929
v 0.010737 0.024676 -0.076835
v 0.024931 0.018021 -0.076012
v 0.026105 0.007977 -0.077765
v 0.011913 0.014628 -0.078782
v 0.226180 -0.175654 -0.000571
v 0.234118 -0.195922 0.008262
v 0.233223 -0.198633 0.006961
v 0.224635 -0.179184 -0.001948
v -0.017299 0.037044 -0.076181
v -0.003418 0.030984 -0.076902
v -0.002217 0.021071 -0.079049
v -0.016079 0.027443 -0.078455
v 0.204690 -0.130093 -0.018660
v 0.216469 -0.153401 -0.009568
v 0.214502 -0.157649 -0.011144
v 0.202527 -0.134949 -0.020465
v -0.151200 0.044116 -0.035540
v -0.141843 0.043723 -0.042998
v -0.143169 0.040848 -0.043100
v -0.152121 0.042082 -0.035624
v 0.043026 -0.008822 -0.078551
v 0.057006 -0.015716 -0.075823
v 0.060069 -0.025883 -0.078212
v 0.045965 -0.018993 -0.080816
v 0.014477 0.004576 -0.081372
v 0.028780 -0.002088 -0.080418
v 0.031585 -0.012185 -0.082444
v 0.017171 -0.005396 -0.083128
v 0.223196 -0.182402 -0.002757
v 0.232385 -0.201052 0.006190
v 0.231645 -0.203018 0.005962
v 0.221959 -0.185153 -0.003001
v -0.013791 0.017817 -0.080931
v 0.000288 0.011131 -0.081558
v 0.002832 0.001370 -0.083050
v -0.011759 0.008449 -0.082317
v 0.200048 -0.139605 -0.021101
v 0.212476 -0.161630 -0.011885
v 0.210483 -0.165217 -0.011810
v 0.197246 -0.144049 -0.020612
v -0.042518 0.032951 -0.076616
v -0.027933 0.025154 -0.079259
v -0.027364 0.016518 -0.080964
v -0.044051 0.025288 -0.078904
v 0.164578 -0.094208 -0.037366
v 0.183656 -0.116493 -0.029682
v 0.180490 -0.121765 -0.029402
v 0.161558 -0.100242 -0.037918
v -0.074471 0.045662 -0.069774
v -0.058129 0.040300 -0.073377
v -0.061193 0.033507 -0.075936
v -0.078045 0.039527 -0.072081
v 0.133242 -0.063354 -0.050895
v 0.147623 -0.076415 -0.044355
v 0.144893 -0.083122 -0.045640
v 0.131064 -0.070705 -0.052530
v -0.105156 0.044726 -0.061566
v -0.090368 0.046863 -0.065894
v -0.093745 0.041304 -0.067586
v -0.107965 0.039744 -0.062524
v 0.100124 -0.040762 -0.063336
v 0.117529 -0.051838 -0.057278
v 0.116763 -0.059951 -0.059033
v 0.101346 -0.049708 -0.065151
v -0.130907 0.043158 -0.050136
v -0.118689 0.043067 -0.056365
v -0.120909 0.038705 -0.056788
v -0.132658 0.039491 -0.050319
v 0.070467 -0.022988 -0.072476
v 0.084217 -0.031101 -0.068442
v 0.086825 -0.040709 -0.070444
v 0.073524 -0.032989 -0.074755
v 0.158145 -0.106371 -0.037757
v 0.177242 -0.127117 -0.028828
v 0.174285 -0.132202 -0.028127
v 0.154603 -0.112215 -0.036775
v -0.081812 0.033043 -0.072625
v -0.064807 0.026528 -0.076159
v -0.068466 0.019355 -0.073704
v -0.085382 0.026265 -0.070895
v 0.127733 -0.078235 -0.053517
v 0.141418 -0.089969 -0.046070
v 0.137469 -0.096592 -0.045220
v 0.123610 -0.085616 -0.053165
v -0.110539 0.034324 -0.062071
v -0.097050 0.035333 -0.067841
v -0.100160 0.029052 -0.066299
v -0.113021 0.028580 -0.060233
v 0.100410 -0.058250 -0.066563
v 0.114314 -0.068045 -0.060362
v 0.110382 -0.075809 -0.060389
v 0.097095 -0.066074 -0.066600
v -0.134492 0.035518 -0.049705
v -0.122972 0.033942 -0.055988
v -0.125126 0.028830 -0.054187
v -0.136603 0.031190 -0.048441
v 0.074915 -0.042347 -0.075838
v 0.087298 -0.049683 -0.071771
v 0.085008 -0.057700 -0.071446
v 0.073782 -0.050754 -0.074840
v -0.153169 0.039972 -0.035471
v -0.144689 0.037793 -0.042770
v -0.146546 0.034457 -0.042062
v -0.154473 0.037731 -0.035119
v 0.047788 -0.028469 -0.080811
v 0.061862 -0.035415 -0.078818
v 0.061479 -0.044088 -0.076967
v 0.047658 -0.037157 -0.078147
v 0.018918 -0.014480 -0.082392
v 0.033393 -0.021500 -0.081968
v 0.033376 -0.030028 -0.078832
v 0.018838 -0.022713 -0.079151
v 0.220969 -0.187446 -0.002948
v 0.231037 -0.204555 0.006066
v 0.230583 -0.205646 0.006377
v 0.220226 -0.189263 -0.002688
v -0.011399 0.000159 -0.081336
v 0.004145 -0.007365 -0.082138
v 0.003399 -0.015172 -0.078912
v -0.013302 -0.007227 -0.078124
v 0.194593 -0.148431 -0.020046
v 0.208757 -0.168495 -0.011569
v 0.207421 -0.171356 -0.011306
v 0.192418 -0.152505 -0.019645
v -0.046687 0.017859 -0.078590
v -0.028443 0.008670 -0.080185
v -0.031335 0.001436 -0.076999
v -0.050128 0.010568 -0.075573
v 0.045126 -0.045733 -0.073958
v 0.058462 -0.052390 -0.073013
v 0.053541 -0.060300 -0.067998
v 0.040703 -0.054078 -0.069356
v 0.016247 -0.030970 -0.075040
v 0.030998 -0.038576 -0.074601
v 0.026693 -0.047056 -0.070361
v 0.011674 -0.039282 -0.071053
v 0.219681 -0.190557 -0.002128
v 0.230263 -0.206326 0.006875
v 0.230170 -0.206281 0.007542
v 0.219414 -0.190964 -0.001256
v -0.017235 -0.014880 -0.074236
v 0.000207 -0.023091 -0.074933
v -0.004686 -0.031209 -0.071125
v -0.022283 -0.022833 -0.070583
v 0.190904 -0.155628 -0.018846
v 0.206485 -0.173494 -0.010668
v 0.205982 -0.174484 -0.009556
v 0.190050 -0.157305 -0.017464
v -0.054326 0.003247 -0.071926
v -0.035640 -0.006035 -0.073205
v -0.040575 -0.013700 -0.069749
v -0.058915 -0.004033 -0.068631
v 0.151517 -0.117208 -0.035232
v 0.172033 -0.136291 -0.027008
v 0.170586 -0.138831 -0.025373
v 0.149202 -0.120786 -0.033278
v -0.088967 0.019570 -0.067855
v -0.072373 0.012279 -0.070313
v -0.076547 0.005260 -0.066930
v -0.092808 0.012701 -0.064312
v 0.118993 -0.092330 -0.051040
v 0.133553 -0.102496 -0.043336
v 0.130160 -0.107214 -0.040771
v 0.114490 -0.098111 -0.047589
v -0.115961 0.022859 -0.057883
v -0.103407 0.022827 -0.063612
v -0.107124 0.016238 -0.060410
v -0.119690 0.016682 -0.055476
v 0.092019 -0.073313 -0.063789
v 0.105337 -0.082945 -0.057968
v 0.099991 -0.089434 -0.053615
v 0.086246 -0.080153 -0.058735
v -0.139186 0.026478 -0.046904
v -0.127867 0.023574 -0.052211
v -0.131471 0.017707 -0.050379
v -0.142455 0.020935 -0.045321
v 0.069998 -0.058623 -0.071225
v 0.080403 -0.065146 -0.068220
v 0.074617 -0.072257 -0.062837
v 0.064542 -0.066080 -0.065901
v -0.156210 0.035155 -0.034603
v -0.148801 0.030668 -0.041040
v -0.151652 0.025936 -0.039836
v -0.158569 0.031712 -0.033963
v -0.097178 0.004771 -0.060915
v -0.080824 -0.002076 -0.063695
v -0.084782 -0.010479 -0.060437
v -0.101728 -0.004851 -0.057710
v 0.111016 -0.102947 -0.044148
v 0.127760 -0.110308 -0.037981
v 0.126361 -0.112481 -0.035049
v 0.108844 -0.107241 -0.040997
v -0.124314 0.008743 -0.053047
v -0.111645 0.008075 -0.057299
v -0.116567 -0.002086 -0.054336
v -0.129294 -0.001142 -0.050482
v 0.081287 -0.086830 -0.054126
v 0.095603 -0.095536 -0.049512
v 0.092775 -0.101487 -0.046158
v 0.078028 -0.093652 -0.050609
v -0.146638 0.013707 -0.043765
v -0.135985 0.010091 -0.048506
v -0.140812 0.000753 -0.046400
v -0.151184 0.004986 -0.042108
v 0.059503 -0.072966 -0.061217
v 0.069475 -0.079111 -0.058027
v 0.065927 -0.086190 -0.054435
v 0.055691 -0.079915 -0.057653
v -0.161867 0.026391 -0.033238
v -0.155433 0.019452 -0.038649
v -0.159634 0.011566 -0.037392
v -0.165550 0.019756 -0.032327
v 0.035860 -0.061283 -0.065433
v 0.048638 -0.067286 -0.063660
v 0.044439 -0.073997 -0.060208
v 0.031257 -0.067872 -0.062109
v 0.006866 -0.046839 -0.067547
v 0.021865 -0.054491 -0.066720
v 0.017197 -0.061236 -0.063432
v 0.002537 -0.053881 -0.064233
v 0.219632 -0.189798 -0.000138
v 0.230490 -0.204871 0.008407
v 0.231039 -0.202575 0.009561
v 0.220177 -0.187407 0.001339
v -0.026849 -0.029990 -0.067438
v -0.009407 -0.038655 -0.067776
v -0.013216 -0.045689 -0.064550
v -0.030197 -0.036757 -0.064385
v 0.189669 -0.157185 -0.015691
v 0.205966 -0.173774 -0.008127
v 0.206276 -0.171661 -0.006321
v 0.189577 -0.155645 -0.013549
v -0.063204 -0.010966 -0.065588
v -0.044978 -0.020622 -0.066729
v -0.048180 -0.027395 -0.063704
v -0.066645 -0.018284 -0.062429
v 0.147709 -0.122391 -0.030948
v 0.169728 -0.139443 -0.023317
v 0.169266 -0.138707 -0.020874
v 0.146892 -0.122798 -0.028248
v -0.001626 -0.061699 -0.060181
v 0.012654 -0.068983 -0.059399
v 0.007748 -0.077362 -0.054388
v -0.006230 -0.069823 -0.055200
v 0.220523 -0.185165 0.003470
v 0.231294 -0.200853 0.011227
v 0.231069 -0.200292 0.013311
v 0.220413 -0.183868 0.006143
v -0.032458 -0.045045 -0.060321
v -0.016507 -0.053696 -0.060487
v -0.020173 -0.062112 -0.055452
v -0.034850 -0.054345 -0.055197
v 0.189597 -0.153787 -0.010885
v 0.206543 -0.169290 -0.003859
v 0.206520 -0.167529 -0.000862
v 0.189562 -0.152295 -0.007788
v -0.068827 -0.027759 -0.058522
v -0.050007 -0.036139 -0.059689
v -0.051717 -0.046609 -0.054701
v -0.070698 -0.039410 -0.053903
v 0.146411 -0.124120 -0.025154
v 0.169033 -0.138161 -0.018017
v 0.168873 -0.138053 -0.014810
v 0.146055 -0.126063 -0.021699
v -0.105489 -0.016538 -0.054136
v -0.087738 -0.021074 -0.056675
v -0.090186 -0.033682 -0.052416
v -0.108540 -0.029526 -0.050163
v 0.107604 -0.111814 -0.037367
v 0.125511 -0.115575 -0.031681
v 0.124976 -0.118960 -0.027820
v 0.107019 -0.115913 -0.033048
v -0.133443 -0.012037 -0.047523
v -0.120753 -0.013882 -0.051026
v -0.124089 -0.026214 -0.047373
v -0.136654 -0.022881 -0.044249
v 0.076737 -0.100996 -0.046781
v 0.091453 -0.107499 -0.042371
v 0.091083 -0.112626 -0.037772
v 0.076443 -0.107643 -0.042116
v -0.154759 -0.003990 -0.040020
v -0.144705 -0.009122 -0.043864
v -0.147554 -0.018522 -0.040964
v -0.157170 -0.012156 -0.037474
v 0.052635 -0.088350 -0.053821
v 0.064049 -0.094376 -0.050610
v 0.062753 -0.102357 -0.045940
v 0.049477 -0.097123 -0.049112
v -0.168454 0.013546 -0.030958
v -0.162900 0.003780 -0.035693
v -0.164946 -0.002823 -0.033514
v -0.170190 0.008865 -0.029203
v 0.026750 -0.075800 -0.058136
v 0.040394 -0.082263 -0.056322
v 0.035892 -0.091263 -0.051501
v 0.021844 -0.084581 -0.053173
v -0.139899 -0.032491 -0.041083
v -0.127483 -0.037247 -0.043879
v -0.131137 -0.045875 -0.040366
v -0.143277 -0.040041 -0.037878
v 0.074944 -0.110781 -0.036960
v 0.090610 -0.114764 -0.032784
v 0.090034 -0.114139 -0.027541
v 0.072398 -0.110439 -0.031445
v -0.159359 -0.018625 -0.034749
v -0.150382 -0.026614 -0.038032
v -0.153307 -0.032835 -0.035024
v -0.161549 -0.023129 -0.031931
v 0.044968 -0.102509 -0.043702
v 0.059788 -0.106621 -0.040652
v 0.055666 -0.106933 -0.034867
v 0.039998 -0.103978 -0.037709
v -0.171384 0.005733 -0.027375
v -0.166559 -0.007585 -0.031152
v -0.168044 -0.010539 -0.028760
v -0.172334 0.003915 -0.025648
v 0.015695 -0.091293 -0.047785
v 0.030262 -0.097528 -0.046061
v 0.024610 -0.100254 -0.040105
v 0.009375 -0.094948 -0.042056
v -0.012170 -0.076024 -0.049845
v 0.001537 -0.083949 -0.049033
v -0.005178 -0.087753 -0.043430
v -0.019055 -0.079441 -0.044257
v 0.219858 -0.183738 0.008844
v 0.230529 -0.200500 0.015517
v 0.229848 -0.201126 0.017609
v 0.218992 -0.184568 0.011357
v -0.039683 -0.061735 -0.050018
v -0.025610 -0.068426 -0.050141
v -0.032796 -0.071867 -0.044733
v -0.047195 -0.066339 -0.044972
v 0.189311 -0.151434 -0.004595
v 0.206090 -0.166969 0.002153
v 0.205267 -0.167629 0.005005
v 0.188773 -0.151451 -0.001409
v -0.074568 -0.051504 -0.049277
v -0.055999 -0.056194 -0.049755
v -0.063301 -0.063623 -0.045008
v -0.081021 -0.062268 -0.044731
v 0.145733 -0.125928 -0.017970
v 0.168645 -0.137334 -0.011407
v 0.168492 -0.136350 -0.007826
v 0.145976 -0.124030 -0.013931
v -0.112013 -0.041919 -0.046293
v -0.093795 -0.046815 -0.048160
v -0.099120 -0.058612 -0.043888
v -0.116288 -0.052218 -0.042401
v 0.106912 -0.117209 -0.028394
v 0.124737 -0.119532 -0.023644
v 0.125341 -0.117589 -0.019148
v 0.107475 -0.116005 -0.023486
v 0.218068 -0.185729 0.013768
v 0.229160 -0.201909 0.019571
v 0.228552 -0.202660 0.021384
v 0.217254 -0.186805 0.016152
v -0.055550 -0.069336 -0.039435
v -0.040290 -0.073404 -0.038897
v -0.046805 -0.075027 -0.032629
v -0.063021 -0.072496 -0.033327
v 0.187967 -0.152579 0.001897
v 0.204203 -0.168958 0.007845
v 0.203197 -0.170336 0.010775
v 0.187230 -0.154232 0.005400
v -0.088909 -0.069899 -0.039734
v -0.071821 -0.068959 -0.039763
v -0.079637 -0.073379 -0.033863
v -0.096513 -0.074937 -0.034106
v 0.147928 -0.123699 -0.009427
v 0.168847 -0.136840 -0.003948
v 0.169718 -0.138789 0.000249
v 0.151082 -0.125823 -0.004487
v -0.120997 -0.059318 -0.037732
v -0.105598 -0.066839 -0.039064
v -0.112091 -0.072011 -0.033603
v -0.125719 -0.064203 -0.032362
v 0.109272 -0.115235 -0.018137
v 0.127896 -0.116823 -0.014143
v 0.131792 -0.118664 -0.008646
v 0.112154 -0.116373 -0.012299
v -0.146014 -0.045063 -0.033918
v -0.134542 -0.051730 -0.035981
v -0.137649 -0.055875 -0.030853
v -0.148038 -0.048205 -0.029276
v 0.071326 -0.109494 -0.025487
v 0.090413 -0.113307 -0.021892
v 0.092310 -0.113743 -0.015748
v 0.072936 -0.109505 -0.019008
v -0.163241 -0.026015 -0.028915
v -0.155540 -0.036896 -0.031523
v -0.156946 -0.039186 -0.027552
v -0.164339 -0.027732 -0.025719
v 0.037602 -0.104197 -0.031199
v 0.053665 -0.106332 -0.028602
v 0.055249 -0.106334 -0.021814
v 0.039096 -0.104495 -0.024158
v -0.173096 0.002742 -0.023932
v -0.169228 -0.012413 -0.026352
v -0.170092 -0.013680 -0.023925
v -0.173703 0.001872 -0.022209
v 0.005869 -0.096500 -0.035588
v 0.021822 -0.101308 -0.033527
v 0.022961 -0.101849 -0.026296
v 0.006052 -0.097091 -0.028306
v -0.025214 -0.080592 -0.038166
v -0.009860 -0.089221 -0.037138
v -0.011693 -0.089757 -0.030096
v -0.029710 -0.081286 -0.031569
v 0.077120 -0.110714 -0.011937
v 0.095789 -0.115844 -0.009087
v 0.099759 -0.119058 -0.001984
v 0.082276 -0.112870 -0.004418
v -0.165148 -0.028827 -0.022484
v -0.158035 -0.040778 -0.023575
v -0.159494 -0.042592 -0.019723
v -0.166062 -0.029829 -0.019262
v 0.044087 -0.104865 -0.016492
v 0.060068 -0.106935 -0.014401
v 0.066101 -0.108179 -0.006556
v 0.050410 -0.105596 -0.008411
v -0.174204 0.001226 -0.020430
v -0.170767 -0.014562 -0.021461
v -0.171369 -0.015222 -0.018956
v -0.174611 0.000779 -0.018617
v 0.008689 -0.098058 -0.020460
v 0.027268 -0.102326 -0.018453
v 0.032711 -0.103174 -0.010251
v 0.012140 -0.099791 -0.012329
v -0.032344 -0.084626 -0.024727
v -0.011588 -0.091720 -0.022621
v -0.010539 -0.095159 -0.014879
v -0.033410 -0.090104 -0.017589
v 0.216632 -0.187605 0.018579
v 0.228021 -0.203299 0.023180
v 0.227599 -0.203749 0.024981
v 0.216208 -0.188088 0.021073
v -0.067989 -0.078182 -0.027119
v -0.051206 -0.079746 -0.026253
v -0.053399 -0.086573 -0.019597
v -0.070305 -0.085285 -0.020667
v 0.187212 -0.155009 0.009125
v 0.202697 -0.171084 0.013845
v 0.202622 -0.171280 0.017050
v 0.187648 -0.155060 0.013038
v -0.101534 -0.080273 -0.028027
v -0.084699 -0.079169 -0.027690
v -0.086794 -0.085725 -0.021181
v -0.103594 -0.086129 -0.021476
v 0.153273 -0.128853 0.000681
v 0.170693 -0.140427 0.004688
v 0.171204 -0.141608 0.009290
v 0.153625 -0.132093 0.005953
v -0.129979 -0.069940 -0.027190
v -0.116885 -0.077396 -0.027878
v -0.119493 -0.083488 -0.021843
v -0.133375 -0.076750 -0.022118
v 0.115257 -0.119431 -0.006063
v 0.134697 -0.122272 -0.002873
v 0.135661 -0.126673 0.003063
v 0.117698 -0.123568 0.000506
v -0.149977 -0.051229 -0.024811
v -0.140875 -0.060806 -0.026101
v -0.144227 -0.066830 -0.021679
v -0.152376 -0.054940 -0.020615
v -0.071286 -0.089223 -0.013225
v -0.054330 -0.090526 -0.011994
v -0.054788 -0.090635 -0.003428
v -0.071840 -0.089277 -0.004752
v 0.187354 -0.156080 0.017045
v 0.202363 -0.171757 0.020329
v 0.201866 -0.172406 0.023627
v 0.186405 -0.157683 0.021055
v -0.104233 -0.090059 -0.014239
v -0.087542 -0.089549 -0.013823
v -0.087983 -0.090017 -0.005642
v -0.104526 -0.091282 -0.006442
v 0.152547 -0.135699 0.011295
v 0.170526 -0.143812 0.013973
v 0.169162 -0.146263 0.018641
v 0.151035 -0.138532 0.016608
v -0.135580 -0.081999 -0.016046
v -0.120650 -0.088000 -0.015035
v -0.121111 -0.089884 -0.007526
v -0.136688 -0.084361 -0.008859
v 0.118581 -0.127098 0.007366
v 0.135113 -0.130761 0.009157
v 0.133953 -0.133289 0.015218
v 0.118131 -0.128906 0.014178
v -0.155701 -0.059185 -0.016009
v -0.147311 -0.072057 -0.016377
v -0.149507 -0.074986 -0.009997
v -0.158866 -0.062501 -0.010861
v 0.085310 -0.115236 0.003189
v 0.101969 -0.121889 0.005389
v 0.102070 -0.123327 0.012645
v 0.085629 -0.116805 0.010574
v -0.167562 -0.031239 -0.016019
v -0.162185 -0.045399 -0.015793
v -0.165105 -0.048118 -0.011740
v -0.169158 -0.032567 -0.012751
v 0.054134 -0.107271 -0.000428
v 0.069653 -0.110156 0.001233
v 0.070025 -0.111898 0.008720
v 0.054514 -0.109010 0.007232
v -0.174931 0.000525 -0.016753
v -0.171994 -0.015763 -0.016411
v -0.172545 -0.016089 -0.013841
v -0.175157 0.000466 -0.014886
v 0.014361 -0.101739 -0.004222
v 0.035982 -0.104805 -0.002148
v 0.036389 -0.106386 0.005652
v 0.014763 -0.103027 0.003696
v -0.033692 -0.093602 -0.009783
v -0.009630 -0.097812 -0.006883
v -0.009430 -0.098692 0.001258
v -0.033857 -0.094042 -0.001357
v 0.215907 -0.188368 0.023613
v 0.227314 -0.203971 0.026820
v 0.227149 -0.203975 0.028660
v 0.215681 -0.188459 0.026176
v -0.169389 -0.032329 -0.009489
v -0.165393 -0.047822 -0.007671
v -0.163042 -0.044518 -0.003683
v -0.168252 -0.030528 -0.006257
v 0.053990 -0.108472 0.014632
v 0.069517 -0.111375 0.015902
v 0.068136 -0.108576 0.022722
v 0.052569 -0.105649 0.021723
v -0.175290 0.000603 -0.013001
v -0.172727 -0.015902 -0.011271
v -0.172538 -0.015203 -0.008724
v -0.175328 0.000933 -0.011148
v 0.014218 -0.102463 0.011408
v 0.035855 -0.105837 0.013198
v 0.034382 -0.103161 0.020451
v 0.012727 -0.100064 0.018833
v -0.034458 -0.093382 0.007227
v -0.009998 -0.098089 0.009340
v -0.011322 -0.096040 0.017091
v -0.035459 -0.091688 0.015397
v 0.215500 -0.188273 0.028732
v 0.227017 -0.203840 0.030516
v 0.226923 -0.203569 0.032341
v 0.215367 -0.187811 0.031260
v -0.072461 -0.088594 0.004082
v -0.055410 -0.089944 0.005459
v -0.056144 -0.088534 0.013873
v -0.073094 -0.087254 0.012436
v 0.186127 -0.157398 0.024976
v 0.201636 -0.172168 0.026885
v 0.201673 -0.171045 0.030091
v 0.186525 -0.155220 0.028805
v -0.105081 -0.090687 0.001448
v -0.088578 -0.089372 0.002790
v -0.089280 -0.087682 0.010792
v -0.105870 -0.088325 0.008955
v 0.150673 -0.138159 0.021731
v 0.168840 -0.145933 0.023185
v 0.169565 -0.142816 0.027595
v 0.151463 -0.134580 0.026631
v -0.137214 -0.083816 -0.001426
v -0.121647 -0.089318 0.000082
v -0.122223 -0.086358 0.007240
v -0.137101 -0.080430 0.005433
v 0.117697 -0.128460 0.020305
v 0.133553 -0.132878 0.020870
v 0.133917 -0.129529 0.026063
v 0.117285 -0.125762 0.025689
v -0.159240 -0.062117 -0.005585
v -0.149979 -0.074502 -0.003348
v -0.148669 -0.070664 0.002789
v -0.156794 -0.058063 -0.000576
v 0.085141 -0.116302 0.017470
v 0.101607 -0.122851 0.019188
v 0.100586 -0.120458 0.024956
v 0.083854 -0.113721 0.023814
v 0.186277 -0.153616 0.032622
v 0.201482 -0.170090 0.033270
v 0.201115 -0.169427 0.036390
v 0.185309 -0.152993 0.036384
v -0.106222 -0.083413 0.015601
v -0.089537 -0.082840 0.017571
v -0.088315 -0.075460 0.023304
v -0.105057 -0.076727 0.021502
v 0.151832 -0.130231 0.031403
v 0.169615 -0.139939 0.031956
v 0.168488 -0.138099 0.036220
v 0.150785 -0.126264 0.036020
v -0.135720 -0.074353 0.010951
v -0.121996 -0.080927 0.013455
v -0.120215 -0.074064 0.018899
v -0.133006 -0.066876 0.015436
v 0.115553 -0.121352 0.030848
v 0.133681 -0.124632 0.031069
v 0.131951 -0.119440 0.035967
v 0.112283 -0.116356 0.036008
v -0.154104 -0.053165 0.003790
v -0.146307 -0.064698 0.007664
v -0.143546 -0.058070 0.011602
v -0.152277 -0.048862 0.007701
v 0.079874 -0.110316 0.029747
v 0.097473 -0.116666 0.030421
v 0.092622 -0.112514 0.035852
v 0.073793 -0.107147 0.035463
v -0.167207 -0.028650 -0.003073
v -0.160899 -0.041146 0.000138
v -0.159975 -0.038780 0.003854
v -0.166743 -0.027185 0.000066
v 0.047819 -0.102872 0.028345
v 0.063597 -0.105510 0.029066
v 0.056597 -0.103210 0.035057
v 0.040485 -0.101081 0.034597
v -0.175269 0.001457 -0.009315
v -0.172270 -0.014295 -0.006222
v -0.172018 -0.013274 -0.003778
v -0.175115 0.002164 -0.007546
v 0.009427 -0.097055 0.025825
v 0.030052 -0.100443 0.027283
v 0.023559 -0.098554 0.033793
v 0.004907 -0.094317 0.032499
v -0.036237 -0.087132 0.022470
v -0.013311 -0.092334 0.024167
v -0.015395 -0.087946 0.030723
v -0.036133 -0.080768 0.028653
v 0.215312 -0.187163 0.033750
v 0.226950 -0.203081 0.034150
v 0.227120 -0.202372 0.035908
v 0.215389 -0.186320 0.036182
v -0.073126 -0.082275 0.019299
v -0.056249 -0.083524 0.020861
v -0.054947 -0.075858 0.026667
v -0.071668 -0.074355 0.024912
v 0.034486 -0.099820 0.040837
v 0.050808 -0.101738 0.041050
v 0.048266 -0.101000 0.047204
v 0.031999 -0.098754 0.047215
v -0.174862 0.003065 -0.005826
v -0.171686 -0.012040 -0.001398
v -0.171157 -0.010428 0.000918
v -0.174494 0.004180 -0.004179
v 0.001212 -0.092389 0.039226
v 0.018209 -0.097150 0.040305
v 0.016057 -0.095766 0.046890
v 0.000011 -0.090864 0.045987
v -0.034444 -0.076532 0.035042
v -0.016523 -0.085032 0.037405
v -0.015681 -0.083520 0.044238
v -0.030889 -0.074880 0.041818
v 0.215671 -0.185174 0.038531
v 0.227401 -0.201474 0.037648
v 0.227757 -0.200462 0.039397
v 0.216150 -0.183760 0.040824
v -0.067550 -0.067866 0.030769
v -0.051426 -0.070300 0.032732
v -0.045813 -0.067766 0.039346
v -0.060957 -0.063849 0.037138
v 0.184795 -0.151707 0.039927
v 0.201179 -0.168249 0.039361
v 0.201759 -0.166474 0.042178
v 0.185015 -0.149602 0.043232
v -0.100886 -0.070603 0.027362
v -0.084103 -0.068879 0.029148
v -0.077131 -0.063649 0.035209
v -0.094082 -0.064787 0.033096
v 0.147915 -0.122554 0.040330
v 0.166900 -0.135869 0.040201
v 0.165433 -0.133386 0.043917
v 0.144105 -0.119791 0.044414
v -0.129458 -0.060436 0.020278
v -0.116221 -0.067920 0.024404
v -0.110497 -0.061984 0.029856
v -0.125482 -0.054795 0.025473
v 0.108377 -0.112480 0.041099
v 0.128305 -0.115073 0.040641
v 0.123698 -0.112504 0.045158
v 0.104724 -0.110560 0.046116
v -0.150952 -0.045206 0.011910
v -0.140968 -0.052477 0.015999
v -0.138567 -0.047608 0.020856
v -0.149567 -0.041407 0.016289
v 0.068688 -0.105076 0.041207
v 0.088279 -0.109563 0.041310
v 0.085545 -0.108346 0.046793
v 0.066172 -0.104317 0.047070
v -0.166384 -0.025626 0.003191
v -0.159437 -0.036620 0.007674
v -0.158580 -0.033768 0.011430
v -0.165727 -0.023456 0.006228
v -0.086886 -0.056437 0.037819
v -0.069373 -0.057534 0.040547
v -0.062745 -0.049384 0.044961
v -0.081025 -0.045015 0.041464
v 0.141534 -0.119485 0.048591
v 0.164532 -0.132355 0.047596
v 0.164190 -0.132781 0.051281
v 0.140719 -0.120756 0.052801
v -0.121396 -0.047046 0.029634
v -0.104665 -0.053078 0.034190
v -0.099864 -0.040694 0.037309
v -0.117598 -0.036231 0.032511
v 0.102196 -0.110562 0.051121
v 0.120463 -0.112553 0.049771
v 0.119219 -0.113813 0.054380
v 0.100944 -0.111030 0.056007
v -0.147361 -0.035840 0.019828
v -0.135751 -0.041148 0.024776
v -0.132535 -0.032061 0.027474
v -0.144388 -0.027873 0.022352
v 0.066396 -0.104430 0.052981
v 0.084379 -0.108374 0.052237
v 0.084225 -0.108184 0.057462
v 0.068172 -0.103864 0.058621
v -0.164443 -0.020149 0.009003
v -0.156817 -0.029223 0.014587
v -0.154278 -0.022604 0.017046
v -0.162622 -0.015263 0.011420
v 0.033461 -0.097665 0.053682
v 0.049366 -0.100750 0.053479
v 0.052676 -0.099470 0.059462
v 0.037587 -0.095218 0.059820
v -0.173966 0.005595 -0.002561
v -0.170301 -0.008214 0.003172
v -0.169133 -0.004931 0.005296
v -0.173247 0.007653 -0.000998
v 0.002602 -0.088387 0.052376
v 0.017908 -0.093815 0.053366
v 0.022725 -0.090140 0.059390
v 0.008123 -0.083824 0.058135
v -0.025609 -0.072790 0.048248
v -0.011892 -0.081108 0.050620
v -0.005963 -0.076421 0.056286
v -0.019521 -0.068497 0.053976
v 0.216738 -0.182254 0.043142
v 0.228172 -0.199392 0.041293
v 0.228562 -0.198458 0.043337
v 0.217255 -0.181055 0.045599
v -0.053425 -0.060007 0.043056
v -0.039178 -0.065325 0.045649
v -0.032781 -0.061038 0.051242
v -0.046657 -0.054615 0.048184
v 0.185349 -0.148015 0.046422
v 0.202422 -0.164746 0.044916
v 0.202853 -0.163660 0.047729
v 0.185453 -0.147508 0.049623
v -0.172289 0.011028 0.000509
v -0.167820 0.000138 0.007151
v -0.166036 0.007007 0.008623
v -0.170770 0.015931 0.001797
v 0.013554 -0.076266 0.063153
v 0.027631 -0.083005 0.064457
v 0.031524 -0.073284 0.068426
v 0.017827 -0.066741 0.067338
v -0.014323 -0.061496 0.059025
v -0.000477 -0.069012 0.061303
v 0.003777 -0.059894 0.065605
v -0.010378 -0.052662 0.063324
v 0.217426 -0.180782 0.048338
v 0.228790 -0.197926 0.045536
v 0.228715 -0.198177 0.047689
v 0.217148 -0.181675 0.051164
v -0.042525 -0.046513 0.052803
v -0.028082 -0.053960 0.056191
v -0.025069 -0.044876 0.060423
v -0.040765 -0.036584 0.056876
v 0.185258 -0.147871 0.052966
v 0.202858 -0.163759 0.050844
v 0.202442 -0.165061 0.054076
v 0.184840 -0.148887 0.056311
v -0.077714 -0.032292 0.044776
v -0.059098 -0.039129 0.048989
v -0.057980 -0.028053 0.052709
v -0.076380 -0.020047 0.047997
v 0.140515 -0.120333 0.056611
v 0.163942 -0.132972 0.054831
v 0.163643 -0.132605 0.058140
v 0.140393 -0.117915 0.059912
v -0.114573 -0.023344 0.034998
v -0.096748 -0.026991 0.040082
v -0.094791 -0.013825 0.042867
v -0.111975 -0.009859 0.037486
v 0.100402 -0.109090 0.060502
v 0.118869 -0.112646 0.058526
v 0.118878 -0.108762 0.062057
v 0.100399 -0.104451 0.064402
v -0.141520 -0.017873 0.024522
v -0.129550 -0.020600 0.029781
v -0.126632 -0.007831 0.032057
v -0.138688 -0.006637 0.026616
v 0.068976 -0.099950 0.063425
v 0.084014 -0.105338 0.062176
v 0.083767 -0.099642 0.066166
v 0.068662 -0.092716 0.067208
v -0.160771 -0.008446 0.013465
v -0.151806 -0.014145 0.019149
v -0.149297 -0.004395 0.021036
v -0.158662 0.000027 0.015123
v 0.041375 -0.088964 0.064852
v 0.054934 -0.094371 0.064367
v 0.055636 -0.085770 0.068028
v 0.043940 -0.079517 0.068612
v -0.108633 0.002267 0.039862
v -0.092281 -0.002750 0.045511
v -0.088727 0.006064 0.048051
v -0.104477 0.012288 0.042253
v 0.101153 -0.099402 0.067570
v 0.119269 -0.105217 0.065127
v 0.120263 -0.102619 0.067894
v 0.102905 -0.094650 0.070342
v -0.134883 0.004613 0.028527
v -0.122830 0.004364 0.034192
v -0.118268 0.014894 0.036320
v -0.130211 0.014815 0.030311
v 0.069469 -0.084885 0.070173
v 0.084594 -0.093143 0.069295
v 0.086990 -0.086707 0.072134
v 0.072282 -0.077564 0.073135
v -0.155324 0.009246 0.016377
v -0.145697 0.005782 0.022643
v -0.141118 0.015375 0.024036
v -0.150965 0.018161 0.017378
v 0.046514 -0.070561 0.071543
v 0.057037 -0.077088 0.070902
v 0.060125 -0.069515 0.073938
v 0.049859 -0.063133 0.074564
v -0.168025 0.022303 0.002651
v -0.162963 0.014990 0.009624
v -0.158898 0.023018 0.010306
v -0.164439 0.029038 0.003103
v 0.021832 -0.058218 0.070613
v 0.035077 -0.064460 0.071516
v 0.038819 -0.057268 0.074469
v 0.026005 -0.051128 0.073483
v -0.006713 -0.044249 0.066710
v 0.007815 -0.051538 0.068991
v 0.012081 -0.044277 0.071811
v -0.002764 -0.036693 0.069488
v 0.216484 -0.183593 0.053537
v 0.228211 -0.199648 0.049540
v 0.227480 -0.201765 0.050937
v 0.215712 -0.185757 0.055266
v -0.038982 -0.027760 0.060050
v -0.022266 -0.036303 0.063727
v -0.018818 -0.028765 0.066380
v -0.035984 -0.020509 0.062534
v 0.184423 -0.150337 0.059253
v 0.201807 -0.167053 0.056824
v 0.201225 -0.168890 0.058871
v 0.184199 -0.151552 0.061609
v -0.074661 -0.010067 0.050863
v -0.056623 -0.018792 0.055737
v -0.053782 -0.011563 0.058186
v -0.071608 -0.002321 0.053396
v 0.140440 -0.116161 0.062916
v 0.163461 -0.132729 0.061140
v 0.163568 -0.133101 0.063731
v 0.140874 -0.115360 0.065640
v 0.001621 -0.028611 0.072431
v 0.016452 -0.036307 0.074965
v 0.020203 -0.027256 0.078619
v 0.005669 -0.019754 0.075790
v 0.215327 -0.186755 0.056508
v 0.227027 -0.203044 0.051951
v 0.227026 -0.202994 0.052629
v 0.215474 -0.186226 0.057347
v -0.031781 -0.012843 0.065109
v -0.014488 -0.020799 0.069139
v -0.010091 -0.012140 0.072319
v -0.027192 -0.004346 0.068146
v 0.184329 -0.151413 0.063423
v 0.201035 -0.169389 0.060385
v 0.201388 -0.168246 0.061406
v 0.184999 -0.149547 0.064659
v -0.067686 0.005040 0.055906
v -0.049733 -0.004167 0.060664
v -0.045222 0.004013 0.063537
v -0.063506 0.012789 0.058657
v 0.142043 -0.113420 0.067904
v 0.164138 -0.132191 0.065781
v 0.165368 -0.129429 0.067222
v 0.144098 -0.109575 0.069633
v -0.100538 0.020660 0.045032
v -0.084853 0.013823 0.050719
v -0.081107 0.021303 0.053569
v -0.097156 0.028007 0.048037
v 0.105917 -0.089316 0.073524
v 0.122282 -0.099122 0.070522
v 0.125333 -0.094049 0.072853
v 0.109958 -0.083055 0.076763
v -0.125893 0.023067 0.032194
v -0.114144 0.023464 0.038820
v -0.110845 0.030483 0.041524
v -0.122477 0.029564 0.034184
v 0.076632 -0.070251 0.077528
v 0.090833 -0.080021 0.075960
v 0.095597 -0.072938 0.080169
v 0.081731 -0.062738 0.082527
v -0.146967 0.025580 0.018445
v -0.136833 0.023227 0.025404
v -0.133463 0.029333 0.026856
v -0.143897 0.031325 0.019654
v 0.054267 -0.055625 0.079067
v 0.064627 -0.062015 0.078579
v 0.069695 -0.054193 0.083950
v 0.059013 -0.047460 0.084330
v -0.161221 0.034440 0.003508
v -0.155254 0.029642 0.011062
v -0.152553 0.034527 0.011958
v -0.158940 0.037963 0.003968
v 0.030335 -0.043366 0.077032
v 0.043139 -0.049696 0.078550
v 0.047396 -0.041114 0.083344
v 0.034156 -0.034404 0.081195
v 0.235398 -0.214851 0.048335
v 0.239078 -0.225514 0.043222
v 0.235836 -0.213631 0.048081
v -0.164405 0.045000 -0.009325
v -0.160739 0.044935 -0.003145
v -0.160155 0.046179 -0.003316
v 0.236357 -0.212062 0.047285
v 0.239590 -0.223845 0.042311
v 0.236915 -0.210411 0.046056
v -0.163740 0.046399 -0.009664
v -0.159523 0.047486 -0.003640
v -0.158868 0.048762 -0.004080
v 0.237633 -0.208564 0.044428
v 0.240312 -0.221882 0.040530
v 0.238393 -0.206904 0.042893
v -0.163062 0.047732 -0.010263
v -0.158046 0.050299 -0.004685
v -0.157189 0.051849 -0.005370
v 0.239172 -0.205380 0.041540
v 0.241116 -0.220336 0.039022
v 0.239814 -0.204243 0.040589
v -0.162406 0.048908 -0.011094
v -0.156394 0.053235 -0.006183
v -0.155792 0.054236 -0.007012
v 0.240411 -0.203331 0.039697
v 0.241762 -0.219452 0.038033
v 0.240927 -0.202685 0.038840
v -0.161825 0.049873 -0.012114
v -0.155245 0.055125 -0.007966
v -0.154782 0.055862 -0.008928
v 0.241492 -0.202170 0.037887
v 0.242375 -0.218924 0.037014
v 0.242069 -0.201798 0.036924
v -0.161352 0.050597 -0.013284
v -0.154341 0.056536 -0.010018
v -0.153976 0.057057 -0.011097
v 0.242727 -0.201495 0.035798
v 0.243026 -0.218631 0.035808
v 0.243334 -0.201285 0.034639
v -0.160993 0.051059 -0.014569
v -0.153642 0.057488 -0.012295
v -0.153382 0.057773 -0.013454
v 0.243863 -0.201155 0.033316
v 0.243523 -0.218534 0.034400
v 0.244177 -0.201133 0.032017
v -0.160761 0.051244 -0.015922
v -0.153165 0.057945 -0.014715
v -0.153021 0.057983 -0.015911
v 0.244275 -0.201235 0.030606
v 0.243628 -0.218643 0.032895
v 0.244143 -0.201448 0.029293
v -0.160664 0.051144 -0.017289
v -0.152930 0.057890 -0.017187
v -0.152906 0.057679 -0.018373
v 0.243803 -0.201771 0.027942
v 0.243331 -0.218946 0.031461
v 0.243360 -0.202152 0.026753
v -0.160706 0.050764 -0.018620
v -0.152946 0.057324 -0.019614
v -0.153044 0.056873 -0.020745
v 0.242864 -0.202620 0.025602
v 0.242852 -0.219416 0.030231
v 0.242426 -0.203133 0.024632
v -0.160886 0.050118 -0.019862
v -0.153211 0.056270 -0.021903
v -0.153427 0.055596 -0.022936
v 0.241996 -0.203786 0.023694
v 0.242383 -0.220093 0.029224
v 0.241598 -0.204554 0.022875
v -0.161199 0.049228 -0.020971
v -0.153718 0.054767 -0.023969
v -0.154049 0.053894 -0.024869
v 0.241123 -0.205594 0.022048
v 0.241873 -0.221118 0.028290
v 0.240608 -0.206865 0.021187
v -0.161641 0.048120 -0.021912
v -0.154467 0.052871 -0.025752
v -0.154957 0.051756 -0.026505
v 0.240011 -0.208580 0.019967
v 0.241273 -0.222879 0.026918
v 0.239458 -0.210457 0.018592
v -0.162187 0.046830 -0.022648
v -0.155644 0.050259 -0.027213
v -0.156413 0.048617 -0.027780
v 0.238958 -0.212525 0.017163
v 0.240789 -0.225085 0.025355
v 0.238562 -0.214337 0.016125
v -0.162787 0.045418 -0.023138
v -0.157157 0.047000 -0.028267
v -0.157757 0.045668 -0.028605
v 0.238143 -0.216005 0.015503
v 0.240394 -0.226868 0.024637
v 0.237732 -0.217252 0.015370
v -0.163412 0.043978 -0.023361
v -0.158351 0.044321 -0.028823
v -0.158917 0.043060 -0.028892
v 0.237340 -0.218232 0.015523
v 0.240005 -0.227898 0.024778
v 0.237059 -0.218835 0.015806
v -0.164124 0.042561 -0.023330
v -0.159556 0.041726 -0.028830
v -0.160322 0.040418 -0.028680
v 0.236869 -0.219152 0.016204
v 0.239843 -0.228079 0.025232
v 0.236866 -0.218917 0.016660
v -0.165513 0.040736 -0.023179
v -0.161521 0.038860 -0.028485
v -0.163206 0.036701 -0.028250
v 0.237167 -0.217626 0.017284
v 0.240136 -0.226731 0.025954
v 0.237571 -0.215891 0.018078
v -0.168255 0.036589 -0.022773
v -0.165775 0.032794 -0.027873
v -0.168485 0.028079 -0.027279
v -0.170747 0.031984 -0.021685
v -0.170779 0.023608 -0.026261
v -0.172067 0.020729 -0.025045
v 0.237716 -0.214739 0.019251
v 0.240242 -0.225620 0.027230
v 0.237482 -0.214645 0.020632
v 0.237051 -0.214972 0.022245
v 0.239807 -0.225907 0.028959
v 0.236617 -0.215333 0.023738
v -0.171779 0.029891 -0.020342
v -0.172907 0.018840 -0.023773
v -0.173464 0.017810 -0.022706
v 0.236160 -0.215783 0.025190
v 0.239326 -0.226356 0.030567
v 0.235763 -0.216238 0.026402
v -0.172278 0.029080 -0.019136
v -0.173923 0.017101 -0.021593
v -0.174294 0.016569 -0.020506
v 0.235389 -0.216671 0.027629
v 0.238923 -0.226798 0.031920
v 0.235100 -0.216972 0.028779
v -0.172636 0.028618 -0.017851
v -0.174630 0.016136 -0.019306
v -0.174890 0.015851 -0.018146
v 0.234873 -0.217156 0.030012
v 0.238664 -0.227006 0.033243
v 0.234735 -0.217191 0.031179
v -0.172869 0.028433 -0.016499
v -0.175107 0.015679 -0.016885
v -0.175252 0.015641 -0.015689
v 0.234647 -0.217101 0.032422
v 0.238570 -0.226909 0.034571
v 0.234621 -0.216896 0.033579
v -0.172965 0.028532 -0.015131
v -0.175342 0.015734 -0.014414
v -0.175366 0.015945 -0.013228
v 0.234674 -0.216534 0.034792
v 0.238643 -0.226510 0.035873
v 0.234802 -0.216067 0.035915
v -0.172923 0.028912 -0.013801
v -0.175326 0.016299 -0.011987
v -0.175228 0.016751 -0.010855
v 0.235005 -0.215456 0.037105
v 0.238857 -0.225872 0.037188
v 0.235234 -0.214826 0.038278
v -0.172744 0.029559 -0.012558
v -0.175059 0.017356 -0.009695
v -0.174838 0.018043 -0.008656
v 0.235489 -0.214161 0.039691
v 0.239114 -0.225185 0.038756
v 0.235715 -0.213579 0.041152
v -0.172410 0.030540 -0.011425
v -0.174533 0.018910 -0.007603
v -0.174119 0.020089 -0.006629
v 0.235920 -0.213015 0.042739
v 0.239307 -0.224645 0.040463
v 0.235957 -0.212907 0.044138
v -0.171553 0.032815 -0.010267
v -0.173445 0.022150 -0.005538
v -0.172311 0.025187 -0.004582
v 0.235636 -0.213884 0.045441
v 0.239010 -0.225565 0.041865
v 0.235105 -0.215496 0.046421
v -0.169193 0.037554 -0.009516
v -0.170137 0.029780 -0.003907
v -0.167491 0.034559 -0.003625
v 0.234705 -0.216691 0.047183
v 0.238604 -0.226803 0.042733
v 0.234642 -0.216860 0.047668
v -0.166493 0.041744 -0.009331
v -0.164961 0.038506 -0.003459
v -0.163303 0.040693 -0.003303
v 0.114308 -0.076056 0.078550
v 0.129009 -0.087895 0.074405
v 0.131476 -0.080371 0.075043
v 0.116858 -0.068716 0.078698
v -0.119838 0.035594 0.036073
v -0.107946 0.037064 0.043720
v -0.105023 0.043537 0.044773
v -0.117581 0.041569 0.037395
v 0.086466 -0.055114 0.085053
v 0.100344 -0.065474 0.082275
v 0.104709 -0.059264 0.081643
v 0.090676 -0.048244 0.084152
v -0.141508 0.036236 0.020842
v -0.130974 0.034847 0.028419
v -0.129043 0.040186 0.029750
v -0.139552 0.040722 0.021753
v 0.062360 -0.039092 0.087517
v 0.073912 -0.046301 0.086854
v 0.075392 -0.038029 0.086379
v 0.062671 -0.031073 0.087699
v -0.157267 0.040604 0.004346
v -0.150425 0.038447 0.012729
v -0.148652 0.041870 0.013203
v -0.156002 0.042887 0.004550
v 0.036153 -0.025292 0.084760
v 0.049926 -0.032280 0.086755
v 0.051092 -0.024841 0.087686
v 0.037085 -0.017066 0.086478
v 0.234777 -0.216487 0.048040
v 0.238702 -0.226558 0.043177
v 0.235022 -0.215847 0.048271
v -0.165120 0.043587 -0.009251
v -0.162127 0.042275 -0.003169
v -0.161376 0.043599 -0.003103
v 0.007676 -0.011003 0.079300
v 0.022013 -0.018190 0.082206
v 0.021843 -0.009489 0.084503
v 0.007288 -0.002454 0.081810
v 0.215949 -0.184860 0.057787
v 0.227280 -0.202246 0.053066
v 0.227696 -0.201118 0.053278
v 0.216667 -0.183018 0.057885
v -0.023837 0.003818 0.071610
v -0.007487 -0.003729 0.075785
v -0.007246 0.004402 0.078438
v -0.022462 0.011564 0.074418
v 0.186418 -0.146326 0.065206
v 0.202247 -0.166029 0.061857
v 0.203563 -0.163148 0.061890
v 0.188557 -0.142216 0.065317
v -0.059825 0.020620 0.061867
v -0.041472 0.012008 0.066933
v -0.039099 0.019638 0.069777
v -0.056850 0.028313 0.064491
v 0.146989 -0.104381 0.070859
v 0.167483 -0.125199 0.068046
v 0.170364 -0.120036 0.068415
v 0.150139 -0.098259 0.071517
v -0.093974 0.035114 0.050578
v -0.077665 0.028849 0.056478
v -0.074361 0.036355 0.058491
v -0.090633 0.042117 0.051847
v -0.020821 0.034821 0.068649
v -0.005041 0.024813 0.073638
v 0.011623 0.019672 0.074515
v 0.007525 0.030564 0.070439
v -0.018270 0.042456 0.065556
v -0.078829 0.046294 0.054394
v -0.068833 0.046483 0.056432
v -0.075005 0.052341 0.051477
v -0.084727 0.051422 0.049691
v 0.112096 -0.041331 0.072715
v 0.129132 -0.050478 0.070573
v 0.113084 -0.034032 0.071038
v 0.095293 -0.025534 0.072911
v -0.108527 0.048416 0.040805
v -0.099821 0.052142 0.043223
v -0.105201 0.053476 0.039186
v -0.113586 0.049498 0.036902
v -0.132588 0.044764 0.026179
v -0.125949 0.047239 0.029889
v -0.130552 0.048727 0.025607
v -0.136898 0.046621 0.021896
v 0.049969 -0.000326 0.076288
v 0.063341 -0.004430 0.074409
v 0.048654 0.008958 0.073362
v 0.035228 0.012050 0.074298
v -0.151288 0.044999 0.008855
v -0.146482 0.046408 0.013188
v -0.150143 0.047425 0.008571
v -0.154463 0.046028 0.004493
v 0.012924 0.003076 0.082561
v 0.019986 0.003720 0.081897
v 0.009459 0.012799 0.078764
v 0.004203 0.011190 0.079824
v 0.223312 -0.190503 0.055541
v 0.228652 -0.198583 0.053138
v 0.224325 -0.188203 0.055079
v 0.218270 -0.179430 0.057570
v -0.015727 0.016429 0.076429
v -0.009429 0.017434 0.077016
v -0.016305 0.024665 0.073790
v -0.023422 0.024184 0.073292
v 0.198535 -0.148953 0.063823
v 0.206243 -0.158095 0.061876
v 0.200930 -0.144908 0.063890
v 0.192524 -0.135529 0.065804
v -0.046099 0.031630 0.067115
v -0.038039 0.031590 0.068566
v -0.045176 0.039383 0.064067
v -0.053129 0.039363 0.062863
v 0.163335 -0.102930 0.070020
v 0.175149 -0.111961 0.068717
v 0.166256 -0.097156 0.069558
v 0.153374 -0.088106 0.071089
v -0.045302 0.047224 0.060282
v -0.038200 0.047616 0.061394
v -0.045857 0.055434 0.057097
v -0.052247 0.054334 0.055810
v 0.169103 -0.091748 0.068452
v 0.180928 -0.101698 0.066726
v 0.172001 -0.086368 0.066772
v 0.158510 -0.076349 0.068528
v -0.072729 0.058424 0.048592
v -0.065313 0.059575 0.050273
v -0.071780 0.065023 0.046544
v -0.079256 0.062977 0.044713
v 0.116361 -0.025689 0.069940
v 0.136252 -0.035103 0.067746
v 0.121151 -0.016666 0.068819
v 0.100793 -0.007789 0.070980
v -0.102068 0.058200 0.037252
v -0.093509 0.062412 0.039152
v -0.099002 0.063558 0.035373
v -0.107514 0.058632 0.033381
v -0.128261 0.052290 0.024300
v -0.120716 0.055274 0.026960
v -0.125219 0.056795 0.022442
v -0.132753 0.053474 0.019699
v 0.067649 0.015280 0.072915
v 0.055548 0.030284 0.073332
v 0.039006 0.033134 0.072479
v 0.050765 0.019218 0.072714
v -0.148934 0.049703 0.007944
v -0.143455 0.051877 0.011658
v -0.147298 0.052458 0.006962
v -0.152429 0.049986 0.003473
v -0.004242 0.047454 0.066412
v 0.011206 0.047088 0.069018
v -0.000406 0.058126 0.066246
v -0.015309 0.057936 0.063233
v 0.225585 -0.185516 0.054039
v 0.230569 -0.194034 0.051163
v 0.227019 -0.182595 0.052438
v 0.221391 -0.173299 0.055454
v 0.203320 -0.140698 0.062909
v 0.210523 -0.150419 0.059834
v 0.205655 -0.136405 0.060853
v 0.197708 -0.126451 0.063891
v -0.144682 0.056953 0.005618
v -0.136875 0.063077 0.008430
v -0.141472 0.062560 0.004023
v -0.148732 0.056467 0.001378
v 0.060269 0.040133 0.072503
v 0.076484 0.034117 0.070695
v 0.063668 0.047657 0.068634
v 0.048240 0.052759 0.070398
v 0.003928 0.067453 0.065034
v 0.020063 0.066155 0.066495
v 0.007829 0.074666 0.061191
v -0.007361 0.075724 0.060165
v 0.228488 -0.179681 0.050508
v 0.232920 -0.188938 0.047431
v 0.229917 -0.176815 0.048485
v 0.224878 -0.166789 0.051622
v 0.208082 -0.132192 0.058619
v 0.214956 -0.142634 0.055710
v 0.210489 -0.128142 0.056554
v 0.202953 -0.117371 0.059295
v -0.044992 0.064270 0.055104
v -0.035976 0.065841 0.057251
v -0.042201 0.073293 0.054037
v -0.050496 0.071269 0.051910
v 0.175578 -0.080394 0.064631
v 0.187333 -0.090925 0.062182
v 0.179368 -0.074369 0.062193
v 0.165991 -0.063406 0.064709
v -0.070212 0.072464 0.044830
v -0.062842 0.075094 0.046698
v -0.067519 0.080468 0.043245
v -0.075009 0.077284 0.041247
v 0.124758 -0.009272 0.066878
v 0.142549 -0.022300 0.062949
v 0.126401 -0.004191 0.063323
v 0.108529 0.008570 0.067684
v -0.095188 0.071198 0.033303
v -0.087015 0.076910 0.035340
v -0.090823 0.080443 0.031125
v -0.099022 0.074388 0.028973
v -0.120514 0.064818 0.020184
v -0.111338 0.071487 0.022353
v -0.114807 0.075195 0.017767
v -0.124021 0.068265 0.015537
v 0.181805 -0.070001 0.059666
v 0.191876 -0.082947 0.057365
v 0.182623 -0.067473 0.056682
v 0.171159 -0.053668 0.059364
v -0.064639 0.088144 0.041879
v -0.056984 0.090657 0.043842
v -0.061800 0.094466 0.039814
v -0.069287 0.092030 0.038112
v 0.127216 -0.000487 0.057358
v 0.143825 -0.016001 0.052162
v 0.128076 0.002581 0.049841
v 0.111059 0.017406 0.055055
v -0.087116 0.088293 0.029256
v -0.080419 0.091839 0.031742
v -0.084293 0.093547 0.027256
v -0.090912 0.090245 0.024888
v -0.110335 0.083022 0.015519
v -0.102422 0.087422 0.017909
v -0.107694 0.087007 0.013388
v -0.115699 0.082526 0.011087
v 0.080503 0.044313 0.056651
v 0.067766 0.056055 0.051696
v 0.053651 0.062830 0.055814
v 0.065964 0.052662 0.061249
v -0.138968 0.066791 0.002391
v -0.130581 0.073698 0.004630
v -0.137523 0.069018 0.000787
v -0.145182 0.062495 -0.001269
v 0.011208 0.079434 0.054297
v 0.026506 0.075930 0.052411
v 0.014159 0.082600 0.045467
v -0.000350 0.085439 0.047323
v 0.231309 -0.173788 0.046570
v 0.235251 -0.184018 0.043921
v 0.232601 -0.170813 0.044808
v 0.228060 -0.159846 0.047576
v 0.212512 -0.124267 0.054454
v 0.218757 -0.134860 0.051465
v 0.213971 -0.120742 0.052013
v 0.207123 -0.109788 0.054953
v -0.038778 0.081670 0.052650
v -0.028925 0.082645 0.054059
v -0.035319 0.088546 0.049728
v -0.044109 0.087576 0.048973
v 0.070079 0.059842 0.043153
v 0.084670 0.051614 0.040106
v 0.073042 0.064342 0.036193
v 0.058767 0.070707 0.038785
v 0.016961 0.086185 0.037346
v 0.032117 0.083620 0.035857
v 0.019653 0.090580 0.030440
v 0.005157 0.092131 0.031715
v 0.233681 -0.168483 0.043058
v 0.237099 -0.180459 0.041056
v 0.234599 -0.166938 0.041277
v 0.230455 -0.154307 0.043376
v 0.214878 -0.117907 0.048822
v 0.220998 -0.128794 0.045835
v 0.215517 -0.115773 0.045086
v 0.208585 -0.104690 0.047957
v -0.031716 0.093038 0.044082
v -0.021756 0.092039 0.042446
v -0.028306 0.095535 0.036411
v -0.037095 0.096295 0.038311
v 0.182850 -0.065444 0.052292
v 0.192657 -0.078700 0.049217
v 0.183220 -0.063280 0.046913
v 0.171815 -0.049154 0.050113
v -0.058516 0.098265 0.035120
v -0.050301 0.098656 0.034086
v -0.055139 0.099879 0.028289
v -0.063037 0.099426 0.029380
v 0.129592 0.005554 0.043280
v 0.146661 -0.010405 0.040582
v 0.131965 0.008718 0.037980
v 0.114419 0.023853 0.040539
v -0.081594 0.096807 0.023834
v -0.074699 0.098763 0.024249
v -0.078950 0.098815 0.019063
v -0.085834 0.096699 0.018694
v -0.105844 0.089475 0.010947
v -0.098145 0.093140 0.012666
v -0.104272 0.091603 0.008053
v -0.112331 0.087226 0.006473
v -0.136522 0.070506 -0.000887
v -0.128098 0.077329 0.000784
v -0.135652 0.071854 -0.002671
v -0.143473 0.065139 -0.004112
v -0.052849 0.101153 0.022235
v -0.045730 0.101605 0.021507
v -0.051655 0.102933 0.017349
v -0.058474 0.102153 0.017977
v 0.134979 0.012108 0.032039
v 0.152554 -0.004075 0.029627
v 0.138283 0.015456 0.024978
v 0.120395 0.030924 0.027526
v -0.076986 0.100458 0.014377
v -0.070461 0.101852 0.014204
v -0.075753 0.102149 0.010034
v -0.082288 0.100362 0.010136
v -0.102996 0.093422 0.004844
v -0.095294 0.096947 0.005573
v -0.101986 0.094938 0.001409
v -0.110039 0.090597 0.000754
v 0.075929 0.068188 0.028792
v 0.090541 0.059137 0.025575
v 0.078501 0.071059 0.020342
v 0.064277 0.078367 0.023612
v -0.134884 0.073026 -0.004573
v -0.126314 0.080021 -0.003636
v -0.134210 0.073989 -0.006579
v -0.142172 0.067121 -0.007326
v 0.022032 0.094549 0.023113
v 0.037142 0.091411 0.020799
v 0.024100 0.097693 0.014826
v 0.009629 0.099903 0.017268
v 0.235578 -0.165839 0.039492
v 0.238806 -0.178671 0.038115
v 0.236740 -0.164968 0.037666
v 0.232649 -0.151603 0.039080
v 0.216446 -0.114023 0.041620
v 0.223157 -0.125426 0.039844
v 0.218067 -0.112365 0.038581
v 0.210348 -0.100941 0.040242
v -0.025868 0.097696 0.029302
v -0.016639 0.097309 0.027864
v -0.024290 0.100363 0.023236
v -0.032375 0.100155 0.024700
v 0.184168 -0.061048 0.042324
v 0.194413 -0.074515 0.040425
v 0.186031 -0.058678 0.038679
v 0.174090 -0.044334 0.040511
v 0.026067 0.100453 0.006139
v 0.041195 0.096424 0.003172
v 0.027696 0.102282 -0.002605
v 0.013358 0.105719 0.000403
v 0.238113 -0.164212 0.035665
v 0.240967 -0.177535 0.034740
v 0.239556 -0.163555 0.033468
v 0.235947 -0.149638 0.034442
v 0.220618 -0.110531 0.035463
v 0.227636 -0.122375 0.034059
v 0.223720 -0.108634 0.032031
v 0.215792 -0.096739 0.033451
v -0.022566 0.103559 0.016584
v -0.012812 0.104313 0.014119
v -0.020523 0.107074 0.008894
v -0.029195 0.105791 0.011626
v 0.189044 -0.055958 0.034508
v 0.200306 -0.069444 0.032588
v 0.192785 -0.053130 0.029416
v 0.179984 -0.038672 0.031371
v -0.050391 0.105070 0.011503
v -0.042997 0.106166 0.009245
v -0.048774 0.107454 0.004295
v -0.055985 0.106165 0.006674
v 0.141382 0.018191 0.017739
v 0.158757 0.000967 0.016161
v 0.143602 0.019664 0.010726
v 0.126216 0.036419 0.012294
v -0.074730 0.103824 0.005118
v -0.068217 0.105418 0.003858
v -0.073714 0.105339 -0.000506
v -0.080335 0.103421 0.000797
v -0.101170 0.096127 -0.002221
v -0.093565 0.099534 -0.002453
v -0.100498 0.096971 -0.005992
v -0.108481 0.092762 -0.005681
v 0.081006 0.073678 0.011657
v 0.095793 0.064508 0.008862
v 0.083061 0.075544 0.003127
v 0.068857 0.083253 0.005967
v -0.133631 0.074740 -0.008675
v -0.124997 0.081748 -0.008521
v -0.133153 0.075266 -0.010832
v -0.141186 0.068390 -0.010855
v 0.144087 0.019156 0.003800
v 0.159655 0.000021 0.003291
v 0.142848 0.016658 -0.003168
v 0.127261 0.035329 -0.002583
v -0.072823 0.106470 -0.006194
v -0.066214 0.108185 -0.008306
v -0.072153 0.106971 -0.011675
v -0.078805 0.105152 -0.009619
v -0.099944 0.097455 -0.009833
v -0.092362 0.100658 -0.011035
v -0.099513 0.097564 -0.013697
v -0.107452 0.093620 -0.012466
v 0.083654 0.074928 -0.005282
v 0.096949 0.063309 -0.007526
v 0.082792 0.071827 -0.013656
v 0.070066 0.082000 -0.011164
v -0.132778 0.075566 -0.013038
v -0.124141 0.082438 -0.013666
v -0.132510 0.075635 -0.015263
v -0.140549 0.068898 -0.014570
v 0.028309 0.101648 -0.011275
v 0.042422 0.095154 -0.014199
v 0.027900 0.098557 -0.019805
v 0.014568 0.104467 -0.016726
v 0.240770 -0.163075 0.031133
v 0.242795 -0.176902 0.030812
v 0.241532 -0.162868 0.028724
v 0.238943 -0.148324 0.029057
v 0.226372 -0.107172 0.028317
v 0.232062 -0.120085 0.027301
v 0.227956 -0.106490 0.024398
v 0.221577 -0.093381 0.025362
v -0.018819 0.110466 0.000882
v -0.009342 0.110761 -0.002043
v -0.017739 0.112695 -0.007045
v -0.026000 0.112206 -0.004049
v 0.196166 -0.050886 0.024080
v 0.206799 -0.065327 0.022911
v 0.198343 -0.049766 0.018810
v 0.186470 -0.034118 0.019819
v -0.047402 0.110013 -0.002955
v -0.040128 0.111742 -0.005673
v -0.046530 0.111885 -0.009690
v -0.053511 0.110325 -0.007031
v 0.027141 0.094554 -0.028193
v 0.040826 0.087610 -0.031311
v 0.026223 0.090229 -0.036148
v 0.013178 0.096242 -0.032932
v 0.241703 -0.163047 0.026275
v 0.243084 -0.177204 0.026674
v 0.241278 -0.163608 0.023838
v 0.239336 -0.148738 0.023402
v 0.228234 -0.106784 0.020396
v 0.232563 -0.120614 0.020087
v 0.227199 -0.108043 0.016435
v 0.222181 -0.094019 0.016668
v -0.017191 0.112130 -0.014791
v -0.008196 0.109579 -0.018236
v -0.017173 0.108768 -0.022387
v -0.024956 0.111129 -0.018812
v 0.198708 -0.050153 0.013546
v 0.207491 -0.066058 0.012956
v 0.197269 -0.052050 0.008242
v 0.187247 -0.034940 0.008641
v -0.046076 0.111416 -0.016116
v -0.039176 0.110760 -0.019134
v -0.046014 0.108583 -0.022566
v -0.052631 0.109418 -0.019473
v 0.155346 -0.006974 -0.010041
v 0.138454 0.008516 -0.017194
v 0.123573 0.027635 -0.017525
v 0.140765 0.012877 -0.010298
v -0.071772 0.106579 -0.017053
v -0.065408 0.107355 -0.019696
v -0.071674 0.105286 -0.022444
v -0.078089 0.104415 -0.019737
v -0.099240 0.097282 -0.017557
v -0.091755 0.100034 -0.019606
v -0.099127 0.096613 -0.021387
v -0.106968 0.093122 -0.019311
v 0.081501 0.067957 -0.022136
v 0.094032 0.055529 -0.023858
v 0.080111 0.063875 -0.030359
v 0.067952 0.074574 -0.028384
v -0.132352 0.075473 -0.017493
v -0.123773 0.082059 -0.018865
v -0.132306 0.075081 -0.019700
v -0.140283 0.068625 -0.018327
v -0.071770 0.103338 -0.027978
v -0.065716 0.102843 -0.031493
v -0.072003 0.101017 -0.033411
v -0.078162 0.101184 -0.029905
v 0.136272 0.004278 -0.022946
v 0.151007 -0.014865 -0.020707
v 0.134711 0.000371 -0.028159
v 0.119430 0.018709 -0.030125
v -0.099142 0.095575 -0.025158
v -0.091756 0.097672 -0.028019
v -0.099287 0.094190 -0.028825
v -0.107045 0.091284 -0.025977
v 0.078252 0.058976 -0.037460
v 0.090192 0.045932 -0.037889
v 0.076286 0.053464 -0.044337
v 0.064553 0.064750 -0.042980
v -0.132372 0.074462 -0.021870
v -0.123907 0.080627 -0.023925
v -0.132549 0.073625 -0.023975
v -0.140399 0.067580 -0.021982
v 0.037876 0.077679 -0.045708
v 0.023071 0.079833 -0.049889
v 0.010689 0.086425 -0.046643
v 0.024854 0.085225 -0.043086
v 0.240395 -0.164432 0.021451
v 0.241812 -0.178414 0.022662
v 0.239268 -0.165412 0.019192
v 0.237105 -0.150845 0.017898
v 0.225075 -0.110053 0.012637
v 0.229097 -0.123901 0.013180
v 0.222467 -0.112455 0.009115
v 0.217546 -0.098569 0.008423
v -0.017773 0.104239 -0.029986
v -0.009436 0.100832 -0.033627
v -0.018755 0.099632 -0.037300
v -0.025989 0.102488 -0.033692
v 0.194643 -0.055074 0.002867
v 0.202370 -0.071596 0.003165
v 0.191630 -0.058641 -0.002236
v 0.182394 -0.041179 -0.002924
v -0.046383 0.104991 -0.029492
v -0.039984 0.103062 -0.033346
v -0.046999 0.101577 -0.036436
v -0.053203 0.103300 -0.032647
v 0.021228 0.074999 -0.058900
v 0.035129 0.067415 -0.063450
v 0.026107 0.068548 -0.069316
v 0.011788 0.073227 -0.068670
v 0.006223 0.077745 -0.063154
v 0.220364 -0.114743 0.005968
v 0.225450 -0.127795 0.007327
v 0.219174 -0.116835 0.003002
v 0.213074 -0.103756 0.001613
v -0.019562 0.095496 -0.043596
v -0.011371 0.091885 -0.046627
v -0.020302 0.091968 -0.049384
v -0.027363 0.094998 -0.046131
v 0.189210 -0.061960 -0.006351
v 0.197594 -0.077795 -0.004606
v 0.187860 -0.064845 -0.009847
v 0.177797 -0.048149 -0.011890
v -0.047453 0.098609 -0.042031
v -0.041019 0.096757 -0.045083
v -0.047969 0.096133 -0.046726
v -0.054125 0.097678 -0.043488
v 0.134401 -0.003492 -0.034957
v 0.151237 -0.022924 -0.031780
v 0.143537 -0.015177 -0.038612
v 0.127126 0.001019 -0.045867
v 0.117677 0.011246 -0.045222
v -0.072345 0.098642 -0.038127
v -0.066524 0.097802 -0.041428
v -0.072975 0.096331 -0.042310
v -0.078819 0.096792 -0.038886
v -0.099599 0.092482 -0.032323
v -0.092369 0.093938 -0.035750
v -0.100133 0.090476 -0.035611
v -0.107708 0.088198 -0.032187
v 0.075305 0.048355 -0.053659
v 0.089165 0.035950 -0.055082
v 0.081349 0.039874 -0.062827
v 0.068710 0.048457 -0.065715
v 0.061405 0.054847 -0.061133
v -0.132836 0.072575 -0.026001
v -0.124544 0.078199 -0.028647
v -0.133232 0.071326 -0.027921
v -0.140894 0.065805 -0.025395
v 0.238183 -0.166461 0.017150
v 0.240136 -0.180045 0.019220
v 0.237282 -0.167597 0.015325
v 0.234474 -0.153489 0.013177
v -0.100966 0.088200 -0.038670
v -0.094238 0.089120 -0.042549
v -0.102139 0.085662 -0.041420
v -0.109212 0.084015 -0.037624
v 0.105505 -0.051869 0.079657
v 0.119297 -0.062606 0.077008
v 0.127674 -0.065162 0.074508
v 0.112257 -0.049167 0.075374
v 0.096754 -0.041564 0.079033
v -0.133738 0.069884 -0.029724
v -0.125720 0.074881 -0.032838
v -0.134363 0.068284 -0.031399
v -0.141751 0.063367 -0.028439
v 0.049132 -0.016405 0.085614
v 0.062253 -0.023568 0.085145
v 0.068865 -0.023354 0.082141
v 0.053066 -0.010232 0.080779
v 0.040940 -0.007509 0.083176
v 0.236554 -0.168951 0.013598
v 0.238844 -0.182256 0.016358
v 0.235882 -0.170748 0.011946
v 0.232883 -0.156805 0.009052
v 0.218729 -0.119074 -0.000273
v 0.224129 -0.132011 0.001638
v 0.218604 -0.121731 -0.003716
v 0.212386 -0.108591 -0.005656
v -0.021749 0.088775 -0.056419
v -0.014674 0.084565 -0.061148
v -0.024261 0.085230 -0.064060
v -0.030169 0.089166 -0.059566
v 0.187561 -0.067720 -0.014178
v 0.197060 -0.083217 -0.012868
v 0.188156 -0.070816 -0.019087
v 0.177147 -0.054486 -0.020952
v -0.049402 0.093976 -0.052793
v -0.043812 0.091978 -0.057618
v -0.051805 0.091357 -0.059726
v -0.057073 0.093289 -0.054904
v -0.074280 0.094010 -0.046939
v -0.069345 0.093254 -0.051416
v -0.076250 0.091307 -0.051695
v -0.081169 0.091898 -0.047239
v 0.218123 -0.125006 -0.006557
v 0.222636 -0.138848 -0.003313
v 0.216978 -0.128862 -0.008640
v 0.211864 -0.114661 -0.011973
v -0.027322 0.080027 -0.069415
v -0.021907 0.074181 -0.071948
v -0.030461 0.072792 -0.071759
v -0.035709 0.078927 -0.069745
v 0.188812 -0.073691 -0.022967
v 0.197379 -0.088604 -0.020340
v 0.188469 -0.076681 -0.025604
v 0.179792 -0.061906 -0.028378
v -0.054437 0.086886 -0.064243
v -0.049144 0.082585 -0.066968
v -0.057023 0.080304 -0.065760
v -0.062113 0.084644 -0.063278
v 0.151713 -0.025829 -0.039161
v 0.161673 -0.038776 -0.036249
v 0.152795 -0.032308 -0.041301
v 0.144333 -0.020845 -0.044041
v -0.078477 0.087560 -0.054961
v -0.074030 0.085262 -0.058570
v -0.081045 0.082043 -0.056566
v -0.085395 0.084567 -0.053098
v 0.119639 0.003853 -0.053668
v 0.126808 -0.005573 -0.051875
v 0.116212 -0.001701 -0.057111
v 0.108758 0.008919 -0.059659
v -0.103654 0.082850 -0.043718
v -0.097798 0.082662 -0.047469
v -0.106012 0.078572 -0.045605
v -0.111949 0.078666 -0.041943
v 0.085888 0.031197 -0.067211
v 0.092653 0.021625 -0.066194
v 0.084628 0.022541 -0.069573
v 0.079466 0.031698 -0.070757
v -0.135135 0.066561 -0.032964
v -0.127677 0.070709 -0.036432
v -0.136365 0.064112 -0.034418
v -0.143073 0.060325 -0.031083
v 0.062250 0.047091 -0.072775
v 0.066872 0.040125 -0.073735
v 0.058133 0.039979 -0.075883
v 0.052953 0.047855 -0.075660
v 0.030418 0.061677 -0.075384
v 0.037721 0.054752 -0.076890
v 0.028485 0.053431 -0.078227
v 0.022343 0.060445 -0.077256
v 0.235034 -0.173317 0.010417
v 0.237379 -0.186212 0.013804
v 0.233970 -0.176530 0.008938
v 0.231045 -0.162917 0.005401
v 0.002743 0.070421 -0.073660
v 0.007480 0.065136 -0.076260
v -0.001958 0.063453 -0.076274
v -0.007350 0.069521 -0.074151
v 0.080007 0.012560 -0.069441
v 0.084171 0.002151 -0.066513
v 0.074792 0.001734 -0.067888
v 0.070711 0.011763 -0.070570
v -0.138659 0.059665 -0.035758
v -0.133485 0.059587 -0.039505
v -0.141671 0.053853 -0.036961
v -0.146279 0.053942 -0.033305
v 0.053311 0.029679 -0.075714
v 0.057518 0.020140 -0.073633
v 0.048193 0.018282 -0.073945
v 0.043502 0.027693 -0.075862
v 0.023987 0.043348 -0.078150
v 0.028993 0.034584 -0.077147
v 0.019641 0.032181 -0.076686
v 0.014277 0.040881 -0.077471
v 0.232828 -0.179819 0.007299
v 0.235512 -0.191618 0.010739
v 0.231667 -0.182965 0.005527
v 0.228386 -0.170408 0.001989
v -0.005782 0.054208 -0.076652
v -0.000401 0.046555 -0.076911
v -0.009183 0.044107 -0.076043
v -0.014778 0.051816 -0.075581
v 0.215226 -0.133020 -0.010422
v 0.219383 -0.147194 -0.006884
v 0.213091 -0.137351 -0.012204
v 0.208258 -0.122835 -0.015718
v -0.033727 0.064277 -0.072392
v -0.028573 0.057108 -0.073628
v -0.036415 0.055184 -0.072560
v -0.041786 0.062306 -0.071182
v 0.186375 -0.081380 -0.027815
v 0.193466 -0.097242 -0.024545
v 0.182919 -0.087715 -0.029902
v 0.175502 -0.072308 -0.033082
v -0.059760 0.072482 -0.066398
v -0.054701 0.066715 -0.068355
v -0.062284 0.064306 -0.067187
v -0.067488 0.069543 -0.065033
v 0.149885 -0.039457 -0.043410
v 0.156906 -0.051898 -0.040738
v 0.145590 -0.048083 -0.044874
v 0.138498 -0.036363 -0.047591
v -0.084533 0.073968 -0.057789
v -0.080206 0.069902 -0.060873
v -0.088642 0.064461 -0.059198
v -0.093013 0.068204 -0.055957
v 0.112196 -0.010855 -0.057926
v 0.119382 -0.022533 -0.054393
v 0.107514 -0.020727 -0.057566
v 0.100409 -0.009346 -0.061028
v -0.110205 0.070458 -0.047309
v -0.106165 0.066163 -0.050780
v -0.115621 0.059783 -0.048979
v -0.119710 0.063828 -0.045415
v -0.037070 0.046168 -0.073454
v -0.030149 0.038584 -0.075537
v -0.035971 0.037496 -0.075436
v -0.043130 0.044947 -0.072989
v 0.179628 -0.093955 -0.031659
v 0.187654 -0.108621 -0.028344
v 0.176931 -0.099527 -0.032932
v 0.168569 -0.085612 -0.036148
v -0.063670 0.056674 -0.068069
v -0.056795 0.050803 -0.070111
v -0.064383 0.049830 -0.069334
v -0.071348 0.054836 -0.067027
v 0.142733 -0.056047 -0.045767
v 0.150428 -0.066951 -0.042983
v 0.141684 -0.062821 -0.046466
v 0.133818 -0.052828 -0.049107
v -0.092205 0.056564 -0.060659
v -0.086249 0.054939 -0.063439
v -0.095032 0.050959 -0.062160
v -0.100962 0.051890 -0.059189
v 0.105730 -0.029839 -0.057636
v 0.115838 -0.040174 -0.055108
v 0.107152 -0.037975 -0.058720
v 0.096770 -0.028017 -0.060903
v -0.120044 0.051470 -0.050691
v -0.114967 0.049358 -0.054265
v -0.122840 0.046712 -0.052286
v -0.127921 0.048501 -0.048579
v 0.072554 -0.008333 -0.067302
v 0.080071 -0.017481 -0.065743
v 0.074043 -0.017461 -0.068469
v 0.066286 -0.008748 -0.069466
v -0.144117 0.049184 -0.037995
v -0.139660 0.047971 -0.041972
v -0.145627 0.046299 -0.038788
v -0.149711 0.047188 -0.034940
v 0.045925 0.007520 -0.073308
v 0.053049 -0.001061 -0.072497
v 0.047162 -0.002288 -0.074717
v 0.039289 0.006087 -0.074966
v 0.017839 0.021387 -0.076520
v 0.025230 0.012949 -0.076703
v 0.019011 0.011324 -0.078372
v 0.011061 0.019613 -0.077647
v 0.230453 -0.186141 0.003851
v 0.233657 -0.197223 0.007490
v 0.229229 -0.189273 0.002508
v 0.225404 -0.177438 -0.001314
v -0.010412 0.034028 -0.076647
v -0.003060 0.026005 -0.077844
v -0.009198 0.024245 -0.078877
v -0.016900 0.032231 -0.077211
v 0.210958 -0.141867 -0.014125
v 0.215490 -0.155537 -0.010422
v 0.208889 -0.146434 -0.015843
v 0.203618 -0.132535 -0.019649
v -0.146759 0.043942 -0.039243
v -0.142496 0.042306 -0.043105
v -0.147877 0.041489 -0.039331
v -0.151622 0.043104 -0.035652
v 0.050065 -0.012235 -0.077279
v 0.058612 -0.020821 -0.077134
v 0.053075 -0.022419 -0.079628
v 0.044558 -0.013940 -0.079848
v 0.021625 0.001255 -0.081000
v 0.030237 -0.007183 -0.081627
v 0.024375 -0.008788 -0.082893
v 0.015875 -0.000470 -0.082458
v 0.228100 -0.192091 0.001705
v 0.231991 -0.202020 0.005952
v 0.227139 -0.194442 0.001444
v 0.222549 -0.183835 -0.002933
v -0.006754 0.014425 -0.081360
v 0.001635 0.006175 -0.082518
v -0.004384 0.004828 -0.082763
v -0.012654 0.013049 -0.081840
v 0.206616 -0.150764 -0.016527
v 0.211461 -0.163468 -0.011909
v 0.204195 -0.154780 -0.016212
v 0.198658 -0.141844 -0.020932
v -0.035134 0.029052 -0.078036
v -0.027489 0.020768 -0.080319
v -0.035612 0.020893 -0.080035
v -0.043112 0.029088 -0.077944
v 0.174153 -0.105018 -0.033624
v 0.182104 -0.119121 -0.029617
v 0.171019 -0.110681 -0.033726
v 0.163114 -0.097202 -0.037701
v -0.066283 0.043365 -0.071616
v -0.059516 0.036908 -0.074797
v -0.069709 0.036920 -0.074104
v -0.076172 0.042621 -0.071023
v 0.140355 -0.069492 -0.047663
v 0.146354 -0.079737 -0.045036
v 0.137831 -0.076516 -0.049161
v 0.132323 -0.066998 -0.051735
v -0.097910 0.045973 -0.063812
v -0.092029 0.044124 -0.066834
v -0.101027 0.040700 -0.065133
v -0.106573 0.042282 -0.062170
v 0.108839 -0.046184 -0.060387
v 0.117359 -0.055877 -0.058171
v 0.109068 -0.054720 -0.062168
v 0.100938 -0.045238 -0.064264
v -0.124960 0.042973 -0.053371
v -0.119818 0.040931 -0.056706
v -0.126935 0.038949 -0.053646
v -0.131784 0.041359 -0.050322
v 0.077189 -0.026895 -0.070569
v 0.085682 -0.035920 -0.069483
v 0.080108 -0.036731 -0.072714
v 0.072104 -0.028005 -0.073688
v 0.167654 -0.116437 -0.033322
v 0.175701 -0.129738 -0.028511
v 0.164381 -0.121916 -0.032453
v 0.156353 -0.109364 -0.037352
v -0.073490 0.030184 -0.074539
v -0.066618 0.022947 -0.075157
v -0.077146 0.023185 -0.072470
v -0.083609 0.029667 -0.071984
v 0.134369 -0.083714 -0.049885
v 0.139471 -0.093340 -0.045789
v 0.130295 -0.090741 -0.049269
v 0.125752 -0.081977 -0.053536
v -0.103970 0.034996 -0.065037
v -0.098608 0.032208 -0.067254
v -0.106757 0.028975 -0.063356
v -0.111757 0.031471 -0.061270
v 0.107343 -0.063046 -0.063565
v 0.112510 -0.071987 -0.060610
v 0.103667 -0.070852 -0.063643
v 0.099011 -0.062243 -0.066846
v -0.128872 0.034563 -0.052900
v -0.124007 0.031417 -0.055161
v -0.130999 0.029822 -0.051335
v -0.135500 0.033400 -0.049130
v 0.081102 -0.045913 -0.073944
v 0.086470 -0.053787 -0.071893
v 0.079409 -0.054120 -0.073313
v 0.074672 -0.046644 -0.075633
v -0.149167 0.038915 -0.039102
v -0.145571 0.036171 -0.042459
v -0.150766 0.036130 -0.038595
v -0.153751 0.038870 -0.035356
v 0.054909 -0.031944 -0.079928
v 0.061971 -0.039828 -0.078178
v 0.054692 -0.040651 -0.077647
v 0.047995 -0.032870 -0.079740
v 0.026179 -0.017999 -0.082268
v 0.033646 -0.025812 -0.080634
v 0.026179 -0.026397 -0.079049
v 0.019149 -0.018649 -0.080982
v 0.226372 -0.196330 0.001507
v 0.230779 -0.205089 0.006128
v 0.225800 -0.197749 0.001794
v 0.220570 -0.188417 -0.002850
v -0.003485 -0.003690 -0.081793
v 0.004053 -0.011319 -0.080717
v -0.004790 -0.011270 -0.078574
v -0.012082 -0.003574 -0.079912
v 0.201997 -0.158611 -0.015797
v 0.208040 -0.169997 -0.011462
v 0.200252 -0.162080 -0.015484
v 0.193434 -0.150547 -0.019860
v -0.037498 0.013255 -0.079467
v -0.029687 0.005030 -0.078780
v -0.040712 0.005994 -0.076333
v -0.048310 0.014206 -0.077290
v 0.051956 -0.049119 -0.073557
v 0.056119 -0.056427 -0.070529
v 0.047310 -0.057266 -0.068745
v 0.043059 -0.049991 -0.071641
v 0.023742 -0.034818 -0.074867
v 0.028998 -0.042885 -0.072444
v 0.019331 -0.043235 -0.070766
v 0.014099 -0.035170 -0.073009
v 0.225384 -0.198706 0.002324
v 0.230163 -0.206372 0.007120
v 0.225213 -0.198863 0.003092
v 0.219499 -0.190914 -0.001727
v -0.008366 -0.019046 -0.074642
v -0.002144 -0.027180 -0.072989
v -0.013364 -0.027087 -0.070911
v -0.019719 -0.018887 -0.072363
v 0.199049 -0.164703 -0.014781
v 0.206176 -0.174167 -0.010161
v 0.198393 -0.166019 -0.013534
v 0.190406 -0.156669 -0.018216
v -0.045006 -0.001406 -0.072602
v -0.038101 -0.009902 -0.071428
v -0.049786 -0.008877 -0.069244
v -0.056615 -0.000417 -0.070241
v 0.161718 -0.126461 -0.031124
v 0.171222 -0.137779 -0.026249
v 0.159868 -0.129503 -0.029352
v 0.150260 -0.119209 -0.034305
v -0.080895 0.016285 -0.069249
v -0.074437 0.008786 -0.068612
v -0.084885 0.009341 -0.065758
v -0.090838 0.016213 -0.066106
v 0.126004 -0.097080 -0.047262
v 0.131762 -0.105030 -0.042110
v 0.122041 -0.102356 -0.044272
v 0.116670 -0.095338 -0.049397
v -0.109842 0.023002 -0.060837
v -0.105186 0.019654 -0.062037
v -0.113565 0.016617 -0.058018
v -0.117720 0.019909 -0.056685
v 0.098551 -0.078053 -0.061034
v 0.102623 -0.086254 -0.055896
v 0.092940 -0.084744 -0.056295
v 0.089125 -0.076768 -0.061374
v -0.133670 0.024809 -0.049570
v -0.129558 0.020788 -0.051289
v -0.137124 0.019073 -0.047875
v -0.140720 0.023864 -0.046114
v 0.075195 -0.061764 -0.069888
v 0.077543 -0.068739 -0.065627
v 0.069540 -0.069036 -0.064494
v 0.067348 -0.062413 -0.068630
v -0.152775 0.032941 -0.037837
v -0.150131 0.028470 -0.040448
v -0.155395 0.028824 -0.036914
v -0.157272 0.033585 -0.034333
v -0.089198 0.001697 -0.062413
v -0.082886 -0.006074 -0.062099
v -0.093461 -0.007350 -0.059160
v -0.099491 0.000195 -0.059324
v 0.119104 -0.106335 -0.041169
v 0.126963 -0.111394 -0.036551
v 0.117324 -0.109575 -0.038125
v 0.109791 -0.105110 -0.042584
v -0.118154 0.008531 -0.055231
v -0.114127 0.003221 -0.055830
v -0.123138 -0.001559 -0.052453
v -0.126834 0.003986 -0.051798
v 0.088220 -0.091202 -0.051911
v 0.093997 -0.098517 -0.047815
v 0.085153 -0.097676 -0.048467
v 0.079428 -0.090199 -0.052319
v -0.141491 0.011625 -0.046172
v -0.138437 0.005563 -0.047495
v -0.146190 0.002576 -0.044294
v -0.148949 0.009456 -0.042970
v 0.064430 -0.075911 -0.059713
v 0.067497 -0.082567 -0.056170
v 0.060756 -0.082956 -0.056124
v 0.057473 -0.076343 -0.059382
v -0.158955 0.022881 -0.035959
v -0.157566 0.015590 -0.038052
v -0.162937 0.015552 -0.034880
v -0.163730 0.023086 -0.032858
v 0.042445 -0.064354 -0.064619
v 0.046485 -0.070562 -0.061906
v 0.038024 -0.070980 -0.061235
v 0.033538 -0.064532 -0.063774
v 0.014508 -0.050752 -0.067200
v 0.019513 -0.057844 -0.065101
v 0.009973 -0.057656 -0.063896
v 0.004662 -0.050344 -0.065924
v 0.225498 -0.197539 0.004079
v 0.230757 -0.203671 0.008872
v 0.226069 -0.195143 0.005396
v 0.219897 -0.188670 0.000537
v -0.018012 -0.034397 -0.067666
v -0.011401 -0.042137 -0.066208
v -0.021567 -0.041296 -0.064530
v -0.028667 -0.033303 -0.065969
v 0.198209 -0.165587 -0.011932
v 0.206103 -0.172821 -0.007289
v 0.198327 -0.163728 -0.009956
v 0.189598 -0.156524 -0.014676
v -0.054123 -0.015764 -0.066233
v -0.046740 -0.023895 -0.065279
v -0.057403 -0.022742 -0.063148
v -0.065057 -0.014466 -0.064062
v 0.158719 -0.130563 -0.027170
v 0.169458 -0.139147 -0.022146
v 0.158093 -0.130338 -0.024594
v 0.147237 -0.122612 -0.029646
v 0.005563 -0.065415 -0.059850
v 0.010305 -0.073245 -0.056976
v 0.000749 -0.073624 -0.054855
v -0.003817 -0.065862 -0.057772
v 0.226381 -0.193133 0.007305
v 0.231220 -0.200374 0.012181
v 0.226208 -0.192204 0.009707
v 0.220524 -0.184384 0.004771
v -0.024316 -0.049427 -0.060463
v -0.018206 -0.058010 -0.058047
v -0.027329 -0.058230 -0.055371
v -0.033493 -0.049751 -0.057829
v 0.198482 -0.161523 -0.007384
v 0.206575 -0.168296 -0.002395
v 0.198466 -0.159781 -0.004324
v 0.189597 -0.152979 -0.009369
v -0.059332 -0.031810 -0.059181
v -0.050708 -0.041321 -0.057253
v -0.061043 -0.042884 -0.054364
v -0.069657 -0.033421 -0.056257
v 0.157743 -0.130698 -0.021624
v 0.168953 -0.138118 -0.016448
v 0.157488 -0.131612 -0.018311
v 0.146223 -0.125182 -0.023467
v -0.096841 -0.018554 -0.055484
v -0.088921 -0.027220 -0.054576
v -0.099609 -0.031453 -0.051371
v -0.107032 -0.022988 -0.052168
v 0.116261 -0.113430 -0.034619
v 0.125205 -0.117425 -0.029801
v 0.115676 -0.117198 -0.030521
v 0.107241 -0.114069 -0.035272
v -0.127349 -0.012976 -0.049309
v -0.122471 -0.020096 -0.049211
v -0.130662 -0.024613 -0.045842
v -0.135105 -0.017539 -0.045899
v 0.083878 -0.104391 -0.044649
v 0.091215 -0.110304 -0.040147
v 0.083623 -0.110259 -0.040000
v 0.076603 -0.104582 -0.044531
v -0.149927 -0.006859 -0.041984
v -0.146196 -0.013934 -0.042439
v -0.152557 -0.015650 -0.039262
v -0.156051 -0.008229 -0.038787
v 0.058314 -0.091330 -0.052298
v 0.063469 -0.098612 -0.048367
v 0.056109 -0.099776 -0.047616
v 0.051147 -0.092927 -0.051565
v -0.166040 0.008520 -0.033349
v -0.164027 0.000289 -0.034645
v -0.167937 0.002863 -0.031371
v -0.169440 0.010941 -0.030138
v 0.033688 -0.079077 -0.057307
v 0.038242 -0.086888 -0.054009
v 0.028900 -0.088007 -0.052410
v 0.024400 -0.080266 -0.055743
v -0.134003 -0.034944 -0.042521
v -0.129310 -0.041885 -0.042178
v -0.137508 -0.043012 -0.039173
v -0.141619 -0.036553 -0.039530
v 0.082705 -0.112880 -0.034915
v 0.090269 -0.114637 -0.030204
v 0.081172 -0.112392 -0.029533
v 0.073644 -0.110865 -0.034253
v -0.155075 -0.022942 -0.036425
v -0.151881 -0.029977 -0.036564
v -0.157649 -0.028319 -0.033497
v -0.160485 -0.021101 -0.033358
v 0.052350 -0.104616 -0.042260
v 0.057667 -0.107081 -0.037821
v 0.047748 -0.105469 -0.036352
v 0.042351 -0.103566 -0.040774
v -0.169326 -0.001055 -0.029264
v -0.167328 -0.009243 -0.029959
v -0.170524 -0.003394 -0.027190
v -0.171902 0.004618 -0.026525
v 0.022944 -0.094558 -0.046992
v 0.027259 -0.099217 -0.043154
v 0.016940 -0.097818 -0.041145
v 0.012370 -0.093443 -0.044988
v -0.005361 -0.080002 -0.049499
v -0.001916 -0.086171 -0.046290
v -0.012167 -0.083621 -0.043900
v -0.015599 -0.078048 -0.047097
v 0.225647 -0.192262 0.012178
v 0.230184 -0.200701 0.016534
v 0.224855 -0.193018 0.014497
v 0.219448 -0.184072 0.010119
v -0.032467 -0.064952 -0.050114
v -0.029074 -0.070445 -0.047470
v -0.039847 -0.068799 -0.044880
v -0.043219 -0.064311 -0.047517
v 0.198131 -0.159034 -0.001213
v 0.205718 -0.167181 0.003590
v 0.197429 -0.159426 0.001802
v 0.189076 -0.151318 -0.003009
v -0.065102 -0.053796 -0.049569
v -0.059385 -0.060174 -0.047400
v -0.072036 -0.063004 -0.044925
v -0.077543 -0.057165 -0.047028
v 0.157210 -0.131149 -0.014760
v 0.168532 -0.136766 -0.009646
v 0.157256 -0.129649 -0.010953
v 0.145713 -0.124991 -0.015999
v -0.103138 -0.044366 -0.047308
v -0.096278 -0.053020 -0.046060
v -0.107907 -0.055583 -0.043219
v -0.114073 -0.047400 -0.044397
v 0.115531 -0.118124 -0.026099
v 0.124864 -0.118644 -0.021448
v 0.116208 -0.116511 -0.021390
v 0.107074 -0.116736 -0.025983
v 0.224043 -0.194000 0.016688
v 0.228830 -0.202220 0.020452
v 0.223331 -0.194913 0.018790
v 0.217642 -0.186289 0.014959
v -0.047845 -0.070944 -0.039191
v -0.043741 -0.074017 -0.035797
v -0.054943 -0.073315 -0.033011
v -0.059497 -0.070748 -0.036423
v 0.196414 -0.160704 0.004866
v 0.203665 -0.169683 0.009296
v 0.195430 -0.162220 0.008074
v 0.187549 -0.153427 0.003622
v -0.080339 -0.069596 -0.039811
v -0.075945 -0.071140 -0.036871
v -0.088139 -0.074396 -0.034050
v -0.092890 -0.072561 -0.036988
v 0.158445 -0.129715 -0.006758
v 0.169244 -0.137743 -0.001884
v 0.160511 -0.131788 -0.002181
v 0.149490 -0.124551 -0.006998
v -0.113494 -0.063362 -0.038466
v -0.108950 -0.069602 -0.036390
v -0.119133 -0.068444 -0.033045
v -0.123386 -0.061846 -0.035078
v 0.118511 -0.115720 -0.016200
v 0.129822 -0.117470 -0.011443
v 0.122008 -0.117235 -0.010517
v 0.110632 -0.115565 -0.015274
v -0.140529 -0.048433 -0.034989
v -0.136107 -0.053860 -0.033440
v -0.143033 -0.052083 -0.030078
v -0.147076 -0.046759 -0.031628
v 0.080795 -0.111478 -0.023729
v 0.091168 -0.113342 -0.018883
v 0.082488 -0.111658 -0.017418
v 0.071803 -0.109365 -0.022317
v -0.159612 -0.031795 -0.030230
v -0.156315 -0.038195 -0.029568
v -0.160839 -0.033773 -0.026640
v -0.163845 -0.026985 -0.027331
v 0.045516 -0.105247 -0.029950
v 0.054031 -0.106258 -0.025279
v 0.047075 -0.105382 -0.023028
v 0.037887 -0.104337 -0.027751
v -0.171485 -0.004883 -0.025128
v -0.169692 -0.013108 -0.025142
v -0.172220 -0.005944 -0.023061
v -0.173435 0.002187 -0.023088
v 0.013842 -0.099179 -0.034607
v 0.021948 -0.101615 -0.029991
v 0.014607 -0.099763 -0.027323
v 0.005577 -0.096832 -0.032034
v -0.017578 -0.084901 -0.037703
v -0.011076 -0.089458 -0.033691
v -0.020742 -0.085454 -0.030878
v -0.027682 -0.080802 -0.034914
v 0.086303 -0.113291 -0.010547
v 0.097853 -0.117405 -0.005580
v 0.090907 -0.115976 -0.003223
v 0.079770 -0.111720 -0.008211
v -0.161744 -0.035041 -0.023016
v -0.158664 -0.041609 -0.021646
v -0.162891 -0.036352 -0.019456
v -0.165562 -0.029308 -0.020873
v 0.052063 -0.105823 -0.015478
v 0.063163 -0.107471 -0.010502
v 0.058350 -0.106746 -0.007502
v 0.047327 -0.105149 -0.012471
v -0.172810 -0.006708 -0.020952
v -0.171071 -0.014913 -0.020213
v -0.173304 -0.007250 -0.018796
v -0.174440 0.000889 -0.019535
v 0.018195 -0.100430 -0.019444
v 0.030054 -0.102678 -0.014369
v 0.022737 -0.101621 -0.011246
v 0.010441 -0.098864 -0.016411
v -0.022055 -0.088081 -0.023714
v -0.011114 -0.093396 -0.018783
v -0.022143 -0.092562 -0.016268
v -0.033024 -0.087355 -0.021218
v 0.222737 -0.195649 0.020897
v 0.227776 -0.203480 0.024050
v 0.222283 -0.196143 0.023041
v 0.216400 -0.187879 0.019819
v -0.059732 -0.078597 -0.026745
v -0.052520 -0.083207 -0.023002
v -0.062071 -0.085681 -0.020226
v -0.069396 -0.081843 -0.023970
v 0.195116 -0.162926 0.011467
v 0.202645 -0.171199 0.015434
v 0.195314 -0.162960 0.015027
v 0.187447 -0.155020 0.011064
v -0.093201 -0.079962 -0.027904
v -0.086016 -0.082570 -0.024510
v -0.095231 -0.086120 -0.021338
v -0.102838 -0.083289 -0.024824
v 0.162112 -0.134140 0.002629
v 0.171052 -0.140982 0.006974
v 0.162509 -0.136349 0.007568
v 0.153653 -0.130437 0.003306
v -0.123711 -0.074060 -0.027593
v -0.118416 -0.080497 -0.024929
v -0.126750 -0.080574 -0.022031
v -0.131806 -0.073376 -0.024710
v 0.125033 -0.120664 -0.004501
v 0.135395 -0.124442 0.000075
v 0.126678 -0.125064 0.001760
v 0.116616 -0.121470 -0.002817
v -0.145603 -0.056100 -0.025466
v -0.142560 -0.063800 -0.023925
v -0.148535 -0.061037 -0.021175
v -0.151090 -0.053008 -0.022722
v -0.063082 -0.089662 -0.012711
v -0.054578 -0.090871 -0.007792
v -0.063613 -0.089697 -0.004164
v -0.071585 -0.089539 -0.009076
v 0.195064 -0.163647 0.018674
v 0.202113 -0.172126 0.021979
v 0.194350 -0.164755 0.022332
v 0.186879 -0.156963 0.019055
v -0.095878 -0.089953 -0.014018
v -0.087772 -0.090062 -0.009799
v -0.096227 -0.090783 -0.006030
v -0.104385 -0.090953 -0.010381
v 0.161574 -0.139297 0.012576
v 0.169822 -0.145196 0.016316
v 0.160088 -0.142012 0.017561
v 0.151746 -0.137364 0.013965
v -0.128408 -0.085492 -0.015570
v -0.120920 -0.089259 -0.011331
v -0.129135 -0.087621 -0.008189
v -0.136239 -0.083542 -0.012538
v 0.126795 -0.128946 0.008252
v 0.134524 -0.132306 0.012215
v 0.125978 -0.131119 0.014707
v 0.118438 -0.128250 0.010818
v -0.151833 -0.065861 -0.016227
v -0.148572 -0.073878 -0.013271
v -0.154598 -0.069056 -0.010445
v -0.157467 -0.061132 -0.013477
v 0.093580 -0.118555 0.004288
v 0.102187 -0.122815 0.009069
v 0.093821 -0.120024 0.011629
v 0.085690 -0.116200 0.006926
v -0.165002 -0.038424 -0.015868
v -0.163795 -0.046953 -0.013775
v -0.167310 -0.040474 -0.012232
v -0.168439 -0.032006 -0.014386
v 0.062049 -0.108550 0.000388
v 0.070093 -0.111183 0.005014
v 0.062427 -0.110311 0.007959
v 0.054589 -0.108279 0.003439
v -0.173729 -0.007599 -0.016598
v -0.172298 -0.015971 -0.015128
v -0.174057 -0.007730 -0.014381
v -0.175078 0.000380 -0.015820
v 0.025536 -0.103363 -0.003126
v 0.036423 -0.105731 0.001787
v 0.025955 -0.104813 0.004728
v 0.014735 -0.102540 -0.000238
v -0.021870 -0.095654 -0.008361
v -0.009437 -0.098456 -0.002818
v -0.021847 -0.096309 -0.000073
v -0.033755 -0.094082 -0.005619
v 0.221985 -0.196384 0.025222
v 0.227201 -0.203926 0.027719
v 0.221804 -0.196394 0.027420
v 0.215787 -0.188443 0.024893
v -0.167567 -0.040209 -0.008599
v -0.164369 -0.046362 -0.005662
v -0.165770 -0.037634 -0.005010
v -0.168900 -0.031531 -0.007868
v 0.061911 -0.109780 0.015259
v 0.069078 -0.110135 0.019364
v 0.060506 -0.106946 0.022234
v 0.053544 -0.107200 0.018226
v -0.174214 -0.007568 -0.012159
v -0.172661 -0.015598 -0.009994
v -0.174198 -0.007116 -0.009960
v -0.175344 0.000654 -0.012063
v 0.025416 -0.104259 0.012343
v 0.035356 -0.104635 0.016869
v 0.023921 -0.101709 0.019671
v 0.013645 -0.101417 0.015165
v -0.022432 -0.095677 0.008265
v -0.010571 -0.097258 0.013278
v -0.023601 -0.093810 0.016230
v -0.034948 -0.092779 0.011406
v 0.221648 -0.196234 0.029620
v 0.226940 -0.203656 0.031419
v 0.221519 -0.195905 0.031797
v 0.215425 -0.188071 0.030000
v -0.064238 -0.089005 0.004741
v -0.055810 -0.089508 0.009785
v -0.064900 -0.087670 0.013162
v -0.072814 -0.088192 0.008382
v 0.194095 -0.164493 0.025927
v 0.201652 -0.171651 0.028493
v 0.194304 -0.162860 0.029451
v 0.186324 -0.156391 0.026897
v -0.096801 -0.090163 0.002123
v -0.088950 -0.088789 0.006895
v -0.097565 -0.088153 0.009878
v -0.105488 -0.089776 0.005279
v 0.159746 -0.141659 0.022400
v 0.169180 -0.144534 0.025402
v 0.160551 -0.138239 0.027073
v 0.151022 -0.136618 0.024203
v -0.129668 -0.087064 -0.000637
v -0.121983 -0.088142 0.003748
v -0.129961 -0.083882 0.006395
v -0.137277 -0.082469 0.002123
v 0.125561 -0.130689 0.020604
v 0.133725 -0.131484 0.023507
v 0.125548 -0.127662 0.025886
v 0.117572 -0.127359 0.023058
v -0.155022 -0.068621 -0.004456
v -0.149501 -0.072925 -0.000169
v -0.153064 -0.064599 0.001135
v -0.158208 -0.060372 -0.003024
v 0.093345 -0.119534 0.018357
v 0.101262 -0.121862 0.022139
v 0.092159 -0.117080 0.024407
v 0.084716 -0.115193 0.020702
v 0.194056 -0.161640 0.032957
v 0.201282 -0.169772 0.034843
v 0.193371 -0.161085 0.036410
v 0.185810 -0.153284 0.034520
v -0.097919 -0.083317 0.016612
v -0.089205 -0.079259 0.020496
v -0.096779 -0.076329 0.022465
v -0.105922 -0.080146 0.018601
v 0.160816 -0.134580 0.031659
v 0.169154 -0.138979 0.034112
v 0.159763 -0.131677 0.036113
v 0.151511 -0.128207 0.033741
v -0.129182 -0.078088 0.012274
v -0.121341 -0.077540 0.016221
v -0.126899 -0.070854 0.017244
v -0.134499 -0.070637 0.013236
v 0.124612 -0.122935 0.030964
v 0.133029 -0.122003 0.033539
v 0.122169 -0.117711 0.035994
v 0.114054 -0.118821 0.033433
v -0.150442 -0.059079 0.005750
v -0.144940 -0.061361 0.009663
v -0.148089 -0.053546 0.009652
v -0.153105 -0.050936 0.005755
v 0.088561 -0.113499 0.030100
v 0.095125 -0.114538 0.033137
v 0.083054 -0.109837 0.035673
v 0.076904 -0.108648 0.032617
v -0.164161 -0.035044 -0.001499
v -0.160337 -0.039887 0.001996
v -0.163510 -0.033221 0.001960
v -0.166932 -0.027897 -0.001500
v 0.055801 -0.104043 0.028729
v 0.060175 -0.104260 0.032083
v 0.048524 -0.102057 0.034852
v 0.044230 -0.101882 0.031495
v -0.174082 -0.006449 -0.007798
v -0.172148 -0.013805 -0.004992
v -0.173889 -0.005597 -0.005696
v -0.175227 0.001699 -0.008407
v 0.020050 -0.098892 0.026591
v 0.026869 -0.099417 0.030558
v 0.014444 -0.096676 0.033207
v 0.007192 -0.095618 0.029179
v -0.024945 -0.089664 0.023315
v -0.014407 -0.090091 0.027469
v -0.025857 -0.084266 0.029701
v -0.036339 -0.083930 0.025604
v 0.221512 -0.195349 0.033940
v 0.226999 -0.202680 0.035028
v 0.221667 -0.194546 0.036032
v 0.215330 -0.186773 0.034975
v -0.064912 -0.082639 0.020088
v -0.055824 -0.079726 0.023822
v -0.063443 -0.074731 0.025766
v -0.072656 -0.078410 0.022168
v 0.042547 -0.100737 0.040967
v 0.049106 -0.101293 0.044109
v 0.040009 -0.099857 0.047238
v 0.032776 -0.099277 0.044012
v -0.173593 -0.004531 -0.003657
v -0.171454 -0.011295 -0.000232
v -0.173143 -0.003176 -0.001683
v -0.174717 0.003506 -0.004972
v 0.009802 -0.095063 0.039846
v 0.016683 -0.096492 0.043600
v 0.008018 -0.093587 0.046527
v 0.000219 -0.091661 0.042627
v -0.025530 -0.080712 0.036254
v -0.016409 -0.084245 0.040840
v -0.023333 -0.079186 0.043073
v -0.032891 -0.075572 0.038428
v 0.221966 -0.193508 0.038071
v 0.227551 -0.200902 0.038515
v 0.222386 -0.192293 0.040096
v 0.215892 -0.184489 0.039679
v -0.059515 -0.068631 0.031707
v -0.048814 -0.068838 0.036024
v -0.053307 -0.065375 0.038208
v -0.064467 -0.065692 0.033950
v 0.193200 -0.159910 0.039679
v 0.201432 -0.167396 0.040784
v 0.193712 -0.157971 0.042747
v 0.184852 -0.150673 0.041602
v -0.092570 -0.069972 0.028339
v -0.080838 -0.066235 0.032210
v -0.085592 -0.064381 0.034234
v -0.097673 -0.067834 0.030300
v 0.157515 -0.128689 0.040263
v 0.166124 -0.134553 0.042078
v 0.154821 -0.126031 0.044162
v 0.145992 -0.120960 0.042380
v -0.123079 -0.064508 0.022423
v -0.113474 -0.065125 0.027203
v -0.118197 -0.058664 0.027751
v -0.127503 -0.057697 0.022918
v 0.118372 -0.113491 0.040876
v 0.125976 -0.113513 0.042903
v 0.114134 -0.111215 0.045641
v 0.106465 -0.111278 0.043613
v -0.146149 -0.048880 0.013952
v -0.139782 -0.050097 0.018458
v -0.144322 -0.044536 0.018588
v -0.150315 -0.043426 0.014141
v 0.078345 -0.107346 0.041282
v 0.086714 -0.108768 0.044053
v 0.075779 -0.106400 0.046966
v 0.067097 -0.104560 0.044128
v -0.163110 -0.031436 0.005454
v -0.159085 -0.035343 0.009593
v -0.162377 -0.028949 0.008858
v -0.166113 -0.024651 0.004732
v -0.078015 -0.057041 0.039253
v -0.065802 -0.053718 0.042836
v -0.071713 -0.047143 0.043271
v -0.083713 -0.050999 0.039729
v 0.153049 -0.125375 0.048093
v 0.164320 -0.132491 0.049447
v 0.152469 -0.126282 0.052046
v 0.140979 -0.120128 0.050719
v -0.113244 -0.050221 0.031989
v -0.102094 -0.047186 0.035847
v -0.108975 -0.038453 0.034965
v -0.119431 -0.041959 0.031177
v 0.111126 -0.111261 0.050450
v 0.119661 -0.113259 0.052105
v 0.109782 -0.112165 0.055201
v 0.101445 -0.110917 0.053596
v -0.141862 -0.038539 0.022325
v -0.134154 -0.036917 0.026225
v -0.138777 -0.030036 0.024929
v -0.145916 -0.032133 0.021175
v 0.075338 -0.106495 0.052647
v 0.084242 -0.108458 0.054895
v 0.076122 -0.106120 0.058080
v 0.067248 -0.104399 0.055870
v -0.160855 -0.025019 0.011832
v -0.155591 -0.026158 0.015883
v -0.158661 -0.019250 0.014284
v -0.163568 -0.017926 0.010257
v 0.041321 -0.099218 0.053631
v 0.050948 -0.100413 0.056556
v 0.045092 -0.097387 0.059721
v 0.035379 -0.096765 0.056840
v -0.172464 -0.001396 0.000256
v -0.169746 -0.006751 0.004259
v -0.171543 0.001230 0.002118
v -0.173654 0.006423 -0.001743
v 0.010189 -0.091315 0.052961
v 0.020125 -0.092302 0.056466
v 0.015375 -0.087127 0.058851
v 0.005185 -0.086423 0.055341
v -0.018809 -0.076961 0.049487
v -0.009034 -0.079077 0.053538
v -0.012793 -0.072463 0.055186
v -0.022560 -0.070951 0.051198
v 0.222893 -0.190994 0.042207
v 0.228361 -0.198811 0.042307
v 0.223361 -0.189899 0.044471
v 0.217023 -0.181577 0.044344
v -0.046152 -0.062354 0.044347
v -0.035859 -0.063472 0.048530
v -0.039543 -0.057688 0.049744
v -0.049828 -0.057578 0.045701
v 0.194292 -0.156265 0.045707
v 0.202679 -0.164088 0.046299
v 0.194582 -0.155417 0.048706
v 0.185434 -0.147640 0.048013
v -0.170423 0.005425 0.003813
v -0.167038 0.003391 0.007940
v -0.168768 0.011327 0.005203
v -0.171658 0.013225 0.001230
v 0.020610 -0.079716 0.063896
v 0.029662 -0.078250 0.066566
v 0.024778 -0.070051 0.067979
v 0.015780 -0.071564 0.065354
v -0.007417 -0.065272 0.060225
v 0.001740 -0.064512 0.063556
v -0.003260 -0.056337 0.064538
v -0.012255 -0.057168 0.061278
v 0.223573 -0.189475 0.046955
v 0.228782 -0.197842 0.046655
v 0.223398 -0.190044 0.049466
v 0.217339 -0.181092 0.049774
v -0.035127 -0.050227 0.054558
v -0.026457 -0.049512 0.058409
v -0.032759 -0.040777 0.058729
v -0.041498 -0.041594 0.054930
v 0.194480 -0.155682 0.051945
v 0.202690 -0.164292 0.052483
v 0.194047 -0.156953 0.055261
v 0.185063 -0.148311 0.054664
v -0.068252 -0.035580 0.046938
v -0.058396 -0.033529 0.050912
v -0.067105 -0.023906 0.050413
v -0.076947 -0.025998 0.046414
v 0.152249 -0.126202 0.055718
v 0.163788 -0.132793 0.056520
v 0.152038 -0.124815 0.059006
v 0.140438 -0.119207 0.058312
v -0.105914 -0.025007 0.037573
v -0.095732 -0.020244 0.041483
v -0.103617 -0.011580 0.040195
v -0.113294 -0.016554 0.036249
v 0.109307 -0.110622 0.059529
v 0.118827 -0.110852 0.060359
v 0.109333 -0.106335 0.063253
v 0.100320 -0.106965 0.062535
v -0.135828 -0.019298 0.027161
v -0.128142 -0.014261 0.030929
v -0.132913 -0.007247 0.029346
v -0.140162 -0.012333 0.025585
v 0.076348 -0.102758 0.062846
v 0.083825 -0.102719 0.064270
v 0.075989 -0.096313 0.066746
v 0.068819 -0.096578 0.065431
v -0.156491 -0.011599 0.016366
v -0.150622 -0.009377 0.020123
v -0.154181 -0.002480 0.018137
v -0.159809 -0.004360 0.014343
v 0.048136 -0.091691 0.064693
v 0.055339 -0.090295 0.066325
v 0.049750 -0.082599 0.068383
v 0.042734 -0.084409 0.066863
v -0.100671 0.000085 0.042706
v -0.090589 0.001864 0.046779
v -0.096810 0.009537 0.045189
v -0.106592 0.007512 0.041032
v 0.109923 -0.102017 0.066379
v 0.119664 -0.103915 0.066538
v 0.111291 -0.098334 0.069147
v 0.101888 -0.097044 0.068956
v -0.129068 0.004546 0.031372
v -0.120569 0.009855 0.035233
v -0.124420 0.014982 0.033337
v -0.132579 0.009901 0.029421
v 0.076774 -0.089110 0.069796
v 0.085603 -0.089937 0.070671
v 0.079401 -0.082142 0.072696
v 0.070654 -0.081192 0.071565
v -0.150709 0.007228 0.019564
v -0.143450 0.010724 0.023354
v -0.146227 0.016500 0.020757
v -0.153186 0.013816 0.016889
v 0.051713 -0.073718 0.071269
v 0.058387 -0.073227 0.072309
v 0.054922 -0.066188 0.074307
v 0.048072 -0.066756 0.072955
v -0.165839 0.018538 0.006125
v -0.160966 0.019089 0.009980
v -0.161974 0.025986 0.006683
v -0.166264 0.025693 0.002946
v 0.028616 -0.061375 0.071164
v 0.036900 -0.060786 0.072930
v 0.032593 -0.054260 0.074074
v 0.023899 -0.054625 0.072031
v 0.000647 -0.047973 0.067936
v 0.009928 -0.047883 0.070416
v 0.004792 -0.040552 0.070740
v -0.004784 -0.040450 0.068127
v 0.222801 -0.191764 0.051589
v 0.227824 -0.200640 0.050320
v 0.222025 -0.193957 0.053158
v 0.216080 -0.184732 0.054472
v -0.030494 -0.032095 0.061971
v -0.020637 -0.032496 0.065087
v -0.027292 -0.024701 0.064534
v -0.037634 -0.024062 0.061329
v 0.193508 -0.158762 0.058126
v 0.201488 -0.168065 0.057925
v 0.193096 -0.160320 0.060333
v 0.184277 -0.151044 0.060502
v -0.065643 -0.014326 0.053365
v -0.055371 -0.015061 0.056996
v -0.062738 -0.006907 0.055853
v -0.073272 -0.006031 0.052152
v 0.151963 -0.124029 0.062008
v 0.163468 -0.132979 0.062495
v 0.152220 -0.123873 0.064677
v 0.140587 -0.115772 0.064324
v 0.009176 -0.032506 0.073774
v 0.018487 -0.031850 0.076765
v 0.013049 -0.023534 0.077261
v 0.003794 -0.024224 0.074075
v 0.221591 -0.195132 0.054286
v 0.226962 -0.203076 0.052360
v 0.221654 -0.194867 0.055044
v 0.215347 -0.186639 0.056978
v -0.023020 -0.016875 0.067196
v -0.012182 -0.016498 0.070685
v -0.018500 -0.008290 0.070304
v -0.029434 -0.008626 0.066572
v 0.193051 -0.160517 0.061999
v 0.201146 -0.168987 0.060962
v 0.193540 -0.159030 0.063126
v 0.184584 -0.150672 0.064120
v -0.058759 0.000430 0.058331
v -0.047459 -0.000114 0.062043
v -0.054391 0.008391 0.061127
v -0.065581 0.008885 0.057238
v 0.153064 -0.122498 0.066827
v 0.164657 -0.131018 0.066579
v 0.154679 -0.119215 0.068387
v 0.142963 -0.111701 0.068833
v -0.092918 0.017615 0.047940
v -0.082953 0.017576 0.052129
v -0.089376 0.025032 0.050892
v -0.098800 0.024413 0.046549
v 0.113807 -0.093906 0.072034
v 0.123704 -0.096752 0.071754
v 0.117370 -0.088214 0.074796
v 0.107853 -0.086290 0.075231
v -0.120185 0.023431 0.035543
v -0.112418 0.027098 0.040191
v -0.116830 0.030193 0.037905
v -0.124080 0.026454 0.033188
v 0.083540 -0.075070 0.076830
v 0.093159 -0.076528 0.078172
v 0.088519 -0.067739 0.081472
v 0.079158 -0.066514 0.080144
v -0.142066 0.024159 0.021962
v -0.135036 0.026426 0.026118
v -0.138826 0.030114 0.023278
v -0.145331 0.028609 0.019042
v 0.059392 -0.058676 0.078921
v 0.067179 -0.058129 0.081373
v 0.064328 -0.050689 0.084291
v 0.056706 -0.051597 0.081781
v -0.158521 0.032041 0.007259
v -0.153809 0.032254 0.011509
v -0.156015 0.036274 0.007937
v -0.159969 0.036360 0.003781
v 0.036909 -0.046602 0.077888
v 0.045379 -0.045484 0.080989
v 0.040922 -0.037809 0.082369
v 0.032391 -0.038970 0.079112
v 0.237539 -0.220794 0.045775
v 0.237797 -0.220046 0.045618
v 0.235519 -0.213887 0.048447
v -0.162817 0.044919 -0.006411
v -0.160319 0.045576 -0.003003
v -0.162463 0.045676 -0.006518
v 0.238237 -0.218620 0.044859
v 0.238557 -0.217598 0.044066
v 0.236549 -0.210816 0.046882
v -0.161897 0.046864 -0.006807
v -0.159061 0.048167 -0.003642
v -0.161518 0.047624 -0.007068
v 0.239185 -0.215905 0.042521
v 0.239649 -0.214876 0.041534
v 0.237955 -0.207218 0.043749
v -0.160896 0.048830 -0.007588
v -0.157450 0.051179 -0.004832
v -0.160466 0.049621 -0.007989
v 0.240346 -0.213538 0.040264
v 0.240735 -0.212892 0.039677
v 0.239474 -0.204233 0.041097
v -0.159862 0.050690 -0.008704
v -0.155893 0.053896 -0.006430
v -0.159512 0.051284 -0.009208
v 0.241274 -0.212135 0.038869
v 0.241593 -0.211760 0.038352
v 0.240659 -0.202419 0.039308
v -0.159018 0.052099 -0.010074
v -0.154806 0.055664 -0.008308
v -0.158734 0.052554 -0.010665
v 0.242108 -0.211310 0.037493
v 0.242456 -0.211091 0.036903
v 0.241779 -0.201391 0.037423
v -0.158333 0.053167 -0.011657
v -0.153937 0.056989 -0.010454
v -0.158108 0.053487 -0.012320
v 0.243027 -0.210837 0.035882
v 0.243382 -0.210722 0.035173
v 0.243062 -0.200791 0.035203
v -0.157804 0.053879 -0.013409
v -0.153279 0.057837 -0.012810
v -0.157644 0.054054 -0.014122
v 0.243828 -0.210630 0.033974
v 0.244010 -0.210625 0.033176
v 0.244085 -0.200539 0.032604
v -0.157447 0.054211 -0.015269
v -0.152854 0.058176 -0.015291
v -0.157358 0.054234 -0.016004
v 0.244100 -0.210718 0.031894
v 0.244029 -0.210839 0.031088
v 0.244278 -0.200740 0.029835
v -0.157276 0.054149 -0.017163
v -0.152676 0.057994 -0.017799
v -0.157262 0.054020 -0.017893
v 0.243753 -0.211108 0.029865
v 0.243499 -0.211327 0.029138
v 0.243624 -0.201374 0.027183
v -0.157298 0.053697 -0.019021
v -0.152754 0.057296 -0.020239
v -0.157358 0.053420 -0.019716
v 0.243075 -0.211731 0.028095
v 0.242811 -0.212035 0.027501
v 0.242659 -0.202299 0.024917
v -0.157510 0.052872 -0.020770
v -0.153084 0.056111 -0.022518
v -0.157643 0.052457 -0.021404
v 0.242418 -0.212610 0.026652
v 0.242171 -0.213059 0.026155
v 0.241805 -0.203600 0.023062
v -0.157908 0.051703 -0.022344
v -0.153656 0.054481 -0.024550
v -0.158111 0.051165 -0.022897
v 0.241742 -0.213932 0.025396
v 0.241433 -0.214661 0.024858
v 0.240864 -0.205668 0.021402
v -0.158487 0.050229 -0.023696
v -0.154489 0.052450 -0.026289
v -0.158770 0.049565 -0.024155
v 0.240907 -0.216181 0.023703
v 0.240576 -0.217349 0.022816
v 0.239702 -0.209029 0.019013
v -0.159278 0.048398 -0.024785
v -0.155834 0.049515 -0.027680
v -0.159656 0.047553 -0.025124
v 0.240156 -0.219253 0.021459
v 0.239940 -0.220378 0.020789
v 0.238714 -0.213054 0.016266
v -0.160212 0.046279 -0.025547
v -0.157293 0.046347 -0.028637
v -0.160557 0.045485 -0.025745
v 0.239597 -0.221899 0.020194
v 0.239356 -0.222663 0.020113
v 0.237884 -0.216320 0.015040
v -0.161089 0.044262 -0.025937
v -0.158475 0.043678 -0.029065
v -0.161433 0.043493 -0.025982
v 0.239011 -0.223539 0.020260
v 0.238839 -0.223894 0.020447
v 0.237124 -0.218253 0.015307
v -0.162009 0.042299 -0.025942
v -0.159767 0.041035 -0.028952
v -0.162471 0.041515 -0.025862
v 0.238682 -0.224120 0.020826
v 0.238690 -0.223936 0.021112
v 0.236768 -0.218821 0.016089
v -0.163591 0.040090 -0.025725
v -0.162178 0.037831 -0.028564
v -0.164658 0.038761 -0.025608
v 0.238971 -0.222716 0.021698
v 0.239223 -0.221619 0.022196
v 0.237321 -0.216392 0.017337
v -0.167046 0.035168 -0.025283
v -0.167130 0.030252 -0.027790
v -0.168760 0.032211 -0.024915
v -0.170909 0.028149 -0.023975
v -0.171571 0.021648 -0.025811
v -0.171733 0.026395 -0.023216
v 0.239338 -0.220605 0.023275
v 0.239182 -0.220583 0.024130
v 0.237581 -0.214206 0.019641
v 0.238786 -0.220895 0.025617
v 0.238519 -0.221111 0.026558
v 0.236767 -0.214764 0.022779
v -0.172536 0.024698 -0.022059
v -0.173293 0.017837 -0.023333
v -0.172871 0.024083 -0.021408
v 0.238108 -0.221499 0.027912
v 0.237863 -0.221773 0.028667
v 0.235875 -0.215644 0.025634
v -0.173280 0.023439 -0.020400
v -0.174213 0.016382 -0.021125
v -0.173506 0.023116 -0.019735
v 0.237519 -0.222162 0.029794
v 0.237339 -0.222349 0.030500
v 0.235142 -0.216483 0.028065
v -0.173810 0.022724 -0.018645
v -0.174874 0.015529 -0.018763
v -0.173970 0.022549 -0.017932
v 0.237123 -0.222524 0.031620
v 0.237033 -0.222551 0.032335
v 0.234695 -0.216842 0.030494
v -0.174167 0.022392 -0.016786
v -0.175300 0.015189 -0.016283
v -0.174256 0.022369 -0.016051
v 0.236953 -0.222469 0.033462
v 0.236943 -0.222338 0.034172
v 0.234522 -0.216664 0.032939
v -0.174338 0.022454 -0.014891
v -0.175478 0.015372 -0.013774
v -0.174353 0.022583 -0.014162
v 0.237001 -0.222001 0.035273
v 0.237083 -0.221712 0.035963
v 0.234628 -0.215953 0.035329
v -0.174317 0.022906 -0.013033
v -0.175400 0.016070 -0.011334
v -0.174257 0.023183 -0.012338
v 0.237269 -0.221160 0.037057
v 0.237409 -0.220776 0.037788
v 0.235021 -0.214763 0.037688
v -0.174104 0.023732 -0.011284
v -0.175067 0.017261 -0.009051
v -0.173971 0.024150 -0.010647
v 0.237632 -0.220188 0.039108
v 0.237767 -0.219832 0.040029
v 0.235517 -0.213463 0.040466
v -0.173700 0.024936 -0.009696
v -0.174450 0.019028 -0.006969
v -0.173452 0.025642 -0.009101
v 0.237955 -0.219302 0.041490
v 0.237990 -0.219199 0.042353
v 0.235891 -0.212444 0.043562
v -0.172801 0.027495 -0.008100
v -0.173052 0.023174 -0.004850
v -0.172073 0.029348 -0.007493
v 0.237713 -0.220053 0.043547
v 0.237381 -0.221072 0.044164
v 0.235285 -0.214285 0.046110
v -0.170037 0.033526 -0.006857
v -0.168846 0.032018 -0.003529
v -0.168362 0.036522 -0.006683
v 0.237008 -0.222202 0.044882
v 0.236957 -0.222344 0.045189
v 0.234537 -0.216523 0.047620
v -0.166007 0.040149 -0.006547
v -0.163975 0.039679 -0.003170
v -0.164953 0.041491 -0.006475
v 0.121408 -0.081607 0.076466
v 0.130598 -0.084371 0.074825
v 0.123575 -0.073690 0.076917
v 0.116027 -0.072391 0.078757
v -0.114069 0.036498 0.039947
v -0.106514 0.040343 0.044424
v -0.111485 0.042728 0.041120
v -0.118703 0.038617 0.036851
v 0.093317 -0.060183 0.083784
v 0.102561 -0.062009 0.082225
v 0.098189 -0.053843 0.082875
v 0.088587 -0.051482 0.084958
v -0.136379 0.035356 0.024659
v -0.129976 0.037558 0.029158
v -0.134445 0.040296 0.025808
v -0.140491 0.038534 0.021354
v 0.068129 -0.042571 0.087345
v 0.075141 -0.042266 0.086953
v 0.068574 -0.034025 0.087174
v 0.062991 -0.034998 0.087922
v -0.154099 0.039559 0.008500
v -0.149499 0.040210 0.013008
v -0.152560 0.042406 0.008821
v -0.156573 0.041774 0.004514
v 0.043146 -0.028804 0.085870
v 0.050530 -0.028228 0.087536
v 0.044525 -0.020994 0.087182
v 0.036575 -0.021004 0.085931
v 0.237062 -0.222065 0.045552
v 0.237209 -0.221686 0.045708
v 0.234785 -0.215846 0.048357
v -0.163849 0.042933 -0.006389
v -0.161609 0.042931 -0.002913
v -0.163395 0.043725 -0.006359
v 0.014908 -0.014607 0.080813
v 0.022098 -0.013812 0.083633
v 0.014521 -0.005926 0.083244
v 0.007719 -0.006746 0.080807
v 0.222002 -0.193840 0.055486
v 0.227446 -0.201659 0.053238
v 0.222543 -0.192389 0.055644
v 0.216275 -0.183997 0.057872
v -0.015507 -0.000012 0.073770
v -0.007116 0.000318 0.077342
v -0.014722 0.007907 0.076507
v -0.022910 0.007682 0.073229
v 0.194659 -0.156321 0.063608
v 0.202852 -0.164656 0.061901
v 0.196378 -0.152827 0.063660
v 0.187414 -0.144348 0.065277
v -0.050635 0.016311 0.064444
v -0.040112 0.015830 0.068566
v -0.047920 0.023978 0.067219
v -0.058270 0.024492 0.063396
v 0.157176 -0.114500 0.069409
v 0.168856 -0.122691 0.068266
v 0.160281 -0.108879 0.069939
v 0.148601 -0.101418 0.071270
v -0.086061 0.032374 0.053620
v -0.076027 0.032641 0.057708
v -0.082692 0.039650 0.055236
v -0.092346 0.038661 0.051429
v -0.011869 0.029827 0.071238
v 0.001507 0.023663 0.073671
v 0.008534 0.025221 0.072214
v -0.005812 0.036638 0.068285
v -0.018892 0.038014 0.067190
v 0.227993 -0.200472 0.053256
v 0.217128 -0.181928 0.057838
v 0.204372 -0.161536 0.061872
v 0.189813 -0.140001 0.065403
v 0.171949 -0.117319 0.068532
v 0.151466 -0.094938 0.071581
v 0.131236 -0.075761 0.075085
v 0.115906 -0.064386 0.078659
v 0.107656 -0.057944 0.080540
v 0.092831 -0.045606 0.082780
v 0.074370 -0.033479 0.085304
v 0.060630 -0.026852 0.087092
v 0.052615 -0.022570 0.087267
v 0.038036 -0.013604 0.086242
v 0.021404 -0.005181 0.084580
v 0.006506 0.001961 0.082055
v -0.007786 0.008634 0.078817
v -0.022476 0.015587 0.074911
v -0.038432 0.023507 0.070279
v -0.055522 0.032066 0.064863
v -0.072605 0.039921 0.058602
v -0.088788 0.045417 0.051716
v -0.103422 0.046589 0.044698
v -0.116387 0.044390 0.037615
v -0.128097 0.042693 0.030106
v -0.138659 0.042800 0.021996
v -0.147876 0.043445 0.013303
v -0.155488 0.043960 0.004533
v 0.229562 -0.196630 0.052392
v 0.219701 -0.176533 0.056843
v 0.208336 -0.154376 0.061368
v 0.195235 -0.131008 0.065583
v 0.178188 -0.106753 0.068282
v 0.155862 -0.081998 0.069850
v 0.127803 -0.057198 0.072263
v 0.096046 -0.033449 0.075468
v 0.065395 -0.013359 0.077838
v 0.038336 0.002260 0.078367
v 0.015308 0.014117 0.077073
v -0.000261 0.019985 0.075876
v -0.008598 0.023759 0.074308
v -0.022786 0.031900 0.070111
v -0.038183 0.039704 0.064977
v -0.051861 0.046676 0.059152
v -0.066035 0.052835 0.052995
v -0.081239 0.057093 0.046845
v -0.096332 0.057260 0.041028
v -0.110550 0.054090 0.035274
v -0.123508 0.051284 0.028729
v -0.135020 0.050056 0.021096
v -0.145106 0.049138 0.012643
v -0.153565 0.047989 0.004034
v -0.090548 0.055151 0.045123
v -0.094408 0.049627 0.047474
v -0.062468 0.039668 0.061121
v -0.059596 0.046441 0.057946
v 0.141087 -0.080568 0.073050
v 0.141593 -0.072835 0.071740
v -0.118605 0.050302 0.032933
v -0.121213 0.045739 0.033891
v 0.081430 -0.027329 0.078736
v 0.083235 -0.035604 0.082535
v -0.141067 0.048125 0.017353
v -0.142641 0.044879 0.017739
v -0.157377 0.046597 0.000287
v -0.158133 0.044986 0.000498
v 0.028365 0.003493 0.080371
v 0.029800 -0.005394 0.084471
v 0.232998 -0.206192 0.050519
v 0.232403 -0.207755 0.050844
v -0.003540 0.018000 0.077003
v -0.001602 0.009868 0.079833
v 0.213189 -0.167322 0.059484
v 0.211575 -0.170449 0.059860
v -0.030922 0.031948 0.069453
v -0.030368 0.023541 0.072233
v 0.185913 -0.121404 0.067459
v 0.182894 -0.126323 0.067234
v 0.231745 -0.191653 0.049349
v 0.223171 -0.169981 0.053624
v 0.212748 -0.146443 0.057762
v 0.200206 -0.121881 0.061501
v 0.183856 -0.096478 0.064511
v 0.161770 -0.070324 0.066911
v 0.131783 -0.043424 0.069272
v 0.096590 -0.017358 0.071471
v 0.063749 0.004721 0.072698
v 0.035345 0.021982 0.072207
v 0.007982 0.035915 0.069312
v -0.017941 0.047567 0.064184
v -0.038124 0.056477 0.058531
v -0.052404 0.062519 0.053355
v -0.064869 0.066967 0.048275
v -0.077593 0.069600 0.043008
v -0.090635 0.068700 0.037367
v -0.103837 0.064956 0.031278
v -0.116825 0.061463 0.024773
v -0.129263 0.059026 0.017802
v -0.140853 0.056156 0.010239
v -0.150965 0.052616 0.002478
v -0.058763 0.060870 0.051837
v -0.058529 0.053386 0.054462
v -0.030171 0.039511 0.065928
v -0.029287 0.047671 0.062609
v 0.146174 -0.060343 0.068793
v 0.143607 -0.066503 0.070089
v 0.188664 -0.116561 0.066509
v 0.191235 -0.111730 0.064346
v -0.085274 0.066350 0.041092
v -0.087529 0.060515 0.042835
v -0.112480 0.059424 0.029211
v -0.115793 0.054435 0.031265
v 0.078657 -0.010103 0.072842
v 0.079283 -0.018457 0.075180
v -0.136930 0.054863 0.014995
v -0.139349 0.051084 0.016427
v -0.155662 0.049910 -0.000715
v -0.156580 0.048203 -0.000122
v 0.021235 0.024049 0.072000
v 0.023805 0.013850 0.075548
v 0.234500 -0.202192 0.048171
v 0.233708 -0.204274 0.049608
v 0.217099 -0.160171 0.056707
v 0.215067 -0.163844 0.058432
v 0.234133 -0.186660 0.045497
v 0.226507 -0.163472 0.049578
v 0.217008 -0.138815 0.053657
v 0.205436 -0.113239 0.057204
v 0.190340 -0.086091 0.059832
v 0.169615 -0.057309 0.062144
v 0.140502 -0.027421 0.065735
v 0.105571 0.001468 0.070170
v 0.072718 0.025675 0.072985
v 0.044037 0.043979 0.072725
v 0.015824 0.057623 0.068936
v -0.011328 0.067639 0.062629
v -0.032528 0.074848 0.056279
v -0.047365 0.079900 0.050761
v -0.059910 0.083276 0.045349
v -0.072026 0.085125 0.039610
v -0.083362 0.085267 0.033401
v -0.094303 0.083871 0.026779
v -0.105971 0.081453 0.019997
v -0.118885 0.077376 0.013212
v -0.132971 0.069853 0.006483
v -0.146670 0.060128 -0.000005
v -0.152994 0.054688 -0.002458
v -0.154412 0.052167 -0.001518
v -0.132931 0.061633 0.013099
v -0.127969 0.070370 0.010924
v 0.027635 0.046082 0.071406
v 0.023172 0.034836 0.070946
v 0.236401 -0.197900 0.044548
v 0.235426 -0.199983 0.046353
v 0.221019 -0.153070 0.052695
v 0.219114 -0.156591 0.054726
v -0.024897 0.067020 0.059806
v -0.028093 0.057360 0.060533
v 0.197157 -0.101980 0.059745
v 0.194137 -0.106764 0.061955
v -0.055243 0.077600 0.048700
v -0.057866 0.069048 0.050009
v 0.154507 -0.045660 0.064942
v 0.150045 -0.053200 0.067158
v -0.079394 0.081523 0.037432
v -0.082623 0.073471 0.039319
v -0.102420 0.078094 0.024504
v -0.107852 0.067653 0.026886
v 0.085977 0.009587 0.072223
v 0.081116 -0.000676 0.072129
v 0.236265 -0.182156 0.042466
v 0.229408 -0.156573 0.045534
v 0.220096 -0.131337 0.048907
v 0.208095 -0.106977 0.051996
v 0.192415 -0.080775 0.054015
v 0.171505 -0.051396 0.055556
v 0.143250 -0.018887 0.058588
v 0.110071 0.013696 0.062735
v 0.078924 0.040284 0.065276
v 0.051380 0.059019 0.064756
v 0.023618 0.072246 0.060983
v -0.003675 0.081704 0.055104
v -0.025315 0.088513 0.049607
v -0.040707 0.093274 0.045140
v -0.053850 0.096062 0.040511
v -0.066406 0.097009 0.035140
v -0.077698 0.096303 0.029062
v -0.088313 0.094132 0.022451
v -0.100096 0.090682 0.015621
v -0.113823 0.085140 0.008930
v -0.129200 0.075690 0.002774
v -0.144328 0.063865 -0.002706
v 0.158282 -0.036779 0.059010
v 0.157383 -0.040056 0.062350
v 0.199360 -0.098164 0.057552
v 0.200487 -0.095422 0.054912
v -0.073684 0.094770 0.033866
v -0.076386 0.088979 0.035839
v -0.052129 0.085730 0.047419
v -0.048988 0.092448 0.045052
v -0.095115 0.090983 0.020309
v -0.098019 0.086310 0.022387
v 0.092940 0.025470 0.067375
v 0.090306 0.018622 0.071079
v -0.122047 0.080020 0.006794
v -0.124155 0.076853 0.008805
v -0.150958 0.058108 -0.004578
v -0.151790 0.056758 -0.003503
v 0.036181 0.063425 0.066533
v 0.032351 0.055959 0.070487
v 0.238210 -0.194313 0.041758
v 0.237366 -0.195945 0.042971
v 0.224368 -0.145366 0.048400
v 0.222799 -0.149245 0.050610
v -0.017343 0.082685 0.054873
v -0.021075 0.075706 0.058369
v 0.237905 -0.179670 0.039595
v 0.231445 -0.152780 0.041196
v 0.221871 -0.126954 0.042677
v 0.209147 -0.102747 0.043740
v 0.193155 -0.076618 0.044267
v 0.172566 -0.046792 0.044605
v 0.144834 -0.013252 0.045571
v 0.112292 0.020539 0.046940
v 0.082149 0.047643 0.047444
v 0.055875 0.066141 0.046312
v 0.029199 0.079137 0.043268
v 0.002592 0.088428 0.038878
v -0.018733 0.094513 0.034558
v -0.034087 0.098069 0.030758
v -0.047307 0.099954 0.026965
v -0.060105 0.100650 0.022955
v -0.072069 0.100265 0.018791
v -0.083724 0.098609 0.014332
v -0.096523 0.095189 0.009231
v -0.111077 0.089053 0.003728
v -0.127145 0.078788 -0.001356
v -0.142868 0.066146 -0.005718
v 0.041575 0.071409 0.049618
v 0.039127 0.068225 0.059128
v 0.239613 -0.192137 0.039499
v 0.238957 -0.193033 0.040625
v -0.150277 0.059186 -0.005754
v -0.149686 0.060124 -0.006981
v 0.226535 -0.140237 0.043286
v 0.225574 -0.142296 0.045934
v -0.010479 0.090465 0.040624
v -0.013752 0.087428 0.048679
v 0.201274 -0.091126 0.046339
v 0.200955 -0.093183 0.051069
v -0.042079 0.098469 0.032480
v -0.045508 0.096576 0.039866
v 0.159222 -0.031768 0.047807
v 0.158603 -0.034283 0.053971
v -0.067516 0.099968 0.023810
v -0.070661 0.098287 0.029755
v -0.090755 0.096177 0.013848
v -0.092808 0.093918 0.017498
v 0.095692 0.033737 0.051649
v 0.094479 0.030274 0.060512
v -0.119465 0.083730 0.002327
v -0.120654 0.081971 0.004669
v 0.239827 -0.178290 0.036518
v 0.234152 -0.150594 0.036880
v 0.225063 -0.123953 0.037077
v 0.212525 -0.098997 0.037007
v 0.196760 -0.072169 0.036860
v 0.176559 -0.041647 0.036564
v 0.149285 -0.007348 0.035787
v 0.117236 0.027366 0.034574
v 0.087647 0.055685 0.033345
v 0.061773 0.075254 0.031794
v 0.034893 0.088169 0.028888
v 0.007465 0.096162 0.024905
v -0.014869 0.100605 0.021438
v -0.031054 0.102748 0.018833
v -0.044628 0.103720 0.016182
v -0.057383 0.104037 0.013070
v -0.069371 0.103605 0.009575
v -0.081262 0.101986 0.005762
v -0.094348 0.098406 0.001686
v -0.109185 0.091839 -0.002398
v -0.125598 0.081011 -0.006033
v -0.141726 0.067774 -0.009090
v -0.064007 0.102983 0.013843
v -0.065272 0.101302 0.018393
v -0.039790 0.100014 0.025871
v -0.038558 0.102100 0.020472
v 0.160488 -0.029182 0.042617
v 0.162594 -0.026440 0.038502
v -0.088039 0.099748 0.005883
v -0.089168 0.098073 0.009920
v 0.100184 0.040865 0.037209
v 0.097518 0.037122 0.043702
v -0.117585 0.086512 -0.002903
v -0.118449 0.085254 -0.000207
v -0.148679 0.061615 -0.009696
v -0.149145 0.060951 -0.008320
v 0.047337 0.080219 0.034140
v 0.044300 0.075337 0.041116
v 0.241066 -0.190953 0.037071
v 0.240310 -0.191463 0.038307
v 0.229130 -0.137454 0.038291
v 0.227639 -0.138731 0.040736
v -0.005703 0.096865 0.026375
v -0.007826 0.093385 0.033020
v 0.203740 -0.087163 0.038659
v 0.202048 -0.089179 0.042120
v 0.242007 -0.177371 0.032842
v 0.237674 -0.148835 0.031809
v 0.230208 -0.120974 0.030782
v 0.219162 -0.094677 0.029545
v 0.204026 -0.066940 0.027819
v 0.183585 -0.035954 0.025526
v 0.155924 -0.001102 0.022785
v 0.123530 0.034112 0.019868
v 0.093290 0.062068 0.017201
v 0.066558 0.080793 0.014747
v 0.039161 0.093963 0.012007
v 0.011625 0.103171 0.008977
v -0.010820 0.107921 0.006145
v -0.027300 0.109090 0.003710
v -0.041297 0.108924 0.001582
v -0.054560 0.108363 -0.000377
v -0.067100 0.107044 -0.002350
v -0.079500 0.104526 -0.004453
v -0.092908 0.100297 -0.006733
v -0.107908 0.093358 -0.009051
v -0.124511 0.082226 -0.011074
v -0.140914 0.068663 -0.012715
v 0.242754 -0.190221 0.034189
v 0.241918 -0.190538 0.035679
v -0.148268 0.062145 -0.011168
v -0.147936 0.062508 -0.012647
v 0.049987 0.084117 0.026613
v 0.052149 0.086678 0.017937
v 0.233333 -0.135025 0.032814
v 0.231108 -0.136213 0.035683
v -0.001530 0.104431 0.011600
v -0.003633 0.100671 0.019394
v 0.210385 -0.082270 0.030947
v 0.206675 -0.084790 0.035055
v -0.035257 0.107478 0.006549
v -0.037129 0.104612 0.014180
v 0.169066 -0.020389 0.027409
v 0.165571 -0.023427 0.033570
v -0.061535 0.106891 0.001981
v -0.062851 0.104907 0.008474
v -0.086356 0.102256 -0.003179
v -0.087140 0.101161 0.001513
v 0.106249 0.047968 0.022517
v 0.103209 0.044580 0.030336
v -0.116261 0.088176 -0.008639
v -0.116859 0.087490 -0.005725
v 0.243157 -0.177144 0.028785
v 0.239542 -0.148254 0.026238
v 0.232903 -0.119918 0.023704
v 0.222651 -0.093111 0.021026
v 0.208070 -0.064958 0.017945
v 0.187876 -0.033660 0.014238
v 0.160216 0.001501 0.009724
v 0.127668 0.037039 0.004836
v 0.097244 0.065270 0.000630
v 0.070293 0.084151 -0.002651
v 0.042508 0.097285 -0.005573
v 0.014447 0.106457 -0.008227
v -0.008461 0.111634 -0.010224
v -0.025258 0.113381 -0.011540
v -0.039457 0.112858 -0.012507
v -0.052876 0.110979 -0.013319
v -0.065636 0.108405 -0.014035
v -0.078318 0.105151 -0.014696
v -0.091965 0.100579 -0.015331
v -0.107133 0.093542 -0.015895
v -0.123893 0.082382 -0.016271
v -0.140462 0.068781 -0.016453
v 0.172340 -0.017932 0.021094
v 0.174604 -0.016640 0.015064
v -0.085151 0.103166 -0.012667
v -0.085683 0.102950 -0.007944
v -0.060388 0.108667 -0.004559
v -0.059590 0.109720 -0.010702
v 0.111226 0.052489 0.006523
v 0.109098 0.050818 0.014467
v -0.115434 0.088652 -0.014612
v -0.115785 0.088566 -0.011611
v -0.147486 0.062767 -0.015721
v -0.147670 0.062719 -0.014195
v 0.056241 0.091077 0.000214
v 0.054325 0.089135 0.008994
v 0.243893 -0.189954 0.030900
v 0.243458 -0.190015 0.032558
v 0.236387 -0.133690 0.026584
v 0.235224 -0.134116 0.029758
v 0.001611 0.109478 -0.005111
v 0.000302 0.107635 0.003336
v 0.215559 -0.079384 0.021896
v 0.213613 -0.080311 0.026514
v -0.032756 0.113085 -0.008516
v -0.033700 0.110667 -0.001200
v 0.242577 -0.177966 0.024682
v 0.238456 -0.149655 0.020602
v 0.231200 -0.122016 0.016546
v 0.220356 -0.095932 0.012422
v 0.205409 -0.068394 0.007995
v 0.185164 -0.037613 0.002913
v 0.157752 -0.003014 -0.003296
v 0.125635 0.031924 -0.010045
v 0.095610 0.059664 -0.015693
v 0.068993 0.078273 -0.019731
v 0.041619 0.091422 -0.022783
v 0.014027 0.100691 -0.025000
v -0.008543 0.105572 -0.026055
v -0.025188 0.106913 -0.026147
v -0.039346 0.106913 -0.025998
v -0.052757 0.106506 -0.025856
v -0.065463 0.105358 -0.025490
v -0.078059 0.103044 -0.024805
v -0.091697 0.099051 -0.023845
v -0.106943 0.092365 -0.022682
v -0.123779 0.081472 -0.021425
v -0.140387 0.068121 -0.020162
v 0.056850 0.090445 -0.008423
v 0.056161 0.087234 -0.017012
v 0.235893 -0.134820 0.020146
v 0.236611 -0.133927 0.023357
v 0.244014 -0.190080 0.029170
v 0.243811 -0.190383 0.027494
v 0.002072 0.105807 -0.021704
v 0.002205 0.108865 -0.013512
v 0.214585 -0.081336 0.012542
v 0.215885 -0.079729 0.017202
v -0.032196 0.109116 -0.022460
v -0.032261 0.112575 -0.015510
v 0.173597 -0.019255 0.003082
v 0.175018 -0.017077 0.009119
v -0.059110 0.107350 -0.022620
v -0.059169 0.109287 -0.016642
v -0.084687 0.101924 -0.022026
v -0.084819 0.102824 -0.017356
v 0.110763 0.049088 -0.009181
v 0.111780 0.051913 -0.001343
v -0.115150 0.087912 -0.020589
v -0.115222 0.088434 -0.017613
v -0.147345 0.062384 -0.018801
v -0.147375 0.062653 -0.017287
v 0.240923 -0.179425 0.020910
v 0.235660 -0.152159 0.015397
v 0.226959 -0.125921 0.010091
v 0.214790 -0.101347 0.004808
v 0.199436 -0.074940 -0.001122
v 0.179708 -0.044901 -0.008060
v 0.152947 -0.011128 -0.016059
v 0.121400 0.023069 -0.024357
v 0.092222 0.050967 -0.031376
v 0.066589 0.070292 -0.036302
v 0.039700 0.083216 -0.039083
v 0.012068 0.091420 -0.040177
v -0.010484 0.096089 -0.040552
v -0.026852 0.098420 -0.040574
v -0.040652 0.099626 -0.040018
v -0.053712 0.100259 -0.038801
v -0.066075 0.100213 -0.036994
v -0.078399 0.099040 -0.034692
v -0.091962 0.095951 -0.032020
v -0.107291 0.089890 -0.029159
v -0.124161 0.079532 -0.026341
v -0.140693 0.066710 -0.023698
v -0.084823 0.098776 -0.031236
v -0.084692 0.100543 -0.026688
v -0.059348 0.104638 -0.028931
v -0.059761 0.101726 -0.035189
v 0.107093 0.040569 -0.024650
v 0.109040 0.045077 -0.017055
v -0.115399 0.085988 -0.026351
v -0.115209 0.087093 -0.023511
v -0.147518 0.061373 -0.021768
v -0.147393 0.061949 -0.020325
v 0.054284 0.079687 -0.034155
v 0.055234 0.083491 -0.025723
v 0.242716 -0.191365 0.024297
v 0.243338 -0.190830 0.025827
v 0.232623 -0.137789 0.014070
v 0.234436 -0.136179 0.017019
v 0.000354 0.096562 -0.036984
v 0.001383 0.101426 -0.029595
v 0.208867 -0.087070 0.003853
v 0.211987 -0.083948 0.008032
v -0.033499 0.100872 -0.037135
v -0.032684 0.104827 -0.029811
v 0.168592 -0.026556 -0.009292
v 0.171213 -0.022630 -0.003207
v 0.239441 -0.181253 0.017827
v 0.233571 -0.154969 0.011106
v 0.224564 -0.129727 0.004591
v 0.212364 -0.106056 -0.001724
v 0.196872 -0.080439 -0.008245
v 0.176867 -0.051181 -0.015808
v 0.149999 -0.018400 -0.025676
v 0.118329 0.014496 -0.036546
v 0.088774 0.040878 -0.045385
v 0.062746 0.059066 -0.050679
v 0.035917 0.072101 -0.053318
v 0.009040 0.081668 -0.053977
v -0.012549 0.088126 -0.053171
v -0.028230 0.092044 -0.052002
v -0.041831 0.094321 -0.050410
v -0.055058 0.095457 -0.048375
v -0.067491 0.095555 -0.045917
v -0.079671 0.094439 -0.042944
v -0.093093 0.091659 -0.039253
v -0.108335 0.086231 -0.035023
v -0.125060 0.076642 -0.030819
v -0.141367 0.064602 -0.026926
v -0.001978 0.087343 -0.049975
v -0.000756 0.091771 -0.043563
v 0.205244 -0.092471 -0.003085
v 0.206449 -0.089963 0.000253
v 0.231021 -0.139411 0.011418
v 0.229879 -0.141042 0.008998
v -0.034542 0.094615 -0.048295
v -0.034057 0.097467 -0.043137
v 0.164807 -0.033593 -0.018086
v 0.166311 -0.030273 -0.014104
v -0.060806 0.096708 -0.044725
v -0.060173 0.099038 -0.040333
v -0.085684 0.094489 -0.039309
v -0.085115 0.096739 -0.035438
v 0.103303 0.031204 -0.037624
v 0.105026 0.035874 -0.031271
v -0.116223 0.082964 -0.031656
v -0.115733 0.084606 -0.029076
v -0.147999 0.059772 -0.024508
v -0.147724 0.060633 -0.023190
v 0.050594 0.068837 -0.048109
v 0.052676 0.074721 -0.041338
v 0.241485 -0.192674 0.021633
v 0.242064 -0.191984 0.022875
v 0.238197 -0.184145 0.015143
v 0.232128 -0.159370 0.007117
v 0.223643 -0.134980 -0.001131
v 0.212447 -0.111442 -0.009352
v 0.197475 -0.085964 -0.017303
v 0.178949 -0.058607 -0.025268
v 0.158376 -0.032283 -0.034051
v 0.141094 -0.013812 -0.042715
v 0.130613 -0.003913 -0.047542
v 0.112465 0.012724 -0.054395
v 0.092484 0.029390 -0.062148
v 0.078514 0.039118 -0.067899
v 0.070913 0.044287 -0.069670
v 0.056980 0.053299 -0.070410
v 0.038248 0.062011 -0.072004
v 0.022014 0.066985 -0.073635
v 0.012876 0.069792 -0.073043
v -0.001719 0.075149 -0.070104
v -0.018372 0.080455 -0.068035
v -0.032820 0.085153 -0.066328
v -0.046453 0.088446 -0.064037
v -0.059627 0.090031 -0.060673
v -0.071666 0.090094 -0.056200
v -0.083124 0.088791 -0.050899
v -0.095782 0.086241 -0.045366
v -0.110366 0.081581 -0.039941
v -0.126549 0.072961 -0.034706
v -0.142415 0.061896 -0.029754
v -0.117758 0.078990 -0.036268
v -0.116890 0.081081 -0.034061
v -0.086725 0.092030 -0.043106
v -0.088270 0.089248 -0.046646
v 0.102744 0.026667 -0.045813
v 0.102452 0.023285 -0.054841
v -0.148779 0.057644 -0.026926
v -0.148356 0.058755 -0.025776
v 0.048281 0.059840 -0.067145
v 0.049037 0.063624 -0.057118
v 0.240456 -0.194578 0.019399
v 0.240956 -0.193521 0.020465
v 0.228535 -0.145339 0.004130
v 0.229133 -0.142910 0.006562
v -0.007624 0.079789 -0.065818
v -0.003636 0.083298 -0.057810
v 0.205389 -0.097731 -0.011433
v 0.205057 -0.095011 -0.007049
v -0.038278 0.089134 -0.062309
v -0.035898 0.092109 -0.054866
v 0.166825 -0.042033 -0.027916
v 0.164373 -0.036895 -0.023186
v -0.064581 0.092030 -0.056177
v -0.062282 0.094584 -0.050153
v 0.236463 -0.189065 0.012519
v 0.229749 -0.166811 0.003744
v 0.221167 -0.143096 -0.005133
v 0.210466 -0.118418 -0.013913
v 0.196163 -0.092089 -0.022514
v 0.178739 -0.065931 -0.030815
v 0.160640 -0.044281 -0.038660
v 0.142666 -0.027730 -0.046204
v 0.123971 -0.013133 -0.053913
v 0.105392 0.000611 -0.061414
v 0.089444 0.012558 -0.067489
v 0.076131 0.022538 -0.071811
v 0.062938 0.031151 -0.074948
v 0.048767 0.038768 -0.077145
v 0.033930 0.045531 -0.078331
v 0.018765 0.051499 -0.078464
v 0.003635 0.056646 -0.077538
v -0.011137 0.061301 -0.075742
v -0.025267 0.066145 -0.073466
v -0.038760 0.071042 -0.070853
v -0.051905 0.075035 -0.067797
v -0.064685 0.077568 -0.064140
v -0.076777 0.078489 -0.059667
v -0.088553 0.077952 -0.054513
v -0.101080 0.076419 -0.049156
v -0.114859 0.073232 -0.043732
v -0.129823 0.066613 -0.038028
v -0.144394 0.057785 -0.032189
v 0.204655 -0.103613 -0.017279
v 0.205439 -0.100506 -0.014937
v 0.227655 -0.148745 0.001989
v 0.226369 -0.152918 0.000165
v -0.043886 0.077243 -0.069085
v -0.041039 0.084264 -0.067287
v -0.012740 0.075114 -0.071335
v -0.016558 0.067907 -0.074086
v 0.170477 -0.051753 -0.033595
v 0.170091 -0.047546 -0.030969
v -0.069492 0.081881 -0.061610
v -0.067035 0.087925 -0.060126
v 0.134887 -0.016417 -0.049076
v 0.136004 -0.010784 -0.046736
v -0.092823 0.080961 -0.051081
v -0.090191 0.085914 -0.049305
v 0.098832 0.011494 -0.064303
v 0.101239 0.019029 -0.061326
v -0.120698 0.073295 -0.040076
v -0.118860 0.076740 -0.038266
v 0.071766 0.031857 -0.073263
v 0.074201 0.039079 -0.071080
v -0.149988 0.054902 -0.028993
v -0.149300 0.056401 -0.028018
v 0.043620 0.047125 -0.077534
v 0.046850 0.055025 -0.074300
v 0.239179 -0.197817 0.017295
v 0.239862 -0.196016 0.018368
v 0.013150 0.058860 -0.077827
v 0.016195 0.065846 -0.075627
v 0.234588 -0.194594 0.009123
v 0.226944 -0.173874 0.000247
v 0.217445 -0.151283 -0.008657
v 0.205804 -0.127645 -0.017619
v 0.190297 -0.103107 -0.026518
v 0.171610 -0.079450 -0.034947
v 0.152837 -0.060085 -0.042211
v 0.134748 -0.045238 -0.048409
v 0.115781 -0.031951 -0.054433
v 0.096600 -0.019273 -0.060329
v 0.080092 -0.008265 -0.065297
v 0.066482 0.000904 -0.069104
v 0.053333 0.008950 -0.072084
v 0.039556 0.016341 -0.074358
v 0.025411 0.023298 -0.075841
v 0.011121 0.029896 -0.076507
v -0.003134 0.036064 -0.076395
v -0.017122 0.041913 -0.075527
v -0.030565 0.047736 -0.073903
v -0.043557 0.053414 -0.071658
v -0.056566 0.058422 -0.069055
v -0.069876 0.061658 -0.066029
v -0.083589 0.061449 -0.062184
v -0.097553 0.058489 -0.057527
v -0.111360 0.055839 -0.052472
v -0.124676 0.054305 -0.047035
v -0.137240 0.052437 -0.040836
v -0.148375 0.049950 -0.034139
v 0.061754 0.010454 -0.071308
v 0.067023 0.021643 -0.073033
v 0.094434 0.001866 -0.064508
v 0.089436 -0.008504 -0.063377
v -0.152352 0.050046 -0.030644
v -0.151054 0.052691 -0.029887
v -0.124244 0.066536 -0.041753
v -0.128940 0.057526 -0.043318
v 0.034060 0.025471 -0.075763
v 0.038854 0.036873 -0.077449
v 0.237692 -0.202330 0.014281
v 0.238425 -0.199994 0.015891
v 0.005155 0.038393 -0.076759
v 0.009010 0.049107 -0.077856
v 0.223218 -0.160822 -0.003328
v 0.224858 -0.157023 -0.001577
v -0.023106 0.049626 -0.074613
v -0.020100 0.059136 -0.074758
v 0.200012 -0.112813 -0.021091
v 0.202738 -0.107729 -0.019186
v -0.049370 0.060306 -0.070048
v -0.046871 0.068984 -0.069609
v 0.164022 -0.065215 -0.038005
v 0.168080 -0.057550 -0.035975
v -0.075335 0.065970 -0.063662
v -0.072322 0.074243 -0.062520
v 0.126973 -0.034100 -0.051179
v 0.131387 -0.024792 -0.050598
v -0.102117 0.061751 -0.054178
v -0.096967 0.072482 -0.052590
v 0.232804 -0.199971 0.006564
v 0.223893 -0.180852 -0.002440
v 0.213499 -0.159694 -0.011657
v 0.201357 -0.137313 -0.020990
v 0.185106 -0.113875 -0.029519
v 0.165956 -0.091285 -0.036974
v 0.148696 -0.073186 -0.043734
v 0.133768 -0.059790 -0.050127
v 0.117270 -0.047875 -0.056428
v 0.099037 -0.036376 -0.062423
v 0.082642 -0.026383 -0.067411
v 0.068811 -0.018068 -0.071275
v 0.055420 -0.010687 -0.074490
v 0.041524 -0.003745 -0.077165
v 0.027356 0.002999 -0.079053
v 0.013112 0.009642 -0.080078
v -0.001049 0.016131 -0.080344
v -0.014991 0.022649 -0.079749
v -0.028605 0.029614 -0.077989
v -0.042336 0.036877 -0.075204
v -0.057184 0.043722 -0.071982
v -0.073068 0.048682 -0.068581
v -0.088832 0.049542 -0.064936
v -0.103749 0.047091 -0.060814
v -0.117523 0.045125 -0.055812
v -0.130003 0.044893 -0.049771
v -0.141183 0.045101 -0.042772
v -0.150777 0.045120 -0.035360
v -0.049544 0.044133 -0.072458
v -0.050079 0.051931 -0.070877
v -0.024042 0.040066 -0.075492
v -0.022828 0.030709 -0.077746
v 0.157947 -0.078491 -0.040033
v 0.160450 -0.072409 -0.039300
v 0.197424 -0.118101 -0.023126
v 0.195130 -0.123218 -0.024903
v -0.079829 0.052589 -0.065968
v -0.077783 0.058640 -0.064761
v 0.125627 -0.050192 -0.052610
v 0.125001 -0.042681 -0.051684
v -0.109498 0.047957 -0.057670
v -0.106456 0.053225 -0.055916
v 0.088995 -0.026767 -0.064202
v 0.087421 -0.018102 -0.063049
v -0.134933 0.046540 -0.045953
v -0.132701 0.050511 -0.044758
v 0.060755 -0.009534 -0.071845
v 0.059415 -0.000019 -0.070620
v -0.154343 0.045900 -0.031742
v -0.153500 0.047684 -0.031279
v 0.033176 0.004593 -0.076954
v 0.031991 0.014588 -0.075307
v 0.236405 -0.207057 0.011477
v 0.237008 -0.204787 0.012689
v 0.004830 0.017880 -0.079005
v 0.003644 0.027878 -0.076961
v 0.219655 -0.168573 -0.006476
v 0.221463 -0.164671 -0.005035
v 0.231333 -0.203909 0.006055
v 0.221430 -0.186356 -0.002994
v 0.209572 -0.166890 -0.011670
v 0.195871 -0.146239 -0.020273
v 0.178856 -0.124429 -0.029112
v 0.159904 -0.103307 -0.037956
v 0.143247 -0.086542 -0.046030
v 0.129516 -0.074456 -0.053163
v 0.115747 -0.064020 -0.059788
v 0.101214 -0.054077 -0.065937
v 0.087435 -0.045340 -0.071236
v 0.074527 -0.037813 -0.075524
v 0.061209 -0.030787 -0.078844
v 0.047093 -0.023872 -0.081216
v 0.032684 -0.016991 -0.082636
v 0.018230 -0.010099 -0.083175
v 0.003721 -0.003178 -0.082981
v -0.011282 0.004118 -0.082202
v -0.027652 0.012464 -0.080987
v -0.045266 0.021545 -0.079214
v -0.063007 0.030060 -0.076491
v -0.079967 0.036346 -0.072697
v -0.095442 0.038380 -0.067979
v -0.109298 0.037096 -0.062525
v -0.121960 0.036380 -0.056565
v -0.133552 0.037547 -0.050117
v -0.143890 0.039345 -0.042986
v -0.152652 0.041041 -0.035537
v -0.155826 0.042611 -0.032103
v -0.155091 0.044243 -0.032023
v -0.136533 0.043461 -0.046673
v -0.138071 0.040177 -0.046804
v 0.038786 -0.015587 -0.081760
v 0.035921 -0.005449 -0.079608
v 0.063817 -0.019291 -0.074211
v 0.066901 -0.029401 -0.076582
v 0.235252 -0.210686 0.010592
v 0.235812 -0.209089 0.010767
v 0.009985 -0.002010 -0.083173
v 0.007358 0.007869 -0.081552
v 0.216331 -0.175346 -0.007406
v 0.217908 -0.172183 -0.007265
v -0.019387 0.012317 -0.081716
v -0.020843 0.021372 -0.080240
v 0.189418 -0.133040 -0.025008
v 0.192489 -0.128174 -0.025517
v -0.052604 0.029544 -0.077547
v -0.050159 0.036738 -0.075048
v 0.152665 -0.090904 -0.041911
v 0.155534 -0.084521 -0.040935
v -0.086093 0.041074 -0.069898
v -0.082549 0.046918 -0.067863
v 0.124179 -0.065310 -0.055802
v 0.125796 -0.057602 -0.054088
v -0.114583 0.038918 -0.059747
v -0.112089 0.043598 -0.059101
v 0.093848 -0.045007 -0.067928
v 0.091784 -0.035694 -0.066047
v 0.230421 -0.206099 0.006672
v 0.219932 -0.189978 -0.002451
v 0.206902 -0.172534 -0.011056
v 0.191567 -0.154225 -0.019331
v 0.173045 -0.134416 -0.027638
v 0.152966 -0.114854 -0.036057
v 0.135475 -0.099665 -0.044392
v 0.121344 -0.089089 -0.052352
v 0.107976 -0.079474 -0.059556
v 0.094739 -0.069758 -0.065643
v 0.082967 -0.061470 -0.070274
v 0.072230 -0.054730 -0.073393
v 0.060328 -0.048254 -0.075231
v 0.046720 -0.041417 -0.076173
v 0.032515 -0.034249 -0.076756
v 0.017899 -0.026784 -0.077102
v 0.002133 -0.019053 -0.076919
v -0.015029 -0.010947 -0.076168
v -0.033336 -0.002217 -0.075066
v -0.052135 0.006922 -0.073699
v -0.070376 0.015786 -0.072016
v -0.087159 0.022884 -0.069479
v -0.101745 0.025909 -0.065057
v -0.114399 0.025695 -0.059068
v -0.126392 0.026208 -0.053169
v -0.137823 0.028884 -0.047683
v -0.147620 0.032630 -0.041586
v -0.155304 0.036507 -0.034842
v 0.145461 -0.103606 -0.041046
v 0.149228 -0.097391 -0.042038
v 0.186393 -0.137939 -0.024371
v 0.183801 -0.142567 -0.023842
v -0.093083 0.028314 -0.068874
v -0.089693 0.034846 -0.070398
v -0.055846 0.022333 -0.077503
v -0.059430 0.015055 -0.074703
v 0.117082 -0.080784 -0.056881
v 0.121164 -0.073143 -0.056998
v -0.119095 0.028366 -0.057114
v -0.116844 0.033809 -0.059026
v 0.090823 -0.061636 -0.069216
v 0.093675 -0.053761 -0.069313
v -0.141823 0.032785 -0.045389
v -0.139781 0.036646 -0.046347
v 0.067886 -0.047458 -0.076050
v 0.068560 -0.038883 -0.077461
v -0.157661 0.039185 -0.031770
v -0.156648 0.040923 -0.032005
v 0.040508 -0.033614 -0.078523
v 0.040587 -0.024988 -0.081484
v 0.234396 -0.212744 0.011051
v 0.234760 -0.211922 0.010736
v 0.011272 -0.018973 -0.079114
v 0.011582 -0.010938 -0.082346
v 0.214040 -0.180395 -0.007058
v 0.215030 -0.178101 -0.007304
v -0.022147 -0.003005 -0.077591
v -0.019688 0.004255 -0.080791
v 0.230280 -0.205850 0.008014
v 0.219449 -0.190620 -0.000724
v 0.205910 -0.174376 -0.008871
v 0.189812 -0.157492 -0.016614
v 0.170097 -0.139402 -0.024392
v 0.148350 -0.121870 -0.032158
v 0.128807 -0.108991 -0.039376
v 0.112567 -0.100648 -0.045784
v 0.097599 -0.092517 -0.051396
v 0.083571 -0.083497 -0.056207
v 0.071851 -0.075711 -0.060189
v 0.061840 -0.069604 -0.063332
v 0.050967 -0.063942 -0.065636
v 0.038243 -0.057880 -0.067241
v 0.024257 -0.050965 -0.068428
v 0.009191 -0.043206 -0.069218
v -0.007185 -0.035070 -0.069375
v -0.024726 -0.026580 -0.068930
v -0.042916 -0.017312 -0.068178
v -0.061140 -0.007562 -0.067084
v -0.078683 0.001655 -0.065285
v -0.094910 0.008925 -0.062554
v -0.109263 0.012429 -0.058805
v -0.121883 0.013014 -0.054262
v -0.133611 0.014189 -0.049460
v -0.144418 0.017586 -0.044535
v -0.153405 0.022963 -0.039227
v -0.160101 0.029368 -0.033572
v 0.033803 -0.050689 -0.069879
v 0.038098 -0.042221 -0.074284
v 0.064518 -0.055555 -0.072258
v 0.059312 -0.063223 -0.067066
v 0.234112 -0.213029 0.012073
v 0.234149 -0.213210 0.011507
v -0.159121 0.037172 -0.031448
v -0.161172 0.034402 -0.031053
v 0.003683 -0.035255 -0.071186
v 0.008430 -0.027053 -0.075076
v 0.212946 -0.182774 -0.005480
v 0.213324 -0.182084 -0.006465
v -0.031376 -0.018390 -0.070183
v -0.026345 -0.010555 -0.073746
v 0.180824 -0.148267 -0.021394
v 0.181936 -0.146185 -0.022908
v -0.067866 0.000717 -0.067872
v -0.063487 0.007837 -0.071166
v 0.139122 -0.113188 -0.037102
v 0.141954 -0.109049 -0.039311
v -0.100245 0.015086 -0.062544
v -0.096500 0.021846 -0.066015
v 0.107232 -0.093972 -0.050709
v 0.112208 -0.087775 -0.054624
v -0.125618 0.016892 -0.052894
v -0.121918 0.022887 -0.054944
v 0.080082 -0.075907 -0.060920
v 0.085913 -0.068940 -0.066196
v -0.147338 0.023241 -0.042661
v -0.144276 0.028468 -0.044099
v 0.231248 -0.201623 0.010378
v 0.220408 -0.186182 0.002304
v 0.206438 -0.170436 -0.005189
v 0.189584 -0.154687 -0.012292
v 0.169131 -0.138314 -0.019499
v 0.146631 -0.123212 -0.026752
v 0.125896 -0.113798 -0.033437
v 0.108131 -0.109441 -0.039290
v 0.091929 -0.104472 -0.044393
v 0.077120 -0.097235 -0.048821
v 0.064775 -0.090089 -0.052642
v 0.054098 -0.083857 -0.055857
v 0.042432 -0.077822 -0.058402
v 0.029001 -0.071546 -0.060282
v 0.014912 -0.064879 -0.061577
v 0.000455 -0.057612 -0.062358
v -0.014902 -0.049484 -0.062683
v -0.031456 -0.040592 -0.062548
v -0.049276 -0.031388 -0.061882
v -0.067919 -0.022641 -0.060608
v -0.086428 -0.015432 -0.058649
v -0.103768 -0.010413 -0.056005
v -0.118824 -0.007803 -0.052755
v -0.131547 -0.006521 -0.049068
v -0.142953 -0.004192 -0.045198
v -0.153176 0.000452 -0.041139
v -0.161469 0.007566 -0.036621
v -0.167176 0.016533 -0.031682
v -0.109468 -0.003068 -0.056099
v -0.104686 0.006960 -0.059208
v -0.072134 -0.006359 -0.064755
v -0.075806 -0.014152 -0.061530
v 0.100727 -0.104777 -0.043672
v 0.103261 -0.099546 -0.046926
v 0.137216 -0.115461 -0.034577
v 0.136152 -0.116655 -0.031759
v -0.135148 -0.000486 -0.048454
v -0.130224 0.009125 -0.050791
v 0.071564 -0.089721 -0.052594
v 0.074980 -0.082704 -0.056164
v -0.155698 0.007982 -0.039817
v -0.151320 0.016322 -0.041265
v 0.050372 -0.076963 -0.059017
v 0.054353 -0.070137 -0.062534
v -0.167418 0.023994 -0.029778
v -0.164147 0.029768 -0.030529
v 0.024271 -0.064637 -0.062838
v 0.028971 -0.058015 -0.066125
v 0.234927 -0.209544 0.013799
v 0.234437 -0.211624 0.012818
v -0.005172 -0.049897 -0.064450
v -0.001094 -0.042793 -0.067745
v 0.213526 -0.179527 -0.002578
v 0.213064 -0.181820 -0.004216
v -0.039078 -0.032111 -0.064111
v -0.035857 -0.025408 -0.067118
v 0.179924 -0.147332 -0.017167
v 0.180217 -0.148495 -0.019466
v 0.230839 -0.200403 0.014472
v 0.220190 -0.183643 0.007522
v 0.206364 -0.167061 0.000676
v 0.189474 -0.151769 -0.006182
v 0.168777 -0.137835 -0.013124
v 0.145895 -0.126424 -0.019863
v 0.124820 -0.119791 -0.025760
v 0.106917 -0.117057 -0.030741
v 0.090926 -0.114200 -0.035300
v 0.075982 -0.109827 -0.039578
v 0.061620 -0.105173 -0.043360
v 0.047469 -0.100472 -0.046484
v 0.033260 -0.094954 -0.048839
v 0.018978 -0.088379 -0.050496
v 0.004864 -0.081031 -0.051714
v -0.008977 -0.073304 -0.052535
v -0.022583 -0.065689 -0.052788
v -0.036817 -0.058462 -0.052552
v -0.053368 -0.051675 -0.052159
v -0.072239 -0.045510 -0.051547
v -0.091741 -0.040276 -0.050257
v -0.110153 -0.035916 -0.048184
v -0.125722 -0.032008 -0.045575
v -0.138211 -0.027915 -0.042626
v -0.148907 -0.022784 -0.039482
v -0.158233 -0.015658 -0.036117
v -0.165758 -0.005475 -0.032337
v -0.170804 0.007176 -0.028250
v -0.170060 0.018647 -0.028577
v -0.171601 0.014911 -0.027073
v -0.013201 -0.065980 -0.055406
v -0.008966 -0.057803 -0.060393
v 0.019699 -0.072434 -0.058828
v 0.014776 -0.081021 -0.053821
v 0.213808 -0.175553 0.002620
v 0.213863 -0.177150 -0.000258
v 0.235120 -0.208122 0.015216
v 0.234869 -0.207862 0.016953
v -0.042918 -0.050468 -0.054963
v -0.041000 -0.040599 -0.060063
v 0.179726 -0.145058 -0.011276
v 0.179808 -0.146021 -0.014412
v -0.080479 -0.036304 -0.053270
v -0.078345 -0.024131 -0.057692
v 0.135056 -0.121735 -0.024895
v 0.135510 -0.118916 -0.028532
v -0.116770 -0.027810 -0.048821
v -0.113515 -0.014991 -0.052645
v 0.098868 -0.114568 -0.035449
v 0.099386 -0.110059 -0.039944
v -0.142230 -0.020893 -0.042616
v -0.139181 -0.010830 -0.045698
v 0.069501 -0.104951 -0.044102
v 0.070102 -0.097571 -0.048767
v -0.161323 -0.007920 -0.035569
v -0.159113 -0.000461 -0.037936
v 0.042769 -0.094314 -0.050413
v 0.046749 -0.085355 -0.055166
v 0.229510 -0.201591 0.018652
v 0.218521 -0.185147 0.012570
v 0.204755 -0.168245 0.006416
v 0.188402 -0.151862 0.000221
v 0.168579 -0.136302 -0.005931
v 0.146667 -0.123461 -0.011747
v 0.126305 -0.116828 -0.016721
v 0.108184 -0.115382 -0.020879
v 0.090038 -0.113589 -0.024777
v 0.071520 -0.109862 -0.028527
v 0.054196 -0.106557 -0.031793
v 0.038289 -0.104077 -0.034515
v 0.022678 -0.100874 -0.036901
v 0.007084 -0.095928 -0.038940
v -0.007932 -0.088751 -0.040398
v -0.022330 -0.080268 -0.041291
v -0.036594 -0.072813 -0.041889
v -0.051382 -0.067965 -0.042304
v -0.067521 -0.066548 -0.042492
v -0.084857 -0.066588 -0.042322
v -0.102250 -0.063312 -0.041579
v -0.118611 -0.056237 -0.040211
v -0.132903 -0.049173 -0.038336
v -0.144774 -0.042897 -0.036037
v -0.154559 -0.035154 -0.033361
v -0.162488 -0.024753 -0.030454
v -0.168684 -0.011566 -0.027557
v -0.172719 0.003372 -0.024773
v -0.173611 0.017864 -0.022068
v -0.171430 0.032118 -0.019181
v -0.148518 -0.036727 -0.036491
v -0.145312 -0.029758 -0.039581
v -0.120200 -0.039528 -0.045142
v -0.124089 -0.048866 -0.041446
v 0.063850 -0.108535 -0.033237
v 0.067310 -0.108638 -0.038884
v 0.098674 -0.116264 -0.030599
v 0.098848 -0.115428 -0.025512
v -0.165012 -0.017219 -0.030345
v -0.163198 -0.013545 -0.032995
v 0.032318 -0.102295 -0.038954
v 0.037614 -0.100184 -0.044970
v -0.173354 0.011083 -0.024149
v -0.172616 0.012468 -0.025530
v 0.001980 -0.091606 -0.042824
v 0.008548 -0.087750 -0.048459
v 0.233819 -0.208646 0.020690
v 0.234374 -0.208165 0.018870
v -0.025909 -0.075446 -0.044527
v -0.018912 -0.072127 -0.050063
v 0.212412 -0.176024 0.008192
v 0.213296 -0.175211 0.005506
v -0.054969 -0.064581 -0.045013
v -0.047460 -0.058805 -0.049886
v 0.179169 -0.143746 -0.004620
v 0.179519 -0.144192 -0.007993
v -0.090100 -0.060957 -0.044396
v -0.084199 -0.049212 -0.048825
v 0.135166 -0.119881 -0.016686
v 0.134736 -0.121959 -0.020958
v 0.228294 -0.203072 0.022311
v 0.216914 -0.187252 0.017356
v 0.202856 -0.170832 0.012290
v 0.187090 -0.154818 0.007233
v 0.170219 -0.139758 0.002443
v 0.152433 -0.127322 -0.001918
v 0.133514 -0.120299 -0.005780
v 0.113732 -0.117661 -0.009225
v 0.093847 -0.114560 -0.012483
v 0.074713 -0.109945 -0.015551
v 0.057276 -0.106560 -0.018192
v 0.041179 -0.104672 -0.020409
v 0.024766 -0.102067 -0.022448
v 0.007141 -0.097444 -0.024438
v -0.011826 -0.090412 -0.026393
v -0.031272 -0.082431 -0.028162
v -0.049341 -0.076811 -0.029434
v -0.065919 -0.074876 -0.030206
v -0.082640 -0.075960 -0.030787
v -0.099490 -0.077387 -0.031112
v -0.114808 -0.074473 -0.030751
v -0.127936 -0.066773 -0.029695
v -0.139221 -0.058086 -0.028361
v -0.148979 -0.049622 -0.026968
v -0.157498 -0.040002 -0.025536
v -0.164760 -0.028323 -0.024098
v -0.170445 -0.014155 -0.022698
v -0.173944 0.001613 -0.021316
v 0.210487 -0.178544 0.013477
v 0.211400 -0.177309 0.010817
v 0.233254 -0.209242 0.022407
v 0.232751 -0.209837 0.023924
v -0.071199 -0.072531 -0.033603
v -0.063507 -0.068651 -0.039626
v -0.032781 -0.076644 -0.038555
v -0.038447 -0.077671 -0.032156
v 0.178644 -0.146409 0.002782
v 0.178800 -0.144614 -0.001046
v -0.104561 -0.074357 -0.033977
v -0.097379 -0.069201 -0.039496
v 0.141489 -0.121309 -0.006648
v 0.137634 -0.119248 -0.011906
v -0.131881 -0.059831 -0.031611
v -0.128036 -0.055258 -0.036894
v 0.102249 -0.115426 -0.014030
v 0.099975 -0.114665 -0.020014
v -0.152673 -0.043989 -0.028437
v -0.151012 -0.041318 -0.032763
v 0.063806 -0.107619 -0.020485
v 0.062214 -0.107673 -0.027125
v -0.167428 -0.021041 -0.024808
v -0.166442 -0.019555 -0.027612
v 0.031121 -0.103407 -0.025237
v 0.029758 -0.102958 -0.032381
v -0.174431 0.009475 -0.021360
v -0.173948 0.010167 -0.022756
v -0.002712 -0.093775 -0.029235
v -0.002048 -0.093204 -0.036443
v 0.227456 -0.203962 0.025921
v 0.216047 -0.188247 0.022338
v 0.202553 -0.171431 0.018684
v 0.187666 -0.155343 0.015036
v 0.171059 -0.142490 0.011627
v 0.153239 -0.133840 0.008617
v 0.135549 -0.128826 0.006091
v 0.118391 -0.125515 0.003902
v 0.101224 -0.120616 0.001680
v 0.084252 -0.114073 -0.000603
v 0.068418 -0.109070 -0.002624
v 0.052842 -0.106279 -0.004375
v 0.034825 -0.103865 -0.006159
v 0.013532 -0.100773 -0.008253
v -0.010000 -0.096725 -0.010912
v -0.033600 -0.092358 -0.013792
v -0.053963 -0.089221 -0.015956
v -0.070880 -0.087936 -0.017117
v -0.087235 -0.088197 -0.017640
v -0.103995 -0.088488 -0.017957
v -0.120207 -0.086084 -0.018565
v -0.134647 -0.079734 -0.019276
v -0.145827 -0.069661 -0.019214
v -0.153894 -0.057005 -0.018406
v -0.160632 -0.043824 -0.017780
v -0.166708 -0.030451 -0.017645
v -0.171672 -0.015501 -0.017688
v -0.174760 0.000718 -0.017686
v 0.073972 -0.110139 -0.005540
v 0.068341 -0.108475 -0.013231
v 0.105474 -0.118011 -0.007583
v 0.108724 -0.121722 -0.000730
v -0.168917 -0.022845 -0.019107
v -0.168179 -0.022035 -0.021969
v -0.154090 -0.046140 -0.024171
v -0.155960 -0.048729 -0.020098
v 0.041967 -0.104487 -0.009316
v 0.035901 -0.103791 -0.017474
v -0.175177 0.008577 -0.018404
v -0.174845 0.008941 -0.019884
v 0.001016 -0.097650 -0.013530
v -0.001241 -0.095169 -0.021515
v 0.231941 -0.210746 0.026894
v 0.232300 -0.210369 0.025425
v -0.043957 -0.088026 -0.018734
v -0.042161 -0.081723 -0.025596
v 0.209583 -0.179747 0.019076
v 0.209891 -0.179355 0.016227
v -0.078435 -0.085321 -0.020970
v -0.076228 -0.078405 -0.027418
v 0.179615 -0.147852 0.011115
v 0.179050 -0.147466 0.006854
v -0.111732 -0.085378 -0.021633
v -0.109496 -0.079588 -0.028029
v 0.144644 -0.128861 0.004450
v 0.144145 -0.124814 -0.001154
v -0.139244 -0.072131 -0.022026
v -0.135698 -0.065402 -0.026687
v 0.227105 -0.203990 0.029605
v 0.215587 -0.188406 0.027456
v 0.201686 -0.172464 0.025264
v 0.186099 -0.157931 0.023032
v 0.168763 -0.146635 0.020936
v 0.150611 -0.138899 0.019204
v 0.133572 -0.133537 0.018118
v 0.117827 -0.128998 0.017367
v 0.101812 -0.123361 0.016043
v 0.085367 -0.116892 0.014099
v 0.069738 -0.112046 0.012349
v 0.054213 -0.109172 0.010961
v 0.036119 -0.106508 0.009453
v 0.014555 -0.103051 0.007579
v -0.009614 -0.098558 0.005319
v -0.034069 -0.093727 0.002944
v -0.055039 -0.090199 0.001015
v -0.072111 -0.088831 -0.000339
v -0.088233 -0.089693 -0.001422
v -0.104732 -0.091156 -0.002479
v -0.121322 -0.089896 -0.003696
v -0.136992 -0.084453 -0.005119
v -0.150011 -0.075240 -0.006655
v -0.159566 -0.062944 -0.008213
v -0.165757 -0.048530 -0.009701
v -0.169535 -0.032737 -0.011118
v -0.172701 -0.016078 -0.012555
v -0.175213 0.000601 -0.013947
v -0.079839 -0.089382 -0.005232
v -0.079315 -0.089191 -0.013582
v -0.044657 -0.091834 -0.011033
v -0.044993 -0.092086 -0.002506
v 0.178014 -0.151437 0.019817
v 0.179190 -0.149365 0.015469
v 0.209296 -0.180101 0.021985
v 0.208971 -0.180389 0.024915
v -0.112835 -0.091115 -0.006925
v -0.112520 -0.089523 -0.014555
v 0.142243 -0.135675 0.015816
v 0.143656 -0.132894 0.010149
v -0.143552 -0.080138 -0.009480
v -0.141953 -0.077520 -0.016352
v 0.110224 -0.126395 0.013526
v 0.110347 -0.124863 0.006434
v -0.162354 -0.055471 -0.011280
v -0.159091 -0.052280 -0.015829
v 0.077646 -0.113989 0.009572
v 0.077291 -0.112311 0.002152
v -0.170840 -0.024429 -0.013290
v -0.169886 -0.023724 -0.016211
v 0.045947 -0.107775 0.006482
v 0.045560 -0.106096 -0.001258
v -0.175628 0.008317 -0.015330
v -0.175443 0.008365 -0.016855
v 0.002930 -0.100997 0.002544
v 0.002593 -0.099899 -0.005465
v 0.231523 -0.210981 0.029909
v 0.231681 -0.210954 0.028414
v 0.226936 -0.203428 0.033259
v 0.215327 -0.187505 0.032511
v 0.201637 -0.170480 0.031682
v 0.186565 -0.154192 0.030710
v 0.169782 -0.141159 0.029776
v 0.151799 -0.132350 0.029027
v 0.133959 -0.127188 0.028572
v 0.116668 -0.123737 0.028264
v 0.099387 -0.118705 0.027697
v 0.082319 -0.112043 0.026824
v 0.066404 -0.106951 0.025960
v 0.050761 -0.104109 0.025103
v 0.032694 -0.101677 0.023927
v 0.011357 -0.098559 0.022392
v -0.012239 -0.094407 0.020735
v -0.035915 -0.089882 0.019113
v -0.056321 -0.086659 0.017605
v -0.073223 -0.085406 0.016117
v -0.089499 -0.085787 0.014384
v -0.106142 -0.086236 0.012416
v -0.122262 -0.083956 0.010496
v -0.136608 -0.077719 0.008408
v -0.147574 -0.067870 0.005431
v -0.155319 -0.055542 0.001711
v -0.161766 -0.042656 -0.001747
v -0.167627 -0.029505 -0.004658
v -0.172396 -0.014756 -0.007466
v -0.175287 0.001261 -0.010239
v -0.170504 -0.023088 -0.007477
v -0.171046 -0.024216 -0.010371
v -0.162680 -0.055136 -0.006676
v -0.160055 -0.051290 -0.002223
v 0.043976 -0.104461 0.021144
v 0.045418 -0.107230 0.013964
v 0.077148 -0.113476 0.016620
v 0.075803 -0.110760 0.023233
v -0.175769 0.008700 -0.012250
v -0.175739 0.008431 -0.013764
v 0.000935 -0.098188 0.017963
v 0.002375 -0.100418 0.010404
v 0.231362 -0.210625 0.032925
v 0.231415 -0.210869 0.031442
v -0.046454 -0.089866 0.014606
v -0.045607 -0.091404 0.006275
v 0.208679 -0.179465 0.030702
v 0.208765 -0.180177 0.027828
v -0.081097 -0.087265 0.011658
v -0.080451 -0.088714 0.003444
v 0.178294 -0.148436 0.028179
v 0.177714 -0.151129 0.024055
v -0.114116 -0.087844 0.008062
v -0.113377 -0.090539 0.000766
v 0.142514 -0.131718 0.026288
v 0.141861 -0.135282 0.021210
v -0.143414 -0.076019 0.004262
v -0.144059 -0.079616 -0.002319
v 0.109005 -0.123478 0.025402
v 0.109775 -0.125933 0.019869
v 0.227269 -0.202017 0.036783
v 0.215500 -0.185791 0.037369
v 0.201055 -0.168953 0.037900
v 0.184922 -0.152535 0.038193
v 0.167707 -0.137122 0.038258
v 0.149604 -0.124385 0.038223
v 0.130394 -0.117083 0.038340
v 0.110353 -0.114171 0.038567
v 0.090247 -0.110791 0.038574
v 0.070926 -0.105920 0.038316
v 0.053321 -0.102367 0.038031
v 0.037074 -0.100413 0.037696
v 0.020534 -0.097813 0.037028
v 0.002829 -0.093218 0.035833
v -0.016144 -0.086170 0.034007
v -0.035530 -0.078138 0.031753
v -0.053514 -0.072518 0.029577
v -0.070015 -0.070658 0.027716
v -0.086677 -0.071861 0.026140
v -0.103440 -0.073449 0.024393
v -0.118536 -0.070767 0.021592
v -0.131305 -0.063374 0.017726
v -0.142197 -0.055038 0.013656
v -0.151574 -0.046950 0.009721
v -0.159709 -0.037724 0.005738
v -0.166580 -0.026449 0.001629
v -0.171868 -0.012690 -0.002580
v -0.174978 0.002678 -0.006697
v 0.176993 -0.145286 0.036318
v 0.178134 -0.146290 0.032282
v 0.208563 -0.178689 0.033540
v 0.208476 -0.177884 0.036316
v -0.112939 -0.076142 0.020338
v -0.114297 -0.082744 0.014546
v -0.081223 -0.082365 0.018469
v -0.079875 -0.074631 0.024095
v 0.141525 -0.122103 0.035964
v 0.142755 -0.126909 0.031202
v -0.138550 -0.062494 0.013535
v -0.141474 -0.069848 0.009432
v 0.102399 -0.114811 0.035973
v 0.106505 -0.119418 0.030680
v -0.156207 -0.043960 0.005763
v -0.157515 -0.047129 0.001885
v 0.064941 -0.104815 0.035248
v 0.071518 -0.107519 0.029393
v -0.169602 -0.020569 -0.001842
v -0.169941 -0.021791 -0.004632
v 0.032242 -0.100005 0.034257
v 0.039339 -0.101754 0.027876
v -0.175595 0.009713 -0.009282
v -0.175721 0.009136 -0.010726
v -0.005042 -0.091425 0.031671
v -0.001724 -0.094884 0.025009
v 0.231562 -0.209609 0.035854
v 0.231409 -0.210198 0.034421
v -0.045927 -0.077838 0.027626
v -0.046801 -0.084999 0.021646
v 0.227977 -0.200007 0.040316
v 0.216436 -0.183007 0.041975
v 0.202108 -0.165564 0.043552
v 0.185206 -0.148660 0.044834
v 0.164884 -0.132583 0.045747
v 0.142529 -0.119237 0.046471
v 0.121763 -0.112150 0.047436
v 0.103265 -0.110323 0.048616
v 0.084769 -0.108235 0.049524
v 0.065932 -0.104291 0.050024
v 0.048335 -0.100830 0.050328
v 0.032209 -0.098226 0.050441
v 0.016432 -0.094898 0.050153
v 0.000752 -0.089829 0.049253
v -0.014216 -0.082571 0.047523
v -0.028456 -0.074079 0.045122
v -0.042557 -0.066717 0.042591
v -0.057212 -0.062050 0.040214
v -0.073227 -0.060842 0.038027
v -0.090393 -0.061107 0.035639
v -0.107493 -0.058101 0.032229
v -0.123433 -0.051366 0.027770
v -0.137248 -0.044722 0.023021
v -0.148614 -0.038946 0.018226
v -0.157848 -0.031770 0.013117
v -0.165184 -0.021978 0.007659
v -0.170778 -0.009410 0.002053
v -0.174231 0.004929 -0.003393
v 0.024070 -0.097466 0.047108
v 0.026436 -0.098715 0.040627
v 0.059459 -0.103094 0.041119
v 0.056932 -0.102411 0.047139
v -0.175096 0.011349 -0.006520
v -0.175386 0.010458 -0.007855
v -0.169247 -0.019169 0.000901
v -0.168648 -0.017284 0.003572
v -0.007908 -0.087530 0.045234
v -0.007562 -0.089067 0.038420
v 0.232095 -0.208046 0.038775
v 0.231804 -0.208861 0.037309
v -0.038374 -0.070956 0.040550
v -0.043122 -0.072919 0.033843
v 0.209219 -0.175080 0.041534
v 0.208685 -0.176684 0.038977
v -0.068864 -0.063252 0.036138
v -0.075693 -0.067964 0.029916
v 0.175609 -0.141397 0.043625
v 0.176013 -0.143680 0.040102
v -0.102439 -0.064208 0.031675
v -0.108839 -0.070132 0.026093
v 0.133620 -0.115129 0.044728
v 0.138159 -0.117877 0.040442
v -0.132291 -0.050927 0.023137
v -0.135405 -0.056245 0.018094
v 0.095263 -0.109838 0.046521
v 0.098340 -0.111387 0.041260
v -0.154316 -0.037919 0.013917
v -0.155380 -0.041202 0.009831
v 0.228722 -0.198205 0.044406
v 0.217401 -0.180764 0.046924
v 0.202921 -0.163527 0.049234
v 0.185397 -0.147594 0.051269
v 0.164083 -0.133011 0.053082
v 0.140612 -0.120961 0.054783
v 0.119001 -0.113760 0.056539
v 0.100619 -0.110540 0.058321
v 0.084193 -0.107245 0.059901
v 0.068853 -0.102492 0.061163
v 0.054140 -0.097572 0.062099
v 0.039711 -0.092720 0.062523
v 0.025346 -0.087113 0.062075
v 0.011039 -0.080477 0.060744
v -0.003003 -0.073085 0.058871
v -0.016705 -0.065367 0.056584
v -0.030128 -0.057907 0.053793
v -0.044145 -0.050975 0.050539
v -0.060433 -0.044524 0.046990
v -0.078974 -0.038706 0.043115
v -0.098055 -0.033872 0.038685
v -0.115959 -0.029984 0.033747
v -0.130974 -0.026612 0.028624
v -0.142886 -0.023104 0.023440
v -0.152981 -0.018589 0.018121
v -0.161668 -0.012118 0.012490
v -0.168485 -0.002664 0.006266
v -0.172781 0.009213 -0.000268
v -0.090477 -0.042899 0.039492
v -0.095823 -0.055267 0.036160
v -0.061122 -0.058372 0.041786
v -0.054325 -0.051841 0.046583
v 0.129462 -0.116500 0.053571
v 0.130501 -0.115080 0.049135
v 0.175470 -0.140033 0.047055
v 0.175359 -0.139955 0.050482
v -0.125522 -0.034082 0.029997
v -0.128953 -0.043904 0.027203
v 0.092494 -0.109879 0.056770
v 0.093378 -0.109814 0.051733
v -0.149508 -0.025440 0.019728
v -0.152321 -0.032814 0.017257
v 0.060361 -0.101589 0.059083
v 0.057692 -0.102431 0.053253
v -0.166124 -0.010529 0.008431
v -0.167589 -0.014564 0.006112
v 0.030139 -0.092843 0.059722
v 0.025689 -0.095921 0.053603
v -0.174141 0.014040 -0.003949
v -0.174694 0.012463 -0.005205
v 0.001000 -0.080249 0.057270
v -0.004782 -0.084995 0.051599
v 0.232724 -0.206447 0.042222
v 0.232422 -0.207198 0.040441
v -0.026174 -0.064648 0.052660
v -0.032372 -0.068833 0.046953
v 0.210375 -0.172213 0.046693
v 0.209863 -0.173421 0.044059
v 0.228541 -0.198817 0.048647
v 0.216860 -0.182515 0.052441
v 0.202139 -0.166003 0.055548
v 0.184618 -0.149572 0.057858
v 0.163527 -0.132541 0.059683
v 0.140390 -0.116788 0.061437
v 0.119024 -0.106756 0.063640
v 0.100667 -0.101834 0.066086
v 0.083976 -0.096365 0.067846
v 0.068786 -0.088705 0.068780
v 0.056109 -0.081225 0.069535
v 0.045148 -0.074747 0.070153
v 0.033301 -0.068543 0.070067
v 0.019808 -0.062168 0.069093
v 0.005760 -0.055466 0.067425
v -0.008571 -0.048262 0.065142
v -0.023733 -0.040368 0.062204
v -0.040026 -0.031851 0.058598
v -0.057504 -0.023031 0.054334
v -0.075716 -0.014662 0.049491
v -0.093711 -0.007929 0.044216
v -0.110470 -0.003504 0.038695
v -0.124901 -0.001544 0.033149
v -0.136970 -0.000937 0.027601
v -0.147699 0.000694 0.021878
v -0.157207 0.004600 0.015801
v -0.164712 0.010902 0.009188
v -0.169576 0.019004 0.002255
v -0.171974 0.020618 -0.001497
v -0.173327 0.016690 -0.002647
v -0.164572 -0.004572 0.010407
v -0.162644 0.003174 0.011962
v 0.010789 -0.063355 0.066536
v 0.006509 -0.072687 0.062274
v 0.034568 -0.086098 0.064791
v 0.037950 -0.076440 0.068648
v 0.232951 -0.205867 0.045892
v 0.232948 -0.205863 0.044118
v -0.017630 -0.048849 0.061955
v -0.021207 -0.057716 0.057685
v 0.210113 -0.173279 0.052721
v 0.210478 -0.172120 0.049647
v -0.049151 -0.032332 0.054869
v -0.050455 -0.042814 0.050941
v 0.174735 -0.140794 0.057260
v 0.175107 -0.140307 0.053923
v -0.085657 -0.016634 0.045476
v -0.087280 -0.029388 0.042494
v 0.129182 -0.112399 0.060911
v 0.129226 -0.115703 0.057538
v -0.119700 -0.008623 0.034764
v -0.122520 -0.021906 0.032390
v 0.091926 -0.102442 0.065405
v 0.092017 -0.107509 0.061400
v -0.144101 -0.005765 0.023852
v -0.146791 -0.016198 0.021855
v 0.061855 -0.089115 0.067615
v 0.061852 -0.097094 0.063927
v 0.239362 -0.228466 0.041294
v 0.234958 -0.216602 0.046677
v 0.227206 -0.202681 0.051458
v 0.215440 -0.186490 0.055938
v 0.201060 -0.169380 0.059684
v 0.184210 -0.151721 0.062581
v 0.163785 -0.132902 0.064832
v 0.141345 -0.114663 0.066841
v 0.121118 -0.101098 0.069215
v 0.104237 -0.092111 0.071832
v 0.088738 -0.083415 0.073843
v 0.074294 -0.073938 0.075063
v 0.062216 -0.065821 0.075967
v 0.051912 -0.059490 0.076543
v 0.040883 -0.053655 0.076289
v 0.028151 -0.047463 0.075105
v 0.014261 -0.040494 0.073290
v -0.000636 -0.032804 0.070891
v -0.016778 -0.024927 0.067699
v -0.034032 -0.016852 0.063762
v -0.051892 -0.008023 0.059383
v -0.069727 0.001292 0.054634
v -0.086784 0.010000 0.049355
v -0.102416 0.016652 0.043571
v -0.116076 0.019442 0.037500
v -0.127931 0.019241 0.031227
v -0.138859 0.019591 0.024711
v -0.148835 0.022132 0.017884
v -0.156935 0.026596 0.010650
v -0.162706 0.032049 0.003248
v -0.111654 0.014134 0.039284
v -0.116056 0.003719 0.037012
v -0.083574 -0.006159 0.048241
v -0.080302 0.002050 0.050800
v 0.094880 -0.090972 0.071374
v 0.092772 -0.096676 0.068582
v 0.129378 -0.109700 0.063933
v 0.130049 -0.108096 0.066689
v -0.135743 0.014807 0.027219
v -0.140388 0.004910 0.025626
v 0.065801 -0.073259 0.073525
v 0.062838 -0.080775 0.070512
v -0.155225 0.020340 0.013896
v -0.159442 0.011834 0.013068
v 0.044602 -0.060208 0.074640
v 0.041086 -0.067510 0.071649
v -0.166282 0.031964 -0.000359
v -0.169473 0.026109 -0.000720
v 0.019141 -0.047819 0.072720
v 0.014856 -0.054951 0.069882
v 0.231900 -0.209004 0.048668
v 0.232546 -0.207076 0.047465
v -0.010622 -0.032747 0.068041
v -0.014329 -0.040361 0.065309
v 0.208719 -0.177342 0.057193
v 0.209429 -0.175300 0.055307
v -0.044834 -0.016145 0.060409
v -0.047702 -0.023319 0.057969
v 0.174401 -0.142506 0.062732
v 0.174444 -0.141689 0.060245
v 0.227154 -0.202737 0.052838
v 0.215683 -0.185605 0.057616
v 0.201756 -0.167236 0.061708
v 0.185602 -0.148082 0.065026
v 0.166301 -0.127473 0.067712
v 0.145442 -0.107112 0.070307
v 0.127118 -0.091077 0.073756
v 0.112139 -0.079636 0.077933
v 0.098031 -0.069252 0.081640
v 0.084214 -0.058934 0.084292
v 0.071999 -0.050240 0.085910
v 0.060970 -0.043273 0.086361
v 0.048981 -0.036681 0.085353
v 0.035465 -0.029801 0.083128
v 0.021433 -0.022658 0.080457
v 0.007034 -0.015310 0.077543
v -0.008448 -0.007845 0.074025
v -0.025259 -0.000150 0.069827
v -0.043176 0.008094 0.065161
v -0.061556 0.016714 0.060191
v -0.079337 0.025047 0.055024
v -0.095562 0.031541 0.049409
v -0.109372 0.033758 0.042731
v -0.121068 0.032557 0.035154
v -0.132111 0.032092 0.027622
v -0.142633 0.033832 0.020261
v -0.151440 0.036559 0.012376
v -0.158062 0.039345 0.004134
v 0.231414 -0.210395 0.050153
v 0.231458 -0.210296 0.049564
v -0.163363 0.036656 -0.000097
v -0.161359 0.039475 0.000179
v -0.002017 -0.015946 0.074159
v -0.006253 -0.024687 0.070898
v 0.023491 -0.039949 0.076039
v 0.027212 -0.030890 0.079915
v 0.208660 -0.177282 0.059485
v 0.208416 -0.178109 0.058561
v -0.036117 -0.000261 0.065879
v -0.040708 -0.008631 0.062918
v 0.175648 -0.139709 0.066020
v 0.174736 -0.141997 0.064677
v -0.072451 0.017122 0.056135
v -0.076417 0.009544 0.053373
v 0.134144 -0.101018 0.071082
v 0.131606 -0.105460 0.069105
v -0.104345 0.029924 0.044937
v -0.107639 0.022697 0.041993
v 0.102799 -0.078115 0.078604
v 0.098347 -0.084854 0.074872
v -0.127963 0.029107 0.030466
v -0.131399 0.022843 0.028804
v 0.075401 -0.058150 0.083348
v 0.070273 -0.065815 0.078096
v -0.148524 0.032838 0.015906
v -0.151406 0.027427 0.014823
v 0.053464 -0.044328 0.084028
v 0.048950 -0.052690 0.078962
v 0.239455 -0.228272 0.042030
v 0.235293 -0.215759 0.048143
v -0.161172 0.044271 -0.003319
v -0.165464 0.044266 -0.010612
v 0.239826 -0.227151 0.041720
v 0.236174 -0.213287 0.047580
v -0.159979 0.046797 -0.003667
v -0.164910 0.045415 -0.010779
v 0.240315 -0.225634 0.040561
v 0.237322 -0.209957 0.045131
v -0.158633 0.049422 -0.004559
v -0.164360 0.046540 -0.011165
v 0.240970 -0.224143 0.039136
v 0.238835 -0.206624 0.042084
v -0.156943 0.052478 -0.005941
v -0.163811 0.047570 -0.011752
v 0.241560 -0.223174 0.038163
v 0.240143 -0.204310 0.040095
v -0.155705 0.054548 -0.007627
v -0.163301 0.048449 -0.012512
v 0.242065 -0.222607 0.037358
v 0.241208 -0.202985 0.038348
v -0.154764 0.056045 -0.009580
v -0.162870 0.049141 -0.013410
v 0.242585 -0.222276 0.036453
v 0.242378 -0.202222 0.036384
v -0.154022 0.057103 -0.011770
v -0.162528 0.049627 -0.014417
v 0.243075 -0.222116 0.035380
v 0.243586 -0.201798 0.034033
v -0.153495 0.057680 -0.014124
v -0.162286 0.049893 -0.015499
v 0.243330 -0.222121 0.034178
v 0.244214 -0.201757 0.031402
v -0.153201 0.057757 -0.016552
v -0.162151 0.049928 -0.016615
v 0.243244 -0.222292 0.032965
v 0.243956 -0.202183 0.028742
v -0.153153 0.057328 -0.018960
v -0.162128 0.049731 -0.017722
v 0.242906 -0.222609 0.031870
v 0.243084 -0.202952 0.026332
v -0.153351 0.056412 -0.021257
v -0.162220 0.049310 -0.018778
v 0.242516 -0.223072 0.030958
v 0.242195 -0.204001 0.024356
v -0.153789 0.055042 -0.023354
v -0.162421 0.048680 -0.019742
v 0.242123 -0.223755 0.030180
v 0.241372 -0.205577 0.022686
v -0.154463 0.053270 -0.025183
v -0.162730 0.047861 -0.020582
v 0.241666 -0.224863 0.029281
v 0.240331 -0.208172 0.020883
v -0.155474 0.050966 -0.026710
v -0.163137 0.046877 -0.021272
v 0.241202 -0.226554 0.028005
v 0.239228 -0.211933 0.018158
v -0.156985 0.047725 -0.027860
v -0.163610 0.045767 -0.021776
v 0.240866 -0.228223 0.027024
v 0.238403 -0.215584 0.016087
v -0.158220 0.044985 -0.028543
v -0.164112 0.044593 -0.022068
v 0.240531 -0.229379 0.026831
v 0.237584 -0.218117 0.015772
v -0.159377 0.042423 -0.028686
v -0.164648 0.043426 -0.022144
v 0.240292 -0.229886 0.027097
v 0.237017 -0.219345 0.016334
v -0.160985 0.039739 -0.028396
v -0.165444 0.042159 -0.022056
v 0.240334 -0.229469 0.027562
v 0.237039 -0.218749 0.017274
v -0.164456 0.035134 -0.027900
v -0.167122 0.039876 -0.021859
v 0.240585 -0.228192 0.028361
v 0.237757 -0.215536 0.018913
v -0.169736 0.025967 -0.026661
v -0.169467 0.035910 -0.021266
v 0.240405 -0.227987 0.029622
v 0.237334 -0.215188 0.021681
v -0.172451 0.020059 -0.024264
v -0.170851 0.033202 -0.020202
v 0.240018 -0.228297 0.031025
v 0.236460 -0.215923 0.024686
v 0.239652 -0.228680 0.032216
v 0.235657 -0.216826 0.027174
v -0.174367 0.016780 -0.019859
v -0.171777 0.031610 -0.018165
v 0.239378 -0.228954 0.033304
v 0.235074 -0.217432 0.029514
v -0.174895 0.016201 -0.017504
v -0.172019 0.031345 -0.017083
v 0.239234 -0.229001 0.034390
v 0.234788 -0.217509 0.031883
v -0.175189 0.016125 -0.015076
v -0.172154 0.031310 -0.015967
v 0.239225 -0.228797 0.035468
v 0.234740 -0.217088 0.034233
v -0.175238 0.016554 -0.012668
v -0.172176 0.031506 -0.014860
v 0.239346 -0.228365 0.036531
v 0.234996 -0.216145 0.036518
v -0.175039 0.017471 -0.010370
v -0.172085 0.031928 -0.013804
v 0.239547 -0.227808 0.037690
v 0.235453 -0.214880 0.038928
v -0.174588 0.018869 -0.008257
v -0.171879 0.032581 -0.012834
v 0.239738 -0.227291 0.039065
v 0.235907 -0.213700 0.041870
v -0.173723 0.021370 -0.006259
v -0.171437 0.033805 -0.011909
v 0.239737 -0.227310 0.040355
v 0.235934 -0.213642 0.044691
v -0.171310 0.027589 -0.004383
v -0.170188 0.036653 -0.011064
v -0.166165 0.036892 -0.003750
v -0.167910 0.040687 -0.010726
v 0.239251 -0.228814 0.041808
v 0.234798 -0.217061 0.047688
v -0.162751 0.041555 -0.003442
v -0.166253 0.042991 -0.010626
v 0.110758 -0.064293 0.080301
v 0.107393 -0.070820 0.080529
v 0.137431 -0.095346 0.072493
v 0.140388 -0.088611 0.073201
v -0.123402 0.040556 0.033604
v -0.125417 0.034871 0.032198
v -0.101302 0.036776 0.047296
v -0.098103 0.043499 0.048350
v 0.082850 -0.042847 0.085357
v 0.079946 -0.050431 0.086078
v -0.144306 0.041301 0.017560
v -0.146232 0.037321 0.016891
v 0.057053 -0.028302 0.087891
v 0.056371 -0.035712 0.087332
v -0.158951 0.043292 0.000530
v -0.159939 0.041528 0.000408
v 0.029337 -0.013187 0.085583
v 0.029069 -0.021751 0.083511
v 0.231924 -0.209004 0.050812
v 0.231599 -0.209866 0.050570
v 0.000060 0.000974 0.080207
v 0.000237 -0.007377 0.077635
v 0.210272 -0.173204 0.059976
v 0.209303 -0.175519 0.059925
v -0.030556 0.015449 0.072173
v -0.032488 0.007810 0.069324
v 0.179939 -0.131294 0.066891
v 0.177400 -0.135975 0.066677
v -0.065720 0.032490 0.061585
v -0.068886 0.024833 0.059208
v -0.076818 0.049353 0.053063
v 0.112375 -0.037714 0.071779
v -0.106875 0.051006 0.040097
v -0.131597 0.046802 0.025998
v 0.048960 0.004299 0.074583
v -0.150706 0.046233 0.008765
v 0.011572 0.007833 0.080928
v 0.223783 -0.189383 0.055378
v -0.016320 0.020754 0.075267
v 0.199718 -0.146952 0.063928
v -0.045516 0.035495 0.065821
v 0.164782 -0.099995 0.069871
v -0.045613 0.051247 0.058586
v 0.170506 -0.089093 0.067676
v -0.072210 0.061639 0.047495
v 0.118735 -0.021118 0.069432
v -0.100577 0.060697 0.036321
v -0.126891 0.054264 0.023431
v 0.052994 0.024776 0.073034
v -0.148196 0.050945 0.007508
v -0.002496 0.052883 0.066287
v 0.226285 -0.184047 0.053302
v 0.204485 -0.138552 0.061959
v -0.143062 0.059778 0.004848
v 0.062120 0.044198 0.070978
v 0.005938 0.071344 0.063467
v 0.229204 -0.178230 0.049501
v 0.209311 -0.130146 0.057578
v -0.043756 0.068810 0.054533
v 0.177544 -0.077281 0.063436
v -0.068947 0.076451 0.044016
v 0.125754 -0.006501 0.065352
v -0.092999 0.075807 0.032201
v -0.117646 0.070019 0.018975
v 0.182352 -0.068591 0.058291
v -0.063245 0.091548 0.041055
v 0.127602 0.001093 0.053637
v -0.085642 0.091207 0.028353
v -0.108850 0.085349 0.014465
v 0.066864 0.054435 0.056545
v -0.138142 0.068082 0.001599
v 0.012719 0.081091 0.049959
v 0.231973 -0.172230 0.045682
v 0.213311 -0.122440 0.053301
v -0.037060 0.085351 0.051455
v 0.071525 0.062088 0.039602
v 0.018334 0.088359 0.033843
v 0.234146 -0.167605 0.042171
v 0.215196 -0.116772 0.046971
v -0.029938 0.094432 0.040338
v 0.182990 -0.064375 0.049615
v -0.056766 0.099230 0.031790
v 0.130685 0.007110 0.040592
v -0.080226 0.097912 0.021528
v -0.105022 0.090579 0.009548
v -0.136063 0.071207 -0.001758
v -0.052188 0.101989 0.019779
v 0.136626 0.013823 0.028590
v -0.076311 0.101302 0.012220
v -0.102462 0.094220 0.003153
v 0.077239 0.069700 0.024647
v -0.134525 0.073543 -0.005559
v 0.023092 0.096196 0.019055
v 0.236135 -0.165353 0.038593
v 0.217155 -0.113199 0.040079
v -0.025034 0.098965 0.026240
v 0.184970 -0.059893 0.040475
v 0.026966 0.101579 0.001766
v 0.238846 -0.163837 0.034586
v 0.222162 -0.109559 0.033785
v -0.021544 0.105305 0.012824
v 0.190892 -0.054514 0.032035
v -0.049589 0.106235 0.007987
v 0.142655 0.019130 0.014213
v -0.074214 0.104616 0.002355
v -0.100818 0.096593 -0.004093
v 0.082153 0.074813 0.007375
v -0.133368 0.075041 -0.009744
v 0.143628 0.018112 0.000329
v -0.072456 0.106816 -0.008954
v -0.099711 0.097557 -0.011764
v 0.083341 0.073581 -0.009464
v -0.132619 0.075639 -0.014148
v 0.028190 0.100313 -0.015557
v 0.241219 -0.162901 0.029932
v 0.227313 -0.106721 0.026375
v -0.018207 0.111828 -0.003098
v 0.197443 -0.050162 0.021440
v -0.046909 0.111138 -0.006374
v 0.026720 0.092454 -0.032261
v 0.241559 -0.163258 0.025047
v 0.227867 -0.107306 0.018403
v -0.017110 0.110697 -0.018598
v 0.198176 -0.050936 0.010901
v -0.045993 0.110195 -0.019310
v 0.139615 0.010725 -0.013832
v -0.071693 0.106030 -0.019738
v -0.099166 0.096995 -0.019478
v 0.080841 0.065980 -0.026334
v -0.132304 0.075315 -0.018601
v -0.071871 0.102205 -0.030745
v 0.135374 0.002301 -0.025487
v -0.099196 0.094925 -0.027008
v 0.077214 0.056233 -0.040760
v -0.132435 0.074080 -0.022934
v 0.023992 0.082518 -0.046358
v 0.239846 -0.164879 0.020292
v 0.223769 -0.111237 0.010835
v -0.018251 0.101911 -0.033725
v 0.193124 -0.056840 0.000237
v -0.046686 0.103245 -0.033047
v 0.020014 0.072756 -0.064792
v 0.219665 -0.115792 0.004493
v -0.019892 0.093673 -0.046444
v 0.188403 -0.063430 -0.008086
v -0.047650 0.097320 -0.044349
v 0.134850 -0.005473 -0.039272
v -0.072600 0.097483 -0.040224
v -0.099833 0.091515 -0.033994
v 0.075146 0.046089 -0.059884
v -0.133009 0.071983 -0.026979
v 0.237711 -0.166982 0.016208
v -0.101510 0.086965 -0.040093
v 0.112484 -0.053724 0.077114
v -0.134023 0.069109 -0.030582
v 0.054669 -0.015800 0.083562
v 0.236226 -0.169746 0.012749
v 0.218668 -0.120338 -0.002022
v -0.022875 0.087116 -0.060353
v 0.187765 -0.069238 -0.016684
v -0.050528 0.092811 -0.056357
v -0.075208 0.092748 -0.049402
v 0.217630 -0.126879 -0.007665
v -0.028879 0.076617 -0.070882
v 0.188813 -0.075072 -0.024390
v -0.055724 0.083805 -0.065244
v 0.152902 -0.029220 -0.040154
v -0.079682 0.085072 -0.055892
v 0.117767 0.001795 -0.055799
v -0.104666 0.081043 -0.044699
v 0.085800 0.026995 -0.068689
v -0.135645 0.065512 -0.033713
v 0.060134 0.044086 -0.074777
v 0.029962 0.057787 -0.077194
v 0.234520 -0.174853 0.009672
v 0.000116 0.067344 -0.075265
v 0.077251 0.007152 -0.068693
v -0.140146 0.056776 -0.036387
v 0.050592 0.024010 -0.074859
v 0.021646 0.037809 -0.077424
v 0.232250 -0.181376 0.006402
v -0.007644 0.049209 -0.076333
v 0.214182 -0.135163 -0.011304
v -0.035234 0.059762 -0.072460
v 0.184722 -0.084451 -0.028887
v -0.061107 0.068382 -0.066777
v 0.147734 -0.043719 -0.044218
v -0.086583 0.069203 -0.058479
v 0.109716 -0.015794 -0.057793
v -0.112899 0.065133 -0.048143
v -0.036614 0.041796 -0.074339
v 0.178248 -0.096788 -0.032362
v -0.063994 0.053179 -0.068614
v 0.142113 -0.059514 -0.046098
v -0.093661 0.053579 -0.061397
v 0.106224 -0.033963 -0.058078
v -0.121585 0.048805 -0.051527
v 0.072962 -0.012937 -0.067718
v -0.144945 0.047599 -0.038437
v 0.046221 0.002565 -0.073813
v 0.018149 0.016310 -0.077271
v 0.229834 -0.187709 0.003109
v -0.010034 0.029120 -0.077645
v 0.209932 -0.144162 -0.015061
v -0.147300 0.042728 -0.039339
v 0.051637 -0.017354 -0.078595
v 0.023051 -0.003820 -0.082150
v 0.227594 -0.193307 0.001503
v -0.005473 0.009545 -0.082278
v 0.205401 -0.152803 -0.016438
v -0.035202 0.024922 -0.079233
v 0.172622 -0.107833 -0.033744
v -0.067878 0.040159 -0.072975
v 0.139226 -0.072971 -0.048442
v -0.099464 0.043381 -0.064582
v 0.109167 -0.050445 -0.061294
v -0.125959 0.041001 -0.053623
v 0.078783 -0.031829 -0.071696
v 0.165974 -0.119252 -0.032945
v -0.075320 0.026695 -0.073733
v 0.132384 -0.087281 -0.049748
v -0.105355 0.032002 -0.064348
v 0.105717 -0.067019 -0.063854
v -0.129890 0.032232 -0.052181
v 0.080581 -0.050113 -0.073919
v -0.149915 0.037558 -0.038891
v 0.055086 -0.036364 -0.079062
v 0.026444 -0.022247 -0.080881
v 0.226061 -0.197082 0.001604
v -0.003858 -0.007526 -0.080369
v 0.201062 -0.160421 -0.015659
v -0.038955 0.009609 -0.078098
v 0.049766 -0.053279 -0.071153
v 0.021685 -0.039083 -0.072778
v 0.225251 -0.198911 0.002663
v -0.010798 -0.023096 -0.072733
v 0.198657 -0.165552 -0.014214
v -0.047393 -0.005173 -0.070878
v 0.160698 -0.128199 -0.030291
v -0.082854 0.012859 -0.067511
v 0.123938 -0.099866 -0.045835
v -0.111610 0.019942 -0.059444
v 0.095720 -0.081445 -0.058776
v -0.135291 0.022093 -0.048718
v 0.072424 -0.065448 -0.067276
v -0.153983 0.031050 -0.037397
v -0.091388 -0.002604 -0.060807
v 0.118097 -0.107963 -0.039672
v -0.120670 0.003694 -0.053864
v 0.086471 -0.094423 -0.050153
v -0.143880 0.007225 -0.045271
v 0.062426 -0.079340 -0.057859
v -0.160974 0.019273 -0.035464
v 0.040201 -0.067604 -0.062915
v 0.012215 -0.054189 -0.065578
v 0.225779 -0.196366 0.004665
v -0.019908 -0.037795 -0.066149
v 0.198247 -0.164768 -0.011004
v -0.055913 -0.019117 -0.064750
v 0.158356 -0.130495 -0.025931
v 0.003262 -0.069606 -0.057434
v 0.226347 -0.192520 0.008457
v -0.025673 -0.053917 -0.057991
v 0.198505 -0.160561 -0.005888
v -0.060054 -0.037232 -0.056824
v 0.157611 -0.131206 -0.020004
v -0.098216 -0.024897 -0.053452
v 0.115911 -0.115497 -0.032627
v -0.129060 -0.018862 -0.047586
v 0.083728 -0.107581 -0.042404
v -0.151318 -0.011388 -0.040656
v 0.057294 -0.095774 -0.050053
v -0.167099 0.005478 -0.032403
v 0.031395 -0.083639 -0.054951
v -0.135775 -0.039285 -0.040901
v 0.081905 -0.112856 -0.032269
v -0.156397 -0.025869 -0.034988
v 0.049954 -0.105359 -0.039372
v -0.169956 -0.002397 -0.028229
v 0.019764 -0.096512 -0.044138
v -0.008808 -0.082130 -0.046752
v 0.225263 -0.192563 0.013344
v -0.035978 -0.067162 -0.047524
v 0.197823 -0.159103 0.000297
v -0.068304 -0.058670 -0.047267
v 0.157141 -0.130366 -0.012897
v -0.105394 -0.050296 -0.045307
v 0.115717 -0.117425 -0.023792
v 0.223669 -0.194454 0.017736
v -0.051595 -0.071934 -0.036137
v 0.195878 -0.161497 0.006449
v -0.084442 -0.072060 -0.036995
v 0.159452 -0.130609 -0.004508
v -0.116377 -0.066038 -0.035799
v 0.120214 -0.116214 -0.013410
v -0.141809 -0.050346 -0.032561
v 0.081380 -0.111409 -0.020640
v -0.160292 -0.032922 -0.028457
v 0.045845 -0.105273 -0.026560
v -0.171880 -0.005481 -0.024101
v 0.013807 -0.099514 -0.031048
v -0.019416 -0.085094 -0.034351
v 0.088677 -0.114574 -0.006925
v -0.162242 -0.035646 -0.021234
v 0.055287 -0.106199 -0.011511
v -0.173073 -0.007028 -0.019881
v 0.020515 -0.100958 -0.015360
v -0.022198 -0.090293 -0.020037
v 0.222487 -0.195909 0.021957
v -0.061138 -0.082221 -0.023564
v 0.195211 -0.162944 0.013231
v -0.094492 -0.083149 -0.024694
v 0.162469 -0.135207 0.005086
v -0.125413 -0.077360 -0.024875
v 0.126037 -0.122836 -0.001400
v -0.147024 -0.058518 -0.023342
v -0.063371 -0.089972 -0.008524
v 0.194707 -0.164260 0.020506
v -0.096057 -0.090646 -0.010076
v 0.160794 -0.140861 0.015079
v -0.128842 -0.086899 -0.011948
v 0.126420 -0.130302 0.011516
v -0.153395 -0.067787 -0.013401
v 0.093897 -0.119481 0.008007
v -0.166272 -0.039595 -0.014053
v 0.062502 -0.109577 0.004210
v -0.173915 -0.007719 -0.015491
v 0.025954 -0.104232 0.000832
v -0.021805 -0.096214 -0.004244
v 0.221880 -0.196397 0.026315
v -0.166785 -0.039067 -0.006797
v 0.061470 -0.108511 0.018796
v -0.174229 -0.007396 -0.011054
v 0.024877 -0.103125 0.016050
v -0.022969 -0.094963 0.012325
v 0.221569 -0.196077 0.030709
v -0.064607 -0.088609 0.009075
v 0.194199 -0.163736 0.027695
v -0.097197 -0.089422 0.006089
v 0.160110 -0.140156 0.024752
v -0.129897 -0.085800 0.002983
v 0.125587 -0.129444 0.023296
v -0.154234 -0.066928 -0.001574
v 0.092947 -0.118500 0.021447
v 0.193709 -0.161360 0.034698
v -0.097634 -0.079918 0.019593
v 0.160447 -0.133087 0.033914
v -0.128231 -0.074505 0.014803
v 0.123569 -0.120292 0.033492
v -0.149223 -0.056259 0.007721
v 0.085877 -0.111600 0.032892
v -0.163760 -0.034082 0.000232
v 0.052242 -0.102951 0.031815
v -0.174003 -0.006070 -0.006735
v 0.017296 -0.097709 0.029917
v -0.025505 -0.086928 0.026541
v 0.221565 -0.194959 0.034991
v -0.064424 -0.078752 0.022988
v 0.040823 -0.100254 0.044085
v -0.173398 -0.003919 -0.002658
v 0.008484 -0.094366 0.043199
v -0.024694 -0.079866 0.039672
v 0.222158 -0.192898 0.039080
v -0.056613 -0.066811 0.034946
v 0.193409 -0.158973 0.041232
v -0.089291 -0.067238 0.031340
v 0.156138 -0.127214 0.042226
v -0.120709 -0.061717 0.025146
v 0.116204 -0.112087 0.043263
v -0.145268 -0.046791 0.016305
v 0.076795 -0.106711 0.044119
v -0.162814 -0.030326 0.007188
v -0.074607 -0.052356 0.041346
v 0.152662 -0.125792 0.050086
v -0.110991 -0.044649 0.033579
v 0.110296 -0.111812 0.052856
v -0.140350 -0.034583 0.023722
v 0.075689 -0.106524 0.055421
v -0.159798 -0.022367 0.013114
v 0.043098 -0.098619 0.056765
v -0.172036 -0.000254 0.001210
v 0.012591 -0.089543 0.055993
v -0.015854 -0.075022 0.052422
v 0.223141 -0.190372 0.043319
v -0.042676 -0.060298 0.047128
v 0.194479 -0.155718 0.047189
v -0.169713 0.008171 0.004565
v 0.022781 -0.074963 0.066054
v -0.005247 -0.060878 0.062484
v 0.223532 -0.189604 0.048239
v -0.033809 -0.045578 0.056742
v 0.194291 -0.156221 0.053627
v -0.067554 -0.029619 0.048720
v 0.152134 -0.125552 0.057404
v -0.104759 -0.018183 0.038890
v 0.109254 -0.108652 0.061466
v -0.134426 -0.013339 0.028266
v 0.076134 -0.099776 0.064903
v -0.155418 -0.007168 0.017292
v 0.049011 -0.087344 0.066668
v -0.098799 0.005035 0.043932
v 0.110486 -0.100183 0.067778
v -0.126768 0.009973 0.032343
v 0.077877 -0.085618 0.071178
v -0.148511 0.011992 0.020174
v 0.053161 -0.069867 0.072680
v -0.163940 0.022325 0.006436
v 0.030574 -0.057754 0.072580
v 0.002690 -0.044243 0.069361
v 0.222398 -0.192875 0.052443
v -0.029018 -0.028345 0.063289
v 0.193271 -0.159642 0.059304
v -0.064348 -0.010477 0.054639
v 0.152034 -0.123988 0.063396
v 0.011270 -0.028075 0.075485
v 0.221568 -0.195120 0.054716
v -0.020680 -0.012611 0.068700
v 0.193223 -0.159955 0.062637
v -0.056561 0.004374 0.059676
v 0.153768 -0.121065 0.067677
v -0.091111 0.021370 0.049417
v 0.115494 -0.091196 0.073491
v -0.118415 0.026946 0.036734
v 0.085988 -0.071435 0.079265
v -0.140339 0.027288 0.022609
v 0.061902 -0.054721 0.081703
v -0.157168 0.034327 0.007609
v 0.039046 -0.042290 0.080148
v 0.237012 -0.218323 0.046636
v -0.161900 0.045397 -0.005327
v 0.237835 -0.215757 0.045286
v -0.160864 0.047553 -0.005854
v 0.238980 -0.212738 0.042596
v -0.159661 0.049849 -0.006813
v 0.240235 -0.210299 0.040333
v -0.158497 0.051900 -0.008120
v 0.241223 -0.208865 0.038838
v -0.157597 0.053378 -0.009687
v 0.242159 -0.208031 0.037272
v -0.156872 0.054487 -0.011480
v 0.243200 -0.207555 0.035421
v -0.156322 0.055196 -0.013450
v 0.244014 -0.207373 0.033254
v -0.155966 0.055479 -0.015523
v 0.244176 -0.207541 0.030942
v -0.155817 0.055326 -0.017619
v 0.243668 -0.208040 0.028732
v -0.155882 0.054743 -0.019659
v 0.242893 -0.208788 0.026843
v -0.156158 0.053753 -0.021563
v 0.242178 -0.209849 0.025298
v -0.156637 0.052390 -0.023262
v 0.241395 -0.211497 0.023900
v -0.157324 0.050692 -0.024710
v 0.240444 -0.214257 0.021850
v -0.158314 0.048462 -0.025857
v 0.239659 -0.217644 0.019490
v -0.159394 0.046039 -0.026634
v 0.239009 -0.220378 0.018431
v -0.160368 0.043819 -0.026984
v 0.238388 -0.221976 0.018661
v -0.161443 0.041632 -0.026909
v 0.238109 -0.222373 0.019334
v -0.163496 0.038936 -0.026630
v 0.238576 -0.220296 0.020401
v -0.167692 0.032563 -0.026003
v -0.171473 0.025383 -0.024335
v 0.238774 -0.218508 0.022342
v 0.238091 -0.218985 0.024986
v -0.172961 0.022215 -0.022264
v 0.237348 -0.219699 0.027410
v -0.173722 0.021000 -0.020423
v 0.236732 -0.220392 0.029457
v -0.174274 0.020289 -0.018451
v 0.236348 -0.220702 0.031485
v -0.174630 0.020006 -0.016378
v 0.236204 -0.220553 0.033525
v -0.174778 0.020158 -0.014282
v 0.236303 -0.219950 0.035520
v -0.174713 0.020741 -0.012242
v 0.236633 -0.218961 0.037507
v -0.174436 0.021735 -0.010336
v 0.237039 -0.217890 0.039868
v -0.173927 0.023209 -0.008601
v 0.237351 -0.217024 0.042476
v -0.172711 0.026658 -0.006821
v 0.236863 -0.218522 0.044618
v -0.169128 0.034041 -0.005692
v 0.236228 -0.220436 0.045909
v -0.164998 0.040481 -0.005408
v 0.122983 -0.077883 0.076799
v -0.112789 0.039651 0.040681
v 0.095648 -0.056683 0.083667
v -0.135375 0.037875 0.025297
v 0.068948 -0.038410 0.087585
v -0.153284 0.041025 0.008704
v 0.043731 -0.024631 0.086847
v 0.236414 -0.219944 0.046553
v -0.162977 0.043210 -0.005236
v 0.014931 -0.010271 0.082293
v 0.222241 -0.193150 0.055608
v -0.014865 0.003932 0.075360
v 0.195454 -0.154647 0.063654
v -0.049157 0.020161 0.066045
v 0.158694 -0.111767 0.069733
v -0.084411 0.036056 0.054651
v -0.005744 0.030978 0.070452
v 0.222901 -0.191519 0.055615
v 0.197412 -0.150912 0.063694
v 0.161856 -0.105909 0.070033
v 0.122557 -0.068705 0.076945
v 0.101341 -0.052095 0.081507
v 0.066509 -0.029163 0.086299
v 0.046126 -0.018162 0.086797
v 0.013809 -0.001501 0.083416
v -0.015027 0.012033 0.076951
v -0.046907 0.027791 0.067672
v -0.080850 0.043087 0.055206
v -0.110087 0.045669 0.041187
v -0.133534 0.042600 0.026125
v -0.151903 0.043724 0.008866
v 0.224929 -0.186925 0.054635
v 0.202141 -0.142823 0.063590
v 0.167713 -0.094409 0.069084
v 0.112104 -0.045084 0.073896
v 0.051424 -0.005107 0.078384
v 0.006225 0.018050 0.076277
v -0.015036 0.027808 0.072334
v -0.045099 0.043293 0.062129
v -0.073579 0.055338 0.049899
v -0.103575 0.055861 0.038196
v -0.129444 0.050552 0.025032
v -0.149565 0.048581 0.008292
v -0.092436 0.052437 0.046386
v -0.060895 0.043069 0.059722
v 0.140985 -0.076446 0.072568
v -0.119948 0.048086 0.033534
v 0.082510 -0.031780 0.080701
v -0.141857 0.046541 0.017615
v -0.157690 0.045805 0.000521
v 0.029693 -0.001333 0.082667
v 0.232642 -0.206820 0.050833
v -0.002628 0.014240 0.078536
v 0.212346 -0.168931 0.059731
v -0.030680 0.027778 0.071067
v 0.184416 -0.123856 0.067427
v 0.227761 -0.181144 0.051491
v 0.206848 -0.134279 0.059702
v 0.173665 -0.083494 0.065752
v 0.114365 -0.030090 0.070442
v 0.049205 0.013861 0.072710
v -0.005421 0.041988 0.066963
v -0.045746 0.059777 0.055907
v -0.071195 0.068618 0.045676
v -0.097239 0.066990 0.034377
v -0.123131 0.060206 0.021353
v -0.146154 0.054407 0.006325
v -0.058635 0.057051 0.053046
v -0.029471 0.043263 0.064255
v 0.144774 -0.063474 0.069440
v 0.189940 -0.114153 0.065518
v -0.086379 0.063323 0.041932
v -0.114250 0.056673 0.030279
v 0.078682 -0.014315 0.073833
v -0.138282 0.052735 0.015772
v -0.156076 0.049044 -0.000294
v 0.021852 0.018974 0.073520
v 0.234053 -0.203032 0.049026
v 0.216074 -0.162014 0.057628
v 0.230620 -0.175359 0.047496
v 0.211572 -0.126182 0.055521
v 0.180853 -0.071871 0.060928
v 0.123271 -0.012621 0.068001
v 0.058087 0.035487 0.073268
v 0.001809 0.063033 0.065942
v -0.040487 0.077614 0.053461
v -0.066044 0.084402 0.042529
v -0.088812 0.084730 0.030126
v -0.112277 0.079734 0.016601
v -0.140058 0.064999 0.003189
v -0.153617 0.053487 -0.001881
v -0.130439 0.066020 0.012025
v 0.025230 0.040516 0.071167
v 0.235884 -0.198678 0.045488
v 0.220081 -0.154846 0.053717
v -0.026659 0.062252 0.060130
v 0.195691 -0.104300 0.060838
v -0.056693 0.073327 0.049320
v 0.152338 -0.049334 0.066110
v -0.081031 0.077476 0.038364
v -0.105122 0.072875 0.025682
v 0.083429 0.004480 0.072203
v 0.233177 -0.169557 0.043937
v 0.214493 -0.119217 0.050536
v 0.182746 -0.066480 0.054722
v 0.126841 -0.002226 0.060692
v 0.064940 0.050486 0.065411
v 0.009589 0.077376 0.058151
v -0.033542 0.091145 0.047320
v -0.060244 0.096754 0.037916
v -0.082975 0.095389 0.025803
v -0.106735 0.088286 0.012233
v -0.137014 0.069769 -0.000043
v 0.157992 -0.038223 0.060833
v 0.200032 -0.096694 0.056335
v -0.075036 0.092121 0.035010
v -0.050581 0.089339 0.046480
v -0.096436 0.088976 0.021392
v 0.091798 0.022311 0.069585
v -0.122950 0.078720 0.007800
v -0.151249 0.057559 -0.003953
v 0.034377 0.060009 0.068915
v 0.237787 -0.194817 0.042368
v 0.223619 -0.147258 0.049529
v -0.019194 0.079442 0.056918
v 0.235067 -0.166382 0.040381
v 0.215910 -0.114869 0.043268
v 0.183594 -0.062168 0.044409
v 0.128714 0.004046 0.046284
v 0.068796 0.057774 0.047100
v 0.015561 0.084214 0.041152
v -0.026916 0.096554 0.032625
v -0.053784 0.100443 0.024983
v -0.077844 0.099627 0.016620
v -0.103596 0.092549 0.006479
v -0.135267 0.072457 -0.003613
v 0.040365 0.069871 0.054441
v 0.239282 -0.192265 0.040083
v -0.149872 0.059749 -0.006292
v 0.226061 -0.141169 0.044615
v -0.012057 0.089061 0.044739
v 0.201095 -0.092137 0.048727
v -0.043719 0.097684 0.036262
v 0.158854 -0.033031 0.050898
v -0.069040 0.099264 0.026864
v -0.091736 0.095112 0.015743
v 0.095068 0.032094 0.056149
v -0.120036 0.082877 0.003523
v 0.237398 -0.164612 0.036695
v 0.219211 -0.111487 0.037064
v 0.187379 -0.057375 0.036751
v 0.133405 0.010383 0.035209
v 0.074541 0.066432 0.032675
v 0.020895 0.092695 0.026931
v -0.023509 0.101894 0.020085
v -0.051104 0.103966 0.014679
v -0.075248 0.102992 0.007705
v -0.101559 0.095575 -0.000384
v -0.133919 0.074383 -0.007621
v -0.064571 0.102106 0.016115
v -0.039120 0.100996 0.023152
v 0.161434 -0.027837 0.040543
v -0.088560 0.098941 0.007929
v 0.098776 0.038973 0.040389
v -0.117999 0.085918 -0.001537
v -0.148796 0.061390 -0.008951
v 0.045823 0.077780 0.037567
v 0.240681 -0.190902 0.037705
v 0.228330 -0.138076 0.039517
v -0.006728 0.095070 0.029658
v 0.202759 -0.088198 0.040351
v 0.240209 -0.163318 0.032315
v 0.225165 -0.107818 0.030207
v 0.194588 -0.051892 0.026736
v 0.139889 0.016936 0.021322
v 0.079746 0.072354 0.015978
v 0.025083 0.099093 0.010498
v -0.019588 0.108813 0.004884
v -0.048020 0.108716 0.000593
v -0.073246 0.105967 -0.003382
v -0.100208 0.097259 -0.007908
v -0.132964 0.075435 -0.011933
v 0.242357 -0.190073 0.034935
v -0.147981 0.062441 -0.011872
v 0.051098 0.085487 0.022364
v 0.232226 -0.135598 0.034276
v -0.002566 0.102589 0.015577
v 0.208511 -0.083505 0.033053
v -0.036201 0.106002 0.010456
v 0.167300 -0.021873 0.030576
v -0.062192 0.105908 0.005300
v -0.086734 0.101753 -0.000808
v 0.104740 0.046328 0.026500
v -0.116544 0.087870 -0.007173
v 0.241698 -0.162931 0.027506
v 0.228273 -0.106503 0.022400
v 0.198790 -0.049747 0.016181
v 0.144115 0.019703 0.007261
v 0.083604 0.075654 -0.001090
v 0.028172 0.102368 -0.006958
v -0.017404 0.112864 -0.010947
v -0.046256 0.112047 -0.012929
v -0.071922 0.106903 -0.014370
v -0.099355 0.097473 -0.015629
v -0.132429 0.075573 -0.016379
v 0.173651 -0.017105 0.018056
v -0.085396 0.103123 -0.010310
v -0.059943 0.109332 -0.007668
v 0.110305 0.051868 0.010483
v -0.115593 0.088647 -0.013110
v -0.147453 0.062862 -0.014946
v 0.055380 0.090299 0.004584
v 0.243732 -0.189668 0.031701
v 0.235910 -0.133832 0.028181
v 0.001034 0.108795 -0.000879
v 0.214767 -0.079703 0.024221
v -0.033161 0.112107 -0.004905
v 0.240883 -0.164024 0.022642
v 0.226259 -0.108968 0.014507
v 0.196066 -0.053445 0.005565
v 0.141857 0.014884 -0.006705
v 0.082136 0.069880 -0.017874
v 0.027523 0.096573 -0.024017
v -0.017391 0.106548 -0.026176
v -0.046143 0.106781 -0.025941
v -0.071703 0.104378 -0.025185
v -0.099120 0.096139 -0.023282
v -0.132337 0.074790 -0.020790
v 0.056602 0.089034 -0.012713
v 0.236357 -0.134303 0.021746
v 0.243971 -0.189918 0.028272
v 0.002219 0.107571 -0.017640
v 0.215418 -0.080391 0.014861
v -0.032167 0.111082 -0.018963
v 0.174482 -0.017982 0.006122
v -0.059099 0.108461 -0.019608
v -0.084732 0.102439 -0.019693
v 0.111414 0.050715 -0.005261
v -0.115169 0.088210 -0.019106
v -0.147233 0.062635 -0.018055
v 0.238700 -0.165962 0.018146
v 0.221290 -0.113645 0.007488
v 0.190285 -0.060381 -0.004462
v 0.137325 0.006338 -0.020270
v 0.079263 0.061565 -0.034104
v 0.025613 0.087834 -0.039781
v -0.019215 0.097471 -0.040621
v -0.047272 0.100021 -0.039488
v -0.072162 0.099817 -0.035897
v -0.099420 0.093375 -0.030599
v -0.132690 0.073118 -0.024996
v -0.084739 0.099701 -0.028991
v -0.059544 0.103181 -0.032133
v 0.108088 0.042866 -0.020930
v -0.115287 0.086576 -0.024943
v -0.147329 0.061771 -0.021080
v 0.054801 0.081665 -0.030035
v 0.243055 -0.190797 0.024971
v 0.233539 -0.136968 0.015515
v 0.000895 0.099020 -0.033371
v 0.210416 -0.085491 0.005885
v -0.033087 0.102794 -0.033557
v 0.169896 -0.024572 -0.006342
v 0.236897 -0.168267 0.014466
v 0.218869 -0.117914 0.001433
v 0.187581 -0.066258 -0.011817
v 0.134360 -0.001548 -0.031228
v 0.075604 0.050796 -0.048526
v 0.022135 0.077287 -0.053972
v -0.020889 0.090347 -0.052636
v -0.048517 0.095025 -0.049447
v -0.073519 0.095177 -0.044507
v -0.100507 0.089371 -0.037170
v -0.133483 0.070620 -0.028833
v -0.001333 0.089510 -0.046691
v 0.205707 -0.091239 -0.001393
v 0.230396 -0.140211 0.010195
v -0.034250 0.095985 -0.045681
v 0.165443 -0.031959 -0.016077
v -0.060423 0.097837 -0.042511
v -0.085353 0.095640 -0.037399
v 0.104070 0.033529 -0.034349
v -0.115957 0.083817 -0.030386
v -0.147738 0.060302 -0.023904
v 0.051632 0.071795 -0.044610
v 0.241776 -0.192032 0.022145
v 0.235494 -0.171943 0.011174
v 0.218450 -0.123279 -0.005260
v 0.188562 -0.072338 -0.021234
v 0.148751 -0.021396 -0.038565
v 0.122527 0.003814 -0.050448
v 0.084526 0.035404 -0.065228
v 0.064953 0.048658 -0.069784
v 0.029313 0.065223 -0.072768
v 0.006455 0.072457 -0.071460
v -0.025785 0.082930 -0.067195
v -0.053139 0.089440 -0.062492
v -0.077357 0.089606 -0.053616
v -0.102853 0.084291 -0.042635
v -0.134740 0.067428 -0.032188
v -0.117297 0.080058 -0.035190
v -0.087443 0.090693 -0.044947
v 0.102729 0.024711 -0.050478
v -0.148448 0.058283 -0.026423
v 0.048587 0.061558 -0.062322
v 0.240713 -0.193739 0.019816
v 0.228842 -0.144029 0.005328
v -0.005122 0.081459 -0.062048
v 0.205208 -0.096356 -0.009270
v -0.037000 0.090769 -0.058687
v 0.165029 -0.039026 -0.025906
v -0.063371 0.093431 -0.053257
v 0.233400 -0.178226 0.008164
v 0.216174 -0.130920 -0.009540
v 0.187688 -0.078718 -0.026712
v 0.151690 -0.035564 -0.042440
v 0.114510 -0.006096 -0.057766
v 0.082615 0.017756 -0.069834
v 0.055955 0.035075 -0.076169
v 0.026366 0.048616 -0.078530
v -0.003813 0.058992 -0.076724
v -0.032075 0.068647 -0.072208
v -0.058361 0.076493 -0.066057
v -0.082638 0.078374 -0.057145
v -0.107817 0.075143 -0.046466
v -0.137351 0.062212 -0.035095
v 0.205170 -0.101976 -0.016208
v 0.227052 -0.150788 0.001052
v -0.042448 0.080965 -0.068464
v -0.014747 0.071767 -0.073013
v 0.170638 -0.049632 -0.032324
v -0.068240 0.085124 -0.061058
v 0.135718 -0.013135 -0.047939
v -0.091368 0.083759 -0.050265
v 0.100235 0.015597 -0.063207
v -0.119626 0.075299 -0.039191
v 0.073279 0.035989 -0.072429
v -0.149507 0.055765 -0.028592
v 0.045443 0.051415 -0.076369
v 0.239526 -0.196611 0.017734
v 0.014852 0.062852 -0.076977
v 0.231070 -0.184562 0.004677
v 0.212000 -0.139585 -0.013138
v 0.181157 -0.090955 -0.030835
v 0.143805 -0.052282 -0.045388
v 0.106037 -0.025470 -0.057447
v 0.073077 -0.003495 -0.067325
v 0.046506 0.012714 -0.073314
v 0.018273 0.026646 -0.076273
v -0.010178 0.039010 -0.076056
v -0.037088 0.050626 -0.072842
v -0.063177 0.060366 -0.067620
v -0.090565 0.060121 -0.059931
v -0.118095 0.055023 -0.049825
v -0.143054 0.051216 -0.037492
v 0.064238 0.016065 -0.072199
v 0.091786 -0.003321 -0.063976
v -0.151603 0.051413 -0.030367
v -0.126579 0.062047 -0.042550
v 0.036288 0.031211 -0.076629
v 0.238040 -0.200911 0.014958
v 0.006918 0.043798 -0.077297
v 0.224053 -0.158939 -0.002454
v -0.021766 0.054430 -0.074673
v 0.201417 -0.110198 -0.020131
v -0.048263 0.064652 -0.069809
v 0.166124 -0.061295 -0.037058
v -0.073852 0.070087 -0.063079
v 0.129084 -0.029433 -0.050952
v -0.099530 0.067119 -0.053370
v 0.228648 -0.190758 0.002043
v 0.207794 -0.148646 -0.016366
v 0.175594 -0.102246 -0.033357
v 0.141185 -0.066101 -0.046960
v 0.108147 -0.042005 -0.059508
v 0.075539 -0.022062 -0.069454
v 0.048520 -0.007176 -0.075910
v 0.020233 0.006337 -0.079667
v -0.008054 0.019360 -0.080173
v -0.035394 0.033253 -0.076688
v -0.065069 0.046576 -0.070308
v -0.096415 0.048493 -0.062960
v -0.123925 0.044873 -0.052916
v -0.146214 0.045132 -0.039055
v -0.049817 0.047971 -0.071557
v -0.023618 0.035374 -0.076518
v 0.159126 -0.075523 -0.039691
v 0.196281 -0.120680 -0.024103
v -0.078789 0.055511 -0.065315
v 0.125180 -0.046509 -0.052086
v -0.108086 0.050330 -0.056812
v 0.087908 -0.022476 -0.063490
v -0.133952 0.048280 -0.045401
v 0.059747 -0.004821 -0.071042
v -0.153860 0.046763 -0.031625
v 0.032283 0.009538 -0.075936
v 0.236681 -0.205747 0.011864
v 0.003985 0.022848 -0.077836
v 0.220559 -0.166637 -0.005813
v 0.226732 -0.195461 0.001466
v 0.203044 -0.156711 -0.015961
v 0.169357 -0.113552 -0.033582
v 0.136201 -0.080104 -0.049687
v 0.108481 -0.058942 -0.062945
v 0.080952 -0.041470 -0.073504
v 0.054219 -0.027320 -0.080149
v 0.025463 -0.013548 -0.083007
v -0.003664 0.000381 -0.082655
v -0.036373 0.016994 -0.080195
v -0.071628 0.033608 -0.074719
v -0.102546 0.037910 -0.065330
v -0.127902 0.036806 -0.053414
v -0.148497 0.040219 -0.039244
v -0.155376 0.043423 -0.032181
v -0.137295 0.041847 -0.046812
v 0.037412 -0.010558 -0.080867
v 0.065447 -0.024363 -0.075490
v 0.235500 -0.209762 0.010452
v 0.008730 0.002862 -0.082573
v 0.217092 -0.173818 -0.007391
v -0.019972 0.016765 -0.081192
v 0.190977 -0.130611 -0.025341
v -0.051218 0.033130 -0.076462
v 0.154164 -0.087684 -0.041471
v -0.084266 0.044031 -0.068968
v 0.125187 -0.061429 -0.054963
v -0.113357 0.041305 -0.059559
v 0.093001 -0.040361 -0.067016
v 0.225578 -0.198301 0.002044
v 0.199577 -0.163527 -0.015212
v 0.162941 -0.124346 -0.031846
v 0.128152 -0.094029 -0.048442
v 0.101257 -0.074533 -0.062760
v 0.077606 -0.057987 -0.072008
v 0.053668 -0.044879 -0.075780
v 0.025305 -0.030552 -0.076977
v -0.006289 -0.015062 -0.076601
v -0.042740 0.002344 -0.074419
v -0.078996 0.019700 -0.070919
v -0.108234 0.025959 -0.062155
v -0.132245 0.027344 -0.050439
v -0.151719 0.034600 -0.038236
v 0.147349 -0.100563 -0.041658
v 0.185024 -0.140333 -0.024125
v -0.091399 0.031595 -0.069846
v -0.057587 0.018694 -0.076321
v 0.119239 -0.077016 -0.057155
v -0.117935 0.031111 -0.058161
v 0.092545 -0.057789 -0.069540
v -0.140755 0.034765 -0.045920
v 0.068537 -0.043257 -0.077048
v -0.157046 0.040049 -0.031996
v 0.040811 -0.029350 -0.080251
v 0.234531 -0.212220 0.010703
v 0.011704 -0.015008 -0.080931
v 0.214498 -0.179315 -0.007212
v -0.020674 0.000593 -0.079373
v 0.225288 -0.198444 0.003576
v 0.198247 -0.166049 -0.012766
v 0.159213 -0.130310 -0.028310
v 0.120401 -0.104523 -0.042680
v 0.090382 -0.087985 -0.053903
v 0.066792 -0.072525 -0.061866
v 0.044799 -0.060989 -0.066508
v 0.016873 -0.047162 -0.068887
v -0.015842 -0.030896 -0.069209
v -0.052068 -0.012434 -0.067697
v -0.086996 0.005647 -0.064041
v -0.115737 0.012867 -0.056600
v -0.139186 0.015624 -0.047029
v -0.157042 0.026142 -0.036423
v 0.036102 -0.046535 -0.072051
v 0.062014 -0.059462 -0.069708
v 0.234060 -0.213080 0.011607
v -0.160002 0.035903 -0.031356
v 0.006177 -0.031188 -0.073094
v 0.213083 -0.182594 -0.006014
v -0.028843 -0.014506 -0.071916
v 0.181302 -0.147438 -0.022213
v -0.065664 0.004268 -0.069493
v 0.140438 -0.111317 -0.038256
v -0.098308 0.018570 -0.064310
v 0.109663 -0.090962 -0.052762
v -0.123657 0.020033 -0.053915
v 0.083009 -0.072455 -0.063666
v -0.145712 0.026017 -0.043387
v 0.226294 -0.194017 0.006276
v 0.198416 -0.162601 -0.008758
v 0.157899 -0.130328 -0.023158
v 0.116730 -0.111341 -0.036463
v 0.084283 -0.100989 -0.046687
v 0.059394 -0.086904 -0.054330
v 0.035868 -0.074723 -0.059420
v 0.007763 -0.061337 -0.062028
v -0.023025 -0.045105 -0.062678
v -0.058555 -0.026889 -0.061326
v -0.095314 -0.012635 -0.057408
v -0.125413 -0.007144 -0.050950
v -0.148259 -0.002169 -0.043209
v -0.164680 0.011905 -0.034183
v -0.107102 0.002183 -0.057661
v -0.074078 -0.010074 -0.063188
v 0.101829 -0.102180 -0.045296
v 0.136605 -0.116059 -0.033212
v -0.132722 0.004481 -0.049663
v 0.073045 -0.086147 -0.054321
v -0.153544 0.012247 -0.040571
v 0.052279 -0.073458 -0.060733
v -0.165795 0.026815 -0.030283
v 0.026605 -0.061296 -0.064498
v 0.234661 -0.210406 0.013112
v -0.003194 -0.046322 -0.066136
v 0.213281 -0.180762 -0.003463
v -0.037627 -0.028668 -0.065676
v 0.180040 -0.148010 -0.018368
v 0.225973 -0.192136 0.010974
v 0.198348 -0.159250 -0.002747
v 0.157359 -0.131673 -0.016559
v 0.115551 -0.118188 -0.028334
v 0.083352 -0.112126 -0.037487
v 0.054535 -0.102877 -0.045011
v 0.026113 -0.091781 -0.049738
v -0.002088 -0.077184 -0.052185
v -0.029516 -0.062024 -0.052710
v -0.062619 -0.048495 -0.051909
v -0.101193 -0.038013 -0.049303
v -0.132271 -0.030038 -0.044134
v -0.153768 -0.019537 -0.037839
v -0.168648 0.000681 -0.030307
v -0.170961 0.016417 -0.027918
v -0.010964 -0.062001 -0.057980
v 0.017341 -0.076794 -0.056409
v 0.213889 -0.176224 0.001145
v 0.235010 -0.207688 0.015916
v -0.041795 -0.045543 -0.057577
v 0.179773 -0.145511 -0.012877
v -0.079338 -0.030035 -0.055519
v 0.135263 -0.120453 -0.026758
v -0.115181 -0.021414 -0.050747
v 0.099055 -0.112538 -0.037767
v -0.140765 -0.015954 -0.044174
v 0.069847 -0.101521 -0.046521
v -0.160314 -0.004366 -0.036796
v 0.044855 -0.089992 -0.052889
v 0.224441 -0.193529 0.015618
v 0.196957 -0.159969 0.003319
v 0.157657 -0.129323 -0.008913
v 0.117106 -0.115802 -0.018867
v 0.080728 -0.111820 -0.026691
v 0.046135 -0.105311 -0.033209
v 0.014843 -0.098649 -0.037978
v -0.015178 -0.084527 -0.040898
v -0.043871 -0.070011 -0.042122
v -0.076111 -0.066684 -0.042465
v -0.110624 -0.060011 -0.040965
v -0.139120 -0.046077 -0.037236
v -0.158748 -0.030293 -0.031922
v -0.171033 -0.004178 -0.026153
v -0.172835 0.024857 -0.020677
v -0.146951 -0.033510 -0.038079
v -0.122112 -0.044530 -0.043348
v 0.065546 -0.108871 -0.036116
v 0.098678 -0.116000 -0.028096
v -0.164133 -0.015587 -0.031680
v 0.034804 -0.101565 -0.042033
v -0.173053 0.011473 -0.024882
v 0.005127 -0.089999 -0.045705
v 0.234067 -0.208197 0.019681
v -0.022337 -0.074096 -0.047334
v 0.212885 -0.175516 0.006865
v -0.050965 -0.061960 -0.047469
v 0.179354 -0.143861 -0.006325
v -0.086927 -0.055376 -0.046639
v 0.134777 -0.120974 -0.018875
v 0.223022 -0.195329 0.019846
v 0.195149 -0.162740 0.009744
v 0.161454 -0.133037 0.000204
v 0.123683 -0.118735 -0.007540
v 0.084127 -0.112270 -0.014056
v 0.049163 -0.105567 -0.019338
v 0.016113 -0.100033 -0.023448
v -0.021605 -0.086333 -0.027320
v -0.057714 -0.075425 -0.029864
v -0.091153 -0.076923 -0.031008
v -0.121624 -0.070984 -0.030283
v -0.144273 -0.053912 -0.027670
v -0.161306 -0.034446 -0.024815
v -0.172523 -0.006333 -0.022011
v 0.210917 -0.177956 0.012139
v 0.232954 -0.209360 0.023091
v -0.067572 -0.070478 -0.036665
v -0.035811 -0.076979 -0.035392
v 0.178674 -0.145500 0.000837
v -0.101117 -0.071967 -0.036802
v 0.139550 -0.120020 -0.009322
v -0.129967 -0.057596 -0.034276
v 0.100981 -0.114836 -0.017082
v -0.151910 -0.042806 -0.030634
v 0.062624 -0.107539 -0.023876
v -0.166977 -0.020381 -0.026216
v 0.029981 -0.103200 -0.028883
v -0.174249 0.009579 -0.022098
v -0.002724 -0.093502 -0.032922
v 0.222118 -0.196313 0.024133
v 0.195304 -0.163139 0.016844
v 0.162216 -0.137675 0.010067
v 0.126937 -0.127163 0.004978
v 0.092655 -0.117351 0.000526
v 0.060767 -0.107513 -0.003515
v 0.024523 -0.102421 -0.007151
v -0.021998 -0.094484 -0.012383
v -0.062672 -0.088366 -0.016639
v -0.095624 -0.088509 -0.017793
v -0.127741 -0.083388 -0.018962
v -0.150138 -0.063528 -0.018845
v -0.163781 -0.037248 -0.017671
v -0.173518 -0.007425 -0.017701
v 0.071233 -0.109225 -0.009413
v 0.107199 -0.119831 -0.004201
v -0.168534 -0.022447 -0.020541
v -0.154917 -0.047347 -0.022134
v 0.039008 -0.104062 -0.013413
v -0.175074 0.008514 -0.019165
v -0.000119 -0.096356 -0.017544
v 0.232062 -0.210401 0.026089
v -0.043247 -0.084890 -0.022236
v 0.209718 -0.179579 0.017642
v -0.077591 -0.081988 -0.024269
v 0.179384 -0.147630 0.008967
v -0.110873 -0.082551 -0.024901
v 0.144622 -0.126805 0.001635
v -0.137540 -0.068778 -0.024403
v 0.221734 -0.196349 0.028525
v 0.194107 -0.164907 0.024142
v 0.159668 -0.142396 0.020006
v 0.125636 -0.131285 0.017758
v 0.093565 -0.120077 0.015098
v 0.062129 -0.110473 0.011640
v 0.025717 -0.104894 0.008563
v -0.022042 -0.096082 0.004111
v -0.063878 -0.089241 0.000285
v -0.096453 -0.090557 -0.001942
v -0.129380 -0.087671 -0.004388
v -0.155215 -0.069417 -0.007437
v -0.167835 -0.040774 -0.010412
v -0.174156 -0.007668 -0.013270
v -0.079594 -0.089570 -0.009487
v -0.044831 -0.092240 -0.006837
v 0.178594 -0.150515 0.017650
v 0.209128 -0.180280 0.023450
v -0.112693 -0.090614 -0.010778
v 0.142911 -0.134561 0.013002
v -0.142890 -0.079199 -0.013009
v 0.110415 -0.125854 0.010032
v -0.160898 -0.054118 -0.013575
v 0.077707 -0.113318 0.005902
v -0.170411 -0.024144 -0.014752
v 0.046012 -0.107070 0.002648
v -0.175602 0.008094 -0.016091
v 0.002894 -0.100625 -0.001448
v 0.231542 -0.210813 0.029110
v 0.221500 -0.195676 0.032876
v 0.194294 -0.162087 0.031203
v 0.160856 -0.136262 0.029372
v 0.125278 -0.125454 0.028425
v 0.090768 -0.115378 0.027279
v 0.058717 -0.105364 0.025551
v 0.022371 -0.100226 0.023190
v -0.024276 -0.092087 0.019914
v -0.065030 -0.085807 0.016875
v -0.097830 -0.086178 0.013412
v -0.129757 -0.081310 0.009518
v -0.151729 -0.061896 0.003601
v -0.164802 -0.036197 -0.003243
v -0.174143 -0.006782 -0.008876
v -0.170823 -0.023720 -0.008919
v -0.161546 -0.053452 -0.004418
v 0.044954 -0.105981 0.017601
v 0.076712 -0.112289 0.019982
v -0.175822 0.008320 -0.012982
v 0.001786 -0.099473 0.014235
v 0.231327 -0.210591 0.032155
v -0.046047 -0.090897 0.010550
v 0.208717 -0.179856 0.029270
v -0.080804 -0.088254 0.007668
v 0.177996 -0.149897 0.026125
v -0.113769 -0.089474 0.004489
v 0.142149 -0.133776 0.023779
v -0.143889 -0.078171 0.001096
v 0.109518 -0.124931 0.022702
v 0.221804 -0.194074 0.037059
v 0.193162 -0.160655 0.038075
v 0.158780 -0.130246 0.038237
v 0.120430 -0.115382 0.038460
v 0.080430 -0.108366 0.038463
v 0.045131 -0.101330 0.037887
v 0.011834 -0.095794 0.036503
v -0.025899 -0.082065 0.032902
v -0.061847 -0.071162 0.028609
v -0.095157 -0.072897 0.025343
v -0.125183 -0.067424 0.019738
v -0.147058 -0.051049 0.011683
v -0.163323 -0.032370 0.003698
v -0.173750 -0.005071 -0.004672
v 0.177615 -0.145754 0.034320
v 0.208499 -0.178313 0.034939
v -0.113886 -0.079500 0.017488
v -0.080818 -0.078609 0.021343
v 0.142366 -0.124470 0.033610
v -0.140087 -0.066176 0.011522
v 0.104550 -0.117075 0.033326
v -0.156754 -0.045456 0.003827
v 0.068304 -0.106072 0.032338
v -0.169759 -0.021186 -0.003230
v 0.035864 -0.100791 0.031089
v -0.175725 0.009185 -0.009957
v -0.003392 -0.093095 0.028359
v 0.231422 -0.209742 0.035127
v -0.046561 -0.081422 0.024688
v 0.222635 -0.191668 0.041134
v 0.194031 -0.157026 0.044234
v 0.153734 -0.125348 0.046106
v 0.112372 -0.110924 0.048030
v 0.075294 -0.106349 0.049812
v 0.040159 -0.099520 0.050422
v 0.008541 -0.092609 0.049793
v -0.021390 -0.078331 0.046373
v -0.049765 -0.063999 0.041381
v -0.081742 -0.061087 0.036909
v -0.115668 -0.054961 0.030083
v -0.143218 -0.041867 0.020646
v -0.161743 -0.027211 0.010420
v -0.172832 -0.002327 -0.000716
v 0.024789 -0.098107 0.043860
v 0.057805 -0.102644 0.044114
v -0.175308 0.010670 -0.007122
v -0.168991 -0.018309 0.002249
v -0.008088 -0.088310 0.041851
v 0.231897 -0.208269 0.038034
v -0.040948 -0.071763 0.037185
v 0.208925 -0.175910 0.040264
v -0.072501 -0.065496 0.033038
v 0.175758 -0.142523 0.041886
v -0.105796 -0.067354 0.028964
v 0.135874 -0.116242 0.042590
v -0.133860 -0.053634 0.020646
v 0.096666 -0.110400 0.043895
v -0.154921 -0.039707 0.011920
v 0.223517 -0.189593 0.045679
v 0.194586 -0.155395 0.050283
v 0.152366 -0.126524 0.053936
v 0.109486 -0.111906 0.057441
v 0.076416 -0.104970 0.060572
v 0.046904 -0.095189 0.062397
v 0.018172 -0.083906 0.061498
v -0.009892 -0.069230 0.057785
v -0.036958 -0.054378 0.052214
v -0.069529 -0.041514 0.045107
v -0.107261 -0.031837 0.036259
v -0.137238 -0.024929 0.026044
v -0.157529 -0.015663 0.015362
v -0.171000 0.003106 0.002984
v -0.092936 -0.049369 0.037919
v -0.057482 -0.055365 0.044265
v 0.129801 -0.115837 0.051380
v 0.175421 -0.139887 0.048768
v -0.127217 -0.039315 0.028705
v 0.092848 -0.109993 0.054288
v -0.150960 -0.029385 0.018568
v 0.058981 -0.102292 0.056247
v -0.166888 -0.012749 0.007307
v 0.027738 -0.094707 0.056752
v -0.174494 0.012957 -0.004501
v -0.002040 -0.082937 0.054520
v 0.232536 -0.206606 0.041345
v -0.029209 -0.067041 0.049892
v 0.210153 -0.172719 0.045349
v 0.223159 -0.190771 0.050597
v 0.193777 -0.157820 0.056783
v 0.151975 -0.124227 0.060537
v 0.109554 -0.104010 0.064891
v 0.076130 -0.092661 0.068376
v 0.050577 -0.077906 0.069897
v 0.026692 -0.065387 0.069679
v -0.001336 -0.051939 0.066363
v -0.031735 -0.036168 0.060484
v -0.066577 -0.018716 0.051975
v -0.102313 -0.005418 0.041472
v -0.131167 -0.001220 0.030386
v -0.152655 0.002355 0.018895
v -0.167505 0.014811 0.005723
v -0.172796 0.018308 -0.001947
v -0.163712 -0.000868 0.011239
v 0.008739 -0.068073 0.064508
v 0.036340 -0.081405 0.066849
v 0.232949 -0.205542 0.045078
v -0.019314 -0.053380 0.059925
v 0.210345 -0.172567 0.051207
v -0.049652 -0.037572 0.052984
v 0.174924 -0.140516 0.055620
v -0.086399 -0.022821 0.044000
v 0.129177 -0.114170 0.059283
v -0.121150 -0.015275 0.033586
v 0.091889 -0.105188 0.063493
v -0.145508 -0.011071 0.022875
v 0.061886 -0.093345 0.065892
v 0.237409 -0.222681 0.044126
v 0.221737 -0.194785 0.053763
v 0.193013 -0.160658 0.061226
v 0.152552 -0.123454 0.065829
v 0.112382 -0.096300 0.070546
v 0.081302 -0.078640 0.074523
v 0.056999 -0.062513 0.076328
v 0.034696 -0.050630 0.075794
v 0.006954 -0.036706 0.072176
v -0.025298 -0.020949 0.065804
v -0.060859 -0.003358 0.057065
v -0.094813 0.013696 0.046512
v -0.122175 0.019494 0.034391
v -0.144023 0.020605 0.021342
v -0.160111 0.029299 0.006934
v -0.113878 0.009163 0.038119
v -0.082050 -0.001868 0.049532
v 0.093663 -0.093846 0.069958
v 0.129628 -0.108894 0.065349
v -0.138105 0.010023 0.026434
v 0.064101 -0.076961 0.071914
v -0.157372 0.016185 0.013493
v 0.042768 -0.063771 0.073062
v -0.167908 0.028991 -0.000404
v 0.016981 -0.051352 0.071303
v 0.232180 -0.207839 0.048182
v -0.012543 -0.036528 0.066706
v 0.209051 -0.176399 0.056326
v -0.046435 -0.019638 0.059226
v 0.174383 -0.142185 0.061553
v 0.221811 -0.194424 0.055293
v 0.194015 -0.157799 0.063455
v 0.155811 -0.117007 0.068962
v 0.119365 -0.085003 0.075828
v 0.091004 -0.063988 0.083096
v 0.066470 -0.046625 0.086299
v 0.042351 -0.033276 0.084345
v 0.014324 -0.019004 0.079053
v -0.016701 -0.004046 0.071997
v -0.052374 0.012398 0.062707
v -0.087698 0.028676 0.052311
v -0.115393 0.033325 0.038996
v -0.137511 0.032762 0.023964
v -0.155009 0.037984 0.008236
v 0.231345 -0.210284 0.049974
v -0.162231 0.038196 0.000148
v -0.004003 -0.020348 0.072490
v 0.025507 -0.035498 0.077959
v 0.208479 -0.177854 0.059081
v -0.038381 -0.004481 0.064340
v 0.175104 -0.141055 0.065429
v -0.074414 0.013319 0.054723
v 0.132767 -0.103429 0.070156
v -0.105931 0.026418 0.043487
v 0.100502 -0.081558 0.076837
v -0.129568 0.026117 0.029626
v 0.072833 -0.062000 0.080837
v -0.149870 0.030295 0.015361
v 0.051297 -0.048577 0.081559
v 0.237608 -0.222214 0.045271
v -0.163404 0.044317 -0.006928
v 0.238225 -0.220402 0.044839
v -0.162534 0.046160 -0.007191
v 0.239017 -0.217938 0.042953
v -0.161616 0.048009 -0.007821
v 0.240113 -0.215482 0.040618
v -0.160610 0.049865 -0.008789
v 0.241062 -0.213900 0.039131
v -0.159760 0.051313 -0.010016
v 0.241851 -0.212982 0.037863
v -0.159069 0.052419 -0.011453
v 0.242695 -0.212446 0.036421
v -0.158522 0.053198 -0.013067
v 0.243533 -0.212172 0.034698
v -0.158134 0.053623 -0.014800
v 0.243967 -0.212165 0.032762
v -0.157917 0.053679 -0.016589
v 0.243805 -0.212454 0.030807
v -0.157882 0.053364 -0.018363
v 0.243213 -0.212982 0.029042
v -0.158028 0.052689 -0.020054
v 0.242575 -0.213728 0.027590
v -0.158351 0.051680 -0.021599
v 0.241962 -0.214829 0.026369
v -0.158846 0.050371 -0.022945
v 0.241215 -0.216623 0.025002
v -0.159531 0.048754 -0.024057
v 0.240434 -0.219406 0.022909
v -0.160410 0.046767 -0.024878
v 0.239890 -0.222118 0.021313
v -0.161249 0.044837 -0.025358
v 0.239321 -0.223977 0.021067
v -0.162092 0.042967 -0.025470
v 0.238913 -0.224835 0.021508
v -0.163277 0.041022 -0.025296
v 0.238959 -0.224280 0.022221
v -0.165916 0.037577 -0.024991
v 0.239474 -0.221911 0.023459
v -0.169880 0.030783 -0.024068
v 0.239145 -0.221703 0.025511
v -0.171980 0.026454 -0.022291
v 0.238504 -0.222233 0.027775
v 0.237911 -0.222878 0.029640
v -0.173385 0.024066 -0.019057
v 0.237474 -0.223328 0.031365
v -0.173774 0.023641 -0.017323
v 0.237251 -0.223397 0.033106
v -0.173990 0.023585 -0.015534
v 0.237228 -0.223075 0.034832
v -0.174026 0.023900 -0.013761
v 0.237424 -0.222377 0.036518
v -0.173879 0.024575 -0.012069
v 0.237758 -0.221459 0.038327
v -0.173554 0.025597 -0.010518
v 0.238083 -0.220593 0.040544
v -0.172916 0.027418 -0.009049
v 0.238119 -0.220501 0.042631
v -0.171041 0.031979 -0.007638
v -0.167178 0.038875 -0.007157
v 0.237257 -0.223131 0.044904
v -0.164573 0.042355 -0.006985
v 0.109348 -0.067299 0.080599
v 0.139071 -0.092126 0.072945
v -0.124388 0.037750 0.032991
v -0.099744 0.040182 0.048026
v 0.081658 -0.046609 0.086065
v -0.145230 0.039368 0.017276
v 0.056956 -0.031711 0.087920
v -0.159352 0.042422 0.000591
v 0.029290 -0.017385 0.084841
v 0.231693 -0.209300 0.050806
v 0.000393 -0.003222 0.079161
v 0.209746 -0.174424 0.059985
v -0.031307 0.011628 0.070960
v 0.178594 -0.133712 0.066804
v -0.067283 0.028695 0.060618
v 0.232193 -0.208611 0.050765
v 0.210881 -0.171875 0.059925
v 0.181388 -0.128803 0.067011
v 0.141140 -0.084768 0.073243
v 0.111494 -0.062195 0.079859
v 0.083412 -0.039170 0.084125
v 0.056814 -0.025902 0.087474
v 0.029432 -0.009182 0.085528
v -0.000645 0.005306 0.080516
v -0.030241 0.019383 0.072689
v -0.064135 0.036166 0.061842
v -0.096339 0.046666 0.048192
v -0.122373 0.043237 0.033937
v -0.143448 0.043134 0.017722
v -0.158591 0.044145 0.000430
v 0.233383 -0.205475 0.050059
v 0.214098 -0.165626 0.059069
v 0.187343 -0.118971 0.067197
v 0.142577 -0.069575 0.070827
v 0.080264 -0.022729 0.076831
v 0.026255 0.008686 0.077894
v -0.004152 0.020608 0.075729
v -0.030838 0.035907 0.067653
v -0.058748 0.049856 0.056093
v -0.088871 0.057825 0.043875
v -0.117211 0.052410 0.032154
v -0.140240 0.049638 0.016956
v -0.157054 0.047387 0.000004
v 0.234980 -0.201320 0.047221
v 0.218119 -0.158351 0.055722
v 0.192613 -0.109274 0.063118
v 0.147900 -0.056967 0.068061
v 0.079403 -0.005623 0.072257
v 0.021745 0.029271 0.071103
v -0.029026 0.052460 0.061274
v -0.058608 0.064863 0.050827
v -0.084071 0.069699 0.040246
v -0.110381 0.062985 0.028075
v -0.135183 0.057739 0.014103
v -0.155164 0.050912 -0.001189
v 0.236915 -0.197154 0.043665
v 0.221926 -0.151218 0.051660
v 0.198419 -0.099902 0.058657
v 0.156279 -0.042470 0.063680
v 0.088391 0.014387 0.071934
v 0.030104 0.051305 0.071299
v -0.022978 0.071543 0.059305
v -0.053670 0.081768 0.048087
v -0.077813 0.085421 0.036573
v -0.099976 0.082758 0.023393
v -0.125786 0.074157 0.009837
v -0.152424 0.055777 -0.003061
v 0.238610 -0.193897 0.041169
v 0.225026 -0.143676 0.047207
v 0.200777 -0.094276 0.053189
v 0.158428 -0.035530 0.056762
v 0.093809 0.028119 0.064376
v 0.037765 0.066174 0.063288
v -0.015526 0.085369 0.052153
v -0.047310 0.094910 0.042920
v -0.072252 0.096851 0.032188
v -0.093943 0.092555 0.019044
v -0.121324 0.081016 0.005760
v -0.150705 0.058588 -0.005229
v 0.239954 -0.192064 0.038898
v 0.227045 -0.139444 0.041981
v 0.201567 -0.090143 0.044078
v 0.159752 -0.030487 0.044959
v 0.096470 0.035361 0.047379
v 0.042854 0.073133 0.045046
v -0.009056 0.091841 0.036621
v -0.040724 0.099167 0.028893
v -0.066217 0.100586 0.020888
v -0.089889 0.097150 0.011883
v -0.118937 0.084525 0.001083
v -0.149512 0.060471 -0.007698
v 0.241475 -0.191028 0.036398
v 0.230052 -0.136841 0.037024
v 0.205032 -0.086040 0.036931
v 0.163971 -0.024974 0.036257
v 0.101682 0.042750 0.033935
v 0.048754 0.082412 0.030575
v -0.004692 0.098742 0.023007
v -0.037947 0.103310 0.017569
v -0.063469 0.103921 0.011366
v -0.087575 0.100489 0.003753
v -0.117205 0.087037 -0.004300
v -0.148575 0.061807 -0.010465
v 0.243118 -0.190397 0.033408
v 0.234357 -0.134521 0.031305
v 0.212138 -0.081176 0.028760
v 0.170777 -0.019050 0.024204
v 0.107710 0.049474 0.018477
v 0.053204 0.087843 0.013444
v -0.000561 0.106134 0.007506
v -0.034391 0.109034 0.002613
v -0.060920 0.107821 -0.001351
v -0.086006 0.102658 -0.005568
v -0.116008 0.088409 -0.010120
v -0.147908 0.062536 -0.013439
v 0.243977 -0.190287 0.030081
v 0.236630 -0.133715 0.024973
v 0.215946 -0.079383 0.019552
v 0.175095 -0.016607 0.012093
v 0.111753 0.052549 0.002582
v 0.056774 0.091211 -0.004121
v 0.002009 0.109547 -0.009332
v -0.032462 0.113331 -0.012046
v -0.059330 0.109737 -0.013685
v -0.084956 0.103070 -0.015015
v -0.115310 0.088581 -0.016114
v -0.147537 0.062633 -0.016506
v 0.243584 -0.190884 0.026717
v 0.235244 -0.135453 0.018568
v 0.213428 -0.082532 0.010261
v 0.172471 -0.020826 -0.000021
v 0.109936 0.047164 -0.013109
v 0.055661 0.085301 -0.021341
v 0.001787 0.103712 -0.025693
v -0.032363 0.106943 -0.026057
v -0.059196 0.106046 -0.025715
v -0.084676 0.101289 -0.024357
v -0.115163 0.087539 -0.022059
v -0.147476 0.062091 -0.019549
v 0.242370 -0.191954 0.023651
v 0.231760 -0.138614 0.012699
v 0.207494 -0.088591 0.001965
v 0.167372 -0.028488 -0.011924
v 0.106068 0.038225 -0.028125
v 0.053602 0.077418 -0.037964
v -0.000208 0.094122 -0.040394
v -0.033847 0.099088 -0.040383
v -0.059978 0.100328 -0.037967
v -0.084946 0.097784 -0.033395
v -0.115548 0.085331 -0.027729
v -0.147727 0.060934 -0.022450
v 0.241206 -0.193355 0.021140
v 0.229461 -0.141932 0.007798
v 0.205036 -0.093710 -0.004934
v 0.164438 -0.035223 -0.020375
v 0.102826 0.028911 -0.041357
v 0.049688 0.066048 -0.052168
v -0.002732 0.085271 -0.053615
v -0.035052 0.093331 -0.051263
v -0.061399 0.095629 -0.047197
v -0.086133 0.093285 -0.041201
v -0.116533 0.082051 -0.032883
v -0.148281 0.059204 -0.025100
v 0.240176 -0.195512 0.018991
v 0.228157 -0.146894 0.003005
v 0.205500 -0.099120 -0.013376
v 0.168824 -0.045134 -0.029507
v 0.135936 -0.009453 -0.045690
v 0.101945 0.021641 -0.058568
v 0.074583 0.040894 -0.069624
v 0.047807 0.057864 -0.071250
v 0.017045 0.067607 -0.074177
v -0.010408 0.077829 -0.068965
v -0.039651 0.087025 -0.065314
v -0.065830 0.090241 -0.058577
v -0.089192 0.087664 -0.048124
v -0.118278 0.077882 -0.037294
v -0.149135 0.056973 -0.027414
v 0.238814 -0.199117 0.016772
v 0.225630 -0.155031 -0.000701
v 0.203857 -0.105503 -0.018241
v 0.169621 -0.054272 -0.034805
v 0.133461 -0.020384 -0.050008
v 0.096932 0.006868 -0.064706
v 0.069676 0.026977 -0.073493
v 0.041412 0.042247 -0.077869
v 0.011173 0.054177 -0.078134
v -0.018300 0.063657 -0.074639
v -0.045358 0.073212 -0.069387
v -0.070838 0.078239 -0.062019
v -0.094656 0.077281 -0.051830
v -0.122197 0.070462 -0.040928
v -0.150564 0.053861 -0.029374
v 0.237355 -0.203780 0.013609
v 0.222355 -0.162718 -0.004190
v 0.198641 -0.115479 -0.022084
v 0.162041 -0.069017 -0.038768
v 0.125472 -0.038585 -0.051387
v 0.087832 -0.013494 -0.062979
v 0.060002 0.005023 -0.070677
v 0.032513 0.019860 -0.075204
v 0.003978 0.033038 -0.076546
v -0.023929 0.044809 -0.074810
v -0.050030 0.056035 -0.070384
v -0.076676 0.062089 -0.064234
v -0.104501 0.056934 -0.055023
v -0.131068 0.053504 -0.044054
v -0.153064 0.048749 -0.030890
v 0.236132 -0.208307 0.011215
v 0.218767 -0.170437 -0.006976
v 0.193893 -0.125715 -0.025412
v 0.156791 -0.081446 -0.040417
v 0.125959 -0.053849 -0.053272
v 0.090386 -0.031123 -0.065087
v 0.062193 -0.014307 -0.072934
v 0.034459 -0.000363 -0.078223
v 0.006011 0.012909 -0.080299
v -0.021846 0.026049 -0.079034
v -0.049558 0.040396 -0.073611
v -0.081038 0.049763 -0.066793
v -0.110797 0.045811 -0.058448
v -0.135756 0.045023 -0.046387
v -0.154803 0.045069 -0.031814
v 0.235021 -0.211520 0.010812
v 0.215640 -0.176772 -0.007361
v 0.187870 -0.135477 -0.024644
v 0.151024 -0.094150 -0.042138
v 0.122822 -0.069222 -0.056512
v 0.094135 -0.049513 -0.068716
v 0.067999 -0.034282 -0.077302
v 0.039894 -0.020432 -0.082046
v 0.010983 -0.006644 -0.083160
v -0.019241 0.008118 -0.081640
v -0.054190 0.025955 -0.077996
v -0.087934 0.038021 -0.070444
v -0.115751 0.036424 -0.059594
v -0.138890 0.038445 -0.046649
v -0.156297 0.041785 -0.031979
v 0.234290 -0.213179 0.011434
v 0.213650 -0.181325 -0.006817
v 0.182759 -0.144548 -0.023458
v 0.143639 -0.106455 -0.040247
v 0.114727 -0.084389 -0.056072
v 0.088586 -0.065340 -0.068161
v 0.066562 -0.051539 -0.074458
v 0.039623 -0.037872 -0.076475
v 0.010206 -0.022949 -0.077095
v -0.024055 -0.006676 -0.075647
v -0.061391 0.011431 -0.072900
v -0.094773 0.025049 -0.067568
v -0.120399 0.025613 -0.056003
v -0.142993 0.030692 -0.044775
v -0.158388 0.038252 -0.031522
v 0.234253 -0.212673 0.012583
v 0.212933 -0.182543 -0.004876
v 0.180473 -0.148633 -0.020471
v 0.138038 -0.114593 -0.035869
v 0.105051 -0.096826 -0.048689
v 0.077337 -0.079317 -0.058303
v 0.056672 -0.066794 -0.064589
v 0.031370 -0.054557 -0.067870
v 0.001181 -0.039156 -0.069390
v -0.033772 -0.022070 -0.068574
v -0.070041 -0.002824 -0.066296
v -0.102356 0.011261 -0.060812
v -0.127806 0.013309 -0.051860
v -0.149195 0.020042 -0.041945
v -0.162574 0.032435 -0.030718
v 0.235119 -0.208847 0.014595
v 0.213739 -0.178271 -0.001522
v 0.179852 -0.146617 -0.015851
v 0.135804 -0.117518 -0.030204
v 0.099922 -0.107388 -0.041930
v 0.070573 -0.093503 -0.050803
v 0.048554 -0.080860 -0.057218
v 0.021970 -0.068271 -0.060998
v -0.007078 -0.053672 -0.062574
v -0.040203 -0.036000 -0.062286
v -0.077250 -0.018776 -0.059719
v -0.111651 -0.008793 -0.054450
v -0.137351 -0.005636 -0.047140
v -0.157611 0.003691 -0.038954
v -0.168884 0.021279 -0.029160
v 0.234666 -0.208177 0.018034
v 0.213613 -0.175195 0.004096
v 0.179648 -0.144628 -0.009638
v 0.134883 -0.122369 -0.022957
v 0.098761 -0.115895 -0.033042
v 0.068757 -0.107458 -0.041544
v 0.040389 -0.097863 -0.047764
v 0.011885 -0.084783 -0.051144
v -0.015807 -0.069451 -0.052743
v -0.044697 -0.055010 -0.052354
v -0.082016 -0.042757 -0.051015
v -0.118403 -0.033932 -0.046931
v -0.143703 -0.025532 -0.041069
v -0.162247 -0.011015 -0.034291
v -0.172110 0.013728 -0.026219
v 0.233569 -0.209124 0.021673
v 0.211907 -0.176650 0.009504
v 0.178980 -0.143960 -0.002866
v 0.136065 -0.119150 -0.014371
v 0.099255 -0.114875 -0.022825
v 0.062611 -0.108010 -0.030241
v 0.030516 -0.102663 -0.035736
v -0.000532 -0.092649 -0.039756
v -0.029448 -0.076266 -0.041611
v -0.059231 -0.066776 -0.042429
v -0.093618 -0.065663 -0.042036
v -0.126080 -0.052465 -0.039329
v -0.149906 -0.039350 -0.034743
v -0.165795 -0.018515 -0.028990
v -0.173619 0.010811 -0.023413
v -0.168468 0.043899 -0.016623
v 0.232561 -0.210299 0.024753
v 0.210136 -0.179025 0.014838
v 0.178755 -0.147134 0.004789
v 0.143129 -0.122959 -0.003916
v 0.103755 -0.116472 -0.010863
v 0.065723 -0.107927 -0.016940
v 0.033116 -0.103597 -0.021435
v -0.002166 -0.094254 -0.025419
v -0.040595 -0.079119 -0.028880
v -0.074160 -0.075082 -0.030501
v -0.107444 -0.076765 -0.031044
v -0.133788 -0.062316 -0.029036
v -0.153375 -0.045042 -0.026255
v -0.167820 -0.021577 -0.023390
v -0.174596 0.009410 -0.020602
v 0.231845 -0.211049 0.027711
v 0.209454 -0.179905 0.020525
v 0.179598 -0.148355 0.013287
v 0.144294 -0.130914 0.007288
v 0.109842 -0.123469 0.002819
v 0.076134 -0.111180 -0.001667
v 0.044308 -0.105140 -0.005244
v 0.001981 -0.098886 -0.009496
v -0.044393 -0.090539 -0.015022
v -0.078947 -0.087892 -0.017436
v -0.112229 -0.087793 -0.018193
v -0.140738 -0.075149 -0.019396
v -0.157317 -0.050352 -0.018012
v -0.169358 -0.023260 -0.017664
v -0.175264 0.008677 -0.017626
v 0.231516 -0.211114 0.030717
v 0.208843 -0.180373 0.026376
v 0.177653 -0.151764 0.021956
v 0.141832 -0.135995 0.018563
v 0.109951 -0.126437 0.016833
v 0.077372 -0.114113 0.013149
v 0.045654 -0.107924 0.010252
v 0.002742 -0.100949 0.006498
v -0.045225 -0.091698 0.001889
v -0.080106 -0.088979 -0.000895
v -0.113034 -0.091074 -0.003056
v -0.143941 -0.080292 -0.005879
v -0.163076 -0.055942 -0.008971
v -0.171082 -0.024483 -0.011828
v -0.175635 0.008581 -0.014558
v 0.231422 -0.210613 0.033699
v 0.208635 -0.179058 0.032126
v 0.178408 -0.147111 0.030227
v 0.142777 -0.129349 0.028755
v 0.108060 -0.121625 0.028038
v 0.074159 -0.109101 0.026371
v 0.042200 -0.102957 0.024575
v -0.000221 -0.096634 0.021564
v -0.046736 -0.088003 0.018340
v -0.081259 -0.085413 0.015298
v -0.114324 -0.085612 0.011432
v -0.142614 -0.073224 0.007076
v -0.158584 -0.049049 -0.000114
v -0.170180 -0.022414 -0.006047
v -0.175697 0.009122 -0.011515
v 0.231723 -0.209436 0.036587
v 0.208526 -0.177356 0.037664
v 0.176412 -0.144667 0.038253
v 0.140151 -0.119882 0.038247
v 0.100260 -0.112843 0.038619
v 0.061851 -0.103803 0.038162
v 0.028944 -0.099334 0.037422
v -0.006493 -0.090029 0.035005
v -0.044811 -0.074814 0.030624
v -0.078223 -0.070921 0.026895
v -0.111307 -0.072933 0.023179
v -0.136958 -0.059088 0.015663
v -0.155780 -0.042566 0.007747
v -0.169442 -0.019907 -0.000465
v -0.175444 0.010283 -0.008611
v 0.232303 -0.207814 0.039566
v 0.209541 -0.174236 0.042796
v 0.175525 -0.140500 0.045341
v 0.131721 -0.114691 0.046897
v 0.094158 -0.109657 0.049134
v 0.056880 -0.102354 0.050187
v 0.024347 -0.096752 0.050360
v -0.006860 -0.086502 0.048505
v -0.035487 -0.070109 0.043839
v -0.064999 -0.060965 0.039094
v -0.099028 -0.060309 0.034113
v -0.130666 -0.047794 0.025384
v -0.153478 -0.035675 0.015728
v -0.168189 -0.016051 0.004862
v -0.174856 0.012084 -0.005924
v 0.232892 -0.206330 0.043128
v 0.210494 -0.171985 0.048117
v 0.175261 -0.140131 0.052200
v 0.129323 -0.116609 0.055644
v 0.092242 -0.109156 0.059150
v 0.061447 -0.099972 0.061672
v 0.032535 -0.090062 0.062430
v 0.003971 -0.076858 0.059854
v -0.023447 -0.061568 0.055257
v -0.051900 -0.047692 0.048791
v -0.088554 -0.036144 0.040983
v -0.123935 -0.028260 0.031189
v -0.148080 -0.021027 0.020802
v -0.165339 -0.007828 0.009470
v -0.173724 0.015391 -0.003385
v 0.232852 -0.206493 0.046656
v 0.209801 -0.174206 0.054113
v 0.174567 -0.141174 0.058812
v 0.129247 -0.110780 0.062450
v 0.092198 -0.099522 0.067110
v 0.062070 -0.084795 0.069139
v 0.039498 -0.071656 0.070233
v 0.012785 -0.058868 0.068334
v -0.016014 -0.044413 0.063757
v -0.048614 -0.027459 0.056547
v -0.084800 -0.011017 0.046898
v -0.118044 -0.002206 0.035911
v -0.142438 -0.000398 0.024772
v -0.161259 0.007444 0.012573
v -0.170865 0.023319 -0.001139
v 0.241942 -0.236977 0.036347
v 0.231671 -0.210010 0.049078
v 0.208490 -0.177966 0.057930
v 0.174513 -0.142495 0.063775
v 0.130691 -0.107040 0.067944
v 0.096438 -0.087994 0.072966
v 0.067877 -0.069575 0.075525
v 0.046644 -0.056591 0.076551
v 0.021317 -0.044102 0.074258
v -0.008536 -0.028856 0.069407
v -0.042918 -0.012567 0.061609
v -0.078400 0.005790 0.052071
v -0.109527 0.018643 0.040558
v -0.133456 0.019126 0.028002
v -0.153177 0.024140 0.014324
v -0.164724 0.034647 -0.000337
v 0.231540 -0.210349 0.050290
v 0.208941 -0.176477 0.059768
v 0.176402 -0.138002 0.066439
v 0.135708 -0.098299 0.071866
v 0.105131 -0.074533 0.079920
v 0.077824 -0.054287 0.085228
v 0.055230 -0.040015 0.086057
v 0.028450 -0.026261 0.081800
v -0.000527 -0.011586 0.075882
v -0.034093 0.003883 0.067539
v -0.070588 0.020957 0.057625
v -0.102822 0.033337 0.046241
v -0.126580 0.031972 0.031324
v -0.147325 0.035148 0.016427
v -0.160633 0.040562 0.000199
vn -0.274200 0.464800 0.841900
vn -0.228900 0.439800 0.868400
vn -0.191400 0.518900 0.833100
vn -0.240600 0.534900 0.809900
vn -0.309100 0.545600 0.779000
vn -0.339500 0.478800 0.809600
vn -0.382900 0.347400 0.856000
vn -0.327000 0.322900 0.888100
vn -0.291800 0.282900 0.913700
vn -0.201100 0.406000 0.891400
vn -0.159900 0.496400 0.853200
vn -0.272600 0.234300 0.933100
vn -0.263700 0.181200 0.947400
vn -0.188000 0.363600 0.912400
vn -0.146000 0.465000 0.873200
vn -0.153900 0.518100 0.841400
vn -0.184200 0.532600 0.826100
vn -0.142100 0.496500 0.856300
vn -0.177400 0.458500 0.870800
vn -0.186100 0.469600 0.863000
vn -0.210900 0.478400 0.852400
vn -0.231700 0.544400 0.806100
vn -0.250300 0.491100 0.834300
vn -0.306700 0.513600 0.801300
vn -0.297400 0.557500 0.775100
vn 0.288900 0.318100 0.903000
vn 0.268500 0.258700 0.927900
vn 0.212300 0.197200 0.957100
vn 0.225300 0.241300 0.943900
vn 0.227000 0.278400 0.933200
vn 0.292600 0.365900 0.883400
vn 0.336100 0.415400 0.845200
vn 0.336900 0.367800 0.866700
vn 0.319500 0.307500 0.896300
vn 0.238900 0.199300 0.950300
vn 0.196900 0.158100 0.967600
vn 0.286500 0.240700 0.927300
vn 0.242500 0.180900 0.953100
vn 0.211300 0.157200 0.964700
vn 0.191500 0.138200 0.971700
vn 0.167600 0.124800 0.977900
vn 0.162000 0.135900 0.977400
vn 0.184500 0.126700 0.974600
vn 0.189100 0.122200 0.974300
vn 0.154500 0.102100 0.982700
vn 0.127200 0.084700 0.988300
vn 0.158600 0.153000 0.975400
vn 0.103400 0.071000 0.992100
vn 0.080100 0.062100 0.994800
vn 0.150300 0.169200 0.974000
vn -0.504000 0.387500 0.771800
vn -0.465600 0.438000 0.769000
vn -0.438100 0.523400 0.730800
vn -0.478000 0.488400 0.730100
vn -0.503400 0.446800 0.739500
vn -0.529000 0.335400 0.779500
vn -0.549400 0.195300 0.812400
vn -0.528600 0.246600 0.812300
vn -0.495600 0.303000 0.813900
vn -0.409800 0.471100 0.781100
vn -0.381200 0.543500 0.747800
vn -0.445800 0.341300 0.827500
vn -0.366500 0.567100 0.737600
vn -0.420900 0.565700 0.709100
vn -0.368100 0.543600 0.754300
vn -0.417600 0.569100 0.708300
vn -0.458500 0.552200 0.696300
vn -0.450400 0.583500 0.675700
vn -0.464900 0.583700 0.665600
vn -0.480200 0.528700 0.699900
vn -0.609600 0.301700 0.733100
vn -0.579800 0.293400 0.760000
vn -0.556000 0.393600 0.732000
vn -0.589000 0.385000 0.710500
vn -0.624600 0.385000 0.679500
vn -0.641100 0.320200 0.697400
vn -0.650600 0.262900 0.712500
vn -0.621800 0.219300 0.751800
vn -0.595100 0.185900 0.781800
vn -0.552000 0.302600 0.776900
vn -0.526600 0.413500 0.742800
vn -0.569900 0.174400 0.803000
vn -0.499600 0.504100 0.704400
vn -0.527600 0.483500 0.698400
vn -0.476300 0.574600 0.665500
vn -0.498700 0.561200 0.660500
vn -0.562100 0.467100 0.682500
vn -0.531400 0.545400 0.648200
vn -0.572500 0.529900 0.625600
vn -0.601400 0.455800 0.656200
vn 0.208300 0.432200 0.877300
vn 0.247400 0.417200 0.874400
vn 0.183200 0.320900 0.929200
vn 0.144500 0.336600 0.930400
vn 0.100700 0.354400 0.929600
vn 0.165000 0.446900 0.879200
vn 0.199400 0.484200 0.851900
vn 0.242600 0.476000 0.845300
vn 0.283700 0.465700 0.838300
vn 0.277800 0.397500 0.874500
vn 0.212500 0.303600 0.928800
vn 0.317200 0.447400 0.836100
vn 0.131700 0.181700 0.974500
vn 0.102200 0.194000 0.975600
vn 0.053600 0.059900 0.996800
vn 0.022400 0.066800 0.997500
vn 0.065600 0.210800 0.975300
vn -0.012400 0.084400 0.996300
vn -0.048600 0.113600 0.992300
vn 0.025800 0.235100 0.971600
vn -0.720400 0.366400 0.588800
vn -0.696700 0.355700 0.622900
vn -0.685200 0.395900 0.611300
vn -0.708600 0.404300 0.578200
vn -0.730000 0.413200 0.544400
vn -0.744400 0.372200 0.554300
vn -0.746500 0.369900 0.553100
vn -0.724200 0.354200 0.591700
vn -0.702000 0.332700 0.629600
vn -0.671000 0.340000 0.658800
vn -0.657800 0.389300 0.644700
vn -0.678300 0.302900 0.669400
vn -0.638800 0.448900 0.624800
vn -0.669200 0.447000 0.593500
vn -0.613800 0.515500 0.597900
vn -0.649000 0.502600 0.571100
vn -0.694200 0.451200 0.560700
vn -0.680100 0.491400 0.544000
vn -0.708900 0.482300 0.514500
vn -0.715700 0.460300 0.525200
vn -0.079600 0.218600 0.972500
vn -0.024200 0.254000 0.966900
vn 0.055800 0.380100 0.923200
vn -0.002200 0.348100 0.937400
vn -0.048300 0.321400 0.945700
vn -0.122500 0.191100 0.973900
vn -0.218800 0.001800 0.975700
vn -0.184600 0.023100 0.982500
vn -0.140000 0.053800 0.988700
vn 0.038600 0.294700 0.954800
vn 0.116600 0.409900 0.904600
vn -0.086000 0.094900 0.991700
vn -0.025400 0.144900 0.989100
vn 0.104000 0.337600 0.935500
vn 0.175700 0.435100 0.883100
vn 0.152400 0.468700 0.870100
vn 0.100200 0.453400 0.885600
vn 0.202000 0.476000 0.855900
vn 0.155600 0.489400 0.858100
vn 0.110800 0.484200 0.867900
vn 0.046400 0.429300 0.901900
vn 0.062800 0.464800 0.883200
vn 0.028700 0.444200 0.895400
vn 0.003200 0.406500 0.913600
vn 0.287400 -0.038500 0.957000
vn 0.328300 -0.040900 0.943700
vn 0.400000 0.002900 0.916500
vn 0.341500 -0.009600 0.939800
vn 0.277400 -0.037200 0.960000
vn 0.228400 -0.058000 0.971800
vn 0.209000 -0.063200 0.975900
vn 0.253600 -0.057300 0.965600
vn 0.283200 -0.070800 0.956400
vn 0.350300 -0.071200 0.933900
vn 0.460200 -0.000900 0.887800
vn 0.302800 -0.105100 0.947200
vn 0.337500 -0.155200 0.928400
vn 0.368400 -0.128100 0.920800
vn 0.532600 -0.023300 0.846000
vn 0.556600 0.055700 0.828900
vn 0.472100 0.043200 0.880500
vn 0.665900 0.055600 0.743900
vn 0.702000 0.069100 0.708700
vn 0.606800 0.080200 0.790800
vn 0.531100 0.073200 0.844100
vn 0.405800 0.023400 0.913700
vn 0.472600 0.057300 0.879400
vn 0.429100 0.036700 0.902500
vn 0.347400 -0.004500 0.937700
vn -0.196600 0.163200 0.966800
vn -0.179700 0.162100 0.970200
vn -0.108900 0.297000 0.948600
vn -0.130400 0.296300 0.946100
vn -0.145800 0.307300 0.940400
vn -0.203400 0.179500 0.962500
vn -0.277500 0.002600 0.960700
vn -0.275300 -0.014800 0.961200
vn -0.263700 -0.018800 0.964400
vn -0.154500 0.172200 0.972800
vn -0.081700 0.305000 0.948800
vn -0.244300 -0.012200 0.969600
vn -0.025400 0.395800 0.917900
vn -0.051600 0.390900 0.919000
vn 0.014000 0.445500 0.895200
vn -0.009600 0.445400 0.895300
vn -0.078300 0.386900 0.918800
vn -0.039900 0.439400 0.897400
vn -0.079000 0.431400 0.898600
vn -0.105600 0.389000 0.915100
vn 0.054300 -0.113000 0.992100
vn 0.094800 -0.107400 0.989700
vn 0.135800 -0.090600 0.986600
vn 0.087700 -0.093800 0.991700
vn 0.068600 -0.073700 0.994900
vn 0.042800 -0.098500 0.994200
vn 0.052700 -0.094500 0.994100
vn 0.067600 -0.100300 0.992600
vn 0.102500 -0.094300 0.990200
vn 0.158600 -0.086300 0.983600
vn 0.205200 -0.069200 0.976300
vn 0.153900 -0.079700 0.984900
vn 0.285600 -0.032000 0.957800
vn 0.221300 -0.046500 0.974100
vn 0.389000 0.022300 0.921000
vn 0.342500 0.022600 0.939200
vn 0.168300 -0.043900 0.984700
vn 0.292700 0.035500 0.955500
vn 0.242100 0.058700 0.968400
vn 0.134400 -0.021000 0.990700
vn -0.186800 0.313800 0.930900
vn -0.193000 0.261500 0.945700
vn -0.149700 0.377400 0.913800
vn -0.145200 0.423600 0.894100
vn -0.262200 0.127900 0.956500
vn -0.266400 0.077900 0.960700
vn -0.200600 0.213900 0.956000
vn -0.152100 0.335500 0.929700
vn -0.272600 0.034600 0.961500
vn -0.127600 0.404100 0.905700
vn -0.138200 0.432000 0.891200
vn -0.120400 0.427800 0.895800
vn -0.152600 0.432100 0.888800
vn -0.140800 0.465900 0.873500
vn -0.171200 0.444100 0.879400
vn 0.158800 0.026900 0.986900
vn 0.104100 -0.022200 0.994300
vn 0.128200 0.019600 0.991500
vn 0.188800 0.080800 0.978700
vn 0.257700 0.148900 0.954600
vn 0.223500 0.082900 0.971200
vn 0.172300 0.003900 0.985000
vn 0.120200 -0.029900 0.992300
vn 0.083400 -0.056100 0.994900
vn 0.061700 -0.065600 0.995900
vn 0.083600 -0.033100 0.995900
vn 0.059300 -0.078200 0.995100
vn 0.129800 0.017500 0.991400
vn 0.157000 0.064700 0.985500
vn 0.204300 0.084000 0.975300
vn 0.192700 0.108000 0.975300
vn 0.204800 0.120600 0.971300
vn 0.206200 0.137900 0.968700
vn 0.265000 0.185100 0.946300
vn -0.213100 0.384600 0.898100
vn -0.178100 0.394500 0.901400
vn -0.201500 0.343500 0.917200
vn -0.243400 0.324400 0.914000
vn -0.260100 0.314400 0.913000
vn -0.225800 0.382500 0.895900
vn -0.126500 0.411800 0.902400
vn -0.145000 0.366000 0.919200
vn -0.070200 0.429800 0.900200
vn -0.088800 0.383100 0.919400
vn -0.174100 0.302600 0.937100
vn -0.223700 0.288200 0.931100
vn -0.127800 0.309700 0.942200
vn -0.173300 0.225700 0.958600
vn -0.208000 0.233300 0.949900
vn -0.246300 0.235500 0.940100
vn -0.263400 0.273400 0.925100
vn -0.278200 0.236400 0.931000
vn -0.293300 0.241300 0.925000
vn -0.280800 0.265700 0.922200
vn 0.205000 0.141100 0.968500
vn 0.229800 0.141100 0.963000
vn 0.261300 0.160000 0.951900
vn 0.211400 0.142600 0.966900
vn 0.280100 0.142700 0.949300
vn 0.332300 0.174900 0.926800
vn 0.346100 0.132700 0.928700
vn 0.409500 0.173300 0.895700
vn 0.358800 0.182700 0.915300
vn 0.283100 0.165500 0.944700
vn 0.435600 0.184100 0.881100
vn 0.427900 0.169700 0.887800
vn 0.360200 0.170400 0.917100
vn 0.293300 0.160000 0.942500
vn 0.222400 0.143100 0.964400
vn 0.235100 0.142600 0.961400
vn -0.281500 0.409900 0.867600
vn -0.251100 0.391900 0.885000
vn -0.282500 0.323300 0.903100
vn -0.308500 0.348100 0.885200
vn -0.351000 0.392400 0.850200
vn -0.328300 0.445100 0.833100
vn -0.232500 0.384800 0.893200
vn -0.266900 0.313600 0.911200
vn -0.289000 0.268700 0.918800
vn -0.304600 0.284500 0.909000
vn -0.302300 0.254600 0.918600
vn -0.319500 0.278600 0.905700
vn -0.330700 0.315400 0.889400
vn -0.348200 0.313200 0.883500
vn -0.392300 0.357000 0.847700
vn -0.373000 0.362900 0.853900
vn 0.077500 0.019800 0.996800
vn 0.116900 0.055400 0.991600
vn 0.132500 0.053100 0.989700
vn 0.085100 0.008500 0.996300
vn 0.041600 -0.023900 0.998800
vn 0.041500 -0.006400 0.999100
vn 0.159600 0.093100 0.982800
vn 0.182800 0.100400 0.978000
vn 0.204900 0.125400 0.970700
vn 0.233100 0.139300 0.962400
vn 0.225100 0.128100 0.965800
vn 0.170500 0.077200 0.982300
vn 0.278300 0.170300 0.945200
vn 0.358200 0.238000 0.902800
vn 0.300300 0.195300 0.933600
vn 0.241400 0.144000 0.959700
vn 0.118800 0.030300 0.992400
vn 0.186700 0.099200 0.977400
vn 0.135900 0.071000 0.988200
vn 0.070900 -0.001700 0.997500
vn -0.454800 0.582700 0.673500
vn -0.426700 0.544600 0.722000
vn -0.442500 0.510300 0.737400
vn -0.467000 0.556100 0.687400
vn -0.470100 0.582300 0.663200
vn -0.462100 0.602600 0.650600
vn -0.382200 0.494800 0.780400
vn -0.401100 0.451500 0.797000
vn -0.421400 0.420000 0.803700
vn -0.459600 0.473700 0.751200
vn -0.439500 0.402400 0.803000
vn -0.474300 0.441200 0.761800
vn -0.480900 0.514200 0.710100
vn -0.492400 0.468700 0.733400
vn -0.491800 0.483400 0.724200
vn -0.481800 0.537100 0.692400
vn -0.509000 0.591500 0.625200
vn -0.480400 0.602300 0.637500
vn -0.479800 0.591900 0.647700
vn -0.505100 0.587100 0.632600
vn -0.543400 0.580800 0.606100
vn -0.549400 0.578400 0.603000
vn -0.464900 0.607000 0.644400
vn -0.468400 0.591600 0.656100
vn -0.478200 0.546100 0.687800
vn -0.487900 0.549500 0.678200
vn -0.487800 0.490000 0.722400
vn -0.497100 0.496300 0.711700
vn -0.511400 0.551100 0.659300
vn -0.519600 0.504300 0.689600
vn -0.555300 0.515300 0.652700
vn -0.548000 0.553600 0.627100
vn 0.007100 -0.018500 0.999800
vn 0.001200 -0.038400 0.999200
vn -0.038100 -0.035800 0.998600
vn -0.027800 -0.015600 0.999500
vn 0.026000 -0.014100 0.999500
vn -0.018100 -0.008600 0.999800
vn 0.087100 0.063700 0.994100
vn 0.037400 0.074200 0.996500
vn -0.063300 0.010800 0.997900
vn -0.078300 -0.018900 0.996700
vn -0.014900 0.098300 0.995000
vn -0.068900 0.131800 0.988900
vn -0.109400 0.040900 0.993100
vn -0.119100 0.009500 0.992800
vn -0.064100 0.001000 0.997900
vn -0.101100 0.029900 0.994400
vn -0.664200 0.526400 0.530700
vn -0.629400 0.546600 0.552300
vn -0.619300 0.564100 0.546100
vn -0.651000 0.553000 0.519900
vn -0.681000 0.540600 0.493900
vn -0.697900 0.503700 0.509100
vn -0.591800 0.563700 0.576100
vn -0.584100 0.573400 0.574500
vn -0.586900 0.556000 0.588500
vn -0.619500 0.557500 0.552500
vn -0.593300 0.526600 0.608800
vn -0.625000 0.535900 0.567600
vn -0.647900 0.559100 0.517300
vn -0.652600 0.543600 0.527800
vn -0.678700 0.549500 0.487300
vn -0.673900 0.561100 0.480600
vn -0.185700 0.135800 0.973200
vn -0.161000 0.103500 0.981500
vn -0.181800 0.080700 0.980000
vn -0.204500 0.115100 0.972000
vn -0.225000 0.145700 0.963400
vn -0.208800 0.162200 0.964400
vn -0.143100 0.210100 0.967100
vn -0.112500 0.185000 0.976300
vn -0.133800 0.066500 0.988800
vn -0.154400 0.044500 0.987000
vn -0.081500 0.150400 0.985200
vn -0.149400 0.075700 0.985900
vn -0.179400 0.110600 0.977500
vn -0.116200 0.167100 0.979100
vn -0.151500 0.199000 0.968200
vn -0.203100 0.143700 0.968500
vn -0.178700 0.225600 0.957700
vn -0.200600 0.243500 0.948900
vn -0.223400 0.172100 0.959400
vn 0.530500 0.086200 0.843300
vn 0.581900 0.097500 0.807400
vn 0.627300 0.116600 0.770000
vn 0.572900 0.105100 0.812800
vn 0.543800 0.098400 0.833400
vn 0.499400 0.074400 0.863200
vn 0.647100 0.100100 0.755800
vn 0.699100 0.125000 0.704000
vn 0.721000 0.081900 0.688100
vn 0.776300 0.117100 0.619300
vn 0.738200 0.136600 0.660600
vn 0.662600 0.127100 0.738100
vn 0.819000 0.132000 0.558300
vn 0.815600 0.115500 0.566900
vn 0.749100 0.130300 0.649500
vn 0.684800 0.129200 0.717100
vn 0.604900 0.116800 0.787600
vn 0.629300 0.123100 0.767300
vn 0.589100 0.119100 0.799200
vn 0.571900 0.112800 0.812500
vn 0.407200 0.111200 0.906500
vn 0.449900 0.089000 0.888600
vn 0.508900 0.127900 0.851300
vn 0.471600 0.153800 0.868300
vn 0.478300 0.074000 0.875100
vn 0.529100 0.105900 0.841900
vn 0.553900 0.122300 0.823500
vn 0.532400 0.144200 0.834100
vn 0.559200 0.124900 0.819600
vn 0.527200 0.140300 0.838100
vn 0.495600 0.168200 0.852100
vn 0.485100 0.157700 0.860100
vn -0.656000 0.532300 0.535000
vn -0.629200 0.520800 0.576900
vn -0.632700 0.524600 0.569600
vn -0.658200 0.541700 0.522800
vn -0.679600 0.557800 0.476300
vn -0.680800 0.540300 0.494500
vn -0.598300 0.506500 0.620800
vn -0.602300 0.506800 0.616700
vn -0.560900 0.489500 0.667700
vn -0.565500 0.486900 0.665700
vn -0.608300 0.522800 0.597100
vn -0.638300 0.541700 0.546900
vn -0.571700 0.502100 0.648900
vn -0.580700 0.544400 0.605300
vn -0.617300 0.562500 0.549900
vn -0.646000 0.577100 0.499600
vn -0.662800 0.561000 0.495900
vn -0.668200 0.590000 0.453200
vn -0.684500 0.602500 0.410400
vn -0.681700 0.581400 0.444000
vn 0.062900 0.235200 0.969900
vn 0.124500 0.206500 0.970500
vn 0.231500 0.366800 0.901000
vn 0.160000 0.399200 0.902700
vn 0.084100 0.436400 0.895800
vn -0.001700 0.271500 0.962400
vn 0.181400 0.190800 0.964700
vn 0.295900 0.346400 0.890200
vn 0.235300 0.193300 0.952500
vn 0.355000 0.344200 0.869100
vn 0.413400 0.505500 0.757300
vn 0.344700 0.532600 0.772900
vn 0.473100 0.494600 0.729100
vn 0.563000 0.610700 0.556700
vn 0.508800 0.634500 0.581700
vn 0.441800 0.670300 0.596200
vn 0.266300 0.569100 0.777900
vn 0.362400 0.711400 0.602100
vn 0.275500 0.748700 0.602900
vn 0.181800 0.606100 0.774300
vn -0.132300 0.347900 0.928100
vn -0.100600 0.331700 0.938000
vn -0.032300 0.484600 0.874100
vn -0.068100 0.490600 0.868700
vn -0.091200 0.483400 0.870600
vn -0.155700 0.351500 0.923100
vn -0.058500 0.305600 0.950300
vn 0.017100 0.466600 0.884300
vn 0.106400 0.631600 0.767900
vn 0.050500 0.642200 0.764800
vn 0.197100 0.771800 0.604500
vn 0.138400 0.779300 0.611100
vn 0.011500 0.641200 0.767300
vn 0.098200 0.777000 0.621800
vn 0.079600 0.768500 0.634900
vn -0.009700 0.629600 0.776800
vn 0.648200 0.125400 0.751100
vn 0.700600 0.129100 0.701800
vn 0.714000 0.128100 0.688300
vn 0.662500 0.124900 0.738500
vn 0.613900 0.119700 0.780200
vn 0.601200 0.120000 0.790000
vn 0.752500 0.124100 0.646700
vn 0.765200 0.124500 0.631600
vn 0.801300 0.103100 0.589300
vn 0.813400 0.107600 0.571600
vn 0.770800 0.119000 0.625900
vn 0.719000 0.122500 0.684000
vn 0.823200 0.103900 0.558100
vn 0.796000 0.082700 0.599500
vn 0.752000 0.102300 0.651100
vn 0.710000 0.111100 0.695300
vn 0.670600 0.121400 0.731800
vn 0.671300 0.115600 0.732100
vn 0.636200 0.119400 0.762100
vn 0.625900 0.119200 0.770700
vn 0.467100 0.140800 0.872900
vn 0.515000 0.129100 0.847400
vn 0.517600 0.125000 0.846400
vn 0.468000 0.135700 0.873200
vn 0.419000 0.149100 0.895600
vn 0.413900 0.151800 0.897500
vn 0.558800 0.120700 0.820400
vn 0.566600 0.118900 0.815300
vn 0.581500 0.120900 0.804500
vn 0.535000 0.129400 0.834900
vn 0.602300 0.127900 0.788000
vn 0.567100 0.144400 0.810800
vn 0.488900 0.143700 0.860400
vn 0.533600 0.168200 0.828900
vn 0.503500 0.198500 0.840900
vn 0.445800 0.162700 0.880200
vn -0.290400 0.218000 0.931700
vn -0.264600 0.201700 0.943000
vn -0.274500 0.196100 0.941300
vn -0.299100 0.217700 0.929000
vn -0.314100 0.238700 0.918900
vn -0.303900 0.235200 0.923200
vn -0.235100 0.183700 0.954400
vn -0.247900 0.172500 0.953300
vn -0.246000 0.195600 0.949300
vn -0.273400 0.215400 0.937400
vn -0.224800 0.253600 0.940800
vn -0.256200 0.259200 0.931200
vn -0.300600 0.233000 0.924800
vn -0.289700 0.262900 0.920300
vn -0.317500 0.267600 0.909700
vn -0.320000 0.250000 0.913800
vn 0.252900 0.146900 0.956200
vn 0.304100 0.157200 0.939600
vn 0.327100 0.167300 0.930100
vn 0.281100 0.161500 0.946000
vn 0.358200 0.158200 0.920100
vn 0.372200 0.161500 0.914000
vn 0.406800 0.182200 0.895100
vn 0.368600 0.194400 0.909000
vn 0.476800 0.229700 0.848400
vn 0.447300 0.252200 0.858100
vn 0.326300 0.192500 0.925400
vn 0.408100 0.257400 0.875900
vn -0.363100 0.322600 0.874100
vn -0.332500 0.287200 0.898300
vn -0.346800 0.293700 0.890800
vn -0.377800 0.327600 0.865900
vn -0.421000 0.362100 0.831600
vn -0.407800 0.360800 0.838700
vn -0.313600 0.257500 0.913900
vn -0.326200 0.263300 0.907900
vn -0.336700 0.270600 0.901900
vn -0.360000 0.297400 0.884200
vn -0.341900 0.277900 0.897700
vn -0.370500 0.296900 0.880100
vn -0.391800 0.328300 0.859400
vn -0.405000 0.323400 0.855200
vn -0.446700 0.356100 0.820800
vn -0.433400 0.360800 0.825800
vn 0.290000 0.217500 0.931900
vn 0.349200 0.259900 0.900300
vn 0.474500 0.401300 0.783400
vn 0.413200 0.364000 0.834700
vn 0.413900 0.310200 0.855800
vn 0.539800 0.444400 0.714900
vn 0.478300 0.350200 0.805300
vn 0.603500 0.473900 0.641200
vn 0.635100 0.548600 0.543700
vn 0.581300 0.524600 0.621900
vn 0.686600 0.559100 0.464700
vn 0.722400 0.594300 0.353300
vn 0.684800 0.601900 0.410800
vn 0.647000 0.600900 0.469300
vn 0.527800 0.502800 0.684500
vn 0.607600 0.601100 0.519100
vn -0.500200 0.437400 0.747300
vn -0.484900 0.420900 0.766600
vn -0.492800 0.412300 0.766200
vn -0.506400 0.425800 0.749800
vn -0.504100 0.433000 0.747200
vn -0.498600 0.445500 0.743600
vn -0.453300 0.395200 0.798900
vn -0.463800 0.391400 0.794700
vn -0.473700 0.389800 0.789700
vn -0.500500 0.411900 0.761400
vn -0.485400 0.390200 0.782300
vn -0.510200 0.420900 0.750000
vn -0.512700 0.427700 0.744400
vn -0.520300 0.446200 0.728000
vn -0.516300 0.465300 0.719000
vn -0.510100 0.437900 0.740300
vn -0.525800 0.472600 0.707200
vn -0.503700 0.459700 0.731400
vn -0.509200 0.451100 0.732900
vn -0.531000 0.467000 0.707100
vn -0.494600 0.450800 0.743000
vn -0.500300 0.439700 0.745900
vn -0.506400 0.447900 0.736800
vn -0.515400 0.462200 0.721500
vn -0.512200 0.482300 0.710600
vn -0.521800 0.501700 0.689900
vn -0.537200 0.480600 0.693000
vn -0.544900 0.522800 0.655500
vn 0.531100 0.362400 0.765900
vn 0.565900 0.345100 0.748700
vn 0.684700 0.444700 0.577300
vn 0.654100 0.473700 0.589600
vn 0.583300 0.307300 0.751900
vn 0.694400 0.395300 0.601200
vn 0.591500 0.259000 0.763500
vn 0.688800 0.334000 0.643400
vn 0.769900 0.464000 0.438200
vn 0.757700 0.512400 0.404100
vn 0.765900 0.404100 0.500100
vn 0.809000 0.454100 0.373100
vn 0.802900 0.501600 0.322200
vn 0.784800 0.541500 0.301400
vn 0.729200 0.546000 0.412400
vn 0.757200 0.573400 0.312800
vn -0.408600 0.349000 0.843300
vn -0.368100 0.328000 0.870000
vn -0.340300 0.432800 0.834800
vn -0.390100 0.448300 0.804200
vn -0.443300 0.472900 0.761400
vn -0.454300 0.380300 0.805600
vn -0.331000 0.317300 0.888600
vn -0.292300 0.426200 0.856100
vn -0.295600 0.317100 0.901100
vn -0.244100 0.428400 0.869900
vn -0.218700 0.605200 0.765400
vn -0.277300 0.612300 0.740400
vn -0.159500 0.601000 0.783100
vn -0.048300 0.793800 0.606300
vn -0.110400 0.807700 0.579100
vn -0.173700 0.816700 0.550200
vn -0.337000 0.622100 0.706700
vn -0.239100 0.820500 0.519100
vn -0.308300 0.818300 0.485100
vn -0.398900 0.634300 0.662200
vn 0.646900 0.650100 0.398500
vn 0.676600 0.634600 0.373300
vn 0.685000 0.643600 0.341100
vn 0.659500 0.665800 0.349000
vn 0.626100 0.693200 0.356900
vn 0.610200 0.672400 0.418900
vn 0.704500 0.620600 0.344100
vn 0.708500 0.622800 0.331600
vn 0.734100 0.602600 0.313100
vn 0.734500 0.599800 0.317200
vn 0.700700 0.614100 0.363000
vn 0.680100 0.638500 0.360200
vn 0.724600 0.588200 0.359100
vn 0.695500 0.561200 0.448700
vn 0.674100 0.588900 0.445800
vn 0.656800 0.615500 0.435500
vn 0.657000 0.663600 0.357800
vn 0.636400 0.641300 0.428500
vn 0.606300 0.668200 0.431200
vn 0.625400 0.692200 0.360100
vn -0.527200 0.490200 0.694100
vn -0.519000 0.455500 0.723200
vn -0.516200 0.536800 0.667300
vn -0.524900 0.569300 0.632800
vn -0.517500 0.598400 0.611600
vn -0.520700 0.518900 0.678000
vn -0.494800 0.417600 0.762000
vn -0.489100 0.503800 0.711900
vn -0.452800 0.647900 0.612400
vn -0.487600 0.661800 0.569400
vn -0.373400 0.810000 0.452200
vn -0.423700 0.797300 0.429900
vn -0.502600 0.676600 0.538000
vn -0.455800 0.784300 0.420800
vn -0.468500 0.775200 0.423700
vn -0.500000 0.692500 0.520000
vn -0.550700 0.590500 0.589800
vn -0.525700 0.568200 0.633000
vn -0.523400 0.648300 0.553000
vn -0.550700 0.666500 0.502500
vn -0.591100 0.675700 0.440500
vn -0.588700 0.608700 0.531900
vn -0.515400 0.543900 0.662200
vn -0.511800 0.624700 0.589800
vn -0.497900 0.708600 0.499800
vn -0.513100 0.722800 0.462800
vn -0.478200 0.770800 0.420800
vn -0.501600 0.768300 0.397500
vn -0.543900 0.730800 0.412500
vn -0.537400 0.763300 0.358600
vn -0.583400 0.750700 0.310100
vn -0.587100 0.728000 0.354000
vn 0.561300 0.704900 0.433500
vn 0.579500 0.728600 0.365100
vn 0.517700 0.770400 0.372100
vn 0.497800 0.745900 0.442500
vn 0.579500 0.727100 0.368000
vn 0.517700 0.767500 0.378100
vn 0.560000 0.698900 0.444800
vn 0.496100 0.734400 0.463100
vn 0.443000 0.809000 0.386300
vn 0.443000 0.813400 0.376800
vn 0.419000 0.772200 0.477500
vn 0.338500 0.808300 0.481600
vn 0.363900 0.845600 0.390600
vn 0.362700 0.850500 0.380800
vn 0.421100 0.789100 0.447100
vn 0.337400 0.826700 0.450200
vn -0.671600 0.629700 0.390500
vn -0.652600 0.626300 0.426400
vn -0.654700 0.672700 0.344600
vn -0.671600 0.668000 0.320600
vn -0.681100 0.663900 0.308500
vn -0.684000 0.631100 0.365700
vn -0.625800 0.620000 0.473200
vn -0.629100 0.676100 0.383400
vn -0.626900 0.716900 0.304800
vn -0.652900 0.704900 0.277000
vn -0.624500 0.733000 0.269700
vn -0.651000 0.717100 0.248900
vn -0.669400 0.694100 0.264700
vn -0.667600 0.704100 0.241800
vn -0.676000 0.694900 0.245100
vn -0.677900 0.686500 0.262900
vn 0.165600 0.860000 0.482600
vn 0.204700 0.859000 0.469200
vn 0.237300 0.886800 0.396600
vn 0.199900 0.892300 0.404600
vn 0.182000 0.895500 0.406200
vn 0.148300 0.857500 0.492700
vn 0.261800 0.850000 0.457100
vn 0.291300 0.874800 0.387200
vn 0.294800 0.871300 0.392200
vn 0.243500 0.887200 0.391900
vn 0.270600 0.838000 0.473700
vn 0.222500 0.861300 0.456800
vn 0.208000 0.898100 0.387500
vn 0.190000 0.880900 0.433300
vn 0.171800 0.897900 0.405100
vn 0.189000 0.907000 0.376200
vn 0.674300 0.113800 0.729600
vn 0.701900 0.103400 0.704700
vn 0.710400 0.105600 0.695800
vn 0.689700 0.120700 0.714000
vn 0.677600 0.140500 0.721900
vn 0.651400 0.125200 0.748300
vn 0.731600 0.089700 0.675800
vn 0.738700 0.091000 0.667800
vn 0.761500 0.067700 0.644600
vn 0.771400 0.072100 0.632200
vn 0.757300 0.096100 0.645900
vn 0.731300 0.114100 0.672400
vn 0.793900 0.075900 0.603200
vn 0.790300 0.071000 0.608600
vn 0.772000 0.100700 0.627500
vn 0.761400 0.128100 0.635400
vn 0.717600 0.135900 0.683100
vn 0.759100 0.159900 0.630900
vn 0.765800 0.202000 0.610500
vn 0.715500 0.165800 0.678600
vn 0.600700 0.211700 0.770900
vn 0.614200 0.172600 0.770000
vn 0.672700 0.214600 0.708100
vn 0.679000 0.270700 0.682400
vn 0.631900 0.143600 0.761700
vn 0.672400 0.170600 0.720200
vn 0.722500 0.209500 0.658800
vn 0.735700 0.268000 0.622000
vn 0.779100 0.259000 0.570800
vn 0.794000 0.326800 0.512600
vn 0.751900 0.336000 0.567200
vn 0.805000 0.395300 0.442300
vn -0.257000 0.324400 0.910300
vn -0.216100 0.335000 0.917100
vn -0.149300 0.451600 0.879600
vn -0.195000 0.437500 0.877800
vn -0.180800 0.345400 0.920900
vn -0.113900 0.468100 0.876300
vn -0.027000 0.614900 0.788100
vn -0.057900 0.604400 0.794500
vn 0.068800 0.762400 0.643500
vn 0.045900 0.765700 0.641500
vn -0.103400 0.599900 0.793300
vn 0.006600 0.777600 0.628800
vn 0.384500 0.717600 0.580700
vn 0.463700 0.683900 0.563300
vn 0.447000 0.652300 0.612100
vn 0.368500 0.687200 0.626100
vn 0.283800 0.727200 0.625000
vn 0.302000 0.754300 0.582900
vn 0.528900 0.654600 0.540100
vn 0.509200 0.623900 0.592900
vn 0.574400 0.629700 0.522900
vn 0.550200 0.601100 0.579600
vn 0.508800 0.618400 0.598900
vn 0.453300 0.652900 0.606800
vn 0.542300 0.592300 0.595800
vn 0.552900 0.605700 0.572200
vn 0.527800 0.640100 0.558200
vn 0.481100 0.686000 0.545900
vn 0.378000 0.694700 0.611900
vn 0.411000 0.738500 0.534500
vn 0.322700 0.788200 0.524000
vn 0.290900 0.739600 0.606900
vn 0.159000 0.852500 0.497800
vn 0.188500 0.822700 0.536200
vn 0.164900 0.802900 0.572800
vn 0.134200 0.835500 0.532800
vn 0.117400 0.862500 0.492100
vn 0.142600 0.877700 0.457500
vn 0.234200 0.790100 0.566400
vn 0.212700 0.766800 0.605600
vn 0.213300 0.778800 0.589800
vn 0.158700 0.809700 0.564900
vn 0.238000 0.822700 0.516300
vn 0.173200 0.841500 0.511700
vn 0.121900 0.835700 0.535400
vn 0.125900 0.853100 0.506200
vn 0.095700 0.863600 0.495100
vn 0.101000 0.857300 0.504800
vn 0.799600 0.185400 0.571200
vn 0.794400 0.145200 0.589800
vn 0.820400 0.159600 0.549000
vn 0.823800 0.203400 0.529100
vn 0.830900 0.262000 0.490900
vn 0.809200 0.237900 0.537200
vn 0.792400 0.110600 0.599900
vn 0.823600 0.124300 0.553300
vn 0.791300 0.075500 0.606800
vn 0.831800 0.092300 0.547300
vn 0.841200 0.129700 0.525000
vn 0.831400 0.166300 0.530200
vn 0.860400 0.096100 0.500400
vn 0.837700 0.086000 0.539200
vn 0.827200 0.124800 0.547800
vn 0.821300 0.164700 0.546200
vn 0.830800 0.212700 0.514400
vn 0.819100 0.212700 0.532700
vn 0.817300 0.274900 0.506400
vn 0.833800 0.274400 0.479000
vn 0.829700 0.434400 0.350500
vn 0.828700 0.372800 0.417300
vn 0.838500 0.398800 0.371200
vn 0.833700 0.453700 0.314700
vn 0.825600 0.491400 0.277300
vn 0.824600 0.480900 0.297700
vn 0.820700 0.303500 0.484000
vn 0.837200 0.331600 0.434900
vn 0.835200 0.345100 0.428100
vn 0.832500 0.409800 0.372800
vn 0.814000 0.344500 0.467700
vn 0.808900 0.405900 0.425300
vn 0.825600 0.459500 0.327300
vn 0.801700 0.451300 0.391900
vn 0.793700 0.477400 0.377000
vn 0.817300 0.490900 0.301800
vn 0.089500 0.891000 0.445000
vn 0.122600 0.871700 0.474400
vn 0.153700 0.917700 0.366300
vn 0.122600 0.936900 0.327500
vn 0.079200 0.955100 0.285400
vn 0.040800 0.911900 0.408300
vn 0.140400 0.859600 0.491300
vn 0.172100 0.902700 0.394200
vn 0.176000 0.918800 0.353300
vn 0.155000 0.935400 0.317700
vn 0.157000 0.914900 0.371700
vn 0.133500 0.933400 0.332900
vn 0.124000 0.953400 0.275100
vn 0.101700 0.950900 0.292200
vn 0.065600 0.964600 0.255400
vn 0.085000 0.968700 0.233200
vn 0.764300 0.578200 0.285500
vn 0.791200 0.549200 0.268800
vn 0.789800 0.547300 0.276800
vn 0.762900 0.574200 0.297100
vn 0.812300 0.516800 0.270300
vn 0.811800 0.519600 0.266300
vn 0.803200 0.513500 0.301900
vn 0.780100 0.537300 0.320500
vn 0.778600 0.494800 0.385800
vn 0.753100 0.514100 0.410500
vn 0.752400 0.562100 0.343300
vn 0.723400 0.535700 0.435500
vn -0.138800 0.937100 0.320100
vn -0.075400 0.936200 0.343200
vn -0.023300 0.974500 0.222800
vn -0.080200 0.975000 0.207000
vn -0.144000 0.968600 0.202500
vn -0.208600 0.929700 0.303600
vn -0.016100 0.927800 0.372800
vn 0.029200 0.968000 0.249100
vn 0.041900 0.979000 0.199500
vn -0.003800 0.984200 0.177200
vn 0.027900 0.973500 0.226800
vn -0.012200 0.978000 0.208300
vn -0.053600 0.984600 0.166500
vn -0.055600 0.978200 0.200100
vn -0.103900 0.973600 0.203300
vn -0.109600 0.979500 0.168900
vn 0.602100 0.606000 0.519800
vn 0.618700 0.580000 0.529900
vn 0.585300 0.552300 0.593600
vn 0.573000 0.578800 0.580200
vn 0.631200 0.551300 0.545500
vn 0.593400 0.521600 0.613000
vn 0.648600 0.521400 0.554400
vn 0.606100 0.488400 0.627700
vn 0.575100 0.510600 0.639100
vn 0.568900 0.542000 0.618400
vn 0.584600 0.474500 0.658000
vn 0.587500 0.481800 0.650200
vn 0.579500 0.519700 0.627700
vn 0.573100 0.550800 0.606700
vn 0.559700 0.568900 0.602500
vn 0.565100 0.578400 0.588200
vn -0.398500 0.859000 0.321300
vn -0.346600 0.888000 0.302300
vn -0.286200 0.929500 0.232500
vn -0.349600 0.898500 0.265500
vn -0.397000 0.866200 0.303200
vn -0.431400 0.832100 0.348600
vn -0.280800 0.912800 0.296300
vn -0.214700 0.953600 0.210800
vn -0.174500 0.967200 0.184300
vn -0.245400 0.946100 0.211200
vn -0.161100 0.962800 0.216700
vn -0.226800 0.944600 0.237000
vn -0.313200 0.917200 0.246100
vn -0.292900 0.919900 0.260700
vn -0.351500 0.892500 0.282600
vn -0.369300 0.885500 0.282100
vn -0.533400 0.776900 0.334500
vn -0.491700 0.793000 0.359700
vn -0.480700 0.812400 0.330100
vn -0.528300 0.789500 0.312200
vn -0.579500 0.765300 0.280300
vn -0.581800 0.757400 0.296300
vn -0.457400 0.810400 0.365900
vn -0.436800 0.837500 0.328500
vn -0.418700 0.855400 0.305000
vn -0.470000 0.827600 0.306700
vn -0.405500 0.865700 0.293300
vn -0.461200 0.839200 0.287900
vn -0.522800 0.801300 0.290600
vn -0.517600 0.812200 0.269000
vn -0.574000 0.783000 0.239500
vn -0.576800 0.773900 0.261500
vn -0.666200 0.707800 0.234700
vn -0.649900 0.720100 0.243200
vn -0.648700 0.725100 0.230900
vn -0.664900 0.713700 0.220100
vn -0.672200 0.707900 0.216400
vn -0.674200 0.700000 0.235300
vn -0.623500 0.736600 0.262200
vn -0.622200 0.742000 0.249700
vn -0.620700 0.748600 0.232800
vn -0.647900 0.731200 0.213600
vn -0.619200 0.756200 0.211400
vn -0.647000 0.737800 0.192600
vn -0.664200 0.720000 0.201200
vn -0.663500 0.726200 0.180200
vn -0.669700 0.721600 0.175300
vn -0.670900 0.715300 0.195300
vn -0.072800 0.960000 0.270400
vn -0.034400 0.959700 0.279000
vn -0.051700 0.941800 0.332000
vn -0.086900 0.942800 0.321700
vn -0.123700 0.941300 0.314200
vn -0.114300 0.956300 0.269000
vn 0.001700 0.955700 0.294400
vn -0.018200 0.938000 0.346200
vn 0.036200 0.947800 0.316800
vn 0.013800 0.930800 0.365100
vn -0.028500 0.930400 0.365400
vn -0.059600 0.934500 0.350900
vn 0.000100 0.922900 0.385000
vn -0.008100 0.927700 0.373200
vn -0.031100 0.936200 0.350000
vn -0.058600 0.940600 0.334400
vn -0.092800 0.936100 0.339200
vn -0.090100 0.942100 0.322800
vn -0.124800 0.942100 0.311100
vn -0.127700 0.936000 0.328000
vn 0.577500 0.595600 0.558300
vn 0.585400 0.566800 0.579700
vn 0.596000 0.581300 0.553900
vn 0.587300 0.611300 0.530400
vn 0.576100 0.646700 0.499800
vn 0.567600 0.627600 0.532900
vn 0.592600 0.536100 0.601100
vn 0.603700 0.550800 0.576200
vn 0.599600 0.497800 0.626600
vn 0.610100 0.513600 0.603300
vn 0.615100 0.565400 0.549500
vn 0.606600 0.595600 0.526500
vn 0.621700 0.529800 0.576900
vn 0.636800 0.547000 0.543400
vn 0.628400 0.580600 0.517600
vn 0.618700 0.610400 0.494500
vn 0.596100 0.626400 0.502200
vn 0.605800 0.641000 0.471200
vn 0.585700 0.677600 0.444700
vn 0.581200 0.663500 0.471000
vn -0.283800 0.915900 0.283900
vn -0.222400 0.934400 0.278300
vn -0.220600 0.928400 0.299000
vn -0.277900 0.915900 0.289500
vn -0.333600 0.900400 0.279200
vn -0.341200 0.895000 0.287200
vn -0.163600 0.948100 0.272700
vn -0.167300 0.936800 0.307300
vn -0.168700 0.934200 0.314200
vn -0.218800 0.929400 0.297000
vn -0.166000 0.940800 0.295400
vn -0.215400 0.936900 0.275200
vn -0.273500 0.920700 0.278400
vn -0.268900 0.929300 0.253100
vn -0.322100 0.917800 0.231900
vn -0.327600 0.908300 0.260100
vn -0.513100 0.822300 0.246100
vn -0.454400 0.849100 0.269200
vn -0.448600 0.859100 0.246200
vn -0.509100 0.831800 0.221000
vn -0.569000 0.800000 0.190400
vn -0.571400 0.791800 0.215600
vn -0.396500 0.873200 0.283300
vn -0.389400 0.881900 0.265600
vn -0.383200 0.891500 0.241300
vn -0.443500 0.869000 0.219400
vn -0.377600 0.901500 0.211400
vn -0.438800 0.878400 0.189200
vn -0.505500 0.840800 0.193700
vn -0.502100 0.849000 0.164400
vn -0.564600 0.814000 0.136400
vn -0.566800 0.807400 0.164000
vn 0.441400 0.782900 0.438400
vn 0.506500 0.724400 0.467700
vn 0.515200 0.750100 0.414400
vn 0.453600 0.808100 0.375700
vn 0.374700 0.855800 0.356600
vn 0.356000 0.833600 0.422400
vn 0.547300 0.670000 0.501500
vn 0.555100 0.693400 0.459400
vn 0.555800 0.711100 0.430500
vn 0.513700 0.766400 0.385700
vn 0.553400 0.722800 0.413700
vn 0.506400 0.773500 0.381100
vn 0.453900 0.820600 0.347300
vn 0.446300 0.822500 0.352400
vn 0.380600 0.861900 0.335000
vn 0.382400 0.863900 0.327800
vn -0.662200 0.732700 0.157200
vn -0.645700 0.744600 0.168900
vn -0.644500 0.750900 0.144200
vn -0.660800 0.738700 0.133200
vn -0.666500 0.734200 0.129300
vn -0.668100 0.728100 0.153000
vn -0.617600 0.763800 0.187400
vn -0.616100 0.770700 0.162600
vn -0.614800 0.776700 0.137200
vn -0.643500 0.756100 0.119300
vn -0.613400 0.781900 0.111500
vn -0.642400 0.760400 0.095000
vn -0.659800 0.743500 0.109100
vn -0.658700 0.747500 0.085000
vn -0.663200 0.743900 0.082200
vn -0.665000 0.739200 0.106200
vn 0.142000 0.874100 0.464500
vn 0.198800 0.873500 0.444200
vn 0.224100 0.890900 0.395100
vn 0.162900 0.888800 0.428400
vn 0.110300 0.887100 0.448200
vn 0.099900 0.875200 0.473200
vn 0.270000 0.863600 0.425900
vn 0.294500 0.883000 0.365400
vn 0.311000 0.889300 0.335200
vn 0.245800 0.898800 0.363000
vn 0.317900 0.887300 0.334100
vn 0.260100 0.901100 0.346800
vn 0.184700 0.899400 0.396100
vn 0.203400 0.908200 0.365800
vn 0.141900 0.913000 0.382500
vn 0.124900 0.899500 0.418500
vn 0.798500 0.208100 0.564800
vn 0.805000 0.161600 0.570800
vn 0.798200 0.160200 0.580700
vn 0.780900 0.203200 0.590600
vn 0.761100 0.259200 0.594500
vn 0.789100 0.268100 0.552500
vn 0.809200 0.122300 0.574600
vn 0.815200 0.125000 0.565400
vn 0.810400 0.085400 0.579500
vn 0.831700 0.093400 0.547300
vn 0.823300 0.123300 0.554000
vn 0.794000 0.157300 0.587200
vn 0.854700 0.090600 0.511100
vn 0.839100 0.082500 0.537700
vn 0.814100 0.117800 0.568700
vn 0.786300 0.152700 0.598700
vn 0.766300 0.197700 0.611300
vn 0.754400 0.191700 0.627800
vn 0.715100 0.239000 0.656800
vn 0.735700 0.249300 0.629700
vn 0.759700 0.429700 0.488100
vn 0.769100 0.389900 0.506500
vn 0.722300 0.367600 0.585800
vn 0.707500 0.400400 0.582300
vn 0.695800 0.415300 0.585900
vn 0.750500 0.450200 0.483800
vn 0.778600 0.333800 0.531300
vn 0.740300 0.319000 0.591800
vn 0.703300 0.302200 0.643400
vn 0.675200 0.343000 0.653000
vn 0.672000 0.285500 0.683200
vn 0.634800 0.320100 0.703200
vn 0.654300 0.369400 0.659900
vn 0.609700 0.343200 0.714400
vn 0.600100 0.357200 0.715700
vn 0.641900 0.381600 0.665100
vn 0.070700 0.935500 0.346200
vn 0.103100 0.918800 0.380900
vn 0.078000 0.904000 0.420300
vn 0.046500 0.919600 0.390000
vn 0.127700 0.899200 0.418500
vn 0.102500 0.884800 0.454600
vn 0.084000 0.876700 0.473600
vn 0.059500 0.895200 0.441700
vn 0.072300 0.877800 0.473500
vn 0.045000 0.896100 0.441500
vn 0.029600 0.911100 0.411000
vn 0.016400 0.914000 0.405300
vn 0.674900 0.495800 0.546500
vn 0.705600 0.476900 0.524100
vn 0.653700 0.438400 0.616800
vn 0.627500 0.459200 0.628800
vn 0.733500 0.462100 0.498400
vn 0.679000 0.424100 0.599200
vn 0.630500 0.392000 0.669900
vn 0.615100 0.411600 0.672400
vn 0.599100 0.374500 0.707700
vn 0.597900 0.403500 0.692500
vn 0.599000 0.439400 0.669400
vn 0.594600 0.440500 0.672500
vn 0.219400 0.921700 0.319800
vn 0.270700 0.908500 0.318300
vn 0.283400 0.926600 0.247200
vn 0.235800 0.942100 0.238300
vn 0.182700 0.953400 0.240000
vn 0.161000 0.930900 0.327800
vn 0.322300 0.889800 0.323100
vn 0.333000 0.905900 0.261600
vn 0.379700 0.862800 0.333500
vn 0.390400 0.878000 0.276900
vn 0.349600 0.926100 0.141900
vn 0.298900 0.945800 0.126700
vn 0.410300 0.898400 0.156300
vn 0.431000 0.901600 -0.035500
vn 0.367500 0.929000 -0.042000
vn 0.314800 0.948000 -0.047000
vn 0.252600 0.960600 0.115400
vn 0.268000 0.962000 -0.051300
vn 0.221800 0.973500 -0.055400
vn 0.204500 0.972300 0.112900
vn 0.752400 0.187400 0.631500
vn 0.786200 0.150100 0.599500
vn 0.803800 0.149900 0.575700
vn 0.766300 0.185800 0.615000
vn 0.719200 0.228400 0.656100
vn 0.707500 0.231300 0.667700
vn 0.810100 0.116500 0.574500
vn 0.834100 0.118100 0.538800
vn 0.825300 0.083900 0.558400
vn 0.858300 0.088000 0.505600
vn 0.866400 0.116000 0.485600
vn 0.831800 0.149300 0.534600
vn 0.898300 0.082200 0.431600
vn 0.911600 0.075000 0.404200
vn 0.889700 0.112200 0.442400
vn 0.863600 0.148200 0.481900
vn 0.793600 0.186000 0.579300
vn 0.832200 0.187500 0.521700
vn 0.793500 0.233900 0.561700
vn 0.748100 0.229500 0.622600
vn 0.586700 0.329100 0.739900
vn 0.614200 0.305700 0.727500
vn 0.620800 0.303200 0.722900
vn 0.591000 0.329800 0.736100
vn 0.582800 0.353500 0.731600
vn 0.579600 0.347800 0.736900
vn 0.657400 0.273800 0.702000
vn 0.666700 0.270200 0.694600
vn 0.697500 0.273400 0.662300
vn 0.651800 0.310500 0.691900
vn 0.749300 0.282600 0.598900
vn 0.707200 0.326200 0.627200
vn 0.619900 0.341900 0.706200
vn 0.674400 0.363900 0.642400
vn 0.655800 0.396600 0.642400
vn 0.607600 0.370500 0.702600
vn 0.000900 0.920800 0.390100
vn 0.031200 0.902200 0.430000
vn 0.017900 0.908600 0.417200
vn -0.017400 0.924600 0.380600
vn -0.034100 0.937300 0.346900
vn -0.018500 0.935100 0.353800
vn 0.065400 0.884900 0.461200
vn 0.062500 0.894100 0.443500
vn 0.065000 0.905000 0.420400
vn 0.009200 0.914900 0.403500
vn 0.074600 0.917500 0.390600
vn 0.009200 0.921100 0.389200
vn -0.033300 0.925600 0.377000
vn -0.041900 0.923900 0.380100
vn -0.065100 0.928100 0.366500
vn -0.050800 0.935100 0.350800
vn 0.601700 0.453400 0.657600
vn 0.596100 0.410000 0.690400
vn 0.602400 0.424400 0.675900
vn 0.610400 0.469400 0.637900
vn 0.586600 0.372800 0.718900
vn 0.590700 0.383800 0.709700
vn 0.610500 0.403700 0.681400
vn 0.618000 0.444600 0.648300
vn 0.648700 0.430500 0.627500
vn 0.645900 0.469000 0.602400
vn 0.623200 0.488000 0.611100
vn 0.642800 0.508700 0.572600
vn -0.085800 0.950600 0.298400
vn -0.056800 0.948700 0.311000
vn -0.061000 0.951200 0.302300
vn -0.087000 0.954500 0.285200
vn -0.121100 0.956000 0.267000
vn -0.120600 0.950700 0.285600
vn -0.034200 0.944000 0.328200
vn -0.043400 0.945800 0.321800
vn -0.056800 0.943100 0.327600
vn -0.071300 0.950000 0.304000
vn -0.073600 0.935300 0.346000
vn -0.088500 0.944600 0.316000
vn -0.094700 0.955600 0.279000
vn -0.110700 0.953900 0.278800
vn -0.140800 0.961100 0.237700
vn -0.127400 0.959300 0.251700
vn 0.623000 0.659400 0.420800
vn 0.639000 0.629700 0.441700
vn 0.671300 0.654200 0.348200
vn 0.651800 0.682500 0.330800
vn 0.622500 0.715400 0.317200
vn 0.597700 0.694000 0.401300
vn 0.651000 0.600700 0.464000
vn 0.687200 0.626400 0.367800
vn 0.662900 0.568600 0.487000
vn 0.704200 0.595200 0.387000
vn 0.729900 0.648400 0.216200
vn 0.709400 0.675000 0.202700
vn 0.752200 0.617800 0.229200
vn 0.786100 0.618000 0.009300
vn 0.760800 0.648900 0.005400
vn 0.737400 0.675400 0.002100
vn 0.686100 0.701900 0.191100
vn 0.712000 0.702100 -0.001400
vn 0.679100 0.734000 -0.006000
vn 0.654200 0.733800 0.182900
vn -0.265200 0.938100 0.222400
vn -0.212300 0.945600 0.246300
vn -0.212400 0.952400 0.218800
vn -0.264000 0.945200 0.191800
vn -0.314500 0.934400 0.167100
vn -0.317400 0.927000 0.199700
vn -0.162800 0.949500 0.268300
vn -0.163500 0.955700 0.244800
vn -0.168600 0.960400 0.221700
vn -0.215800 0.957700 0.190100
vn -0.178700 0.964000 0.196700
vn -0.222400 0.962000 0.158100
vn -0.265200 0.950900 0.159500
vn -0.268400 0.955300 0.123700
vn -0.313300 0.944800 0.095600
vn -0.313200 0.940300 0.132700
vn -0.498900 0.856300 0.133700
vn -0.434500 0.886900 0.157000
vn -0.430600 0.894000 0.123800
vn -0.495900 0.862300 0.102200
vn -0.560500 0.824300 0.079100
vn -0.562500 0.819700 0.108000
vn -0.372600 0.910600 0.178600
vn -0.368600 0.918100 0.145100
vn -0.365700 0.924200 0.110000
vn -0.427300 0.899700 0.089500
vn -0.363500 0.928700 0.073000
vn -0.424400 0.903900 0.053700
vn -0.493000 0.867200 0.069800
vn -0.490200 0.870800 0.036400
vn -0.556300 0.830700 0.019600
vn -0.558400 0.828000 0.049600
vn 0.443500 0.825900 0.348200
vn 0.506100 0.781400 0.365100
vn 0.522200 0.798600 0.299200
vn 0.456100 0.841500 0.289600
vn 0.558800 0.735600 0.382800
vn 0.579300 0.754900 0.307400
vn 0.608800 0.773200 0.177700
vn 0.549200 0.817500 0.173300
vn 0.633300 0.773800 -0.012000
vn 0.573400 0.819000 -0.019500
vn 0.479900 0.861300 0.166900
vn 0.502900 0.863900 -0.027700
vn -0.657200 0.751200 0.061300
vn -0.641100 0.764200 0.070600
vn -0.639700 0.767200 0.045900
vn -0.655800 0.754000 0.038500
vn -0.660300 0.750100 0.036400
vn -0.661600 0.747600 0.057700
vn -0.612000 0.786200 0.085400
vn -0.610500 0.789800 0.058900
vn -0.609000 0.792500 0.032300
vn -0.638400 0.769400 0.021100
vn -0.607400 0.794300 0.005500
vn -0.637100 0.770700 -0.003400
vn -0.654600 0.755800 0.015600
vn -0.653300 0.757000 -0.008700
vn -0.656700 0.754000 -0.009800
vn -0.658700 0.752200 0.015500
vn 0.713200 0.673700 -0.193600
vn 0.737500 0.645600 -0.198200
vn 0.719900 0.603600 -0.342500
vn 0.698400 0.633900 -0.332100
vn 0.668000 0.668200 -0.327400
vn 0.680800 0.706200 -0.194300
vn 0.759400 0.617400 -0.205100
vn 0.738100 0.573300 -0.355800
vn 0.782900 0.585400 -0.210500
vn 0.757100 0.539800 -0.368000
vn 0.715400 0.533800 -0.450800
vn 0.700700 0.565600 -0.434700
vn 0.730000 0.498800 -0.467200
vn 0.712100 0.469300 -0.522200
vn 0.700500 0.506200 -0.502900
vn 0.688000 0.538900 -0.485900
vn 0.682300 0.597900 -0.420600
vn 0.672300 0.572500 -0.469300
vn 0.649000 0.612300 -0.451500
vn 0.655000 0.634800 -0.409900
vn -0.272500 0.958600 0.081800
vn -0.230800 0.965900 0.116900
vn -0.238600 0.969100 0.062000
vn -0.276100 0.960600 0.032000
vn -0.314300 0.949200 0.009800
vn -0.313900 0.947800 0.054800
vn -0.192000 0.968300 0.159500
vn -0.204800 0.973600 0.100200
vn -0.159200 0.964900 0.208600
vn -0.177500 0.973100 0.146700
vn -0.212700 0.976900 0.018100
vn -0.242800 0.970000 -0.006500
vn -0.189500 0.980700 0.048900
vn -0.187800 0.978500 -0.084600
vn -0.210800 0.973700 -0.085900
vn -0.240600 0.966600 -0.087500
vn -0.277400 0.960400 -0.025200
vn -0.274900 0.957300 -0.089200
vn -0.311000 0.946000 -0.090900
vn -0.313600 0.948700 -0.038900
vn -0.487600 0.873000 0.002500
vn -0.421700 0.906600 0.016900
vn -0.419200 0.907700 -0.020200
vn -0.485000 0.874000 -0.031000
vn -0.552000 0.832900 -0.040500
vn -0.554200 0.832300 -0.010600
vn -0.361800 0.931600 0.033900
vn -0.360200 0.932800 -0.006900
vn -0.358300 0.932300 -0.049200
vn -0.416700 0.907200 -0.057600
vn -0.355600 0.930000 -0.092900
vn -0.414100 0.905200 -0.095200
vn -0.482500 0.873500 -0.064300
vn -0.480100 0.871800 -0.097400
vn -0.547700 0.830700 -0.099200
vn -0.549900 0.832300 -0.070000
vn 0.507300 0.832900 -0.221100
vn 0.576300 0.789400 -0.211500
vn 0.567000 0.752200 -0.335600
vn 0.500700 0.795300 -0.341700
vn 0.434200 0.832600 -0.343700
vn 0.437300 0.870500 -0.225800
vn 0.635500 0.745400 -0.201100
vn 0.624200 0.708300 -0.329500
vn 0.614300 0.678200 -0.403200
vn 0.560100 0.725600 -0.399700
vn 0.613200 0.661200 -0.432100
vn 0.562600 0.715500 -0.414000
vn 0.496300 0.771400 -0.398300
vn 0.499700 0.767600 -0.401300
vn 0.432600 0.808300 -0.399200
vn 0.431500 0.809400 -0.398200
vn -0.651600 0.757800 -0.032700
vn -0.635500 0.771600 -0.027900
vn -0.633800 0.771700 -0.052300
vn -0.650000 0.758000 -0.054700
vn -0.654000 0.754400 -0.055300
vn -0.655100 0.754600 -0.035400
vn -0.605700 0.795300 -0.021200
vn -0.604000 0.795500 -0.047800
vn -0.602200 0.794900 -0.074200
vn -0.632300 0.770900 -0.076500
vn -0.600400 0.793400 -0.100300
vn -0.630700 0.769400 -0.100700
vn -0.648600 0.757200 -0.076800
vn -0.647100 0.755600 -0.100800
vn -0.650300 0.752900 -0.100800
vn -0.652400 0.754100 -0.075000
vn 0.276100 0.936400 -0.216600
vn 0.323300 0.920500 -0.219100
vn 0.324700 0.883900 -0.336400
vn 0.276500 0.900100 -0.336600
vn 0.224300 0.910600 -0.347200
vn 0.228200 0.947800 -0.222500
vn 0.375500 0.899300 -0.224100
vn 0.375600 0.861900 -0.340700
vn 0.373500 0.837000 -0.399900
vn 0.321900 0.855700 -0.405100
vn 0.370700 0.833000 -0.410700
vn 0.315400 0.844300 -0.433300
vn 0.271500 0.868100 -0.415600
vn 0.261900 0.848000 -0.460800
vn 0.203400 0.849700 -0.486400
vn 0.214900 0.875400 -0.432900
vn 0.877400 0.189200 0.440900
vn 0.899900 0.147700 0.410200
vn 0.939500 0.145500 0.310000
vn 0.922500 0.189100 0.336500
vn 0.900200 0.243000 0.361200
vn 0.847400 0.239400 0.473900
vn 0.915800 0.111200 0.385900
vn 0.953000 0.108000 0.283000
vn 0.925400 0.076300 0.371300
vn 0.963300 0.073300 0.258200
vn 0.982000 0.098200 0.161500
vn 0.972100 0.139100 0.188500
vn 0.990300 0.057500 0.126600
vn 0.996700 0.046200 0.066300
vn 0.994100 0.088100 0.063100
vn 0.989800 0.129600 0.059500
vn 0.960600 0.185300 0.207100
vn 0.982700 0.176400 0.055400
vn 0.971000 0.233700 0.050400
vn 0.945000 0.242200 0.219700
vn 0.743700 0.389100 0.543600
vn 0.775500 0.344900 0.528700
vn 0.842800 0.360100 0.399900
vn 0.813700 0.410200 0.411800
vn 0.788500 0.451000 0.418200
vn 0.719900 0.425700 0.548100
vn 0.811600 0.294000 0.504700
vn 0.872700 0.303000 0.382800
vn 0.924100 0.305900 0.228800
vn 0.899700 0.367400 0.235700
vn 0.953500 0.298200 0.044400
vn 0.931900 0.360800 0.038300
vn 0.874100 0.421800 0.240600
vn 0.908600 0.416500 0.032500
vn 0.886500 0.461900 0.027600
vn 0.850300 0.466200 0.244100
vn -0.037000 0.931100 0.363000
vn 0.022500 0.934800 0.354300
vn 0.048300 0.960500 0.274000
vn -0.017900 0.956400 0.291600
vn -0.064900 0.952600 0.297000
vn -0.070800 0.929600 0.361600
vn 0.092900 0.935500 0.340700
vn 0.119100 0.959900 0.253700
vn 0.147000 0.981700 0.121200
vn 0.078700 0.987500 0.136100
vn 0.167900 0.984000 -0.059900
vn 0.102300 0.992600 -0.065200
vn 0.008300 0.988600 0.150300
vn 0.031400 0.997000 -0.070500
vn -0.032400 0.996600 -0.075000
vn -0.050800 0.986500 0.155300
vn 0.675600 0.533100 0.509300
vn 0.688600 0.496500 0.528500
vn 0.744300 0.524400 0.413600
vn 0.723500 0.560500 0.402900
vn 0.702900 0.460200 0.542300
vn 0.766100 0.487500 0.418700
vn 0.827100 0.505500 0.245700
vn 0.802200 0.544700 0.244200
vn 0.864300 0.502500 0.023100
vn 0.839500 0.543000 0.018300
vn 0.776900 0.582400 0.238900
vn 0.813100 0.581900 0.013700
vn -0.132200 0.956300 0.260800
vn -0.108800 0.944900 0.308600
vn -0.125900 0.960800 0.246800
vn -0.152900 0.968100 0.198300
vn -0.088700 0.934700 0.344000
vn -0.096800 0.954500 0.282100
vn -0.096600 0.984700 0.144700
vn -0.135200 0.983600 0.119100
vn -0.084900 0.993300 -0.078400
vn -0.128900 0.988300 -0.081200
vn -0.166200 0.982500 0.084500
vn -0.163400 0.983000 -0.083200
vn 0.247600 0.834800 -0.491700
vn 0.303400 0.839500 -0.450600
vn 0.286400 0.827000 -0.483800
vn 0.230400 0.819500 -0.524800
vn 0.181100 0.814400 -0.551300
vn 0.191600 0.831100 -0.522000
vn 0.364100 0.834800 -0.412900
vn 0.351800 0.824200 -0.443700
vn 0.433500 0.811500 -0.391900
vn 0.429800 0.799300 -0.419900
vn 0.335900 0.796000 -0.503500
vn 0.268100 0.802500 -0.533000
vn 0.420200 0.767700 -0.483700
vn 0.401100 0.707800 -0.581400
vn 0.316500 0.742200 -0.590700
vn 0.251800 0.760800 -0.598000
vn 0.214600 0.799600 -0.560900
vn 0.204300 0.772600 -0.601000
vn 0.172900 0.784200 -0.595800
vn 0.174200 0.799000 -0.575500
vn 0.981800 0.162700 -0.097400
vn 0.990400 0.118800 -0.070200
vn 0.975100 0.105800 -0.194900
vn 0.962100 0.147000 -0.229600
vn 0.943900 0.197300 -0.264800
vn 0.968700 0.217300 -0.120200
vn 0.996100 0.081200 -0.035200
vn 0.984300 0.069500 -0.161800
vn 0.998900 0.045500 0.006600
vn 0.990500 0.034300 -0.132800
vn 0.961100 0.053400 -0.270900
vn 0.949600 0.091600 -0.299500
vn 0.967000 0.011500 -0.254400
vn 0.961400 0.004000 -0.275200
vn 0.945200 0.044900 -0.323200
vn 0.924600 0.080800 -0.372300
vn 0.932000 0.131300 -0.337800
vn 0.898800 0.117400 -0.422200
vn 0.866300 0.158500 -0.473700
vn 0.907200 0.177000 -0.381500
vn 0.903200 0.391200 -0.176600
vn 0.927200 0.338400 -0.160300
vn 0.893600 0.306800 -0.327700
vn 0.866900 0.354400 -0.350600
vn 0.843200 0.393500 -0.366300
vn 0.880500 0.434300 -0.189900
vn 0.949900 0.278800 -0.141300
vn 0.920200 0.253200 -0.298500
vn 0.876700 0.226200 -0.424500
vn 0.844800 0.272600 -0.460400
vn 0.828100 0.200800 -0.523300
vn 0.790900 0.239400 -0.563100
vn 0.815800 0.313800 -0.485800
vn 0.761000 0.274100 -0.588000
vn 0.742900 0.306300 -0.595200
vn 0.793300 0.349200 -0.498800
vn 0.039400 0.956500 -0.288800
vn 0.107100 0.958300 -0.265000
vn 0.096100 0.911300 -0.400300
vn 0.032900 0.904000 -0.426200
vn -0.012900 0.899100 -0.437500
vn -0.018400 0.953200 -0.301700
vn 0.172600 0.955300 -0.240000
vn 0.163300 0.914400 -0.370500
vn 0.149300 0.877500 -0.455800
vn 0.081500 0.874100 -0.478800
vn 0.138000 0.852300 -0.504500
vn 0.073100 0.855400 -0.512700
vn 0.023700 0.868500 -0.495100
vn 0.021200 0.859000 -0.511500
vn -0.003600 0.864900 -0.501900
vn -0.009900 0.866900 -0.498300
vn 0.808300 0.549300 -0.211700
vn 0.833700 0.511500 -0.208100
vn 0.799600 0.466300 -0.378400
vn 0.778000 0.503400 -0.376000
vn 0.858100 0.472700 -0.200400
vn 0.821600 0.429200 -0.375200
vn 0.776000 0.383900 -0.500400
vn 0.760300 0.421700 -0.494000
vn 0.734200 0.342000 -0.586400
vn 0.728400 0.383600 -0.567600
vn 0.745200 0.460600 -0.482200
vn 0.721700 0.427200 -0.544600
vn -0.142700 0.958200 -0.247800
vn -0.107100 0.954700 -0.277500
vn -0.080300 0.913800 -0.398100
vn -0.113700 0.927800 -0.355400
vn -0.145200 0.939900 -0.308900
vn -0.170700 0.961300 -0.215900
vn -0.065300 0.952500 -0.297500
vn -0.046500 0.902700 -0.427700
vn -0.030000 0.874400 -0.484300
vn -0.054800 0.889400 -0.453800
vn -0.014800 0.874800 -0.484100
vn -0.033700 0.888200 -0.458200
vn -0.084500 0.907300 -0.411900
vn -0.060800 0.902600 -0.426100
vn -0.096200 0.915300 -0.391200
vn -0.118600 0.923100 -0.365900
vn 0.691800 0.486600 -0.533400
vn 0.684300 0.468500 -0.558800
vn 0.673800 0.501700 -0.542500
vn 0.680500 0.519800 -0.516400
vn 0.701800 0.447600 -0.554200
vn 0.694100 0.427700 -0.579000
vn 0.676700 0.450300 -0.582500
vn 0.666700 0.483600 -0.567000
vn 0.686800 0.408800 -0.600900
vn 0.677900 0.389400 -0.623400
vn 0.667300 0.430100 -0.608100
vn 0.658200 0.463700 -0.593000
vn 0.656200 0.515000 -0.551500
vn 0.662100 0.534600 -0.525200
vn 0.647900 0.493600 -0.580100
vn 0.633800 0.522800 -0.570100
vn 0.643100 0.550200 -0.532600
vn 0.647100 0.573900 -0.501900
vn 0.667000 0.553500 -0.498600
vn 0.648300 0.594600 -0.475500
vn -0.268400 0.951100 -0.152700
vn -0.231400 0.958300 -0.167600
vn -0.217600 0.947600 -0.233900
vn -0.259000 0.943100 -0.208600
vn -0.300100 0.934700 -0.190500
vn -0.306200 0.941200 -0.142600
vn -0.198100 0.961900 -0.188500
vn -0.178800 0.946900 -0.267300
vn -0.157800 0.933200 -0.322800
vn -0.202200 0.936600 -0.286200
vn -0.139400 0.923700 -0.356700
vn -0.188100 0.926900 -0.324700
vn -0.248500 0.934000 -0.256600
vn -0.238600 0.924700 -0.296500
vn -0.287100 0.917900 -0.273800
vn -0.293400 0.926800 -0.234300
vn -0.477800 0.868700 -0.130500
vn -0.411400 0.901700 -0.132700
vn -0.408600 0.896800 -0.169700
vn -0.475600 0.864300 -0.163500
vn -0.543700 0.824300 -0.157700
vn -0.545700 0.828100 -0.128400
vn -0.352100 0.926000 -0.136400
vn -0.348100 0.920300 -0.178200
vn -0.343900 0.913300 -0.218200
vn -0.405800 0.890300 -0.206300
vn -0.340100 0.904800 -0.256300
vn -0.403400 0.882400 -0.242300
vn -0.473400 0.858600 -0.196700
vn -0.471400 0.851400 -0.229900
vn -0.539600 0.813500 -0.216800
vn -0.541600 0.819500 -0.187200
vn 0.506500 0.766600 -0.394800
vn 0.570500 0.708000 -0.416300
vn 0.575900 0.687900 -0.441700
vn 0.510000 0.750200 -0.420700
vn 0.617900 0.647300 -0.446200
vn 0.621100 0.625600 -0.472000
vn 0.619100 0.596400 -0.510800
vn 0.574400 0.654700 -0.491300
vn 0.607400 0.558500 -0.564900
vn 0.559900 0.605100 -0.566000
vn 0.506500 0.716100 -0.480100
vn 0.489500 0.658000 -0.572200
vn -0.645300 0.753700 -0.124800
vn -0.628900 0.767400 -0.124700
vn -0.627000 0.764600 -0.148800
vn -0.643400 0.751300 -0.146700
vn -0.647600 0.747800 -0.146100
vn -0.648700 0.750400 -0.126600
vn -0.598500 0.791100 -0.126200
vn -0.596600 0.787900 -0.152400
vn -0.594600 0.783900 -0.178700
vn -0.625300 0.761000 -0.172900
vn -0.592500 0.779000 -0.205000
vn -0.623400 0.756600 -0.196900
vn -0.642000 0.747900 -0.168500
vn -0.640300 0.743600 -0.192100
vn -0.643900 0.740800 -0.191000
vn -0.645900 0.745100 -0.165800
vn -0.230400 0.915200 -0.330500
vn -0.177200 0.918100 -0.354500
vn -0.169900 0.908700 -0.381400
vn -0.224800 0.905000 -0.361100
vn -0.278400 0.897300 -0.342400
vn -0.281900 0.908100 -0.309500
vn -0.126000 0.916700 -0.379200
vn -0.117800 0.908700 -0.400400
vn -0.081000 0.911700 -0.402700
vn -0.072700 0.906300 -0.416300
vn -0.113900 0.899200 -0.422400
vn -0.166000 0.898000 -0.407300
vn -0.069700 0.898400 -0.433600
vn -0.070300 0.886200 -0.457900
vn -0.113300 0.886700 -0.448200
vn -0.165100 0.885300 -0.434800
vn -0.221800 0.893600 -0.390300
vn -0.221300 0.880300 -0.419600
vn -0.276900 0.871500 -0.404600
vn -0.276700 0.885300 -0.373800
vn 0.645800 0.484500 -0.590100
vn 0.657300 0.455900 -0.600100
vn 0.674400 0.476900 -0.563700
vn 0.659400 0.504100 -0.557700
vn 0.636600 0.525200 -0.564700
vn 0.627800 0.508200 -0.589500
vn 0.665900 0.421500 -0.615500
vn 0.685000 0.442300 -0.578900
vn 0.677300 0.382400 -0.628600
vn 0.697700 0.404300 -0.591300
vn 0.717600 0.488800 -0.496100
vn 0.702400 0.522400 -0.483400
vn 0.733200 0.452200 -0.507900
vn 0.766200 0.508800 -0.392400
vn 0.747100 0.544200 -0.381600
vn 0.726500 0.576800 -0.373400
vn 0.682300 0.548100 -0.483600
vn 0.702200 0.602000 -0.380000
vn 0.673700 0.624000 -0.395900
vn 0.655600 0.568700 -0.496700
vn -0.469400 0.843000 -0.262500
vn -0.401300 0.873000 -0.277200
vn -0.399800 0.862400 -0.310600
vn -0.467800 0.833500 -0.293900
vn -0.535400 0.798600 -0.274800
vn -0.537500 0.806500 -0.246200
vn -0.337100 0.894900 -0.292300
vn -0.335200 0.883900 -0.326100
vn -0.334500 0.871500 -0.358500
vn -0.399000 0.850600 -0.342500
vn -0.334900 0.857800 -0.389900
vn -0.398900 0.837500 -0.373500
vn -0.466400 0.823000 -0.324300
vn -0.465300 0.811300 -0.353800
vn -0.531600 0.780000 -0.330100
vn -0.533400 0.789800 -0.302700
vn 0.468300 0.606000 -0.643000
vn 0.542000 0.566200 -0.621000
vn 0.540200 0.573100 -0.616200
vn 0.463500 0.604700 -0.647600
vn 0.379600 0.642500 -0.665600
vn 0.381500 0.650000 -0.657100
vn 0.595500 0.533400 -0.600700
vn 0.598900 0.546500 -0.585300
vn 0.615000 0.591900 -0.521000
vn 0.553400 0.620700 -0.555300
vn 0.632800 0.652400 -0.417000
vn 0.570800 0.688800 -0.446800
vn 0.475200 0.651100 -0.591700
vn 0.493200 0.724200 -0.481900
vn 0.416300 0.755000 -0.506500
vn 0.394500 0.684100 -0.613500
vn -0.638200 0.738900 -0.215900
vn -0.621300 0.751700 -0.221000
vn -0.619100 0.746100 -0.245100
vn -0.636200 0.733800 -0.238300
vn -0.641000 0.730200 -0.236300
vn -0.642400 0.735300 -0.215900
vn -0.590400 0.773300 -0.231100
vn -0.588100 0.766800 -0.257100
vn -0.585900 0.759400 -0.282700
vn -0.617000 0.739500 -0.269100
vn -0.583700 0.751300 -0.307900
vn -0.614900 0.732200 -0.292600
vn -0.634500 0.727700 -0.260400
vn -0.632700 0.720700 -0.283300
vn -0.637500 0.717400 -0.280700
vn -0.639400 0.724700 -0.257000
vn 0.302800 0.690600 -0.656800
vn 0.307100 0.684100 -0.661600
vn 0.254500 0.724200 -0.640900
vn 0.245300 0.724300 -0.644300
vn 0.326700 0.721400 -0.610600
vn 0.275000 0.758200 -0.591200
vn 0.351600 0.784800 -0.510300
vn 0.298200 0.811700 -0.502200
vn 0.236300 0.789000 -0.567200
vn 0.216800 0.759600 -0.613100
vn 0.256200 0.831000 -0.493800
vn 0.231700 0.844000 -0.483700
vn 0.212700 0.812900 -0.542200
vn 0.193800 0.788400 -0.583800
vn 0.204500 0.753300 -0.625100
vn 0.179500 0.777900 -0.602200
vn 0.869000 0.107300 -0.483000
vn 0.901800 0.074100 -0.425700
vn 0.879200 0.067800 -0.471500
vn 0.847100 0.101600 -0.521600
vn 0.806200 0.138800 -0.575000
vn 0.830000 0.144900 -0.538600
vn 0.931200 0.042900 -0.362000
vn 0.904500 0.034600 -0.425100
vn 0.956500 0.009800 -0.291500
vn 0.923400 -0.000900 -0.383700
vn 0.882600 0.024000 -0.469500
vn 0.864200 0.063200 -0.499200
vn 0.892000 -0.021900 -0.451400
vn 0.911500 -0.016700 -0.411000
vn 0.890200 0.027900 -0.454600
vn 0.865900 0.066500 -0.495800
vn 0.835600 0.100500 -0.540000
vn 0.837600 0.105500 -0.536000
vn 0.802800 0.149400 -0.577200
vn 0.796600 0.140000 -0.588100
vn 0.716100 0.242800 -0.654400
vn 0.745200 0.214100 -0.631500
vn 0.719100 0.202300 -0.664800
vn 0.691800 0.226400 -0.685700
vn 0.683300 0.250500 -0.685800
vn 0.703700 0.271500 -0.656600
vn 0.785900 0.182200 -0.590900
vn 0.760100 0.174100 -0.626000
vn 0.752200 0.176600 -0.634800
vn 0.713400 0.204100 -0.670300
vn 0.764400 0.191200 -0.615700
vn 0.730800 0.222300 -0.645400
vn 0.688200 0.225300 -0.689700
vn 0.707800 0.243200 -0.663200
vn 0.698600 0.256800 -0.667800
vn 0.681000 0.244200 -0.690300
vn 0.029300 0.861200 -0.507300
vn 0.075000 0.847300 -0.525800
vn 0.085400 0.839200 -0.537000
vn 0.045500 0.859900 -0.508400
vn 0.024400 0.877100 -0.479600
vn 0.008500 0.874200 -0.485500
vn 0.132600 0.835600 -0.533100
vn 0.133200 0.821500 -0.554400
vn 0.138400 0.809900 -0.570000
vn 0.100400 0.831200 -0.546800
vn 0.146900 0.801200 -0.580000
vn 0.115600 0.823600 -0.555200
vn 0.065000 0.855000 -0.514500
vn 0.082300 0.846200 -0.526300
vn 0.053700 0.864200 -0.500300
vn 0.040700 0.874200 -0.483900
vn 0.707700 0.401300 -0.581500
vn 0.707300 0.352900 -0.612500
vn 0.695700 0.329000 -0.638500
vn 0.698800 0.379100 -0.606600
vn 0.704000 0.307500 -0.640100
vn 0.688400 0.283700 -0.667500
vn 0.685700 0.271600 -0.675300
vn 0.691400 0.312600 -0.651300
vn 0.696600 0.275100 -0.662600
vn 0.693600 0.306000 -0.652100
vn 0.692900 0.360400 -0.624500
vn 0.687800 0.345500 -0.638400
vn -0.044900 0.904400 -0.424400
vn -0.018300 0.895500 -0.444700
vn -0.008300 0.897100 -0.441700
vn -0.036400 0.902500 -0.429100
vn -0.000700 0.885400 -0.464800
vn 0.011800 0.889100 -0.457600
vn 0.021700 0.886500 -0.462200
vn -0.002900 0.893400 -0.449300
vn 0.027800 0.875700 -0.482000
vn -0.001500 0.882000 -0.471200
vn -0.033400 0.896700 -0.441300
vn -0.034300 0.884900 -0.464500
vn 0.263300 0.858600 -0.439700
vn 0.308700 0.850800 -0.425100
vn 0.289700 0.862400 -0.415100
vn 0.246800 0.857900 -0.450700
vn 0.229600 0.848200 -0.477400
vn 0.240200 0.859900 -0.450400
vn 0.364700 0.833700 -0.414600
vn 0.366900 0.856200 -0.363700
vn 0.428400 0.809800 -0.400700
vn 0.430100 0.835200 -0.342500
vn 0.366400 0.840300 -0.399500
vn 0.305700 0.840400 -0.447400
vn 0.422500 0.824800 -0.375800
vn 0.387000 0.726600 -0.567600
vn 0.340800 0.734300 -0.587000
vn 0.287500 0.727900 -0.622400
vn 0.227000 0.806400 -0.546000
vn 0.215400 0.830800 -0.513200
vn 0.218600 0.698600 -0.681200
vn 0.154700 0.656500 -0.738200
vn 0.141800 0.707600 -0.692200
vn 0.133200 0.729900 -0.670500
vn 0.201400 0.821000 -0.534100
vn 0.129000 0.717600 -0.684400
vn 0.133200 0.692400 -0.709100
vn 0.196500 0.802100 -0.563800
vn 0.744600 0.277700 -0.607000
vn 0.764100 0.252700 -0.593500
vn 0.801600 0.287400 -0.524300
vn 0.786800 0.320100 -0.527600
vn 0.775900 0.334300 -0.535000
vn 0.733200 0.288900 -0.615600
vn 0.790100 0.213900 -0.574400
vn 0.819700 0.238500 -0.520700
vn 0.819700 0.163800 -0.548800
vn 0.840100 0.179100 -0.512000
vn 0.849400 0.262200 -0.457900
vn 0.837000 0.321300 -0.442900
vn 0.862100 0.194200 -0.468000
vn 0.883500 0.207900 -0.419800
vn 0.875500 0.282400 -0.392100
vn 0.865100 0.349200 -0.360000
vn 0.825500 0.363300 -0.431900
vn 0.853700 0.398900 -0.334800
vn 0.843800 0.426800 -0.325100
vn 0.815900 0.384100 -0.432000
vn 0.096200 0.842800 -0.529600
vn 0.129800 0.823000 -0.553000
vn 0.145100 0.835400 -0.530100
vn 0.110000 0.854400 -0.507800
vn 0.074300 0.868600 -0.489800
vn 0.063500 0.857800 -0.509900
vn 0.158500 0.800700 -0.577700
vn 0.173800 0.813000 -0.555700
vn 0.192700 0.834500 -0.516100
vn 0.163900 0.856500 -0.489300
vn 0.213400 0.858800 -0.465700
vn 0.186400 0.878700 -0.439400
vn 0.127800 0.876700 -0.463800
vn 0.150800 0.900100 -0.408800
vn 0.110500 0.918300 -0.380200
vn 0.089900 0.892500 -0.441900
vn 0.692300 0.345400 -0.633500
vn 0.708100 0.317400 -0.630800
vn 0.739400 0.352800 -0.573400
vn 0.716700 0.372800 -0.589300
vn 0.722700 0.298400 -0.623400
vn 0.761300 0.340900 -0.551500
vn 0.801500 0.393700 -0.449900
vn 0.778800 0.405300 -0.478700
vn 0.830700 0.442600 -0.337500
vn 0.810500 0.458800 -0.364000
vn 0.754200 0.423100 -0.502100
vn 0.787700 0.479500 -0.386700
vn -0.034800 0.876500 -0.480100
vn -0.000300 0.873600 -0.486600
vn 0.004900 0.883600 -0.468200
vn -0.031300 0.885700 -0.463100
vn -0.068800 0.884900 -0.460600
vn -0.070900 0.877700 -0.473900
vn 0.032400 0.867800 -0.495800
vn 0.040100 0.878100 -0.476700
vn 0.052700 0.903200 -0.425900
vn 0.014800 0.909100 -0.416400
vn 0.069300 0.930800 -0.358800
vn 0.027100 0.937500 -0.346800
vn -0.024500 0.910200 -0.413400
vn -0.017100 0.938500 -0.344900
vn -0.064500 0.933000 -0.354100
vn -0.065700 0.906400 -0.417200
vn 0.710100 0.641400 -0.290200
vn 0.736500 0.618000 -0.275000
vn 0.735100 0.645300 -0.207900
vn 0.707400 0.664800 -0.239700
vn 0.681400 0.680500 -0.269500
vn 0.681100 0.663400 -0.309900
vn 0.760800 0.587400 -0.275900
vn 0.765400 0.617600 -0.180700
vn 0.782800 0.551800 -0.287600
vn 0.789400 0.579500 -0.202300
vn 0.772500 0.620300 -0.135900
vn 0.751300 0.636600 -0.174000
vn 0.795000 0.588300 -0.147700
vn 0.802300 0.567500 -0.184900
vn 0.782600 0.588800 -0.202200
vn 0.761900 0.589900 -0.267500
vn 0.730200 0.618500 -0.290000
vn 0.714000 0.646800 -0.267800
vn 0.734200 0.561500 -0.381600
vn 0.704300 0.517400 -0.486000
vn 0.698900 0.544100 -0.464200
vn 0.687500 0.560800 -0.461300
vn 0.698100 0.655800 -0.287400
vn 0.675500 0.562700 -0.476500
vn 0.662000 0.566200 -0.491000
vn 0.679400 0.664500 -0.311100
vn -0.222300 0.868200 -0.443600
vn -0.165500 0.874700 -0.455500
vn -0.167000 0.873300 -0.457500
vn -0.225200 0.861800 -0.454500
vn -0.281900 0.847300 -0.450000
vn -0.278500 0.858000 -0.431600
vn -0.113400 0.877500 -0.465900
vn -0.113000 0.881000 -0.459400
vn -0.114100 0.897200 -0.426700
vn -0.171700 0.882200 -0.438400
vn -0.119400 0.919800 -0.373700
vn -0.181700 0.898300 -0.400100
vn -0.231800 0.862500 -0.449800
vn -0.244100 0.869700 -0.429000
vn -0.299200 0.838900 -0.454700
vn -0.288300 0.840800 -0.458100
vn -0.464600 0.798900 -0.381800
vn -0.399400 0.823800 -0.402400
vn -0.400800 0.810100 -0.427900
vn -0.464500 0.786100 -0.407700
vn -0.528500 0.758400 -0.381500
vn -0.529900 0.769500 -0.356500
vn -0.336400 0.843500 -0.418600
vn -0.339200 0.830500 -0.441900
vn -0.343900 0.819200 -0.459000
vn -0.403400 0.796800 -0.449800
vn -0.351400 0.810300 -0.469000
vn -0.407600 0.784300 -0.467700
vn -0.465000 0.773000 -0.431500
vn -0.466400 0.759700 -0.453100
vn -0.526700 0.734400 -0.428000
vn -0.527400 0.746700 -0.405300
vn 0.502200 0.779600 -0.374200
vn 0.578900 0.739200 -0.344000
vn 0.579500 0.756200 -0.303800
vn 0.498900 0.806600 -0.316800
vn 0.640800 0.695900 -0.324000
vn 0.644900 0.711500 -0.278900
vn 0.654300 0.683900 -0.322800
vn 0.621300 0.701600 -0.348900
vn 0.645700 0.576100 -0.501000
vn 0.621300 0.582400 -0.524200
vn 0.571400 0.694800 -0.436700
vn 0.528400 0.765000 -0.368100
vn 0.576300 0.570300 -0.585400
vn 0.519900 0.541900 -0.660400
vn 0.500200 0.615000 -0.609500
vn 0.467500 0.677700 -0.567500
vn 0.478000 0.801300 -0.359700
vn 0.429800 0.710100 -0.557700
vn -0.630400 0.713200 -0.306400
vn -0.612600 0.724400 -0.316000
vn -0.610200 0.715600 -0.339800
vn -0.628000 0.704900 -0.329500
vn -0.634300 0.701000 -0.325800
vn -0.635900 0.709400 -0.303800
vn -0.581500 0.742500 -0.332500
vn -0.579400 0.732800 -0.356700
vn -0.577400 0.722500 -0.380200
vn -0.608100 0.705900 -0.363300
vn -0.575700 0.711500 -0.402800
vn -0.606000 0.695700 -0.385600
vn -0.626100 0.695500 -0.352400
vn -0.624200 0.685800 -0.374200
vn -0.631100 0.682000 -0.369500
vn -0.632600 0.691600 -0.348400
vn 0.847600 0.114300 -0.518100
vn 0.873700 0.074100 -0.480800
vn 0.875800 0.077600 -0.476400
vn 0.859200 0.123000 -0.496700
vn 0.901600 0.039400 -0.430700
vn 0.891700 0.037400 -0.451000
vn 0.930300 0.004600 -0.366800
vn 0.906000 -0.002800 -0.423200
vn 0.883100 0.029500 -0.468200
vn 0.879900 0.079400 -0.468400
vn 0.881900 -0.025700 -0.470700
vn 0.913000 -0.012700 -0.407800
vn 0.901600 0.039000 -0.430700
vn 0.893900 0.087200 -0.439700
vn 0.872900 0.131600 -0.469900
vn 0.888900 0.141100 -0.435700
vn -0.468600 0.745800 -0.473500
vn -0.413800 0.770000 -0.485600
vn -0.421200 0.751500 -0.507800
vn -0.471200 0.731000 -0.493600
vn -0.526600 0.711000 -0.466000
vn -0.526500 0.722200 -0.448500
vn -0.362900 0.798200 -0.480700
vn -0.377700 0.777000 -0.503600
vn -0.317000 0.831800 -0.455700
vn -0.341700 0.809500 -0.477500
vn -0.393200 0.744800 -0.539100
vn -0.428100 0.728000 -0.535300
vn -0.369600 0.768900 -0.521700
vn -0.396300 0.701700 -0.592000
vn -0.406400 0.697700 -0.589900
vn -0.432900 0.698300 -0.570000
vn -0.473200 0.715300 -0.514100
vn -0.474000 0.698500 -0.536100
vn -0.526500 0.692400 -0.493300
vn -0.526700 0.701000 -0.480800
vn 0.393000 0.389300 0.833000
vn 0.392500 0.333300 0.857200
vn 0.382100 0.315100 0.868700
vn 0.396300 0.408600 0.822200
vn 0.383700 0.452600 0.804900
vn 0.381200 0.427300 0.819800
vn 0.336300 0.328700 0.882500
vn 0.342800 0.296700 0.891300
vn 0.341700 0.249900 0.905900
vn 0.372300 0.238100 0.897000
vn 0.347900 0.209600 0.913800
vn 0.332900 0.186900 0.924300
vn 0.319700 0.130000 0.938500
vn 0.327500 0.129900 0.935900
vn 0.296500 0.100600 0.949700
vn 0.291000 0.147400 0.945300
vn 0.324700 0.227200 0.918100
vn 0.236200 0.050500 0.970400
vn 0.324500 0.262400 0.908700
vn 0.358300 0.334900 0.871400
vn 0.370500 0.394200 0.841000
vn 0.363400 0.438600 0.821900
vn -0.622100 0.676700 -0.393800
vn -0.604100 0.686100 -0.405400
vn -0.602600 0.677700 -0.421500
vn -0.620200 0.667800 -0.411500
vn -0.628000 0.662500 -0.408200
vn -0.629600 0.672800 -0.388400
vn -0.574300 0.700900 -0.422900
vn -0.573400 0.691900 -0.438600
vn -0.573000 0.684800 -0.450100
vn -0.602000 0.670900 -0.432900
vn -0.573100 0.680300 -0.456900
vn -0.602300 0.667300 -0.438000
vn -0.619600 0.659900 -0.425100
vn -0.620000 0.655200 -0.431600
vn -0.627900 0.645500 -0.434700
vn -0.627400 0.652000 -0.425700
vn 0.165600 0.380700 0.909700
vn 0.206900 0.401900 0.892000
vn 0.296900 0.471800 0.830200
vn 0.233900 0.459800 0.856700
vn 0.031500 0.197400 0.979800
vn 0.075900 0.236900 0.968600
vn 0.230000 0.380300 0.895800
vn 0.312200 0.441600 0.841100
vn 0.108600 0.243900 0.963700
vn 0.128400 0.225200 0.965800
vn 0.210100 0.294800 0.932200
vn 0.279300 0.341000 0.897600
vn 0.356600 0.448100 0.819700
vn 0.355800 0.477700 0.803200
vn 0.317900 0.347700 0.882000
vn 0.339300 0.468000 0.816000
vn 0.297500 0.480300 0.825100
vn 0.250000 0.480100 0.840800
vn 0.898000 0.144000 -0.415800
vn 0.902800 0.092800 -0.419800
vn 0.893900 0.082600 -0.440600
vn 0.892800 0.132500 -0.430300
vn 0.894500 0.197200 -0.401200
vn 0.895900 0.211400 -0.390700
vn 0.916100 0.052500 -0.397400
vn 0.900100 0.040300 -0.433700
vn 0.936600 0.015200 -0.349900
vn 0.909600 -0.001600 -0.415500
vn 0.872400 0.014400 -0.488500
vn 0.872700 0.060600 -0.484400
vn 0.871400 -0.039600 -0.488900
vn 0.882700 -0.038100 -0.468300
vn 0.861800 0.002900 -0.507200
vn 0.848200 0.037200 -0.528400
vn 0.874400 0.108000 -0.472900
vn 0.842700 0.073500 -0.533300
vn 0.845800 0.119500 -0.519900
vn 0.879100 0.166200 -0.446600
vn 0.868300 0.416500 -0.269400
vn 0.881000 0.360700 -0.305900
vn 0.886600 0.350000 -0.302400
vn 0.874400 0.412400 -0.255600
vn 0.861400 0.455000 -0.225500
vn 0.856700 0.451100 -0.250200
vn 0.890900 0.288800 -0.350600
vn 0.893600 0.274200 -0.355400
vn 0.883700 0.239000 -0.402300
vn 0.883000 0.317200 -0.345900
vn 0.853900 0.181700 -0.487600
vn 0.861200 0.257200 -0.438400
vn 0.875100 0.387900 -0.289200
vn 0.862900 0.335100 -0.378200
vn 0.857800 0.403300 -0.318400
vn 0.863200 0.441500 -0.244900
vn 0.169900 0.905400 -0.389000
vn 0.203800 0.883900 -0.420900
vn 0.206300 0.860800 -0.465200
vn 0.174800 0.881900 -0.437800
vn 0.128100 0.904600 -0.406500
vn 0.126700 0.925700 -0.356400
vn 0.226400 0.867200 -0.443500
vn 0.222800 0.847900 -0.481000
vn 0.197100 0.793300 -0.576000
vn 0.186300 0.801000 -0.569000
vn 0.138500 0.674800 -0.724800
vn 0.128700 0.672100 -0.729100
vn 0.157000 0.819800 -0.550600
vn 0.098500 0.680800 -0.725700
vn 0.045400 0.697700 -0.714900
vn 0.107000 0.843800 -0.525800
vn 0.804400 0.520500 -0.286100
vn 0.825300 0.495300 -0.271200
vn 0.830500 0.512600 -0.217800
vn 0.811200 0.544000 -0.214500
vn 0.843500 0.473300 -0.253600
vn 0.847600 0.484500 -0.216400
vn 0.849500 0.480400 -0.218300
vn 0.833800 0.514800 -0.199100
vn 0.848100 0.456300 -0.269200
vn 0.835700 0.498600 -0.230200
vn 0.816200 0.550700 -0.174900
vn 0.820600 0.535500 -0.199400
vn -0.019700 0.949600 -0.312700
vn 0.031100 0.948200 -0.316100
vn 0.018100 0.931900 -0.362300
vn -0.040500 0.934100 -0.354700
vn -0.104400 0.927700 -0.358300
vn -0.074900 0.943700 -0.322100
vn 0.079400 0.940300 -0.330900
vn 0.073700 0.922100 -0.379700
vn 0.045800 0.864000 -0.501300
vn -0.017000 0.876100 -0.481900
vn -0.019800 0.714800 -0.699000
vn -0.086300 0.727300 -0.680800
vn -0.083000 0.879700 -0.468100
vn -0.155500 0.734900 -0.660100
vn -0.228800 0.736900 -0.636100
vn -0.154400 0.874000 -0.460700
vn -0.266200 0.868900 -0.417200
vn -0.203700 0.903300 -0.377600
vn -0.241300 0.883300 -0.401800
vn -0.299700 0.847200 -0.438600
vn -0.137200 0.928700 -0.344500
vn -0.173300 0.911000 -0.374100
vn -0.227100 0.857700 -0.461200
vn -0.291600 0.831600 -0.472500
vn -0.297900 0.732800 -0.611800
vn -0.351000 0.723000 -0.595000
vn -0.340700 0.799800 -0.494200
vn -0.384000 0.711200 -0.588700
vn 0.826600 0.257400 -0.500400
vn 0.817600 0.182200 -0.546100
vn 0.766400 0.116100 -0.631700
vn 0.769400 0.175100 -0.614300
vn 0.774100 0.243200 -0.584400
vn 0.831800 0.334400 -0.443100
vn 0.809400 0.119100 -0.575100
vn 0.767700 0.071200 -0.636800
vn 0.804900 0.073100 -0.588900
vn 0.773000 0.041400 -0.633000
vn 0.733100 0.038200 -0.679000
vn 0.716800 0.065300 -0.694100
vn 0.750600 0.022400 -0.660300
vn 0.737700 0.014700 -0.674900
vn 0.707700 0.018900 -0.706300
vn 0.676200 0.031500 -0.736000
vn 0.703700 0.103500 -0.702900
vn 0.645700 0.052200 -0.761800
vn 0.617800 0.080000 -0.782200
vn 0.693900 0.151100 -0.704000
vn 0.010000 0.480600 -0.876800
vn 0.042700 0.489400 -0.871000
vn -0.039200 0.325000 -0.944900
vn -0.070800 0.307100 -0.949000
vn -0.115000 0.296900 -0.947900
vn -0.041700 0.480900 -0.875800
vn 0.055900 0.505300 -0.861100
vn -0.022600 0.345500 -0.938100
vn 0.051300 0.528100 -0.847600
vn -0.022600 0.364500 -0.930900
vn -0.084600 0.217800 -0.972300
vn -0.102100 0.203900 -0.973600
vn -0.079000 0.226000 -0.970900
vn -0.115700 0.119800 -0.986000
vn -0.125200 0.126300 -0.984000
vn -0.140700 0.127200 -0.981800
vn -0.129200 0.189800 -0.973300
vn -0.160900 0.127100 -0.978700
vn -0.183900 0.130900 -0.974200
vn -0.162800 0.181600 -0.969800
vn 0.814200 0.488000 -0.314500
vn 0.825900 0.451300 -0.337800
vn 0.777700 0.357800 -0.516800
vn 0.766800 0.389400 -0.510200
vn 0.743300 0.398800 -0.537000
vn 0.796200 0.509300 -0.326500
vn 0.831600 0.400600 -0.384600
vn 0.778400 0.307800 -0.547100
vn 0.688000 0.198600 -0.698000
vn 0.681500 0.235300 -0.692900
vn 0.595700 0.108300 -0.795900
vn 0.577300 0.129200 -0.806200
vn 0.665900 0.256100 -0.700700
vn 0.555300 0.139100 -0.819900
vn 0.526100 0.135100 -0.839600
vn 0.637500 0.256800 -0.726400
vn -0.228000 0.511000 -0.828800
vn -0.164300 0.497000 -0.852000
vn -0.215200 0.305400 -0.927500
vn -0.268800 0.324600 -0.906800
vn -0.327200 0.354600 -0.875900
vn -0.295400 0.528900 -0.795600
vn -0.102800 0.487000 -0.867300
vn -0.164800 0.296300 -0.940800
vn -0.199700 0.183200 -0.962600
vn -0.239000 0.196100 -0.951000
vn -0.209800 0.142500 -0.967300
vn -0.240400 0.163400 -0.956800
vn -0.282700 0.220300 -0.933500
vn -0.277700 0.192800 -0.941100
vn -0.323500 0.229700 -0.917900
vn -0.332900 0.256200 -0.907500
vn 0.697700 0.442500 -0.563200
vn 0.739500 0.487700 -0.463900
vn 0.660000 0.343700 -0.668000
vn 0.609800 0.291000 -0.737100
vn 0.564500 0.241900 -0.789200
vn 0.652800 0.394900 -0.646400
vn 0.771600 0.510500 -0.379500
vn 0.706600 0.382900 -0.595000
vn 0.597200 0.236200 -0.766500
vn 0.551600 0.199700 -0.809800
vn 0.490100 0.116000 -0.863900
vn 0.452500 0.085800 -0.887600
vn 0.508500 0.155800 -0.846800
vn 0.418100 0.049400 -0.907000
vn 0.388300 0.011100 -0.921400
vn 0.472900 0.114000 -0.873700
vn -0.415100 0.587600 -0.694500
vn -0.395900 0.568500 -0.721100
vn -0.411800 0.430600 -0.803100
vn -0.425000 0.467600 -0.775000
vn -0.420400 0.499500 -0.757400
vn -0.414900 0.605900 -0.678700
vn -0.355700 0.548900 -0.756400
vn -0.379200 0.391800 -0.838300
vn -0.378600 0.299000 -0.875900
vn -0.407700 0.341800 -0.846700
vn -0.366900 0.268600 -0.890600
vn -0.395600 0.303400 -0.866800
vn -0.419500 0.380300 -0.824200
vn -0.408500 0.331600 -0.850400
vn -0.405500 0.351700 -0.843700
vn -0.415100 0.411000 -0.811600
vn 0.605600 0.382900 -0.697600
vn 0.616000 0.385800 -0.686800
vn 0.519300 0.203500 -0.830000
vn 0.505800 0.193600 -0.840600
vn 0.490400 0.186500 -0.851300
vn 0.594000 0.382200 -0.707900
vn 0.627100 0.384600 -0.677300
vn 0.535000 0.215400 -0.816900
vn 0.445800 0.081100 -0.891400
vn 0.424100 0.056000 -0.903900
vn 0.361600 -0.025400 -0.932000
vn 0.335900 -0.057900 -0.940100
vn 0.403500 0.035700 -0.914300
vn 0.310400 -0.084500 -0.946800
vn 0.284500 -0.103200 -0.953100
vn 0.381400 0.021000 -0.924200
vn -0.473200 0.658600 -0.585100
vn -0.435700 0.644000 -0.628900
vn -0.434000 0.557100 -0.708000
vn -0.468000 0.581900 -0.665000
vn -0.516600 0.599500 -0.611300
vn -0.524200 0.663700 -0.533500
vn -0.415500 0.624800 -0.661000
vn -0.417500 0.528600 -0.739000
vn -0.411800 0.438000 -0.799000
vn -0.425900 0.466100 -0.775400
vn -0.402600 0.369900 -0.837300
vn -0.414900 0.391900 -0.821100
vn -0.456600 0.494100 -0.739800
vn -0.442300 0.417500 -0.793700
vn -0.484600 0.445600 -0.752700
vn -0.502200 0.519900 -0.691000
vn 0.510900 0.377400 -0.772300
vn 0.555500 0.386900 -0.736000
vn 0.442000 0.181100 -0.878500
vn 0.397900 0.176900 -0.900200
vn 0.343200 0.186200 -0.920600
vn 0.446800 0.381000 -0.809400
vn 0.579300 0.386200 -0.717800
vn 0.470900 0.183900 -0.862800
vn 0.356300 0.013800 -0.934300
vn 0.325500 0.012200 -0.945400
vn 0.257600 -0.112200 -0.959700
vn 0.229300 -0.112500 -0.966800
vn 0.288200 0.015400 -0.957400
vn 0.199900 -0.106100 -0.974000
vn 0.171200 -0.095200 -0.980600
vn 0.248600 0.026700 -0.968200
vn -0.618600 0.642000 -0.452800
vn -0.600500 0.651200 -0.464100
vn -0.593200 0.609500 -0.525800
vn -0.613300 0.608100 -0.504000
vn -0.624400 0.605700 -0.493100
vn -0.627400 0.634600 -0.451200
vn -0.570700 0.659400 -0.489300
vn -0.562400 0.607700 -0.560700
vn -0.547100 0.539100 -0.640300
vn -0.580100 0.551800 -0.599100
vn -0.528500 0.471100 -0.706200
vn -0.563700 0.492500 -0.663000
vn -0.603900 0.560000 -0.567100
vn -0.592100 0.511700 -0.622500
vn -0.614200 0.530100 -0.584600
vn -0.619700 0.565000 -0.544800
vn 0.341700 0.509600 -0.789600
vn 0.371600 0.481100 -0.794000
vn 0.270100 0.257800 -0.927700
vn 0.242700 0.284800 -0.927300
vn 0.211700 0.299800 -0.930200
vn 0.306500 0.523300 -0.795100
vn 0.400300 0.430900 -0.808700
vn 0.299200 0.219500 -0.928600
vn 0.213800 0.047500 -0.975700
vn 0.185200 0.072100 -0.980000
vn 0.144000 -0.081600 -0.986200
vn 0.117800 -0.066200 -0.990800
vn 0.157500 0.093600 -0.983000
vn 0.091600 -0.049900 -0.994500
vn 0.064500 -0.034400 -0.997300
vn 0.128400 0.109500 -0.985700
vn 0.163600 0.498600 -0.851200
vn 0.221600 0.517900 -0.826200
vn 0.136000 0.301200 -0.943800
vn 0.087100 0.295100 -0.951500
vn 0.033000 0.306000 -0.951400
vn 0.097300 0.496700 -0.862500
vn 0.267200 0.526500 -0.807100
vn 0.176700 0.304800 -0.935900
vn 0.096600 0.119600 -0.988100
vn 0.061600 0.125600 -0.990100
vn 0.036200 -0.020300 -0.999100
vn 0.007300 -0.006700 -0.999900
vn 0.023400 0.132400 -0.990900
vn -0.021700 0.008900 -0.999700
vn -0.050600 0.029300 -0.998300
vn -0.016300 0.149000 -0.988700
vn 0.809000 0.042000 -0.586300
vn 0.826100 0.019100 -0.563200
vn 0.807900 0.006300 -0.589200
vn 0.785400 0.022200 -0.618500
vn 0.856500 0.000600 -0.516200
vn 0.838000 -0.010700 -0.545500
vn 0.895400 -0.020600 -0.444700
vn 0.870700 -0.035300 -0.490500
vn 0.827500 -0.018400 -0.561100
vn 0.799000 0.001000 -0.601300
vn 0.855600 -0.052000 -0.514900
vn 0.889500 -0.023300 -0.456300
vn 0.847800 0.000800 -0.530200
vn 0.807200 0.011000 -0.590200
vn 0.772100 0.012600 -0.635400
vn 0.769800 0.014200 -0.638100
vn 0.044000 0.549800 -0.834100
vn 0.045600 0.555200 -0.830400
vn -0.022900 0.365500 -0.930500
vn -0.026900 0.374100 -0.927000
vn 0.057400 0.532600 -0.844400
vn -0.006600 0.337900 -0.941100
vn -0.048400 0.176400 -0.983100
vn -0.067300 0.204000 -0.976600
vn -0.075800 0.054500 -0.995600
vn -0.094500 0.081100 -0.992200
vn -0.076600 0.222300 -0.972000
vn -0.107500 0.104600 -0.988700
vn 0.142100 -0.181500 -0.973100
vn 0.166900 -0.186200 -0.968200
vn 0.143800 -0.206800 -0.967700
vn 0.122000 -0.203800 -0.971400
vn 0.101000 -0.197400 -0.975100
vn 0.118700 -0.173200 -0.977700
vn 0.191900 -0.185000 -0.963800
vn 0.165800 -0.204100 -0.964800
vn 0.217100 -0.175400 -0.960200
vn 0.188100 -0.193500 -0.962900
vn 0.173800 -0.178200 -0.968500
vn 0.154100 -0.182700 -0.971000
vn 0.192700 -0.166400 -0.967000
vn 0.241700 -0.075600 -0.967400
vn 0.226100 -0.088100 -0.970100
vn 0.207500 -0.095300 -0.973600
vn 0.133800 -0.181600 -0.974200
vn 0.186300 -0.097300 -0.977600
vn 0.163900 -0.094700 -0.981900
vn 0.113300 -0.176700 -0.977700
vn -0.581100 0.476800 -0.659500
vn -0.549900 0.450700 -0.703200
vn -0.541300 0.430400 -0.722300
vn -0.573000 0.453800 -0.682400
vn -0.600500 0.476300 -0.642200
vn -0.606900 0.504300 -0.614200
vn -0.513400 0.425000 -0.745500
vn -0.504800 0.406300 -0.761600
vn -0.470100 0.397400 -0.788000
vn -0.461700 0.379900 -0.801500
vn -0.500200 0.405400 -0.765100
vn -0.536900 0.425600 -0.728400
vn -0.456800 0.382200 -0.803200
vn -0.453200 0.409800 -0.791600
vn -0.496800 0.426900 -0.755600
vn -0.533800 0.441700 -0.721000
vn -0.569200 0.442800 -0.692800
vn -0.566700 0.454900 -0.686900
vn -0.598100 0.466400 -0.651700
vn -0.599300 0.456300 -0.657800
vn 0.050400 -0.137200 -0.989300
vn 0.073700 -0.150900 -0.985800
vn 0.059800 -0.178700 -0.982100
vn 0.038100 -0.166400 -0.985300
vn 0.015400 -0.152000 -0.988300
vn 0.025800 -0.122300 -0.992200
vn 0.096300 -0.163000 -0.981900
vn 0.080600 -0.189000 -0.978600
vn 0.093200 -0.169100 -0.981200
vn 0.072900 -0.159300 -0.984500
vn 0.142300 -0.087900 -0.985900
vn 0.121300 -0.078100 -0.989500
vn 0.052200 -0.147300 -0.987700
vn 0.100300 -0.065700 -0.992800
vn 0.078800 -0.051000 -0.995600
vn 0.030700 -0.132800 -0.990700
vn -0.046600 -0.071700 -0.996300
vn -0.023300 -0.090200 -0.995600
vn -0.028400 -0.118200 -0.992600
vn -0.048500 -0.098600 -0.993900
vn -0.067500 -0.076400 -0.994800
vn -0.069200 -0.049900 -0.996300
vn 0.000900 -0.106600 -0.994300
vn -0.007100 -0.135900 -0.990700
vn 0.009600 -0.116200 -0.993200
vn -0.010000 -0.097800 -0.995100
vn 0.057700 -0.034700 -0.997700
vn 0.037900 -0.017000 -0.999100
vn -0.028400 -0.077500 -0.996600
vn 0.019100 0.002200 -0.999800
vn 0.001100 0.022900 -0.999700
vn -0.045900 -0.055300 -0.997400
vn 0.769600 0.020400 -0.638200
vn 0.815800 0.025600 -0.577700
vn 0.810200 0.029600 -0.585400
vn 0.762300 0.022700 -0.646800
vn 0.718500 0.012500 -0.695400
vn 0.728900 0.013400 -0.684400
vn 0.865400 0.025900 -0.500300
vn 0.857600 0.027700 -0.513500
vn 0.912800 0.013600 -0.408000
vn 0.900500 0.010000 -0.434600
vn 0.844700 0.020500 -0.534900
vn 0.797500 0.026700 -0.602600
vn 0.888300 -0.005000 -0.459200
vn 0.904300 0.016800 -0.426600
vn 0.845400 0.028900 -0.533300
vn 0.785500 0.025100 -0.618300
vn 0.749500 0.020900 -0.661600
vn 0.733200 0.016000 -0.679800
vn 0.696300 0.008600 -0.717700
vn 0.707300 0.011200 -0.706800
vn -0.120800 0.029200 -0.992200
vn -0.106700 0.002700 -0.994300
vn -0.101600 -0.025300 -0.994500
vn -0.116700 0.001100 -0.993200
vn -0.130800 0.025500 -0.991100
vn -0.132400 0.051900 -0.989800
vn -0.089600 -0.024500 -0.995700
vn -0.085300 -0.051700 -0.995000
vn -0.062800 -0.031300 -0.997500
vn -0.079400 -0.006400 -0.996800
vn -0.016800 0.044800 -0.998800
vn -0.035700 0.066200 -0.997200
vn -0.096200 0.017700 -0.995200
vn -0.056300 0.085000 -0.994800
vn -0.079900 0.098500 -0.991900
vn -0.113600 0.039200 -0.992700
vn 0.606500 0.023500 -0.794700
vn 0.648200 0.013500 -0.761300
vn 0.632900 0.007400 -0.774200
vn 0.587800 0.013800 -0.808800
vn 0.542600 0.023500 -0.839700
vn 0.566800 0.039100 -0.822900
vn 0.689800 0.009800 -0.723900
vn 0.676700 0.006200 -0.736100
vn 0.669700 0.007000 -0.742500
vn 0.630500 0.011200 -0.776100
vn 0.669700 0.011000 -0.742500
vn 0.640900 0.023400 -0.767200
vn 0.586900 0.018700 -0.809400
vn 0.602600 0.037100 -0.797100
vn 0.549900 0.044600 -0.834000
vn 0.537800 0.025700 -0.842600
vn -0.171200 0.097100 -0.980400
vn -0.157000 0.083700 -0.984000
vn -0.157000 0.064800 -0.985400
vn -0.168800 0.082700 -0.982100
vn -0.179100 0.102800 -0.978400
vn -0.186000 0.113100 -0.976000
vn -0.143800 0.069500 -0.987100
vn -0.144200 0.046400 -0.988400
vn -0.130700 0.056700 -0.989800
vn -0.146000 0.071100 -0.986700
vn -0.104700 0.105000 -0.988900
vn -0.127100 0.106800 -0.986100
vn -0.158700 0.085200 -0.983600
vn -0.144800 0.107600 -0.983600
vn -0.155600 0.112300 -0.981400
vn -0.167700 0.101700 -0.980600
vn 0.479100 0.068400 -0.875100
vn 0.506000 0.065200 -0.860000
vn 0.467700 0.035000 -0.883200
vn 0.436400 0.033400 -0.899100
vn 0.405200 0.026000 -0.913800
vn 0.449300 0.061900 -0.891200
vn 0.533300 0.054900 -0.844100
vn 0.501800 0.031700 -0.864300
vn 0.488900 0.027200 -0.871900
vn 0.446100 0.022500 -0.894700
vn 0.490200 0.039200 -0.870700
vn 0.435000 0.023500 -0.900100
vn 0.408900 0.015000 -0.912400
vn 0.389600 0.006600 -0.921000
vn 0.357200 -0.005100 -0.934000
vn 0.376400 0.006300 -0.926400
vn -0.264200 0.197100 -0.944100
vn -0.229500 0.163500 -0.959400
vn -0.215500 0.160000 -0.963300
vn -0.249600 0.196300 -0.948200
vn -0.296700 0.234400 -0.925700
vn -0.309700 0.233500 -0.921700
vn -0.204100 0.134900 -0.969600
vn -0.192800 0.128200 -0.972800
vn -0.179200 0.124400 -0.975900
vn -0.200500 0.154700 -0.967400
vn -0.166800 0.125100 -0.978000
vn -0.186700 0.148700 -0.971100
vn -0.234200 0.191600 -0.953100
vn -0.218700 0.183600 -0.958300
vn -0.267000 0.229600 -0.935900
vn -0.282900 0.233000 -0.930400
vn 0.350400 -0.017800 -0.936400
vn 0.382200 0.016800 -0.923900
vn 0.341600 -0.011800 -0.939800
vn 0.312300 -0.041800 -0.949100
vn 0.285600 -0.076700 -0.955300
vn 0.321700 -0.056100 -0.945200
vn 0.416100 0.044300 -0.908200
vn 0.373100 0.011100 -0.927700
vn 0.347300 -0.004400 -0.937700
vn 0.320800 -0.018800 -0.946900
vn 0.336500 -0.008600 -0.941600
vn 0.322300 -0.006600 -0.946600
vn 0.296900 -0.038500 -0.954100
vn 0.310900 -0.005200 -0.950400
vn 0.299500 -0.009700 -0.954000
vn 0.275200 -0.063900 -0.959200
vn -0.398800 0.310600 -0.862800
vn -0.384500 0.292600 -0.875500
vn -0.376200 0.292300 -0.879200
vn -0.391800 0.307800 -0.867000
vn -0.389900 0.315400 -0.865100
vn -0.396700 0.321400 -0.859800
vn -0.354300 0.266900 -0.896200
vn -0.343900 0.267900 -0.900000
vn -0.333000 0.271500 -0.903000
vn -0.368300 0.300800 -0.879700
vn -0.319100 0.279000 -0.905700
vn -0.358400 0.322000 -0.876200
vn -0.385900 0.319700 -0.865400
vn -0.379900 0.352700 -0.855100
vn -0.380400 0.368500 -0.848200
vn -0.384700 0.328200 -0.862700
vn 0.242600 -0.156000 -0.957500
vn 0.268300 -0.128100 -0.954700
vn 0.235100 -0.145900 -0.960900
vn 0.211100 -0.173700 -0.961900
vn 0.294800 -0.093900 -0.950900
vn 0.260200 -0.112600 -0.959000
vn 0.254000 -0.092900 -0.962700
vn 0.232600 -0.121700 -0.964900
vn 0.286300 -0.022200 -0.957900
vn 0.271200 -0.039900 -0.961700
vn 0.212000 -0.147100 -0.966100
vn 0.256000 -0.058800 -0.964900
vn -0.430000 0.370200 -0.823500
vn -0.404500 0.348100 -0.845700
vn -0.396900 0.335300 -0.854400
vn -0.421900 0.354600 -0.834400
vn -0.393500 0.331800 -0.857300
vn -0.386300 0.322300 -0.864200
vn -0.381000 0.333700 -0.862200
vn -0.391600 0.344000 -0.853400
vn -0.376800 0.375400 -0.846800
vn -0.387400 0.383100 -0.838500
vn -0.416800 0.360100 -0.834600
vn -0.412800 0.394000 -0.821200
vn -0.129200 0.148400 -0.980400
vn -0.105900 0.160100 -0.981400
vn -0.086200 0.211900 -0.973400
vn -0.110500 0.199700 -0.973600
vn -0.122600 0.191000 -0.973900
vn -0.142100 0.141100 -0.979700
vn -0.075400 0.170500 -0.982500
vn -0.052500 0.223600 -0.973200
vn -0.041500 0.174800 -0.983700
vn -0.012900 0.231200 -0.972800
vn -0.033500 0.259300 -0.965200
vn -0.063300 0.257700 -0.964100
vn 0.004900 0.261800 -0.965100
vn 0.012600 0.263600 -0.964500
vn -0.016300 0.274700 -0.961400
vn -0.034700 0.292600 -0.955600
vn -0.082900 0.257100 -0.962800
vn -0.045100 0.312600 -0.948800
vn -0.050900 0.329600 -0.942700
vn -0.092400 0.257300 -0.961900
vn 0.372900 0.001900 -0.927900
vn 0.423400 0.026900 -0.905500
vn 0.399700 0.018800 -0.916400
vn 0.355500 -0.004300 -0.934600
vn 0.341600 -0.014600 -0.939700
vn 0.345500 -0.012000 -0.938300
vn 0.488000 0.050800 -0.871400
vn 0.462200 0.040800 -0.885800
vn 0.556300 0.059400 -0.828900
vn 0.532000 0.046000 -0.845500
vn 0.412200 0.005000 -0.911100
vn 0.365800 -0.003100 -0.930700
vn 0.473400 0.000200 -0.880800
vn 0.375300 -0.079600 -0.923500
vn 0.339000 -0.057300 -0.939000
vn 0.326100 -0.038900 -0.944500
vn 0.341300 -0.012000 -0.939800
vn 0.334100 -0.021100 -0.942300
vn 0.365100 -0.002100 -0.930900
vn 0.348100 -0.010900 -0.937400
vn -0.201400 0.187400 -0.961400
vn -0.172000 0.157200 -0.972500
vn -0.151600 0.197100 -0.968600
vn -0.180900 0.221100 -0.958300
vn -0.227100 0.266700 -0.936600
vn -0.247800 0.236200 -0.939500
vn -0.153200 0.142900 -0.977800
vn -0.132800 0.188800 -0.973000
vn -0.102500 0.258800 -0.960500
vn -0.124000 0.265300 -0.956100
vn -0.062700 0.341300 -0.937800
vn -0.089800 0.351200 -0.931900
vn -0.157100 0.283500 -0.946000
vn -0.131100 0.365600 -0.921500
vn -0.190000 0.391300 -0.900400
vn -0.207200 0.320700 -0.924200
vn 0.349800 0.047300 -0.935600
vn 0.344400 0.017400 -0.938700
vn 0.377900 0.042600 -0.924800
vn 0.396700 0.095800 -0.912900
vn 0.402800 0.143200 -0.904000
vn 0.350000 0.071300 -0.934000
vn 0.339600 -0.006100 -0.940500
vn 0.354600 0.001100 -0.935000
vn 0.379200 0.013000 -0.925200
vn 0.414200 0.062600 -0.908000
vn 0.407700 0.026200 -0.912700
vn 0.443000 0.070300 -0.893700
vn 0.438100 0.125300 -0.890200
vn 0.462300 0.124800 -0.877900
vn 0.462000 0.180300 -0.868300
vn 0.443300 0.184200 -0.877200
vn -0.371400 0.401400 -0.837200
vn -0.345300 0.356200 -0.868300
vn -0.330200 0.394800 -0.857400
vn -0.360500 0.446400 -0.819000
vn -0.366600 0.475400 -0.799700
vn -0.374400 0.426300 -0.823400
vn -0.301400 0.297300 -0.905900
vn -0.282500 0.329900 -0.900700
vn -0.266000 0.375100 -0.888000
vn -0.316700 0.431000 -0.844900
vn -0.255500 0.426300 -0.867700
vn -0.309400 0.457000 -0.833900
vn -0.350200 0.474800 -0.807400
vn -0.345600 0.475300 -0.809100
vn -0.361200 0.476600 -0.801400
vn -0.360200 0.497400 -0.789100
vn 0.326400 0.072700 -0.942400
vn 0.336100 0.080800 -0.938300
vn 0.394600 0.189200 -0.899100
vn 0.388400 0.193600 -0.900900
vn 0.383800 0.191700 -0.903300
vn 0.317400 0.061900 -0.946300
vn 0.344700 0.081900 -0.935100
vn 0.400200 0.174100 -0.899700
vn 0.438500 0.227800 -0.869400
vn 0.433200 0.255700 -0.864200
vn 0.453600 0.227600 -0.861600
vn 0.448400 0.264400 -0.853800
vn 0.428900 0.272300 -0.861300
vn 0.446000 0.292200 -0.846000
vn 0.446900 0.312500 -0.838200
vn 0.427400 0.281000 -0.859300
vn -0.408400 0.444700 -0.797100
vn -0.382500 0.440600 -0.812100
vn -0.378300 0.486900 -0.787300
vn -0.405600 0.484100 -0.775400
vn -0.447200 0.481200 -0.753900
vn -0.449100 0.451300 -0.771100
vn -0.371600 0.435900 -0.819700
vn -0.365800 0.485600 -0.793900
vn -0.363900 0.502600 -0.784200
vn -0.380300 0.498600 -0.778900
vn -0.372600 0.467400 -0.801700
vn -0.395600 0.454600 -0.798000
vn -0.410400 0.489500 -0.769300
vn -0.429800 0.440400 -0.788200
vn -0.473800 0.427800 -0.769600
vn -0.453700 0.479200 -0.751300
vn 0.265300 0.035900 -0.963500
vn 0.287900 0.041600 -0.956800
vn 0.360100 0.178000 -0.915800
vn 0.337500 0.170900 -0.925700
vn 0.310700 0.166700 -0.935700
vn 0.240000 0.034900 -0.970100
vn 0.305500 0.050700 -0.950800
vn 0.375900 0.185700 -0.907800
vn 0.422900 0.283500 -0.860700
vn 0.409600 0.281000 -0.867900
vn 0.445100 0.325400 -0.834200
vn 0.434200 0.331200 -0.837700
vn 0.388400 0.276200 -0.879100
vn 0.414700 0.332100 -0.847100
vn 0.389000 0.330300 -0.860000
vn 0.361800 0.271600 -0.891800
vn -0.563300 0.471700 -0.678300
vn -0.530300 0.465300 -0.708700
vn -0.530900 0.472700 -0.703300
vn -0.566100 0.465200 -0.680500
vn -0.599500 0.456500 -0.657400
vn -0.594200 0.478800 -0.646200
vn -0.493000 0.458900 -0.739100
vn -0.492000 0.478100 -0.727500
vn -0.499600 0.468200 -0.728800
vn -0.540200 0.454400 -0.708200
vn -0.518600 0.417200 -0.746300
vn -0.557400 0.408000 -0.723000
vn -0.578000 0.437200 -0.689000
vn -0.592100 0.400600 -0.699200
vn -0.624900 0.395500 -0.673100
vn -0.614500 0.417500 -0.669300
vn 0.169700 0.057900 -0.983800
vn 0.192400 0.047200 -0.980200
vn 0.258500 0.171100 -0.950700
vn 0.233100 0.177100 -0.956200
vn 0.207100 0.183800 -0.960900
vn 0.146500 0.070300 -0.986700
vn 0.215500 0.039100 -0.975700
vn 0.283900 0.167100 -0.944200
vn 0.334000 0.269200 -0.903300
vn 0.306600 0.268800 -0.913100
vn 0.360800 0.327500 -0.873200
vn 0.331800 0.324000 -0.885900
vn 0.278700 0.269100 -0.921900
vn 0.301500 0.319400 -0.898300
vn 0.269100 0.313000 -0.910800
vn 0.249400 0.268900 -0.930300
vn 0.080400 0.111900 -0.990400
vn 0.101500 0.097200 -0.990100
vn 0.155600 0.197000 -0.968000
vn 0.131300 0.204100 -0.970100
vn 0.108000 0.212100 -0.971300
vn 0.060200 0.127600 -0.990000
vn 0.123500 0.083300 -0.988800
vn 0.180900 0.190400 -0.964900
vn 0.219800 0.267900 -0.938000
vn 0.191000 0.266300 -0.944700
vn 0.235800 0.304800 -0.922700
vn 0.203700 0.295600 -0.933300
vn 0.163400 0.264900 -0.950300
vn 0.172800 0.286200 -0.942400
vn 0.143700 0.277500 -0.949900
vn 0.137100 0.264400 -0.954600
vn 0.712100 0.006700 -0.702000
vn 0.768300 0.021200 -0.639700
vn 0.736700 0.004600 -0.676100
vn 0.683500 -0.009100 -0.729900
vn 0.655600 -0.017600 -0.754900
vn 0.680800 0.000100 -0.732400
vn 0.839900 0.037800 -0.541400
vn 0.805000 0.015500 -0.593000
vn 0.909700 0.042800 -0.413000
vn 0.873700 0.010500 -0.486400
vn 0.758400 -0.023700 -0.651400
vn 0.695500 -0.022600 -0.718100
vn 0.827500 -0.046800 -0.559500
vn 0.826300 -0.051800 -0.560800
vn 0.732000 -0.043800 -0.679900
vn 0.653400 -0.051100 -0.755300
vn 0.645200 -0.033200 -0.763300
vn 0.593200 -0.067400 -0.802200
vn 0.550900 -0.089800 -0.829700
vn 0.615400 -0.046200 -0.786900
vn -0.009700 0.170500 -0.985300
vn 0.016600 0.159200 -0.987100
vn 0.056700 0.228200 -0.972000
vn 0.025100 0.232500 -0.972300
vn 0.039400 0.144000 -0.988800
vn 0.083900 0.220600 -0.971700
vn 0.109900 0.264500 -0.958100
vn 0.079300 0.264600 -0.961100
vn 0.113900 0.269800 -0.956100
vn 0.081600 0.263600 -0.961100
vn 0.044600 0.263800 -0.963500
vn 0.047300 0.260600 -0.964300
vn 0.611500 0.048300 -0.789800
vn 0.645100 0.027500 -0.763500
vn 0.623800 0.008400 -0.781500
vn 0.589500 0.031300 -0.807100
vn 0.664700 0.007600 -0.747100
vn 0.642400 -0.011700 -0.766300
vn 0.596100 -0.048500 -0.801400
vn 0.570000 -0.036100 -0.820800
vn 0.513600 -0.107200 -0.851300
vn 0.470100 -0.110000 -0.875700
vn 0.530500 -0.017200 -0.847500
vn 0.423300 -0.100300 -0.900400
vn -0.604100 0.358300 -0.711800
vn -0.574800 0.349700 -0.739700
vn -0.588600 0.296500 -0.752000
vn -0.616400 0.309300 -0.724100
vn -0.642200 0.322800 -0.695200
vn -0.630300 0.372300 -0.681200
vn -0.540300 0.347400 -0.766400
vn -0.556900 0.285500 -0.779900
vn -0.498800 0.350000 -0.792900
vn -0.519200 0.276500 -0.808700
vn -0.568500 0.234700 -0.788500
vn -0.598700 0.255100 -0.759200
vn -0.533700 0.209900 -0.819200
vn -0.541500 0.151100 -0.827000
vn -0.574600 0.196500 -0.794500
vn -0.603400 0.231500 -0.763100
vn -0.627000 0.270300 -0.730600
vn -0.630400 0.257900 -0.732200
vn -0.657700 0.278600 -0.699800
vn -0.655600 0.280600 -0.701000
vn 0.302100 0.324500 -0.896300
vn 0.335600 0.333900 -0.880800
vn 0.318800 0.299600 -0.899200
vn 0.280400 0.283400 -0.917100
vn 0.239700 0.264500 -0.934100
vn 0.265900 0.312300 -0.912000
vn 0.367100 0.340400 -0.865600
vn 0.355100 0.312000 -0.881200
vn 0.397000 0.343800 -0.850900
vn 0.389600 0.319300 -0.863800
vn 0.319700 0.237200 -0.917300
vn 0.275800 0.214500 -0.937000
vn 0.362300 0.253300 -0.897000
vn 0.303600 0.135200 -0.943100
vn 0.248700 0.103700 -0.963000
vn 0.194400 0.065300 -0.978700
vn 0.230800 0.188000 -0.954600
vn 0.141900 0.025500 -0.989500
vn 0.092300 -0.011000 -0.995600
vn 0.184900 0.160600 -0.969500
vn 0.159400 0.266500 -0.950500
vn 0.193300 0.282500 -0.939600
vn 0.159600 0.223800 -0.961500
vn 0.123100 0.203300 -0.971300
vn 0.089300 0.183500 -0.978900
vn 0.127700 0.251100 -0.959500
vn 0.228900 0.298000 -0.926700
vn 0.198600 0.244300 -0.949100
vn 0.140200 0.134600 -0.980900
vn 0.098900 0.110400 -0.988900
vn 0.047000 -0.041300 -0.998000
vn 0.006600 -0.065600 -0.997800
vn 0.060900 0.088000 -0.994200
vn -0.029100 -0.085400 -0.995900
vn -0.060500 -0.101700 -0.993000
vn 0.026500 0.067200 -0.997400
vn 0.532500 -0.106000 -0.839700
vn 0.604500 -0.083400 -0.792200
vn 0.536600 -0.131000 -0.833600
vn 0.472200 -0.143100 -0.869800
vn 0.408200 -0.172600 -0.896400
vn 0.474600 -0.136500 -0.869600
vn 0.699000 -0.064800 -0.712100
vn 0.607300 -0.137500 -0.782500
vn 0.811000 -0.053200 -0.582500
vn 0.687500 -0.165000 -0.707200
vn 0.493400 -0.228000 -0.839400
vn 0.465200 -0.183200 -0.866000
vn 0.521500 -0.307100 -0.796000
vn 0.540600 -0.308400 -0.782700
vn 0.467900 -0.252700 -0.846900
vn 0.427700 -0.212000 -0.878700
vn 0.420200 -0.175300 -0.890300
vn 0.388900 -0.195100 -0.900400
vn 0.342800 -0.201100 -0.917600
vn 0.361200 -0.195300 -0.911800
vn 0.033100 0.222600 -0.974300
vn 0.064000 0.226100 -0.972000
vn 0.026800 0.152300 -0.987900
vn 0.001200 0.149200 -0.988800
vn -0.015100 0.162300 -0.986600
vn 0.007500 0.231800 -0.972700
vn 0.096300 0.237000 -0.966700
vn 0.057200 0.165400 -0.984500
vn -0.004500 0.048900 -0.998800
vn -0.031500 0.036600 -0.998800
vn -0.087400 -0.114400 -0.989600
vn -0.108700 -0.121200 -0.986600
vn -0.051100 0.035200 -0.998000
vn -0.122600 -0.119100 -0.985300
vn -0.127300 -0.105700 -0.986200
vn -0.060100 0.049700 -0.996900
vn 0.303700 -0.184100 -0.934800
vn 0.354500 -0.184600 -0.916600
vn 0.271400 -0.230700 -0.934400
vn 0.224600 -0.235100 -0.945600
vn 0.206400 -0.215800 -0.954300
vn 0.271200 -0.162600 -0.948700
vn 0.416000 -0.167200 -0.893800
vn 0.338800 -0.207400 -0.917700
vn 0.293600 -0.225700 -0.928900
vn 0.231300 -0.248100 -0.940700
vn 0.289400 -0.219300 -0.931700
vn 0.239200 -0.235000 -0.942100
vn 0.191500 -0.254400 -0.947900
vn 0.205000 -0.241600 -0.948500
vn 0.190600 -0.236300 -0.952800
vn 0.180600 -0.240400 -0.953700
vn -0.016700 0.331100 -0.943400
vn -0.014900 0.292300 -0.956200
vn -0.019800 0.238600 -0.970900
vn -0.018300 0.286800 -0.957800
vn -0.022900 0.330200 -0.943600
vn -0.020600 0.364300 -0.931000
vn -0.008800 0.256400 -0.966500
vn -0.021000 0.194000 -0.980700
vn -0.059600 0.082200 -0.994800
vn -0.055400 0.127600 -0.990300
vn -0.125500 -0.079300 -0.988900
vn -0.122700 -0.042100 -0.991500
vn -0.053200 0.178400 -0.982500
vn -0.122200 0.002400 -0.992500
vn -0.127200 0.052000 -0.990500
vn -0.058600 0.228100 -0.971900
vn 0.328300 -0.039900 -0.943700
vn 0.289300 -0.082700 -0.953600
vn 0.263000 -0.124700 -0.956700
vn 0.316500 -0.072700 -0.945800
vn 0.373900 -0.030900 -0.926900
vn 0.378300 -0.004500 -0.925700
vn 0.266300 -0.125600 -0.955700
vn 0.221300 -0.175700 -0.959200
vn 0.200000 -0.207400 -0.957500
vn 0.242500 -0.163300 -0.956300
vn 0.197600 -0.219900 -0.955300
vn 0.223000 -0.196500 -0.954800
vn 0.295300 -0.116800 -0.948200
vn 0.260800 -0.169900 -0.950300
vn 0.308900 -0.145200 -0.939900
vn 0.351500 -0.078400 -0.932900
vn -0.116400 0.419900 -0.900100
vn -0.067600 0.405100 -0.911700
vn -0.073600 0.389800 -0.917900
vn -0.124400 0.409300 -0.903900
vn -0.194800 0.424000 -0.884400
vn -0.184000 0.436900 -0.880500
vn -0.035500 0.388100 -0.920900
vn -0.040100 0.364200 -0.930400
vn -0.075100 0.271900 -0.959400
vn -0.105600 0.308100 -0.945500
vn -0.139300 0.103200 -0.984800
vn -0.161400 0.151500 -0.975200
vn -0.153100 0.336200 -0.929200
vn -0.199500 0.192500 -0.960800
vn -0.258300 0.219300 -0.940800
vn -0.220800 0.354000 -0.908800
vn 0.468800 0.101500 -0.877400
vn 0.456600 0.060500 -0.887600
vn 0.450600 0.028300 -0.892300
vn 0.461200 0.061700 -0.885100
vn 0.457200 0.102900 -0.883400
vn 0.463900 0.147900 -0.873400
vn 0.425800 0.026000 -0.904400
vn 0.422100 -0.000300 -0.906500
vn 0.399100 -0.049900 -0.915600
vn 0.428700 -0.023600 -0.903100
vn 0.356800 -0.121900 -0.926200
vn 0.392500 -0.095200 -0.914800
vn 0.442300 0.007200 -0.896800
vn 0.413600 -0.062300 -0.908300
vn 0.420300 -0.022100 -0.907100
vn 0.442700 0.046400 -0.895400
vn -0.351100 0.441200 -0.825900
vn -0.312600 0.453200 -0.834800
vn -0.326900 0.407900 -0.852400
vn -0.366200 0.373000 -0.852500
vn -0.390300 0.330300 -0.859400
vn -0.372100 0.417100 -0.829200
vn -0.255800 0.451100 -0.855000
vn -0.269000 0.426000 -0.863800
vn -0.293200 0.349700 -0.889800
vn -0.349500 0.318000 -0.881300
vn -0.323700 0.215500 -0.921300
vn -0.374400 0.178300 -0.909900
vn -0.387200 0.267100 -0.882500
vn -0.407200 0.121800 -0.905100
vn -0.428200 0.070700 -0.900900
vn -0.411100 0.214100 -0.886000
vn 0.450600 0.272600 -0.850100
vn 0.450700 0.236200 -0.860800
vn 0.449400 0.193600 -0.872000
vn 0.451500 0.235000 -0.860700
vn 0.455100 0.270000 -0.848500
vn 0.453500 0.302300 -0.838400
vn 0.454500 0.194200 -0.869300
vn 0.450400 0.148700 -0.880300
vn 0.440100 0.091000 -0.893300
vn 0.441800 0.135800 -0.886700
vn 0.421300 0.021100 -0.906700
vn 0.423600 0.062200 -0.903700
vn 0.445000 0.177700 -0.877700
vn 0.425200 0.099200 -0.899600
vn 0.424400 0.129400 -0.896100
vn 0.447800 0.213500 -0.868300
vn -0.456200 0.357900 -0.814700
vn -0.419600 0.372100 -0.827900
vn -0.443900 0.278200 -0.851800
vn -0.479700 0.272500 -0.834000
vn -0.390900 0.391900 -0.832800
vn -0.413100 0.296600 -0.861000
vn -0.434600 0.181900 -0.882000
vn -0.464600 0.175000 -0.868100
vn -0.449900 0.051300 -0.891600
vn -0.477700 0.065400 -0.876100
vn -0.497700 0.186700 -0.847000
vn -0.508000 0.102500 -0.855200
vn 0.423400 0.343200 -0.838400
vn 0.442800 0.337100 -0.830800
vn 0.442000 0.312700 -0.840700
vn 0.419900 0.320000 -0.849300
vn 0.453100 0.324000 -0.830500
vn 0.454100 0.296300 -0.840200
vn 0.444000 0.240100 -0.863200
vn 0.427800 0.255600 -0.866900
vn 0.415100 0.150300 -0.897200
vn 0.391200 0.159300 -0.906400
vn 0.399900 0.259900 -0.878900
vn 0.353300 0.154500 -0.922600
vn 0.219700 -0.220900 -0.950200
vn 0.200400 -0.224100 -0.953700
vn 0.170100 -0.251300 -0.952800
vn 0.178400 -0.263900 -0.947900
vn 0.211500 -0.272500 -0.938600
vn 0.258200 -0.214400 -0.942000
vn 0.196800 -0.224300 -0.954400
vn 0.179500 -0.236800 -0.954800
vn 0.207600 -0.222900 -0.952500
vn 0.201400 -0.224800 -0.953300
vn 0.144600 -0.262400 -0.954000
vn 0.131000 -0.282600 -0.950200
vn 0.169700 -0.247700 -0.953800
vn 0.101300 -0.304200 -0.947200
vn 0.086000 -0.310400 -0.946700
vn 0.080600 -0.324500 -0.942400
vn 0.135400 -0.303400 -0.943200
vn 0.089300 -0.344200 -0.934600
vn 0.119600 -0.370300 -0.921200
vn 0.166200 -0.323200 -0.931600
vn -0.241900 0.024900 -0.970000
vn -0.213700 -0.025500 -0.976600
vn -0.242700 -0.156100 -0.957400
vn -0.266400 -0.106800 -0.957900
vn -0.311600 -0.065900 -0.947900
vn -0.291200 0.061200 -0.954600
vn -0.200100 -0.079300 -0.976500
vn -0.232800 -0.204400 -0.950800
vn -0.193200 -0.129600 -0.972500
vn -0.228400 -0.245800 -0.942000
vn -0.246500 -0.276600 -0.928800
vn -0.256900 -0.241200 -0.935800
vn -0.241600 -0.304500 -0.921300
vn -0.239700 -0.314400 -0.918500
vn -0.248900 -0.302700 -0.920000
vn -0.263800 -0.285800 -0.921300
vn -0.279800 -0.201400 -0.938700
vn -0.288200 -0.262400 -0.920900
vn -0.328400 -0.230300 -0.916000
vn -0.322800 -0.161800 -0.932500
vn 0.377300 -0.143300 -0.914900
vn 0.349200 -0.176500 -0.920300
vn 0.304500 -0.256000 -0.917400
vn 0.333000 -0.230400 -0.914300
vn 0.339500 -0.198100 -0.919500
vn 0.387500 -0.103700 -0.916000
vn 0.306800 -0.200700 -0.930400
vn 0.260200 -0.271100 -0.926700
vn 0.212800 -0.335300 -0.917700
vn 0.253200 -0.334500 -0.907700
vn 0.160400 -0.395800 -0.904200
vn 0.190300 -0.412500 -0.890900
vn 0.275100 -0.322800 -0.905600
vn 0.198600 -0.418900 -0.886000
vn 0.178900 -0.414700 -0.892100
vn 0.270900 -0.303200 -0.913600
vn -0.421500 -0.014000 -0.906700
vn -0.393900 0.034100 -0.918500
vn -0.408100 -0.066700 -0.910500
vn -0.432400 -0.097400 -0.896400
vn -0.442400 -0.120900 -0.888600
vn -0.437600 -0.052800 -0.897600
vn -0.349100 0.065000 -0.934800
vn -0.366000 -0.051300 -0.929200
vn -0.375200 -0.136300 -0.916800
vn -0.416500 -0.130500 -0.899700
vn -0.376700 -0.195700 -0.905400
vn -0.416900 -0.164800 -0.893900
vn -0.439700 -0.136800 -0.887700
vn -0.440500 -0.140000 -0.886700
vn -0.440800 -0.124200 -0.888900
vn -0.443900 -0.142800 -0.884600
vn 0.383800 -0.003100 -0.923400
vn 0.387100 -0.030700 -0.921500
vn 0.324500 -0.144900 -0.934700
vn 0.313000 -0.129100 -0.940900
vn 0.297900 -0.119900 -0.947000
vn 0.376500 0.017100 -0.926200
vn 0.388000 -0.064400 -0.919400
vn 0.333200 -0.167500 -0.927800
vn 0.252400 -0.284600 -0.924800
vn 0.232800 -0.273900 -0.933100
vn 0.145900 -0.408200 -0.901100
vn 0.115800 -0.407100 -0.906000
vn 0.212200 -0.269100 -0.939400
vn 0.089100 -0.409100 -0.908100
vn 0.067300 -0.412400 -0.908500
vn 0.190800 -0.268700 -0.944100
vn -0.508300 0.033900 -0.860500
vn -0.479600 -0.024000 -0.877100
vn -0.472500 -0.074300 -0.878200
vn -0.500100 -0.009100 -0.865900
vn -0.536900 0.069800 -0.840800
vn -0.542100 0.103800 -0.833900
vn -0.454800 -0.056800 -0.888700
vn -0.452200 -0.114900 -0.884500
vn -0.445400 -0.130400 -0.885800
vn -0.460600 -0.090200 -0.883000
vn -0.435500 -0.107200 -0.893700
vn -0.446600 -0.074500 -0.891600
vn -0.487600 -0.028700 -0.872600
vn -0.473900 -0.026100 -0.880200
vn -0.518100 0.039900 -0.854400
vn -0.528100 0.048700 -0.847700
vn 0.275800 0.013800 -0.961100
vn 0.325400 0.028500 -0.945100
vn 0.231800 -0.121700 -0.965100
vn 0.175700 -0.138000 -0.974700
vn 0.109300 -0.166900 -0.979900
vn 0.213600 -0.016600 -0.976800
vn 0.359100 0.028500 -0.932900
vn 0.273000 -0.116900 -0.954900
vn 0.162700 -0.270000 -0.949000
vn 0.121600 -0.272900 -0.954300
vn 0.044300 -0.412600 -0.909800
vn 0.013200 -0.407900 -0.912900
vn 0.069000 -0.280800 -0.957300
vn -0.025000 -0.401300 -0.915600
vn -0.066500 -0.395600 -0.916000
vn 0.010400 -0.295500 -0.955300
vn -0.628800 0.255100 -0.734500
vn -0.604100 0.216600 -0.766900
vn -0.603500 0.201500 -0.771400
vn -0.628200 0.246200 -0.738000
vn -0.650300 0.281800 -0.705500
vn -0.651800 0.287600 -0.701700
vn -0.576000 0.167500 -0.800100
vn -0.574200 0.143800 -0.806000
vn -0.569700 0.125900 -0.812200
vn -0.600700 0.190500 -0.776400
vn -0.562600 0.114000 -0.818800
vn -0.592500 0.186100 -0.783700
vn -0.624900 0.244300 -0.741500
vn -0.610200 0.258100 -0.749000
vn -0.620100 0.328800 -0.712200
vn -0.645400 0.289400 -0.706900
vn 0.033100 -0.154100 -0.987500
vn 0.087300 -0.107800 -0.990300
vn -0.012300 -0.247300 -0.968800
vn -0.058400 -0.285600 -0.956500
vn -0.094900 -0.316300 -0.943900
vn -0.013600 -0.192900 -0.981100
vn 0.148000 -0.059600 -0.987200
vn 0.043700 -0.205600 -0.977600
vn -0.043900 -0.316700 -0.947500
vn -0.086800 -0.340500 -0.936200
vn -0.103100 -0.393300 -0.913600
vn -0.129800 -0.394300 -0.909800
vn -0.119600 -0.362500 -0.924300
vn -0.148600 -0.396300 -0.906000
vn -0.160700 -0.398100 -0.903100
vn -0.143400 -0.380000 -0.913800
vn -0.116700 -0.254800 -0.959900
vn -0.087500 -0.241500 -0.966400
vn -0.149200 -0.349900 -0.924800
vn -0.170500 -0.356300 -0.918700
vn -0.188400 -0.357700 -0.914600
vn -0.141600 -0.263100 -0.954300
vn -0.053400 -0.221700 -0.973600
vn -0.124300 -0.337300 -0.933100
vn -0.161800 -0.391100 -0.906000
vn -0.178100 -0.396300 -0.900700
vn -0.169700 -0.398100 -0.901500
vn -0.178900 -0.395300 -0.900900
vn -0.192400 -0.396600 -0.897600
vn -0.188200 -0.390100 -0.901300
vn -0.197200 -0.382400 -0.902600
vn -0.204800 -0.393000 -0.896400
vn 0.359800 -0.215900 -0.907700
vn 0.395100 -0.236900 -0.887600
vn 0.304300 -0.302300 -0.903300
vn 0.303600 -0.258500 -0.917100
vn 0.296900 -0.231800 -0.926300
vn 0.330600 -0.206700 -0.920800
vn 0.459600 -0.259000 -0.849500
vn 0.309300 -0.359700 -0.880300
vn 0.580700 -0.270400 -0.767800
vn 0.337000 -0.423900 -0.840700
vn 0.067700 -0.495700 -0.865800
vn 0.159500 -0.398900 -0.903000
vn -0.041900 -0.596100 -0.801800
vn -0.196800 -0.644200 -0.739100
vn -0.097000 -0.571100 -0.815100
vn -0.002400 -0.493400 -0.869800
vn 0.209200 -0.328300 -0.921100
vn 0.064500 -0.425800 -0.902500
vn 0.104700 -0.376000 -0.920600
vn 0.229200 -0.284500 -0.930800
vn -0.185400 -0.260000 -0.947600
vn -0.176700 -0.266400 -0.947500
vn -0.212400 -0.349100 -0.912700
vn -0.218000 -0.340100 -0.914700
vn -0.220000 -0.329200 -0.918200
vn -0.188100 -0.247900 -0.950300
vn -0.161900 -0.267200 -0.949900
vn -0.202600 -0.355200 -0.912500
vn -0.214800 -0.386400 -0.896900
vn -0.221700 -0.377700 -0.899000
vn -0.205100 -0.373100 -0.904800
vn -0.211000 -0.363000 -0.907500
vn -0.226100 -0.367800 -0.902000
vn -0.215600 -0.353200 -0.910400
vn -0.219200 -0.344400 -0.912800
vn -0.228700 -0.358200 -0.905200
vn 0.229900 -0.220000 -0.948000
vn 0.260300 -0.214900 -0.941300
vn 0.255700 -0.215700 -0.942400
vn 0.228700 -0.217800 -0.948800
vn 0.296500 -0.209000 -0.931900
vn 0.280300 -0.219400 -0.934500
vn 0.230500 -0.258700 -0.938000
vn 0.218000 -0.245200 -0.944600
vn 0.124200 -0.341700 -0.931500
vn 0.126500 -0.319300 -0.939100
vn 0.196700 -0.241900 -0.950100
vn 0.117600 -0.307400 -0.944300
vn -0.189200 -0.171400 -0.966900
vn -0.187700 -0.204200 -0.960800
vn -0.222700 -0.299500 -0.927700
vn -0.225200 -0.277000 -0.934100
vn -0.187600 -0.229500 -0.955000
vn -0.220900 -0.316300 -0.922600
vn -0.231100 -0.348900 -0.908200
vn -0.234300 -0.338400 -0.911300
vn -0.223000 -0.337000 -0.914700
vn -0.227600 -0.330200 -0.916000
vn -0.238000 -0.324400 -0.915500
vn -0.233200 -0.323000 -0.917200
vn -0.154000 -0.409800 -0.899000
vn -0.145100 -0.424700 -0.893600
vn -0.141200 -0.443200 -0.885200
vn -0.146000 -0.418400 -0.896400
vn -0.148100 -0.397800 -0.905400
vn -0.158300 -0.397900 -0.903700
vn -0.130700 -0.442200 -0.887300
vn -0.132600 -0.470500 -0.872300
vn -0.109200 -0.462600 -0.879800
vn -0.119000 -0.499200 -0.858300
vn -0.118500 -0.483100 -0.867500
vn -0.125400 -0.451900 -0.883200
vn -0.108100 -0.513700 -0.851100
vn -0.081600 -0.502100 -0.860900
vn -0.093200 -0.475400 -0.874800
vn -0.102200 -0.446500 -0.888900
vn -0.130100 -0.422400 -0.897000
vn -0.109800 -0.417800 -0.901900
vn -0.117000 -0.391900 -0.912500
vn -0.133500 -0.396900 -0.908100
vn -0.173500 -0.367900 -0.913500
vn -0.166800 -0.378000 -0.910600
vn -0.154800 -0.366900 -0.917300
vn -0.161100 -0.353900 -0.921300
vn -0.168800 -0.341300 -0.924600
vn -0.181100 -0.357100 -0.916300
vn -0.161700 -0.387800 -0.907400
vn -0.150300 -0.381200 -0.912200
vn -0.137500 -0.376400 -0.916200
vn -0.143600 -0.359600 -0.922000
vn -0.125000 -0.370800 -0.920300
vn -0.134100 -0.353900 -0.925600
vn -0.151200 -0.345200 -0.926200
vn -0.144000 -0.339900 -0.929300
vn -0.154100 -0.327700 -0.932100
vn -0.159900 -0.332000 -0.929600
vn -0.177400 -0.558500 -0.810300
vn -0.275900 -0.611100 -0.741900
vn -0.686800 -0.653700 -0.317800
vn -0.559600 -0.674000 -0.482200
vn -0.440600 -0.658800 -0.609800
vn -0.105700 -0.509900 -0.853700
vn -0.408000 -0.653300 -0.637700
vn -0.799400 -0.583000 -0.145400
vn -0.605800 -0.641500 -0.470500
vn -0.879200 -0.476300 -0.012700
vn -0.886500 -0.379400 0.264800
vn -0.855600 -0.474700 0.206300
vn -0.922000 -0.294700 0.251000
vn -0.869500 -0.089800 0.485700
vn -0.827100 -0.176400 0.533600
vn -0.806300 -0.266000 0.528200
vn -0.814400 -0.575100 0.076400
vn -0.800200 -0.365000 0.475800
vn -0.796800 -0.471200 0.378200
vn -0.749500 -0.655400 -0.093200
vn -0.199700 -0.325500 -0.924200
vn -0.194600 -0.335200 -0.921800
vn -0.183200 -0.318100 -0.930200
vn -0.189100 -0.308400 -0.932200
vn -0.194300 -0.300300 -0.933800
vn -0.204200 -0.317100 -0.926100
vn -0.188400 -0.345900 -0.919100
vn -0.176500 -0.329100 -0.927600
vn -0.168300 -0.319700 -0.932400
vn -0.175800 -0.308800 -0.934700
vn -0.163700 -0.316400 -0.934400
vn -0.172200 -0.306300 -0.936200
vn -0.182500 -0.299400 -0.936500
vn -0.179900 -0.297700 -0.937500
vn -0.187200 -0.290900 -0.938200
vn -0.188500 -0.291700 -0.937700
vn -0.017600 -0.416600 -0.908900
vn -0.032600 -0.440400 -0.897200
vn -0.274300 -0.596100 -0.754600
vn -0.216500 -0.561600 -0.798500
vn -0.167600 -0.526300 -0.833600
vn -0.009300 -0.398000 -0.917300
vn -0.059200 -0.470800 -0.880200
vn -0.346100 -0.629300 -0.695800
vn -0.663900 -0.700900 -0.260600
vn -0.569100 -0.714700 -0.406500
vn -0.780600 -0.577100 0.239900
vn -0.739900 -0.668800 0.073100
vn -0.473300 -0.703400 -0.530200
vn -0.674000 -0.731300 -0.104600
vn -0.590500 -0.759000 -0.274200
vn -0.381600 -0.673400 -0.633200
vn -0.223400 -0.301600 -0.926900
vn -0.215200 -0.304800 -0.927800
vn -0.207800 -0.288300 -0.934700
vn -0.218700 -0.286100 -0.932900
vn -0.233900 -0.288100 -0.928600
vn -0.234500 -0.301100 -0.924300
vn -0.209000 -0.310200 -0.927400
vn -0.200000 -0.293500 -0.934800
vn -0.195400 -0.285300 -0.938300
vn -0.204800 -0.280100 -0.937800
vn -0.195600 -0.285500 -0.938200
vn -0.206300 -0.280500 -0.937400
vn -0.217800 -0.277000 -0.935800
vn -0.219600 -0.275400 -0.935900
vn -0.235900 -0.269400 -0.933700
vn -0.235200 -0.276900 -0.931600
vn 0.034000 -0.395200 -0.917900
vn 0.013200 -0.385200 -0.922700
vn -0.080000 -0.472700 -0.877500
vn -0.039200 -0.466600 -0.883600
vn 0.006000 -0.480500 -0.877000
vn 0.067700 -0.419800 -0.905100
vn -0.000800 -0.386600 -0.922200
vn -0.122900 -0.494400 -0.860500
vn -0.295100 -0.633500 -0.715300
vn -0.214500 -0.595000 -0.774600
vn -0.497200 -0.756900 -0.424000
vn -0.395800 -0.735000 -0.550600
vn -0.141600 -0.568200 -0.810600
vn -0.287300 -0.703000 -0.650500
vn -0.171500 -0.672400 -0.720000
vn -0.070500 -0.561200 -0.824600
vn -0.294900 -0.293500 -0.909300
vn -0.269800 -0.301600 -0.914500
vn -0.275300 -0.299200 -0.913600
vn -0.298300 -0.297200 -0.907000
vn -0.325100 -0.278100 -0.903900
vn -0.329400 -0.270000 -0.904700
vn -0.249700 -0.302400 -0.919900
vn -0.253400 -0.293800 -0.921700
vn -0.255700 -0.279700 -0.925400
vn -0.276000 -0.282100 -0.918800
vn -0.253100 -0.262800 -0.931100
vn -0.268500 -0.254800 -0.929000
vn -0.294900 -0.278100 -0.914200
vn -0.282500 -0.241700 -0.928300
vn -0.297400 -0.218500 -0.929400
vn -0.314400 -0.258800 -0.913300
vn 0.120900 -0.498300 -0.858500
vn 0.124100 -0.480100 -0.868400
vn 0.067600 -0.532400 -0.843800
vn 0.063100 -0.549000 -0.833400
vn 0.029500 -0.552000 -0.833300
vn 0.089300 -0.503100 -0.859600
vn 0.103900 -0.452100 -0.885900
vn 0.046800 -0.507100 -0.860600
vn -0.010100 -0.568300 -0.822700
vn 0.024300 -0.576600 -0.816600
vn -0.068200 -0.645000 -0.761100
vn -0.002200 -0.618400 -0.785900
vn 0.028600 -0.579600 -0.814400
vn 0.021900 -0.593000 -0.804900
vn 0.004900 -0.565900 -0.824400
vn 0.000400 -0.572400 -0.819900
vn -0.431700 -0.123600 -0.893500
vn -0.407900 -0.176000 -0.895900
vn -0.390200 -0.171800 -0.904600
vn -0.413800 -0.105700 -0.904200
vn -0.415500 -0.060300 -0.907600
vn -0.430800 -0.089000 -0.898000
vn -0.370300 -0.228900 -0.900200
vn -0.357000 -0.234800 -0.904100
vn -0.338600 -0.216300 -0.915700
vn -0.367400 -0.153900 -0.917200
vn -0.317600 -0.178700 -0.931200
vn -0.343800 -0.125300 -0.930600
vn -0.391000 -0.087800 -0.916200
vn -0.367900 -0.070000 -0.927200
vn -0.380200 -0.027900 -0.924400
vn -0.397800 -0.040300 -0.916600
vn -0.014700 -0.508300 -0.861000
vn 0.012000 -0.504700 -0.863200
vn -0.047400 -0.549700 -0.834000
vn -0.070200 -0.552100 -0.830800
vn -0.080300 -0.555500 -0.827600
vn -0.031400 -0.511800 -0.858500
vn 0.046900 -0.502300 -0.863400
vn -0.013900 -0.549200 -0.835600
vn -0.039200 -0.562700 -0.825700
vn -0.068700 -0.558900 -0.826300
vn -0.027800 -0.544000 -0.838600
vn -0.052300 -0.533400 -0.844200
vn -0.087200 -0.559300 -0.824400
vn -0.067000 -0.530600 -0.844900
vn -0.068200 -0.534400 -0.842500
vn -0.091800 -0.563000 -0.821300
vn -0.462100 -0.009500 -0.886800
vn -0.433900 -0.043800 -0.899900
vn -0.423900 -0.014300 -0.905600
vn -0.452300 0.012600 -0.891800
vn -0.495500 0.055800 -0.866800
vn -0.507500 0.043000 -0.860500
vn -0.423700 -0.068200 -0.903200
vn -0.412000 -0.035500 -0.910500
vn -0.400600 -0.012100 -0.916200
vn -0.415200 0.010200 -0.909700
vn -0.389100 0.001400 -0.921200
vn -0.405900 0.027400 -0.913500
vn -0.442600 0.035500 -0.896000
vn -0.431300 0.055500 -0.900500
vn -0.464700 0.091400 -0.880700
vn -0.481300 0.073200 -0.873400
vn -0.084100 -0.483300 -0.871400
vn -0.061700 -0.500200 -0.863700
vn -0.091600 -0.544400 -0.833800
vn -0.103500 -0.525200 -0.844600
vn -0.044300 -0.510300 -0.858900
vn -0.084300 -0.554700 -0.827800
vn -0.089700 -0.564200 -0.820800
vn -0.090900 -0.556500 -0.825900
vn -0.063600 -0.538100 -0.840400
vn -0.063900 -0.534700 -0.842600
vn -0.097300 -0.539400 -0.836400
vn -0.070200 -0.522800 -0.849500
vn -0.590900 0.264900 -0.762000
vn -0.579000 0.183700 -0.794300
vn -0.563700 0.179600 -0.806200
vn -0.579300 0.251800 -0.775200
vn -0.591600 0.326300 -0.737300
vn -0.593600 0.349200 -0.725100
vn -0.551800 0.110000 -0.826700
vn -0.537000 0.113800 -0.835900
vn -0.518900 0.122800 -0.845900
vn -0.547000 0.178600 -0.817900
vn -0.498400 0.134600 -0.856400
vn -0.527500 0.182500 -0.829700
vn -0.570500 0.238700 -0.785800
vn -0.556600 0.235300 -0.796800
vn -0.593400 0.293500 -0.749500
vn -0.597900 0.301600 -0.742600
vn -0.265700 -0.209000 -0.941100
vn -0.255600 -0.231600 -0.938600
vn -0.242400 -0.224700 -0.943800
vn -0.250400 -0.197500 -0.947800
vn -0.263300 -0.169500 -0.949700
vn -0.278800 -0.181800 -0.943000
vn -0.245900 -0.251200 -0.936200
vn -0.236800 -0.250900 -0.938600
vn -0.234700 -0.268100 -0.934300
vn -0.231300 -0.274500 -0.933300
vn -0.225800 -0.259200 -0.939000
vn -0.229100 -0.230400 -0.945700
vn -0.224900 -0.286200 -0.931400
vn -0.215100 -0.300400 -0.929200
vn -0.213100 -0.272600 -0.938200
vn -0.215800 -0.244600 -0.945200
vn -0.236700 -0.202200 -0.950300
vn -0.224500 -0.218300 -0.949700
vn -0.240700 -0.194300 -0.951000
vn -0.250700 -0.175200 -0.952100
vn 0.034900 -0.600800 -0.798600
vn -0.009600 -0.658600 -0.752400
vn 0.002900 -0.688700 -0.725100
vn 0.055100 -0.612600 -0.788500
vn 0.048600 -0.548500 -0.834700
vn 0.027600 -0.550800 -0.834200
vn -0.111600 -0.722100 -0.682600
vn -0.117000 -0.770600 -0.626500
vn -0.262100 -0.775300 -0.574600
vn -0.292600 -0.829800 -0.475200
vn -0.082900 -0.777900 -0.622900
vn 0.031900 -0.698200 -0.715200
vn -0.259600 -0.838800 -0.478400
vn -0.178400 -0.799800 -0.573000
vn -0.023700 -0.742000 -0.669900
vn 0.067100 -0.685200 -0.725300
vn 0.077600 -0.624600 -0.777000
vn 0.096700 -0.635100 -0.766400
vn 0.072900 -0.586500 -0.806600
vn 0.064500 -0.560600 -0.825600
vn -0.348400 -0.063700 -0.935200
vn -0.323600 -0.105500 -0.940200
vn -0.308400 -0.107000 -0.945200
vn -0.333600 -0.074800 -0.939700
vn -0.352600 -0.046100 -0.934600
vn -0.364800 -0.029100 -0.930600
vn -0.298300 -0.146800 -0.943100
vn -0.283100 -0.139300 -0.948900
vn -0.271800 -0.149200 -0.950700
vn -0.297500 -0.123600 -0.946700
vn -0.263700 -0.172600 -0.949000
vn -0.290700 -0.152500 -0.944500
vn -0.323300 -0.098600 -0.941100
vn -0.317800 -0.133500 -0.938700
vn -0.341000 -0.115300 -0.933000
vn -0.344300 -0.075200 -0.935800
vn -0.031100 -0.486600 -0.873000
vn -0.019800 -0.494600 -0.868900
vn 0.003600 -0.472200 -0.881500
vn -0.004700 -0.457100 -0.889400
vn -0.000600 -0.453400 -0.891300
vn -0.029800 -0.488300 -0.872200
vn 0.000200 -0.514200 -0.857600
vn 0.021500 -0.500900 -0.865200
vn 0.033500 -0.508400 -0.860400
vn 0.015900 -0.472000 -0.881400
vn 0.036000 -0.538100 -0.842100
vn 0.017700 -0.496600 -0.867800
vn 0.010000 -0.448500 -0.893700
vn 0.014000 -0.464200 -0.885600
vn 0.023500 -0.442500 -0.896500
vn 0.016900 -0.436800 -0.899300
vn -0.421400 0.060700 -0.904800
vn -0.396900 0.029200 -0.917400
vn -0.390900 0.011700 -0.920300
vn -0.417400 0.044800 -0.907600
vn -0.449600 0.081100 -0.889500
vn -0.452100 0.096600 -0.886700
vn -0.378300 0.000000 -0.925700
vn -0.369600 -0.018500 -0.929000
vn -0.364300 -0.050200 -0.929900
vn -0.389600 -0.020900 -0.920700
vn -0.364900 -0.094500 -0.926200
vn -0.396100 -0.068600 -0.915600
vn -0.420600 0.011900 -0.907100
vn -0.435200 -0.038200 -0.899500
vn -0.482400 -0.003200 -0.875900
vn -0.458200 0.048500 -0.887500
vn -0.036000 -0.486500 -0.872900
vn -0.026500 -0.492800 -0.869700
vn 0.002300 -0.455200 -0.890400
vn -0.010100 -0.451900 -0.892000
vn -0.028900 -0.444100 -0.895500
vn -0.051100 -0.472900 -0.879600
vn -0.024600 -0.492800 -0.869800
vn 0.005600 -0.454900 -0.890500
vn 0.024400 -0.432600 -0.901200
vn 0.020100 -0.430300 -0.902400
vn 0.032000 -0.430100 -0.902200
vn 0.026800 -0.422800 -0.905800
vn 0.005100 -0.427400 -0.904000
vn 0.009800 -0.417600 -0.908600
vn -0.014600 -0.412900 -0.910600
vn -0.016800 -0.422700 -0.906100
vn -0.548400 0.225000 -0.805400
vn -0.515000 0.178100 -0.838400
vn -0.519900 0.157500 -0.839500
vn -0.561300 0.198900 -0.803300
vn -0.614500 0.247000 -0.749200
vn -0.591100 0.279000 -0.756800
vn -0.484300 0.136100 -0.864300
vn -0.484300 0.119200 -0.866700
vn -0.498900 0.086700 -0.862300
vn -0.541600 0.125100 -0.831300
vn -0.532400 0.035300 -0.845800
vn -0.581600 0.077000 -0.809800
vn -0.591500 0.166100 -0.789000
vn -0.633100 0.125400 -0.763800
vn -0.692200 0.184200 -0.697800
vn -0.653900 0.214300 -0.725500
vn -0.091800 -0.408400 -0.908100
vn -0.079700 -0.431700 -0.898500
vn -0.065500 -0.418300 -0.905900
vn -0.081800 -0.402400 -0.911800
vn -0.098100 -0.385900 -0.917300
vn -0.103900 -0.386200 -0.916500
vn -0.066600 -0.453800 -0.888600
vn -0.048200 -0.432300 -0.900400
vn -0.039600 -0.416600 -0.908200
vn -0.060400 -0.409800 -0.910200
vn -0.040300 -0.409600 -0.911400
vn -0.064000 -0.407800 -0.910800
vn -0.080200 -0.401700 -0.912200
vn -0.086500 -0.406000 -0.909800
vn -0.108100 -0.402500 -0.909000
vn -0.099900 -0.391800 -0.914600
vn -0.141100 -0.339900 -0.929800
vn -0.128800 -0.352000 -0.927100
vn -0.129700 -0.357800 -0.924700
vn -0.144100 -0.347600 -0.926500
vn -0.157500 -0.339700 -0.927200
vn -0.153000 -0.329600 -0.931600
vn -0.116300 -0.367200 -0.922800
vn -0.114400 -0.370600 -0.921700
vn -0.118800 -0.381100 -0.916900
vn -0.136300 -0.371100 -0.918500
vn -0.128400 -0.396600 -0.908900
vn -0.147100 -0.389600 -0.909100
vn -0.152400 -0.362900 -0.919300
vn -0.164600 -0.383100 -0.908900
vn -0.181500 -0.378800 -0.907500
vn -0.167500 -0.357000 -0.918900
vn -0.736700 -0.249400 0.628500
vn -0.744800 -0.168200 0.645700
vn -0.746100 -0.181200 0.640700
vn -0.724000 -0.241600 0.646000
vn -0.715200 -0.312800 0.625000
vn -0.738900 -0.338200 0.582700
vn -0.764400 -0.085800 0.638900
vn -0.783300 -0.125600 0.608800
vn -0.800100 0.002800 0.599800
vn -0.834900 -0.066700 0.546300
vn -0.826300 -0.199200 0.526800
vn -0.776800 -0.238800 0.582700
vn -0.887400 -0.157100 0.433300
vn -0.915200 -0.214700 0.341000
vn -0.864100 -0.280100 0.418000
vn -0.818300 -0.327300 0.472500
vn -0.742700 -0.285900 0.605500
vn -0.779000 -0.368700 0.507200
vn -0.746600 -0.412200 0.522100
vn -0.721600 -0.343400 0.601100
vn -0.182600 -0.305200 -0.934600
vn -0.173500 -0.312300 -0.934000
vn -0.181000 -0.328000 -0.927200
vn -0.191500 -0.323200 -0.926700
vn -0.201200 -0.318600 -0.926300
vn -0.191500 -0.299600 -0.934600
vn -0.163800 -0.320500 -0.933000
vn -0.169700 -0.333400 -0.927400
vn -0.181400 -0.353500 -0.917700
vn -0.194100 -0.351300 -0.915900
vn -0.197300 -0.377500 -0.904800
vn -0.210700 -0.378000 -0.901500
vn -0.205100 -0.349100 -0.914400
vn -0.220600 -0.377800 -0.899200
vn -0.225800 -0.373600 -0.899700
vn -0.213900 -0.345000 -0.913900
vn -0.720500 -0.652600 0.234400
vn -0.741200 -0.551100 0.383300
vn -0.712600 -0.494900 0.497200
vn -0.704800 -0.593700 0.388200
vn -0.684600 -0.683500 0.253300
vn -0.679200 -0.730600 0.070600
vn -0.744300 -0.440900 0.501500
vn -0.713900 -0.398200 0.575900
vn -0.708400 -0.412600 0.572600
vn -0.698500 -0.492800 0.518800
vn -0.720100 -0.464100 0.515800
vn -0.698400 -0.527900 0.483300
vn -0.688400 -0.580900 0.434300
vn -0.679900 -0.605900 0.413100
vn -0.657600 -0.697200 0.285300
vn -0.672300 -0.671100 0.312400
vn -0.222700 -0.281000 -0.933500
vn -0.211500 -0.289400 -0.933600
vn -0.218100 -0.305200 -0.927000
vn -0.225000 -0.292800 -0.929300
vn -0.200900 -0.294900 -0.934100
vn -0.210100 -0.313200 -0.926100
vn -0.219900 -0.337600 -0.915300
vn -0.223200 -0.325700 -0.918700
vn -0.226500 -0.363400 -0.903700
vn -0.223900 -0.347100 -0.910700
vn -0.224500 -0.308700 -0.924300
vn -0.219500 -0.325800 -0.919600
vn -0.414700 -0.803200 -0.427600
vn -0.532300 -0.805000 -0.262000
vn -0.575900 -0.813300 -0.081800
vn -0.461300 -0.841500 -0.281100
vn -0.617900 -0.780400 -0.095100
vn -0.645400 -0.757600 0.097300
vn -0.637200 -0.756300 0.148100
vn -0.563900 -0.823900 -0.056500
vn -0.609200 -0.788700 0.082300
vn -0.507700 -0.844300 -0.171400
vn -0.438000 -0.854500 -0.279000
vn -0.356300 -0.841400 -0.406300
vn -0.179000 -0.405400 -0.896400
vn -0.160500 -0.410500 -0.897600
vn -0.177000 -0.433300 -0.883700
vn -0.195700 -0.429300 -0.881700
vn -0.214700 -0.425100 -0.879300
vn -0.197500 -0.401600 -0.894300
vn -0.141500 -0.415000 -0.898700
vn -0.158300 -0.436100 -0.885800
vn -0.121500 -0.417200 -0.900600
vn -0.139700 -0.437000 -0.888500
vn -0.179400 -0.461900 -0.868600
vn -0.197800 -0.459700 -0.865700
vn -0.161700 -0.464500 -0.870700
vn -0.187500 -0.504700 -0.842600
vn -0.205700 -0.495300 -0.844000
vn -0.224700 -0.491700 -0.841300
vn -0.216100 -0.456700 -0.862900
vn -0.242100 -0.489800 -0.837500
vn -0.255700 -0.485900 -0.835700
vn -0.233700 -0.452100 -0.860800
vn -0.808900 -0.457800 0.368900
vn -0.848200 -0.425900 0.314900
vn -0.851800 -0.505700 0.136900
vn -0.820300 -0.528200 0.219000
vn -0.783700 -0.552200 0.284300
vn -0.770600 -0.488200 0.409500
vn -0.887700 -0.381400 0.257800
vn -0.877300 -0.477400 0.048100
vn -0.927900 -0.311000 0.205700
vn -0.900100 -0.434400 -0.032000
vn -0.835900 -0.529900 -0.142800
vn -0.829800 -0.556700 -0.038500
vn -0.833900 -0.496000 -0.242000
vn -0.816200 -0.498800 -0.291600
vn -0.800600 -0.545000 -0.248800
vn -0.788800 -0.583600 -0.192700
vn -0.811400 -0.581800 0.055200
vn -0.774500 -0.619500 -0.128200
vn -0.754400 -0.654000 -0.056500
vn -0.782400 -0.608100 0.134100
vn -0.232600 -0.401500 -0.885800
vn -0.226500 -0.401900 -0.887200
vn -0.238900 -0.421600 -0.874700
vn -0.238200 -0.418300 -0.876500
vn -0.228100 -0.408500 -0.883800
vn -0.231500 -0.395700 -0.888700
vn -0.214300 -0.400700 -0.890800
vn -0.230700 -0.422700 -0.876400
vn -0.245800 -0.447100 -0.860000
vn -0.247000 -0.442000 -0.862300
vn -0.259900 -0.479100 -0.838400
vn -0.250500 -0.469300 -0.846700
vn -0.236800 -0.433500 -0.869500
vn -0.228400 -0.453900 -0.861300
vn -0.196500 -0.430000 -0.881200
vn -0.216300 -0.417800 -0.882400
vn -0.672900 -0.645600 0.361000
vn -0.702200 -0.576600 0.417600
vn -0.704000 -0.624700 0.337800
vn -0.664000 -0.683800 0.302300
vn -0.617200 -0.762900 0.192400
vn -0.638300 -0.734600 0.230100
vn -0.734600 -0.525900 0.428600
vn -0.744100 -0.582800 0.326600
vn -0.745000 -0.637400 0.196300
vn -0.701800 -0.672900 0.233700
vn -0.726600 -0.686800 0.020300
vn -0.689600 -0.718300 0.091500
vn -0.654300 -0.719800 0.231800
vn -0.644200 -0.751400 0.142900
vn -0.591600 -0.790300 0.159600
vn -0.599900 -0.781800 0.170000
vn -0.207400 -0.336400 -0.918600
vn -0.216200 -0.361400 -0.906900
vn -0.199100 -0.364500 -0.909600
vn -0.188000 -0.336400 -0.922700
vn -0.181600 -0.308900 -0.933600
vn -0.200500 -0.309500 -0.929500
vn -0.225000 -0.382100 -0.896300
vn -0.213200 -0.390000 -0.895700
vn -0.193000 -0.392700 -0.899200
vn -0.175100 -0.361300 -0.915800
vn -0.165300 -0.395800 -0.903300
vn -0.145600 -0.355800 -0.923100
vn -0.164100 -0.329700 -0.929700
vn -0.137600 -0.318900 -0.937700
vn -0.141000 -0.289500 -0.946700
vn -0.161200 -0.301700 -0.939700
vn -0.276600 -0.816600 -0.506600
vn -0.442600 -0.853200 -0.275900
vn -0.415800 -0.870000 -0.264900
vn -0.260600 -0.838100 -0.479200
vn -0.110000 -0.790000 -0.603100
vn -0.111100 -0.759400 -0.641000
vn -0.570500 -0.821300 0.002500
vn -0.541200 -0.840800 -0.010600
vn -0.528600 -0.848000 0.036300
vn -0.428800 -0.891500 -0.145800
vn -0.533600 -0.835000 0.133800
vn -0.467700 -0.880800 0.074000
vn -0.304200 -0.897300 -0.319700
vn -0.386500 -0.922300 -0.001100
vn -0.281000 -0.956800 -0.074500
vn -0.169500 -0.882400 -0.438900
vn -0.213100 -0.234900 -0.948400
vn -0.202100 -0.257700 -0.944800
vn -0.188500 -0.262600 -0.946300
vn -0.202700 -0.243700 -0.948400
vn -0.225600 -0.226600 -0.947500
vn -0.232300 -0.214500 -0.948700
vn -0.198100 -0.282800 -0.938500
vn -0.181500 -0.284200 -0.941400
vn -0.165900 -0.279200 -0.945800
vn -0.177100 -0.261400 -0.948800
vn -0.152500 -0.268700 -0.951000
vn -0.168900 -0.254800 -0.952100
vn -0.194900 -0.246500 -0.949300
vn -0.190500 -0.244100 -0.950800
vn -0.218800 -0.233300 -0.947400
vn -0.221100 -0.232600 -0.947100
vn 0.100400 -0.661900 -0.742800
vn 0.083800 -0.686100 -0.722600
vn 0.065200 -0.741200 -0.668100
vn 0.079400 -0.727700 -0.681200
vn 0.048900 -0.705600 -0.706900
vn 0.069800 -0.631300 -0.772400
vn 0.016000 -0.715200 -0.698700
vn 0.004200 -0.758000 -0.652200
vn -0.056200 -0.865600 -0.497500
vn 0.010300 -0.851600 -0.524100
vn -0.169200 -0.975500 -0.140300
vn -0.088600 -0.975300 -0.202100
vn 0.030200 -0.837200 -0.546000
vn -0.054500 -0.963200 -0.263100
vn -0.073700 -0.942600 -0.325500
vn 0.003600 -0.815600 -0.578500
vn -0.316500 -0.166500 -0.933800
vn -0.287400 -0.180900 -0.940500
vn -0.287000 -0.198200 -0.937200
vn -0.318500 -0.186800 -0.929300
vn -0.346400 -0.177600 -0.921100
vn -0.342100 -0.153300 -0.927100
vn -0.258300 -0.196700 -0.945800
vn -0.255100 -0.211400 -0.943500
vn -0.253600 -0.219200 -0.942100
vn -0.288200 -0.206800 -0.935000
vn -0.252800 -0.220800 -0.942000
vn -0.289000 -0.207500 -0.934500
vn -0.322200 -0.196400 -0.926000
vn -0.325500 -0.195800 -0.925000
vn -0.360300 -0.189100 -0.913400
vn -0.353200 -0.189600 -0.916100
vn 0.008700 -0.505600 -0.862700
vn 0.010800 -0.545600 -0.837900
vn -0.008100 -0.622200 -0.782800
vn -0.008600 -0.576700 -0.816900
vn 0.002400 -0.538000 -0.842900
vn 0.019400 -0.474300 -0.880200
vn 0.029500 -0.589800 -0.807000
vn 0.009400 -0.668000 -0.744100
vn -0.033500 -0.780100 -0.624700
vn -0.049100 -0.735400 -0.675900
vn -0.108700 -0.913100 -0.393000
vn -0.123400 -0.877700 -0.463100
vn -0.047600 -0.688100 -0.724100
vn -0.120100 -0.838900 -0.530900
vn -0.102900 -0.799900 -0.591200
vn -0.034500 -0.644500 -0.763800
vn -0.456200 -0.091100 -0.885200
vn -0.407900 -0.116900 -0.905500
vn -0.421900 -0.152100 -0.893800
vn -0.478300 -0.131700 -0.868200
vn -0.546100 -0.104200 -0.831200
vn -0.514500 -0.059500 -0.855400
vn -0.370000 -0.137700 -0.918700
vn -0.377900 -0.167200 -0.910600
vn -0.388700 -0.183700 -0.902800
vn -0.438400 -0.174400 -0.881700
vn -0.401000 -0.186000 -0.897000
vn -0.456300 -0.181900 -0.871000
vn -0.502000 -0.159600 -0.850000
vn -0.525400 -0.173000 -0.833100
vn -0.603500 -0.154900 -0.782100
vn -0.576800 -0.136700 -0.805400
vn 0.003300 -0.429500 -0.903100
vn 0.021600 -0.439400 -0.898000
vn 0.003400 -0.487600 -0.873000
vn -0.015300 -0.470200 -0.882400
vn -0.042400 -0.455300 -0.889300
vn -0.023100 -0.421600 -0.906500
vn 0.027900 -0.453200 -0.891000
vn 0.010300 -0.509000 -0.860700
vn -0.024600 -0.607700 -0.793800
vn -0.029200 -0.575900 -0.816900
vn -0.086200 -0.761300 -0.642600
vn -0.083300 -0.720100 -0.688800
vn -0.045500 -0.547000 -0.835800
vn -0.092700 -0.676500 -0.730600
vn -0.111900 -0.630800 -0.767800
vn -0.070800 -0.519800 -0.851300
vn -0.682800 0.073700 -0.726900
vn -0.630400 0.020100 -0.776000
vn -0.680300 -0.031700 -0.732200
vn -0.743000 0.017800 -0.669100
vn -0.804900 0.084000 -0.587400
vn -0.735900 0.142000 -0.662000
vn -0.574700 -0.022600 -0.818000
vn -0.615500 -0.070800 -0.784900
vn -0.652400 -0.106100 -0.750400
vn -0.723300 -0.068900 -0.687000
vn -0.679600 -0.125900 -0.722600
vn -0.746500 -0.085800 -0.659700
vn -0.793100 -0.021300 -0.608800
vn -0.806100 -0.030300 -0.591000
vn -0.861400 0.047200 -0.505700
vn -0.861200 0.044500 -0.506200
vn -0.099900 -0.416900 -0.903400
vn -0.076400 -0.416000 -0.906200
vn -0.096600 -0.438900 -0.893300
vn -0.119500 -0.437100 -0.891400
vn -0.050900 -0.416900 -0.907500
vn -0.071000 -0.444400 -0.893000
vn -0.098100 -0.496600 -0.862400
vn -0.122000 -0.480100 -0.868600
vn -0.133900 -0.587100 -0.798400
vn -0.152900 -0.550700 -0.820600
vn -0.143100 -0.469800 -0.871100
vn -0.170400 -0.522900 -0.835100
vn -0.332300 -0.201500 -0.921400
vn -0.293100 -0.215900 -0.931400
vn -0.306700 -0.249900 -0.918400
vn -0.349800 -0.232800 -0.907400
vn -0.397900 -0.218400 -0.891000
vn -0.372700 -0.192200 -0.907800
vn -0.255900 -0.230200 -0.938900
vn -0.268700 -0.263700 -0.926400
vn -0.221900 -0.241000 -0.944800
vn -0.235700 -0.270100 -0.933500
vn -0.296600 -0.327200 -0.897200
vn -0.335500 -0.316800 -0.887100
vn -0.265400 -0.325000 -0.907700
vn -0.317000 -0.410000 -0.855200
vn -0.345300 -0.425800 -0.836300
vn -0.384700 -0.423200 -0.820200
vn -0.383300 -0.297400 -0.874400
vn -0.438400 -0.403700 -0.803000
vn -0.505800 -0.371500 -0.778500
vn -0.440600 -0.275100 -0.854500
vn -0.192100 -0.944400 -0.266900
vn -0.194800 -0.962600 -0.188200
vn -0.227500 -0.973500 0.020600
vn -0.227100 -0.972600 -0.048800
vn -0.206200 -0.971800 -0.114200
vn -0.172000 -0.924600 -0.339800
vn -0.178400 -0.978100 -0.106800
vn -0.207000 -0.973900 0.092400
vn -0.142200 -0.989600 -0.022500
vn -0.165300 -0.971900 0.167600
vn -0.208100 -0.962000 0.176900
vn -0.232700 -0.964200 0.127200
vn -0.158700 -0.961000 0.226500
vn -0.136700 -0.976400 0.167100
vn -0.195500 -0.968200 0.155900
vn -0.224200 -0.965100 0.135000
vn -0.234200 -0.969100 0.077800
vn -0.226300 -0.968000 0.108000
vn -0.200500 -0.976700 0.076300
vn -0.211800 -0.976800 0.029800
vn -0.554800 -0.181500 -0.811900
vn -0.481700 -0.186900 -0.856100
vn -0.521000 -0.204600 -0.828600
vn -0.595700 -0.197200 -0.778600
vn -0.670900 -0.181800 -0.718800
vn -0.633200 -0.166600 -0.755800
vn -0.420400 -0.188900 -0.887400
vn -0.454100 -0.209900 -0.865800
vn -0.505500 -0.255900 -0.824000
vn -0.575700 -0.240400 -0.781500
vn -0.578100 -0.335000 -0.744000
vn -0.647100 -0.300400 -0.700700
vn -0.647800 -0.224000 -0.728100
vn -0.710700 -0.266100 -0.651200
vn -0.766000 -0.230500 -0.600100
vn -0.715800 -0.202400 -0.668300
vn -0.140900 -0.818200 -0.557300
vn -0.138900 -0.864300 -0.483400
vn -0.166900 -0.948800 -0.268100
vn -0.166400 -0.917500 -0.361200
vn -0.178000 -0.870900 -0.458000
vn -0.153600 -0.762500 -0.628400
vn -0.149100 -0.899800 -0.410000
vn -0.180500 -0.966100 -0.184500
vn -0.183400 -0.982600 -0.027600
vn -0.168400 -0.980300 -0.103100
vn -0.168400 -0.985200 0.032900
vn -0.152200 -0.988000 -0.026100
vn -0.168600 -0.966500 -0.193400
vn -0.155200 -0.983200 -0.096300
vn -0.177800 -0.969000 -0.171700
vn -0.183900 -0.938400 -0.292300
vn -0.812400 -0.037200 -0.581900
vn -0.765600 -0.097600 -0.635800
vn -0.797100 -0.115200 -0.592700
vn -0.848400 -0.060500 -0.525900
vn -0.892900 0.014600 -0.450000
vn -0.849500 0.046900 -0.525400
vn -0.705800 -0.139200 -0.694600
vn -0.738800 -0.154800 -0.655800
vn -0.775700 -0.171500 -0.607300
vn -0.830000 -0.129700 -0.542300
vn -0.812800 -0.189700 -0.550800
vn -0.853400 -0.138400 -0.502600
vn -0.883300 -0.074900 -0.462800
vn -0.889600 -0.071600 -0.451100
vn -0.922300 0.020300 -0.385900
vn -0.933100 0.001100 -0.359600
vn -0.200300 -0.598700 -0.775500
vn -0.184800 -0.646500 -0.740200
vn -0.212200 -0.751400 -0.624700
vn -0.232300 -0.692400 -0.683100
vn -0.257800 -0.641700 -0.722300
vn -0.218800 -0.563000 -0.796900
vn -0.169900 -0.702600 -0.691000
vn -0.194700 -0.813100 -0.548600
vn -0.207600 -0.897200 -0.389800
vn -0.235100 -0.846900 -0.477000
vn -0.213000 -0.945800 -0.245100
vn -0.254900 -0.915100 -0.312500
vn -0.267100 -0.791800 -0.549300
vn -0.303200 -0.876700 -0.373300
vn -0.356500 -0.830200 -0.428500
vn -0.305200 -0.736100 -0.604100
vn -0.275200 -0.531600 -0.801000
vn -0.260000 -0.533500 -0.804800
vn -0.304600 -0.590300 -0.747500
vn -0.314500 -0.585800 -0.746900
vn -0.309700 -0.586200 -0.748600
vn -0.281400 -0.529700 -0.800100
vn -0.240100 -0.541800 -0.805500
vn -0.284600 -0.606600 -0.742300
vn -0.338900 -0.691000 -0.638500
vn -0.356900 -0.665600 -0.655400
vn -0.396800 -0.785800 -0.474400
vn -0.410000 -0.755600 -0.510700
vn -0.357600 -0.655900 -0.664700
vn -0.398400 -0.740600 -0.541100
vn -0.361500 -0.740800 -0.566100
vn -0.338200 -0.657300 -0.673500
vn -0.711800 -0.634500 -0.301000
vn -0.734800 -0.596600 -0.322500
vn -0.678900 -0.600400 -0.422500
vn -0.648500 -0.632100 -0.424100
vn -0.630900 -0.666900 -0.396500
vn -0.695600 -0.672900 -0.251500
vn -0.767600 -0.555300 -0.320100
vn -0.719900 -0.566200 -0.401500
vn -0.811200 -0.502100 -0.299800
vn -0.767300 -0.522100 -0.372300
vn -0.680500 -0.570600 -0.459500
vn -0.637900 -0.599600 -0.483200
vn -0.725800 -0.531400 -0.436800
vn -0.731700 -0.530100 -0.428400
vn -0.673900 -0.573100 -0.466200
vn -0.624700 -0.600700 -0.498800
vn -0.603000 -0.625100 -0.495600
vn -0.585200 -0.622400 -0.519700
vn -0.556200 -0.644600 -0.524600
vn -0.581100 -0.653300 -0.485200
vn -0.214900 -0.492000 -0.843600
vn -0.250600 -0.512300 -0.821400
vn -0.249000 -0.577200 -0.777700
vn -0.198900 -0.558400 -0.805300
vn -0.142900 -0.525200 -0.838900
vn -0.171100 -0.460600 -0.870900
vn -0.273800 -0.524000 -0.806500
vn -0.287300 -0.585200 -0.758300
vn -0.298800 -0.662000 -0.687300
vn -0.244200 -0.661300 -0.709200
vn -0.303400 -0.748800 -0.589200
vn -0.231600 -0.754500 -0.614000
vn -0.178500 -0.650500 -0.738200
vn -0.149800 -0.753800 -0.639700
vn -0.063700 -0.741500 -0.667900
vn -0.108100 -0.623900 -0.773900
vn -0.631600 -0.774700 0.031100
vn -0.661600 -0.746100 -0.074600
vn -0.621400 -0.748600 -0.230900
vn -0.612300 -0.784300 -0.099200
vn -0.589500 -0.806200 0.051000
vn -0.590300 -0.796800 0.129000
vn -0.681200 -0.711200 -0.173300
vn -0.624400 -0.707000 -0.332000
vn -0.573600 -0.689300 -0.442500
vn -0.576600 -0.732700 -0.361400
vn -0.538800 -0.672400 -0.507500
vn -0.534200 -0.709300 -0.459900
vn -0.582600 -0.777200 -0.237500
vn -0.541500 -0.754200 -0.371400
vn -0.554500 -0.800000 -0.229300
vn -0.580800 -0.810900 -0.071400
vn -0.112600 -0.319400 -0.940900
vn -0.114700 -0.364400 -0.924100
vn -0.083900 -0.406500 -0.909800
vn -0.090900 -0.348400 -0.932900
vn -0.115200 -0.306000 -0.945000
vn -0.124800 -0.286000 -0.950100
vn -0.133500 -0.416000 -0.899500
vn -0.099200 -0.472600 -0.875700
vn -0.057300 -0.570500 -0.819300
vn -0.048100 -0.490700 -0.870000
vn -0.005700 -0.699900 -0.714100
vn -0.004500 -0.621500 -0.783300
vn -0.069400 -0.414200 -0.907500
vn -0.046000 -0.531100 -0.846000
vn -0.115500 -0.448600 -0.886200
vn -0.111700 -0.355500 -0.928000
vn -0.430400 -0.856500 0.284700
vn -0.491500 -0.831400 0.258900
vn -0.504000 -0.803600 0.316600
vn -0.442700 -0.805400 0.394100
vn -0.359000 -0.831400 0.424200
vn -0.346400 -0.895000 0.280800
vn -0.542800 -0.814000 0.206700
vn -0.552400 -0.809700 0.197600
vn -0.560400 -0.820300 0.114400
vn -0.516800 -0.810400 0.275600
vn -0.555100 -0.830700 -0.042900
vn -0.524100 -0.840800 0.135000
vn -0.451800 -0.806500 0.381300
vn -0.457400 -0.853600 0.249200
vn -0.345500 -0.897300 0.274500
vn -0.357600 -0.833600 0.421000
vn -0.192400 -0.247900 -0.949500
vn -0.167200 -0.254200 -0.952600
vn -0.175800 -0.272400 -0.946000
vn -0.205400 -0.270900 -0.940400
vn -0.144900 -0.265100 -0.953200
vn -0.146300 -0.281400 -0.948300
vn -0.158700 -0.321500 -0.933500
vn -0.198300 -0.312500 -0.929000
vn -0.186300 -0.394800 -0.899700
vn -0.240300 -0.380900 -0.892800
vn -0.234200 -0.316600 -0.919200
vn -0.285000 -0.389700 -0.875700
vn -0.126400 -0.989700 0.067700
vn -0.167400 -0.972700 0.160400
vn -0.183100 -0.924100 0.335500
vn -0.144400 -0.957300 0.250300
vn -0.248500 -0.938900 0.238100
vn -0.262800 -0.877300 0.401500
vn -0.250100 -0.881200 0.401200
vn -0.164900 -0.923900 0.345300
vn -0.218200 -0.945000 0.243700
vn -0.125200 -0.971200 0.202500
vn -0.129000 -0.950800 0.281600
vn -0.094800 -0.979700 0.176600
vn -0.588300 -0.625100 -0.512900
vn -0.628100 -0.604500 -0.489900
vn -0.634500 -0.608100 -0.477100
vn -0.602800 -0.630500 -0.488900
vn -0.573400 -0.651200 -0.497100
vn -0.555100 -0.644500 -0.525800
vn -0.677900 -0.577400 -0.454900
vn -0.670400 -0.580700 -0.461800
vn -0.740000 -0.534100 -0.408800
vn -0.713000 -0.542700 -0.443900
vn -0.671100 -0.580600 -0.460900
vn -0.649900 -0.610900 -0.452000
vn -0.695400 -0.541600 -0.472300
vn -0.737300 -0.535500 -0.411800
vn -0.701700 -0.580900 -0.412400
vn -0.680000 -0.613700 -0.401000
vn -0.629700 -0.637000 -0.444700
vn -0.668500 -0.642000 -0.375200
vn -0.665100 -0.669100 -0.331600
vn -0.610900 -0.661700 -0.434600
vn -0.108900 -0.829700 -0.547400
vn -0.201800 -0.824300 -0.528900
vn -0.155900 -0.848400 -0.505900
vn -0.062000 -0.853100 -0.517900
vn 0.032000 -0.858400 -0.512000
vn -0.012700 -0.830100 -0.557400
vn -0.286900 -0.816500 -0.501000
vn -0.246100 -0.844200 -0.476100
vn -0.360800 -0.808500 -0.464900
vn -0.329200 -0.841200 -0.428900
vn -0.189600 -0.827800 -0.527900
vn -0.104200 -0.824200 -0.556700
vn -0.273800 -0.836500 -0.474500
vn -0.200300 -0.784000 -0.587500
vn -0.126100 -0.759800 -0.637800
vn -0.056200 -0.748000 -0.661200
vn -0.019800 -0.825700 -0.563800
vn 0.010000 -0.747800 -0.663800
vn 0.071400 -0.758400 -0.647800
vn 0.061000 -0.832900 -0.549900
vn -0.514400 -0.730000 -0.450000
vn -0.513900 -0.693500 -0.504900
vn -0.531800 -0.695700 -0.482900
vn -0.528600 -0.724600 -0.442100
vn -0.538500 -0.759200 -0.365500
vn -0.529600 -0.774300 -0.346400
vn -0.528800 -0.665900 -0.526200
vn -0.547900 -0.672100 -0.498000
vn -0.595500 -0.686100 -0.417900
vn -0.585500 -0.710200 -0.390800
vn -0.665400 -0.694900 -0.272700
vn -0.663100 -0.718100 -0.211200
vn -0.580200 -0.734600 -0.351600
vn -0.652800 -0.739400 -0.164800
vn -0.631400 -0.760700 -0.150200
vn -0.577600 -0.758800 -0.300700
vn -0.024800 -0.657100 -0.753300
vn 0.038700 -0.744300 -0.666700
vn 0.068500 -0.808300 -0.584800
vn -0.011400 -0.738600 -0.674000
vn -0.138500 -0.635500 -0.759600
vn -0.126300 -0.556400 -0.821300
vn 0.047100 -0.805300 -0.591000
vn 0.085700 -0.846900 -0.524800
vn 0.102900 -0.832000 -0.545000
vn 0.079000 -0.813100 -0.576700
vn 0.099600 -0.768600 -0.631900
vn 0.072500 -0.767800 -0.636500
vn -0.008100 -0.765100 -0.643900
vn -0.011700 -0.742200 -0.670000
vn -0.147400 -0.671200 -0.726400
vn -0.147700 -0.673200 -0.724500
vn -0.453500 -0.889700 0.052600
vn -0.520400 -0.852900 -0.041100
vn -0.516200 -0.841700 -0.157900
vn -0.440400 -0.890400 -0.114300
vn -0.300500 -0.941400 -0.153100
vn -0.325900 -0.944100 0.048600
vn -0.540900 -0.818100 -0.195200
vn -0.543200 -0.798800 -0.258400
vn -0.562300 -0.788400 -0.249200
vn -0.514400 -0.828400 -0.221600
vn -0.588200 -0.788800 -0.178200
vn -0.510400 -0.824300 -0.244800
vn -0.421000 -0.874200 -0.241900
vn -0.394200 -0.855900 -0.334700
vn -0.241300 -0.871900 -0.426100
vn -0.272300 -0.910700 -0.310600
vn -0.344100 -0.458300 -0.819500
vn -0.292500 -0.451600 -0.842900
vn -0.335200 -0.493300 -0.802700
vn -0.388700 -0.487600 -0.781700
vn -0.417600 -0.513500 -0.749600
vn -0.375100 -0.486600 -0.789000
vn -0.224000 -0.477800 -0.849400
vn -0.257300 -0.538300 -0.802400
vn -0.276400 -0.570400 -0.773400
vn -0.356800 -0.505800 -0.785400
vn -0.271900 -0.574800 -0.771800
vn -0.347800 -0.494200 -0.796700
vn -0.407900 -0.480100 -0.776500
vn -0.393200 -0.444000 -0.805100
vn -0.423400 -0.432400 -0.796000
vn -0.436200 -0.492600 -0.753000
vn -0.059600 -0.998200 -0.001800
vn -0.082600 -0.996300 -0.021500
vn -0.055100 -0.974400 -0.218100
vn -0.040000 -0.984900 -0.168400
vn -0.099000 -0.991200 -0.087300
vn -0.112800 -0.992700 0.042300
vn -0.179900 -0.983700 0.001200
vn -0.146700 -0.966200 -0.212000
vn -0.121400 -0.920600 -0.371000
vn -0.041000 -0.929000 -0.367700
vn -0.102000 -0.870400 -0.481600
vn -0.034600 -0.878500 -0.476400
vn -0.032700 -0.950400 -0.309100
vn -0.032400 -0.905500 -0.423200
vn -0.095400 -0.940900 -0.325000
vn -0.093800 -0.972700 -0.211900
vn -0.497300 -0.508300 -0.703000
vn -0.438700 -0.522700 -0.730900
vn -0.481600 -0.566100 -0.668900
vn -0.544100 -0.563200 -0.621900
vn -0.623600 -0.532300 -0.572500
vn -0.572900 -0.471300 -0.670500
vn -0.399300 -0.514800 -0.758600
vn -0.440400 -0.547600 -0.711400
vn -0.463700 -0.523700 -0.714600
vn -0.512100 -0.550900 -0.659000
vn -0.461700 -0.450400 -0.764100
vn -0.523700 -0.481800 -0.702500
vn -0.580200 -0.563600 -0.587900
vn -0.602800 -0.512700 -0.611300
vn -0.684000 -0.523900 -0.507600
vn -0.660000 -0.549000 -0.512800
vn -0.215900 -0.972700 0.084500
vn -0.213400 -0.973000 0.088000
vn -0.208100 -0.977700 0.028400
vn -0.211200 -0.976200 0.049500
vn -0.178900 -0.982700 0.047200
vn -0.186600 -0.980100 0.067100
vn -0.180600 -0.980600 0.076200
vn -0.172000 -0.985000 -0.015400
vn -0.170000 -0.979000 -0.112100
vn -0.209700 -0.977000 -0.037900
vn -0.175300 -0.962600 -0.206500
vn -0.220000 -0.969900 -0.103800
vn -0.214000 -0.976800 0.009000
vn -0.226800 -0.973500 -0.029800
vn -0.191000 -0.981600 0.003200
vn -0.179500 -0.983500 0.023400
vn -0.769200 -0.313300 -0.556900
vn -0.715500 -0.367000 -0.594500
vn -0.763600 -0.417200 -0.492800
vn -0.810900 -0.351600 -0.467700
vn -0.846100 -0.288200 -0.448300
vn -0.812000 -0.261600 -0.521800
vn -0.649800 -0.420400 -0.633200
vn -0.701300 -0.479300 -0.527700
vn -0.734300 -0.506600 -0.451800
vn -0.793000 -0.446900 -0.413900
vn -0.753500 -0.503800 -0.422300
vn -0.808300 -0.456600 -0.371500
vn -0.836900 -0.378300 -0.395600
vn -0.850400 -0.392700 -0.350100
vn -0.882300 -0.321600 -0.343500
vn -0.869000 -0.308500 -0.386900
vn -0.139700 -0.989000 -0.048400
vn -0.133200 -0.991100 -0.004200
vn -0.121000 -0.992600 0.006400
vn -0.130300 -0.991400 -0.014500
vn -0.167200 -0.985500 -0.028900
vn -0.170600 -0.981200 -0.090400
vn -0.150300 -0.987900 0.036400
vn -0.138900 -0.989800 0.029300
vn -0.136000 -0.990500 0.018800
vn -0.116500 -0.993100 0.012500
vn -0.143600 -0.989500 0.012500
vn -0.120300 -0.992500 0.020300
vn -0.126100 -0.991900 0.010900
vn -0.126300 -0.991500 0.031900
vn -0.161000 -0.985900 0.045500
vn -0.165000 -0.986100 0.016000
vn -0.894000 -0.076800 -0.441400
vn -0.874300 -0.150200 -0.461500
vn -0.900200 -0.165700 -0.402700
vn -0.924500 -0.095200 -0.369000
vn -0.945100 -0.009600 -0.326600
vn -0.906100 0.017800 -0.422700
vn -0.846500 -0.209600 -0.489400
vn -0.874400 -0.227800 -0.428300
vn -0.894900 -0.241700 -0.375100
vn -0.920600 -0.175500 -0.348900
vn -0.907500 -0.250700 -0.336900
vn -0.928800 -0.178900 -0.324400
vn -0.948600 -0.102500 -0.299300
vn -0.947600 -0.097600 -0.304000
vn -0.962700 0.005500 -0.270500
vn -0.974200 -0.011800 -0.225200
vn -0.327600 -0.924300 -0.195700
vn -0.269300 -0.949600 -0.160300
vn -0.275100 -0.960100 -0.051200
vn -0.333400 -0.939900 -0.074000
vn -0.391300 -0.912700 -0.117900
vn -0.388600 -0.889300 -0.241000
vn -0.216400 -0.968000 -0.127000
vn -0.219000 -0.974900 -0.039000
vn -0.217300 -0.975900 0.019100
vn -0.270300 -0.962700 0.010100
vn -0.207500 -0.977100 0.046600
vn -0.252200 -0.967400 0.022800
vn -0.322400 -0.946400 -0.018700
vn -0.293900 -0.955300 -0.031000
vn -0.329800 -0.936400 -0.119800
vn -0.371500 -0.925200 -0.076900
vn -0.413300 -0.809400 -0.417000
vn -0.436900 -0.825200 -0.357800
vn -0.426400 -0.862000 -0.274000
vn -0.393000 -0.846000 -0.360400
vn -0.430100 -0.852600 -0.296700
vn -0.427400 -0.884400 -0.187400
vn -0.397700 -0.901800 -0.169000
vn -0.386800 -0.877900 -0.282100
vn -0.342200 -0.907600 -0.243100
vn -0.318900 -0.868000 -0.380500
vn -0.344200 -0.853500 -0.391300
vn -0.269100 -0.822000 -0.501800
vn -0.250200 -0.966200 -0.061600
vn -0.240900 -0.958200 -0.154400
vn -0.270800 -0.945800 -0.179100
vn -0.279900 -0.956200 -0.085900
vn -0.241100 -0.969800 -0.037400
vn -0.213500 -0.976800 -0.014300
vn -0.191400 -0.942400 -0.274200
vn -0.220000 -0.928800 -0.298200
vn -0.107600 -0.910400 -0.399500
vn -0.133600 -0.897200 -0.420900
vn -0.253800 -0.921100 -0.295000
vn -0.300900 -0.933700 -0.193800
vn -0.169100 -0.898600 -0.404800
vn -0.209400 -0.909100 -0.360000
vn -0.285000 -0.917700 -0.276600
vn -0.322500 -0.922800 -0.210700
vn -0.306700 -0.944500 -0.117600
vn -0.321400 -0.931900 -0.168000
vn -0.277200 -0.948700 -0.151800
vn -0.265400 -0.960800 -0.079600
vn -0.853900 -0.394800 -0.339200
vn -0.812000 -0.447800 -0.374200
vn -0.802400 -0.421200 -0.422700
vn -0.848100 -0.383100 -0.365900
vn -0.888600 -0.324600 -0.324000
vn -0.888300 -0.327400 -0.322000
vn -0.760400 -0.476600 -0.441100
vn -0.751800 -0.431300 -0.498800
vn -0.696300 -0.471000 -0.541600
vn -0.695700 -0.408300 -0.591000
vn -0.721900 -0.374200 -0.582000
vn -0.775200 -0.378000 -0.506100
vn -0.677000 -0.347500 -0.648800
vn -0.640800 -0.299200 -0.707000
vn -0.671200 -0.314400 -0.671300
vn -0.728300 -0.322200 -0.604800
vn -0.831700 -0.356700 -0.425500
vn -0.802400 -0.315500 -0.506600
vn -0.873500 -0.288400 -0.392100
vn -0.883800 -0.312000 -0.348500
vn -0.128200 -0.991100 0.035000
vn -0.130600 -0.991200 0.018800
vn -0.143400 -0.989600 -0.006300
vn -0.129700 -0.991500 0.006300
vn -0.141500 -0.989800 0.013900
vn -0.152700 -0.987100 0.048100
vn -0.161000 -0.986900 0.003600
vn -0.182700 -0.983000 -0.019800
vn -0.201800 -0.977000 -0.068800
vn -0.154100 -0.986100 -0.061400
vn -0.210500 -0.965600 -0.152400
vn -0.157400 -0.975700 -0.152200
vn -0.129700 -0.990000 -0.054700
vn -0.126000 -0.980700 -0.149400
vn -0.117700 -0.982300 -0.145800
vn -0.129400 -0.990200 -0.051700
vn -0.945200 -0.101700 -0.310000
vn -0.934400 -0.183700 -0.305000
vn -0.945400 -0.189000 -0.265400
vn -0.963500 -0.112100 -0.243100
vn -0.975100 -0.021500 -0.220800
vn -0.947600 -0.002000 -0.319500
vn -0.915300 -0.256400 -0.310600
vn -0.921100 -0.258000 -0.291400
vn -0.924600 -0.253500 -0.284100
vn -0.954600 -0.188100 -0.230800
vn -0.925000 -0.242700 -0.292200
vn -0.957100 -0.182500 -0.225100
vn -0.977800 -0.110800 -0.177700
vn -0.976300 -0.104800 -0.189300
vn -0.985400 0.000200 -0.170300
vn -0.992800 -0.013600 -0.119000
vn -0.250400 -0.965000 -0.077700
vn -0.221500 -0.975100 -0.000400
vn -0.185300 -0.981600 -0.046200
vn -0.202800 -0.970900 -0.127000
vn -0.213900 -0.947000 -0.239700
vn -0.272000 -0.943100 -0.191400
vn -0.188500 -0.981200 0.040900
vn -0.164400 -0.986400 0.000600
vn -0.141000 -0.987900 -0.064600
vn -0.152300 -0.982900 -0.103500
vn -0.122400 -0.981300 -0.148600
vn -0.128800 -0.977800 -0.164900
vn -0.161900 -0.972300 -0.168200
vn -0.136100 -0.971300 -0.194900
vn -0.143200 -0.960500 -0.238500
vn -0.167900 -0.951600 -0.257200
vn -0.191700 -0.779900 -0.595800
vn -0.240400 -0.844600 -0.478300
vn -0.178500 -0.843500 -0.506500
vn -0.138300 -0.778900 -0.611700
vn -0.093600 -0.725800 -0.681400
vn -0.133700 -0.726300 -0.674200
vn -0.271300 -0.902800 -0.333700
vn -0.207400 -0.903700 -0.374400
vn -0.162200 -0.917400 -0.363200
vn -0.141100 -0.871900 -0.468900
vn -0.144000 -0.945000 -0.293500
vn -0.134500 -0.926300 -0.351900
vn -0.112000 -0.823700 -0.555800
vn -0.117700 -0.907500 -0.403100
vn -0.094600 -0.893000 -0.440000
vn -0.079100 -0.784000 -0.615600
vn -0.706100 -0.641500 -0.299600
vn -0.712000 -0.614800 -0.339100
vn -0.735400 -0.613100 -0.288500
vn -0.733400 -0.636300 -0.239100
vn -0.740300 -0.652900 -0.159900
vn -0.712400 -0.664400 -0.225900
vn -0.735500 -0.582100 -0.346400
vn -0.749900 -0.582500 -0.313500
vn -0.779400 -0.534000 -0.327500
vn -0.778800 -0.538700 -0.321200
vn -0.765500 -0.579000 -0.280600
vn -0.755800 -0.609300 -0.239800
vn -0.783400 -0.533400 -0.318900
vn -0.828400 -0.518400 -0.212000
vn -0.797000 -0.572000 -0.193800
vn -0.776900 -0.604600 -0.175400
vn -0.751900 -0.630100 -0.194000
vn -0.762700 -0.626100 -0.162200
vn -0.751800 -0.640600 -0.156500
vn -0.753200 -0.643400 -0.136800
vn 0.022100 -0.677100 -0.735500
vn -0.025200 -0.677000 -0.735600
vn -0.013100 -0.678200 -0.734700
vn 0.022000 -0.679400 -0.733400
vn 0.054300 -0.693700 -0.718200
vn 0.065500 -0.691000 -0.719900
vn -0.076400 -0.692400 -0.717400
vn -0.050900 -0.692600 -0.719500
vn -0.046400 -0.759700 -0.648600
vn -0.015800 -0.750200 -0.661000
vn -0.066600 -0.885600 -0.459500
vn -0.035400 -0.884300 -0.465500
vn 0.013900 -0.752500 -0.658400
vn -0.001500 -0.886300 -0.463100
vn 0.032100 -0.888700 -0.457300
vn 0.042100 -0.763500 -0.644400
vn -0.693500 -0.720400 0.008400
vn -0.713800 -0.699200 -0.038400
vn -0.730600 -0.682500 0.020800
vn -0.699600 -0.712900 0.047500
vn -0.646600 -0.762700 -0.011300
vn -0.656600 -0.754000 -0.016500
vn -0.719000 -0.683000 -0.128400
vn -0.743600 -0.665800 -0.061300
vn -0.749500 -0.657800 -0.073600
vn -0.728800 -0.684000 -0.031400
vn -0.734000 -0.659600 -0.161800
vn -0.697200 -0.692100 -0.186800
vn -0.685800 -0.726600 -0.040500
vn -0.634800 -0.734500 -0.239800
vn -0.538300 -0.777900 -0.324000
vn -0.610800 -0.782300 -0.122300
vn -0.015300 -0.719700 -0.694000
vn 0.058400 -0.725000 -0.686200
vn 0.043300 -0.734200 -0.677500
vn -0.020100 -0.737400 -0.675100
vn -0.122600 -0.704800 -0.698800
vn -0.135100 -0.672500 -0.727600
vn 0.084000 -0.710500 -0.698600
vn 0.066900 -0.715200 -0.695700
vn 0.052900 -0.778800 -0.625000
vn 0.031500 -0.791500 -0.610300
vn 0.047400 -0.889600 -0.454200
vn 0.028800 -0.887200 -0.460500
vn -0.024000 -0.792100 -0.609900
vn -0.022900 -0.877400 -0.479200
vn -0.105800 -0.851300 -0.513900
vn -0.112300 -0.765500 -0.633500
vn -0.354700 -0.842300 -0.405800
vn -0.488900 -0.830500 -0.266900
vn -0.440100 -0.835700 -0.328300
vn -0.304800 -0.828900 -0.469000
vn -0.175700 -0.815700 -0.551100
vn -0.206400 -0.838300 -0.504600
vn -0.592300 -0.796700 -0.120000
vn -0.560800 -0.813300 -0.154700
vn -0.502000 -0.823200 -0.265100
vn -0.376000 -0.828700 -0.414500
vn -0.420500 -0.801300 -0.425500
vn -0.309600 -0.800700 -0.512800
vn -0.256100 -0.813900 -0.521400
vn -0.218800 -0.795600 -0.564900
vn -0.149400 -0.802500 -0.577600
vn -0.155100 -0.804500 -0.573400
vn -0.363900 -0.422700 -0.830000
vn -0.320000 -0.496000 -0.807200
vn -0.295900 -0.538000 -0.789200
vn -0.347700 -0.449900 -0.822600
vn -0.401100 -0.383400 -0.831900
vn -0.401600 -0.382000 -0.832300
vn -0.248900 -0.587000 -0.770400
vn -0.224700 -0.630900 -0.742600
vn -0.206400 -0.703100 -0.680500
vn -0.283500 -0.616000 -0.734900
vn -0.200500 -0.800700 -0.564600
vn -0.290500 -0.727000 -0.622100
vn -0.350800 -0.521000 -0.778100
vn -0.378700 -0.634100 -0.674100
vn -0.470600 -0.525000 -0.709100
vn -0.424100 -0.431300 -0.796200
vn -0.040900 -0.869000 -0.493000
vn -0.035000 -0.840600 -0.540500
vn -0.045600 -0.826200 -0.561500
vn -0.061500 -0.856600 -0.512300
vn -0.087400 -0.831800 -0.548100
vn -0.081900 -0.812600 -0.577100
vn -0.087600 -0.811300 -0.578100
vn -0.067500 -0.832700 -0.549500
vn -0.107600 -0.824900 -0.554900
vn -0.102600 -0.855800 -0.506900
vn -0.093500 -0.864700 -0.493500
vn -0.136200 -0.887100 -0.441000
vn -0.615600 -0.437600 -0.655400
vn -0.528200 -0.399800 -0.749100
vn -0.544700 -0.347900 -0.763000
vn -0.626000 -0.371100 -0.685800
vn -0.453700 -0.377100 -0.807400
vn -0.467300 -0.349400 -0.812100
vn -0.500200 -0.363500 -0.785900
vn -0.568600 -0.328300 -0.754200
vn -0.547200 -0.419400 -0.724300
vn -0.594100 -0.343300 -0.727400
vn -0.629000 -0.323600 -0.706900
vn -0.622100 -0.302200 -0.722300
vn -0.016500 -0.979400 -0.201000
vn -0.060100 -0.977600 -0.201600
vn -0.076200 -0.997000 -0.013000
vn -0.023500 -0.999600 -0.013100
vn 0.033200 -0.999100 -0.026800
vn 0.028900 -0.977400 -0.209200
vn -0.096700 -0.973900 -0.205400
vn -0.118700 -0.992700 -0.022200
vn -0.124200 -0.970200 -0.207700
vn -0.148400 -0.988200 -0.037200
vn -0.131000 -0.989100 0.066600
vn -0.083800 -0.993600 0.075300
vn -0.163700 -0.985100 0.051900
vn -0.168200 -0.983600 0.064400
vn -0.133400 -0.988700 0.067500
vn -0.084000 -0.993900 0.071300
vn -0.024600 -0.996800 0.076400
vn -0.022500 -0.996900 0.075500
vn 0.044200 -0.995800 0.079700
vn 0.039900 -0.996900 0.067500
vn -0.567400 -0.719500 -0.400500
vn -0.649300 -0.689800 -0.320300
vn -0.632700 -0.698500 -0.334100
vn -0.548000 -0.725900 -0.415600
vn -0.448700 -0.756900 -0.475100
vn -0.463200 -0.749200 -0.473400
vn -0.708400 -0.663200 -0.241400
vn -0.699100 -0.672900 -0.241700
vn -0.744800 -0.643700 -0.175700
vn -0.743000 -0.650500 -0.157300
vn -0.708700 -0.686300 -0.163500
vn -0.652500 -0.721400 -0.231900
vn -0.747300 -0.656800 -0.100800
vn -0.755500 -0.655100 -0.005700
vn -0.727100 -0.686500 -0.001400
vn -0.686100 -0.727400 0.004400
vn -0.579600 -0.761200 -0.290800
vn -0.628800 -0.777400 0.012100
vn -0.550200 -0.834700 0.021800
vn -0.490700 -0.806400 -0.329900
vn -0.012800 -0.950800 -0.309600
vn 0.038500 -0.963300 -0.265800
vn 0.056600 -0.993100 -0.102200
vn 0.004200 -0.988100 -0.153600
vn -0.088800 -0.975000 -0.203400
vn -0.098500 -0.928500 -0.357900
vn 0.053200 -0.971600 -0.230700
vn 0.066900 -0.996100 -0.057300
vn 0.080200 -0.995700 0.046000
vn 0.072700 -0.997300 0.013700
vn 0.085700 -0.992900 0.082000
vn 0.077600 -0.993700 0.081000
vn 0.018500 -0.999500 -0.023600
vn 0.021100 -0.996800 0.076700
vn -0.083300 -0.994100 0.068500
vn -0.081700 -0.994800 -0.059600
vn -0.209000 -0.793900 -0.570900
vn -0.271700 -0.780000 -0.563600
vn -0.284500 -0.808200 -0.515700
vn -0.235500 -0.832900 -0.500800
vn -0.205200 -0.862300 -0.462900
vn -0.165600 -0.818400 -0.550300
vn -0.356800 -0.769100 -0.530200
vn -0.354700 -0.785000 -0.507900
vn -0.403400 -0.847700 -0.344500
vn -0.336400 -0.878800 -0.338300
vn -0.464600 -0.884900 0.031300
vn -0.393000 -0.918700 0.038900
vn -0.288300 -0.904100 -0.315300
vn -0.336900 -0.940400 0.045000
vn -0.297500 -0.953400 0.049600
vn -0.258000 -0.925300 -0.277800
vn -0.411500 -0.749700 -0.518300
vn -0.305200 -0.832400 -0.462500
vn -0.316000 -0.902800 -0.291500
vn -0.432800 -0.833800 -0.342700
vn -0.547300 -0.730300 -0.408600
vn -0.517000 -0.634900 -0.574100
vn -0.201100 -0.890100 -0.409000
vn -0.201600 -0.947500 -0.248000
vn -0.203700 -0.974800 -0.090500
vn -0.324600 -0.938200 -0.119500
vn -0.209600 -0.976100 0.057700
vn -0.333400 -0.941600 0.045900
vn -0.446600 -0.881000 -0.156000
vn -0.458200 -0.888200 0.032700
vn -0.585400 -0.810500 0.017700
vn -0.568300 -0.795600 -0.209600
vn -0.185100 -0.912700 -0.364200
vn -0.149400 -0.887000 -0.436900
vn -0.201100 -0.920600 -0.334700
vn -0.232400 -0.935000 -0.267600
vn -0.285600 -0.934000 -0.214800
vn -0.250100 -0.922200 -0.294800
vn -0.143800 -0.852400 -0.502700
vn -0.192900 -0.894100 -0.404200
vn -0.244100 -0.942200 -0.229200
vn -0.247800 -0.952200 -0.178400
vn -0.275500 -0.959800 0.053500
vn -0.273500 -0.960300 0.054800
vn -0.271700 -0.952900 -0.134900
vn -0.293100 -0.954600 0.053300
vn -0.332100 -0.941900 0.049100
vn -0.314200 -0.943400 -0.105700
vn -0.627200 -0.319900 -0.710100
vn -0.623800 -0.395600 -0.674000
vn -0.667400 -0.479300 -0.569900
vn -0.671800 -0.379700 -0.635900
vn -0.671300 -0.314200 -0.671200
vn -0.625200 -0.284900 -0.726600
vn -0.593200 -0.505300 -0.626600
vn -0.631600 -0.602200 -0.488400
vn -0.669700 -0.686700 -0.282700
vn -0.734400 -0.572300 -0.364700
vn -0.702100 -0.712100 0.002100
vn -0.795200 -0.606200 -0.012200
vn -0.769700 -0.464700 -0.437600
vn -0.865700 -0.500000 -0.025000
vn -0.916700 -0.398000 -0.036000
vn -0.792800 -0.373300 -0.481800
vn -0.325200 -0.923900 -0.201600
vn -0.335500 -0.918000 -0.211200
vn -0.345300 -0.921800 -0.176300
vn -0.328200 -0.926600 -0.183300
vn -0.277700 -0.940100 -0.197500
vn -0.276800 -0.938300 -0.207300
vn -0.311100 -0.919200 -0.241200
vn -0.331800 -0.925100 -0.184500
vn -0.349900 -0.932100 -0.093900
vn -0.356800 -0.929300 -0.095400
vn -0.365200 -0.929800 0.044900
vn -0.371300 -0.927500 0.043500
vn -0.336700 -0.935800 -0.104600
vn -0.351700 -0.935000 0.044700
vn -0.301700 -0.952100 0.048600
vn -0.285900 -0.951300 -0.115400
vn -0.789700 -0.273700 -0.549000
vn -0.704500 -0.276500 -0.653600
vn -0.750600 -0.258100 -0.608200
vn -0.828000 -0.245600 -0.504000
vn -0.898900 -0.235100 -0.369600
vn -0.872900 -0.260000 -0.412800
vn -0.645900 -0.277400 -0.711200
vn -0.694100 -0.278400 -0.663900
vn -0.821400 -0.304000 -0.482500
vn -0.861800 -0.256700 -0.437500
vn -0.949900 -0.309300 -0.044700
vn -0.968100 -0.245300 -0.050600
vn -0.906700 -0.227300 -0.355100
vn -0.976700 -0.207700 -0.054000
vn -0.979000 -0.196400 -0.054900
vn -0.942700 -0.214400 -0.255800
vn -0.122700 -0.967600 -0.220700
vn -0.155600 -0.962400 -0.222400
vn -0.159400 -0.963500 -0.214900
vn -0.127600 -0.968700 -0.212600
vn -0.117700 -0.971800 -0.204100
vn -0.112100 -0.970400 -0.213800
vn -0.209600 -0.953200 -0.217700
vn -0.211800 -0.954500 -0.209900
vn -0.221700 -0.967400 -0.122500
vn -0.170800 -0.977400 -0.124500
vn -0.238100 -0.969700 0.053900
vn -0.187500 -0.980500 0.058100
vn -0.140500 -0.982500 -0.121800
vn -0.157400 -0.985700 0.060500
vn -0.149000 -0.986900 0.061300
vn -0.131900 -0.984600 -0.114800
vn -0.973900 -0.107700 -0.199700
vn -0.960200 -0.177700 -0.215200
vn -0.970700 -0.171700 -0.168100
vn -0.985400 -0.109300 -0.130800
vn -0.992500 -0.023400 -0.119700
vn -0.975000 -0.012300 -0.221800
vn -0.929600 -0.228400 -0.289200
vn -0.945000 -0.213600 -0.247700
vn -0.965100 -0.199300 -0.170000
vn -0.980800 -0.162500 -0.107800
vn -0.980600 -0.187900 -0.055700
vn -0.986000 -0.155900 -0.058400
vn -0.993200 -0.100600 -0.059100
vn -0.993300 -0.096000 -0.063300
vn -0.997500 0.003400 -0.070800
vn -0.999800 -0.006200 -0.017300
vn -0.129400 -0.972400 -0.194300
vn -0.120700 -0.972600 -0.198700
vn -0.128100 -0.976600 -0.172700
vn -0.138800 -0.978700 -0.151400
vn -0.153000 -0.980000 -0.127200
vn -0.140600 -0.971100 -0.193000
vn -0.114700 -0.971900 -0.205400
vn -0.120900 -0.974200 -0.190400
vn -0.136000 -0.985300 -0.103500
vn -0.144100 -0.985700 -0.087600
vn -0.152900 -0.986300 0.060900
vn -0.160400 -0.985200 0.060400
vn -0.155800 -0.985500 -0.067200
vn -0.171000 -0.983400 0.059800
vn -0.184400 -0.981000 0.059300
vn -0.170800 -0.984300 -0.043100
vn -0.141400 -0.968300 -0.205700
vn -0.148900 -0.968200 -0.200800
vn -0.169000 -0.982500 -0.077900
vn -0.164500 -0.984800 -0.056100
vn -0.148700 -0.969300 -0.195500
vn -0.164900 -0.981000 -0.102000
vn -0.183100 -0.982900 -0.016900
vn -0.187000 -0.982300 0.009000
vn -0.194700 -0.979100 0.059400
vn -0.196100 -0.978700 0.060300
vn -0.181600 -0.982800 0.032500
vn -0.188300 -0.980100 0.062000
vn -0.768400 -0.625800 -0.133300
vn -0.791300 -0.601000 -0.112600
vn -0.796700 -0.599500 -0.075400
vn -0.771900 -0.627800 -0.100000
vn -0.818400 -0.565200 -0.102900
vn -0.822300 -0.563700 -0.077200
vn -0.855800 -0.508800 -0.093300
vn -0.852800 -0.513900 -0.092300
vn -0.825600 -0.560100 -0.068500
vn -0.800200 -0.597800 -0.048400
vn -0.853900 -0.508300 -0.111100
vn -0.870300 -0.491800 -0.025200
vn -0.832900 -0.553000 -0.018600
vn -0.803800 -0.594700 -0.013600
vn -0.775000 -0.629100 -0.059600
vn -0.778800 -0.627200 -0.009400
vn -0.949800 -0.183000 0.253600
vn -0.917100 -0.199700 0.344900
vn -0.831000 -0.175300 0.527900
vn -0.892900 -0.178800 0.413200
vn -0.944200 -0.188500 0.270000
vn -0.971300 -0.184900 0.149400
vn -0.884000 -0.239700 0.401400
vn -0.783000 -0.186800 0.593200
vn -0.856300 -0.308000 0.414500
vn -0.762000 -0.221000 0.608700
vn -0.741900 -0.178500 0.646300
vn -0.791900 -0.186600 0.581400
vn -0.723700 -0.183500 0.665200
vn -0.736500 -0.200600 0.646000
vn -0.761700 -0.221000 0.609000
vn -0.809000 -0.239000 0.537000
vn -0.861500 -0.199700 0.466700
vn -0.868600 -0.247300 0.429400
vn -0.922700 -0.237700 0.303400
vn -0.924700 -0.206700 0.319700
vn -0.166900 -0.955700 0.242300
vn -0.198000 -0.950200 0.240500
vn -0.199100 -0.921400 0.333500
vn -0.166800 -0.927300 0.335100
vn -0.155800 -0.931900 0.327500
vn -0.157300 -0.958700 0.236800
vn -0.249300 -0.940400 0.231300
vn -0.251400 -0.912400 0.322800
vn -0.313200 -0.924900 0.215400
vn -0.316000 -0.898700 0.304100
vn -0.248200 -0.907700 0.338300
vn -0.195300 -0.916700 0.348400
vn -0.313400 -0.893500 0.321600
vn -0.304300 -0.912700 0.272700
vn -0.238700 -0.929200 0.282000
vn -0.186300 -0.939300 0.287900
vn -0.162400 -0.922600 0.349800
vn -0.154900 -0.945200 0.287500
vn -0.146400 -0.948100 0.282200
vn -0.151200 -0.927100 0.343000
vn -0.992600 -0.101200 -0.066700
vn -0.987800 -0.155300 -0.008300
vn -0.986400 -0.155500 0.053500
vn -0.995000 -0.099400 0.005900
vn -0.999700 -0.016000 -0.018400
vn -0.992400 -0.013800 -0.122200
vn -0.981300 -0.182600 0.060100
vn -0.972500 -0.185200 0.141100
vn -0.963200 -0.193800 0.186000
vn -0.982700 -0.154600 0.102000
vn -0.959300 -0.207400 0.191600
vn -0.981000 -0.157900 0.112700
vn -0.993300 -0.087700 0.074700
vn -0.994200 -0.086400 0.063800
vn -0.999500 0.014700 0.028700
vn -0.996500 0.009800 0.082500
vn -0.175500 -0.966600 0.186700
vn -0.166300 -0.963900 0.208000
vn -0.163000 -0.941800 0.294000
vn -0.171700 -0.947100 0.271200
vn -0.183400 -0.951800 0.245700
vn -0.187500 -0.968800 0.161700
vn -0.160000 -0.961100 0.224900
vn -0.157500 -0.936600 0.313100
vn -0.153100 -0.930500 0.332500
vn -0.159200 -0.932900 0.323000
vn -0.151800 -0.947700 0.280900
vn -0.161500 -0.942500 0.292400
vn -0.168700 -0.933700 0.315600
vn -0.174700 -0.932000 0.317400
vn -0.190600 -0.914900 0.355800
vn -0.181500 -0.932800 0.311300
vn -0.187000 -0.978100 0.091600
vn -0.196100 -0.974200 0.111700
vn -0.193000 -0.961000 0.197900
vn -0.184900 -0.966300 0.179100
vn -0.165100 -0.972400 0.164700
vn -0.166100 -0.983100 0.076700
vn -0.196200 -0.971100 0.135700
vn -0.192400 -0.956200 0.220300
vn -0.191500 -0.930500 0.312000
vn -0.193200 -0.928400 0.317500
vn -0.202000 -0.891100 0.406400
vn -0.202400 -0.863700 0.461500
vn -0.186100 -0.927500 0.324100
vn -0.193100 -0.837900 0.510400
vn -0.173100 -0.819100 0.547000
vn -0.167600 -0.929200 0.329400
vn -0.782300 -0.621600 0.040600
vn -0.805500 -0.592100 0.021600
vn -0.806200 -0.589600 0.048500
vn -0.785000 -0.614200 0.080400
vn -0.764700 -0.628000 0.144000
vn -0.761000 -0.642600 0.088800
vn -0.834200 -0.550500 0.032900
vn -0.832300 -0.552800 0.041900
vn -0.870800 -0.487400 0.065200
vn -0.865700 -0.498300 0.047200
vn -0.832800 -0.549800 0.064900
vn -0.806500 -0.585000 0.085200
vn -0.868600 -0.493800 0.040200
vn -0.865000 -0.474100 0.163900
vn -0.827100 -0.539000 0.159400
vn -0.802000 -0.578200 0.149800
vn -0.786400 -0.607200 0.113300
vn -0.784900 -0.602900 0.142900
vn -0.773200 -0.618100 0.141800
vn -0.769100 -0.618400 0.161300
vn -0.024000 -0.997000 0.073800
vn -0.082900 -0.994300 0.066800
vn -0.087900 -0.984300 0.153200
vn -0.035100 -0.986400 0.160600
vn 0.019300 -0.983300 0.181100
vn 0.038700 -0.995100 0.090800
vn -0.131200 -0.989000 0.068200
vn -0.132300 -0.978900 0.155500
vn -0.137600 -0.933100 0.332100
vn -0.098600 -0.937300 0.334100
vn -0.144500 -0.809700 0.568700
vn -0.110900 -0.808100 0.578500
vn -0.053900 -0.939000 0.339700
vn -0.074500 -0.810400 0.581000
vn -0.039300 -0.813700 0.579900
vn -0.009500 -0.935500 0.353100
vn -0.623800 -0.716000 0.313300
vn -0.687000 -0.686000 0.239700
vn -0.681900 -0.647800 0.339700
vn -0.610000 -0.662100 0.435300
vn -0.520200 -0.683500 0.512100
vn -0.541600 -0.754500 0.370600
vn -0.732200 -0.662000 0.159900
vn -0.733800 -0.637000 0.236200
vn -0.742900 -0.627200 0.233900
vn -0.696000 -0.641000 0.323600
vn -0.756700 -0.635500 0.153200
vn -0.724200 -0.663300 0.188500
vn -0.626600 -0.657700 0.418000
vn -0.670200 -0.696700 0.255900
vn -0.586700 -0.726400 0.358000
vn -0.533800 -0.675700 0.508300
vn 0.005300 -0.984600 0.174400
vn 0.063900 -0.987200 0.146100
vn 0.032500 -0.966300 0.255100
vn -0.025900 -0.954700 0.296300
vn -0.123800 -0.936100 0.329200
vn -0.098400 -0.976000 0.193900
vn 0.075700 -0.990300 0.116400
vn 0.048600 -0.975600 0.214200
vn 0.011800 -0.926700 0.375600
vn -0.007000 -0.914100 0.405500
vn -0.023300 -0.815500 0.578200
vn -0.041900 -0.813300 0.580300
vn -0.063000 -0.896500 0.438400
vn -0.094900 -0.802400 0.589200
vn -0.180600 -0.773400 0.607600
vn -0.153400 -0.869300 0.469900
vn -0.329900 -0.853100 0.404200
vn -0.385900 -0.825000 0.412800
vn -0.357300 -0.727500 0.585700
vn -0.299600 -0.751500 0.587700
vn -0.254800 -0.781000 0.570200
vn -0.288100 -0.878700 0.380600
vn -0.456300 -0.793100 0.403400
vn -0.430100 -0.706400 0.562100
vn -0.435100 -0.686700 0.582300
vn -0.351800 -0.691200 0.631200
vn -0.483600 -0.733800 0.477000
vn -0.383600 -0.719100 0.579400
vn -0.284100 -0.699600 0.655600
vn -0.296500 -0.702400 0.647100
vn -0.223500 -0.699100 0.679200
vn -0.229600 -0.718100 0.656900
vn -0.471200 -0.854600 0.218200
vn -0.345800 -0.914800 0.208600
vn -0.359200 -0.855700 0.372400
vn -0.481500 -0.781900 0.396000
vn -0.604100 -0.671200 0.429500
vn -0.598700 -0.763800 0.240800
vn -0.222600 -0.953500 0.203200
vn -0.240600 -0.904300 0.352600
vn -0.260700 -0.825800 0.500000
vn -0.370300 -0.762800 0.530000
vn -0.280300 -0.717700 0.637400
vn -0.376600 -0.637600 0.672000
vn -0.483000 -0.674400 0.558500
vn -0.470900 -0.538700 0.698600
vn -0.567200 -0.425500 0.705100
vn -0.595500 -0.553500 0.582100
vn -0.286300 -0.922800 0.257600
vn -0.262900 -0.916300 0.302200
vn -0.228600 -0.845900 0.481800
vn -0.257700 -0.870300 0.419800
vn -0.312400 -0.880500 0.356500
vn -0.331000 -0.917900 0.218800
vn -0.264000 -0.900600 0.345300
vn -0.228300 -0.814100 0.533900
vn -0.194900 -0.747200 0.635300
vn -0.191100 -0.782300 0.592900
vn -0.174000 -0.712800 0.679400
vn -0.160900 -0.740100 0.652900
vn -0.221400 -0.817700 0.531400
vn -0.186700 -0.777800 0.600100
vn -0.252600 -0.818300 0.516200
vn -0.284200 -0.844300 0.454300
vn -0.828100 -0.404800 0.387700
vn -0.783800 -0.521700 0.336700
vn -0.745000 -0.399600 0.534000
vn -0.758100 -0.291100 0.583500
vn -0.708900 -0.646400 0.282100
vn -0.698500 -0.533300 0.477100
vn -0.678700 -0.417500 0.604200
vn -0.715500 -0.301400 0.630200
vn -0.645800 -0.318200 0.694100
vn -0.693000 -0.241700 0.679200
vn -0.723700 -0.220700 0.653900
vn -0.720000 -0.201300 0.664100
vn -0.362200 -0.910600 0.199100
vn -0.379500 -0.905300 0.190600
vn -0.377800 -0.880100 0.287500
vn -0.363800 -0.885700 0.288200
vn -0.369800 -0.908300 0.195300
vn -0.361600 -0.879800 0.308500
vn -0.344500 -0.858100 0.380800
vn -0.368900 -0.867400 0.334000
vn -0.321500 -0.850000 0.417300
vn -0.353700 -0.872800 0.336400
vn -0.359700 -0.878200 0.315200
vn -0.349300 -0.892300 0.286000
vn -0.692400 -0.719400 0.054000
vn -0.733400 -0.679000 0.032000
vn -0.727900 -0.685400 -0.020800
vn -0.693700 -0.719300 -0.037500
vn -0.649600 -0.759500 0.034800
vn -0.629800 -0.761600 0.152600
vn -0.759600 -0.647000 0.065300
vn -0.752200 -0.656600 0.054300
vn -0.771900 -0.623600 0.123200
vn -0.762700 -0.629500 0.148400
vn -0.737900 -0.663500 0.123300
vn -0.720100 -0.692800 0.038200
vn -0.744800 -0.631000 0.217100
vn -0.713700 -0.620100 0.325500
vn -0.706600 -0.654200 0.269600
vn -0.695900 -0.686300 0.211200
vn -0.693200 -0.720700 -0.001600
vn -0.678900 -0.714400 0.169000
vn -0.655400 -0.738000 0.160600
vn -0.660200 -0.750300 0.032800
vn -0.112500 -0.702300 0.702900
vn -0.058200 -0.700000 0.711800
vn -0.054400 -0.634600 0.770900
vn -0.116600 -0.640200 0.759300
vn -0.221300 -0.606400 0.763700
vn -0.202700 -0.674400 0.710000
vn -0.039800 -0.683900 0.728400
vn -0.034400 -0.611400 0.790600
vn -0.053900 -0.665200 0.744700
vn -0.051000 -0.585800 0.808800
vn -0.017000 -0.605400 0.795700
vn -0.039800 -0.623600 0.780700
vn -0.039600 -0.581600 0.812500
vn -0.023900 -0.657000 0.753500
vn 0.007900 -0.670900 0.741500
vn -0.018600 -0.671600 0.740700
vn -0.113600 -0.619700 0.776500
vn -0.106400 -0.643800 0.757700
vn -0.249100 -0.567500 0.784700
vn -0.237400 -0.570300 0.786400
vn -0.330500 -0.729000 0.599400
vn -0.436800 -0.762200 0.477700
vn -0.488900 -0.783200 0.384000
vn -0.373300 -0.753700 0.540900
vn -0.255400 -0.724500 0.640100
vn -0.234300 -0.706200 0.668100
vn -0.541900 -0.780000 0.312900
vn -0.584700 -0.787700 0.194100
vn -0.611100 -0.777300 0.149600
vn -0.529200 -0.788500 0.313300
vn -0.616300 -0.761800 0.199300
vn -0.548400 -0.786900 0.282800
vn -0.415300 -0.778100 0.471200
vn -0.445800 -0.803600 0.394400
vn -0.307000 -0.803200 0.510500
vn -0.281700 -0.756700 0.589900
vn -0.457200 -0.412500 0.787900
vn -0.384900 -0.513300 0.767000
vn -0.405000 -0.428800 0.807500
vn -0.460400 -0.335600 0.821800
vn -0.514900 -0.267000 0.814600
vn -0.532700 -0.320000 0.783400
vn -0.301700 -0.607100 0.735100
vn -0.328400 -0.527900 0.783200
vn -0.356300 -0.480100 0.801500
vn -0.431600 -0.384100 0.816200
vn -0.379300 -0.466300 0.799200
vn -0.457900 -0.382600 0.802400
vn -0.478000 -0.307000 0.822900
vn -0.504300 -0.330900 0.797600
vn -0.533500 -0.319700 0.783000
vn -0.516000 -0.265100 0.814500
vn -0.157700 -0.756400 0.634800
vn -0.139800 -0.720600 0.679100
vn -0.125800 -0.722100 0.680200
vn -0.134300 -0.755800 0.640800
vn -0.193500 -0.810800 0.552300
vn -0.222200 -0.806900 0.547200
vn -0.165300 -0.703500 0.691100
vn -0.164800 -0.712000 0.682500
vn -0.169500 -0.740100 0.650700
vn -0.116300 -0.746300 0.655300
vn -0.176700 -0.790200 0.586700
vn -0.109300 -0.796300 0.594900
vn -0.115400 -0.779000 0.616300
vn -0.100000 -0.829600 0.549400
vn -0.149400 -0.880400 0.450000
vn -0.168900 -0.834100 0.525000
vn -0.724900 -0.224700 0.651200
vn -0.671300 -0.222600 0.706900
vn -0.649100 -0.240400 0.721700
vn -0.719500 -0.274700 0.637800
vn -0.775700 -0.325700 0.540500
vn -0.764700 -0.257000 0.590900
vn -0.607300 -0.253400 0.752900
vn -0.578500 -0.235100 0.781000
vn -0.564900 -0.262800 0.782100
vn -0.631500 -0.293500 0.717700
vn -0.567900 -0.341400 0.748900
vn -0.621600 -0.381200 0.684300
vn -0.705700 -0.344700 0.618900
vn -0.687700 -0.425400 0.588300
vn -0.753700 -0.452200 0.476900
vn -0.770100 -0.394900 0.501000
vn -0.328200 -0.914500 0.236700
vn -0.330600 -0.888700 0.317500
vn -0.300800 -0.905300 0.299800
vn -0.298600 -0.932400 0.203400
vn -0.253400 -0.953900 0.160700
vn -0.282800 -0.937200 0.204000
vn -0.294300 -0.854200 0.428600
vn -0.264300 -0.865600 0.425200
vn -0.236000 -0.887600 0.395600
vn -0.270100 -0.924300 0.269800
vn -0.213100 -0.922200 0.322500
vn -0.243800 -0.946700 0.210300
vn -0.267000 -0.947900 0.173600
vn -0.239700 -0.962000 0.130800
vn -0.198000 -0.974900 0.101600
vn -0.223100 -0.965800 0.131600
vn -0.886600 -0.300100 0.351900
vn -0.842200 -0.308900 0.441800
vn -0.857900 -0.364000 0.362500
vn -0.894800 -0.335000 0.295000
vn -0.928500 -0.283600 0.239800
vn -0.927000 -0.267500 0.262700
vn -0.800100 -0.293600 0.523100
vn -0.818600 -0.362400 0.445600
vn -0.819500 -0.415700 0.394300
vn -0.860900 -0.397500 0.317500
vn -0.810400 -0.445300 0.380700
vn -0.857000 -0.406600 0.316500
vn -0.896900 -0.350500 0.269600
vn -0.895000 -0.346900 0.280500
vn -0.925000 -0.277800 0.259300
vn -0.927900 -0.286600 0.238300
vn -0.144200 -0.969900 0.196300
vn -0.169600 -0.964600 0.202100
vn -0.150300 -0.978000 0.144400
vn -0.134200 -0.982300 0.130800
vn -0.144200 -0.982500 0.117300
vn -0.143300 -0.971400 0.189400
vn -0.218200 -0.954400 0.203400
vn -0.192100 -0.969400 0.153000
vn -0.166900 -0.978300 0.122300
vn -0.133100 -0.984900 0.110900
vn -0.147800 -0.984000 0.099700
vn -0.121800 -0.987900 0.095300
vn -0.127200 -0.987500 0.092700
vn -0.124900 -0.988700 0.082200
vn -0.156700 -0.985700 0.062300
vn -0.148900 -0.986200 0.072600
vn -0.994100 -0.094000 0.053100
vn -0.979400 -0.162500 0.119500
vn -0.975100 -0.158400 0.154800
vn -0.989100 -0.085700 0.119300
vn -0.996600 0.000600 0.082800
vn -0.999800 -0.006400 -0.020500
vn -0.957900 -0.219400 0.185400
vn -0.955400 -0.222700 0.193600
vn -0.952400 -0.218300 0.213000
vn -0.969800 -0.147400 0.194300
vn -0.948300 -0.208800 0.239100
vn -0.966900 -0.139700 0.213500
vn -0.980300 -0.065600 0.185900
vn -0.981800 -0.062400 0.179100
vn -0.991000 0.034600 0.129300
vn -0.982900 0.034400 0.180500
vn -0.195300 -0.937300 0.288500
vn -0.174500 -0.957500 0.229300
vn -0.197400 -0.966500 0.164000
vn -0.228300 -0.943600 0.239600
vn -0.258400 -0.901800 0.346300
vn -0.216900 -0.902900 0.371000
vn -0.156800 -0.967900 0.196200
vn -0.168900 -0.977900 0.123200
vn -0.185500 -0.980000 0.071500
vn -0.225200 -0.968500 0.106300
vn -0.202800 -0.977800 0.053500
vn -0.251700 -0.965200 0.070700
vn -0.267000 -0.947000 0.178500
vn -0.302800 -0.945600 0.118900
vn -0.354200 -0.913000 0.202500
vn -0.307700 -0.907100 0.287000
vn -0.208900 -0.731800 0.648700
vn -0.225300 -0.791200 0.568500
vn -0.265500 -0.756600 0.597500
vn -0.240600 -0.678100 0.694400
vn -0.204000 -0.617800 0.759300
vn -0.182400 -0.685800 0.704500
vn -0.229400 -0.852300 0.470100
vn -0.274000 -0.836900 0.473700
vn -0.329700 -0.843700 0.423600
vn -0.320500 -0.762500 0.562000
vn -0.386200 -0.864200 0.322300
vn -0.383300 -0.802100 0.457900
vn -0.288500 -0.680900 0.673100
vn -0.350500 -0.737000 0.577900
vn -0.292900 -0.686800 0.665200
vn -0.240500 -0.618100 0.748400
vn -0.778900 -0.601800 0.176400
vn -0.790800 -0.572100 0.217500
vn -0.778400 -0.568300 0.266600
vn -0.767300 -0.601100 0.223400
vn -0.809600 -0.529300 0.253600
vn -0.800700 -0.528300 0.282400
vn -0.838800 -0.463800 0.285200
vn -0.836100 -0.473000 0.277700
vn -0.794300 -0.522800 0.309400
vn -0.763800 -0.562000 0.317300
vn -0.842500 -0.467800 0.266900
vn -0.815900 -0.446000 0.367700
vn -0.770600 -0.507500 0.385400
vn -0.741200 -0.550300 0.384300
vn -0.749400 -0.597000 0.286200
vn -0.723400 -0.586100 0.364900
vn -0.085100 -0.652000 0.753400
vn -0.117900 -0.648900 0.751600
vn -0.124600 -0.566900 0.814300
vn -0.086800 -0.569000 0.817700
vn -0.150500 -0.659000 0.737000
vn -0.163500 -0.581900 0.796700
vn -0.187200 -0.580300 0.792600
vn -0.136200 -0.563800 0.814600
vn -0.224600 -0.656400 0.720100
vn -0.156400 -0.642500 0.750100
vn -0.086800 -0.564800 0.820600
vn -0.089000 -0.642900 0.760700
vn -0.127800 -0.987600 0.091300
vn -0.118900 -0.988800 0.090000
vn -0.124400 -0.988100 0.090600
vn -0.136300 -0.984300 0.112100
vn -0.175200 -0.976700 0.123600
vn -0.165200 -0.982800 0.081800
vn -0.138700 -0.987100 0.080000
vn -0.139500 -0.988100 0.064300
vn -0.182900 -0.980700 0.069300
vn -0.177600 -0.983200 0.041300
vn -0.149100 -0.986900 0.060800
vn -0.138000 -0.984900 0.104300
vn -0.181000 -0.983100 0.025500
vn -0.192300 -0.980900 0.028500
vn -0.166600 -0.983000 0.076400
vn -0.159400 -0.977500 0.137900
vn -0.151200 -0.977100 0.149200
vn -0.173300 -0.962700 0.207800
vn -0.207800 -0.937200 0.279900
vn -0.188800 -0.963700 0.188900
vn -0.982200 -0.068000 0.175100
vn -0.962100 -0.132700 0.238100
vn -0.949300 -0.115000 0.292400
vn -0.968000 -0.050400 0.245800
vn -0.981500 0.028000 0.189100
vn -0.996200 0.010800 0.085900
vn -0.941000 -0.194200 0.276900
vn -0.928000 -0.172600 0.330000
vn -0.917700 -0.258400 0.301600
vn -0.903500 -0.229200 0.362200
vn -0.908700 -0.145300 0.391300
vn -0.931700 -0.090900 0.351600
vn -0.879600 -0.191800 0.435300
vn -0.844600 -0.149100 0.514100
vn -0.883600 -0.116300 0.453600
vn -0.916500 -0.073000 0.393300
vn -0.947700 -0.021400 0.318500
vn -0.944500 -0.014700 0.328100
vn -0.966900 0.066400 0.246300
vn -0.956100 0.069300 0.284800
vn -0.330000 -0.938800 0.098300
[truncated: 392,753 more chars]
