# Supplementary material for: 3D in situ imaging of the female reproductive tract reveals molecular signatures of fertilizing spermatozoa in mice
Source: eLife. 2020 Oct 20;9:e62043. doi: 10.7554/eLife.62043 (PMC7707823; doi:10.7554/eLife.62043)
Supplement: Figure 5—source data 1. — Custom scripts and 3D objects for developing training environments, ANN input feeding and training, and constructing numerical objects coordinates arrays for supervised learning, and ANN performance evaluation. [file elife-62043-fig5-data1.zip › Generating of 3D training environments for ANNs input feed/Sperm tail CatSper 3D signatures low poly/Sperm head tail with CatSper coupled example/Sperm head tail with CatSper coupled.mtl]

# Blender MTL File: 'Sperm head tail with CatSper coupled.blend'
# Material Count: 2

newmtl Material.001
Ns 96.078431
Ka 0.000000 0.000000 0.000000
Kd 0.800000 0.000820 0.001608
Ks 0.500000 0.500000 0.500000
Ni 1.000000
d 1.000000
illum 2

newmtl Material.017
Ns 96.078431
Ka 0.000000 0.000000 0.000000
Kd 0.001538 0.160389 0.640000
Ks 0.100000 0.100000 0.100000
Ni 1.000000
d 0.000000
illum 2
