# Supplementary material for: 3D in situ imaging of the female reproductive tract reveals molecular signatures of fertilizing spermatozoa in mice
Source: eLife. 2020 Oct 20;9:e62043. doi: 10.7554/eLife.62043 (PMC7707823; doi:10.7554/eLife.62043)
Supplement: Figure 5—source data 1. — Custom scripts and 3D objects for developing training environments, ANN input feeding and training, and constructing numerical objects coordinates arrays for supervised learning, and ANN performance evaluation. [file elife-62043-fig5-data1.zip › Generating of 3D training environments for ANNs input feed/Sperm tail CatSper 3D signatures low poly/Sperm head tail with CatSper coupled example/Sperm head tail with CatSper coupled.obj]

# Blender v2.75 (sub 0) OBJ File: 'Sperm head tail with CatSper coupled.blend'
# www.blender.org
mtllib Sperm head tail with CatSper coupled.mtl
o Sperm_head_tail_with_CatSper_coupled_Sphere
v -1.482234 -0.052760 -0.249420
v -1.476245 -0.033855 -0.249718
v -1.501116 -0.046764 -0.248480
v -1.495127 -0.027859 -0.248778
v -1.483220 -0.052760 -0.269228
v -1.477231 -0.033855 -0.269526
v -1.502101 -0.046764 -0.268289
v -1.496113 -0.027859 -0.268587
v -0.995250 -0.053595 -0.252487
v -0.997944 -0.033962 -0.253264
v -0.976384 -0.050792 -0.247049
v -0.979078 -0.031158 -0.247826
v -1.000743 -0.053595 -0.233430
v -1.003437 -0.033961 -0.234206
v -0.981877 -0.050792 -0.227992
v -0.984571 -0.031158 -0.228768
v -2.527243 0.001610 -0.239733
v -2.526995 0.021439 -0.239372
v -2.538445 0.002048 -0.256094
v -2.538197 0.021877 -0.255733
v -2.510878 0.001610 -0.250938
v -2.510631 0.021439 -0.250577
v -2.522080 0.002048 -0.267299
v -2.521833 0.021876 -0.266938
v -0.812430 -0.028104 -0.195873
v -0.809285 -0.015237 -0.210634
v -0.809749 -0.043197 -0.208458
v -0.806603 -0.030329 -0.223219
v -0.793033 -0.028104 -0.191740
v -0.789887 -0.015237 -0.206501
v -0.790351 -0.043197 -0.204325
v -0.787206 -0.030329 -0.219086
v -0.531646 -0.026946 -0.149305
v -0.530432 -0.007153 -0.148961
v -0.512605 -0.028208 -0.143902
v -0.511391 -0.008415 -0.143558
v -0.537060 -0.026946 -0.130225
v -0.535846 -0.007153 -0.129881
v -0.518019 -0.028208 -0.124822
v -0.516805 -0.008415 -0.124478
v -1.494782 -0.018813 -0.271567
v -1.494733 -0.005944 -0.256476
v -1.494741 -0.033904 -0.258698
v -1.494692 -0.021035 -0.243607
v -1.514615 -0.018813 -0.271504
v -1.514567 -0.005944 -0.256413
v -1.514574 -0.033904 -0.258635
v -1.514525 -0.021034 -0.243544
v -1.345553 -0.048686 -0.234370
v -1.344898 -0.028864 -0.234266
v -1.365128 -0.048022 -0.237494
v -1.364472 -0.028200 -0.237389
v -1.342428 -0.048686 -0.253956
v -1.341772 -0.028864 -0.253851
v -1.362003 -0.048022 -0.257079
v -1.361347 -0.028200 -0.256974
v -3.079584 -0.053765 -0.188408
v -3.080513 -0.033967 -0.187670
v -3.064078 -0.052579 -0.200717
v -3.065007 -0.032781 -0.199980
v -3.067252 -0.053765 -0.172874
v -3.068181 -0.033967 -0.172137
v -3.051747 -0.052579 -0.185183
v -3.052676 -0.032781 -0.184446
v -5.630049 -0.314967 -0.147657
v -5.613062 -0.306076 -0.152728
v -5.638569 -0.297239 -0.145114
v -5.621582 -0.288347 -0.150185
v -5.635722 -0.314967 -0.166661
v -5.618735 -0.306075 -0.171733
v -5.644243 -0.297240 -0.164118
v -5.627255 -0.288347 -0.169189
v -1.958936 -0.010770 -0.309261
v -1.955378 0.008731 -0.309871
v -1.939715 -0.014380 -0.312555
v -1.936156 0.005122 -0.313165
v -1.955586 -0.010770 -0.289713
v -1.952028 0.008732 -0.290323
v -1.936364 -0.014380 -0.293007
v -1.932806 0.005122 -0.293617
v -6.526664 -0.648723 -0.067488
v -6.512325 -0.639326 -0.077460
v -6.518949 -0.666189 -0.072853
v -6.504611 -0.656791 -0.082825
v -6.515340 -0.648723 -0.051205
v -6.501001 -0.639325 -0.061177
v -6.507625 -0.666189 -0.056571
v -6.493286 -0.656791 -0.066543
v -6.801723 -0.696515 -0.064796
v -6.794444 -0.678129 -0.066322
v -6.819716 -0.689079 -0.061022
v -6.812439 -0.670693 -0.062548
v -6.805794 -0.696515 -0.084207
v -6.798516 -0.678129 -0.085733
v -6.823788 -0.689078 -0.080433
v -6.816511 -0.670693 -0.081959
v -4.920008 -0.224967 -0.135960
v -4.919756 -0.205136 -0.136064
v -4.938345 -0.224695 -0.128408
v -4.938093 -0.204864 -0.128511
v -4.927560 -0.224967 -0.154299
v -4.927309 -0.205136 -0.154402
v -4.945897 -0.224695 -0.146746
v -4.945646 -0.204864 -0.146850
v -1.481086 -0.018587 -0.283616
v -1.480235 0.001227 -0.283544
v -1.461341 -0.019441 -0.281954
v -1.460490 0.000374 -0.281882
v -1.482749 -0.018587 -0.263853
v -1.481899 0.001227 -0.263781
v -1.463004 -0.019441 -0.262190
v -1.462154 0.000374 -0.262119
v -0.278519 -0.034049 -0.038279
v -0.277999 -0.014223 -0.038330
v -0.298249 -0.033527 -0.036329
v -0.297729 -0.013701 -0.036380
v -0.280469 -0.034049 -0.058016
v -0.279949 -0.014223 -0.058067
v -0.300199 -0.033527 -0.056066
v -0.299680 -0.013701 -0.056117
v -4.819966 -0.241228 -0.097874
v -4.814821 -0.222077 -0.098187
v -4.839083 -0.236073 -0.096709
v -4.833937 -0.216922 -0.097022
v -4.821173 -0.241228 -0.117670
v -4.816028 -0.222077 -0.117984
v -4.840289 -0.236073 -0.116505
v -4.835144 -0.216921 -0.116819
v -2.783494 -0.020873 -0.237464
v -2.783935 -0.001045 -0.237348
v -2.802675 -0.021328 -0.232441
v -2.803116 -0.001500 -0.232326
v -2.788517 -0.020873 -0.256650
v -2.788958 -0.001045 -0.256535
v -2.807699 -0.021328 -0.251628
v -2.808140 -0.001500 -0.251512
v -3.919005 -0.141996 -0.092165
v -3.922706 -0.122520 -0.091594
v -3.899757 -0.138252 -0.095134
v -3.903457 -0.118776 -0.094563
v -3.915982 -0.141996 -0.072563
v -3.919683 -0.122520 -0.071993
v -3.896733 -0.138252 -0.075532
v -3.900433 -0.118776 -0.074962
v -1.954965 -0.008715 -0.280960
v -1.954862 0.010334 -0.275437
v -1.955321 -0.003192 -0.300005
v -1.955218 0.015857 -0.294483
v -1.935135 -0.008715 -0.281330
v -1.935032 0.010333 -0.275808
v -1.935491 -0.003192 -0.300375
v -1.935388 0.015857 -0.294853
v -5.572173 -0.294583 -0.187802
v -5.575215 -0.274990 -0.187383
v -5.591584 -0.297655 -0.185133
v -5.594627 -0.278061 -0.184714
v -5.574875 -0.294583 -0.207450
v -5.577917 -0.274990 -0.207032
v -5.594285 -0.297656 -0.204781
v -5.597329 -0.278062 -0.204362
v -4.847358 -0.259046 -0.137477
v -4.847729 -0.239217 -0.137294
v -4.829565 -0.258631 -0.146228
v -4.829937 -0.238803 -0.146046
v -4.838604 -0.259045 -0.119680
v -4.838976 -0.239216 -0.119497
v -4.820811 -0.258631 -0.128432
v -4.821183 -0.238802 -0.128249
v -2.677755 0.000969 -0.227215
v -2.678247 0.020796 -0.227124
v -2.697245 0.000469 -0.223575
v -2.697737 0.020296 -0.223483
v -2.681397 0.000969 -0.246711
v -2.681888 0.020796 -0.246619
v -2.700887 0.000470 -0.243071
v -2.701378 0.020296 -0.242979
v -0.850954 -0.055303 -0.176253
v -0.854786 -0.044169 -0.192213
v -0.853553 -0.071716 -0.187078
v -0.857386 -0.060583 -0.203038
v -0.831669 -0.055302 -0.180884
v -0.835501 -0.044169 -0.196844
v -0.834268 -0.071716 -0.191709
v -0.838101 -0.060583 -0.207669
v -5.045037 -0.248061 -0.115299
v -5.049443 -0.228736 -0.115978
v -5.064137 -0.252520 -0.118240
v -5.068544 -0.233195 -0.118919
v -5.042018 -0.248061 -0.134902
v -5.046426 -0.228736 -0.135580
v -5.061118 -0.252520 -0.137843
v -5.065525 -0.233195 -0.138521
v -6.271582 -0.533824 -0.111109
v -6.279515 -0.521301 -0.097934
v -6.278041 -0.549204 -0.100380
v -6.285975 -0.536680 -0.087205
v -6.288572 -0.533825 -0.121340
v -6.296505 -0.521301 -0.108165
v -6.295033 -0.549204 -0.110611
v -6.302965 -0.536680 -0.097436
v -3.406728 -0.044576 -0.123773
v -3.408597 -0.024831 -0.123743
v -3.426471 -0.046445 -0.123462
v -3.428339 -0.026700 -0.123432
v -3.407040 -0.044576 -0.143603
v -3.408909 -0.024831 -0.143574
v -3.426783 -0.046445 -0.143293
v -3.428651 -0.026700 -0.143263
v -2.886157 -0.011951 -0.216407
v -2.885291 0.007863 -0.216281
v -2.905764 -0.011075 -0.219260
v -2.904898 0.008739 -0.219134
v -2.883301 -0.011951 -0.236033
v -2.882434 0.007863 -0.235907
v -2.902908 -0.011075 -0.238886
v -2.902042 0.008739 -0.238760
v -1.340969 -0.053255 -0.242462
v -1.350860 -0.036204 -0.244654
v -1.357615 -0.063386 -0.246151
v -1.367506 -0.046336 -0.248344
v -1.336677 -0.053255 -0.261825
v -1.346568 -0.036205 -0.264017
v -1.353323 -0.063386 -0.265515
v -1.363214 -0.046336 -0.267707
v -2.893660 -0.031991 -0.218526
v -2.903200 -0.014731 -0.216420
v -2.910513 -0.041761 -0.214805
v -2.920053 -0.024502 -0.212698
v -2.897936 -0.031991 -0.237893
v -2.907477 -0.014732 -0.235786
v -2.914790 -0.041762 -0.234171
v -2.924330 -0.024502 -0.232064
v -3.448952 -0.085417 -0.138390
v -3.455049 -0.066563 -0.137561
v -3.430269 -0.079265 -0.140931
v -3.436366 -0.060410 -0.140102
v -3.446279 -0.085417 -0.118738
v -3.452376 -0.066563 -0.117909
v -3.427597 -0.079265 -0.121279
v -3.433693 -0.060410 -0.120449
v -1.776597 -0.026007 -0.264128
v -1.769073 -0.008796 -0.270494
v -1.789736 -0.016152 -0.253011
v -1.782212 0.001059 -0.259377
v -1.789407 -0.026007 -0.279269
v -1.781884 -0.008796 -0.285635
v -1.802547 -0.016152 -0.268152
v -1.795023 0.001059 -0.274517
v -2.724201 -0.003277 -0.229214
v -2.718905 0.015809 -0.230219
v -2.742953 0.002114 -0.225653
v -2.737656 0.021200 -0.226659
v -2.727901 -0.003277 -0.248699
v -2.722605 0.015809 -0.249704
v -2.746652 0.002114 -0.245138
v -2.741356 0.021200 -0.246144
v -2.010268 -0.035926 -0.277939
v -2.009565 -0.016106 -0.277976
v -1.990475 -0.036630 -0.278987
v -1.989772 -0.016810 -0.279024
v -2.009219 -0.035926 -0.258134
v -2.008517 -0.016106 -0.258171
v -1.989427 -0.036630 -0.259181
v -1.988724 -0.016810 -0.259219
v -1.759640 -0.023319 -0.309242
v -1.750415 -0.006443 -0.314083
v -1.744697 -0.033738 -0.317084
v -1.735472 -0.016861 -0.321926
v -1.750424 -0.023319 -0.291680
v -1.741199 -0.006443 -0.296522
v -1.735480 -0.033738 -0.299523
v -1.726255 -0.016861 -0.304364
v -2.856907 -0.013621 -0.196082
v -2.844560 -0.012447 -0.211558
v -2.856175 -0.033419 -0.196999
v -2.843828 -0.032245 -0.212476
v -2.841403 -0.013621 -0.183713
v -2.829057 -0.012447 -0.199189
v -2.840671 -0.033420 -0.184631
v -2.828324 -0.032245 -0.200107
v -0.245899 -0.031283 -0.085782
v -0.245495 -0.011454 -0.085646
v -0.227117 -0.031708 -0.079423
v -0.226714 -0.011880 -0.079287
v -0.252259 -0.031283 -0.066997
v -0.251856 -0.011454 -0.066860
v -0.233478 -0.031708 -0.060638
v -0.233075 -0.011880 -0.060501
v -0.811551 -0.032909 -0.199562
v -0.807025 -0.024481 -0.216936
v -0.809427 -0.050862 -0.207717
v -0.804901 -0.042435 -0.225091
v -0.792358 -0.032909 -0.194562
v -0.787833 -0.024481 -0.211936
v -0.790234 -0.050863 -0.202718
v -0.785708 -0.042435 -0.220091
v -0.257472 -0.025971 -0.084914
v -0.255971 -0.006202 -0.084409
v -0.238734 -0.027555 -0.078612
v -0.237233 -0.007785 -0.078108
v -0.263793 -0.025971 -0.066115
v -0.262292 -0.006202 -0.065610
v -0.245055 -0.027555 -0.059814
v -0.243554 -0.007785 -0.059309
v -4.477415 -0.216155 -0.133798
v -4.489939 -0.200839 -0.132403
v -4.462194 -0.203553 -0.135494
v -4.474718 -0.188238 -0.134098
v -4.475219 -0.216155 -0.114087
v -4.487743 -0.200840 -0.112692
v -4.459998 -0.203553 -0.115782
v -4.472522 -0.188238 -0.114387
v -2.374318 -0.010708 -0.257262
v -2.371389 0.008905 -0.257605
v -2.354838 -0.013656 -0.259543
v -2.351910 0.005956 -0.259886
v -2.372011 -0.010708 -0.237563
v -2.369083 0.008905 -0.237906
v -2.352531 -0.013656 -0.239844
v -2.349603 0.005956 -0.240187
v -6.314652 -0.596536 -0.133147
v -6.326350 -0.580549 -0.132168
v -6.298722 -0.584798 -0.134481
v -6.310419 -0.568811 -0.133502
v -6.312998 -0.596536 -0.113383
v -6.324695 -0.580549 -0.112404
v -6.297067 -0.584798 -0.114717
v -6.308764 -0.568811 -0.113738
v -1.317710 -0.051036 -0.232515
v -1.316650 -0.031232 -0.232338
v -1.337243 -0.049961 -0.235785
v -1.336182 -0.030157 -0.235607
v -1.314436 -0.051036 -0.252077
v -1.313376 -0.031232 -0.251899
v -1.333969 -0.049961 -0.255346
v -1.332908 -0.030157 -0.255168
v -2.050977 -0.011375 -0.292544
v -2.045044 0.006420 -0.298983
v -2.063036 -0.002619 -0.279456
v -2.057103 0.015176 -0.285896
v -2.065563 -0.011375 -0.305983
v -2.059630 0.006420 -0.312422
v -2.077621 -0.002619 -0.292895
v -2.071689 0.015176 -0.299335
v -1.695955 -0.049944 -0.308467
v -1.705189 -0.035914 -0.297920
v -1.686713 -0.035926 -0.319023
v -1.695947 -0.021896 -0.308476
v -1.681033 -0.049944 -0.295402
v -1.690268 -0.035914 -0.284855
v -1.671791 -0.035926 -0.305958
v -1.681025 -0.021896 -0.295411
v -6.438210 -0.634897 -0.118371
v -6.438697 -0.615070 -0.118254
v -6.418934 -0.634395 -0.123016
v -6.419423 -0.614569 -0.122898
v -6.433564 -0.634897 -0.099090
v -6.434052 -0.615070 -0.098972
v -6.414289 -0.634395 -0.103734
v -6.414777 -0.614568 -0.103617
v -5.058208 -0.254242 -0.176503
v -5.059035 -0.244818 -0.159071
v -5.058655 -0.271694 -0.167089
v -5.059482 -0.262269 -0.149658
v -5.078019 -0.254243 -0.177443
v -5.078846 -0.244819 -0.160012
v -5.078465 -0.271694 -0.168029
v -5.079293 -0.262270 -0.150598
v -0.656592 -0.057144 -0.144193
v -0.664631 -0.044050 -0.156734
v -0.649525 -0.042247 -0.133170
v -0.657565 -0.029153 -0.145711
v -0.673288 -0.057144 -0.133489
v -0.681328 -0.044050 -0.146030
v -0.666221 -0.042247 -0.122466
v -0.674261 -0.029153 -0.135007
v -1.259385 -0.037833 -0.270380
v -1.261596 -0.034754 -0.289848
v -1.259037 -0.018240 -0.267322
v -1.261249 -0.015162 -0.286789
v -1.279091 -0.037832 -0.268142
v -1.281302 -0.034755 -0.287609
v -1.278744 -0.018240 -0.265083
v -1.280955 -0.015162 -0.284551
v -2.704229 -0.004286 -0.245783
v -2.703976 -0.001191 -0.265372
v -2.704189 -0.023876 -0.248878
v -2.703936 -0.020781 -0.268467
v -2.684397 -0.004286 -0.245527
v -2.684144 -0.001191 -0.265116
v -2.684357 -0.023876 -0.248622
v -2.684104 -0.020781 -0.268211
v -6.123213 -0.511927 -0.139071
v -6.135382 -0.496267 -0.138963
v -6.107553 -0.499757 -0.139211
v -6.119723 -0.484097 -0.139103
v -6.123035 -0.511927 -0.119239
v -6.135205 -0.496267 -0.119130
v -6.107376 -0.499757 -0.119379
v -6.119545 -0.484097 -0.119270
v -4.947802 -0.264547 -0.158637
v -4.951511 -0.245065 -0.158918
v -4.928376 -0.260827 -0.157166
v -4.932086 -0.241345 -0.157447
v -4.949299 -0.264546 -0.138861
v -4.953009 -0.245065 -0.139142
v -4.929874 -0.260827 -0.137390
v -4.933583 -0.241345 -0.137671
v -1.003327 -0.054352 -0.253289
v -1.019315 -0.042638 -0.254012
v -0.991625 -0.038348 -0.252760
v -1.007612 -0.026634 -0.253483
v -1.004222 -0.054352 -0.233476
v -1.020210 -0.042638 -0.234199
v -0.992520 -0.038348 -0.232947
v -1.008508 -0.026634 -0.233670
v -3.277388 -0.070184 -0.168900
v -3.281383 -0.050765 -0.168381
v -3.258130 -0.066156 -0.171401
v -3.262125 -0.046736 -0.170882
v -3.274834 -0.070184 -0.149232
v -3.278829 -0.050765 -0.148713
v -3.255576 -0.066156 -0.151733
v -3.259571 -0.046736 -0.151214
v -6.294287 -0.581358 -0.107771
v -6.306533 -0.566229 -0.103966
v -6.279840 -0.568534 -0.112261
v -6.292086 -0.553405 -0.108455
v -6.288402 -0.581358 -0.088832
v -6.300648 -0.566229 -0.085026
v -6.273954 -0.568534 -0.093321
v -6.286200 -0.553405 -0.089516
v -6.687635 -0.672210 -0.055386
v -6.692753 -0.653049 -0.055398
v -6.706796 -0.677329 -0.055430
v -6.711914 -0.658167 -0.055442
v -6.687588 -0.672211 -0.075219
v -6.692707 -0.653049 -0.075231
v -6.706750 -0.677328 -0.075263
v -6.711868 -0.658166 -0.075275
v -6.583943 -0.676839 -0.064883
v -6.595453 -0.662047 -0.071368
v -6.571055 -0.663629 -0.057622
v -6.582565 -0.648835 -0.064107
v -6.593678 -0.676839 -0.047604
v -6.605189 -0.662047 -0.054088
v -6.580790 -0.663628 -0.040342
v -6.592300 -0.648836 -0.046827
v -6.810896 -0.689270 -0.046697
v -6.811277 -0.669447 -0.047222
v -6.822553 -0.689918 -0.062730
v -6.822935 -0.670096 -0.063254
v -6.794855 -0.689269 -0.058361
v -6.795237 -0.669447 -0.058886
v -6.806513 -0.689918 -0.074393
v -6.806894 -0.670096 -0.074918
v -0.762105 -0.028673 -0.203248
v -0.750223 -0.012858 -0.204689
v -0.746406 -0.040642 -0.205152
v -0.734524 -0.024827 -0.206593
v -0.759717 -0.028673 -0.183559
v -0.747836 -0.012858 -0.185000
v -0.744018 -0.040642 -0.185463
v -0.732136 -0.024827 -0.186904
v -1.768799 -0.022938 -0.294640
v -1.756265 -0.010627 -0.303844
v -1.778721 -0.007387 -0.287354
v -1.766188 0.004923 -0.296558
v -1.780538 -0.022938 -0.310626
v -1.768005 -0.010627 -0.319830
v -1.790460 -0.007387 -0.303339
v -1.777927 0.004923 -0.312543
v -1.282812 -0.025338 -0.243230
v -1.281769 -0.005929 -0.239282
v -1.287774 -0.021254 -0.261993
v -1.286731 -0.001846 -0.258045
v -1.263639 -0.025338 -0.248300
v -1.262595 -0.005929 -0.244353
v -1.268600 -0.021255 -0.267063
v -1.267557 -0.001846 -0.263116
v -4.782347 -0.230514 -0.098548
v -4.778420 -0.211113 -0.099774
v -4.800866 -0.226402 -0.092764
v -4.796940 -0.207000 -0.093990
v -4.788259 -0.230514 -0.117479
v -4.784333 -0.211113 -0.118705
v -4.806779 -0.226402 -0.111695
v -4.802853 -0.207000 -0.112921
v -1.553518 -0.055181 -0.258252
v -1.549698 -0.035721 -0.258555
v -1.572917 -0.051349 -0.256711
v -1.569096 -0.031889 -0.257014
v -1.555089 -0.055181 -0.278023
v -1.551269 -0.035721 -0.278326
v -1.574487 -0.051349 -0.276482
v -1.570667 -0.031889 -0.276785
v -6.798278 -0.713275 -0.091796
v -6.793609 -0.701182 -0.076786
v -6.794687 -0.728994 -0.080249
v -6.790017 -0.716902 -0.065239
v -6.817216 -0.713274 -0.085905
v -6.812547 -0.701182 -0.070895
v -6.813625 -0.728994 -0.074358
v -6.808955 -0.716902 -0.059348
v -2.060351 -0.020025 -0.319147
v -2.052309 -0.010759 -0.303564
v -2.056102 -0.037561 -0.310913
v -2.048059 -0.028295 -0.295330
v -2.077975 -0.020026 -0.310051
v -2.069933 -0.010759 -0.294468
v -2.073726 -0.037561 -0.301816
v -2.065684 -0.028295 -0.286234
v -1.610974 -0.041318 -0.312720
v -1.610732 -0.021487 -0.312695
v -1.591242 -0.041561 -0.310735
v -1.591001 -0.021730 -0.310711
v -1.612959 -0.041318 -0.292986
v -1.612717 -0.021487 -0.292962
v -1.593227 -0.041561 -0.291002
v -1.592985 -0.021730 -0.290977
v -0.782687 -0.028054 -0.204180
v -0.775297 -0.009662 -0.204856
v -0.764372 -0.035476 -0.205856
v -0.756981 -0.017084 -0.206532
v -0.780881 -0.028054 -0.184430
v -0.773490 -0.009662 -0.185106
v -0.762565 -0.035476 -0.186105
v -0.755175 -0.017084 -0.186781
v -4.135274 -0.184260 -0.103841
v -4.133878 -0.165981 -0.096271
v -4.138588 -0.176562 -0.121816
v -4.137193 -0.158284 -0.114246
v -4.115769 -0.184260 -0.107438
v -4.114374 -0.165981 -0.099867
v -4.119084 -0.176562 -0.125413
v -4.117688 -0.158284 -0.117842
v -1.237662 -0.060387 -0.229923
v -1.236102 -0.040618 -0.229617
v -1.257062 -0.058797 -0.233729
v -1.255502 -0.039028 -0.233423
v -1.233844 -0.060387 -0.249385
v -1.232284 -0.040618 -0.249079
v -1.253243 -0.058797 -0.253191
v -1.251683 -0.039028 -0.252885
v -0.165561 -0.041515 -0.059036
v -0.173774 -0.032551 -0.043366
v -0.169722 -0.059207 -0.051097
v -0.177935 -0.050243 -0.035427
v -0.183127 -0.041515 -0.068243
v -0.191340 -0.032551 -0.052573
v -0.187289 -0.059207 -0.060303
v -0.195501 -0.050243 -0.044633
v -3.989533 -0.141604 -0.113809
v -3.972468 -0.134494 -0.106627
v -3.996087 -0.123090 -0.116567
v -3.979022 -0.115979 -0.109385
v -3.981839 -0.141605 -0.132089
v -3.964775 -0.134494 -0.124907
v -3.988393 -0.123090 -0.134847
v -3.971328 -0.115979 -0.127665
v -3.877389 -0.115703 -0.076766
v -3.879862 -0.096025 -0.076847
v -3.897057 -0.118177 -0.077413
v -3.899529 -0.098499 -0.077494
v -3.876737 -0.115703 -0.096588
v -3.879209 -0.096025 -0.096669
v -3.896404 -0.118177 -0.097235
v -3.898877 -0.098499 -0.097317
v -3.309454 -0.072430 -0.159934
v -3.314622 -0.053288 -0.159464
v -3.290391 -0.067240 -0.161668
v -3.295559 -0.048098 -0.161197
v -3.307658 -0.072430 -0.140182
v -3.312826 -0.053288 -0.139712
v -3.288594 -0.067240 -0.141916
v -3.293763 -0.048098 -0.141446
v -5.963537 -0.444927 -0.162968
v -5.974500 -0.428402 -0.162719
v -5.947015 -0.433960 -0.163341
v -5.957979 -0.417435 -0.163093
v -5.963089 -0.444927 -0.143140
v -5.974051 -0.428401 -0.142891
v -5.946567 -0.433961 -0.143513
v -5.957530 -0.417435 -0.143265
v -4.707719 -0.248925 -0.138627
v -4.717526 -0.233011 -0.132002
v -4.694531 -0.237089 -0.147535
v -4.704339 -0.221175 -0.140910
v -4.696618 -0.248925 -0.122192
v -4.706425 -0.233011 -0.115567
v -4.683430 -0.237089 -0.131100
v -4.693238 -0.221175 -0.124475
v -1.579796 -0.028628 -0.250642
v -1.588436 -0.010781 -0.251086
v -1.597620 -0.037279 -0.251558
v -1.606259 -0.019432 -0.252002
v -1.578779 -0.028628 -0.270449
v -1.587418 -0.010781 -0.270893
v -1.596602 -0.037279 -0.271365
v -1.605242 -0.019432 -0.271808
v -6.777913 -0.724712 -0.079433
v -6.775465 -0.705037 -0.078925
v -6.758647 -0.727213 -0.075440
v -6.756198 -0.707538 -0.074933
v -6.781938 -0.724712 -0.060013
v -6.779489 -0.705037 -0.059505
v -6.762673 -0.727213 -0.056020
v -6.760223 -0.707538 -0.055512
v -2.476195 -0.013465 -0.266677
v -2.468970 0.005005 -0.266722
v -2.494665 -0.006239 -0.266562
v -2.487440 0.012230 -0.266607
v -2.476319 -0.013465 -0.286510
v -2.469094 0.005006 -0.286555
v -2.494789 -0.006239 -0.286394
v -2.487564 0.012231 -0.286439
v -2.008798 -0.007393 -0.289687
v -2.009692 0.009800 -0.299534
v -2.010352 -0.017280 -0.306810
v -2.011245 -0.000087 -0.316656
v -1.989046 -0.007393 -0.291479
v -1.989940 0.009800 -0.301326
v -1.990600 -0.017280 -0.308601
v -1.991493 -0.000087 -0.318448
v -6.708228 -0.688210 -0.081374
v -6.693943 -0.678422 -0.071704
v -6.716333 -0.670960 -0.086861
v -6.702048 -0.661173 -0.077191
v -6.697110 -0.688210 -0.097798
v -6.682825 -0.678422 -0.088128
v -6.705215 -0.670960 -0.103285
v -6.690930 -0.661172 -0.093615
v -5.897394 -0.402098 -0.199648
v -5.911989 -0.395092 -0.188190
v -5.891884 -0.383543 -0.203973
v -5.906479 -0.376538 -0.192516
v -5.885148 -0.402098 -0.184047
v -5.899742 -0.395093 -0.172590
v -5.879637 -0.383543 -0.188373
v -5.894232 -0.376538 -0.176916
v -1.462388 -0.027051 -0.301528
v -1.463556 -0.007254 -0.301824
v -1.443199 -0.025845 -0.296660
v -1.444367 -0.006049 -0.296956
v -1.467264 -0.027051 -0.282304
v -1.468433 -0.007254 -0.282600
v -1.448076 -0.025845 -0.277436
v -1.449244 -0.006049 -0.277732
v -6.164011 -0.501148 -0.125472
v -6.162712 -0.481359 -0.125679
v -6.144468 -0.502465 -0.128580
v -6.143168 -0.482675 -0.128787
v -6.160897 -0.501148 -0.105885
v -6.159598 -0.481359 -0.106092
v -6.141353 -0.502464 -0.108993
v -6.140054 -0.482675 -0.109200
v -2.860960 -0.043511 -0.229228
v -2.863329 -0.023856 -0.228037
v -2.843400 -0.040859 -0.238057
v -2.845769 -0.021204 -0.236866
v -2.852051 -0.043511 -0.211509
v -2.854420 -0.023855 -0.210317
v -2.834491 -0.040859 -0.220338
v -2.836860 -0.021204 -0.219147
v -6.176174 -0.500403 -0.144930
v -6.187168 -0.484070 -0.142544
v -6.192136 -0.511654 -0.141466
v -6.203130 -0.495320 -0.139080
v -6.180381 -0.500404 -0.164312
v -6.191375 -0.484070 -0.161926
v -6.196343 -0.511654 -0.160848
v -6.207336 -0.495320 -0.158462
v -6.084282 -0.497280 -0.152564
v -6.096138 -0.481882 -0.148595
v -6.069682 -0.484779 -0.157452
v -6.081537 -0.469381 -0.153483
v -6.077987 -0.497280 -0.133757
v -6.089841 -0.481883 -0.129788
v -6.063386 -0.484778 -0.138645
v -6.075240 -0.469381 -0.134676
v -4.671038 -0.243919 -0.139718
v -4.674687 -0.224431 -0.140197
v -4.651715 -0.240238 -0.137186
v -4.655364 -0.220750 -0.137664
v -4.673615 -0.243919 -0.120054
v -4.677265 -0.224431 -0.120532
v -4.654292 -0.240239 -0.117521
v -4.657942 -0.220750 -0.117999
v -6.438210 -0.634897 -0.118371
v -6.438697 -0.615070 -0.118254
v -6.418934 -0.634395 -0.123016
v -6.419423 -0.614569 -0.122898
v -6.433564 -0.634897 -0.099090
v -6.434052 -0.615070 -0.098972
v -6.414289 -0.634395 -0.103734
v -6.414777 -0.614568 -0.103617
v -3.281070 -0.045757 -0.173278
v -3.283650 -0.026106 -0.172561
v -3.300003 -0.048437 -0.168018
v -3.302585 -0.028785 -0.167300
v -3.286379 -0.045757 -0.192388
v -3.288960 -0.026106 -0.191670
v -3.305313 -0.048437 -0.187127
v -3.307894 -0.028785 -0.186409
v -1.781491 -0.012464 -0.282642
v -1.781625 0.007056 -0.279137
v -1.780741 -0.008957 -0.302148
v -1.780876 0.010564 -0.298643
v -1.761672 -0.012464 -0.281881
v -1.761807 0.007056 -0.278376
v -1.760923 -0.008957 -0.301387
v -1.761058 0.010564 -0.297882
v -2.251710 -0.013284 -0.285324
v -2.247941 0.006170 -0.286152
v -2.270711 -0.009426 -0.281152
v -2.266943 0.010028 -0.281980
v -2.255963 -0.013285 -0.304696
v -2.252195 0.006170 -0.305523
v -2.274965 -0.009426 -0.300524
v -2.271196 0.010028 -0.301351
v -1.711768 -0.037871 -0.315432
v -1.710379 -0.018087 -0.315417
v -1.691985 -0.039260 -0.315225
v -1.690596 -0.019476 -0.315210
v -1.711975 -0.037872 -0.295600
v -1.710587 -0.018087 -0.295585
v -1.692192 -0.039261 -0.295393
v -1.690803 -0.019476 -0.295378
v -1.562798 -0.017322 -0.294018
v -1.563636 0.002490 -0.294426
v -1.544984 -0.016390 -0.285351
v -1.545821 0.003421 -0.285759
v -1.571475 -0.017322 -0.276184
v -1.572312 0.002490 -0.276591
v -1.553660 -0.016390 -0.267517
v -1.554497 0.003421 -0.267924
v -1.271923 -0.041550 -0.226213
v -1.271642 -0.021719 -0.226150
v -1.291268 -0.041262 -0.230577
v -1.290987 -0.021431 -0.230514
v -1.267559 -0.041550 -0.245560
v -1.267277 -0.021719 -0.245497
v -1.286904 -0.041262 -0.249924
v -1.286623 -0.021431 -0.249860
v -5.980486 -0.422857 -0.148378
v -5.965727 -0.410387 -0.152854
v -5.968554 -0.438279 -0.151997
v -5.953794 -0.425810 -0.156473
v -5.974730 -0.422856 -0.129398
v -5.959971 -0.410387 -0.133874
v -5.962797 -0.438279 -0.133017
v -5.948038 -0.425810 -0.137493
v -6.255370 -0.558098 -0.113422
v -6.260841 -0.539037 -0.113079
v -6.236347 -0.552617 -0.114614
v -6.241817 -0.533556 -0.114271
v -6.254130 -0.558098 -0.093627
v -6.259600 -0.539037 -0.093284
v -6.235106 -0.552617 -0.094820
v -6.240576 -0.533556 -0.094477
v -5.991401 -0.448568 -0.159187
v -5.991401 -0.428735 -0.159187
v -5.972121 -0.448568 -0.154534
v -5.972122 -0.428735 -0.154534
v -5.996054 -0.448568 -0.139907
v -5.996054 -0.428735 -0.139907
v -5.976775 -0.448568 -0.135254
v -5.976775 -0.428735 -0.135254
v -1.062372 -0.061305 -0.205433
v -1.056143 -0.042483 -0.204932
v -1.081135 -0.055056 -0.206942
v -1.074905 -0.036233 -0.206441
v -1.060782 -0.061305 -0.225202
v -1.054553 -0.042483 -0.224701
v -1.079544 -0.055056 -0.226711
v -1.073315 -0.036233 -0.226210
v -4.387384 -0.202580 -0.107214
v -4.386477 -0.183919 -0.113869
v -4.384864 -0.209297 -0.125704
v -4.383957 -0.190636 -0.132359
v -4.367732 -0.202580 -0.104535
v -4.366825 -0.183919 -0.111191
v -4.365212 -0.209297 -0.123026
v -4.364305 -0.190636 -0.129681
v -2.068746 -0.016751 -0.293573
v -2.060803 0.001169 -0.296597
v -2.085493 -0.008252 -0.287196
v -2.077550 0.009668 -0.290220
v -2.075804 -0.016751 -0.312108
v -2.067861 0.001169 -0.315132
v -2.092551 -0.008252 -0.305731
v -2.084607 0.009668 -0.308755
v -2.741808 -0.032406 -0.238149
v -2.741461 -0.012576 -0.238223
v -2.761202 -0.032051 -0.234014
v -2.760855 -0.012221 -0.234088
v -2.745943 -0.032406 -0.257546
v -2.745596 -0.012576 -0.257620
v -2.765337 -0.032050 -0.253411
v -2.764990 -0.012221 -0.253485
v -6.319399 -0.593569 -0.137137
v -6.328891 -0.576155 -0.137016
v -6.301986 -0.584076 -0.137358
v -6.311479 -0.566662 -0.137238
v -6.319147 -0.593569 -0.117305
v -6.328639 -0.576154 -0.117184
v -6.301734 -0.584076 -0.117527
v -6.311226 -0.566662 -0.117406
v -0.273461 -0.036687 -0.095596
v -0.272783 -0.016867 -0.095347
v -0.254861 -0.037410 -0.088752
v -0.254182 -0.017590 -0.088502
v -0.280310 -0.036687 -0.076983
v -0.279632 -0.016867 -0.076734
v -0.261710 -0.037410 -0.070139
v -0.261031 -0.017590 -0.069889
v -2.972721 -0.019857 -0.210957
v -2.973820 -0.000056 -0.210761
v -2.992214 -0.020973 -0.207473
v -2.993313 -0.001172 -0.207277
v -2.976210 -0.019857 -0.230481
v -2.977309 -0.000056 -0.230285
v -2.995703 -0.020973 -0.226997
v -2.996802 -0.001172 -0.226801
v -2.619471 -0.036488 -0.233316
v -2.617918 -0.017062 -0.237000
v -2.611925 -0.040486 -0.251216
v -2.610372 -0.021060 -0.254901
v -2.601195 -0.036488 -0.225612
v -2.599642 -0.017062 -0.229296
v -2.593650 -0.040486 -0.243512
v -2.592097 -0.021060 -0.247197
v -6.884462 -0.701407 -0.068861
v -6.882457 -0.691306 -0.085812
v -6.885649 -0.684338 -0.058831
v -6.883644 -0.674237 -0.075781
v -6.904158 -0.701407 -0.071191
v -6.902153 -0.691306 -0.088141
v -6.905344 -0.684338 -0.061160
v -6.903340 -0.674238 -0.078111
v -0.703927 -0.067335 -0.188419
v -0.706305 -0.047650 -0.188868
v -0.684586 -0.064915 -0.184761
v -0.686963 -0.045230 -0.185211
v -0.707613 -0.067335 -0.168931
v -0.709990 -0.047650 -0.169381
v -0.688271 -0.064915 -0.165273
v -0.690648 -0.045230 -0.165723
v -2.737238 -0.013611 -0.219932
v -2.739138 0.006123 -0.219400
v -2.718233 -0.011638 -0.225247
v -2.720133 0.008096 -0.224716
v -2.731896 -0.013611 -0.200832
v -2.733796 0.006123 -0.200300
v -2.712891 -0.011638 -0.206147
v -2.714791 0.008096 -0.205616
v -6.507132 -0.658836 -0.110218
v -6.515095 -0.641961 -0.103498
v -6.494235 -0.648416 -0.121101
v -6.502198 -0.631541 -0.114381
v -6.494341 -0.658837 -0.095061
v -6.502305 -0.641961 -0.088341
v -6.481444 -0.648416 -0.105944
v -6.489407 -0.631541 -0.099224
v -3.288455 -0.055388 -0.151365
v -3.292601 -0.036004 -0.152015
v -3.269305 -0.051191 -0.148362
v -3.273451 -0.031807 -0.149012
v -3.291528 -0.055388 -0.131771
v -3.295674 -0.036004 -0.132421
v -3.272378 -0.051191 -0.128768
v -3.276524 -0.031807 -0.129418
v -3.470312 -0.084902 -0.161800
v -3.472370 -0.065177 -0.161686
v -3.450616 -0.082840 -0.162894
v -3.452675 -0.063115 -0.162779
v -3.469212 -0.084902 -0.141997
v -3.471271 -0.065176 -0.141883
v -3.449517 -0.082840 -0.143091
v -3.451576 -0.063115 -0.142977
v -3.589982 -0.103071 -0.144221
v -3.597090 -0.087243 -0.134613
v -3.580568 -0.091120 -0.156945
v -3.587676 -0.075292 -0.147338
v -3.574038 -0.103071 -0.132425
v -3.581146 -0.087243 -0.122818
v -3.564624 -0.091120 -0.145150
v -3.571732 -0.075292 -0.135542
v -4.006037 -0.124942 -0.090297
v -4.012737 -0.106656 -0.086545
v -4.021992 -0.132621 -0.081362
v -4.028691 -0.114335 -0.077609
v -4.015729 -0.124942 -0.107601
v -4.022429 -0.106656 -0.103849
v -4.031683 -0.132621 -0.098665
v -4.038383 -0.114335 -0.094913
v -5.764383 -0.356903 -0.186807
v -5.761884 -0.337228 -0.186861
v -5.784054 -0.354403 -0.186389
v -5.781555 -0.334728 -0.186442
v -5.764805 -0.356903 -0.206636
v -5.762306 -0.337228 -0.206689
v -5.784476 -0.354403 -0.206218
v -5.781976 -0.334728 -0.206271
v -5.158772 -0.269155 -0.184934
v -5.163487 -0.249900 -0.185517
v -5.139662 -0.264404 -0.182574
v -5.144377 -0.245148 -0.183156
v -5.161203 -0.269156 -0.165251
v -5.165919 -0.249900 -0.165833
v -5.142093 -0.264404 -0.162890
v -5.146809 -0.245149 -0.163473
v -1.253647 -0.049039 -0.224376
v -1.254492 -0.029225 -0.224602
v -1.272785 -0.049914 -0.229503
v -1.273631 -0.030100 -0.229730
v -1.248514 -0.049039 -0.243533
v -1.249360 -0.029225 -0.243760
v -1.267653 -0.049914 -0.248661
v -1.268499 -0.030100 -0.248887
v -0.370572 -0.058690 -0.115984
v -0.374585 -0.039280 -0.116701
v -0.351465 -0.054614 -0.112573
v -0.355477 -0.035204 -0.113290
v -0.374058 -0.058689 -0.096460
v -0.378070 -0.039280 -0.097176
v -0.354950 -0.054614 -0.093049
v -0.358963 -0.035204 -0.093765
v -2.388511 -0.035627 -0.275808
v -2.377566 -0.022084 -0.266313
v -2.398741 -0.021137 -0.284682
v -2.387796 -0.007595 -0.275187
v -2.375515 -0.035627 -0.290789
v -2.364570 -0.022084 -0.281295
v -2.385745 -0.021137 -0.299664
v -2.374800 -0.007595 -0.290169
v -3.085784 -0.040328 -0.180219
v -3.085627 -0.020495 -0.180159
v -3.067263 -0.040497 -0.173128
v -3.067105 -0.020665 -0.173067
v -3.092876 -0.040328 -0.161698
v -3.092719 -0.020495 -0.161637
v -3.074355 -0.040497 -0.154606
v -3.074197 -0.020664 -0.154546
v -0.937463 -0.033871 -0.192630
v -0.939363 -0.014144 -0.191862
v -0.955755 -0.035921 -0.185244
v -0.957655 -0.016194 -0.184477
v -0.944888 -0.033871 -0.211020
v -0.946789 -0.014144 -0.210253
v -0.963181 -0.035921 -0.203635
v -0.965081 -0.016194 -0.202867
v -6.058681 -0.448087 -0.158280
v -6.064807 -0.429228 -0.157892
v -6.077502 -0.454226 -0.157086
v -6.083629 -0.435367 -0.156698
v -6.059936 -0.448087 -0.178073
v -6.066062 -0.429228 -0.177685
v -6.078758 -0.454226 -0.176880
v -6.084884 -0.435367 -0.176491
v -0.638302 -0.027182 -0.149335
v -0.640897 -0.007702 -0.152006
v -0.651876 -0.030907 -0.163306
v -0.654472 -0.011427 -0.165978
v -0.624077 -0.027182 -0.163155
v -0.626672 -0.007702 -0.165826
v -0.637651 -0.030907 -0.177127
v -0.640247 -0.011427 -0.179798
v -0.303534 -0.057170 -0.063479
v -0.296899 -0.038641 -0.065932
v -0.286154 -0.064243 -0.069903
v -0.279519 -0.045714 -0.072355
v -0.296658 -0.057170 -0.044876
v -0.290024 -0.038641 -0.047328
v -0.279278 -0.064243 -0.051300
v -0.272644 -0.045714 -0.053752
v -6.902240 -0.732045 -0.048583
v -6.902395 -0.713150 -0.054611
v -6.902726 -0.738074 -0.067471
v -6.902882 -0.719180 -0.073499
v -6.882413 -0.732044 -0.049094
v -6.882568 -0.713151 -0.055122
v -6.882900 -0.738075 -0.067982
v -6.883055 -0.719180 -0.074010
v -4.542094 -0.232079 -0.108069
v -4.541077 -0.212274 -0.107845
v -4.522751 -0.233121 -0.103812
v -4.521734 -0.213316 -0.103588
v -4.546357 -0.232080 -0.088700
v -4.545340 -0.212274 -0.088476
v -4.527015 -0.233121 -0.084442
v -4.525997 -0.213316 -0.084218
v -4.661978 -0.211966 -0.089222
v -4.667027 -0.192787 -0.089403
v -4.681145 -0.217018 -0.089910
v -4.686193 -0.197839 -0.090091
v -4.661268 -0.211966 -0.109043
v -4.666316 -0.192787 -0.109224
v -4.680434 -0.217017 -0.109730
v -4.685483 -0.197838 -0.109911
v -0.651929 -0.046499 -0.177908
v -0.641422 -0.041387 -0.161882
v -0.654732 -0.027336 -0.182183
v -0.644225 -0.022224 -0.166158
v -0.635342 -0.046499 -0.188782
v -0.624836 -0.041387 -0.172757
v -0.638145 -0.027336 -0.193058
v -0.627639 -0.022224 -0.177032
v -1.759699 -0.020666 -0.308578
v -1.749835 -0.004307 -0.313911
v -1.745309 -0.031880 -0.316359
v -1.735446 -0.015521 -0.321692
v -1.750265 -0.020666 -0.291132
v -1.740402 -0.004307 -0.296466
v -1.735876 -0.031879 -0.298913
v -1.726012 -0.015521 -0.304246
v -0.229907 -0.031162 -0.024619
v -0.230083 -0.011329 -0.024621
v -0.249738 -0.031338 -0.024823
v -0.249915 -0.011505 -0.024825
v -0.229703 -0.031162 -0.044451
v -0.229880 -0.011329 -0.044453
v -0.249535 -0.031338 -0.044655
v -0.249711 -0.011505 -0.044657
v -5.748744 -0.329777 -0.183172
v -5.756364 -0.311530 -0.181641
v -5.766633 -0.337550 -0.179578
v -5.774253 -0.319303 -0.178047
v -5.752651 -0.329777 -0.202617
v -5.760272 -0.311531 -0.201086
v -5.770540 -0.337550 -0.199023
v -5.778161 -0.319304 -0.197491
v -0.320040 -0.035970 -0.109352
v -0.317396 -0.016359 -0.108025
v -0.302511 -0.038929 -0.100558
v -0.299867 -0.019318 -0.099231
v -0.328934 -0.035970 -0.091625
v -0.326289 -0.016359 -0.090298
v -0.311405 -0.038929 -0.082831
v -0.308761 -0.019318 -0.081504
v -1.806828 -0.050624 -0.284851
v -1.805220 -0.030857 -0.284701
v -1.826510 -0.049009 -0.286692
v -1.824901 -0.029242 -0.286541
v -1.804982 -0.050625 -0.304598
v -1.803373 -0.030857 -0.304448
v -1.824663 -0.049010 -0.306439
v -1.823055 -0.029242 -0.306288
v -3.955750 -0.142346 -0.089972
v -3.966245 -0.125545 -0.089017
v -3.939018 -0.131809 -0.091496
v -3.949512 -0.115007 -0.090540
v -3.953952 -0.142347 -0.070221
v -3.964446 -0.125545 -0.069265
v -3.937219 -0.131809 -0.071744
v -3.947714 -0.115007 -0.070789
v -0.271344 -0.053292 -0.032958
v -0.269197 -0.033588 -0.032247
v -0.290049 -0.051030 -0.039153
v -0.287902 -0.031327 -0.038442
v -0.265108 -0.053292 -0.051785
v -0.262961 -0.033588 -0.051074
v -0.283813 -0.051030 -0.057981
v -0.281666 -0.031327 -0.057269
v -5.837296 -0.366798 -0.181889
v -5.827450 -0.353871 -0.193259
v -5.845758 -0.351758 -0.172116
v -5.835913 -0.338830 -0.183486
v -5.852290 -0.366798 -0.194871
v -5.842443 -0.353871 -0.206242
v -5.860752 -0.351758 -0.185098
v -5.850906 -0.338830 -0.196469
v -6.297740 -0.559701 -0.128494
v -6.305933 -0.541838 -0.125819
v -6.314721 -0.568319 -0.122950
v -6.322913 -0.550456 -0.120275
v -6.303896 -0.559701 -0.147347
v -6.312088 -0.541838 -0.144673
v -6.320876 -0.568319 -0.141803
v -6.329069 -0.550456 -0.139128
v -1.204412 -0.036606 -0.219250
v -1.206032 -0.016843 -0.219600
v -1.223732 -0.038264 -0.223416
v -1.225352 -0.018500 -0.223765
v -1.200232 -0.036606 -0.238638
v -1.201852 -0.016843 -0.238987
v -1.219552 -0.038264 -0.242804
v -1.221172 -0.018500 -0.243153
v -3.454636 -0.054162 -0.125080
v -3.452626 -0.043767 -0.141850
v -3.455873 -0.037272 -0.114758
v -3.453863 -0.026876 -0.131528
v -3.474328 -0.054162 -0.127439
v -3.472319 -0.043767 -0.144210
v -3.475565 -0.037272 -0.117118
v -3.473555 -0.026876 -0.133888
v -6.579520 -0.681522 -0.093412
v -6.580854 -0.661791 -0.091911
v -6.566411 -0.679513 -0.108158
v -6.567745 -0.659782 -0.106657
v -6.564697 -0.681522 -0.080235
v -6.566031 -0.661790 -0.078734
v -6.551588 -0.679514 -0.094982
v -6.552922 -0.659782 -0.093481
v -6.762067 -0.696380 -0.034930
v -6.764602 -0.676710 -0.034815
v -6.781716 -0.698919 -0.034043
v -6.784253 -0.679249 -0.033928
v -6.762960 -0.696380 -0.054743
v -6.765497 -0.676710 -0.054628
v -6.782610 -0.698919 -0.053856
v -6.785147 -0.679249 -0.053741
v -3.223885 -0.056123 -0.162002
v -3.227808 -0.036686 -0.162449
v -3.204574 -0.052174 -0.159801
v -3.208497 -0.032738 -0.160248
v -3.226131 -0.056122 -0.142296
v -3.230054 -0.036686 -0.142743
v -3.206820 -0.052174 -0.140095
v -3.210742 -0.032738 -0.140542
v -5.988710 -0.415407 -0.134521
v -6.001033 -0.400099 -0.131850
v -6.003673 -0.428016 -0.131278
v -6.015995 -0.412707 -0.128607
v -5.992912 -0.415407 -0.153904
v -6.005235 -0.400098 -0.151233
v -6.007874 -0.428016 -0.150661
v -6.020196 -0.412707 -0.147990
v -6.336908 -0.596655 -0.103233
v -6.340668 -0.577181 -0.103208
v -6.317435 -0.592895 -0.103360
v -6.321195 -0.573422 -0.103335
v -6.336778 -0.596655 -0.083400
v -6.340538 -0.577181 -0.083375
v -6.317305 -0.592895 -0.083527
v -6.321064 -0.573422 -0.083503
v -5.414865 -0.294138 -0.166936
v -5.419712 -0.274913 -0.167446
v -5.395745 -0.289264 -0.164923
v -5.400593 -0.270039 -0.165433
v -5.416941 -0.294138 -0.147212
v -5.421789 -0.274913 -0.147722
v -5.397822 -0.289264 -0.145199
v -5.402669 -0.270039 -0.145709
v -0.921004 -0.029915 -0.192366
v -0.925070 -0.010552 -0.190998
v -0.939356 -0.034205 -0.186190
v -0.943422 -0.014842 -0.184822
v -0.927330 -0.029915 -0.211163
v -0.931396 -0.010552 -0.209795
v -0.945682 -0.034205 -0.204988
v -0.949748 -0.014842 -0.203619
v -2.180707 -0.022317 -0.271439
v -2.176574 -0.002932 -0.270735
v -2.161597 -0.026509 -0.268184
v -2.157464 -0.007124 -0.267481
v -2.184036 -0.022317 -0.251887
v -2.179904 -0.002932 -0.251183
v -2.164927 -0.026509 -0.248633
v -2.160794 -0.007124 -0.247929
v -1.150924 -0.030058 -0.268970
v -1.146930 -0.010635 -0.268570
v -1.131598 -0.034072 -0.267037
v -1.127604 -0.014649 -0.266637
v -1.152898 -0.030058 -0.249235
v -1.148904 -0.010635 -0.248836
v -1.133572 -0.034072 -0.247302
v -1.129578 -0.014649 -0.246903
v -3.701151 -0.100899 -0.127665
v -3.704185 -0.081305 -0.127162
v -3.720480 -0.103973 -0.124458
v -3.723513 -0.084380 -0.123954
v -3.704398 -0.100898 -0.147231
v -3.707431 -0.081305 -0.146727
v -3.723727 -0.103974 -0.144023
v -3.726760 -0.084380 -0.143520
v -2.200404 -0.003800 -0.278356
v -2.203303 0.015814 -0.278826
v -2.219767 -0.006737 -0.281493
v -2.222666 0.012878 -0.281962
v -2.197233 -0.003800 -0.297934
v -2.200132 0.015814 -0.298404
v -2.216595 -0.006737 -0.301071
v -2.219494 0.012878 -0.301540
v -2.959889 -0.003989 -0.207921
v -2.953589 0.012899 -0.199645
v -2.949661 -0.014389 -0.194484
v -2.943361 0.002498 -0.186208
v -2.975670 -0.003988 -0.195908
v -2.969371 0.012899 -0.187632
v -2.965442 -0.014390 -0.182471
v -2.959143 0.002498 -0.174195
v -3.355082 -0.075261 -0.149772
v -3.361699 -0.056570 -0.149287
v -3.336442 -0.068626 -0.151139
v -3.343059 -0.049935 -0.150654
v -3.353631 -0.075261 -0.129992
v -3.360249 -0.056570 -0.129507
v -3.334991 -0.068626 -0.131359
v -3.341608 -0.049935 -0.130874
v -1.956282 -0.016604 -0.279544
v -1.952960 0.002949 -0.279426
v -1.936742 -0.019928 -0.278850
v -1.933420 -0.000375 -0.278732
v -1.956986 -0.016604 -0.259723
v -1.953664 0.002949 -0.259605
v -1.937446 -0.019928 -0.259029
v -1.934124 -0.000375 -0.258911
v -4.044305 -0.172622 -0.117473
v -4.050527 -0.153794 -0.117080
v -4.025515 -0.166388 -0.118661
v -4.031736 -0.147560 -0.118267
v -4.043054 -0.172622 -0.097680
v -4.049275 -0.153794 -0.097286
v -4.024264 -0.166388 -0.098867
v -4.030486 -0.147560 -0.098474
v -3.630830 -0.109534 -0.141356
v -3.636123 -0.090441 -0.140472
v -3.611998 -0.104167 -0.144503
v -3.617291 -0.085074 -0.143619
v -3.627561 -0.109534 -0.121795
v -3.632854 -0.090441 -0.120910
v -3.608729 -0.104167 -0.124941
v -3.614022 -0.085074 -0.124057
v -5.014428 -0.264392 -0.152182
v -5.007917 -0.245834 -0.154745
v -4.997160 -0.271389 -0.158980
v -4.990649 -0.252832 -0.161543
v -5.007163 -0.264392 -0.133727
v -5.000651 -0.245834 -0.136291
v -4.989895 -0.271389 -0.140525
v -4.983384 -0.252832 -0.143088
v -0.797794 -0.050096 -0.210559
v -0.788878 -0.032494 -0.212561
v -0.780619 -0.059234 -0.214415
v -0.771703 -0.041631 -0.216417
v -0.793450 -0.050096 -0.191208
v -0.784534 -0.032494 -0.193209
v -0.776275 -0.059234 -0.195064
v -0.767359 -0.041631 -0.197066
v -0.646457 -0.030027 -0.133246
v -0.647341 -0.010217 -0.133603
v -0.664825 -0.030980 -0.140666
v -0.665709 -0.011170 -0.141024
v -0.639028 -0.030027 -0.151635
v -0.639912 -0.010217 -0.151992
v -0.657396 -0.030980 -0.159056
v -0.658280 -0.011170 -0.159413
v -4.852137 -0.218705 -0.120543
v -4.854679 -0.199037 -0.120746
v -4.871743 -0.221256 -0.122109
v -4.874285 -0.201588 -0.122312
v -4.850558 -0.218705 -0.140313
v -4.853101 -0.199037 -0.140516
v -4.870164 -0.221256 -0.141879
v -4.872706 -0.201588 -0.142082
v -1.370995 -0.059503 -0.255565
v -1.374692 -0.040019 -0.255830
v -1.390429 -0.063210 -0.256956
v -1.394126 -0.043726 -0.257220
v -1.369579 -0.059503 -0.275347
v -1.373276 -0.040019 -0.275612
v -1.389013 -0.063210 -0.276738
v -1.392711 -0.043726 -0.277003
v -5.080212 -0.251521 -0.118329
v -5.084645 -0.232201 -0.119010
v -5.099307 -0.256006 -0.121263
v -5.103740 -0.236687 -0.121944
v -5.077200 -0.251521 -0.137933
v -5.081634 -0.232201 -0.138614
v -5.096296 -0.256005 -0.140866
v -5.100729 -0.236686 -0.141547
v -0.033471 -0.028418 0.043351
v -0.035599 -0.008721 0.042423
v -0.051524 -0.030739 0.035473
v -0.053652 -0.011043 0.034544
v -0.025538 -0.028418 0.025174
v -0.027666 -0.008721 0.024245
v -0.043591 -0.030739 0.017296
v -0.045719 -0.011043 0.016367
v -4.353589 -0.188832 -0.128477
v -4.350909 -0.169180 -0.128521
v -4.333941 -0.191511 -0.128802
v -4.331261 -0.171860 -0.128846
v -4.353261 -0.188831 -0.108646
v -4.350581 -0.169180 -0.108691
v -4.333612 -0.191511 -0.108971
v -4.330933 -0.171860 -0.109016
v -3.783996 -0.100481 -0.088766
v -3.782882 -0.080683 -0.089162
v -3.802646 -0.099299 -0.082123
v -3.801533 -0.079501 -0.082519
v -3.790651 -0.100481 -0.107449
v -3.789537 -0.080683 -0.107845
v -3.809301 -0.099299 -0.100806
v -3.808187 -0.079501 -0.101202
v -2.873001 -0.019575 -0.203130
v -2.873471 0.000252 -0.203039
v -2.853534 -0.019096 -0.206891
v -2.854004 0.000731 -0.206801
v -2.869239 -0.019575 -0.183657
v -2.869709 0.000252 -0.183567
v -2.849771 -0.019096 -0.187418
v -2.850242 0.000731 -0.187328
v -4.987649 -0.235280 -0.113857
v -4.988765 -0.215479 -0.114122
v -5.006915 -0.236426 -0.118425
v -5.008031 -0.216626 -0.118689
v -4.983074 -0.235280 -0.133155
v -4.984190 -0.215480 -0.133420
v -5.002339 -0.236426 -0.137723
v -5.003455 -0.216626 -0.137987
v -3.946952 -0.134896 -0.070156
v -3.940323 -0.131530 -0.088543
v -3.948094 -0.115350 -0.066990
v -3.941465 -0.111984 -0.085377
v -3.965610 -0.134896 -0.076883
v -3.958981 -0.131530 -0.095270
v -3.966751 -0.115350 -0.073716
v -3.960122 -0.111984 -0.092103
v -5.275081 -0.277885 -0.137593
v -5.274474 -0.258061 -0.137575
v -5.294895 -0.277277 -0.138204
v -5.294288 -0.257453 -0.138185
v -5.274470 -0.277884 -0.157417
v -5.273863 -0.258061 -0.157398
v -5.294284 -0.277277 -0.158027
v -5.293678 -0.257453 -0.158009
v -5.827282 -0.355206 -0.156624
v -5.832869 -0.336406 -0.153673
v -5.843906 -0.361523 -0.147843
v -5.849492 -0.342723 -0.144892
v -5.836545 -0.355206 -0.174161
v -5.842132 -0.336406 -0.171210
v -5.853169 -0.361523 -0.165380
v -5.858755 -0.342723 -0.162429
v -2.195706 -0.029351 -0.268969
v -2.195766 -0.009518 -0.268963
v -2.175969 -0.029291 -0.270928
v -2.176030 -0.009457 -0.270922
v -2.193747 -0.029351 -0.249233
v -2.193807 -0.009518 -0.249227
v -2.174011 -0.029290 -0.251192
v -2.174071 -0.009457 -0.251186
v -6.543324 -0.659133 -0.071307
v -6.557593 -0.646419 -0.066006
v -6.531405 -0.643911 -0.075734
v -6.545674 -0.631197 -0.070434
v -6.536417 -0.659133 -0.052715
v -6.550686 -0.646418 -0.047414
v -6.524498 -0.643911 -0.057142
v -6.538767 -0.631196 -0.051842
v -3.128200 -0.057769 -0.191822
v -3.130890 -0.038120 -0.191728
v -3.108562 -0.055077 -0.192512
v -3.111253 -0.035428 -0.192417
v -3.127504 -0.057770 -0.172001
v -3.130194 -0.038120 -0.171907
v -3.107866 -0.055077 -0.172691
v -3.110557 -0.035428 -0.172596
v -6.434034 -0.638511 -0.114544
v -6.436380 -0.618827 -0.113922
v -6.415009 -0.636084 -0.119595
v -6.417354 -0.616400 -0.118972
v -6.428945 -0.638511 -0.095375
v -6.431290 -0.618827 -0.094752
v -6.409920 -0.636084 -0.100426
v -6.412265 -0.616400 -0.099803
v -5.279657 -0.268225 -0.195555
v -5.292048 -0.253115 -0.198946
v -5.265082 -0.255378 -0.191567
v -5.277473 -0.240268 -0.194958
v -5.284892 -0.268225 -0.176425
v -5.297283 -0.253115 -0.179816
v -5.270317 -0.255378 -0.172437
v -5.282708 -0.240268 -0.175828
v -5.510664 -0.305908 -0.205768
v -5.522357 -0.289964 -0.204213
v -5.494860 -0.294111 -0.207871
v -5.506553 -0.278168 -0.206315
v -5.508049 -0.305908 -0.186108
v -5.519742 -0.289964 -0.184553
v -5.492245 -0.294112 -0.188211
v -5.503939 -0.278168 -0.186655
v -0.460303 -0.027960 -0.092893
v -0.458637 -0.008391 -0.090136
v -0.470422 -0.024739 -0.109644
v -0.468756 -0.005169 -0.106886
v -0.443327 -0.027960 -0.103149
v -0.441662 -0.008391 -0.100391
v -0.453446 -0.024739 -0.119899
v -0.451781 -0.005169 -0.117142
v -2.976119 -0.015785 -0.204987
v -2.974181 0.003953 -0.204863
v -2.995816 -0.013844 -0.206250
v -2.993879 0.005894 -0.206126
v -2.974849 -0.015785 -0.224780
v -2.972912 0.003953 -0.224655
v -2.994547 -0.013844 -0.226043
v -2.992610 0.005894 -0.225918
v -0.133898 -0.055229 -0.046306
v -0.136969 -0.035666 -0.047409
v -0.115486 -0.051965 -0.039695
v -0.118557 -0.032403 -0.040798
v -0.140600 -0.055229 -0.027640
v -0.143671 -0.035666 -0.028742
v -0.122188 -0.051965 -0.021029
v -0.125260 -0.032402 -0.022132
v -4.624391 -0.243859 -0.129983
v -4.627854 -0.224337 -0.130495
v -4.605080 -0.240357 -0.127127
v -4.608543 -0.220836 -0.127639
v -4.627292 -0.243859 -0.110363
v -4.630755 -0.224337 -0.110875
v -4.607981 -0.240357 -0.107507
v -4.611444 -0.220836 -0.108019
v -4.419580 -0.183653 -0.081413
v -4.425571 -0.164747 -0.081207
v -4.438475 -0.189647 -0.080765
v -4.444466 -0.170742 -0.080559
v -4.420260 -0.183653 -0.101234
v -4.426251 -0.164747 -0.101029
v -4.439155 -0.189647 -0.100586
v -4.445145 -0.170742 -0.100381
v -1.046049 -0.048611 -0.261289
v -1.047640 -0.028848 -0.261790
v -1.027200 -0.046943 -0.255349
v -1.028791 -0.027180 -0.255850
v -1.052010 -0.048611 -0.242372
v -1.053601 -0.028848 -0.242874
v -1.033161 -0.046943 -0.236433
v -1.034751 -0.027180 -0.236934
v -5.294893 -0.269829 -0.196926
v -5.306095 -0.253611 -0.199122
v -5.278977 -0.258414 -0.193805
v -5.290179 -0.242195 -0.196002
v -5.298709 -0.269829 -0.177463
v -5.309912 -0.253610 -0.179660
v -5.282794 -0.258414 -0.174343
v -5.293995 -0.242195 -0.176539
v -2.809409 -0.017287 -0.254988
v -2.800916 -0.011746 -0.237944
v -2.806937 -0.036330 -0.250029
v -2.798445 -0.030789 -0.232984
v -2.827160 -0.017287 -0.246143
v -2.818668 -0.011746 -0.229099
v -2.824689 -0.036330 -0.241184
v -2.816196 -0.030789 -0.224139
v -4.107581 -0.153231 -0.067939
v -4.114230 -0.134547 -0.067693
v -4.126252 -0.159884 -0.067250
v -4.132901 -0.141200 -0.067004
v -4.108313 -0.153231 -0.087758
v -4.114962 -0.134547 -0.087513
v -4.126984 -0.159884 -0.087069
v -4.133633 -0.141200 -0.086824
v -4.134091 -0.146707 -0.077598
v -4.143291 -0.129392 -0.074622
v -4.150566 -0.156377 -0.072269
v -4.159767 -0.139062 -0.069293
v -4.140194 -0.146707 -0.096468
v -4.149395 -0.129391 -0.093492
v -4.156670 -0.156377 -0.091139
v -4.165871 -0.139062 -0.088163
v -2.636010 -0.004631 -0.236181
v -2.632792 0.014938 -0.236460
v -2.616514 -0.007860 -0.237871
v -2.613297 0.011708 -0.238151
v -2.634296 -0.004631 -0.216422
v -2.631078 0.014937 -0.216701
v -2.614801 -0.007861 -0.218113
v -2.611583 0.011708 -0.218392
v -1.816223 -0.021123 -0.282672
v -1.828833 -0.005931 -0.280784
v -1.801199 -0.008372 -0.284921
v -1.813809 0.006819 -0.283034
v -1.813286 -0.021123 -0.263058
v -1.825896 -0.005932 -0.261170
v -1.798262 -0.008371 -0.265307
v -1.810873 0.006819 -0.263419
v -2.534325 0.001918 -0.261890
v -2.533929 0.021747 -0.261889
v -2.514496 0.001522 -0.261851
v -2.514100 0.021351 -0.261850
v -2.534364 0.001918 -0.242057
v -2.533967 0.021747 -0.242056
v -2.514534 0.001522 -0.242018
v -2.514138 0.021351 -0.242017
v -4.280627 -0.207601 -0.114006
v -4.285292 -0.188336 -0.114677
v -4.261558 -0.202889 -0.111264
v -4.266222 -0.183624 -0.111935
v -4.283449 -0.207601 -0.094375
v -4.288114 -0.188336 -0.095045
v -4.264380 -0.202889 -0.091633
v -4.269045 -0.183624 -0.092304
v -2.959423 -0.005137 -0.212277
v -2.956898 0.014124 -0.208279
v -2.949141 -0.009866 -0.195990
v -2.946617 0.009395 -0.191991
v -2.976194 -0.005138 -0.201690
v -2.973670 0.014124 -0.197692
v -2.965912 -0.009866 -0.185403
v -2.963388 0.009395 -0.181404
v -0.120983 -0.016913 -0.010487
v -0.121672 0.002908 -0.010618
v -0.140456 -0.017614 -0.014185
v -0.141145 0.002206 -0.014316
v -0.117283 -0.016913 -0.029972
v -0.117972 0.002908 -0.030103
v -0.136756 -0.017614 -0.033670
v -0.137445 0.002206 -0.033801
v -1.205051 -0.042883 -0.217705
v -1.207353 -0.023192 -0.218289
v -1.224136 -0.045258 -0.222550
v -1.226438 -0.025567 -0.223135
v -1.200171 -0.042883 -0.236928
v -1.202472 -0.023192 -0.237512
v -1.219255 -0.045257 -0.241774
v -1.221557 -0.025567 -0.242358
v -4.923230 -0.238717 -0.164396
v -4.929918 -0.220045 -0.164487
v -4.904560 -0.232027 -0.164143
v -4.911249 -0.213356 -0.164234
v -4.923499 -0.238716 -0.144565
v -4.930188 -0.220045 -0.144656
v -4.904830 -0.232028 -0.144311
v -4.911519 -0.213357 -0.144402
v -5.292735 -0.251601 -0.162979
v -5.288367 -0.232256 -0.162714
v -5.312043 -0.247226 -0.164152
v -5.307676 -0.227881 -0.163887
v -5.291532 -0.251601 -0.182776
v -5.287165 -0.232256 -0.182511
v -5.310841 -0.247225 -0.183949
v -5.306474 -0.227881 -0.183684
v -5.505504 -0.278277 -0.158939
v -5.496294 -0.260865 -0.156619
v -5.522388 -0.268780 -0.163190
v -5.513178 -0.251368 -0.160871
v -5.500660 -0.278276 -0.178171
v -5.491451 -0.260865 -0.175852
v -5.517545 -0.268780 -0.182423
v -5.508335 -0.251368 -0.180104
v -1.153853 -0.026811 -0.245088
v -1.151637 -0.007122 -0.244195
v -1.135590 -0.029200 -0.237733
v -1.133373 -0.009512 -0.236841
v -1.161262 -0.026811 -0.226691
v -1.159045 -0.007122 -0.225798
v -1.142998 -0.029200 -0.219336
v -1.140782 -0.009512 -0.218443
v -4.916279 -0.235416 -0.164904
v -4.914364 -0.215676 -0.164707
v -4.896644 -0.237341 -0.162880
v -4.894729 -0.217602 -0.162682
v -4.918314 -0.235415 -0.145176
v -4.916398 -0.215676 -0.144978
v -4.898678 -0.237341 -0.143151
v -4.896763 -0.217602 -0.142954
v -2.634531 0.001777 -0.251515
v -2.633100 0.021555 -0.251147
v -2.615377 0.000300 -0.246587
v -2.613946 0.020078 -0.246219
v -2.639473 0.001777 -0.232308
v -2.638042 0.021555 -0.231940
v -2.620319 0.000300 -0.227379
v -2.618889 0.020078 -0.227011
v -4.013115 -0.148780 -0.087437
v -4.012639 -0.128953 -0.087487
v -3.993395 -0.149258 -0.089496
v -3.992919 -0.129431 -0.089546
v -4.011056 -0.148780 -0.067711
v -4.010580 -0.128953 -0.067761
v -3.991335 -0.149258 -0.069770
v -3.990860 -0.129431 -0.069820
v -3.452751 -0.075308 -0.170947
v -3.445051 -0.057964 -0.165181
v -3.438868 -0.084928 -0.160552
v -3.431168 -0.067584 -0.154786
v -3.464639 -0.075308 -0.155072
v -3.456939 -0.057964 -0.149306
v -3.450756 -0.084928 -0.144676
v -3.443056 -0.067584 -0.138910
v -0.170965 -0.033967 -0.066718
v -0.171212 -0.014136 -0.066845
v -0.153329 -0.033690 -0.057648
v -0.153576 -0.013858 -0.057776
v -0.180035 -0.033967 -0.049080
v -0.180282 -0.014136 -0.049207
v -0.162399 -0.033690 -0.040011
v -0.162646 -0.013858 -0.040138
v -2.955245 -0.021932 -0.214786
v -2.954684 -0.002107 -0.214934
v -2.974409 -0.021351 -0.209713
v -2.973848 -0.001527 -0.209861
v -2.960319 -0.021932 -0.233958
v -2.959758 -0.002107 -0.234107
v -2.979484 -0.021351 -0.228886
v -2.978923 -0.001527 -0.229034
v -1.706918 -0.036621 -0.287348
v -1.711341 -0.028676 -0.269722
v -1.708852 -0.054793 -0.279642
v -1.713275 -0.046848 -0.262016
v -1.726155 -0.036621 -0.292175
v -1.730578 -0.028676 -0.274550
v -1.728089 -0.054793 -0.284469
v -1.732512 -0.046848 -0.266844
v -5.593817 -0.292624 -0.185717
v -5.611445 -0.286227 -0.192175
v -5.599824 -0.311397 -0.187918
v -5.617452 -0.305001 -0.194375
v -5.586996 -0.292624 -0.204340
v -5.604623 -0.286227 -0.210798
v -5.593002 -0.311397 -0.206540
v -5.610630 -0.305000 -0.212998
v -0.951292 -0.040747 -0.244129
v -0.942840 -0.022814 -0.243545
v -0.933402 -0.049219 -0.242894
v -0.924950 -0.031287 -0.242310
v -0.952658 -0.040747 -0.224343
v -0.944205 -0.022814 -0.223759
v -0.934768 -0.049219 -0.223108
v -0.926316 -0.031287 -0.222524
v -1.232059 -0.029868 -0.279668
v -1.229159 -0.010253 -0.279223
v -1.212671 -0.032801 -0.276690
v -1.209772 -0.013187 -0.276245
v -1.235070 -0.029868 -0.260065
v -1.232170 -0.010253 -0.259620
v -1.215683 -0.032801 -0.257087
v -1.212783 -0.013186 -0.256641
v -5.133600 -0.261911 -0.152379
v -5.134665 -0.246619 -0.139794
v -5.134890 -0.274541 -0.137142
v -5.135955 -0.259250 -0.124557
v -5.153362 -0.261911 -0.154052
v -5.154428 -0.246619 -0.141467
v -5.154653 -0.274541 -0.138815
v -5.155718 -0.259250 -0.126230
v -3.922927 -0.117034 -0.110458
v -3.923085 -0.098072 -0.116267
v -3.922413 -0.111223 -0.091502
v -3.922570 -0.092260 -0.097312
v -3.942753 -0.117034 -0.109919
v -3.942911 -0.098072 -0.115728
v -3.942238 -0.111222 -0.090963
v -3.942396 -0.092260 -0.096773
v -0.780078 -0.031225 -0.193653
v -0.774254 -0.020008 -0.208938
v -0.776084 -0.047582 -0.204135
v -0.770261 -0.036365 -0.219420
v -0.761544 -0.031225 -0.186592
v -0.755721 -0.020008 -0.201877
v -0.757551 -0.047582 -0.197074
v -0.751728 -0.036365 -0.212359
v -5.847690 -0.400006 -0.191241
v -5.859334 -0.384102 -0.189045
v -5.832061 -0.388156 -0.194188
v -5.843706 -0.372252 -0.191992
v -5.844014 -0.400005 -0.171751
v -5.855659 -0.384102 -0.169555
v -5.828386 -0.388156 -0.174699
v -5.840030 -0.372252 -0.172503
v -0.039860 -0.049073 -0.018326
v -0.051965 -0.036564 -0.008821
v -0.030021 -0.033682 -0.026051
v -0.042126 -0.021174 -0.016546
v -0.027611 -0.049073 -0.002726
v -0.039717 -0.036564 0.006778
v -0.017773 -0.033682 -0.010451
v -0.029878 -0.021174 -0.000947
v -6.717966 -0.686262 -0.048011
v -6.710577 -0.668293 -0.051998
v -6.733778 -0.677865 -0.039480
v -6.726389 -0.659897 -0.043467
v -6.727383 -0.686262 -0.065466
v -6.719993 -0.668294 -0.069453
v -6.743196 -0.677865 -0.056934
v -6.735806 -0.659898 -0.060921
v -6.467212 -0.655670 -0.111683
v -6.473264 -0.636897 -0.113748
v -6.449444 -0.649276 -0.105620
v -6.455496 -0.630502 -0.107685
v -6.473617 -0.655670 -0.092912
v -6.479669 -0.636897 -0.094977
v -6.455849 -0.649276 -0.086849
v -6.461901 -0.630502 -0.088914
v -0.494120 -0.029939 -0.094863
v -0.496632 -0.010289 -0.095838
v -0.512437 -0.032633 -0.101975
v -0.514949 -0.012984 -0.102950
v -0.486941 -0.029939 -0.113351
v -0.489453 -0.010289 -0.114326
v -0.505258 -0.032633 -0.120463
v -0.507770 -0.012984 -0.121438
v -4.137094 -0.144748 -0.083640
v -4.143559 -0.126040 -0.082403
v -4.155469 -0.151331 -0.080126
v -4.161936 -0.132623 -0.078889
v -4.140819 -0.144748 -0.103120
v -4.147285 -0.126040 -0.101883
v -4.159195 -0.151331 -0.099606
v -4.165661 -0.132623 -0.098369
v -5.100794 -0.267262 -0.124933
v -5.100739 -0.247429 -0.124929
v -5.120564 -0.267208 -0.126508
v -5.120510 -0.247375 -0.126504
v -5.099219 -0.267262 -0.144704
v -5.099165 -0.247429 -0.144700
v -5.118989 -0.267207 -0.146279
v -5.118935 -0.247374 -0.146274
v -4.599162 -0.242212 -0.126754
v -4.602795 -0.222721 -0.127253
v -4.579852 -0.238545 -0.124103
v -4.583485 -0.219054 -0.124602
v -4.601859 -0.242212 -0.107105
v -4.605492 -0.222721 -0.107604
v -4.582549 -0.238545 -0.104455
v -4.586182 -0.219054 -0.104953
v -0.977996 -0.040098 -0.249291
v -0.981433 -0.020627 -0.250849
v -0.960264 -0.036325 -0.241249
v -0.963700 -0.016854 -0.242807
v -0.986188 -0.040098 -0.231228
v -0.989624 -0.020627 -0.232787
v -0.968455 -0.036325 -0.223186
v -0.971891 -0.016854 -0.224745
v -1.253563 -0.054884 -0.226952
v -1.255446 -0.035151 -0.227609
v -1.272195 -0.056878 -0.233449
v -1.274079 -0.037146 -0.234105
v -1.247033 -0.054884 -0.245680
v -1.248917 -0.035151 -0.246336
v -1.265666 -0.056878 -0.252176
v -1.267549 -0.037146 -0.252833
v -0.140584 -0.019784 0.002269
v -0.143863 -0.000288 0.000697
v -0.158163 -0.023421 -0.006163
v -0.161442 -0.003924 -0.007736
v -0.132007 -0.019784 -0.015613
v -0.135285 -0.000287 -0.017186
v -0.149585 -0.023421 -0.024045
v -0.152865 -0.003924 -0.025618
v -4.544664 -0.209328 -0.132838
v -4.555233 -0.194771 -0.141190
v -4.533243 -0.195857 -0.123812
v -4.543812 -0.181301 -0.132164
v -4.556961 -0.209328 -0.117277
v -4.567530 -0.194771 -0.125629
v -4.545541 -0.195857 -0.108251
v -4.556109 -0.181301 -0.116604
v -2.874733 -0.044057 -0.217249
v -2.876345 -0.024293 -0.216899
v -2.855418 -0.042408 -0.221436
v -2.857029 -0.022644 -0.221087
v -2.870531 -0.044057 -0.197866
v -2.872143 -0.024293 -0.197516
v -2.851215 -0.042408 -0.202053
v -2.852827 -0.022644 -0.201704
v -0.996570 -0.059618 -0.249342
v -1.000755 -0.040244 -0.250053
v -0.977470 -0.055373 -0.246098
v -0.981655 -0.035999 -0.246809
v -0.999891 -0.059618 -0.229789
v -1.004077 -0.040244 -0.230500
v -0.980792 -0.055372 -0.226545
v -0.984977 -0.035999 -0.227256
v -3.738834 -0.108758 -0.124302
v -3.747175 -0.090834 -0.122721
v -3.756444 -0.117248 -0.120964
v -3.764785 -0.099324 -0.119383
v -3.742527 -0.108758 -0.143788
v -3.750868 -0.090834 -0.142207
v -3.760137 -0.117248 -0.140450
v -3.768479 -0.099324 -0.138870
v -6.765965 -0.693769 -0.071822
v -6.764198 -0.674028 -0.072537
v -6.784261 -0.691863 -0.064409
v -6.782495 -0.672122 -0.065125
v -6.773412 -0.693769 -0.090203
v -6.771646 -0.674028 -0.090919
v -6.791708 -0.691863 -0.082791
v -6.789942 -0.672122 -0.083506
v -3.887009 -0.135109 -0.094150
v -3.894758 -0.116866 -0.094874
v -3.868846 -0.127327 -0.092451
v -3.876595 -0.109084 -0.093176
v -3.888856 -0.135109 -0.074403
v -3.896605 -0.116866 -0.075127
v -3.870693 -0.127327 -0.072704
v -3.878441 -0.109084 -0.073429
v -3.549767 -0.077326 -0.139071
v -3.549713 -0.057494 -0.138888
v -3.555351 -0.077135 -0.158101
v -3.555298 -0.057303 -0.157917
v -3.530736 -0.077326 -0.144656
v -3.530682 -0.057494 -0.144473
v -3.536321 -0.077135 -0.163686
v -3.536267 -0.057303 -0.163502
v -4.826129 -0.254792 -0.151865
v -4.830791 -0.235517 -0.152182
v -4.806899 -0.250119 -0.150557
v -4.811561 -0.230845 -0.150874
v -4.827476 -0.254792 -0.132077
v -4.832137 -0.235517 -0.132394
v -4.808245 -0.250120 -0.130769
v -4.812907 -0.230845 -0.131086
v -2.130305 -0.016184 -0.276936
v -2.123227 0.002002 -0.273398
v -2.114038 -0.024097 -0.268805
v -2.106960 -0.005911 -0.265267
v -2.139173 -0.016184 -0.259195
v -2.132094 0.002002 -0.255657
v -2.122905 -0.024097 -0.251064
v -2.115827 -0.005911 -0.247527
v -4.553339 -0.238087 -0.123589
v -4.558702 -0.219002 -0.123006
v -4.534366 -0.232693 -0.125652
v -4.539728 -0.213608 -0.125069
v -4.551196 -0.238087 -0.103872
v -4.556558 -0.219002 -0.103289
v -4.532222 -0.232693 -0.105935
v -4.537584 -0.213608 -0.105352
v -2.744440 -0.029931 -0.219720
v -2.758477 -0.015921 -0.219723
v -2.730429 -0.015894 -0.219718
v -2.744467 -0.001883 -0.219720
v -2.744443 -0.029931 -0.199887
v -2.758481 -0.015921 -0.199889
v -2.730433 -0.015894 -0.199885
v -2.744470 -0.001883 -0.199887
v -5.155390 -0.253721 -0.130454
v -5.165454 -0.236829 -0.127861
v -5.171747 -0.264114 -0.126240
v -5.181812 -0.247222 -0.123646
v -5.160339 -0.253721 -0.149660
v -5.170403 -0.236829 -0.147067
v -5.176696 -0.264114 -0.145445
v -5.186761 -0.247223 -0.142852
v -1.283807 -0.063889 -0.272889
v -1.289305 -0.045182 -0.269261
v -1.268191 -0.057302 -0.283191
v -1.273690 -0.038594 -0.279563
v -1.272885 -0.063889 -0.256334
v -1.278383 -0.045182 -0.252706
v -1.257270 -0.057302 -0.266636
v -1.262768 -0.038594 -0.263008
v -6.466598 -0.655190 -0.088096
v -6.476345 -0.638350 -0.084253
v -6.450932 -0.644712 -0.094274
v -6.460679 -0.627873 -0.090430
v -6.459322 -0.655190 -0.069646
v -6.469069 -0.638350 -0.065802
v -6.443656 -0.644712 -0.075823
v -6.453403 -0.627873 -0.071980
v -6.063360 -0.485424 -0.147216
v -6.077141 -0.471402 -0.144606
v -6.049583 -0.471397 -0.149826
v -6.063365 -0.457376 -0.147215
v -6.059668 -0.485424 -0.127730
v -6.073450 -0.471402 -0.125119
v -6.045891 -0.471397 -0.130340
v -6.059673 -0.457376 -0.127729
v -2.158101 -0.018617 -0.273365
v -2.152468 0.000350 -0.271996
v -2.139670 -0.024414 -0.268887
v -2.134037 -0.005447 -0.267518
v -2.162783 -0.018617 -0.254092
v -2.157150 0.000350 -0.252724
v -2.144353 -0.024414 -0.249614
v -2.138720 -0.005447 -0.248246
v -1.728065 -0.009869 -0.280891
v -1.733279 0.007354 -0.272552
v -1.737195 -0.019703 -0.266287
v -1.742409 -0.002480 -0.257948
v -1.744882 -0.009869 -0.291404
v -1.750095 0.007354 -0.283066
v -1.754013 -0.019703 -0.276801
v -1.759226 -0.002480 -0.268462
v -4.261481 -0.173974 -0.067966
v -4.264683 -0.154403 -0.068267
v -4.280966 -0.177190 -0.069795
v -4.284168 -0.157619 -0.070096
v -4.259627 -0.173974 -0.087713
v -4.262830 -0.154403 -0.088013
v -4.279112 -0.177190 -0.089542
v -4.282314 -0.157619 -0.089842
v -3.314782 -0.044003 -0.146953
v -3.317401 -0.024353 -0.146334
v -3.295660 -0.041311 -0.151475
v -3.298280 -0.021661 -0.150856
v -3.310218 -0.044002 -0.127652
v -3.312837 -0.024353 -0.127033
v -3.291095 -0.041311 -0.132174
v -3.293715 -0.021661 -0.131555
v -5.481506 -0.277540 -0.153389
v -5.472674 -0.259879 -0.151534
v -5.498790 -0.268516 -0.157017
v -5.489958 -0.250854 -0.155163
v -5.477431 -0.277540 -0.172799
v -5.468600 -0.259879 -0.170945
v -5.494716 -0.268516 -0.176427
v -5.485884 -0.250854 -0.174573
v -2.018705 -0.034368 -0.276836
v -2.021793 -0.014777 -0.276863
v -1.999115 -0.031281 -0.276667
v -2.002202 -0.011690 -0.276694
v -2.018877 -0.034368 -0.257004
v -2.021964 -0.014777 -0.257031
v -1.999286 -0.031281 -0.256835
v -2.002373 -0.011690 -0.256862
v -4.494759 -0.207030 -0.088109
v -4.481602 -0.193577 -0.094376
v -4.482613 -0.221603 -0.093895
v -4.469457 -0.208150 -0.100162
v -4.486228 -0.207030 -0.070204
v -4.473072 -0.193578 -0.076471
v -4.474083 -0.221603 -0.075990
v -4.460927 -0.208151 -0.082257
v -1.648362 -0.028934 -0.257076
v -1.652460 -0.009545 -0.256277
v -1.667393 -0.033109 -0.253366
v -1.671491 -0.013720 -0.252567
v -1.652157 -0.028933 -0.276543
v -1.656255 -0.009545 -0.275744
v -1.671188 -0.033109 -0.272833
v -1.675286 -0.013720 -0.272034
v -0.529403 -0.025467 -0.119139
v -0.530925 -0.005692 -0.119173
v -0.549172 -0.026990 -0.119589
v -0.550694 -0.007215 -0.119624
v -0.528950 -0.025467 -0.138966
v -0.530473 -0.005692 -0.139001
v -0.548720 -0.026990 -0.139417
v -0.550242 -0.007215 -0.139452
v -6.285498 -0.588893 -0.118695
v -6.300032 -0.575427 -0.119578
v -6.272056 -0.574334 -0.117879
v -6.286590 -0.560867 -0.118762
v -6.286700 -0.588894 -0.098899
v -6.301233 -0.575427 -0.099781
v -6.273258 -0.574333 -0.098082
v -6.287792 -0.560867 -0.098965
v -1.711661 -0.036938 -0.312815
v -1.715278 -0.017475 -0.311596
v -1.693217 -0.033120 -0.319029
v -1.696835 -0.013658 -0.317811
v -1.705328 -0.036938 -0.294020
v -1.708946 -0.017475 -0.292801
v -1.686885 -0.033120 -0.300234
v -1.690502 -0.013658 -0.299016
v -1.138855 -0.034590 -0.225520
v -1.134634 -0.020880 -0.239216
v -1.142892 -0.020258 -0.212418
v -1.138672 -0.006548 -0.226114
v -1.157808 -0.034590 -0.231360
v -1.153588 -0.020880 -0.245056
v -1.161846 -0.020258 -0.218258
v -1.157625 -0.006548 -0.231955
v -0.030208 -0.026288 0.026009
v -0.031689 -0.023286 0.045558
v -0.029981 -0.006684 0.023015
v -0.031462 -0.003681 0.042564
v -0.010432 -0.026288 0.027507
v -0.011912 -0.023286 0.047056
v -0.010205 -0.006684 0.024513
v -0.011685 -0.003681 0.044062
v -2.447563 -0.015312 -0.292585
v -2.432474 -0.002484 -0.291542
v -2.434765 -0.030438 -0.291701
v -2.419675 -0.017610 -0.290658
v -2.448930 -0.015312 -0.272799
v -2.433840 -0.002484 -0.271756
v -2.436132 -0.030438 -0.271915
v -2.421043 -0.017610 -0.270872
v -0.686069 -0.061457 -0.137692
v -0.685003 -0.041657 -0.137281
v -0.704545 -0.060314 -0.144812
v -0.703478 -0.040514 -0.144401
v -0.678937 -0.061457 -0.156199
v -0.677871 -0.041657 -0.155788
v -0.697413 -0.060314 -0.163319
v -0.696346 -0.040514 -0.162908
v -3.744499 -0.107367 -0.124197
v -3.744492 -0.087534 -0.124198
v -3.764056 -0.107361 -0.120899
v -3.764049 -0.087527 -0.120900
v -3.747797 -0.107368 -0.143754
v -3.747790 -0.087534 -0.143755
v -3.767354 -0.107360 -0.140456
v -3.767347 -0.087527 -0.140457
v -1.162939 -0.036001 -0.274769
v -1.161634 -0.016213 -0.274457
v -1.143695 -0.037343 -0.270163
v -1.142390 -0.017556 -0.269850
v -1.167557 -0.036001 -0.255481
v -1.166251 -0.016213 -0.255169
v -1.148313 -0.037343 -0.250874
v -1.147007 -0.017556 -0.250562
v -5.240516 -0.284161 -0.181235
v -5.245317 -0.264918 -0.181211
v -5.221272 -0.279358 -0.181329
v -5.226075 -0.260115 -0.181305
v -5.240418 -0.284160 -0.161402
v -5.245221 -0.264918 -0.161378
v -5.221176 -0.279358 -0.161496
v -5.225978 -0.260115 -0.161473
v -0.464483 -0.065122 -0.114336
v -0.467257 -0.045534 -0.112937
v -0.481972 -0.068229 -0.105514
v -0.484746 -0.048641 -0.104115
v -0.473416 -0.065122 -0.132044
v -0.476190 -0.045534 -0.130645
v -0.490905 -0.068229 -0.123222
v -0.493679 -0.048641 -0.121822
v -6.475673 -0.650486 -0.117065
v -6.479215 -0.630979 -0.117600
v -6.456384 -0.646903 -0.114155
v -6.459927 -0.627396 -0.114690
v -6.478631 -0.650485 -0.097454
v -6.482173 -0.630979 -0.097989
v -6.459342 -0.646904 -0.094544
v -6.462884 -0.627396 -0.095079
v -1.296690 -0.026237 -0.284085
v -1.292499 -0.006852 -0.283942
v -1.277316 -0.030430 -0.283427
v -1.273126 -0.011045 -0.283285
v -1.297362 -0.026237 -0.264263
v -1.293172 -0.006852 -0.264121
v -1.277989 -0.030430 -0.263606
v -1.273798 -0.011045 -0.263463
v -6.361338 -0.583691 -0.083600
v -6.360194 -0.563894 -0.083986
v -6.380096 -0.582484 -0.077273
v -6.378953 -0.562688 -0.077659
v -6.367677 -0.583691 -0.102393
v -6.366534 -0.563894 -0.102779
v -6.386435 -0.582484 -0.096066
v -6.385292 -0.562688 -0.096451
v -4.907337 -0.248902 -0.152675
v -4.895627 -0.233346 -0.156452
v -4.892532 -0.261205 -0.157450
v -4.880823 -0.245649 -0.161227
v -4.901249 -0.248902 -0.133799
v -4.889540 -0.233346 -0.137576
v -4.886445 -0.261205 -0.138574
v -4.874735 -0.245650 -0.142351
v -2.274559 -0.035853 -0.266662
v -2.285512 -0.020181 -0.271935
v -2.260439 -0.023697 -0.259865
v -2.271392 -0.008026 -0.265137
v -2.283162 -0.035853 -0.248792
v -2.294114 -0.020182 -0.254064
v -2.269041 -0.023697 -0.241995
v -2.279994 -0.008026 -0.247267
v -5.150676 -0.236880 -0.148938
v -5.153735 -0.217301 -0.149738
v -5.169619 -0.240043 -0.153890
v -5.172678 -0.220463 -0.154690
v -5.145659 -0.236880 -0.168126
v -5.148719 -0.217301 -0.168926
v -5.164602 -0.240043 -0.173079
v -5.167662 -0.220463 -0.173879
v -0.443463 -0.033575 -0.077611
v -0.447709 -0.014294 -0.079497
v -0.461084 -0.038221 -0.085439
v -0.465330 -0.018939 -0.087325
v -0.435412 -0.033575 -0.095736
v -0.439657 -0.014294 -0.097622
v -0.453033 -0.038221 -0.103564
v -0.457278 -0.018939 -0.105450
v -4.122825 -0.184023 -0.096197
v -4.126706 -0.164598 -0.095229
v -4.103976 -0.180023 -0.100897
v -4.107858 -0.160598 -0.099929
v -4.118026 -0.184023 -0.076953
v -4.121907 -0.164598 -0.075985
v -4.099178 -0.180023 -0.081653
v -4.103059 -0.160598 -0.080685
v -5.608163 -0.335382 -0.169662
v -5.606476 -0.316995 -0.176904
v -5.612338 -0.327946 -0.151756
v -5.610650 -0.309560 -0.158997
v -5.627479 -0.335382 -0.174165
v -5.625791 -0.316996 -0.181406
v -5.631653 -0.327946 -0.156258
v -5.629965 -0.309560 -0.163500
v -5.787694 -0.351983 -0.182167
v -5.793521 -0.333082 -0.183634
v -5.806022 -0.357993 -0.186781
v -5.811851 -0.339092 -0.188248
v -5.782852 -0.351983 -0.201400
v -5.788680 -0.333082 -0.202867
v -5.801181 -0.357993 -0.206014
v -5.807008 -0.339092 -0.207481
v -1.808509 -0.021467 -0.282219
v -1.811268 -0.002413 -0.286982
v -1.798957 -0.015963 -0.265732
v -1.801716 0.003091 -0.270495
v -1.825670 -0.021467 -0.272277
v -1.828429 -0.002413 -0.277039
v -1.816118 -0.015963 -0.255790
v -1.818877 0.003091 -0.260552
v -5.192838 -0.251019 -0.129810
v -5.189852 -0.231445 -0.128657
v -5.211097 -0.247818 -0.136861
v -5.208111 -0.228245 -0.135708
v -5.185693 -0.251019 -0.148312
v -5.182707 -0.231446 -0.147159
v -5.203952 -0.247818 -0.155362
v -5.200966 -0.228245 -0.154210
v -6.034175 -0.431106 -0.150922
v -6.026061 -0.420936 -0.135953
v -6.029329 -0.448133 -0.141981
v -6.021215 -0.437963 -0.127011
v -6.051611 -0.431106 -0.141471
v -6.043498 -0.420936 -0.126502
v -6.046766 -0.448133 -0.132530
v -6.038651 -0.437963 -0.117561
v -0.854554 -0.025785 -0.209682
v -0.848387 -0.007065 -0.211891
v -0.836931 -0.032336 -0.215995
v -0.830764 -0.013616 -0.218205
v -0.847865 -0.025785 -0.191011
v -0.841698 -0.007065 -0.193220
v -0.830242 -0.032336 -0.197324
v -0.824075 -0.013617 -0.199534
v -1.688555 -0.014783 -0.286719
v -1.689812 0.004993 -0.285907
v -1.671942 -0.013286 -0.297449
v -1.673199 0.006490 -0.296637
v -1.677794 -0.014783 -0.270059
v -1.679052 0.004993 -0.269247
v -1.661182 -0.013286 -0.280789
v -1.662439 0.006490 -0.279977
v -2.214846 -0.010728 -0.272851
v -2.207120 0.007243 -0.269580
v -2.198297 -0.019118 -0.265846
v -2.190570 -0.001147 -0.262575
v -2.222577 -0.010728 -0.254586
v -2.214851 0.007243 -0.251316
v -2.206028 -0.019118 -0.247581
v -2.198301 -0.001147 -0.244311
v -2.242125 -0.002795 -0.275613
v -2.237445 0.016466 -0.274929
v -2.223067 -0.007524 -0.272825
v -2.218387 0.011737 -0.272140
v -2.244996 -0.002795 -0.255989
v -2.240317 0.016466 -0.255305
v -2.225938 -0.007524 -0.253201
v -2.221259 0.011737 -0.252516
v -4.071073 -0.176480 -0.117248
v -4.076876 -0.157514 -0.117159
v -4.052110 -0.170676 -0.117539
v -4.057913 -0.151711 -0.117450
v -4.070768 -0.176480 -0.097417
v -4.076571 -0.157514 -0.097328
v -4.051805 -0.170676 -0.097708
v -4.057609 -0.151711 -0.097619
v -3.467300 -0.069061 -0.150233
v -3.471624 -0.049722 -0.149431
v -3.486315 -0.073458 -0.146704
v -3.490638 -0.054119 -0.145902
v -3.470919 -0.069061 -0.169733
v -3.475243 -0.049721 -0.168931
v -3.489934 -0.073458 -0.166205
v -3.494257 -0.054119 -0.165402
v -4.378484 -0.205556 -0.129742
v -4.392837 -0.192250 -0.126529
v -4.365500 -0.190848 -0.132649
v -4.379852 -0.177543 -0.129436
v -4.374151 -0.205556 -0.110388
v -4.388504 -0.192250 -0.107175
v -4.361167 -0.190848 -0.113295
v -4.375520 -0.177543 -0.110082
v -3.922144 -0.150362 -0.118113
v -3.922246 -0.130529 -0.118073
v -3.903715 -0.150252 -0.125441
v -3.903816 -0.130420 -0.125401
v -3.914816 -0.150362 -0.099684
v -3.914918 -0.130529 -0.099643
v -3.896387 -0.150252 -0.107011
v -3.896489 -0.130420 -0.106971
v -0.817774 -0.061373 -0.205170
v -0.810846 -0.042870 -0.206904
v -0.799826 -0.068515 -0.209664
v -0.792898 -0.050012 -0.211399
v -0.812957 -0.061373 -0.185930
v -0.806029 -0.042870 -0.187665
v -0.795008 -0.068515 -0.190425
v -0.788080 -0.050012 -0.192159
v -0.143538 -0.028640 0.007896
v -0.146425 -0.009057 0.006665
v -0.161551 -0.031779 0.000213
v -0.164438 -0.012195 -0.001018
v -0.135757 -0.028640 -0.010347
v -0.138644 -0.009057 -0.011578
v -0.153770 -0.031779 -0.018030
v -0.156657 -0.012195 -0.019261
v -5.619406 -0.298006 -0.184394
v -5.625933 -0.279294 -0.183609
v -5.637983 -0.304580 -0.182160
v -5.644510 -0.285869 -0.181375
v -5.621774 -0.298006 -0.204085
v -5.628301 -0.279294 -0.203300
v -5.640351 -0.304580 -0.201851
v -5.646878 -0.285868 -0.201066
v -3.130381 -0.029192 -0.191981
v -3.135605 -0.010102 -0.190699
v -3.148921 -0.034571 -0.187432
v -3.154144 -0.015481 -0.186150
v -3.135107 -0.029192 -0.211242
v -3.140331 -0.010102 -0.209961
v -3.153647 -0.034571 -0.206693
v -3.158871 -0.015481 -0.205411
v -6.594001 -0.657139 -0.081110
v -6.592579 -0.640940 -0.092466
v -6.596016 -0.645695 -0.065038
v -6.594593 -0.629497 -0.076393
v -6.613681 -0.657139 -0.083576
v -6.612258 -0.640941 -0.094931
v -6.615694 -0.645695 -0.067503
v -6.614272 -0.629497 -0.078859
v -3.313996 -0.071059 -0.175486
v -3.315569 -0.051288 -0.175571
v -3.294254 -0.069483 -0.174425
v -3.295827 -0.049713 -0.174509
v -3.315061 -0.071059 -0.155682
v -3.316634 -0.051288 -0.155766
v -3.295319 -0.069483 -0.154620
v -3.296892 -0.049713 -0.154705
v -0.915711 -0.041784 -0.238765
v -0.909918 -0.022821 -0.238290
v -0.896813 -0.047597 -0.237216
v -0.891019 -0.028635 -0.236740
v -0.917332 -0.041784 -0.218999
v -0.911538 -0.022822 -0.218524
v -0.898433 -0.047596 -0.217449
v -0.892640 -0.028635 -0.216974
v -0.680373 -0.029565 -0.141501
v -0.684276 -0.010134 -0.142219
v -0.699483 -0.033535 -0.145017
v -0.703387 -0.014103 -0.145735
v -0.676784 -0.029566 -0.161007
v -0.680688 -0.010134 -0.161725
v -0.695895 -0.033535 -0.164523
v -0.699799 -0.014103 -0.165241
v -0.639635 -0.035350 -0.125559
v -0.640168 -0.015525 -0.125804
v -0.657657 -0.035936 -0.133817
v -0.658191 -0.016112 -0.134062
v -0.631373 -0.035350 -0.143590
v -0.631906 -0.015525 -0.143834
v -0.649395 -0.035936 -0.151848
v -0.649929 -0.016112 -0.152092
v -4.458291 -0.220324 -0.075749
v -4.447262 -0.209984 -0.088587
v -4.465029 -0.203400 -0.067906
v -4.454000 -0.193059 -0.080743
v -4.473334 -0.220324 -0.088674
v -4.462306 -0.209983 -0.101511
v -4.480073 -0.203399 -0.080831
v -4.469044 -0.193059 -0.093668
v -0.897856 -0.054676 -0.175168
v -0.893336 -0.035396 -0.174073
v -0.916594 -0.050025 -0.179708
v -0.912074 -0.030745 -0.178613
v -0.893187 -0.054676 -0.194444
v -0.888667 -0.035396 -0.193349
v -0.911925 -0.050025 -0.198983
v -0.907405 -0.030745 -0.197888
v -6.665730 -0.670592 -0.087559
v -6.655282 -0.660018 -0.100690
v -6.659146 -0.687371 -0.095834
v -6.648699 -0.676796 -0.108964
v -6.650209 -0.670592 -0.075211
v -6.639763 -0.660018 -0.088341
v -6.643627 -0.687371 -0.083486
v -6.633179 -0.676797 -0.096616
v -4.904464 -0.230335 -0.160966
v -4.902242 -0.210627 -0.160905
v -4.884764 -0.232559 -0.160427
v -4.882542 -0.212850 -0.160367
v -4.905006 -0.230335 -0.141140
v -4.902784 -0.210627 -0.141080
v -4.885305 -0.232558 -0.140602
v -4.883083 -0.212850 -0.140541
v -6.674936 -0.686909 -0.059828
v -6.673523 -0.667127 -0.059708
v -6.655226 -0.688327 -0.058144
v -6.653813 -0.668544 -0.058024
v -6.676625 -0.686909 -0.040067
v -6.675211 -0.667127 -0.039947
v -6.656914 -0.688327 -0.038383
v -6.655501 -0.668545 -0.038263
v -1.181399 -0.046354 -0.278919
v -1.179486 -0.026620 -0.278410
v -1.162328 -0.048333 -0.273848
v -1.160415 -0.028599 -0.273340
v -1.186495 -0.046354 -0.259751
v -1.184582 -0.026620 -0.259243
v -1.167424 -0.048333 -0.254681
v -1.165511 -0.028599 -0.254172
v -3.131841 -0.051387 -0.182028
v -3.132871 -0.031581 -0.182221
v -3.151306 -0.052435 -0.185683
v -3.152336 -0.032629 -0.185876
v -3.128181 -0.051386 -0.201520
v -3.129211 -0.031581 -0.201714
v -3.147646 -0.052434 -0.205175
v -3.148676 -0.032629 -0.205369
v -4.170489 -0.164068 -0.125987
v -4.163122 -0.145657 -0.126306
v -4.152096 -0.171443 -0.126782
v -4.144728 -0.153032 -0.127100
v -4.169634 -0.164068 -0.106173
v -4.162266 -0.145657 -0.106491
v -4.151240 -0.171443 -0.106967
v -4.143872 -0.153032 -0.107285
v -1.581364 -0.020121 -0.267232
v -1.578573 -0.013238 -0.285622
v -1.582397 -0.001520 -0.260427
v -1.579606 0.005362 -0.278817
v -1.600973 -0.020121 -0.270209
v -1.598181 -0.013238 -0.288598
v -1.602005 -0.001520 -0.263404
v -1.599215 0.005362 -0.281793
v -1.067220 -0.027032 -0.251274
v -1.066538 -0.007211 -0.251087
v -1.048105 -0.027740 -0.246032
v -1.047423 -0.007919 -0.245845
v -1.072466 -0.027032 -0.232147
v -1.071783 -0.007212 -0.231960
v -1.053351 -0.027740 -0.226905
v -1.052669 -0.007919 -0.226718
v -0.951362 -0.053833 -0.241563
v -0.946688 -0.034559 -0.241442
v -0.932095 -0.058509 -0.241062
v -0.927420 -0.039235 -0.240941
v -0.951878 -0.053833 -0.221737
v -0.947204 -0.034559 -0.221615
v -0.932610 -0.058509 -0.221236
v -0.927936 -0.039235 -0.221114
v -3.198250 -0.041349 -0.184684
v -3.205966 -0.023259 -0.182114
v -3.215412 -0.049481 -0.178968
v -3.223128 -0.031392 -0.176398
v -3.204517 -0.041348 -0.203501
v -3.212233 -0.023259 -0.200931
v -3.221679 -0.049481 -0.197785
v -3.229395 -0.031392 -0.195215
v -3.607809 -0.107547 -0.124153
v -3.615236 -0.089157 -0.124037
v -3.589422 -0.100118 -0.124439
v -3.596849 -0.081729 -0.124324
v -3.607500 -0.107547 -0.104322
v -3.614927 -0.089157 -0.104206
v -3.589113 -0.100118 -0.104609
v -3.596540 -0.081729 -0.104493
v -2.555264 -0.000057 -0.255692
v -2.557815 0.014264 -0.269173
v -2.557927 -0.013777 -0.269764
v -2.560478 0.000544 -0.283245
v -2.535776 -0.000057 -0.259380
v -2.538327 0.014264 -0.272861
v -2.538440 -0.013777 -0.273452
v -2.540991 0.000544 -0.286933
v -4.481207 -0.230430 -0.107525
v -4.485208 -0.211006 -0.107747
v -4.461813 -0.226422 -0.106444
v -4.465815 -0.206998 -0.106667
v -4.482310 -0.230430 -0.087722
v -4.486311 -0.211006 -0.087945
v -4.462916 -0.226422 -0.086642
v -4.466918 -0.206998 -0.086865
v -3.080239 -0.038069 -0.190968
v -3.088428 -0.020172 -0.193410
v -3.097389 -0.046615 -0.196082
v -3.105579 -0.028718 -0.198525
v -3.074571 -0.038069 -0.209974
v -3.082760 -0.020172 -0.212416
v -3.091722 -0.046615 -0.215088
v -3.099911 -0.028718 -0.217531
v -2.606422 -0.024123 -0.255043
v -2.599680 -0.005475 -0.254633
v -2.625035 -0.017368 -0.256176
v -2.618294 0.001279 -0.255766
v -2.605217 -0.024123 -0.274840
v -2.598475 -0.005475 -0.274429
v -2.623830 -0.017368 -0.275973
v -2.617089 0.001279 -0.275562
v -2.938039 -0.046543 -0.200580
v -2.936325 -0.026787 -0.200234
v -2.957405 -0.044795 -0.204487
v -2.955691 -0.025039 -0.204141
v -2.934117 -0.046543 -0.220021
v -2.932403 -0.026787 -0.219675
v -2.953482 -0.044795 -0.223928
v -2.951768 -0.025039 -0.223582
v -5.488474 -0.310445 -0.168037
v -5.491386 -0.290900 -0.169726
v -5.505380 -0.313811 -0.177846
v -5.508292 -0.294266 -0.179535
v -5.478521 -0.310445 -0.185192
v -5.481433 -0.290900 -0.186881
v -5.495427 -0.313811 -0.195001
v -5.498338 -0.294266 -0.196690
v -1.882092 -0.047379 -0.288588
v -1.882981 -0.027567 -0.288327
v -1.901100 -0.048305 -0.283006
v -1.901989 -0.028494 -0.282744
v -1.887681 -0.047379 -0.307618
v -1.888570 -0.027567 -0.307356
v -1.906689 -0.048305 -0.302035
v -1.907578 -0.028494 -0.301774
v -2.229210 -0.001741 -0.277312
v -2.221249 0.016128 -0.274046
v -2.212678 -0.010346 -0.270529
v -2.204718 0.007523 -0.267263
v -2.236739 -0.001741 -0.258964
v -2.228778 0.016128 -0.255697
v -2.220207 -0.010346 -0.252181
v -2.212246 0.007523 -0.248914
v -1.816298 -0.032165 -0.256501
v -1.824404 -0.014130 -0.258054
v -1.834010 -0.040418 -0.259893
v -1.842116 -0.022384 -0.261446
v -1.812568 -0.032165 -0.275980
v -1.820674 -0.014130 -0.277533
v -1.830280 -0.040418 -0.279372
v -1.838386 -0.022384 -0.280925
v -0.015698 -0.053067 0.035432
v -0.012867 -0.033446 0.035995
v -0.034944 -0.050181 0.031606
v -0.032113 -0.030559 0.032169
v -0.011831 -0.053068 0.015980
v -0.009000 -0.033446 0.016542
v -0.031076 -0.050181 0.012154
v -0.028245 -0.030559 0.012716
v -2.005307 -0.010189 -0.308622
v -2.008051 0.009442 -0.309295
v -1.986241 -0.007364 -0.303950
v -1.988985 0.012267 -0.304622
v -2.010028 -0.010189 -0.289359
v -2.012773 0.009442 -0.290032
v -1.990962 -0.007364 -0.284687
v -1.993706 0.012267 -0.285359
v -6.220088 -0.517538 -0.133181
v -6.224640 -0.498238 -0.132818
v -6.239326 -0.522104 -0.131647
v -6.243879 -0.502804 -0.131284
v -6.221664 -0.517538 -0.152952
v -6.226216 -0.498237 -0.152589
v -6.240903 -0.522104 -0.151418
v -6.245455 -0.502804 -0.151055
v -6.390629 -0.597136 -0.109287
v -6.386917 -0.577653 -0.109345
v -6.410109 -0.593423 -0.108982
v -6.406397 -0.573940 -0.109040
v -6.390940 -0.597136 -0.129118
v -6.387227 -0.577653 -0.129176
v -6.410419 -0.593423 -0.128813
v -6.406707 -0.573940 -0.128871
v -1.325599 -0.041107 -0.293897
v -1.324781 -0.021291 -0.293772
v -1.306011 -0.041935 -0.290901
v -1.305193 -0.022119 -0.290776
v -1.328596 -0.041107 -0.274291
v -1.327779 -0.021291 -0.274166
v -1.309008 -0.041934 -0.271296
v -1.308191 -0.022119 -0.271171
v -0.145508 -0.057671 -0.046172
v -0.148013 -0.038023 -0.047177
v -0.127272 -0.054972 -0.038857
v -0.129777 -0.035324 -0.039862
v -0.152892 -0.057671 -0.027765
v -0.155397 -0.038022 -0.028769
v -0.134656 -0.054972 -0.020450
v -0.137160 -0.035324 -0.021454
v -2.219385 -0.018711 -0.294937
v -2.231539 -0.005240 -0.286925
v -2.230632 -0.033267 -0.287523
v -2.242786 -0.019797 -0.279512
v -2.230301 -0.018711 -0.311496
v -2.242454 -0.005240 -0.303484
v -2.241547 -0.033267 -0.304082
v -2.253701 -0.019797 -0.296071
v -3.355021 -0.068751 -0.143350
v -3.362579 -0.050448 -0.142236
v -3.336914 -0.061111 -0.146018
v -3.344472 -0.042809 -0.144904
v -3.352130 -0.068751 -0.123729
v -3.359688 -0.050448 -0.122615
v -3.334023 -0.061111 -0.126397
v -3.341581 -0.042808 -0.125283
v -2.681668 -0.001833 -0.241250
v -2.691874 0.015105 -0.242768
v -2.698421 -0.012151 -0.243742
v -2.708627 0.004787 -0.245261
v -2.678749 -0.001834 -0.260867
v -2.688955 0.015105 -0.262385
v -2.695503 -0.012151 -0.263359
v -2.705708 0.004787 -0.264878
v -3.216561 -0.026302 -0.164645
v -3.209586 -0.014489 -0.150322
v -3.211389 -0.042234 -0.154024
v -3.204414 -0.030420 -0.139701
v -3.234393 -0.026303 -0.155961
v -3.227417 -0.014489 -0.141638
v -3.229220 -0.042234 -0.145340
v -3.222245 -0.030420 -0.131017
v -0.076464 -0.030734 0.030415
v -0.077323 -0.010925 0.029981
v -0.094145 -0.031697 0.021481
v -0.095004 -0.011887 0.021046
v -0.067519 -0.030734 0.012713
v -0.068378 -0.010925 0.012279
v -0.085200 -0.031697 0.003779
v -0.086059 -0.011887 0.003345
v -5.794600 -0.370623 -0.203853
v -5.802242 -0.352321 -0.203792
v -5.776299 -0.362980 -0.204000
v -5.783942 -0.344679 -0.203938
v -5.794441 -0.370623 -0.184020
v -5.802083 -0.352322 -0.183959
v -5.776140 -0.362980 -0.184167
v -5.783782 -0.344679 -0.184106
v -0.259768 -0.029469 -0.030040
v -0.263473 -0.010010 -0.031015
v -0.278587 -0.033301 -0.034991
v -0.282293 -0.013841 -0.035966
v -0.254722 -0.029469 -0.049221
v -0.258427 -0.010010 -0.050196
v -0.273541 -0.033301 -0.054171
v -0.277247 -0.013842 -0.055146
v -2.528821 -0.025417 -0.242947
v -2.534012 -0.006290 -0.242197
v -2.509891 -0.020172 -0.245680
v -2.515081 -0.001045 -0.244931
v -2.525986 -0.025417 -0.223317
v -2.531177 -0.006290 -0.222567
v -2.507056 -0.020172 -0.226051
v -2.512247 -0.001045 -0.225301
v -2.237593 -0.036269 -0.281440
v -2.236372 -0.016474 -0.281560
v -2.257293 -0.035042 -0.279503
v -2.256072 -0.015247 -0.279623
v -2.239534 -0.036269 -0.301178
v -2.238313 -0.016474 -0.301298
v -2.259234 -0.035042 -0.299240
v -2.258013 -0.015247 -0.299361
v -3.329010 -0.048161 -0.143888
v -3.329922 -0.028350 -0.143688
v -3.309657 -0.047227 -0.148124
v -3.310569 -0.027416 -0.147924
v -3.324769 -0.048161 -0.124513
v -3.325682 -0.028350 -0.124314
v -3.305416 -0.047227 -0.128749
v -3.306329 -0.027416 -0.128550
v -5.438075 -0.283271 -0.205302
v -5.443803 -0.264292 -0.205890
v -5.419195 -0.277511 -0.203365
v -5.424924 -0.258533 -0.203953
v -5.440099 -0.283271 -0.185572
v -5.445827 -0.264292 -0.186160
v -5.421219 -0.277512 -0.183635
v -5.426948 -0.258533 -0.184223
v -3.943273 -0.149615 -0.128222
v -3.951035 -0.131400 -0.127072
v -3.925255 -0.141767 -0.130890
v -3.933018 -0.123553 -0.129741
v -3.940367 -0.149615 -0.108603
v -3.948130 -0.131400 -0.107453
v -3.922349 -0.141767 -0.111271
v -3.930112 -0.123553 -0.110122
v -2.954279 -0.014617 -0.211291
v -2.956365 0.005103 -0.210898
v -2.973657 -0.016739 -0.207641
v -2.975744 0.002980 -0.207248
v -2.957950 -0.014617 -0.230781
v -2.960036 0.005103 -0.230388
v -2.977328 -0.016740 -0.227131
v -2.979414 0.002980 -0.226738
v -2.529220 -0.031330 -0.262096
v -2.516731 -0.016127 -0.259597
v -2.544128 -0.018593 -0.265080
v -2.531639 -0.003390 -0.262580
v -2.525328 -0.031330 -0.281544
v -2.512839 -0.016127 -0.279044
v -2.540235 -0.018593 -0.284527
v -2.527746 -0.003390 -0.282028
v -0.331602 -0.051419 -0.046973
v -0.328451 -0.031883 -0.045651
v -0.349619 -0.048002 -0.054527
v -0.346468 -0.028466 -0.053206
v -0.323933 -0.051419 -0.065263
v -0.320782 -0.031883 -0.063942
v -0.341950 -0.048002 -0.072817
v -0.338799 -0.028466 -0.071496
v -6.676446 -0.691176 -0.056103
v -6.673247 -0.671619 -0.056893
v -6.657459 -0.694473 -0.060789
v -6.654259 -0.674915 -0.061579
v -6.671695 -0.691177 -0.036848
v -6.668495 -0.671619 -0.037637
v -6.652707 -0.694473 -0.041533
v -6.649507 -0.674915 -0.042323
v -1.017032 -0.053446 -0.221518
v -1.033815 -0.042884 -0.221904
v -1.027592 -0.070233 -0.221760
v -1.044374 -0.059671 -0.222146
v -1.016577 -0.053446 -0.241346
v -1.033359 -0.042884 -0.241731
v -1.027136 -0.070233 -0.241588
v -1.043918 -0.059671 -0.241974
v -0.856843 -0.048441 -0.168887
v -0.859251 -0.028755 -0.169028
v -0.876495 -0.050853 -0.170041
v -0.878903 -0.031167 -0.170182
v -0.855680 -0.048441 -0.188686
v -0.858088 -0.028755 -0.188827
v -0.875332 -0.050853 -0.189840
v -0.877740 -0.031167 -0.189981
v -4.510633 -0.214427 -0.080612
v -4.518956 -0.196569 -0.078332
v -4.527856 -0.223056 -0.075893
v -4.536179 -0.205198 -0.073612
v -4.515875 -0.214427 -0.099740
v -4.524197 -0.196569 -0.097460
v -4.533098 -0.223056 -0.095021
v -4.541420 -0.205198 -0.092740
v -1.991818 -0.035992 -0.295185
v -1.990084 -0.016235 -0.295257
v -2.011558 -0.034257 -0.294369
v -2.009825 -0.014500 -0.294441
v -1.992637 -0.035992 -0.315001
v -1.990903 -0.016235 -0.315073
v -2.012377 -0.034257 -0.314186
v -2.010643 -0.014500 -0.314257
v -1.002822 -0.064244 -0.211075
v -1.001803 -0.044456 -0.211945
v -1.017863 -0.062904 -0.198218
v -1.016845 -0.043117 -0.199088
v -1.015708 -0.064244 -0.226151
v -1.014690 -0.044456 -0.227021
v -1.030750 -0.062904 -0.213294
v -1.029732 -0.043116 -0.214164
v -2.546727 -0.027135 -0.241780
v -2.553577 -0.008536 -0.241066
v -2.528228 -0.020248 -0.243707
v -2.535078 -0.001649 -0.242993
v -2.544672 -0.027135 -0.222053
v -2.551522 -0.008536 -0.221340
v -2.526173 -0.020248 -0.223980
v -2.533023 -0.001649 -0.223267
v -2.886337 -0.013191 -0.217307
v -2.885085 0.006602 -0.217142
v -2.905960 -0.011928 -0.219891
v -2.904708 0.007865 -0.219726
v -2.883748 -0.013191 -0.236971
v -2.882495 0.006602 -0.236806
v -2.903371 -0.011928 -0.239555
v -2.902119 0.007865 -0.239390
v -2.577732 -0.009230 -0.264379
v -2.572610 0.002043 -0.248886
v -2.581271 0.007087 -0.275082
v -2.576149 0.018361 -0.259590
v -2.558902 -0.009230 -0.270604
v -2.553780 0.002043 -0.255111
v -2.562440 0.007087 -0.281308
v -2.557319 0.018361 -0.265815
v -5.772410 -0.366515 -0.203935
v -5.783137 -0.349868 -0.202849
v -5.755848 -0.355732 -0.205613
v -5.766575 -0.339086 -0.204526
v -5.770411 -0.366514 -0.184203
v -5.781138 -0.349868 -0.183117
v -5.753850 -0.355733 -0.185881
v -5.764576 -0.339086 -0.184794
v -3.440975 -0.061701 -0.152913
v -3.444004 -0.042108 -0.152365
v -3.460254 -0.064780 -0.149423
v -3.463284 -0.045187 -0.148875
v -3.444507 -0.061701 -0.172429
v -3.447537 -0.042108 -0.171881
v -3.463787 -0.064780 -0.168940
v -3.466816 -0.045187 -0.168391
v -1.120589 -0.048872 -0.247765
v -1.117935 -0.030857 -0.255624
v -1.114827 -0.057168 -0.264833
v -1.112174 -0.039153 -0.272693
v -1.101797 -0.048872 -0.241421
v -1.099144 -0.030857 -0.249281
v -1.096035 -0.057168 -0.258490
v -1.093382 -0.039153 -0.266350
v -4.257953 -0.179464 -0.107103
v -4.260770 -0.159832 -0.107127
v -4.277584 -0.182282 -0.107266
v -4.280401 -0.162650 -0.107290
v -4.257788 -0.179464 -0.126936
v -4.260605 -0.159832 -0.126959
v -4.277419 -0.182282 -0.127099
v -4.280236 -0.162650 -0.127122
v -0.137475 -0.034053 0.011830
v -0.137838 -0.014224 0.011630
v -0.154843 -0.034468 0.002263
v -0.155207 -0.014639 0.002063
v -0.127906 -0.034053 -0.005542
v -0.128269 -0.014224 -0.005742
v -0.145274 -0.034468 -0.015109
v -0.145638 -0.014639 -0.015309
v -5.400990 -0.283416 -0.162083
v -5.392378 -0.265629 -0.163752
v -5.383528 -0.292189 -0.165466
v -5.374915 -0.274402 -0.167135
v -5.397219 -0.283416 -0.142612
v -5.388606 -0.265629 -0.144281
v -5.379756 -0.292189 -0.145995
v -5.371143 -0.274401 -0.147664
v -6.130289 -0.513386 -0.154457
v -6.133639 -0.493838 -0.154494
v -6.110742 -0.510037 -0.154241
v -6.114091 -0.490488 -0.154278
v -6.130508 -0.513386 -0.134625
v -6.133857 -0.493838 -0.134662
v -6.110961 -0.510037 -0.134409
v -6.114310 -0.490488 -0.134446
v -2.988616 -0.037308 -0.205187
v -2.996553 -0.019168 -0.204053
v -3.006573 -0.045327 -0.202621
v -3.014511 -0.027187 -0.201487
v -2.991421 -0.037308 -0.224820
v -2.999358 -0.019168 -0.223686
v -3.009378 -0.045327 -0.222255
v -3.017316 -0.027187 -0.221121
v -2.859870 -0.024732 -0.227069
v -2.860998 -0.004933 -0.226854
v -2.879320 -0.025880 -0.223365
v -2.880448 -0.006080 -0.223151
v -2.863580 -0.024732 -0.246552
v -2.864707 -0.004933 -0.246337
v -2.883030 -0.025880 -0.242849
v -2.884158 -0.006080 -0.242634
v -4.923594 -0.237379 -0.163962
v -4.929913 -0.218580 -0.164130
v -4.904802 -0.231058 -0.163463
v -4.911120 -0.212259 -0.163631
v -4.924121 -0.237378 -0.144136
v -4.930440 -0.218579 -0.144304
v -4.905329 -0.231058 -0.143637
v -4.911648 -0.212259 -0.143805
v -1.834650 -0.014514 -0.305654
v -1.838047 0.003897 -0.312198
v -1.826165 -0.007140 -0.289314
v -1.829563 0.011271 -0.295858
v -1.852251 -0.014514 -0.296514
v -1.855649 0.003898 -0.303058
v -1.843766 -0.007140 -0.280174
v -1.847165 0.011271 -0.286718
v -6.706965 -0.686669 -0.095455
v -6.688715 -0.679493 -0.098420
v -6.699884 -0.705158 -0.096606
v -6.681633 -0.697984 -0.099571
v -6.703785 -0.686669 -0.075879
v -6.685534 -0.679493 -0.078844
v -6.696703 -0.705158 -0.077029
v -6.678453 -0.697984 -0.079995
v -0.656592 -0.057144 -0.144193
v -0.664631 -0.044050 -0.156734
v -0.649525 -0.042247 -0.133170
v -0.657565 -0.029153 -0.145711
v -0.673288 -0.057144 -0.133489
v -0.681328 -0.044050 -0.146030
v -0.666221 -0.042247 -0.122466
v -0.674261 -0.029153 -0.135007
v -0.974010 -0.068131 -0.204726
v -0.970680 -0.048586 -0.205227
v -0.993337 -0.064763 -0.201816
v -0.990007 -0.045218 -0.202317
v -0.976963 -0.068131 -0.224338
v -0.973633 -0.048586 -0.224839
v -0.996290 -0.064763 -0.221428
v -0.992960 -0.045218 -0.221929
v -1.713103 -0.028480 -0.310454
v -1.714477 -0.008704 -0.309844
v -1.695028 -0.026977 -0.318478
v -1.696402 -0.007201 -0.317868
v -1.705056 -0.028480 -0.292326
v -1.706430 -0.008704 -0.291717
v -1.686981 -0.026977 -0.300350
v -1.688355 -0.007201 -0.299741
v -4.671028 -0.242028 -0.141640
v -4.674563 -0.222519 -0.142139
v -4.651710 -0.238456 -0.138915
v -4.655247 -0.218948 -0.139414
v -4.673799 -0.242028 -0.122002
v -4.677335 -0.222519 -0.122501
v -4.654481 -0.238457 -0.119276
v -4.658017 -0.218948 -0.119775
v -6.107749 -0.474677 -0.171312
v -6.113288 -0.469618 -0.152952
v -6.109210 -0.493854 -0.166469
v -6.114748 -0.488795 -0.148109
v -6.126738 -0.474677 -0.177040
v -6.132276 -0.469618 -0.158680
v -6.128199 -0.493854 -0.172196
v -6.133737 -0.488795 -0.153836
v -4.893010 -0.241871 -0.135021
v -4.885322 -0.233590 -0.118721
v -4.889478 -0.259892 -0.127531
v -4.881790 -0.251612 -0.111231
v -4.910948 -0.241871 -0.126560
v -4.903260 -0.233590 -0.110261
v -4.907416 -0.259892 -0.119071
v -4.899728 -0.251611 -0.102771
v -6.010624 -0.459825 -0.179715
v -6.020665 -0.442735 -0.180404
v -5.993575 -0.449760 -0.178546
v -6.003615 -0.432671 -0.179235
v -6.011981 -0.459825 -0.159929
v -6.022022 -0.442735 -0.160618
v -5.994932 -0.449760 -0.158759
v -6.004972 -0.432671 -0.159448
v -1.637579 -0.049012 -0.310793
v -1.650366 -0.035679 -0.303576
v -1.625967 -0.034330 -0.317346
v -1.638754 -0.020997 -0.310130
v -1.627831 -0.049012 -0.293520
v -1.640618 -0.035679 -0.286304
v -1.616220 -0.034330 -0.300073
v -1.629006 -0.020997 -0.292857
v -5.847402 -0.395982 -0.166764
v -5.857379 -0.378870 -0.165773
v -5.830374 -0.385955 -0.168456
v -5.840351 -0.368843 -0.167465
v -5.845441 -0.395981 -0.147028
v -5.855419 -0.378870 -0.146037
v -5.828413 -0.385955 -0.148720
v -5.838390 -0.368843 -0.147729
v -1.480368 -0.019027 -0.291589
v -1.478915 0.000753 -0.291491
v -1.460634 -0.020483 -0.290249
v -1.459181 -0.000703 -0.290151
v -1.481712 -0.019026 -0.271802
v -1.480258 0.000753 -0.271703
v -1.461978 -0.020483 -0.270462
v -1.460525 -0.000703 -0.270363
v -3.494081 -0.082359 -0.126124
v -3.502207 -0.064313 -0.124838
v -3.476257 -0.074132 -0.128946
v -3.484383 -0.056086 -0.127660
v -3.490980 -0.082359 -0.106535
v -3.499106 -0.064312 -0.105249
v -3.473156 -0.074132 -0.109357
v -3.481282 -0.056085 -0.108071
v -1.200979 -0.065512 -0.236834
v -1.194939 -0.047662 -0.243020
v -1.213449 -0.056866 -0.224062
v -1.207409 -0.039016 -0.230249
v -1.215170 -0.065512 -0.250689
v -1.209129 -0.047662 -0.256875
v -1.227640 -0.056866 -0.237918
v -1.221599 -0.039016 -0.244104
v -0.219710 -0.042889 -0.082434
v -0.222374 -0.023289 -0.083878
v -0.202479 -0.039858 -0.073092
v -0.205144 -0.020258 -0.074536
v -0.229163 -0.042889 -0.064998
v -0.231827 -0.023289 -0.066443
v -0.211932 -0.039859 -0.055656
v -0.214597 -0.020258 -0.057101
v -2.250067 -0.007211 -0.281449
v -2.249191 0.012602 -0.281573
v -2.269682 -0.006327 -0.278658
v -2.268807 0.013486 -0.278783
v -2.252860 -0.007211 -0.301084
v -2.251985 0.012602 -0.301209
v -2.272476 -0.006327 -0.298294
v -2.271601 0.013486 -0.298418
v -1.120269 -0.048640 -0.248578
v -1.118091 -0.030031 -0.255084
v -1.114362 -0.055500 -0.266224
v -1.112184 -0.036892 -0.272730
v -1.101462 -0.048640 -0.242282
v -1.099284 -0.030031 -0.248788
v -1.095554 -0.055500 -0.259928
v -1.093376 -0.036892 -0.266434
v -6.011955 -0.450305 -0.146675
v -6.023112 -0.433956 -0.145430
v -5.995706 -0.439078 -0.148488
v -6.006864 -0.422728 -0.147243
v -6.009755 -0.450305 -0.126964
v -6.020913 -0.433955 -0.125719
v -5.993507 -0.439078 -0.128777
v -6.004665 -0.422728 -0.127532
v -2.701362 -0.031505 -0.235612
v -2.709821 -0.013567 -0.235442
v -2.719296 -0.039966 -0.235251
v -2.727755 -0.022028 -0.235080
v -2.701762 -0.031505 -0.255441
v -2.710221 -0.013567 -0.255271
v -2.719696 -0.039966 -0.255080
v -2.728155 -0.022028 -0.254909
v -6.084841 -0.474034 -0.134937
v -6.085042 -0.454428 -0.137922
v -6.083522 -0.471043 -0.115375
v -6.083724 -0.451437 -0.118360
v -6.104629 -0.474035 -0.133604
v -6.104830 -0.454428 -0.136589
v -6.103311 -0.471043 -0.114042
v -6.103512 -0.451437 -0.117027
v -6.319403 -0.585299 -0.105209
v -6.319484 -0.565466 -0.105207
v -6.299577 -0.585218 -0.105734
v -6.299658 -0.565385 -0.105732
v -6.318878 -0.585299 -0.085383
v -6.318958 -0.565466 -0.085381
v -6.299052 -0.585218 -0.085908
v -6.299133 -0.565385 -0.085906
v -6.721046 -0.720774 -0.075626
v -6.722977 -0.701046 -0.076299
v -6.702418 -0.718729 -0.069132
v -6.704349 -0.699001 -0.069805
v -6.727575 -0.720774 -0.056898
v -6.729506 -0.701046 -0.057571
v -6.708947 -0.718729 -0.050404
v -6.710878 -0.699001 -0.051077
v -4.675347 -0.248083 -0.114255
v -4.682071 -0.230701 -0.121038
v -4.663111 -0.238532 -0.101910
v -4.669834 -0.221150 -0.108694
v -4.689433 -0.248083 -0.100293
v -4.696157 -0.230700 -0.107076
v -4.677197 -0.238532 -0.087948
v -4.683920 -0.221150 -0.094731
v -2.424961 -0.036346 -0.277656
v -2.420539 -0.023511 -0.263198
v -2.428714 -0.021226 -0.289931
v -2.424293 -0.008391 -0.275472
v -2.405994 -0.036346 -0.283456
v -2.401573 -0.023511 -0.268997
v -2.409748 -0.021226 -0.295730
v -2.405326 -0.008391 -0.281272
v -3.997060 -0.149258 -0.129289
v -4.008289 -0.132933 -0.128428
v -3.980783 -0.137996 -0.130537
v -3.992012 -0.121671 -0.129676
v -3.995544 -0.149258 -0.109514
v -4.006773 -0.132933 -0.108653
v -3.979267 -0.137996 -0.110762
v -3.990496 -0.121671 -0.109901
v -5.065922 -0.231830 -0.132486
v -5.069253 -0.212280 -0.132652
v -5.085448 -0.235166 -0.133464
v -5.088779 -0.215615 -0.133631
v -5.064929 -0.231830 -0.152294
v -5.068260 -0.212280 -0.152461
v -5.084455 -0.235166 -0.153272
v -5.087786 -0.215614 -0.153439
v -5.447403 -0.304946 -0.196041
v -5.452276 -0.285735 -0.196761
v -5.428397 -0.300020 -0.193235
v -5.433270 -0.280809 -0.193954
v -5.450300 -0.304947 -0.176421
v -5.455173 -0.285735 -0.177141
v -5.431295 -0.300021 -0.173614
v -5.436168 -0.280809 -0.174334
v -5.987434 -0.455613 -0.175108
v -5.999650 -0.439989 -0.175165
v -5.971810 -0.443397 -0.175035
v -5.984026 -0.427773 -0.175092
v -5.987527 -0.455613 -0.155275
v -5.999743 -0.439989 -0.155332
v -5.971903 -0.443397 -0.155202
v -5.984118 -0.427773 -0.155259
v -6.100945 -0.474606 -0.126873
v -6.090827 -0.460676 -0.136720
v -6.090962 -0.488724 -0.136588
v -6.080845 -0.474795 -0.146435
v -6.087111 -0.474606 -0.112660
v -6.076994 -0.460676 -0.122507
v -6.077130 -0.488724 -0.122375
v -6.067012 -0.474794 -0.132222
v -3.751790 -0.104562 -0.124293
v -3.763000 -0.088345 -0.122127
v -3.767711 -0.115980 -0.121216
v -3.778923 -0.099763 -0.119050
v -3.755553 -0.104561 -0.143766
v -3.766763 -0.088345 -0.141600
v -3.771475 -0.115980 -0.140689
v -3.782685 -0.099763 -0.138523
v -1.467911 -0.043690 -0.276225
v -1.467042 -0.028980 -0.289499
v -1.466950 -0.056993 -0.290903
v -1.466080 -0.042283 -0.304178
v -1.448121 -0.043690 -0.274928
v -1.447251 -0.028980 -0.288203
v -1.447159 -0.056993 -0.289607
v -1.446290 -0.042283 -0.302881
v -3.039028 -0.026964 -0.183631
v -3.034948 -0.007556 -0.183489
v -3.019631 -0.031046 -0.182955
v -3.015551 -0.011638 -0.182813
v -3.039718 -0.026964 -0.163810
v -3.035638 -0.007556 -0.163668
v -3.020322 -0.031046 -0.163134
v -3.016242 -0.011638 -0.162992
v -3.406985 -0.042110 -0.127779
v -3.410263 -0.022550 -0.127586
v -3.426510 -0.045394 -0.126627
v -3.429788 -0.025834 -0.126434
v -3.408152 -0.042110 -0.147578
v -3.411430 -0.022550 -0.147384
v -3.427678 -0.045394 -0.146426
v -3.430956 -0.025834 -0.146233
v -2.231855 -0.001053 -0.289743
v -2.231298 0.018773 -0.289697
v -2.212096 -0.001612 -0.288129
v -2.211539 0.018213 -0.288083
v -2.233470 -0.001053 -0.269976
v -2.232913 0.018772 -0.269930
v -2.213711 -0.001612 -0.268361
v -2.213154 0.018213 -0.268316
v -3.606616 -0.097906 -0.132114
v -3.600066 -0.079221 -0.130949
v -3.625011 -0.091253 -0.135388
v -3.618461 -0.072569 -0.134222
v -3.603141 -0.097906 -0.151640
v -3.596591 -0.079221 -0.150475
v -3.621535 -0.091253 -0.154914
v -3.614986 -0.072569 -0.153749
v -5.109081 -0.274104 -0.150414
v -5.108232 -0.254308 -0.151275
v -5.095181 -0.275313 -0.164510
v -5.094333 -0.255517 -0.165370
v -5.094958 -0.274104 -0.136488
v -5.094110 -0.254308 -0.137349
v -5.081059 -0.275313 -0.150584
v -5.080210 -0.255517 -0.151445
v -2.988560 -0.035875 -0.206451
v -2.997036 -0.018005 -0.204978
v -3.006166 -0.044478 -0.203391
v -3.014642 -0.026609 -0.201917
v -2.991956 -0.035875 -0.225991
v -3.000433 -0.018005 -0.224518
v -3.009562 -0.044478 -0.222931
v -3.018039 -0.026609 -0.221458
v -5.478299 -0.311358 -0.184290
v -5.482163 -0.291910 -0.184709
v -5.458964 -0.307471 -0.182191
v -5.462829 -0.288022 -0.182611
v -5.480438 -0.311358 -0.164572
v -5.484303 -0.291910 -0.164992
v -5.461104 -0.307470 -0.162474
v -5.464969 -0.288022 -0.162894
v -0.686301 -0.061040 -0.191246
v -0.685800 -0.041213 -0.191172
v -0.666687 -0.061546 -0.188353
v -0.666186 -0.041719 -0.188279
v -0.689195 -0.061040 -0.171625
v -0.688694 -0.041213 -0.171551
v -0.669581 -0.061546 -0.168732
v -0.669080 -0.041720 -0.168658
v -0.665191 -0.029101 -0.182563
v -0.654115 -0.012798 -0.184764
v -0.649200 -0.040395 -0.185741
v -0.638123 -0.024091 -0.187942
v -0.661325 -0.029102 -0.163110
v -0.650249 -0.012798 -0.165311
v -0.645334 -0.040395 -0.166288
v -0.634258 -0.024091 -0.168489
v -5.542545 -0.317105 -0.167126
v -5.541675 -0.297376 -0.168963
v -5.534099 -0.319138 -0.184955
v -5.533228 -0.299409 -0.186792
v -5.524622 -0.317105 -0.158634
v -5.523751 -0.297376 -0.160472
v -5.516175 -0.319138 -0.176463
v -5.515305 -0.299409 -0.178301
v -0.409640 -0.028343 -0.098688
v -0.413612 -0.008948 -0.099870
v -0.391050 -0.024199 -0.093159
v -0.395021 -0.004804 -0.094340
v -0.415294 -0.028343 -0.079678
v -0.419266 -0.008948 -0.080859
v -0.396703 -0.024199 -0.074149
v -0.400676 -0.004804 -0.075330
v -0.614492 -0.060472 -0.120793
v -0.613774 -0.040654 -0.120476
v -0.632613 -0.059687 -0.128816
v -0.631895 -0.039869 -0.128498
v -0.606464 -0.060472 -0.138929
v -0.605746 -0.040655 -0.138611
v -0.624585 -0.059687 -0.146951
v -0.623867 -0.039869 -0.146633
v -1.664913 -0.056486 -0.276594
v -1.662731 -0.037024 -0.273456
v -1.676025 -0.052663 -0.292571
v -1.673843 -0.033202 -0.289433
v -1.648631 -0.056485 -0.287918
v -1.646448 -0.037024 -0.284780
v -1.659743 -0.052663 -0.303895
v -1.657560 -0.033202 -0.300757
v -0.082841 -0.024987 0.026344
v -0.086361 -0.005528 0.024822
v -0.100703 -0.028821 0.018622
v -0.104222 -0.009362 0.017101
v -0.074971 -0.024987 0.008139
v -0.078491 -0.005528 0.006617
v -0.092833 -0.028821 0.000417
v -0.096352 -0.009362 -0.001104
v -1.372635 -0.035158 -0.238792
v -1.356251 -0.023983 -0.238602
v -1.383809 -0.018773 -0.238922
v -1.367425 -0.007598 -0.238732
v -1.372404 -0.035158 -0.258624
v -1.356021 -0.023983 -0.258434
v -1.383579 -0.018773 -0.258754
v -1.367195 -0.007598 -0.258564
v -3.145178 -0.036924 -0.166190
v -3.144773 -0.017095 -0.166303
v -3.126085 -0.037344 -0.171540
v -3.125680 -0.017515 -0.171653
v -3.139826 -0.036924 -0.147092
v -3.139421 -0.017095 -0.147205
v -3.120733 -0.037344 -0.152443
v -3.120328 -0.017515 -0.152556
v -2.834641 -0.021324 -0.186926
v -2.831206 -0.017331 -0.206047
v -2.835348 -0.001898 -0.182996
v -2.831913 0.002096 -0.202116
v -2.854162 -0.021324 -0.190433
v -2.850727 -0.017331 -0.209553
v -2.854868 -0.001897 -0.186502
v -2.851433 0.002096 -0.205623
v -1.019845 -0.028478 -0.239139
v -1.019849 -0.009013 -0.242944
v -1.019822 -0.024673 -0.219675
v -1.019827 -0.005208 -0.223480
v -1.039678 -0.028478 -0.239117
v -1.039682 -0.009013 -0.242922
v -1.039655 -0.024673 -0.219652
v -1.039660 -0.005208 -0.223457
v -1.712707 -0.013176 -0.300421
v -1.710607 0.006544 -0.300645
v -1.693098 -0.015289 -0.302517
v -1.690998 0.004432 -0.302741
v -1.710599 -0.013176 -0.280700
v -1.708499 0.006544 -0.280924
v -1.690990 -0.015289 -0.282796
v -1.688890 0.004432 -0.283020
v -3.844333 -0.124212 -0.095889
v -3.854865 -0.107670 -0.098857
v -3.828411 -0.113270 -0.091403
v -3.838943 -0.096728 -0.094370
v -3.849711 -0.124212 -0.076799
v -3.860243 -0.107670 -0.079767
v -3.833790 -0.113270 -0.072313
v -3.844321 -0.096728 -0.075281
v -1.024399 -0.055032 -0.256317
v -1.019853 -0.038611 -0.246167
v -1.017686 -0.066154 -0.241330
v -1.013140 -0.049733 -0.231180
v -1.042499 -0.055032 -0.248210
v -1.037953 -0.038611 -0.238060
v -1.035786 -0.066154 -0.233223
v -1.031240 -0.049733 -0.223073
v -6.399436 -0.607943 -0.112981
v -6.404836 -0.588917 -0.111489
v -6.417776 -0.613545 -0.107914
v -6.423175 -0.594519 -0.106422
v -6.404718 -0.607943 -0.132097
v -6.410118 -0.588918 -0.130606
v -6.423057 -0.613545 -0.127031
v -6.428456 -0.594519 -0.125539
v -2.550854 -0.039260 -0.259340
v -2.552189 -0.019473 -0.259537
v -2.531278 -0.037910 -0.256456
v -2.532614 -0.018124 -0.256652
v -2.553745 -0.039260 -0.239719
v -2.555080 -0.019473 -0.239915
v -2.534169 -0.037911 -0.236834
v -2.535505 -0.018123 -0.237031
v -0.615632 -0.047410 -0.163916
v -0.616233 -0.027631 -0.162583
v -0.607508 -0.045948 -0.181950
v -0.608109 -0.026169 -0.180616
v -0.597550 -0.047410 -0.155770
v -0.598150 -0.027631 -0.154436
v -0.589425 -0.045948 -0.173803
v -0.590026 -0.026169 -0.172470
v -1.840837 -0.014289 -0.316060
v -1.822917 -0.006292 -0.318939
v -1.832941 -0.032438 -0.317329
v -1.815021 -0.024441 -0.320207
v -1.837691 -0.014289 -0.296478
v -1.819772 -0.006292 -0.299357
v -1.829795 -0.032438 -0.297747
v -1.811876 -0.024441 -0.300625
v -5.768181 -0.335740 -0.182095
v -5.775455 -0.317328 -0.180908
v -5.786353 -0.343112 -0.179129
v -5.793628 -0.324699 -0.177942
v -5.771376 -0.335741 -0.201669
v -5.778651 -0.317328 -0.200482
v -5.789548 -0.343112 -0.198703
v -5.796823 -0.324699 -0.197516
v -1.639408 -0.024642 -0.311885
v -1.641040 -0.004878 -0.312183
v -1.619966 -0.022983 -0.308335
v -1.621598 -0.003220 -0.308633
v -1.642970 -0.024642 -0.292374
v -1.644602 -0.004878 -0.292672
v -1.623528 -0.022983 -0.288825
v -1.625160 -0.003220 -0.289123
v -6.084282 -0.497280 -0.152564
v -6.096138 -0.481882 -0.148595
v -6.069682 -0.484779 -0.157452
v -6.081537 -0.469381 -0.153483
v -6.077987 -0.497280 -0.133757
v -6.089841 -0.481883 -0.129788
v -6.063386 -0.484778 -0.138645
v -6.075240 -0.469381 -0.134676
v -1.734280 -0.011858 -0.298488
v -1.732884 0.007911 -0.297722
v -1.716950 -0.013450 -0.288975
v -1.715555 0.006319 -0.288209
v -1.743824 -0.011858 -0.281102
v -1.742428 0.007911 -0.280336
v -1.726494 -0.013450 -0.271589
v -1.725099 0.006319 -0.270823
v -5.626528 -0.333752 -0.197850
v -5.624484 -0.314028 -0.197448
v -5.607175 -0.335834 -0.194045
v -5.605131 -0.316111 -0.193643
v -5.630354 -0.333752 -0.178390
v -5.628311 -0.314029 -0.177988
v -5.611001 -0.335835 -0.174584
v -5.608958 -0.316111 -0.174182
v -2.254873 -0.026572 -0.265038
v -2.253505 -0.006787 -0.265224
v -2.235267 -0.027952 -0.267692
v -2.233899 -0.008167 -0.267878
v -2.252213 -0.026572 -0.245385
v -2.250845 -0.006787 -0.245570
v -2.232606 -0.027952 -0.248039
v -2.231239 -0.008167 -0.248224
v -5.309111 -0.285231 -0.162253
v -5.316282 -0.266886 -0.164576
v -5.291658 -0.277692 -0.156600
v -5.298830 -0.259348 -0.158923
v -5.315222 -0.285231 -0.143385
v -5.322393 -0.266886 -0.145708
v -5.297771 -0.277692 -0.137732
v -5.304942 -0.259348 -0.140055
v -4.919358 -0.261419 -0.145746
v -4.916104 -0.241871 -0.146565
v -4.900402 -0.264773 -0.150518
v -4.897149 -0.245226 -0.151337
v -4.914516 -0.261419 -0.126513
v -4.911263 -0.241872 -0.127332
v -4.895560 -0.264773 -0.131285
v -4.892307 -0.245226 -0.132104
v -0.671105 -0.068062 -0.178188
v -0.671983 -0.048250 -0.178446
v -0.652100 -0.067146 -0.172590
v -0.652978 -0.047334 -0.172848
v -0.676709 -0.068062 -0.159163
v -0.677587 -0.048250 -0.159422
v -0.657704 -0.067146 -0.153565
v -0.658582 -0.047334 -0.153823
v -1.206121 -0.062990 -0.239808
v -1.204905 -0.043729 -0.244381
v -1.201172 -0.067722 -0.258421
v -1.199955 -0.048462 -0.262994
v -1.186954 -0.062990 -0.234711
v -1.185738 -0.043729 -0.239284
v -1.182005 -0.067722 -0.253324
v -1.180789 -0.048462 -0.257897
v -5.683933 -0.353428 -0.193393
v -5.692045 -0.335373 -0.194626
v -5.666082 -0.345224 -0.190680
v -5.674193 -0.327168 -0.191913
v -5.686913 -0.353429 -0.173785
v -5.695024 -0.335372 -0.175018
v -5.669062 -0.345224 -0.171072
v -5.677174 -0.327168 -0.172305
v -5.077821 -0.274218 -0.163660
v -5.081200 -0.254675 -0.163663
v -5.058278 -0.270839 -0.163638
v -5.061657 -0.251296 -0.163642
v -5.077843 -0.274218 -0.143826
v -5.081222 -0.254675 -0.143830
v -5.058300 -0.270839 -0.143805
v -5.061679 -0.251296 -0.143809
v -0.165020 -0.017619 -0.014774
v -0.167885 0.001986 -0.015658
v -0.183753 -0.020617 -0.020554
v -0.186619 -0.001012 -0.021438
v -0.159172 -0.017619 -0.033725
v -0.162038 0.001986 -0.034609
v -0.177906 -0.020617 -0.039505
v -0.180771 -0.001012 -0.040389
v -4.365090 -0.179177 -0.082452
v -4.363407 -0.159416 -0.082367
v -4.384826 -0.177492 -0.083456
v -4.383143 -0.157731 -0.083371
v -4.364083 -0.179177 -0.102260
v -4.362400 -0.159416 -0.102174
v -4.383819 -0.177492 -0.103264
v -4.382136 -0.157731 -0.103178
v -1.258866 -0.034285 -0.228091
v -1.252836 -0.015638 -0.225050
v -1.275515 -0.027532 -0.236490
v -1.269486 -0.008884 -0.233449
v -1.249933 -0.034286 -0.245799
v -1.243904 -0.015638 -0.242757
v -1.266583 -0.027532 -0.254198
v -1.260553 -0.008884 -0.251156
v -4.849935 -0.254427 -0.155815
v -4.855831 -0.235493 -0.156075
v -4.831018 -0.248525 -0.154979
v -4.836915 -0.229590 -0.155239
v -4.850810 -0.254427 -0.136001
v -4.856707 -0.235493 -0.136261
v -4.831894 -0.248525 -0.135165
v -4.837790 -0.229590 -0.135425
v -5.873538 -0.405364 -0.193554
v -5.881828 -0.387352 -0.193968
v -5.855548 -0.397064 -0.192655
v -5.863838 -0.379052 -0.193069
v -5.874527 -0.405364 -0.173745
v -5.882818 -0.387352 -0.174160
v -5.856538 -0.397064 -0.172847
v -5.864827 -0.379052 -0.173261
v -2.698030 -0.000538 -0.236599
v -2.695452 0.019126 -0.236500
v -2.678379 -0.003118 -0.235843
v -2.675802 0.016547 -0.235744
v -2.698792 -0.000538 -0.216781
v -2.696214 0.019126 -0.216681
v -2.679141 -0.003118 -0.216025
v -2.676564 0.016547 -0.215926
v -5.069500 -0.244067 -0.178093
v -5.066814 -0.224418 -0.177850
v -5.049932 -0.246764 -0.176319
v -5.047245 -0.227115 -0.176076
v -5.071291 -0.244067 -0.158341
v -5.068605 -0.224418 -0.158098
v -5.051722 -0.246764 -0.156567
v -5.049036 -0.227115 -0.156324
v -1.327943 -0.023559 -0.282807
v -1.326348 -0.003791 -0.282629
v -1.308297 -0.025164 -0.280613
v -1.306702 -0.005396 -0.280435
v -1.330145 -0.023559 -0.263097
v -1.328550 -0.003791 -0.262919
v -1.310499 -0.025164 -0.260902
v -1.308904 -0.005396 -0.260724
v -6.875125 -0.692534 -0.063998
v -6.874714 -0.672709 -0.064387
v -6.860713 -0.693100 -0.077610
v -6.860302 -0.673275 -0.077999
v -6.861508 -0.692534 -0.049579
v -6.861097 -0.672709 -0.049968
v -6.847095 -0.693100 -0.063191
v -6.846684 -0.673275 -0.063580
v -1.039654 -0.032765 -0.216529
v -1.046094 -0.026563 -0.198826
v -1.041775 -0.051603 -0.210701
v -1.048214 -0.045402 -0.192997
v -1.058293 -0.032765 -0.223309
v -1.064732 -0.026563 -0.205605
v -1.060413 -0.051604 -0.217481
v -1.066852 -0.045402 -0.199777
v -1.138643 -0.024806 -0.253597
v -1.137832 -0.004990 -0.253512
v -1.118934 -0.025621 -0.251535
v -1.118123 -0.005805 -0.251450
v -1.140706 -0.024806 -0.233871
v -1.139895 -0.004990 -0.233787
v -1.120998 -0.025621 -0.231809
v -1.120187 -0.005805 -0.231725
v -1.343555 -0.051071 -0.241927
v -1.343116 -0.038868 -0.257555
v -1.343898 -0.035437 -0.229728
v -1.343459 -0.023233 -0.245356
v -1.363380 -0.051071 -0.242484
v -1.362941 -0.038868 -0.258112
v -1.363723 -0.035437 -0.230286
v -1.363284 -0.023233 -0.245914
v -4.521342 -0.199444 -0.100351
v -4.517390 -0.188771 -0.084109
v -4.518819 -0.216160 -0.089980
v -4.514867 -0.205487 -0.073738
v -4.540613 -0.199444 -0.095663
v -4.536662 -0.188770 -0.079420
v -4.538090 -0.216160 -0.085292
v -4.534138 -0.205487 -0.069049
v -4.435701 -0.186214 -0.092375
v -4.434411 -0.166424 -0.092552
v -4.455308 -0.184912 -0.089684
v -4.454018 -0.165121 -0.089861
v -4.438398 -0.186214 -0.112024
v -4.437109 -0.166424 -0.112201
v -4.458005 -0.184912 -0.109333
v -4.456715 -0.165122 -0.109510
v -1.205401 -0.034681 -0.220532
v -1.204946 -0.014853 -0.220417
v -1.224625 -0.034211 -0.225387
v -1.224169 -0.014384 -0.225273
v -1.200543 -0.034681 -0.239761
v -1.200089 -0.014853 -0.239646
v -1.219768 -0.034211 -0.244617
v -1.219312 -0.014383 -0.244502
v -1.608006 -0.037091 -0.313299
v -1.611928 -0.017655 -0.313807
v -1.588732 -0.033137 -0.310804
v -1.592653 -0.013702 -0.311312
v -1.610552 -0.037090 -0.293630
v -1.614473 -0.017655 -0.294138
v -1.591278 -0.033137 -0.291135
v -1.595199 -0.013702 -0.291643
v -6.119029 -0.464956 -0.148836
v -6.134559 -0.452688 -0.147548
v -6.131256 -0.480540 -0.147822
v -6.146785 -0.468271 -0.146533
v -6.120669 -0.464957 -0.168601
v -6.136199 -0.452688 -0.167313
v -6.132895 -0.480540 -0.167587
v -6.148426 -0.468271 -0.166298
v -5.012066 -0.267702 -0.151764
v -5.009424 -0.248049 -0.152149
v -4.992619 -0.270371 -0.154601
v -4.989977 -0.250719 -0.154987
v -5.009202 -0.267702 -0.132139
v -5.006560 -0.248049 -0.132524
v -4.989755 -0.270372 -0.134976
v -4.987113 -0.250719 -0.135361
v -1.865054 -0.020270 -0.270135
v -1.856288 -0.011084 -0.254899
v -1.869634 -0.002692 -0.278097
v -1.860869 0.006493 -0.262861
v -1.847863 -0.020270 -0.280025
v -1.839097 -0.011084 -0.264789
v -1.852443 -0.002692 -0.287987
v -1.843678 0.006493 -0.272751
v -0.836133 -0.055528 -0.215334
v -0.825740 -0.038669 -0.216382
v -0.819359 -0.065974 -0.217026
v -0.808966 -0.049115 -0.218075
v -0.834142 -0.055528 -0.195601
v -0.823749 -0.038669 -0.196649
v -0.817367 -0.065974 -0.197293
v -0.806975 -0.049115 -0.198342
v -5.677082 -0.319718 -0.170634
v -5.668060 -0.302121 -0.169112
v -5.659729 -0.328867 -0.167707
v -5.650708 -0.311270 -0.166185
v -5.680381 -0.319718 -0.151077
v -5.671359 -0.302121 -0.149555
v -5.663029 -0.328867 -0.148150
v -5.654007 -0.311270 -0.146628
v -2.966272 -0.019243 -0.192924
v -2.973233 -0.000893 -0.190058
v -2.949305 -0.011715 -0.199911
v -2.956266 0.006634 -0.197045
v -2.958721 -0.019243 -0.174585
v -2.965682 -0.000894 -0.171719
v -2.941754 -0.011715 -0.181571
v -2.948714 0.006634 -0.178705
v -6.432883 -0.614165 -0.069417
v -6.421730 -0.597807 -0.070587
v -6.449152 -0.602951 -0.067711
v -6.438000 -0.586593 -0.068880
v -6.434951 -0.614165 -0.089142
v -6.423799 -0.597807 -0.090311
v -6.451221 -0.602951 -0.087435
v -6.440068 -0.586593 -0.088605
v -3.645319 -0.075071 -0.125680
v -3.651044 -0.056111 -0.124629
v -3.663966 -0.080892 -0.122256
v -3.669692 -0.061933 -0.121204
v -3.648901 -0.075071 -0.145187
v -3.654626 -0.056111 -0.144136
v -3.667549 -0.080892 -0.141763
v -3.673274 -0.061933 -0.140711
v -0.952226 -0.033785 -0.242575
v -0.942401 -0.016563 -0.242117
v -0.935023 -0.043621 -0.241773
v -0.925197 -0.026399 -0.241315
v -0.953150 -0.033785 -0.222763
v -0.943324 -0.016563 -0.222305
v -0.935947 -0.043621 -0.221962
v -0.926121 -0.026399 -0.221503
v -2.964074 -0.010209 -0.220185
v -2.954758 -0.007793 -0.237526
v -2.962931 -0.029894 -0.222312
v -2.953615 -0.027479 -0.239654
v -2.946603 -0.010209 -0.210798
v -2.937287 -0.007793 -0.228139
v -2.945460 -0.029894 -0.212926
v -2.936143 -0.027479 -0.230267
v -6.866832 -0.705469 -0.068362
v -6.847642 -0.703005 -0.072723
v -6.869236 -0.685790 -0.067816
v -6.850046 -0.683326 -0.072177
v -6.871228 -0.705469 -0.087702
v -6.852038 -0.703005 -0.092063
v -6.873631 -0.685790 -0.087156
v -6.854441 -0.683325 -0.091517
v -1.386778 -0.055277 -0.293376
v -1.388274 -0.035500 -0.293494
v -1.367063 -0.053776 -0.291829
v -1.368558 -0.034000 -0.291946
v -1.388330 -0.055277 -0.273604
v -1.389826 -0.035500 -0.273721
v -1.368615 -0.053777 -0.272056
v -1.370110 -0.034000 -0.272174
v -3.783829 -0.096427 -0.095341
v -3.784633 -0.076615 -0.094904
v -3.801241 -0.097342 -0.085889
v -3.802045 -0.077530 -0.085453
v -3.793290 -0.096427 -0.112771
v -3.794095 -0.076615 -0.112335
v -3.810703 -0.097342 -0.103320
v -3.811507 -0.077530 -0.102883
v -6.544343 -0.671094 -0.070739
v -6.547790 -0.651644 -0.068967
v -6.527044 -0.667219 -0.079630
v -6.530490 -0.647768 -0.077859
v -6.535277 -0.671094 -0.053099
v -6.538723 -0.651643 -0.051328
v -6.517977 -0.667219 -0.061991
v -6.521424 -0.647768 -0.060220
v -2.893709 -0.030670 -0.219772
v -2.903590 -0.013650 -0.217315
v -2.910225 -0.040852 -0.215666
v -2.920107 -0.023832 -0.213209
v -2.898494 -0.030669 -0.239019
v -2.908376 -0.013650 -0.236563
v -2.915011 -0.040852 -0.234913
v -2.924892 -0.023832 -0.232456
v -5.933521 -0.424160 -0.161997
v -5.935303 -0.404408 -0.162139
v -5.913831 -0.422372 -0.160433
v -5.915613 -0.402620 -0.160574
v -5.935092 -0.424160 -0.142226
v -5.936874 -0.404408 -0.142368
v -5.915402 -0.422373 -0.140662
v -5.917184 -0.402620 -0.140803
v -5.147177 -0.277631 -0.173335
v -5.151493 -0.258273 -0.173328
v -5.127820 -0.273316 -0.173368
v -5.132135 -0.253958 -0.173361
v -5.147143 -0.277631 -0.153502
v -5.151459 -0.258273 -0.153495
v -5.127786 -0.273316 -0.153535
v -5.132101 -0.253958 -0.153528
v -5.891105 -0.369255 -0.164872
v -5.898573 -0.354081 -0.154513
v -5.899979 -0.382027 -0.152564
v -5.907448 -0.366852 -0.142205
v -5.907192 -0.369255 -0.176471
v -5.914661 -0.354082 -0.166112
v -5.916066 -0.382027 -0.164163
v -5.923536 -0.366853 -0.153804
v -3.832554 -0.101818 -0.084569
v -3.833879 -0.082035 -0.085070
v -3.851062 -0.103234 -0.091556
v -3.852387 -0.083451 -0.092056
v -3.825550 -0.101818 -0.103124
v -3.826875 -0.082035 -0.103625
v -3.844058 -0.103234 -0.110111
v -3.845382 -0.083451 -0.110611
v -6.144740 -0.519841 -0.135011
v -6.155770 -0.503412 -0.133665
v -6.128433 -0.508729 -0.137001
v -6.139463 -0.492301 -0.135655
v -6.142338 -0.519841 -0.115324
v -6.153368 -0.503412 -0.113978
v -6.126030 -0.508730 -0.117314
v -6.137060 -0.492301 -0.115968
v -2.721553 -0.024809 -0.232293
v -2.717287 -0.009214 -0.220806
v -2.716123 -0.037062 -0.217673
v -2.711857 -0.021467 -0.206187
v -2.740145 -0.024809 -0.225387
v -2.735878 -0.009214 -0.213901
v -2.734715 -0.037062 -0.210768
v -2.730449 -0.021467 -0.199281
v -4.396270 -0.184180 -0.104082
v -4.404246 -0.166136 -0.106118
v -4.413753 -0.192412 -0.108545
v -4.421729 -0.174368 -0.110582
v -4.391364 -0.184180 -0.123299
v -4.399340 -0.166136 -0.125335
v -4.408847 -0.192412 -0.127762
v -4.416823 -0.174368 -0.129798
v -4.613923 -0.217341 -0.082501
v -4.605155 -0.200121 -0.078036
v -4.629268 -0.207502 -0.090315
v -4.620501 -0.190282 -0.085850
v -4.604924 -0.217341 -0.100175
v -4.596155 -0.200121 -0.095710
v -4.620269 -0.207502 -0.107989
v -4.611501 -0.190281 -0.103524
v -5.450763 -0.268303 -0.165915
v -5.444299 -0.249662 -0.163892
v -5.468554 -0.261529 -0.171481
v -5.462090 -0.242889 -0.169458
v -5.444841 -0.268303 -0.184843
v -5.438376 -0.249662 -0.182820
v -5.462631 -0.261530 -0.190409
v -5.456167 -0.242889 -0.188387
v -5.939265 -0.384995 -0.149203
v -5.951165 -0.369159 -0.150179
v -5.955048 -0.396936 -0.150498
v -5.966949 -0.381099 -0.151474
v -5.937644 -0.384995 -0.168970
v -5.949543 -0.369159 -0.169946
v -5.953427 -0.396935 -0.170265
v -5.965327 -0.381099 -0.171241
v -0.530271 -0.060030 -0.156528
v -0.531011 -0.040211 -0.156707
v -0.511006 -0.059268 -0.151875
v -0.511747 -0.039449 -0.152054
v -0.534927 -0.060030 -0.137249
v -0.535667 -0.040211 -0.137428
v -0.515662 -0.059268 -0.132597
v -0.516402 -0.039449 -0.132775
v -3.313183 -0.031139 -0.154322
v -3.316754 -0.011661 -0.153206
v -3.331774 -0.034880 -0.148516
v -3.335346 -0.015403 -0.147401
v -3.319094 -0.031138 -0.173253
v -3.322666 -0.011661 -0.172138
v -3.337686 -0.034880 -0.167448
v -3.341258 -0.015403 -0.166333
v -6.903203 -0.716548 -0.089596
v -6.903779 -0.696724 -0.089579
v -6.883387 -0.715972 -0.090197
v -6.883963 -0.696147 -0.090179
v -6.902602 -0.716548 -0.069772
v -6.903178 -0.696724 -0.069755
v -6.882786 -0.715972 -0.070373
v -6.883362 -0.696147 -0.070355
v -2.744548 -0.003759 -0.224582
v -2.737064 0.014559 -0.225923
v -2.762578 0.003844 -0.221350
v -2.755095 0.022162 -0.222691
v -2.748047 -0.003759 -0.244104
v -2.740563 0.014559 -0.245445
v -2.766077 0.003844 -0.240872
v -2.758593 0.022162 -0.242213
v -0.614147 -0.038393 -0.156410
v -0.615267 -0.018600 -0.156991
v -0.631716 -0.039654 -0.165524
v -0.632836 -0.019862 -0.166105
v -0.605014 -0.038393 -0.174016
v -0.606134 -0.018600 -0.174597
v -0.622584 -0.039655 -0.183130
v -0.623704 -0.019862 -0.183711
v -3.449914 -0.082598 -0.134834
v -3.455280 -0.063537 -0.133732
v -3.431242 -0.077121 -0.138668
v -3.436608 -0.058059 -0.137566
v -3.445925 -0.082599 -0.115406
v -3.451291 -0.063537 -0.114304
v -3.427253 -0.077121 -0.119240
v -3.432619 -0.058059 -0.118138
v -5.654546 -0.302428 -0.163836
v -5.666528 -0.289856 -0.154258
v -5.664366 -0.317768 -0.155987
v -5.676348 -0.305196 -0.146409
v -5.666929 -0.302428 -0.179328
v -5.678912 -0.289856 -0.169750
v -5.676749 -0.317767 -0.171479
v -5.688732 -0.305196 -0.161901
v -1.327551 -0.059261 -0.244593
v -1.331061 -0.039752 -0.245252
v -1.346725 -0.062833 -0.248189
v -1.350236 -0.043324 -0.248848
v -1.323895 -0.059261 -0.264087
v -1.327405 -0.039752 -0.264745
v -1.343069 -0.062832 -0.267683
v -1.346580 -0.043324 -0.268341
v -6.885029 -0.695600 -0.053533
v -6.882352 -0.687088 -0.035821
v -6.883757 -0.713514 -0.045117
v -6.881080 -0.705002 -0.027404
v -6.904639 -0.695600 -0.050569
v -6.901963 -0.687088 -0.032857
v -6.903367 -0.713513 -0.042153
v -6.900690 -0.705002 -0.024441
v -6.205559 -0.534917 -0.138839
v -6.209577 -0.515498 -0.138488
v -6.224904 -0.538951 -0.137150
v -6.228923 -0.519532 -0.136800
v -6.207283 -0.534917 -0.158597
v -6.211301 -0.515498 -0.158246
v -6.226628 -0.538950 -0.156909
v -6.230647 -0.519532 -0.156558
v -1.764293 -0.051630 -0.269728
v -1.761971 -0.031935 -0.269927
v -1.783917 -0.049300 -0.268049
v -1.781595 -0.029605 -0.268248
v -1.765984 -0.051630 -0.289489
v -1.763662 -0.031935 -0.289688
v -1.785608 -0.049300 -0.287810
v -1.783286 -0.029605 -0.288009
v -3.118723 -0.015363 -0.180336
v -3.119134 0.004409 -0.181831
v -3.123970 -0.016914 -0.199399
v -3.124381 0.002858 -0.200894
v -3.099601 -0.015363 -0.185599
v -3.100012 0.004409 -0.187094
v -3.104847 -0.016914 -0.204662
v -3.105259 0.002858 -0.206157
v -6.410382 -0.595440 -0.080848
v -6.409197 -0.575643 -0.080757
v -6.430120 -0.594252 -0.082371
v -6.428936 -0.574455 -0.082280
v -6.408856 -0.595441 -0.100622
v -6.407671 -0.575643 -0.100531
v -6.428595 -0.594252 -0.102145
v -6.427410 -0.574455 -0.102054
v -1.291179 -0.058684 -0.284939
v -1.301486 -0.041944 -0.282318
v -1.274954 -0.048049 -0.289063
v -1.285262 -0.031308 -0.286443
v -1.286292 -0.058684 -0.265717
v -1.296600 -0.041944 -0.263097
v -1.270068 -0.048049 -0.269841
v -1.280375 -0.031309 -0.267221
v -4.372643 -0.201105 -0.132082
v -4.364908 -0.183180 -0.128590
v -4.356305 -0.209592 -0.124707
v -4.348570 -0.191667 -0.121215
v -4.380804 -0.201105 -0.114006
v -4.373068 -0.183179 -0.110514
v -4.364465 -0.209592 -0.106630
v -4.356730 -0.191666 -0.103138
v -2.396936 -0.010209 -0.270952
v -2.388489 0.007686 -0.269630
v -2.414617 -0.001660 -0.273720
v -2.406170 0.016236 -0.272398
v -2.393869 -0.010209 -0.290547
v -2.385422 0.007686 -0.289224
v -2.411549 -0.001660 -0.293315
v -2.403103 0.016236 -0.291992
v -4.193061 -0.195381 -0.114603
v -4.196560 -0.175889 -0.115690
v -4.174447 -0.191718 -0.108820
v -4.177945 -0.172226 -0.109907
v -4.198945 -0.195381 -0.095663
v -4.202444 -0.175889 -0.096750
v -4.180331 -0.191718 -0.089880
v -4.183829 -0.172226 -0.090967
v -2.784902 -0.032606 -0.227383
v -2.773685 -0.016308 -0.228759
v -2.768725 -0.043908 -0.229368
v -2.757508 -0.027610 -0.230744
v -2.782487 -0.032606 -0.207698
v -2.771270 -0.016308 -0.209074
v -2.766310 -0.043908 -0.209682
v -2.755093 -0.027610 -0.211058
v -5.921646 -0.409829 -0.195868
v -5.927136 -0.390772 -0.195633
v -5.902606 -0.404334 -0.196680
v -5.908096 -0.385277 -0.196446
v -5.920800 -0.409828 -0.176053
v -5.926290 -0.390772 -0.175818
v -5.901762 -0.404334 -0.176865
v -5.907251 -0.385277 -0.176631
v -3.640165 -0.110809 -0.128396
v -3.640022 -0.090977 -0.128374
v -3.620565 -0.110953 -0.125366
v -3.620423 -0.091121 -0.125344
v -3.643195 -0.110809 -0.108796
v -3.643052 -0.090976 -0.108773
v -3.623595 -0.110953 -0.105766
v -3.623452 -0.091121 -0.105744
v -0.639779 -0.059509 -0.125790
v -0.638779 -0.039705 -0.125371
v -0.658046 -0.058424 -0.133439
v -0.657045 -0.038620 -0.133020
v -0.632119 -0.059509 -0.144084
v -0.631119 -0.039705 -0.143665
v -0.650386 -0.058424 -0.151733
v -0.649385 -0.038620 -0.151314
v -0.017576 -0.021111 -0.010470
v -0.035071 -0.012972 -0.005885
v -0.009702 -0.003025 -0.012533
v -0.027197 0.005114 -0.007948
v -0.012548 -0.021112 0.008716
v -0.030044 -0.012972 0.013300
v -0.004675 -0.003025 0.006653
v -0.022170 0.005114 0.011237
v -3.329016 -0.074539 -0.160463
v -3.332189 -0.055030 -0.158831
v -3.311669 -0.070972 -0.169391
v -3.314842 -0.051462 -0.167758
v -3.319941 -0.074539 -0.142828
v -3.323114 -0.055030 -0.141196
v -3.302594 -0.070972 -0.151756
v -3.305766 -0.051462 -0.150123
v -6.248085 -0.542605 -0.156450
v -6.235859 -0.527454 -0.152662
v -6.233613 -0.555403 -0.151966
v -6.221387 -0.540252 -0.148177
v -6.253955 -0.542604 -0.137506
v -6.241730 -0.527454 -0.133717
v -6.239484 -0.555403 -0.133021
v -6.227258 -0.540252 -0.129233
v -6.880761 -0.712157 -0.070092
v -6.880768 -0.692325 -0.070363
v -6.881247 -0.712428 -0.089918
v -6.881253 -0.692596 -0.090189
v -6.860934 -0.712157 -0.070578
v -6.860940 -0.692326 -0.070849
v -6.861419 -0.712427 -0.090403
v -6.861426 -0.692596 -0.090674
v -0.378746 -0.035553 -0.058858
v -0.380685 -0.015839 -0.059827
v -0.396380 -0.037721 -0.067673
v -0.398318 -0.018006 -0.068642
v -0.369878 -0.035553 -0.076597
v -0.371816 -0.015839 -0.077567
v -0.387511 -0.037721 -0.085413
v -0.389450 -0.018006 -0.086382
v -6.246149 -0.539745 -0.113674
v -6.254471 -0.521826 -0.111942
v -6.228605 -0.531244 -0.117326
v -6.236928 -0.513325 -0.115593
v -6.242107 -0.539745 -0.094257
v -6.250430 -0.521826 -0.092525
v -6.224564 -0.531244 -0.097909
v -6.232886 -0.513325 -0.096176
v -1.525578 -0.032655 -0.306661
v -1.535035 -0.015875 -0.311387
v -1.510567 -0.022083 -0.299160
v -1.520024 -0.005303 -0.303886
v -1.534443 -0.032655 -0.288920
v -1.543900 -0.015875 -0.293645
v -1.519432 -0.022083 -0.281419
v -1.528889 -0.005303 -0.286144
v -2.242944 -0.013402 -0.268066
v -2.234950 0.004721 -0.267062
v -2.224963 -0.021459 -0.265808
v -2.216969 -0.003337 -0.264804
v -2.245416 -0.013402 -0.248388
v -2.237422 0.004721 -0.247384
v -2.227435 -0.021459 -0.246129
v -2.219440 -0.003337 -0.245125
v -4.648974 -0.214240 -0.121560
v -4.645518 -0.194719 -0.122134
v -4.668233 -0.210737 -0.118364
v -4.664776 -0.191215 -0.118938
v -4.652222 -0.214240 -0.141126
v -4.648765 -0.194719 -0.141699
v -4.671479 -0.210736 -0.137930
v -4.668023 -0.191215 -0.138503
v -3.375094 -0.040155 -0.129090
v -3.377125 -0.020426 -0.129083
v -3.394823 -0.042186 -0.129025
v -3.396853 -0.022458 -0.129018
v -3.375159 -0.040155 -0.148923
v -3.377190 -0.020426 -0.148916
v -3.394887 -0.042186 -0.148858
v -3.396918 -0.022458 -0.148851
v -6.319399 -0.593569 -0.137137
v -6.328891 -0.576155 -0.137016
v -6.301986 -0.584076 -0.137358
v -6.311479 -0.566662 -0.137238
v -6.319147 -0.593569 -0.117305
v -6.328639 -0.576154 -0.117184
v -6.301734 -0.584076 -0.117527
v -6.311226 -0.566662 -0.117406
v -6.898826 -0.733267 -0.078437
v -6.898285 -0.713443 -0.078240
v -6.880197 -0.733842 -0.071656
v -6.879657 -0.714017 -0.071459
v -6.905610 -0.733268 -0.059800
v -6.905070 -0.713442 -0.059604
v -6.886981 -0.733842 -0.053019
v -6.886441 -0.714017 -0.052822
v -4.834535 -0.225251 -0.144559
v -4.840210 -0.206843 -0.139837
v -4.820383 -0.217868 -0.156331
v -4.826059 -0.199460 -0.151609
v -4.821851 -0.225251 -0.129311
v -4.827527 -0.206843 -0.124590
v -4.807700 -0.217868 -0.141083
v -4.813375 -0.199460 -0.136362
v -1.100644 -0.062366 -0.261061
v -1.102895 -0.042663 -0.261346
v -1.081098 -0.060097 -0.258580
v -1.083348 -0.040394 -0.258866
v -1.103140 -0.062366 -0.241385
v -1.105391 -0.042663 -0.241671
v -1.083594 -0.060097 -0.238905
v -1.085845 -0.040394 -0.239191
v -0.215635 -0.020823 -0.058093
v -0.216897 -0.001117 -0.059949
v -0.204554 -0.018578 -0.041799
v -0.205816 0.001127 -0.043654
v -0.232035 -0.020823 -0.046941
v -0.233297 -0.001117 -0.048796
v -0.220954 -0.018578 -0.030646
v -0.222216 0.001127 -0.032502
v -3.485477 -0.061375 -0.127818
v -3.484264 -0.041579 -0.127937
v -3.465777 -0.062594 -0.129756
v -3.464564 -0.042799 -0.129875
v -3.483535 -0.061375 -0.108080
v -3.482322 -0.041580 -0.108199
v -3.463835 -0.062594 -0.110018
v -3.462622 -0.042798 -0.110138
v -0.174966 -0.037012 -0.000489
v -0.176022 -0.017212 -0.000941
v -0.193164 -0.038161 -0.008290
v -0.194220 -0.018361 -0.008743
v -0.167152 -0.037012 -0.018718
v -0.168208 -0.017212 -0.019170
v -0.185350 -0.038161 -0.026519
v -0.186406 -0.018361 -0.026972
v -3.152832 -0.019271 -0.179088
v -3.162055 -0.001800 -0.180832
v -3.170000 -0.028657 -0.182334
v -3.179223 -0.011186 -0.184077
v -3.149148 -0.019271 -0.198576
v -3.158371 -0.001800 -0.200320
v -3.166316 -0.028657 -0.201821
v -3.175539 -0.011186 -0.203565
v -6.096375 -0.455969 -0.150884
v -6.109869 -0.441459 -0.150026
v -6.110855 -0.469490 -0.149964
v -6.124350 -0.454980 -0.149106
v -6.097633 -0.455969 -0.170677
v -6.111126 -0.441459 -0.169819
v -6.112113 -0.469490 -0.169757
v -6.125607 -0.454980 -0.168899
v -4.552880 -0.222547 -0.113966
v -4.548506 -0.211536 -0.098061
v -4.549960 -0.239043 -0.103349
v -4.545586 -0.228031 -0.087444
v -4.572003 -0.222547 -0.108707
v -4.567629 -0.211536 -0.092802
v -4.569083 -0.239043 -0.098090
v -4.564709 -0.228031 -0.082185
v -5.812088 -0.350746 -0.180800
v -5.819863 -0.332523 -0.179904
v -5.830190 -0.358574 -0.178713
v -5.837966 -0.340352 -0.177816
v -5.814359 -0.350746 -0.200503
v -5.822135 -0.332523 -0.199606
v -5.832461 -0.358574 -0.198416
v -5.840238 -0.340352 -0.197519
v -2.398978 -0.040795 -0.257915
v -2.395761 -0.021398 -0.255317
v -2.414068 -0.036660 -0.270103
v -2.410851 -0.017263 -0.267505
v -2.386516 -0.040795 -0.273344
v -2.383299 -0.021398 -0.270746
v -2.401606 -0.036660 -0.285532
v -2.398389 -0.017263 -0.282934
v -5.033409 -0.237205 -0.171237
v -5.034539 -0.217405 -0.171378
v -5.013762 -0.236066 -0.168773
v -5.014893 -0.216266 -0.168914
v -5.035877 -0.237205 -0.151558
v -5.037007 -0.217405 -0.151699
v -5.016231 -0.236066 -0.149094
v -5.017361 -0.216266 -0.149235
v -1.134301 -0.046710 -0.243074
v -1.137739 -0.040053 -0.261437
v -1.135526 -0.065393 -0.249617
v -1.138964 -0.058736 -0.267981
v -1.114806 -0.046710 -0.246724
v -1.118245 -0.040053 -0.265087
v -1.116031 -0.065393 -0.253267
v -1.119470 -0.058736 -0.271631
v -2.179587 -0.004494 -0.278599
v -2.172953 0.014062 -0.276351
v -2.162013 -0.011498 -0.272644
v -2.155379 0.007057 -0.270397
v -2.185951 -0.004493 -0.259815
v -2.179317 0.014062 -0.257567
v -2.168378 -0.011498 -0.253860
v -2.161744 0.007057 -0.251612
v -1.506838 -0.025684 -0.261336
v -1.500612 -0.008253 -0.268459
v -1.518309 -0.016223 -0.248211
v -1.512083 0.001208 -0.255335
v -1.521771 -0.025684 -0.274387
v -1.515545 -0.008253 -0.281511
v -1.533242 -0.016223 -0.261263
v -1.527016 0.001208 -0.268386
v -0.270092 -0.021192 -0.051030
v -0.272333 -0.001488 -0.050699
v -0.289582 -0.023457 -0.048146
v -0.291824 -0.003754 -0.047814
v -0.272995 -0.021192 -0.070650
v -0.275236 -0.001489 -0.070318
v -0.292485 -0.023457 -0.067765
v -0.294727 -0.003754 -0.067434
v -0.182499 -0.026014 -0.005168
v -0.187080 -0.006844 -0.007373
v -0.199773 -0.031098 -0.013482
v -0.204354 -0.011928 -0.015687
v -0.173898 -0.026014 -0.023039
v -0.178479 -0.006844 -0.025244
v -0.191172 -0.031099 -0.031353
v -0.195753 -0.011928 -0.033558
v -5.888751 -0.413486 -0.167953
v -5.897143 -0.395611 -0.166104
v -5.871294 -0.404891 -0.171800
v -5.879688 -0.387017 -0.169951
v -5.884482 -0.413486 -0.148585
v -5.892875 -0.395611 -0.146736
v -5.867026 -0.404891 -0.152432
v -5.875419 -0.387017 -0.150582
v -4.254796 -0.167643 -0.071126
v -4.256042 -0.147852 -0.071468
v -4.273881 -0.168936 -0.076363
v -4.275128 -0.149145 -0.076705
v -4.249548 -0.167643 -0.090252
v -4.250794 -0.147852 -0.090594
v -4.268633 -0.168936 -0.095489
v -4.269880 -0.149145 -0.095831
v -6.397468 -0.610210 -0.113063
v -6.403118 -0.591257 -0.111562
v -6.415785 -0.616054 -0.108197
v -6.421434 -0.597102 -0.106696
v -6.402560 -0.610210 -0.132231
v -6.408209 -0.591257 -0.130730
v -6.420877 -0.616055 -0.127365
v -6.426526 -0.597102 -0.125864
v -3.966599 -0.154340 -0.092786
v -3.973366 -0.135702 -0.092380
v -3.947994 -0.147561 -0.093905
v -3.954762 -0.128923 -0.093498
v -3.965409 -0.154341 -0.072989
v -3.972176 -0.135702 -0.072582
v -3.946804 -0.147561 -0.074107
v -3.953571 -0.128923 -0.073701
v -1.127354 -0.063521 -0.218975
v -1.127371 -0.043688 -0.218980
v -1.146182 -0.063539 -0.225207
v -1.146199 -0.043706 -0.225213
v -1.121122 -0.063521 -0.237803
v -1.121139 -0.043688 -0.237809
v -1.139950 -0.063539 -0.244036
v -1.139967 -0.043706 -0.244041
v -1.345617 -0.049438 -0.234648
v -1.344708 -0.029626 -0.234507
v -1.365195 -0.048518 -0.237681
v -1.364286 -0.028706 -0.237540
v -1.342581 -0.049438 -0.254247
v -1.341672 -0.029626 -0.254106
v -1.362159 -0.048518 -0.257280
v -1.361250 -0.028706 -0.257139
v -4.010636 -0.155865 -0.127682
v -4.015419 -0.136618 -0.127504
v -3.991402 -0.151079 -0.128401
v -3.996185 -0.131832 -0.128222
v -4.009895 -0.155865 -0.107863
v -4.014678 -0.136618 -0.107685
v -3.990662 -0.151079 -0.108582
v -3.995444 -0.131832 -0.108403
v -5.232185 -0.258630 -0.192227
v -5.234437 -0.238928 -0.192564
v -5.212701 -0.256354 -0.189313
v -5.214952 -0.236651 -0.189650
v -5.235120 -0.258630 -0.172613
v -5.237371 -0.238928 -0.172949
v -5.215634 -0.256353 -0.169698
v -5.217886 -0.236651 -0.170035
v -2.929256 -0.032726 -0.195681
v -2.930393 -0.012928 -0.195357
v -2.910217 -0.031543 -0.201107
v -2.911354 -0.011746 -0.200783
v -2.923821 -0.032726 -0.176607
v -2.924958 -0.012928 -0.176283
v -2.904781 -0.031544 -0.182033
v -2.905918 -0.011745 -0.181709
v -5.643261 -0.302245 -0.160382
v -5.645151 -0.282502 -0.160391
v -5.663003 -0.304136 -0.160474
v -5.664894 -0.284393 -0.160483
v -5.643168 -0.302245 -0.180215
v -5.645059 -0.282502 -0.180224
v -5.662911 -0.304135 -0.180307
v -5.664802 -0.284393 -0.180316
v -4.115060 -0.167252 -0.086045
v -4.117433 -0.147562 -0.085895
v -4.095409 -0.164875 -0.087284
v -4.097782 -0.145185 -0.087135
v -4.113811 -0.167252 -0.066251
v -4.116184 -0.147563 -0.066102
v -4.094160 -0.164875 -0.067491
v -4.096533 -0.145185 -0.067341
v -6.405441 -0.628907 -0.123301
v -6.414088 -0.611069 -0.122672
v -6.387650 -0.620237 -0.124596
v -6.396297 -0.602400 -0.123966
v -6.404002 -0.628907 -0.103520
v -6.412649 -0.611069 -0.102891
v -6.386210 -0.620237 -0.104815
v -6.394857 -0.602400 -0.104186
v -2.079611 -0.019229 -0.294016
v -2.075552 0.000177 -0.294531
v -2.098863 -0.015138 -0.291575
v -2.094805 0.004269 -0.292090
v -2.082105 -0.019229 -0.313692
v -2.078047 0.000178 -0.314207
v -2.101358 -0.015138 -0.311251
v -2.097300 0.004268 -0.311766
v -2.529313 -0.023886 -0.242405
v -2.533938 -0.004616 -0.241624
v -2.510311 -0.019195 -0.245614
v -2.514937 0.000076 -0.244833
v -2.526010 -0.023886 -0.222849
v -2.530636 -0.004616 -0.222068
v -2.507009 -0.019194 -0.226058
v -2.511635 0.000076 -0.225277
v -3.979950 -0.156020 -0.127201
v -3.977473 -0.136372 -0.126125
v -3.961927 -0.158721 -0.119376
v -3.959450 -0.139072 -0.118301
v -3.987848 -0.156020 -0.109008
v -3.985371 -0.136372 -0.107933
v -3.969825 -0.158721 -0.101184
v -3.967348 -0.139072 -0.100108
v -2.085034 -0.013272 -0.280638
v -2.078436 0.002656 -0.270835
v -2.076140 -0.025089 -0.267423
v -2.069542 -0.009160 -0.257620
v -2.101488 -0.013272 -0.269563
v -2.094889 0.002656 -0.259760
v -2.092593 -0.025089 -0.256349
v -2.085995 -0.009160 -0.246546
v -2.090331 -0.045304 -0.290522
v -2.091494 -0.025522 -0.289691
v -2.074234 -0.043874 -0.302020
v -2.075397 -0.024093 -0.301189
v -2.078803 -0.045304 -0.274383
v -2.079966 -0.025522 -0.273552
v -2.062706 -0.043874 -0.285881
v -2.063869 -0.024093 -0.285050
v -2.305897 -0.023503 -0.283052
v -2.302760 -0.003924 -0.283486
v -2.325292 -0.020336 -0.280372
v -2.322154 -0.000757 -0.280805
v -2.308613 -0.023503 -0.302699
v -2.305475 -0.003924 -0.303132
v -2.328007 -0.020336 -0.300018
v -2.324870 -0.000757 -0.300452
v -0.988005 -0.047044 -0.196077
v -0.993658 -0.028117 -0.194295
v -1.006055 -0.052972 -0.190385
v -1.011708 -0.034045 -0.188602
v -0.993970 -0.047044 -0.214992
v -0.999623 -0.028117 -0.213209
v -1.012020 -0.052972 -0.209300
v -1.017673 -0.034045 -0.207517
v -0.881116 -0.067893 -0.218600
v -0.880674 -0.048068 -0.218238
v -0.865792 -0.068465 -0.206023
v -0.865350 -0.048640 -0.205661
v -0.893699 -0.067893 -0.203269
v -0.893257 -0.048068 -0.202907
v -0.878374 -0.068465 -0.190692
v -0.877932 -0.048640 -0.190330
v -0.761790 -0.029163 -0.203904
v -0.749822 -0.013394 -0.205108
v -0.746100 -0.041192 -0.205482
v -0.734132 -0.025422 -0.206685
v -0.759807 -0.029163 -0.184171
v -0.747838 -0.013394 -0.185374
v -0.744117 -0.041192 -0.185748
v -0.732148 -0.025422 -0.186951
v -4.489982 -0.229906 -0.125287
v -4.494149 -0.210522 -0.125762
v -4.470721 -0.225712 -0.123096
v -4.474888 -0.206328 -0.123570
v -4.492224 -0.229906 -0.105582
v -4.496391 -0.210522 -0.106056
v -4.472964 -0.225712 -0.103390
v -4.477131 -0.206328 -0.103864
v -0.361572 -0.023916 -0.064126
v -0.368555 -0.005388 -0.065262
v -0.379859 -0.030991 -0.067102
v -0.386843 -0.012463 -0.068238
v -0.358386 -0.023916 -0.083701
v -0.365370 -0.005388 -0.084838
v -0.376674 -0.030992 -0.086677
v -0.383657 -0.012464 -0.087814
v -0.330823 -0.022822 -0.096901
v -0.327606 -0.003256 -0.096467
v -0.311433 -0.026068 -0.094283
v -0.308216 -0.006502 -0.093849
v -0.333476 -0.022822 -0.077246
v -0.330260 -0.003256 -0.076812
v -0.314086 -0.026068 -0.074628
v -0.310870 -0.006502 -0.074194
v -1.095288 -0.050612 -0.205667
v -1.094502 -0.030795 -0.205508
v -1.114715 -0.049810 -0.209578
v -1.113929 -0.029994 -0.209420
v -1.091373 -0.050612 -0.225110
v -1.090588 -0.030795 -0.224951
v -1.110801 -0.049810 -0.229021
v -1.110015 -0.029994 -0.228863
v -0.495096 -0.025487 -0.141034
v -0.486187 -0.007809 -0.142252
v -0.477581 -0.034479 -0.143429
v -0.468672 -0.016801 -0.144647
v -0.492409 -0.025487 -0.121383
v -0.483500 -0.007809 -0.122602
v -0.474894 -0.034479 -0.123779
v -0.465985 -0.016801 -0.124997
v -2.815793 -0.039946 -0.235133
v -2.811669 -0.020595 -0.233755
v -2.797441 -0.044294 -0.228999
v -2.793317 -0.024943 -0.227620
v -2.822081 -0.039946 -0.216323
v -2.817957 -0.020595 -0.214945
v -2.803728 -0.044294 -0.210189
v -2.799604 -0.024943 -0.208810
v -1.981817 -0.013853 -0.312790
v -1.982979 0.005946 -0.312857
v -1.962050 -0.012688 -0.311655
v -1.963213 0.007110 -0.311722
v -1.982954 -0.013853 -0.292990
v -1.984116 0.005946 -0.293057
v -1.963188 -0.012688 -0.291854
v -1.964350 0.007111 -0.291921
v -0.274124 -0.062765 -0.047609
v -0.267812 -0.044045 -0.049359
v -0.292165 -0.056216 -0.042610
v -0.285853 -0.037495 -0.044359
v -0.279421 -0.062766 -0.066722
v -0.273109 -0.044045 -0.068471
v -0.297462 -0.056216 -0.061723
v -0.291149 -0.037495 -0.063472
v -1.158903 -0.055231 -0.214980
v -1.156389 -0.035564 -0.214463
v -1.178165 -0.052665 -0.218946
v -1.175652 -0.032998 -0.218428
v -1.154904 -0.055231 -0.234406
v -1.152391 -0.035564 -0.233889
v -1.174167 -0.052665 -0.238371
v -1.171653 -0.032998 -0.237854
v -0.951618 -0.037547 -0.243689
v -0.942509 -0.019939 -0.243119
v -0.934044 -0.046674 -0.242589
v -0.924935 -0.029066 -0.242019
v -0.952857 -0.037547 -0.223895
v -0.943748 -0.019939 -0.223325
v -0.935283 -0.046674 -0.222795
v -0.926174 -0.029066 -0.222225
v -0.450727 -0.036119 -0.139450
v -0.451984 -0.016327 -0.139645
v -0.431167 -0.034847 -0.136423
v -0.432425 -0.015055 -0.136618
v -0.453760 -0.036119 -0.119850
v -0.455017 -0.016327 -0.120045
v -0.434200 -0.034847 -0.116823
v -0.435457 -0.015055 -0.117018
v -3.022868 -0.015340 -0.181605
v -3.024276 -0.006727 -0.199415
v -3.022190 0.002525 -0.173019
v -3.023597 0.011138 -0.190829
v -3.042639 -0.015340 -0.180043
v -3.044047 -0.006727 -0.197853
v -3.041961 0.002525 -0.171456
v -3.043368 0.011138 -0.189266
v -4.591281 -0.233792 -0.084103
v -4.582438 -0.223979 -0.098897
v -4.596315 -0.216557 -0.075680
v -4.587473 -0.206744 -0.090474
v -4.608305 -0.233792 -0.094278
v -4.599463 -0.223979 -0.109073
v -4.613339 -0.216556 -0.085855
v -4.604496 -0.206743 -0.100649
v -4.175893 -0.154250 -0.073661
v -4.181275 -0.135163 -0.073812
v -4.194973 -0.159636 -0.074197
v -4.200356 -0.140547 -0.074348
v -4.175336 -0.154251 -0.093486
v -4.180718 -0.135163 -0.093638
v -4.194417 -0.159635 -0.094022
v -4.199799 -0.140547 -0.094173
v -5.253627 -0.284828 -0.165632
v -5.256777 -0.265251 -0.166083
v -5.234249 -0.281645 -0.162856
v -5.237399 -0.262069 -0.163307
v -5.256440 -0.284828 -0.145999
v -5.259590 -0.265252 -0.146451
v -5.237061 -0.281645 -0.143223
v -5.240211 -0.262069 -0.143675
v -2.661377 -0.000055 -0.238843
v -2.664130 0.019586 -0.238752
v -2.681007 -0.002810 -0.238197
v -2.683761 0.016831 -0.238106
v -2.662029 -0.000055 -0.258665
v -2.664782 0.019586 -0.258574
v -2.681659 -0.002809 -0.258019
v -2.684412 0.016831 -0.257929
v -2.406574 -0.012828 -0.295269
v -2.390926 -0.000665 -0.295999
v -2.394424 -0.028494 -0.295836
v -2.378776 -0.016330 -0.296567
v -2.405649 -0.012828 -0.275457
v -2.390001 -0.000665 -0.276188
v -2.393499 -0.028494 -0.276024
v -2.377851 -0.016330 -0.276755
v -4.935771 -0.244884 -0.168327
v -4.935255 -0.225058 -0.168244
v -4.916198 -0.245407 -0.165171
v -4.915682 -0.225581 -0.165088
v -4.938928 -0.244884 -0.148747
v -4.938413 -0.225058 -0.148664
v -4.919354 -0.245407 -0.145591
v -4.918839 -0.225581 -0.145508
v -4.958918 -0.262572 -0.162477
v -4.961722 -0.242939 -0.162621
v -4.939311 -0.259764 -0.161467
v -4.942115 -0.240131 -0.161611
v -4.959938 -0.262572 -0.142670
v -4.962742 -0.242939 -0.142814
v -4.940331 -0.259764 -0.141660
v -4.943135 -0.240131 -0.141804
v -6.440090 -0.606540 -0.091554
v -6.437273 -0.586909 -0.091292
v -6.459636 -0.603711 -0.093373
v -6.456819 -0.584080 -0.093111
v -6.438253 -0.606539 -0.111302
v -6.435435 -0.586910 -0.111040
v -6.457798 -0.603710 -0.113121
v -6.454981 -0.584080 -0.112859
v -0.539906 -0.049771 -0.099601
v -0.540881 -0.029965 -0.099950
v -0.558553 -0.050806 -0.106278
v -0.559527 -0.031000 -0.106627
v -0.533220 -0.049771 -0.118273
v -0.534195 -0.029965 -0.118622
v -0.551867 -0.050806 -0.124951
v -0.552841 -0.031000 -0.125299
v -6.736677 -0.684358 -0.053656
v -6.737924 -0.664584 -0.052778
v -6.752845 -0.685884 -0.042271
v -6.754092 -0.666110 -0.041393
v -6.748096 -0.684358 -0.069872
v -6.749344 -0.664584 -0.068994
v -6.764264 -0.685884 -0.058487
v -6.765512 -0.666110 -0.057608
v -1.126338 -0.058704 -0.246080
v -1.123390 -0.039131 -0.244832
v -1.144364 -0.055503 -0.253707
v -1.141416 -0.035930 -0.252460
v -1.118610 -0.058704 -0.264345
v -1.115661 -0.039131 -0.263098
v -1.136636 -0.055503 -0.271972
v -1.133687 -0.035930 -0.270725
v -0.298513 -0.043361 -0.041084
v -0.295326 -0.023787 -0.041322
v -0.318032 -0.040165 -0.039628
v -0.314845 -0.020591 -0.039865
v -0.299988 -0.043361 -0.060862
v -0.296801 -0.023787 -0.061100
v -0.319508 -0.040165 -0.059406
v -0.316321 -0.020591 -0.059643
v -0.273599 -0.022109 -0.064613
v -0.273053 -0.002286 -0.064922
v -0.290848 -0.021482 -0.054845
v -0.290303 -0.001659 -0.055154
v -0.283372 -0.022109 -0.081871
v -0.282827 -0.002286 -0.082180
v -0.300621 -0.021482 -0.072103
v -0.300076 -0.001659 -0.072412
v -0.072955 -0.023831 0.028382
v -0.076548 -0.004372 0.027044
v -0.091190 -0.027665 0.021590
v -0.094783 -0.008206 0.020252
v -0.066032 -0.023831 0.009797
v -0.069625 -0.004372 0.008459
v -0.084268 -0.027665 0.003005
v -0.087860 -0.008206 0.001667
v -0.390153 -0.041034 -0.060515
v -0.390041 -0.021202 -0.060450
v -0.407289 -0.040905 -0.070500
v -0.407177 -0.021072 -0.070434
v -0.380169 -0.041035 -0.077652
v -0.380057 -0.021202 -0.077587
v -0.397305 -0.040905 -0.087636
v -0.397193 -0.021072 -0.087571
v -6.446058 -0.625872 -0.106479
v -6.448436 -0.606195 -0.105753
v -6.464878 -0.628358 -0.100737
v -6.467256 -0.608682 -0.100011
v -6.451846 -0.625872 -0.125449
v -6.454224 -0.606196 -0.124723
v -6.470666 -0.628358 -0.119706
v -6.473044 -0.608682 -0.118981
v -0.193449 -0.048956 -0.010890
v -0.189935 -0.029440 -0.010562
v -0.212881 -0.045427 -0.012705
v -0.209367 -0.025911 -0.012377
v -0.191605 -0.048957 -0.030637
v -0.188091 -0.029440 -0.030309
v -0.211037 -0.045427 -0.032452
v -0.207523 -0.025911 -0.032124
v -5.382737 -0.255792 -0.156559
v -5.386898 -0.236425 -0.157526
v -5.401603 -0.260064 -0.160942
v -5.405764 -0.240696 -0.161908
v -5.378249 -0.255793 -0.175878
v -5.382410 -0.236425 -0.176844
v -5.397114 -0.260064 -0.180260
v -5.401276 -0.240697 -0.181227
v 0.012174 -0.052754 0.015959
v 0.011356 -0.036072 0.026655
v 0.013446 -0.042026 -0.000674
v 0.012628 -0.025344 0.010022
v 0.031950 -0.052754 0.017471
v 0.031132 -0.036072 0.028167
v 0.033221 -0.042026 0.000838
v 0.032403 -0.025344 0.011534
v -1.021944 -0.034170 -0.204239
v -1.027565 -0.015276 -0.202052
v -1.039553 -0.040201 -0.197390
v -1.045174 -0.021308 -0.195203
v -1.029134 -0.034170 -0.222723
v -1.034755 -0.015276 -0.220536
v -1.046742 -0.040201 -0.215874
v -1.052364 -0.021308 -0.213687
v -5.381502 -0.266800 -0.142735
v -5.384652 -0.247226 -0.143240
v -5.400830 -0.269990 -0.145834
v -5.403979 -0.250415 -0.146339
v -5.378363 -0.266800 -0.162318
v -5.381512 -0.247226 -0.162823
v -5.397690 -0.269990 -0.165417
v -5.400840 -0.250415 -0.165922
v -4.821237 -0.226210 -0.154567
v -4.819650 -0.206441 -0.154495
v -4.801488 -0.227800 -0.153668
v -4.799901 -0.208030 -0.153596
v -4.822139 -0.226211 -0.134755
v -4.820552 -0.206442 -0.134682
v -4.802390 -0.227800 -0.133856
v -4.800802 -0.208030 -0.133783
v -1.326516 -0.057406 -0.287497
v -1.330217 -0.037922 -0.287444
v -1.307033 -0.053705 -0.287775
v -1.310735 -0.034220 -0.287722
v -1.326233 -0.057406 -0.267666
v -1.329935 -0.037921 -0.267613
v -1.306751 -0.053705 -0.267944
v -1.310452 -0.034220 -0.267891
v -4.227915 -0.200981 -0.092528
v -4.227620 -0.181403 -0.095685
v -4.229738 -0.197809 -0.073035
v -4.229443 -0.178231 -0.076193
v -4.247662 -0.200981 -0.094375
v -4.247367 -0.181403 -0.097532
v -4.249485 -0.197809 -0.074882
v -4.249190 -0.178231 -0.078040
v -1.479650 -0.018808 -0.290265
v -1.478689 0.001002 -0.290133
v -1.460027 -0.019777 -0.287552
v -1.459067 0.000032 -0.287419
v -1.482367 -0.018808 -0.270619
v -1.481407 0.001002 -0.270487
v -1.462744 -0.019777 -0.267905
v -1.461784 0.000033 -0.267773
v -4.032646 -0.161955 -0.093716
v -4.032887 -0.142124 -0.093797
v -4.013846 -0.161701 -0.087400
v -4.014088 -0.141870 -0.087481
v -4.038961 -0.161955 -0.074915
v -4.039202 -0.142124 -0.074996
v -4.020163 -0.161701 -0.068600
v -4.020404 -0.141870 -0.068681
v -3.423977 -0.048011 -0.149656
v -3.429741 -0.029052 -0.148814
v -3.442736 -0.053836 -0.146915
v -3.448500 -0.034877 -0.146073
v -3.426844 -0.048011 -0.169281
v -3.432608 -0.029052 -0.168438
v -3.445603 -0.053836 -0.166540
v -3.451367 -0.034877 -0.165698
v -5.767093 -0.369388 -0.174120
v -5.771447 -0.350075 -0.175296
v -5.748448 -0.364877 -0.169080
v -5.752802 -0.345564 -0.170257
v -5.772268 -0.369387 -0.154974
v -5.776622 -0.350074 -0.156151
v -5.753623 -0.364877 -0.149934
v -5.757978 -0.345564 -0.151111
v -4.723855 -0.216890 -0.093021
v -4.728601 -0.197639 -0.093471
v -4.743020 -0.221658 -0.094837
v -4.747766 -0.202406 -0.095287
v -4.721984 -0.216890 -0.112766
v -4.726730 -0.197639 -0.113215
v -4.741149 -0.221658 -0.114582
v -4.745896 -0.202406 -0.115032
v -5.271576 -0.247132 -0.144961
v -5.283766 -0.232199 -0.140293
v -5.285521 -0.260185 -0.139620
v -5.297710 -0.245252 -0.134952
v -5.278669 -0.247132 -0.163482
v -5.290859 -0.232200 -0.158814
v -5.292615 -0.260184 -0.158142
v -5.304804 -0.245252 -0.153473
v -6.448732 -0.648359 -0.113451
v -6.457542 -0.630621 -0.112394
v -6.431121 -0.639485 -0.115563
v -6.439931 -0.621748 -0.114506
v -6.446370 -0.648359 -0.093759
v -6.455180 -0.630621 -0.092702
v -6.428758 -0.639485 -0.095871
v -6.437569 -0.621748 -0.094815
v -4.847616 -0.259563 -0.134262
v -4.848156 -0.239739 -0.134039
v -4.829287 -0.258979 -0.141815
v -4.829827 -0.239155 -0.141593
v -4.840059 -0.259563 -0.115925
v -4.840600 -0.239739 -0.115702
v -4.821731 -0.258979 -0.123478
v -4.822270 -0.239154 -0.123256
v -6.773446 -0.696709 -0.066966
v -6.774085 -0.676889 -0.067344
v -6.790500 -0.697451 -0.077061
v -6.791140 -0.677631 -0.077440
v -6.763342 -0.696709 -0.084033
v -6.763982 -0.676889 -0.084411
v -6.780398 -0.697451 -0.094129
v -6.781036 -0.677631 -0.094507
v -1.375416 -0.037183 -0.236011
v -1.376722 -0.017394 -0.236223
v -1.394950 -0.038506 -0.239174
v -1.396256 -0.018717 -0.239386
v -1.372246 -0.037183 -0.255589
v -1.373552 -0.017394 -0.255801
v -1.391780 -0.038506 -0.258752
v -1.393086 -0.018717 -0.258964
v -1.319984 -0.037385 -0.233076
v -1.313305 -0.018729 -0.232260
v -1.338504 -0.030656 -0.235336
v -1.331824 -0.011999 -0.234521
v -1.317581 -0.037385 -0.252763
v -1.310902 -0.018729 -0.251947
v -1.336101 -0.030656 -0.255023
v -1.329421 -0.011999 -0.254208
v -5.962749 -0.446778 -0.173845
v -5.973883 -0.430419 -0.175182
v -5.946507 -0.435563 -0.171894
v -5.957642 -0.419205 -0.173231
v -5.965115 -0.446778 -0.154153
v -5.976249 -0.430420 -0.155491
v -5.948873 -0.435564 -0.152202
v -5.960007 -0.419205 -0.153540
v -0.489182 -0.033683 -0.151446
v -0.482592 -0.015106 -0.149250
v -0.471558 -0.040629 -0.145573
v -0.464968 -0.022052 -0.143378
v -0.495452 -0.033683 -0.132630
v -0.488862 -0.015106 -0.130434
v -0.477827 -0.040629 -0.126757
v -0.471237 -0.022052 -0.124562
v -1.633875 -0.056830 -0.274589
v -1.631481 -0.037211 -0.272933
v -1.650010 -0.053919 -0.285749
v -1.647616 -0.034301 -0.284093
v -1.622593 -0.056830 -0.290900
v -1.620198 -0.037212 -0.289244
v -1.638727 -0.053919 -0.302060
v -1.636333 -0.034301 -0.300405
v -1.711139 -0.013515 -0.290448
v -1.709795 0.006272 -0.290324
v -1.691435 -0.014864 -0.288634
v -1.690091 0.004923 -0.288510
v -1.712956 -0.013515 -0.270698
v -1.711613 0.006272 -0.270574
v -1.693252 -0.014864 -0.268884
v -1.691909 0.004923 -0.268761
v -0.797791 -0.059992 -0.207631
v -0.791621 -0.041145 -0.207865
v -0.778957 -0.066167 -0.208344
v -0.772787 -0.047319 -0.208578
v -0.797040 -0.059992 -0.187812
v -0.790870 -0.041145 -0.188046
v -0.778206 -0.066167 -0.188526
v -0.772036 -0.047319 -0.188759
v -6.579371 -0.679992 -0.100565
v -6.585613 -0.662007 -0.095002
v -6.565947 -0.671631 -0.112532
v -6.572188 -0.653646 -0.106969
v -6.566175 -0.679991 -0.085760
v -6.572415 -0.662007 -0.080197
v -6.552749 -0.671630 -0.097728
v -6.558990 -0.653646 -0.092164
v -2.393459 -0.024847 -0.275672
v -2.388407 -0.005670 -0.275921
v -2.412612 -0.019789 -0.274728
v -2.407561 -0.000612 -0.274977
v -2.394435 -0.024847 -0.295481
v -2.389383 -0.005670 -0.295730
v -2.413589 -0.019789 -0.294537
v -2.408537 -0.000612 -0.294786
v -4.996986 -0.236412 -0.169140
v -4.998635 -0.216649 -0.169398
v -4.977460 -0.234744 -0.166088
v -4.979109 -0.214981 -0.166345
v -5.000050 -0.236412 -0.149545
v -5.001698 -0.216649 -0.149803
v -4.980524 -0.234744 -0.146493
v -4.982172 -0.214981 -0.146750
v -0.640191 -0.051547 -0.123078
v -0.640164 -0.031714 -0.123069
v -0.658978 -0.051519 -0.129434
v -0.658951 -0.031685 -0.129425
v -0.633835 -0.051547 -0.141865
v -0.633808 -0.031714 -0.141856
v -0.652622 -0.051519 -0.148221
v -0.652595 -0.031685 -0.148212
v -0.312995 -0.047520 -0.083396
v -0.314515 -0.027765 -0.084262
v -0.330160 -0.049270 -0.093176
v -0.331680 -0.029514 -0.094042
v -0.303177 -0.047520 -0.100629
v -0.304697 -0.027764 -0.101495
v -0.320342 -0.049270 -0.110409
v -0.321862 -0.029514 -0.111275
v -5.521869 -0.278992 -0.165729
v -5.513653 -0.261319 -0.162053
v -5.538002 -0.269991 -0.172946
v -5.529785 -0.252318 -0.169270
v -5.513770 -0.278992 -0.183833
v -5.505554 -0.261319 -0.180157
v -5.529902 -0.269990 -0.191050
v -5.521686 -0.252318 -0.187374
v -5.396689 -0.285640 -0.142696
v -5.388245 -0.267694 -0.142594
v -5.414633 -0.277194 -0.142911
v -5.406188 -0.259249 -0.142809
v -5.396451 -0.285640 -0.162527
v -5.388007 -0.267694 -0.162426
v -5.414395 -0.277195 -0.162742
v -5.405951 -0.259250 -0.162641
v -3.187195 -0.056426 -0.196590
v -3.183769 -0.037567 -0.191497
v -3.176670 -0.062564 -0.180941
v -3.173244 -0.043705 -0.175848
v -3.203652 -0.056426 -0.185521
v -3.200227 -0.037567 -0.180428
v -3.193126 -0.062564 -0.169872
v -3.189701 -0.043704 -0.164779
v -2.717000 -0.033287 -0.236698
v -2.724159 -0.014948 -0.234291
v -2.734382 -0.040839 -0.230852
v -2.741540 -0.022500 -0.228444
v -2.723324 -0.033287 -0.255497
v -2.730482 -0.014948 -0.253089
v -2.740705 -0.040839 -0.249650
v -2.747864 -0.022500 -0.247242
v -2.661142 -0.002546 -0.236370
v -2.662720 0.017217 -0.235820
v -2.642481 -0.000875 -0.242875
v -2.644059 0.018888 -0.242325
v -2.654614 -0.002546 -0.217642
v -2.656192 0.017217 -0.217092
v -2.635953 -0.000875 -0.224147
v -2.637531 0.018888 -0.223597
v -0.033541 -0.037013 0.043812
v -0.035515 -0.017302 0.042854
v -0.051277 -0.039207 0.035211
v -0.053251 -0.019496 0.034254
v -0.024887 -0.037013 0.025966
v -0.026861 -0.017302 0.025009
v -0.042623 -0.039207 0.017366
v -0.044598 -0.019496 0.016408
v -1.049581 -0.062679 -0.253919
v -1.052465 -0.043061 -0.254311
v -1.030141 -0.059769 -0.251280
v -1.033025 -0.040150 -0.251671
v -1.052249 -0.062679 -0.234266
v -1.055133 -0.043061 -0.234658
v -1.032809 -0.059769 -0.231627
v -1.035693 -0.040150 -0.232019
v -2.101663 -0.024325 -0.264418
v -2.100911 -0.004898 -0.268339
v -2.105321 -0.020332 -0.245338
v -2.104569 -0.000905 -0.249259
v -2.121141 -0.024325 -0.268153
v -2.120389 -0.004898 -0.272074
v -2.124800 -0.020332 -0.249073
v -2.124048 -0.000905 -0.252995
v -5.788083 -0.375005 -0.180285
v -5.784885 -0.355458 -0.179254
v -5.769480 -0.378365 -0.174286
v -5.766283 -0.358818 -0.173255
v -5.794170 -0.375004 -0.161409
v -5.790973 -0.355458 -0.160378
v -5.775568 -0.378365 -0.155410
v -5.772369 -0.358818 -0.154379
v -6.008620 -0.435451 -0.170163
v -6.016044 -0.417195 -0.167938
v -6.026108 -0.443201 -0.164923
v -6.033532 -0.424945 -0.162698
v -6.014313 -0.435451 -0.189162
v -6.021738 -0.417195 -0.186937
v -6.031801 -0.443201 -0.183921
v -6.039225 -0.424945 -0.181696
v -6.371083 -0.578617 -0.104064
v -6.375353 -0.559249 -0.104072
v -6.390450 -0.582887 -0.104100
v -6.394721 -0.563519 -0.104107
v -6.371047 -0.578617 -0.123897
v -6.375317 -0.559249 -0.123905
v -6.390415 -0.582888 -0.123933
v -6.394684 -0.563520 -0.123940
v -6.474507 -0.642955 -0.072646
v -6.467974 -0.628869 -0.084987
v -6.467917 -0.656918 -0.085095
v -6.461385 -0.642832 -0.097436
v -6.456978 -0.642955 -0.063368
v -6.450446 -0.628870 -0.075709
v -6.450388 -0.656918 -0.075817
v -6.443857 -0.642833 -0.088157
v -6.513408 -0.655014 -0.053324
v -6.499355 -0.643694 -0.061555
v -6.523174 -0.638727 -0.047602
v -6.509122 -0.627408 -0.055834
v -6.523432 -0.655013 -0.070437
v -6.509379 -0.643694 -0.078668
v -6.533199 -0.638728 -0.064715
v -6.519146 -0.627408 -0.072947
v -2.590738 -0.024381 -0.256531
v -2.582514 -0.006459 -0.254401
v -2.608087 -0.015886 -0.261025
v -2.599863 0.002036 -0.258895
v -2.585765 -0.024381 -0.275731
v -2.577541 -0.006459 -0.273600
v -2.603114 -0.015886 -0.280225
v -2.594890 0.002036 -0.278095
v -6.221537 -0.542484 -0.156213
v -6.230152 -0.524649 -0.155197
v -6.203825 -0.533809 -0.158301
v -6.212440 -0.515974 -0.157285
v -6.219215 -0.542484 -0.136516
v -6.227830 -0.524649 -0.135501
v -6.201502 -0.533809 -0.138604
v -6.210117 -0.515974 -0.137589
v -2.022477 -0.016188 -0.276947
v -2.013821 0.001647 -0.276363
v -2.004683 -0.024864 -0.275745
v -1.996027 -0.007029 -0.275161
v -2.023813 -0.016188 -0.257159
v -2.015157 0.001647 -0.256575
v -2.006019 -0.024864 -0.255957
v -1.997363 -0.007029 -0.255373
v -1.280751 -0.050919 -0.283167
v -1.281025 -0.042013 -0.265448
v -1.280613 -0.033197 -0.292072
v -1.280887 -0.024292 -0.274353
v -1.260920 -0.050918 -0.282861
v -1.261194 -0.042013 -0.265142
v -1.260782 -0.033197 -0.291765
v -1.261056 -0.024292 -0.274046
v -2.932718 -0.046193 -0.209640
v -2.933872 -0.026398 -0.209211
v -2.914161 -0.044961 -0.216533
v -2.915316 -0.025167 -0.216104
v -2.925812 -0.046193 -0.191048
v -2.926967 -0.026398 -0.190619
v -2.907256 -0.044961 -0.197941
v -2.908410 -0.025167 -0.197512
v -1.479540 -0.041297 -0.306851
v -1.474914 -0.022030 -0.305993
v -1.460596 -0.046002 -0.303337
v -1.455970 -0.026735 -0.302479
v -1.483157 -0.041297 -0.287350
v -1.478531 -0.022030 -0.286492
v -1.464213 -0.046002 -0.283837
v -1.459587 -0.026735 -0.282979
v -2.897622 -0.009702 -0.205547
v -2.894779 0.009925 -0.205789
v -2.878066 -0.012555 -0.207211
v -2.875223 0.007072 -0.207453
v -2.895940 -0.009702 -0.185785
v -2.893097 0.009925 -0.186027
v -2.876384 -0.012555 -0.187450
v -2.873541 0.007072 -0.187692
v -0.085742 -0.021209 -0.033708
v -0.083935 -0.001469 -0.033053
v -0.067185 -0.023131 -0.026977
v -0.065379 -0.003391 -0.026322
v -0.092505 -0.021209 -0.015064
v -0.090698 -0.001469 -0.014408
v -0.073949 -0.023131 -0.008333
v -0.072142 -0.003391 -0.007677
v -4.187211 -0.158946 -0.070408
v -4.191559 -0.139598 -0.070722
v -4.206509 -0.163305 -0.071800
v -4.210857 -0.143957 -0.072113
v -4.185785 -0.158946 -0.090190
v -4.190132 -0.139598 -0.090503
v -4.205083 -0.163305 -0.091581
v -4.209431 -0.143957 -0.091895
v -2.576783 -0.032788 -0.257356
v -2.582775 -0.014794 -0.251555
v -2.589712 -0.041128 -0.244840
v -2.595704 -0.023133 -0.239040
v -2.590577 -0.032788 -0.271606
v -2.596569 -0.014794 -0.265806
v -2.603506 -0.041128 -0.259091
v -2.609499 -0.023133 -0.253290
v -5.146065 -0.234272 -0.147123
v -5.150234 -0.215951 -0.153473
v -5.156119 -0.241869 -0.162438
v -5.160288 -0.223548 -0.168789
v -5.129485 -0.234272 -0.158007
v -5.133655 -0.215952 -0.164357
v -5.139540 -0.241868 -0.173323
v -5.143708 -0.223548 -0.179673
v -5.768552 -0.345605 -0.185079
v -5.769237 -0.325783 -0.185048
v -5.788354 -0.346290 -0.184200
v -5.789039 -0.326469 -0.184170
v -5.769431 -0.345605 -0.204892
v -5.770116 -0.325783 -0.204862
v -5.789233 -0.346290 -0.204014
v -5.789917 -0.326469 -0.203984
v -1.992439 -0.037998 -0.294009
v -1.990105 -0.018303 -0.294045
v -2.012131 -0.035665 -0.293703
v -2.009798 -0.015970 -0.293739
v -1.992747 -0.037998 -0.313840
v -1.990414 -0.018303 -0.313876
v -2.012440 -0.035665 -0.313533
v -2.010107 -0.015970 -0.313570
v -1.629155 -0.019358 -0.276709
v -1.632888 -0.000318 -0.272600
v -1.616352 -0.013806 -0.290801
v -1.620085 0.005234 -0.286692
v -1.614475 -0.019358 -0.263372
v -1.618209 -0.000318 -0.259263
v -1.601672 -0.013806 -0.277465
v -1.605405 0.005234 -0.273356
v -6.251540 -0.542749 -0.092349
v -6.250723 -0.522932 -0.092302
v -6.271323 -0.541930 -0.093496
v -6.270506 -0.522114 -0.093449
v -6.250392 -0.542748 -0.112149
v -6.249575 -0.522932 -0.112102
v -6.270175 -0.541930 -0.113296
v -6.269358 -0.522114 -0.113249
v -5.008852 -0.261579 -0.116730
v -5.008115 -0.241760 -0.116676
v -5.028618 -0.260840 -0.118173
v -5.027882 -0.241020 -0.118119
v -5.007407 -0.261579 -0.136510
v -5.006670 -0.241760 -0.136456
v -5.027174 -0.260840 -0.137954
v -5.026437 -0.241020 -0.137900
v -3.143835 -0.059081 -0.187482
v -3.147016 -0.039505 -0.187255
v -3.124310 -0.055892 -0.188879
v -3.127490 -0.036317 -0.188652
v -3.142419 -0.059081 -0.167700
v -3.145600 -0.039505 -0.167472
v -3.122894 -0.055892 -0.169097
v -3.126075 -0.036317 -0.168869
v -5.366955 -0.280798 -0.141084
v -5.369293 -0.261105 -0.141293
v -5.386570 -0.283145 -0.142838
v -5.388909 -0.263452 -0.143047
v -5.365188 -0.280798 -0.160838
v -5.367526 -0.261105 -0.161047
v -5.384804 -0.283145 -0.162592
v -5.387141 -0.263452 -0.162801
v -1.076632 -0.066314 -0.217439
v -1.074973 -0.046552 -0.217238
v -1.096250 -0.064644 -0.219820
v -1.094592 -0.044882 -0.219619
v -1.074242 -0.066315 -0.237128
v -1.072583 -0.046552 -0.236926
v -1.093860 -0.064644 -0.239509
v -1.092202 -0.044882 -0.239308
v -2.357351 -0.025573 -0.255692
v -2.370432 -0.011779 -0.261344
v -2.344687 -0.011324 -0.250222
v -2.357769 0.002471 -0.255873
v -2.365216 -0.025574 -0.237486
v -2.378298 -0.011779 -0.243137
v -2.352552 -0.011324 -0.232015
v -2.365634 0.002471 -0.237666
v -3.733631 -0.094670 -0.092542
v -3.721634 -0.083687 -0.081192
v -3.741608 -0.078155 -0.100090
v -3.729612 -0.067172 -0.088740
v -3.720000 -0.094670 -0.106949
v -3.708004 -0.083687 -0.095599
v -3.727978 -0.078155 -0.114497
v -3.715981 -0.067172 -0.103147
v -5.822623 -0.369401 -0.162376
v -5.825772 -0.349826 -0.161934
v -5.803237 -0.366221 -0.165099
v -5.806386 -0.346645 -0.164656
v -5.819865 -0.369402 -0.142736
v -5.823014 -0.349825 -0.142294
v -5.800479 -0.366221 -0.145458
v -5.803628 -0.346645 -0.145016
v -3.192046 -0.038376 -0.163467
v -3.195335 -0.018819 -0.163676
v -3.172528 -0.035080 -0.162229
v -3.175817 -0.015523 -0.162438
v -3.193301 -0.038376 -0.143674
v -3.196591 -0.018818 -0.143882
v -3.173783 -0.035080 -0.142436
v -3.177073 -0.015522 -0.142644
v -6.366274 -0.619700 -0.117726
v -6.364469 -0.600450 -0.113306
v -6.358993 -0.624474 -0.099906
v -6.357186 -0.605224 -0.095486
v -6.384634 -0.619700 -0.110223
v -6.382827 -0.600450 -0.105803
v -6.377352 -0.624474 -0.092404
v -6.375546 -0.605224 -0.087984
v -3.635482 -0.080460 -0.098456
v -3.619043 -0.073256 -0.090017
v -3.641891 -0.061981 -0.101746
v -3.625452 -0.054778 -0.093307
v -3.626425 -0.080460 -0.116100
v -3.609986 -0.073256 -0.107662
v -3.632834 -0.061981 -0.119390
v -3.616395 -0.054778 -0.110951
v -0.290200 -0.022998 -0.052832
v -0.291390 -0.003201 -0.052737
v -0.309934 -0.024192 -0.051258
v -0.311125 -0.004395 -0.051163
v -0.291777 -0.022998 -0.072602
v -0.292967 -0.003201 -0.072507
v -0.311512 -0.024192 -0.071028
v -0.312702 -0.004395 -0.070933
v -0.159231 -0.037134 -0.063417
v -0.161998 -0.017552 -0.064918
v -0.142018 -0.033986 -0.054082
v -0.144785 -0.014404 -0.055583
v -0.168686 -0.037134 -0.045983
v -0.171453 -0.017552 -0.047483
v -0.151473 -0.033986 -0.036648
v -0.154240 -0.014404 -0.038148
v -3.347445 -0.062707 -0.163022
v -3.346868 -0.042883 -0.163126
v -3.366957 -0.062121 -0.159513
v -3.366380 -0.042297 -0.159617
v -3.350956 -0.062707 -0.182542
v -3.350379 -0.042883 -0.182646
v -3.370467 -0.062121 -0.179033
v -3.369890 -0.042296 -0.179137
v -1.818500 -0.050774 -0.272627
v -1.817367 -0.030973 -0.272632
v -1.838300 -0.049641 -0.272539
v -1.837167 -0.029840 -0.272544
v -1.818587 -0.050774 -0.292460
v -1.817454 -0.030973 -0.292464
v -1.838388 -0.049641 -0.292372
v -1.837255 -0.029840 -0.292377
v -3.217117 -0.033436 -0.179593
v -3.219085 -0.013710 -0.178975
v -3.235937 -0.035499 -0.173682
v -3.237905 -0.015773 -0.173064
v -3.223060 -0.033436 -0.198515
v -3.225028 -0.013710 -0.197896
v -3.241879 -0.035499 -0.192604
v -3.243847 -0.015774 -0.191986
v -4.485950 -0.222441 -0.100620
v -4.483246 -0.202795 -0.100319
v -4.466425 -0.225162 -0.098447
v -4.463721 -0.205516 -0.098146
v -4.488144 -0.222440 -0.080908
v -4.485439 -0.202795 -0.080608
v -4.468618 -0.225162 -0.078736
v -4.465914 -0.205516 -0.078435
v -0.808750 -0.044689 -0.221014
v -0.803000 -0.025754 -0.219688
v -0.790299 -0.050589 -0.216760
v -0.784549 -0.031654 -0.215434
v -0.813206 -0.044689 -0.201688
v -0.807456 -0.025754 -0.200362
v -0.794755 -0.050589 -0.197434
v -0.789005 -0.031654 -0.196108
v -0.687970 -0.047452 -0.132494
v -0.688854 -0.027643 -0.132892
v -0.706028 -0.048422 -0.140637
v -0.706912 -0.028613 -0.141036
v -0.679817 -0.047452 -0.150573
v -0.680701 -0.027643 -0.150972
v -0.697875 -0.048422 -0.158717
v -0.698759 -0.028613 -0.159116
v -3.533087 -0.092721 -0.125932
v -3.541116 -0.074766 -0.128485
v -3.515976 -0.084296 -0.120492
v -3.524004 -0.066341 -0.123044
v -3.539096 -0.092721 -0.107031
v -3.547125 -0.074766 -0.109584
v -3.521986 -0.084296 -0.101591
v -3.530014 -0.066342 -0.104144
v -2.440921 -0.040197 -0.263025
v -2.435502 -0.022664 -0.255502
v -2.451169 -0.030926 -0.277250
v -2.445750 -0.013393 -0.269728
v -2.424829 -0.040197 -0.274617
v -2.419410 -0.022664 -0.267095
v -2.435077 -0.030925 -0.288843
v -2.429658 -0.013393 -0.281321
v -5.715763 -0.341072 -0.167311
v -5.718966 -0.321502 -0.166975
v -5.696301 -0.337850 -0.169354
v -5.699504 -0.318280 -0.169018
v -5.713693 -0.341072 -0.147587
v -5.716896 -0.321502 -0.147250
v -5.694230 -0.337850 -0.149630
v -5.697434 -0.318280 -0.149293
v -0.664763 -0.030498 -0.136344
v -0.667943 -0.010941 -0.137217
v -0.683622 -0.033796 -0.141519
v -0.686803 -0.014239 -0.142392
v -0.659514 -0.030498 -0.155470
v -0.662694 -0.010941 -0.156343
v -0.678374 -0.033796 -0.160645
v -0.681555 -0.014239 -0.161518
v -6.617640 -0.666287 -0.068593
v -6.604841 -0.654193 -0.059467
v -6.607792 -0.682005 -0.061572
v -6.594993 -0.669912 -0.052446
v -6.629153 -0.666287 -0.052444
v -6.616354 -0.654193 -0.043318
v -6.619305 -0.682006 -0.045423
v -6.606506 -0.669912 -0.036298
v -0.478742 -0.033423 -0.146034
v -0.473066 -0.014433 -0.145303
v -0.459908 -0.039145 -0.143610
v -0.454232 -0.020156 -0.142879
v -0.481274 -0.033423 -0.126363
v -0.475598 -0.014433 -0.125632
v -0.462440 -0.039145 -0.123939
v -0.456764 -0.020156 -0.123208
v -5.873915 -0.375439 -0.166537
v -5.869224 -0.359826 -0.155242
v -5.867927 -0.387670 -0.152118
v -5.863236 -0.372057 -0.140823
v -5.892232 -0.375439 -0.158931
v -5.887541 -0.359826 -0.147635
v -5.886243 -0.387670 -0.144512
v -5.881553 -0.372057 -0.133216
v -4.814763 -0.219426 -0.126829
v -4.816114 -0.199639 -0.126892
v -4.834528 -0.220779 -0.127757
v -4.835879 -0.200992 -0.127821
v -4.813832 -0.219426 -0.146640
v -4.815184 -0.199639 -0.146704
v -4.833597 -0.220779 -0.147568
v -4.834949 -0.200992 -0.147632
v -5.170423 -0.265634 -0.187317
v -5.173520 -0.246049 -0.187730
v -5.151009 -0.262509 -0.184731
v -5.154106 -0.242924 -0.185144
v -5.173041 -0.265634 -0.167658
v -5.176138 -0.246049 -0.168070
v -5.153627 -0.262509 -0.165072
v -5.156724 -0.242924 -0.165484
v -3.841949 -0.133362 -0.095754
v -3.840348 -0.113613 -0.096626
v -3.824604 -0.135186 -0.105197
v -3.823002 -0.115437 -0.106069
v -3.832466 -0.133362 -0.078335
v -3.830864 -0.113613 -0.079207
v -3.815121 -0.135186 -0.087778
v -3.813519 -0.115437 -0.088650
v -2.916902 -0.027588 -0.220543
v -2.916429 -0.007761 -0.220670
v -2.936053 -0.027098 -0.215411
v -2.935580 -0.007271 -0.215538
v -2.922036 -0.027588 -0.239700
v -2.921563 -0.007761 -0.239827
v -2.941187 -0.027098 -0.234568
v -2.940714 -0.007271 -0.234695
v -5.336092 -0.252269 -0.150552
v -5.340335 -0.232902 -0.151054
v -5.355326 -0.256541 -0.152826
v -5.359568 -0.237173 -0.153328
v -5.333763 -0.252270 -0.170248
v -5.338006 -0.232902 -0.170749
v -5.352997 -0.256541 -0.172522
v -5.357239 -0.237174 -0.173024
v -6.492154 -0.651908 -0.076884
v -6.507118 -0.638892 -0.076984
v -6.479138 -0.636944 -0.076796
v -6.494102 -0.623928 -0.076897
v -6.492286 -0.651908 -0.057051
v -6.507251 -0.638892 -0.057151
v -6.479271 -0.636944 -0.056964
v -6.494235 -0.623928 -0.057064
v -6.472787 -0.652042 -0.116036
v -6.476107 -0.632509 -0.116929
v -6.453924 -0.648605 -0.110965
v -6.457244 -0.629072 -0.111857
v -6.477936 -0.652042 -0.096883
v -6.481256 -0.632509 -0.097776
v -6.459074 -0.648605 -0.091812
v -6.462392 -0.629072 -0.092704
v -4.656462 -0.247549 -0.125654
v -4.656487 -0.227720 -0.126053
v -4.655183 -0.247148 -0.105866
v -4.655209 -0.227319 -0.106265
v -4.676253 -0.247549 -0.124375
v -4.676280 -0.227719 -0.124774
v -4.674975 -0.247149 -0.104587
v -4.675001 -0.227319 -0.104986
v -2.719216 -0.036500 -0.228915
v -2.721005 -0.016750 -0.228598
v -2.699769 -0.034683 -0.232357
v -2.701558 -0.014933 -0.232041
v -2.715759 -0.036500 -0.209385
v -2.717549 -0.016750 -0.209069
v -2.696312 -0.034683 -0.212828
v -2.698102 -0.014933 -0.212511
v -0.745822 -0.068435 -0.166934
v -0.745433 -0.048605 -0.166892
v -0.765537 -0.068043 -0.169062
v -0.765148 -0.048214 -0.169020
v -0.743694 -0.068435 -0.186653
v -0.743305 -0.048605 -0.186611
v -0.763409 -0.068043 -0.188780
v -0.763020 -0.048214 -0.188738
v -5.706667 -0.326689 -0.185902
v -5.705120 -0.306917 -0.185973
v -5.726419 -0.325140 -0.184999
v -5.724872 -0.305368 -0.185070
v -5.707572 -0.326689 -0.205714
v -5.706025 -0.306917 -0.205785
v -5.727324 -0.325140 -0.204812
v -5.725777 -0.305368 -0.204883
v -0.639779 -0.059509 -0.125790
v -0.638779 -0.039705 -0.125371
v -0.658046 -0.058424 -0.133439
v -0.657045 -0.038620 -0.133020
v -0.632119 -0.059509 -0.144084
v -0.631119 -0.039705 -0.143665
v -0.650386 -0.058424 -0.151733
v -0.649385 -0.038620 -0.151314
v -5.315441 -0.252704 -0.152804
v -5.312315 -0.233120 -0.152542
v -5.334956 -0.249568 -0.154443
v -5.331831 -0.229985 -0.154181
v -5.313781 -0.252704 -0.172568
v -5.310656 -0.233120 -0.172305
v -5.333296 -0.249568 -0.174207
v -5.330171 -0.229984 -0.173944
v -4.562472 -0.238097 -0.110662
v -4.567452 -0.218952 -0.112097
v -4.544077 -0.232914 -0.105361
v -4.549057 -0.213770 -0.106796
v -4.567964 -0.238097 -0.091604
v -4.572943 -0.218952 -0.093039
v -4.549568 -0.232914 -0.086303
v -4.554548 -0.213770 -0.087738
v -4.482596 -0.214744 -0.134931
v -4.482612 -0.194911 -0.134934
v -4.463025 -0.214727 -0.131713
v -4.463042 -0.194894 -0.131716
v -4.485813 -0.214744 -0.115361
v -4.485830 -0.194911 -0.115363
v -4.466243 -0.214727 -0.112143
v -4.466260 -0.194894 -0.112146
v -3.039028 -0.026964 -0.183631
v -3.034948 -0.007556 -0.183489
v -3.019631 -0.031046 -0.182955
v -3.015551 -0.011638 -0.182813
v -3.039718 -0.026964 -0.163810
v -3.035638 -0.007556 -0.163668
v -3.020322 -0.031046 -0.163134
v -3.016242 -0.011638 -0.162992
v -5.705753 -0.329235 -0.187435
v -5.703337 -0.309550 -0.187611
v -5.725386 -0.326813 -0.186003
v -5.722970 -0.307128 -0.186179
v -5.707196 -0.329235 -0.207216
v -5.704782 -0.309550 -0.207392
v -5.726829 -0.326813 -0.205783
v -5.724413 -0.307128 -0.205960
v -1.628008 -0.040485 -0.253261
v -1.626501 -0.020710 -0.253136
v -1.647716 -0.038974 -0.254898
v -1.646209 -0.019198 -0.254773
v -1.626366 -0.040485 -0.273026
v -1.624860 -0.020710 -0.272901
v -1.646074 -0.038974 -0.274663
v -1.644568 -0.019198 -0.274538
v -1.856794 -0.032790 -0.283177
v -1.857050 -0.015726 -0.273071
v -1.857226 -0.042899 -0.266119
v -1.857483 -0.025836 -0.256013
v -1.876621 -0.032790 -0.283680
v -1.876877 -0.015726 -0.273574
v -1.877053 -0.042899 -0.266622
v -1.877310 -0.025836 -0.256516
v -6.021583 -0.450719 -0.167200
v -6.009959 -0.435661 -0.161587
v -6.035142 -0.437810 -0.173747
v -6.023519 -0.422753 -0.168135
v -6.012959 -0.450718 -0.185060
v -6.001335 -0.435661 -0.179447
v -6.026518 -0.437811 -0.191607
v -6.014894 -0.422753 -0.185995
v -1.085821 -0.063292 -0.258196
v -1.088953 -0.043710 -0.258474
v -1.066315 -0.060148 -0.256469
v -1.069447 -0.040565 -0.256746
v -1.087571 -0.063292 -0.238440
v -1.090703 -0.043710 -0.238718
v -1.068065 -0.060148 -0.236713
v -1.071196 -0.040565 -0.236990
v -4.674738 -0.232786 -0.088228
v -4.668741 -0.213947 -0.089813
v -4.692950 -0.226583 -0.083415
v -4.686954 -0.207745 -0.085000
v -4.679805 -0.232786 -0.107403
v -4.673808 -0.213947 -0.108988
v -4.698018 -0.226583 -0.102590
v -4.692020 -0.207745 -0.104174
v -5.054461 -0.231917 -0.143549
v -5.057382 -0.212315 -0.144304
v -5.073441 -0.234934 -0.148453
v -5.076361 -0.215331 -0.149207
v -5.049500 -0.231917 -0.162752
v -5.052421 -0.212315 -0.163506
v -5.068479 -0.234934 -0.167655
v -5.071400 -0.215331 -0.168410
v -2.526122 -0.018948 -0.263542
v -2.516304 -0.001742 -0.262601
v -2.543250 -0.009085 -0.265184
v -2.533432 0.008122 -0.264243
v -2.524230 -0.018948 -0.283285
v -2.514412 -0.001742 -0.282344
v -2.541358 -0.009085 -0.284927
v -2.531540 0.008122 -0.283985
v -4.540373 -0.211670 -0.137270
v -4.545908 -0.192643 -0.138101
v -4.521557 -0.206072 -0.134446
v -4.527092 -0.187045 -0.135277
v -4.543317 -0.211670 -0.117657
v -4.548852 -0.192643 -0.118487
v -4.524501 -0.206072 -0.114832
v -4.530036 -0.187046 -0.115663
v -6.515071 -0.644880 -0.095804
v -6.520234 -0.625756 -0.094820
v -6.533857 -0.650137 -0.092225
v -6.539020 -0.631013 -0.091242
v -6.518782 -0.644880 -0.115287
v -6.523945 -0.625757 -0.114303
v -6.537568 -0.650137 -0.111708
v -6.542731 -0.631013 -0.110725
v -3.614961 -0.074278 -0.098361
v -3.618055 -0.054689 -0.098153
v -3.634507 -0.077379 -0.097052
v -3.637600 -0.057790 -0.096845
v -3.616286 -0.074278 -0.118149
v -3.619380 -0.054689 -0.117942
v -3.635831 -0.077379 -0.116841
v -3.638925 -0.057790 -0.116634
v -4.233489 -0.167620 -0.069246
v -4.240704 -0.149147 -0.069032
v -4.251955 -0.174838 -0.068698
v -4.259169 -0.156365 -0.068484
v -4.234077 -0.167620 -0.089070
v -4.241291 -0.149147 -0.088856
v -4.252542 -0.174838 -0.088522
v -4.259756 -0.156365 -0.088309
v -1.385466 -0.043432 -0.298573
v -1.386045 -0.023607 -0.298641
v -1.365774 -0.042848 -0.296277
v -1.366354 -0.023023 -0.296344
v -1.387763 -0.043431 -0.278874
v -1.388343 -0.023607 -0.278942
v -1.368072 -0.042848 -0.276577
v -1.368652 -0.023023 -0.276645
v -4.297791 -0.208211 -0.097898
v -4.302342 -0.188907 -0.097748
v -4.278499 -0.203658 -0.098535
v -4.283049 -0.184354 -0.098385
v -4.297137 -0.208210 -0.078076
v -4.301687 -0.188907 -0.077925
v -4.277844 -0.203658 -0.078713
v -4.282394 -0.184354 -0.078562
v -1.197844 -0.062513 -0.264646
v -1.197959 -0.043009 -0.261048
v -1.198468 -0.066113 -0.245152
v -1.198584 -0.046609 -0.241554
v -1.217667 -0.062513 -0.265281
v -1.217782 -0.043009 -0.261683
v -1.218291 -0.066113 -0.245788
v -1.218406 -0.046609 -0.242189
v -0.404227 -0.029682 -0.125095
v -0.400453 -0.010225 -0.124359
v -0.385130 -0.033528 -0.121373
v -0.381355 -0.014071 -0.120637
v -0.408022 -0.029682 -0.105628
v -0.404247 -0.010226 -0.104893
v -0.388924 -0.033528 -0.101906
v -0.385150 -0.014071 -0.101170
v -0.608755 -0.043898 -0.157006
v -0.609021 -0.024067 -0.157138
v -0.626515 -0.044195 -0.165829
v -0.626781 -0.024364 -0.165961
v -0.599931 -0.043898 -0.174768
v -0.600197 -0.024067 -0.174900
v -0.617691 -0.044195 -0.183591
v -0.617956 -0.024364 -0.183723
v -6.766668 -0.680192 -0.051416
v -6.776282 -0.662932 -0.053151
v -6.783654 -0.689961 -0.054481
v -6.793268 -0.672702 -0.056216
v -6.763146 -0.680192 -0.070933
v -6.772760 -0.662932 -0.072669
v -6.780131 -0.689961 -0.073999
v -6.789745 -0.672702 -0.075734
v -6.614392 -0.653580 -0.080448
v -6.612502 -0.638476 -0.093161
v -6.612174 -0.666433 -0.095389
v -6.610283 -0.651329 -0.108102
v -6.594775 -0.653582 -0.077533
v -6.592884 -0.638478 -0.090247
v -6.592557 -0.666436 -0.092474
v -6.590665 -0.651331 -0.105187
v -6.661516 -0.668433 -0.060904
v -6.658731 -0.650667 -0.052538
v -6.667125 -0.659615 -0.077760
v -6.664340 -0.641850 -0.069394
v -6.642698 -0.668433 -0.067167
v -6.639913 -0.650669 -0.058800
v -6.648307 -0.659616 -0.084023
v -6.645521 -0.641851 -0.075656
v -3.735416 -0.111910 -0.103512
v -3.744741 -0.094422 -0.104252
v -3.717982 -0.102556 -0.102128
v -3.727308 -0.085067 -0.102868
v -3.736985 -0.111911 -0.083741
v -3.746311 -0.094422 -0.084481
v -3.719552 -0.102556 -0.082357
v -3.728877 -0.085068 -0.083097
v -5.795783 -0.329658 -0.162786
v -5.783122 -0.319114 -0.173827
v -5.787836 -0.346456 -0.169717
v -5.775176 -0.335913 -0.180758
v -5.782746 -0.329659 -0.147839
v -5.770086 -0.319116 -0.158879
v -5.774801 -0.346458 -0.154770
v -5.762140 -0.335913 -0.165810
v -4.871891 -0.252583 -0.101157
v -4.872337 -0.232757 -0.101444
v -4.888556 -0.253113 -0.111897
v -4.889003 -0.233287 -0.112185
v -4.861148 -0.252583 -0.117828
v -4.861594 -0.232757 -0.118115
v -4.877812 -0.253113 -0.128568
v -4.878259 -0.233287 -0.128855
v -2.098879 -0.000850 -0.307553
v -2.094450 0.017554 -0.301637
v -2.087850 -0.008241 -0.292818
v -2.083422 0.010164 -0.286902
v -2.114757 -0.000850 -0.295669
v -2.110329 0.017554 -0.289753
v -2.103728 -0.008241 -0.280934
v -2.099300 0.010164 -0.275018
v -6.457041 -0.619484 -0.084221
v -6.441087 -0.607876 -0.082198
v -6.445527 -0.635565 -0.082761
v -6.429573 -0.623958 -0.080737
v -6.459537 -0.619484 -0.064546
v -6.443583 -0.607876 -0.062522
v -6.448022 -0.635566 -0.063086
v -6.432068 -0.623958 -0.061062
v -0.019731 -0.027978 -0.016238
v -0.032202 -0.014042 -0.022843
v -0.007415 -0.013867 -0.009716
v -0.019886 0.000069 -0.016320
v -0.029013 -0.027978 0.001289
v -0.041484 -0.014042 -0.005316
v -0.016697 -0.013867 0.007811
v -0.029168 0.000069 0.001207
v -5.910795 -0.386043 -0.187811
v -5.915946 -0.368379 -0.180407
v -5.920884 -0.395062 -0.173312
v -5.926035 -0.377398 -0.165908
v -5.927074 -0.386043 -0.199139
v -5.932226 -0.368379 -0.191735
v -5.937163 -0.395062 -0.184640
v -5.942315 -0.377398 -0.177236
v -5.380453 -0.294203 -0.184682
v -5.381509 -0.276984 -0.174900
v -5.378605 -0.284364 -0.201803
v -5.379663 -0.267144 -0.192020
v -5.360734 -0.294202 -0.182554
v -5.361791 -0.276982 -0.172771
v -5.358887 -0.284363 -0.199675
v -5.359943 -0.267143 -0.189892
v -0.312196 -0.038039 -0.096630
v -0.322274 -0.034321 -0.113302
v -0.310273 -0.018557 -0.093447
v -0.320351 -0.014839 -0.110119
v -0.329169 -0.038040 -0.086370
v -0.339247 -0.034321 -0.103043
v -0.327247 -0.018558 -0.083188
v -0.337324 -0.014840 -0.099860
v -5.852589 -0.392730 -0.199948
v -5.859935 -0.374379 -0.201569
v -5.834670 -0.385207 -0.195991
v -5.842016 -0.366857 -0.197613
v -5.856865 -0.392730 -0.180581
v -5.864210 -0.374380 -0.182203
v -5.838945 -0.385207 -0.176625
v -5.846291 -0.366857 -0.178246
v -0.422612 -0.056379 -0.132672
v -0.430998 -0.038409 -0.133022
v -0.404658 -0.047986 -0.131924
v -0.413043 -0.030017 -0.132274
v -0.423439 -0.056379 -0.112856
v -0.431824 -0.038409 -0.113207
v -0.405485 -0.047986 -0.112108
v -0.413870 -0.030016 -0.112458
v -3.619791 -0.113357 -0.129656
v -3.632682 -0.098297 -0.130264
v -3.604748 -0.100452 -0.128946
v -3.617638 -0.085392 -0.129554
v -3.620726 -0.113357 -0.109845
v -3.633617 -0.098297 -0.110453
v -3.605682 -0.100452 -0.109135
v -3.618573 -0.085392 -0.109743
v -0.039376 -0.030733 0.045039
v -0.041030 -0.011046 0.043291
v -0.052912 -0.033139 0.030743
v -0.054565 -0.013452 0.028996
v -0.024975 -0.030733 0.031403
v -0.026628 -0.011047 0.029655
v -0.038510 -0.033139 0.017107
v -0.040164 -0.013452 0.015360
v -2.008317 -0.046608 -0.265172
v -2.002556 -0.027707 -0.263466
v -2.026440 -0.040600 -0.270540
v -2.020679 -0.021699 -0.268834
v -2.002685 -0.046608 -0.284189
v -1.996924 -0.027707 -0.282483
v -2.020808 -0.040601 -0.289556
v -2.015048 -0.021699 -0.287851
v -0.996484 -0.034629 -0.206637
v -0.994349 -0.022199 -0.191330
v -0.998200 -0.019174 -0.218948
v -0.996065 -0.006744 -0.203641
v -0.976841 -0.034630 -0.209377
v -0.974705 -0.022200 -0.194070
v -0.978557 -0.019175 -0.221688
v -0.976422 -0.006745 -0.206381
v -2.491064 -0.016578 -0.270383
v -2.490280 0.003238 -0.270692
v -2.509491 -0.015734 -0.263097
v -2.508707 0.004081 -0.263406
v -2.498357 -0.016577 -0.288826
v -2.497572 0.003238 -0.289136
v -2.516784 -0.015734 -0.281540
v -2.515999 0.004082 -0.281850
v -4.004819 -0.166377 -0.095677
v -4.013165 -0.148521 -0.093468
v -3.987558 -0.157744 -0.100246
v -3.995903 -0.139889 -0.098037
v -3.999744 -0.166377 -0.076504
v -4.008090 -0.148521 -0.074295
v -3.982483 -0.157744 -0.081073
v -3.990828 -0.139889 -0.078864
v -5.454021 -0.306117 -0.173209
v -5.462399 -0.288182 -0.171986
v -5.436275 -0.297650 -0.175801
v -5.444653 -0.279715 -0.174578
v -5.451155 -0.306117 -0.153584
v -5.459534 -0.288182 -0.152361
v -5.433409 -0.297650 -0.156176
v -5.441787 -0.279715 -0.154953
v -5.725385 -0.325595 -0.145830
v -5.734642 -0.308462 -0.149586
v -5.741262 -0.335585 -0.152272
v -5.750519 -0.318451 -0.156027
v -5.717929 -0.325595 -0.164209
v -5.727186 -0.308462 -0.167964
v -5.733806 -0.335585 -0.170650
v -5.743062 -0.318452 -0.174406
v -4.401591 -0.191041 -0.114626
v -4.406189 -0.171830 -0.112848
v -4.419510 -0.195971 -0.107698
v -4.424108 -0.176760 -0.105920
v -4.408744 -0.191041 -0.133124
v -4.413342 -0.171830 -0.131346
v -4.426661 -0.195971 -0.126197
v -4.431259 -0.176760 -0.124419
v -3.760501 -0.106097 -0.100826
v -3.760455 -0.086264 -0.100830
v -3.740747 -0.106143 -0.102598
v -3.740701 -0.086310 -0.102602
v -3.758729 -0.106097 -0.081073
v -3.758683 -0.086264 -0.081077
v -3.738976 -0.106143 -0.082844
v -3.738930 -0.086310 -0.082848
v -6.491827 -0.619176 -0.070892
v -6.490507 -0.599615 -0.067896
v -6.499361 -0.615902 -0.088945
v -6.498040 -0.596341 -0.085948
v -6.473528 -0.619240 -0.078539
v -6.472208 -0.599679 -0.075543
v -6.481061 -0.615966 -0.096592
v -6.479740 -0.596405 -0.093595
v -3.324818 -0.064943 -0.146600
v -3.328574 -0.045494 -0.145623
v -3.305994 -0.061062 -0.151495
v -3.309751 -0.041612 -0.150518
v -3.319826 -0.064943 -0.127405
v -3.323582 -0.045494 -0.126428
v -3.301003 -0.061062 -0.132300
v -3.304759 -0.041612 -0.131324
v -6.293976 -0.583570 -0.141479
v -6.311269 -0.573952 -0.142812
v -6.284385 -0.566226 -0.140740
v -6.301678 -0.556607 -0.142073
v -6.295500 -0.583571 -0.121705
v -6.312793 -0.573952 -0.123038
v -6.285910 -0.566226 -0.120965
v -6.303203 -0.556607 -0.122298
v -1.359719 -0.015615 -0.273413
v -1.350090 0.001499 -0.270634
v -1.343276 -0.025637 -0.268666
v -1.333647 -0.008523 -0.265886
v -1.365220 -0.015615 -0.254359
v -1.355591 0.001500 -0.251579
v -1.348778 -0.025637 -0.249611
v -1.339148 -0.008522 -0.246831
v -3.669772 -0.076843 -0.107776
v -3.676056 -0.060619 -0.098256
v -3.678711 -0.088250 -0.094236
v -3.684996 -0.072026 -0.084717
v -3.686323 -0.076843 -0.118703
v -3.692608 -0.060619 -0.109184
v -3.695262 -0.088250 -0.105164
v -3.701547 -0.072025 -0.095644
v -5.814534 -0.382386 -0.162775
v -5.813286 -0.363898 -0.169846
v -5.811315 -0.389566 -0.180980
v -5.810066 -0.371078 -0.188051
v -5.795004 -0.382385 -0.159322
v -5.793755 -0.363897 -0.166393
v -5.791786 -0.389565 -0.177527
v -5.790536 -0.371077 -0.184598
v -2.738011 -0.001480 -0.226176
v -2.736354 0.014360 -0.214356
v -2.735810 -0.013416 -0.210490
v -2.734153 0.002424 -0.198670
v -2.757652 -0.001481 -0.223421
v -2.755995 0.014359 -0.211601
v -2.755451 -0.013417 -0.207735
v -2.753794 0.002423 -0.195915
v -1.761164 -0.021521 -0.313420
v -1.761336 -0.002269 -0.308657
v -1.761858 -0.026287 -0.294180
v -1.762030 -0.007034 -0.289418
v -1.780984 -0.021521 -0.314135
v -1.781157 -0.002269 -0.309372
v -1.781678 -0.026287 -0.294895
v -1.781850 -0.007035 -0.290132
v -2.309508 -0.003636 -0.280937
v -2.312572 0.015904 -0.279471
v -2.327133 -0.007033 -0.272502
v -2.330197 0.012507 -0.271036
v -2.318069 -0.003636 -0.298827
v -2.321133 0.015904 -0.297361
v -2.335695 -0.007032 -0.290392
v -2.338759 0.012508 -0.288926
v -1.574480 -0.017415 -0.291181
v -1.575796 0.002351 -0.292133
v -1.558464 -0.015791 -0.279597
v -1.559780 0.003975 -0.280549
v -1.586103 -0.017416 -0.275111
v -1.587419 0.002351 -0.276062
v -1.570087 -0.015791 -0.263527
v -1.571403 0.003975 -0.264479
v -6.017579 -0.415549 -0.146443
v -6.030876 -0.400910 -0.144939
v -6.032125 -0.428930 -0.144798
v -6.045422 -0.414291 -0.143295
v -6.019806 -0.415548 -0.166150
v -6.033103 -0.400909 -0.164647
v -6.034352 -0.428930 -0.164506
v -6.047649 -0.414292 -0.163002
v -5.697295 -0.335513 -0.153028
v -5.697215 -0.315733 -0.151583
v -5.698399 -0.334066 -0.172778
v -5.698319 -0.314285 -0.171332
v -5.677493 -0.335512 -0.154134
v -5.677413 -0.315731 -0.152689
v -5.678596 -0.334065 -0.173884
v -5.678516 -0.314284 -0.172439
v -3.650802 -0.115487 -0.121513
v -3.660910 -0.098663 -0.118666
v -3.634607 -0.104985 -0.126073
v -3.644716 -0.088161 -0.123227
v -3.645425 -0.115487 -0.102422
v -3.655534 -0.098662 -0.099575
v -3.629231 -0.104985 -0.106983
v -3.639339 -0.088161 -0.104136
v -3.184592 -0.020589 -0.166253
v -3.183890 -0.000988 -0.163309
v -3.189127 -0.017563 -0.185322
v -3.188425 0.002038 -0.182378
v -3.165297 -0.020591 -0.170841
v -3.164596 -0.000990 -0.167898
v -3.169832 -0.017565 -0.189911
v -3.169131 0.002036 -0.186967
v -0.775910 -0.062886 -0.207775
v -0.776409 -0.043059 -0.207879
v -0.756502 -0.062376 -0.203720
v -0.757001 -0.042550 -0.203824
v -0.779966 -0.062886 -0.188361
v -0.780465 -0.043059 -0.188465
v -0.760558 -0.062376 -0.184306
v -0.761057 -0.042549 -0.184411
v -4.506653 -0.222384 -0.095234
v -4.514812 -0.204339 -0.094163
v -4.488762 -0.214155 -0.097584
v -4.496921 -0.196109 -0.096513
v -4.504071 -0.222384 -0.075570
v -4.512230 -0.204338 -0.074499
v -4.486179 -0.214154 -0.077920
v -4.494338 -0.196109 -0.076848
v -5.940873 -0.439197 -0.174179
v -5.952252 -0.423333 -0.177671
v -5.925707 -0.427294 -0.169524
v -5.937087 -0.411430 -0.173016
v -5.946692 -0.439197 -0.155219
v -5.958071 -0.423333 -0.158711
v -5.931527 -0.427294 -0.150564
v -5.942905 -0.411430 -0.154056
v -5.747480 -0.335768 -0.146364
v -5.754021 -0.317097 -0.147761
v -5.765739 -0.342457 -0.150263
v -5.772280 -0.323786 -0.151661
v -5.743337 -0.335768 -0.165759
v -5.749879 -0.317097 -0.167157
v -5.761596 -0.342457 -0.169659
v -5.768138 -0.323786 -0.171056
v -5.133906 -0.243113 -0.165788
v -5.132817 -0.227102 -0.177442
v -5.135396 -0.231408 -0.149846
v -5.134308 -0.215397 -0.161500
v -5.153653 -0.243114 -0.167634
v -5.152565 -0.227103 -0.179288
v -5.155144 -0.231409 -0.151692
v -5.154055 -0.215398 -0.163346
v -6.121661 -0.489756 -0.162572
v -6.131975 -0.476057 -0.152607
v -6.131513 -0.504098 -0.153054
v -6.141827 -0.490399 -0.143088
v -6.135442 -0.489756 -0.176835
v -6.145756 -0.476057 -0.166870
v -6.145294 -0.504098 -0.167317
v -6.155608 -0.490399 -0.157351
v -1.909933 -0.044316 -0.268783
v -1.908686 -0.024530 -0.269318
v -1.928114 -0.042959 -0.260975
v -1.926867 -0.023173 -0.261510
v -1.917760 -0.044316 -0.287007
v -1.916513 -0.024530 -0.287542
v -1.935941 -0.042959 -0.279199
v -1.934694 -0.023172 -0.279734
v -1.559962 -0.054011 -0.283464
v -1.562528 -0.034367 -0.282533
v -1.578427 -0.056741 -0.276762
v -1.580993 -0.037097 -0.275831
v -1.566728 -0.054011 -0.302107
v -1.569294 -0.034367 -0.301176
v -1.585194 -0.056741 -0.295405
v -1.587760 -0.037097 -0.294474
v -1.421555 -0.019423 -0.269335
v -1.418183 -0.005877 -0.255246
v -1.418403 -0.033909 -0.256160
v -1.415031 -0.020363 -0.242072
v -1.440843 -0.019422 -0.264719
v -1.437472 -0.005876 -0.250631
v -1.437691 -0.033908 -0.251545
v -1.434320 -0.020362 -0.237456
v -6.735203 -0.697490 -0.048253
v -6.730651 -0.678333 -0.050628
v -6.718219 -0.702624 -0.057116
v -6.713668 -0.683467 -0.059492
v -6.726026 -0.697489 -0.030670
v -6.721475 -0.678333 -0.033046
v -6.709043 -0.702624 -0.039534
v -6.704492 -0.683467 -0.041909
v -5.154351 -0.242452 -0.169480
v -5.145859 -0.236619 -0.186428
v -5.151737 -0.261408 -0.174695
v -5.143245 -0.255575 -0.191642
v -5.136620 -0.242451 -0.160595
v -5.128128 -0.236618 -0.177542
v -5.134006 -0.261407 -0.165809
v -5.125514 -0.255574 -0.182757
v -5.573539 -0.280354 -0.167790
v -5.584785 -0.264137 -0.165823
v -5.589514 -0.291771 -0.164997
v -5.600760 -0.275554 -0.163030
v -5.576956 -0.280354 -0.187327
v -5.588202 -0.264136 -0.185360
v -5.592930 -0.291771 -0.184533
v -5.604177 -0.275554 -0.182566
v -2.065074 -0.004848 -0.277983
v -2.063695 0.003862 -0.260218
v -2.064399 -0.022666 -0.269298
v -2.063020 -0.013956 -0.251534
v -2.084848 -0.004849 -0.276447
v -2.083468 0.003861 -0.258682
v -2.084172 -0.022667 -0.267762
v -2.082793 -0.013956 -0.249998
v -3.513574 -0.053514 -0.138615
v -3.525471 -0.037711 -0.137177
v -3.529263 -0.065498 -0.136719
v -3.541161 -0.049695 -0.135282
v -3.515953 -0.053514 -0.158305
v -3.527851 -0.037711 -0.156867
v -3.531642 -0.065498 -0.156409
v -3.543540 -0.049695 -0.154971
v -1.864770 -0.018555 -0.272865
v -1.858303 -0.009415 -0.256495
v -1.868129 -0.000952 -0.281365
v -1.861662 0.008187 -0.264995
v -1.846324 -0.018554 -0.280153
v -1.839857 -0.009414 -0.263782
v -1.849683 -0.000952 -0.288653
v -1.843216 0.008187 -0.272282
v -1.706731 -0.031007 -0.313870
v -1.708754 -0.024740 -0.295162
v -1.707404 -0.049824 -0.307639
v -1.709427 -0.043557 -0.288931
v -1.726449 -0.031007 -0.316002
v -1.728472 -0.024741 -0.297294
v -1.727122 -0.049824 -0.309771
v -1.729146 -0.043558 -0.291064
v -5.592190 -0.309765 -0.147151
v -5.595119 -0.290155 -0.147630
v -5.611543 -0.312732 -0.150320
v -5.614471 -0.293122 -0.150799
v -5.588985 -0.309764 -0.166723
v -5.591914 -0.290155 -0.167203
v -5.608337 -0.312732 -0.169892
v -5.611266 -0.293122 -0.170372
v -5.416625 -0.272343 -0.203641
v -5.417836 -0.252550 -0.203963
v -5.397495 -0.271090 -0.198559
v -5.398706 -0.251297 -0.198881
v -5.421717 -0.272344 -0.184473
v -5.422928 -0.252550 -0.184794
v -5.402587 -0.271090 -0.179391
v -5.403799 -0.251297 -0.179713
v -5.318948 -0.260991 -0.175619
v -5.329361 -0.244356 -0.178486
v -5.334986 -0.271791 -0.180035
v -5.345399 -0.255156 -0.182901
v -5.313684 -0.260990 -0.194741
v -5.324097 -0.244356 -0.197607
v -5.329722 -0.271791 -0.199157
v -5.340135 -0.255156 -0.202023
v -2.385545 -0.016797 -0.276400
v -2.381065 0.002518 -0.276848
v -2.404765 -0.012294 -0.274481
v -2.400285 0.007021 -0.274929
v -2.387516 -0.016797 -0.296135
v -2.383036 0.002518 -0.296583
v -2.406736 -0.012294 -0.294216
v -2.402255 0.007021 -0.294664
v -1.281185 -0.022122 -0.239134
v -1.285018 -0.002687 -0.240103
v -1.300027 -0.026076 -0.243901
v -1.303859 -0.006641 -0.244871
v -1.276320 -0.022123 -0.258361
v -1.280153 -0.002688 -0.259331
v -1.295162 -0.026076 -0.263128
v -1.298994 -0.006641 -0.264098
v -5.995144 -0.419151 -0.169089
v -6.005338 -0.402407 -0.166072
v -6.011200 -0.429781 -0.164336
v -6.021392 -0.413037 -0.161318
v -6.000775 -0.419151 -0.188107
v -6.010968 -0.402407 -0.185089
v -6.016830 -0.429781 -0.183353
v -6.027023 -0.413037 -0.180335
v -5.315558 -0.271316 -0.133551
v -5.318391 -0.251753 -0.135172
v -5.332540 -0.274578 -0.143265
v -5.335371 -0.255015 -0.144885
v -5.305710 -0.271316 -0.150767
v -5.308542 -0.251753 -0.152387
v -5.322691 -0.274579 -0.160480
v -5.325523 -0.255016 -0.162101
v -5.833044 -0.386493 -0.158333
v -5.831378 -0.368817 -0.167173
v -5.829769 -0.395489 -0.175702
v -5.828103 -0.377813 -0.184542
v -5.813554 -0.386492 -0.154658
v -5.811888 -0.368816 -0.163499
v -5.810278 -0.395487 -0.172028
v -5.808613 -0.377812 -0.180868
v -6.566113 -0.653666 -0.087998
v -6.572865 -0.635068 -0.086627
v -6.584341 -0.660555 -0.084298
v -6.591092 -0.641957 -0.082927
v -6.570059 -0.653666 -0.107435
v -6.576810 -0.635068 -0.106064
v -6.588286 -0.660555 -0.103735
v -6.595037 -0.641957 -0.102364
v -1.775679 -0.026869 -0.257760
v -1.776734 -0.007064 -0.257751
v -1.795484 -0.027923 -0.257577
v -1.796538 -0.008118 -0.257567
v -1.775864 -0.026869 -0.277593
v -1.776918 -0.007063 -0.277583
v -1.795668 -0.027923 -0.277409
v -1.796722 -0.008118 -0.277399
v -1.205337 -0.063539 -0.242849
v -1.204281 -0.044123 -0.246756
v -1.200269 -0.067586 -0.261592
v -1.199213 -0.048170 -0.265499
v -1.186191 -0.063538 -0.237672
v -1.185136 -0.044122 -0.241579
v -1.181123 -0.067585 -0.256415
v -1.180067 -0.048169 -0.260322
v -5.998995 -0.407508 -0.144616
v -6.013037 -0.393519 -0.143898
v -6.012966 -0.421567 -0.143902
v -6.027007 -0.407578 -0.143183
v -6.000009 -0.407508 -0.164424
v -6.014050 -0.393519 -0.163705
v -6.013979 -0.421567 -0.163709
v -6.028021 -0.407579 -0.162990
v -6.395843 -0.615493 -0.117024
v -6.396579 -0.595680 -0.116513
v -6.412129 -0.616390 -0.105742
v -6.412867 -0.596577 -0.105231
v -6.407135 -0.615493 -0.133328
v -6.407873 -0.595680 -0.132817
v -6.423422 -0.616390 -0.122046
v -6.424160 -0.596577 -0.121535
v -3.797818 -0.095639 -0.082969
v -3.806178 -0.077728 -0.084599
v -3.815398 -0.104157 -0.086397
v -3.823758 -0.086246 -0.088027
v -3.794022 -0.095639 -0.102435
v -3.802382 -0.077728 -0.104066
v -3.811601 -0.104157 -0.105863
v -3.819962 -0.086246 -0.107494
v -4.803474 -0.237200 -0.159456
v -4.802322 -0.217408 -0.158909
v -4.785594 -0.238476 -0.150970
v -4.784441 -0.218684 -0.150423
v -4.811977 -0.237200 -0.141538
v -4.810824 -0.217409 -0.140991
v -4.794097 -0.238476 -0.133053
v -4.792944 -0.218684 -0.132505
v -4.762225 -0.214507 -0.128759
v -4.760643 -0.201366 -0.143529
v -4.760824 -0.229361 -0.141825
v -4.759242 -0.216220 -0.156595
v -4.742505 -0.214507 -0.126646
v -4.740922 -0.201365 -0.141416
v -4.741104 -0.229361 -0.139712
v -4.739522 -0.216219 -0.154482
v -6.131368 -0.481112 -0.135089
v -6.119196 -0.475857 -0.120339
v -6.128023 -0.500236 -0.131037
v -6.115851 -0.494981 -0.116286
v -6.146665 -0.481112 -0.122466
v -6.134493 -0.475857 -0.107716
v -6.143320 -0.500236 -0.118413
v -6.131149 -0.494982 -0.103663
v -6.240118 -0.523324 -0.135446
v -6.249064 -0.506339 -0.130460
v -6.254954 -0.533565 -0.127179
v -6.263900 -0.516581 -0.122193
v -6.249772 -0.523324 -0.152771
v -6.258718 -0.506339 -0.147785
v -6.264608 -0.533565 -0.144503
v -6.273554 -0.516581 -0.139518
v -4.311831 -0.182817 -0.064349
v -4.317603 -0.163984 -0.066664
v -4.329309 -0.189035 -0.071361
v -4.335082 -0.170203 -0.073676
v -4.304446 -0.182817 -0.082756
v -4.310219 -0.163984 -0.085071
v -4.321925 -0.189035 -0.089768
v -4.327697 -0.170203 -0.092083
v -6.071117 -0.451216 -0.166669
v -6.083025 -0.437885 -0.158076
v -6.081928 -0.465900 -0.158868
v -6.093835 -0.452569 -0.150275
v -6.082722 -0.451216 -0.182752
v -6.094630 -0.437884 -0.174159
v -6.093533 -0.465900 -0.174951
v -6.105441 -0.452569 -0.166358
v -5.492453 -0.310630 -0.161678
v -5.491344 -0.295027 -0.173872
v -5.493868 -0.298386 -0.146140
v -5.492760 -0.282784 -0.158333
v -5.512204 -0.310632 -0.163476
v -5.511096 -0.295030 -0.175670
v -5.513619 -0.298389 -0.147938
v -5.512511 -0.282786 -0.160132
v -1.256972 -0.058458 -0.283232
v -1.262020 -0.039333 -0.284681
v -1.238589 -0.053206 -0.277954
v -1.243637 -0.034081 -0.279404
v -1.262444 -0.058458 -0.264169
v -1.267493 -0.039333 -0.265618
v -1.244062 -0.053206 -0.258891
v -1.249110 -0.034081 -0.260341
v -1.521750 -0.041574 -0.246738
v -1.520609 -0.021774 -0.246656
v -1.541420 -0.040431 -0.249007
v -1.540279 -0.020631 -0.248925
v -1.519480 -0.041623 -0.266441
v -1.518339 -0.021823 -0.266359
v -1.539150 -0.040480 -0.268710
v -1.538009 -0.020680 -0.268628
v -0.732241 -0.016754 -0.163441
v -0.729892 -0.003892 -0.178355
v -0.730240 -0.031851 -0.176145
v -0.727890 -0.018990 -0.191059
v -0.712650 -0.016754 -0.160354
v -0.710300 -0.003893 -0.175268
v -0.710648 -0.031852 -0.173059
v -0.708298 -0.018991 -0.187972
v -1.168765 -0.021432 -0.261248
v -1.162288 -0.002725 -0.260035
v -1.150378 -0.028021 -0.257804
v -1.143901 -0.009315 -0.256591
v -1.172416 -0.021432 -0.241754
v -1.165940 -0.002725 -0.240541
v -1.154030 -0.028021 -0.238310
v -1.147553 -0.009315 -0.237097
v -5.522626 -0.294245 -0.188794
v -5.522799 -0.275593 -0.195536
v -5.523100 -0.300988 -0.207440
v -5.523272 -0.282337 -0.214181
v -5.502800 -0.294244 -0.189298
v -5.502972 -0.275593 -0.196040
v -5.503273 -0.300988 -0.207944
v -5.503446 -0.282336 -0.214685
v -4.612473 -0.197772 -0.094508
v -4.623756 -0.181488 -0.093580
v -4.628702 -0.209094 -0.093174
v -4.639985 -0.192810 -0.092246
v -4.614098 -0.197773 -0.114275
v -4.625381 -0.181488 -0.113347
v -4.630327 -0.209094 -0.112940
v -4.641611 -0.192810 -0.112012
v -4.908464 -0.247748 -0.115969
v -4.909605 -0.232043 -0.103910
v -4.906986 -0.235635 -0.131604
v -4.908126 -0.219931 -0.119545
v -4.888720 -0.247748 -0.114102
v -4.889859 -0.232044 -0.102043
v -4.887241 -0.235635 -0.129737
v -4.888381 -0.219931 -0.117678
v -0.171378 -0.017019 -0.056441
v -0.164282 0.001284 -0.053609
v -0.154379 -0.024659 -0.049658
v -0.147283 -0.006356 -0.046826
v -0.178728 -0.017019 -0.038021
v -0.171633 0.001284 -0.035189
v -0.161729 -0.024659 -0.031237
v -0.154634 -0.006357 -0.028405
v -4.019759 -0.135934 -0.112275
v -4.025848 -0.117333 -0.109074
v -4.036225 -0.142814 -0.103620
v -4.042315 -0.124212 -0.100419
v -4.028987 -0.135934 -0.129831
v -4.035076 -0.117332 -0.126630
v -4.045453 -0.142814 -0.121176
v -4.051542 -0.124212 -0.117975
v -6.871773 -0.702583 -0.088214
v -6.852568 -0.698868 -0.091485
v -6.868111 -0.722065 -0.088837
v -6.848906 -0.718350 -0.092109
v -6.868443 -0.702583 -0.068662
v -6.849237 -0.698868 -0.071933
v -6.864781 -0.722065 -0.069286
v -6.845576 -0.718350 -0.072557
v -4.727187 -0.221967 -0.135956
v -4.734715 -0.216117 -0.153348
v -4.724864 -0.203015 -0.130588
v -4.732391 -0.197166 -0.147980
v -4.745389 -0.221967 -0.128079
v -4.752916 -0.216118 -0.145471
v -4.743066 -0.203016 -0.122710
v -4.750593 -0.197167 -0.140102
v -1.986660 -0.016268 -0.298794
v -1.989883 0.003278 -0.297842
v -2.005406 -0.019630 -0.293260
v -2.008630 -0.000083 -0.292308
v -1.992275 -0.016268 -0.317816
v -1.995499 0.003278 -0.316864
v -2.011021 -0.019630 -0.312281
v -2.014245 -0.000083 -0.311329
v -0.293294 -0.065276 -0.056786
v -0.287492 -0.046442 -0.054557
v -0.310876 -0.059060 -0.063539
v -0.305073 -0.040227 -0.061311
v -0.286182 -0.065276 -0.075300
v -0.280379 -0.046442 -0.073071
v -0.303763 -0.059061 -0.082053
v -0.297961 -0.040226 -0.079825
v -4.952248 -0.230644 -0.110524
v -4.955978 -0.211206 -0.111787
v -4.970661 -0.234583 -0.116752
v -4.974392 -0.215145 -0.118015
v -4.945893 -0.230645 -0.129312
v -4.949624 -0.211206 -0.130574
v -4.964307 -0.234583 -0.135540
v -4.968038 -0.215145 -0.136802
v -5.872922 -0.377271 -0.186067
v -5.874730 -0.357580 -0.184536
v -5.887949 -0.379639 -0.173342
v -5.889757 -0.359948 -0.171811
v -5.885739 -0.377271 -0.201202
v -5.887547 -0.357580 -0.199672
v -5.900766 -0.379639 -0.188477
v -5.902574 -0.359948 -0.186947
v -1.673164 -0.015629 -0.278965
v -1.674070 0.004151 -0.277816
v -1.660920 -0.014166 -0.294498
v -1.661825 0.005613 -0.293349
v -1.657589 -0.015629 -0.266687
v -1.658495 0.004150 -0.265538
v -1.645344 -0.014166 -0.282220
v -1.646250 0.005613 -0.281071
v -5.515412 -0.290394 -0.211353
v -5.500012 -0.282799 -0.201428
v -5.509027 -0.308716 -0.207239
v -5.493628 -0.301120 -0.197314
v -5.526156 -0.290396 -0.194682
v -5.510756 -0.282800 -0.184757
v -5.519772 -0.308716 -0.190568
v -5.504371 -0.301121 -0.180643
v -5.677830 -0.329327 -0.195337
v -5.679486 -0.309582 -0.194460
v -5.695284 -0.331200 -0.186105
v -5.696940 -0.311455 -0.185229
v -5.687103 -0.329326 -0.212868
v -5.688759 -0.309582 -0.211992
v -5.704557 -0.331200 -0.203637
v -5.706213 -0.311455 -0.202761
v -2.430076 -0.009833 -0.295813
v -2.425889 -0.001002 -0.278555
v -2.427996 -0.027591 -0.287231
v -2.423809 -0.018761 -0.269973
v -2.449350 -0.009831 -0.291138
v -2.445164 -0.001001 -0.273880
v -2.447270 -0.027590 -0.282556
v -2.443083 -0.018759 -0.265298
v -3.279486 -0.070121 -0.174752
v -3.284273 -0.050910 -0.173569
v -3.260837 -0.065190 -0.179359
v -3.265624 -0.045980 -0.178177
v -3.274729 -0.070120 -0.155497
v -3.279517 -0.050910 -0.154315
v -3.256080 -0.065190 -0.160105
v -3.260867 -0.045979 -0.158923
v -1.071454 -0.060310 -0.261308
v -1.074865 -0.041729 -0.267348
v -1.062317 -0.053372 -0.245129
v -1.065729 -0.034792 -0.251170
v -1.088723 -0.060310 -0.251555
v -1.092135 -0.041730 -0.257595
v -1.079587 -0.053373 -0.235376
v -1.082999 -0.034793 -0.241417
v -5.415293 -0.258866 -0.155101
v -5.422813 -0.240546 -0.156194
v -5.433422 -0.266464 -0.157737
v -5.440942 -0.248145 -0.158830
v -5.412439 -0.258866 -0.174727
v -5.419959 -0.240546 -0.175821
v -5.430568 -0.266465 -0.177363
v -5.438088 -0.248145 -0.178457
v -0.667654 -0.054388 -0.133045
v -0.659479 -0.044239 -0.147996
v -0.672522 -0.037348 -0.124140
v -0.664347 -0.027199 -0.139091
v -0.685056 -0.054387 -0.142559
v -0.676881 -0.044239 -0.157510
v -0.689924 -0.037347 -0.133654
v -0.681749 -0.027199 -0.148605
v -1.370120 -0.024454 -0.293752
v -1.366769 -0.004967 -0.292214
v -1.352409 -0.028141 -0.285621
v -1.349059 -0.008653 -0.284083
v -1.378395 -0.024454 -0.275728
v -1.375044 -0.004967 -0.274189
v -1.360685 -0.028141 -0.267597
v -1.357334 -0.008654 -0.266058
v -3.606696 -0.072415 -0.119064
v -3.593809 -0.065673 -0.105580
v -3.602037 -0.091067 -0.114191
v -3.589150 -0.084325 -0.100707
v -3.621034 -0.072416 -0.105361
v -3.608147 -0.065674 -0.091877
v -3.616375 -0.091068 -0.100488
v -3.603488 -0.084326 -0.087003
v -0.075895 -0.017986 -0.031736
v -0.070768 0.000979 -0.029023
v -0.059132 -0.023787 -0.022865
v -0.054005 -0.004822 -0.020152
v -0.085172 -0.017986 -0.014206
v -0.080045 0.000979 -0.011493
v -0.068409 -0.023787 -0.005335
v -0.063282 -0.004822 -0.002622
v -1.582886 -0.057107 -0.281707
v -1.583382 -0.037590 -0.285197
v -1.580134 -0.053582 -0.262385
v -1.580631 -0.034065 -0.265875
v -1.602521 -0.057107 -0.278911
v -1.603017 -0.037589 -0.282401
v -1.599769 -0.053582 -0.259589
v -1.600266 -0.034064 -0.263079
v -4.782997 -0.256788 -0.112079
v -4.781689 -0.237016 -0.111231
v -4.799585 -0.255228 -0.122838
v -4.798277 -0.235456 -0.121990
v -4.772204 -0.256788 -0.128719
v -4.770896 -0.237016 -0.127870
v -4.788793 -0.255228 -0.139478
v -4.787485 -0.235457 -0.138629
v -4.595470 -0.209413 -0.082681
v -4.594226 -0.189622 -0.082339
v -4.614552 -0.208122 -0.087933
v -4.613307 -0.188331 -0.087590
v -4.590207 -0.209413 -0.101803
v -4.588963 -0.189622 -0.101461
v -4.609289 -0.208122 -0.107055
v -4.608044 -0.188331 -0.106713
v -5.560067 -0.286992 -0.177270
v -5.557492 -0.267328 -0.177079
v -5.579678 -0.284410 -0.178721
v -5.577103 -0.264746 -0.178531
v -5.558603 -0.286992 -0.197049
v -5.556028 -0.267327 -0.196858
v -5.578214 -0.284411 -0.198500
v -5.575639 -0.264746 -0.198310
v -3.780780 -0.124763 -0.100483
v -3.786958 -0.106035 -0.098370
v -3.763060 -0.118234 -0.106543
v -3.769238 -0.099506 -0.104430
v -3.774361 -0.124763 -0.081717
v -3.780539 -0.106035 -0.079604
v -3.756641 -0.118234 -0.087777
v -3.762819 -0.099506 -0.085665
v -6.027054 -0.449133 -0.175044
v -6.017550 -0.440002 -0.160223
v -6.031983 -0.431527 -0.182730
v -6.022480 -0.422396 -0.167909
v -6.010358 -0.449132 -0.185750
v -6.000855 -0.440001 -0.170929
v -6.015288 -0.431526 -0.193436
v -6.005785 -0.422395 -0.178615
v -6.374005 -0.602443 -0.116217
v -6.360977 -0.587995 -0.112354
v -6.387856 -0.588854 -0.120325
v -6.374827 -0.574407 -0.116461
v -6.368366 -0.602443 -0.135232
v -6.355338 -0.587996 -0.131369
v -6.382216 -0.588854 -0.139339
v -6.369189 -0.574408 -0.135476
v -3.532745 -0.087799 -0.148184
v -3.524836 -0.075360 -0.134914
v -3.539113 -0.072351 -0.158869
v -3.531204 -0.059912 -0.145599
v -3.515708 -0.087799 -0.158337
v -3.507799 -0.075360 -0.145067
v -3.522076 -0.072351 -0.169022
v -3.514167 -0.059913 -0.155752
v -3.961152 -0.120670 -0.103771
v -3.961218 -0.100873 -0.102571
v -3.962249 -0.121871 -0.084004
v -3.962315 -0.102074 -0.082805
v -3.980955 -0.120669 -0.104870
v -3.981020 -0.100872 -0.103671
v -3.982052 -0.121870 -0.085104
v -3.982118 -0.102073 -0.083904
v -6.364584 -0.593635 -0.099324
v -6.352044 -0.578826 -0.095226
v -6.350508 -0.606828 -0.094725
v -6.337967 -0.592020 -0.090626
v -6.370744 -0.593635 -0.080472
v -6.358204 -0.578827 -0.076374
v -6.356669 -0.606829 -0.075873
v -6.344128 -0.592021 -0.071774
v -0.304151 -0.047269 -0.092779
v -0.300706 -0.028956 -0.099570
v -0.312438 -0.039654 -0.076449
v -0.308993 -0.021341 -0.083240
v -0.321837 -0.047270 -0.101754
v -0.318392 -0.028957 -0.108545
v -0.330124 -0.039655 -0.085424
v -0.326680 -0.021342 -0.092215
v -1.701916 -0.017749 -0.277216
v -1.702788 0.002057 -0.276672
v -1.685115 -0.016721 -0.287705
v -1.685987 0.003086 -0.287161
v -1.691413 -0.017748 -0.260392
v -1.692285 0.002058 -0.259848
v -1.674612 -0.016720 -0.270881
v -1.675484 0.003086 -0.270337
v -2.990503 -0.015633 -0.211071
v -2.996684 0.003026 -0.208429
v -3.007661 -0.022355 -0.203738
v -3.013842 -0.003696 -0.201096
v -2.998298 -0.015633 -0.229309
v -3.004479 0.003026 -0.226666
v -3.015455 -0.022355 -0.221976
v -3.021637 -0.003696 -0.219333
v -5.914302 -0.410898 -0.156546
v -5.921591 -0.392526 -0.154894
v -5.896386 -0.403424 -0.160608
v -5.903674 -0.385053 -0.158955
v -5.909917 -0.410898 -0.137204
v -5.917206 -0.392527 -0.135552
v -5.892001 -0.403424 -0.141265
v -5.899290 -0.385053 -0.139613
v -4.382984 -0.220132 -0.101504
v -4.388760 -0.201185 -0.100496
v -4.364320 -0.214269 -0.104763
v -4.370096 -0.195322 -0.103755
v -4.379572 -0.220132 -0.081967
v -4.385348 -0.201186 -0.080958
v -4.360909 -0.214269 -0.085226
v -4.366684 -0.195322 -0.084217
v -4.483224 -0.220747 -0.094724
v -4.491651 -0.202803 -0.094116
v -4.465327 -0.212299 -0.096018
v -4.473754 -0.194355 -0.095409
v -4.481795 -0.220747 -0.074943
v -4.490221 -0.202803 -0.074334
v -4.463898 -0.212298 -0.076236
v -4.472324 -0.194355 -0.075628
v -4.005147 -0.141292 -0.113192
v -4.008186 -0.121733 -0.111943
v -4.023239 -0.144579 -0.105762
v -4.026279 -0.125020 -0.104513
v -4.012682 -0.141292 -0.131538
v -4.015722 -0.121733 -0.130289
v -4.030774 -0.144578 -0.124108
v -4.033814 -0.125019 -0.122859
v -2.863255 -0.032593 -0.238157
v -2.860364 -0.021185 -0.222192
v -2.865286 -0.016370 -0.249382
v -2.862395 -0.004961 -0.233418
v -2.843739 -0.032594 -0.241689
v -2.840848 -0.021186 -0.225725
v -2.845770 -0.016371 -0.252915
v -2.842880 -0.004963 -0.236951
v -5.608790 -0.334201 -0.167431
v -5.607629 -0.316510 -0.176321
v -5.611084 -0.325235 -0.149889
v -5.609923 -0.307545 -0.158779
v -5.628456 -0.334202 -0.170002
v -5.627295 -0.316511 -0.178892
v -5.630750 -0.325237 -0.152460
v -5.629589 -0.307546 -0.161350
v -6.614180 -0.660538 -0.070311
v -6.605746 -0.649887 -0.055862
v -6.608812 -0.677269 -0.061111
v -6.600378 -0.666617 -0.046662
v -6.631309 -0.660536 -0.060314
v -6.622876 -0.649885 -0.045865
v -6.625941 -0.677267 -0.051114
v -6.617507 -0.666616 -0.036665
v -2.241961 -0.037267 -0.259093
v -2.243393 -0.019387 -0.267554
v -2.244948 -0.045848 -0.276723
v -2.246381 -0.027968 -0.285183
v -2.222406 -0.037268 -0.262407
v -2.223839 -0.019387 -0.270868
v -2.225394 -0.045849 -0.280036
v -2.226827 -0.027968 -0.288497
v -3.544185 -0.078062 -0.119496
v -3.546381 -0.058353 -0.119170
v -3.524690 -0.075841 -0.122390
v -3.526886 -0.056133 -0.122064
v -3.541273 -0.078062 -0.099878
v -3.543469 -0.058353 -0.099552
v -3.521778 -0.075841 -0.102772
v -3.523974 -0.056133 -0.102446
v -5.347668 -0.270962 -0.136323
v -5.352280 -0.251754 -0.138093
v -5.365601 -0.275903 -0.143207
v -5.370212 -0.256695 -0.144977
v -5.340560 -0.270963 -0.154838
v -5.345171 -0.251755 -0.156609
v -5.358492 -0.275903 -0.161722
v -5.363103 -0.256695 -0.163493
v -1.136010 -0.024011 -0.218185
v -1.145015 -0.006377 -0.219323
v -1.153506 -0.033088 -0.220396
v -1.162510 -0.015453 -0.221534
v -1.133523 -0.024012 -0.237862
v -1.142528 -0.006377 -0.239000
v -1.151019 -0.033088 -0.240073
v -1.160024 -0.015454 -0.241211
v -5.394022 -0.263100 -0.178738
v -5.391124 -0.246805 -0.189666
v -5.398197 -0.251794 -0.162986
v -5.395299 -0.235499 -0.173914
v -5.413193 -0.263099 -0.183820
v -5.410295 -0.246803 -0.194747
v -5.417367 -0.251793 -0.168068
v -5.414470 -0.235498 -0.178996
v -3.249834 -0.033671 -0.155090
v -3.247678 -0.013966 -0.155754
v -3.231000 -0.035927 -0.160883
v -3.228843 -0.016223 -0.161546
v -3.244004 -0.033671 -0.136133
v -3.241847 -0.013966 -0.136797
v -3.225170 -0.035927 -0.141926
v -3.223013 -0.016222 -0.142589
v -0.657101 -0.061703 -0.188025
v -0.670635 -0.047228 -0.188829
v -0.642651 -0.048146 -0.187167
v -0.656184 -0.033670 -0.187971
v -0.658277 -0.061703 -0.168227
v -0.671811 -0.047228 -0.169031
v -0.643827 -0.048145 -0.167369
v -0.657361 -0.033670 -0.168173
v -2.196800 -0.013591 -0.267519
v -2.195869 0.006219 -0.267768
v -2.177663 -0.014554 -0.272639
v -2.176733 0.005255 -0.272888
v -2.191672 -0.013591 -0.248359
v -2.190743 0.006219 -0.248609
v -2.172536 -0.014554 -0.253480
v -2.171606 0.005256 -0.253729
v -0.458697 -0.026179 -0.106814
v -0.457564 -0.006382 -0.107193
v -0.439921 -0.027374 -0.113088
v -0.438787 -0.007577 -0.113466
v -0.452412 -0.026179 -0.088003
v -0.451279 -0.006382 -0.088382
v -0.433635 -0.027374 -0.094277
v -0.432502 -0.007577 -0.094655
v -1.467165 -0.061105 -0.258614
v -1.459087 -0.043146 -0.260968
v -1.484408 -0.052691 -0.253588
v -1.476330 -0.034732 -0.255942
v -1.472716 -0.061105 -0.277654
v -1.464637 -0.043145 -0.280008
v -1.489958 -0.052691 -0.272628
v -1.481880 -0.034731 -0.274983
v -6.574116 -0.655984 -0.071895
v -6.559705 -0.643837 -0.065722
v -6.562950 -0.671662 -0.067114
v -6.548538 -0.659515 -0.060941
v -6.581925 -0.655986 -0.053663
v -6.567513 -0.643839 -0.047490
v -6.570758 -0.671663 -0.048882
v -6.556346 -0.659516 -0.042709
v -0.818289 -0.069590 -0.194437
v -0.821207 -0.049993 -0.193541
v -0.799555 -0.066538 -0.200188
v -0.802473 -0.046941 -0.199293
v -0.812468 -0.069590 -0.175477
v -0.815386 -0.049993 -0.174581
v -0.793734 -0.066538 -0.181229
v -0.796652 -0.046941 -0.180333
v -0.447755 -0.023784 -0.095095
v -0.446754 -0.004150 -0.097710
v -0.440738 -0.026585 -0.113432
v -0.439736 -0.006950 -0.116048
v -0.429232 -0.023785 -0.088006
v -0.428231 -0.004150 -0.090621
v -0.422215 -0.026585 -0.106343
v -0.421213 -0.006951 -0.108959
v -1.401125 -0.019504 -0.249069
v -1.408282 -0.001008 -0.248899
v -1.419616 -0.026662 -0.248629
v -1.426773 -0.008166 -0.248458
v -1.401597 -0.019504 -0.268896
v -1.408754 -0.001008 -0.268726
v -1.420088 -0.026663 -0.268456
v -1.427245 -0.008166 -0.268286
v -1.496010 -0.059537 -0.285519
v -1.499098 -0.040510 -0.280855
v -1.485506 -0.053943 -0.301385
v -1.488594 -0.034916 -0.296721
v -1.479473 -0.059537 -0.274571
v -1.482561 -0.040509 -0.269907
v -1.468968 -0.053943 -0.290436
v -1.472057 -0.034915 -0.285772
v -4.199560 -0.190581 -0.082655
v -4.198413 -0.172526 -0.090783
v -4.197034 -0.198790 -0.100532
v -4.195888 -0.180735 -0.108660
v -4.179922 -0.190580 -0.079881
v -4.178775 -0.172525 -0.088009
v -4.177396 -0.198789 -0.097758
v -4.176249 -0.180734 -0.105886
v -5.392170 -0.254661 -0.161541
v -5.400191 -0.236522 -0.161631
v -5.410307 -0.262682 -0.161744
v -5.418328 -0.244544 -0.161834
v -5.391948 -0.254660 -0.181373
v -5.399970 -0.236522 -0.181463
v -5.410086 -0.262683 -0.181576
v -5.418107 -0.244544 -0.181666
v -4.242116 -0.204380 -0.107561
v -4.249290 -0.185902 -0.108242
v -4.223721 -0.197174 -0.105815
v -4.230894 -0.178696 -0.106496
v -4.243990 -0.204380 -0.087817
v -4.251163 -0.185902 -0.088498
v -4.225595 -0.197174 -0.086071
v -4.232768 -0.178696 -0.086752
v -0.795732 -0.039952 -0.150619
v -0.800594 -0.021271 -0.155171
v -0.809372 -0.046613 -0.163383
v -0.814234 -0.027931 -0.167935
v -0.782180 -0.039953 -0.165100
v -0.787043 -0.021271 -0.169652
v -0.795820 -0.046614 -0.177864
v -0.800683 -0.027932 -0.182416
v -6.355086 -0.617257 -0.116848
v -6.368886 -0.606481 -0.107533
v -6.346153 -0.600607 -0.122878
v -6.359954 -0.589831 -0.113562
v -6.343990 -0.617257 -0.100410
v -6.357790 -0.606480 -0.091095
v -6.335058 -0.600607 -0.106439
v -6.348858 -0.589831 -0.097124
v -0.393351 -0.050532 -0.061686
v -0.390368 -0.031068 -0.059321
v -0.408601 -0.046725 -0.073782
v -0.405618 -0.027261 -0.071416
v -0.381026 -0.050533 -0.077226
v -0.378044 -0.031068 -0.074860
v -0.396277 -0.046726 -0.089321
v -0.393294 -0.027261 -0.086955
v -2.272509 -0.002434 -0.281342
v -2.272685 0.016040 -0.288555
v -2.272055 0.004781 -0.262873
v -2.272232 0.023255 -0.270086
v -2.292336 -0.002434 -0.280855
v -2.292512 0.016041 -0.288068
v -2.291882 0.004782 -0.262386
v -2.292058 0.023256 -0.269599
v -6.367680 -0.569454 -0.116824
v -6.374074 -0.555190 -0.104617
v -6.374299 -0.583234 -0.104188
v -6.380693 -0.568970 -0.091981
v -6.385249 -0.569454 -0.126026
v -6.391643 -0.555190 -0.113820
v -6.391868 -0.583234 -0.113391
v -6.398261 -0.568969 -0.101184
v -2.493272 -0.037953 -0.258559
v -2.488153 -0.018811 -0.259407
v -2.512157 -0.032764 -0.255430
v -2.507037 -0.013622 -0.256278
v -2.496514 -0.037953 -0.278125
v -2.491395 -0.018811 -0.278973
v -2.515399 -0.032764 -0.274997
v -2.510279 -0.013622 -0.275845
v -3.516282 -0.065363 -0.111594
v -3.505051 -0.059745 -0.126945
v -3.512964 -0.084384 -0.116129
v -3.501733 -0.078765 -0.131480
v -3.500275 -0.065363 -0.099884
v -3.489044 -0.059744 -0.115235
v -3.496957 -0.084383 -0.104418
v -3.485726 -0.078765 -0.119769
v -2.467801 0.000966 -0.256868
v -2.467829 0.020798 -0.257008
v -2.471914 0.000823 -0.276269
v -2.471942 0.020655 -0.276409
v -2.448399 0.000965 -0.260981
v -2.448427 0.020797 -0.261121
v -2.452512 0.000821 -0.280382
v -2.452540 0.020654 -0.280522
v -0.766994 -0.030584 -0.173843
v -0.769929 -0.012960 -0.165233
v -0.761307 -0.021487 -0.190524
v -0.764241 -0.003863 -0.181914
v -0.748222 -0.030585 -0.167444
v -0.751156 -0.012961 -0.158833
v -0.742535 -0.021489 -0.184125
v -0.745469 -0.003865 -0.175514
v -2.603726 -0.032261 -0.254856
v -2.595471 -0.014439 -0.257608
v -2.620634 -0.023559 -0.249220
v -2.612378 -0.005737 -0.251972
v -2.609998 -0.032261 -0.273671
v -2.601743 -0.014439 -0.276423
v -2.626906 -0.023559 -0.268035
v -2.618651 -0.005737 -0.270787
v -6.507401 -0.638359 -0.093135
v -6.494891 -0.629870 -0.105972
v -6.513325 -0.620434 -0.087055
v -6.500815 -0.611945 -0.099892
v -6.521605 -0.638358 -0.106976
v -6.509095 -0.629869 -0.119814
v -6.527529 -0.620433 -0.100897
v -6.515019 -0.611945 -0.113734
v -0.366189 -0.050001 -0.053407
v -0.365143 -0.030235 -0.052149
v -0.378818 -0.048364 -0.068612
v -0.377772 -0.028598 -0.067353
v -0.350932 -0.050001 -0.066080
v -0.349886 -0.030236 -0.064821
v -0.363561 -0.048364 -0.081284
v -0.362515 -0.028599 -0.080026
v -0.480449 -0.043329 -0.082073
v -0.485904 -0.024767 -0.086438
v -0.494942 -0.050315 -0.093671
v -0.500396 -0.031753 -0.098036
v -0.468057 -0.043329 -0.097558
v -0.473511 -0.024767 -0.101924
v -0.482550 -0.050315 -0.109156
v -0.488004 -0.031753 -0.113521
v -6.507961 -0.642240 -0.073901
v -6.516996 -0.627407 -0.064325
v -6.497782 -0.629075 -0.084690
v -6.506817 -0.614242 -0.075114
v -6.493536 -0.642240 -0.060290
v -6.502571 -0.627407 -0.050714
v -6.483356 -0.629074 -0.071079
v -6.492392 -0.614241 -0.061504
v -0.105073 -0.049211 0.010044
v -0.102336 -0.032091 0.000411
v -0.100396 -0.059225 -0.006424
v -0.097658 -0.042106 -0.016057
v -0.085995 -0.049212 0.015463
v -0.083258 -0.032092 0.005831
v -0.081318 -0.059226 -0.001004
v -0.078580 -0.042107 -0.010637
v -0.285536 -0.051571 -0.049531
v -0.287917 -0.032420 -0.044958
v -0.294418 -0.056727 -0.032563
v -0.296799 -0.037575 -0.027991
v -0.303109 -0.051561 -0.058726
v -0.305490 -0.032410 -0.054154
v -0.311990 -0.056716 -0.041759
v -0.314372 -0.037565 -0.037186
v -6.362057 -0.575191 -0.077257
v -6.373682 -0.559347 -0.079935
v -6.377497 -0.587120 -0.080814
v -6.389122 -0.571277 -0.083492
v -6.357605 -0.575191 -0.096584
v -6.369230 -0.559347 -0.099262
v -6.373044 -0.587121 -0.100141
v -6.384669 -0.571277 -0.102819
v -3.795644 -0.091217 -0.112863
v -3.794596 -0.074693 -0.123780
v -3.794068 -0.102185 -0.129312
v -3.793020 -0.085661 -0.140230
v -3.775901 -0.091219 -0.110970
v -3.774854 -0.074694 -0.121888
v -3.774325 -0.102187 -0.127420
v -3.773278 -0.085662 -0.138337
v -4.927289 -0.228886 -0.164454
v -4.922825 -0.209600 -0.163248
v -4.908669 -0.233511 -0.159427
v -4.904205 -0.214225 -0.158222
v -4.932458 -0.228886 -0.145306
v -4.927993 -0.209601 -0.144100
v -4.913838 -0.233512 -0.140280
v -4.909373 -0.214225 -0.139074
v -6.305463 -0.563269 -0.085984
v -6.298621 -0.544815 -0.083528
v -6.322831 -0.555999 -0.092218
v -6.315989 -0.537547 -0.089763
v -6.298762 -0.563269 -0.104651
v -6.291920 -0.544817 -0.102195
v -6.316130 -0.556000 -0.110885
v -6.309288 -0.537547 -0.108429
v 0.016751 -0.024520 0.016244
v 0.030173 -0.016814 0.003843
v 0.011091 -0.006245 0.021475
v 0.024514 0.001461 0.009073
v 0.003291 -0.024518 0.001678
v 0.016714 -0.016813 -0.010724
v -0.002368 -0.006244 0.006908
v 0.011055 0.001462 -0.005494
v -6.849403 -0.686947 -0.070926
v -6.841318 -0.669044 -0.073660
v -6.832444 -0.695482 -0.076663
v -6.824359 -0.677579 -0.079397
v -6.843047 -0.686947 -0.052138
v -6.834963 -0.669044 -0.054873
v -6.826088 -0.695482 -0.057875
v -6.818004 -0.677579 -0.060610
v -4.042860 -0.145278 -0.087861
v -4.038132 -0.126017 -0.087885
v -4.023599 -0.150006 -0.087959
v -4.018870 -0.130745 -0.087984
v -4.042758 -0.145278 -0.068028
v -4.038030 -0.126017 -0.068052
v -4.023498 -0.150006 -0.068126
v -4.018769 -0.130745 -0.068151
v -2.380209 -0.018682 -0.236790
v -2.381771 -0.009446 -0.254272
v -2.381030 -0.036233 -0.245989
v -2.382592 -0.026997 -0.263471
v -2.360455 -0.018681 -0.238554
v -2.362016 -0.009445 -0.256036
v -2.361276 -0.036232 -0.247754
v -2.362837 -0.026996 -0.265235
v -3.729809 -0.098035 -0.104964
v -3.736309 -0.079312 -0.104228
v -3.711205 -0.091493 -0.107072
v -3.717705 -0.072770 -0.106335
v -3.727577 -0.098035 -0.085257
v -3.734077 -0.079312 -0.084521
v -3.708973 -0.091493 -0.087364
v -3.715473 -0.072770 -0.086628
v -2.715153 0.007947 -0.244413
v -2.705969 0.023367 -0.235972
v -2.703800 -0.004526 -0.233979
v -2.694615 0.010893 -0.225539
v -2.728573 0.007948 -0.229810
v -2.719389 0.023367 -0.221369
v -2.717220 -0.004526 -0.219376
v -2.708035 0.010893 -0.210936
v -5.173109 -0.265491 -0.129813
v -5.169219 -0.257401 -0.147498
v -5.174845 -0.247383 -0.121911
v -5.170955 -0.239293 -0.139596
v -5.192479 -0.265490 -0.134073
v -5.188589 -0.257399 -0.151758
v -5.194215 -0.247382 -0.126171
v -5.190325 -0.239291 -0.143856
v -5.902980 -0.395253 -0.155033
v -5.910044 -0.377000 -0.151825
v -5.886362 -0.387495 -0.162582
v -5.893425 -0.369242 -0.159374
v -5.894777 -0.395252 -0.136976
v -5.901841 -0.377000 -0.133767
v -5.878159 -0.387495 -0.144525
v -5.885222 -0.369242 -0.141317
v -2.172993 -0.000938 -0.283269
v -2.180663 0.017305 -0.281959
v -2.190976 -0.008719 -0.280198
v -2.198645 0.009524 -0.278889
v -2.176331 -0.000938 -0.302819
v -2.184001 0.017305 -0.301509
v -2.194314 -0.008718 -0.299748
v -2.201984 0.009525 -0.298439
v -2.488290 0.000464 -0.259873
v -2.492541 0.019822 -0.259119
v -2.507351 -0.003853 -0.256495
v -2.511602 0.015505 -0.255742
v -2.491751 0.000464 -0.279402
v -2.496002 0.019822 -0.278648
v -2.510811 -0.003853 -0.276024
v -2.515063 0.015505 -0.275270
v -6.190063 -0.535866 -0.124236
v -6.200449 -0.519801 -0.118999
v -6.175720 -0.524236 -0.131471
v -6.186104 -0.508171 -0.126233
v -6.181132 -0.535866 -0.106528
v -6.191516 -0.519801 -0.101291
v -6.166788 -0.524236 -0.113763
v -6.177173 -0.508171 -0.108525
v -6.727912 -0.717213 -0.073461
v -6.723154 -0.700037 -0.064762
v -6.736157 -0.707298 -0.088529
v -6.731399 -0.690121 -0.079830
v -6.710514 -0.717212 -0.082981
v -6.705755 -0.700035 -0.074282
v -6.718759 -0.707297 -0.098049
v -6.714000 -0.690120 -0.089350
v -6.610776 -0.699608 -0.074475
v -6.621207 -0.682981 -0.071631
v -6.594734 -0.688796 -0.078848
v -6.605165 -0.672169 -0.076005
v -6.605559 -0.699607 -0.055340
v -6.615990 -0.682981 -0.052496
v -6.589518 -0.688796 -0.059713
v -6.599949 -0.672169 -0.056870
v -2.170316 -0.012891 -0.272194
v -2.165299 0.006294 -0.271854
v -2.151175 -0.017919 -0.270897
v -2.146158 0.001266 -0.270557
v -2.171657 -0.012891 -0.252407
v -2.166640 0.006294 -0.252066
v -2.152516 -0.017919 -0.251110
v -2.147499 0.001266 -0.250769
v -6.362034 -0.602845 -0.136235
v -6.355369 -0.585618 -0.129012
v -6.350351 -0.612673 -0.123576
v -6.343686 -0.595446 -0.116353
v -6.376609 -0.602845 -0.122784
v -6.369944 -0.585619 -0.115561
v -6.364925 -0.612674 -0.110125
v -6.358261 -0.595448 -0.102902
v -5.538723 -0.318894 -0.175338
v -5.544896 -0.300158 -0.173276
v -5.520953 -0.312386 -0.181273
v -5.527126 -0.293651 -0.179211
v -5.532440 -0.318893 -0.156526
v -5.538613 -0.300159 -0.154465
v -5.514670 -0.312386 -0.162461
v -5.520843 -0.293650 -0.160400
v -4.948917 -0.223980 -0.120453
v -4.954081 -0.204851 -0.121320
v -4.967782 -0.229217 -0.123621
v -4.972946 -0.210087 -0.124488
v -4.945633 -0.223981 -0.140012
v -4.950797 -0.204851 -0.140880
v -4.964498 -0.229217 -0.143180
v -4.969662 -0.210087 -0.144047
v -1.179879 -0.054683 -0.215784
v -1.178724 -0.034892 -0.215202
v -1.197551 -0.053389 -0.224694
v -1.196396 -0.033598 -0.224111
v -1.170951 -0.054683 -0.233494
v -1.169795 -0.034893 -0.232911
v -1.188623 -0.053389 -0.242403
v -1.187467 -0.033599 -0.241821
v -1.155659 -0.033765 -0.213183
v -1.161084 -0.014744 -0.214642
v -1.174027 -0.039383 -0.218121
v -1.179453 -0.020362 -0.219580
v -1.150509 -0.033765 -0.232336
v -1.155935 -0.014744 -0.233795
v -1.168878 -0.039383 -0.237274
v -1.174304 -0.020362 -0.238733
v -2.420934 -0.011625 -0.251536
v -2.421289 0.008204 -0.251415
v -2.402167 -0.011251 -0.257939
v -2.402522 0.008579 -0.257818
v -2.414530 -0.011625 -0.232765
v -2.414885 0.008204 -0.232645
v -2.395763 -0.011250 -0.239169
v -2.396118 0.008579 -0.239048
v -3.907078 -0.109111 -0.101322
v -3.916245 -0.091534 -0.100716
v -3.924617 -0.118298 -0.100163
v -3.933784 -0.100721 -0.099557
v -3.908386 -0.109111 -0.121112
v -3.917554 -0.091534 -0.120506
v -3.925925 -0.118298 -0.119953
v -3.935092 -0.100721 -0.119347
v -0.420937 -0.044986 -0.135958
v -0.421717 -0.036072 -0.118258
v -0.421328 -0.062703 -0.127053
v -0.422108 -0.053789 -0.109353
v -0.440751 -0.044987 -0.136831
v -0.441531 -0.036074 -0.119131
v -0.441142 -0.062705 -0.127925
v -0.441922 -0.053791 -0.110225
v -2.223386 -0.040081 -0.268160
v -2.224802 -0.022205 -0.276632
v -2.220443 -0.031491 -0.250527
v -2.221859 -0.013615 -0.259000
v -2.242949 -0.040083 -0.264894
v -2.244364 -0.022206 -0.273367
v -2.240005 -0.031493 -0.247262
v -2.241421 -0.013616 -0.255734
v -6.286868 -0.588602 -0.119049
v -6.302491 -0.577141 -0.114820
v -6.275804 -0.572417 -0.122045
v -6.291427 -0.560955 -0.117815
v -6.281684 -0.588602 -0.099906
v -6.297308 -0.577141 -0.095676
v -6.270621 -0.572417 -0.102901
v -6.286244 -0.560955 -0.098671
v -2.256509 -0.013041 -0.262252
v -2.253894 0.006594 -0.263237
v -2.238134 -0.015835 -0.269173
v -2.235520 0.003800 -0.270159
v -2.249518 -0.013041 -0.243692
v -2.246903 0.006594 -0.244677
v -2.231143 -0.015835 -0.250613
v -2.228528 0.003800 -0.251599
v -3.328786 -0.048391 -0.143513
v -3.330211 -0.028613 -0.143134
v -3.309673 -0.046916 -0.148599
v -3.311098 -0.027138 -0.148220
v -3.323685 -0.048391 -0.124346
v -3.325110 -0.028612 -0.123967
v -3.304572 -0.046916 -0.129433
v -3.305997 -0.027138 -0.129054
v -3.125641 -0.013929 -0.198501
v -3.120655 0.005226 -0.199761
v -3.107071 -0.019072 -0.203196
v -3.102084 0.000082 -0.204457
v -3.120779 -0.013929 -0.179273
v -3.115793 0.005225 -0.180533
v -3.102209 -0.019072 -0.183968
v -3.097223 0.000082 -0.185229
v -4.462917 -0.228817 -0.121204
v -4.466103 -0.209273 -0.122326
v -4.444485 -0.225439 -0.114708
v -4.447671 -0.205896 -0.115830
v -4.469509 -0.228817 -0.102498
v -4.472695 -0.209274 -0.103620
v -4.451077 -0.225440 -0.096002
v -4.454263 -0.205896 -0.097124
v -0.720880 -0.043528 -0.205267
v -0.724398 -0.024052 -0.206555
v -0.702730 -0.039782 -0.198202
v -0.706249 -0.020306 -0.199489
v -0.728061 -0.043604 -0.186780
v -0.731579 -0.024128 -0.188068
v -0.709911 -0.039857 -0.179715
v -0.713430 -0.020382 -0.181002
v -6.002275 -0.435263 -0.141731
v -5.990669 -0.422695 -0.151767
v -5.992767 -0.450606 -0.149951
v -5.981162 -0.438037 -0.159986
v -5.989303 -0.435263 -0.126729
v -5.977697 -0.422695 -0.136764
v -5.979795 -0.450605 -0.134948
v -5.968190 -0.438037 -0.144984
v -5.873560 -0.366736 -0.191007
v -5.860253 -0.358989 -0.203506
v -5.867914 -0.384994 -0.196311
v -5.854606 -0.377247 -0.208810
v -5.859983 -0.366737 -0.176550
v -5.846674 -0.358990 -0.189049
v -5.854336 -0.384994 -0.181854
v -5.841028 -0.377247 -0.194353
v -3.972083 -0.149951 -0.087142
v -3.975873 -0.130568 -0.085329
v -3.954597 -0.145749 -0.095504
v -3.958387 -0.126366 -0.093692
v -3.963526 -0.149950 -0.069249
v -3.967317 -0.130567 -0.067437
v -3.946040 -0.145749 -0.077612
v -3.949831 -0.126366 -0.075800
v -2.009099 -0.000809 -0.305519
v -1.999994 0.016598 -0.302784
v -1.992428 -0.010315 -0.300511
v -1.983324 0.007091 -0.297775
v -2.014805 -0.000809 -0.286525
v -2.005701 0.016597 -0.283790
v -1.998135 -0.010315 -0.281517
v -1.989031 0.007091 -0.278781
v -0.955475 -0.035795 -0.190970
v -0.957318 -0.016050 -0.190662
v -0.974950 -0.037664 -0.187715
v -0.976793 -0.017919 -0.187407
v -0.958745 -0.035795 -0.210532
v -0.960588 -0.016050 -0.210223
v -0.978220 -0.037663 -0.207277
v -0.980062 -0.017918 -0.206968
v -3.943933 -0.118492 -0.123183
v -3.928583 -0.112959 -0.134458
v -3.939474 -0.137538 -0.126459
v -3.924124 -0.132004 -0.137734
v -3.932192 -0.118493 -0.107199
v -3.916842 -0.112960 -0.118473
v -3.927732 -0.137539 -0.110475
v -3.912383 -0.132005 -0.121750
v -6.801826 -0.710153 -0.072418
v -6.792395 -0.692786 -0.074092
v -6.818925 -0.700573 -0.069382
v -6.809494 -0.683207 -0.071057
v -6.805292 -0.710152 -0.091945
v -6.795861 -0.692786 -0.093620
v -6.822392 -0.700573 -0.088910
v -6.812960 -0.683207 -0.090584
v -3.075956 -0.015565 -0.199580
v -3.081801 0.002941 -0.195491
v -3.091121 -0.022698 -0.188972
v -3.096966 -0.004191 -0.184884
v -3.087325 -0.015565 -0.215832
v -3.093169 0.002941 -0.211743
v -3.102489 -0.022697 -0.205224
v -3.108334 -0.004191 -0.201136
v -3.310493 -0.030942 -0.134091
v -3.318052 -0.012615 -0.134658
v -3.328770 -0.038522 -0.135461
v -3.336328 -0.020194 -0.136028
v -3.309011 -0.030943 -0.153869
v -3.316569 -0.012615 -0.154435
v -3.327288 -0.038522 -0.155239
v -3.334846 -0.020194 -0.155805
v -2.118142 -0.035936 -0.279531
v -2.118230 -0.016104 -0.279569
v -2.099895 -0.035840 -0.271759
v -2.099984 -0.016007 -0.271796
v -2.125915 -0.035936 -0.261285
v -2.126003 -0.016104 -0.261322
v -2.107668 -0.035840 -0.253512
v -2.107757 -0.016007 -0.253550
v -2.822273 -0.000827 -0.223265
v -2.823037 0.015470 -0.234541
v -2.823376 -0.012130 -0.239524
v -2.824141 0.004168 -0.250801
v -2.802485 -0.000828 -0.224607
v -2.803249 0.015469 -0.235884
v -2.803589 -0.012131 -0.240867
v -2.804353 0.004167 -0.252144
v -6.457226 -0.616511 -0.100207
v -6.454616 -0.601742 -0.113185
v -6.460135 -0.603273 -0.085728
v -6.457526 -0.588505 -0.098705
v -6.476670 -0.616510 -0.104115
v -6.474061 -0.601741 -0.117093
v -6.479579 -0.603273 -0.089636
v -6.476970 -0.588504 -0.102614
v -4.206873 -0.173430 -0.110369
v -4.211030 -0.154075 -0.109165
v -4.225465 -0.177758 -0.104986
v -4.229621 -0.158403 -0.103781
v -4.212390 -0.173430 -0.129420
v -4.216547 -0.154075 -0.128216
v -4.230981 -0.177758 -0.124036
v -4.235138 -0.158403 -0.122832
v -6.327750 -0.606929 -0.122327
v -6.343610 -0.595909 -0.117816
v -6.317150 -0.590439 -0.125342
v -6.333010 -0.579419 -0.120831
v -6.322323 -0.606929 -0.103251
v -6.338184 -0.595909 -0.098739
v -6.311723 -0.590440 -0.106266
v -6.327584 -0.579420 -0.101754
v -3.497641 -0.075197 -0.102415
v -3.487717 -0.070084 -0.118808
v -3.500289 -0.056034 -0.098041
v -3.490366 -0.050921 -0.114435
v -3.514607 -0.075197 -0.112685
v -3.504684 -0.070084 -0.129079
v -3.517256 -0.056034 -0.108312
v -3.507332 -0.050921 -0.124705
v -0.420599 -0.030508 -0.132617
v -0.417797 -0.010926 -0.131178
v -0.403177 -0.033657 -0.123675
v -0.400376 -0.014075 -0.122237
v -0.429655 -0.030508 -0.114972
v -0.426853 -0.010926 -0.113534
v -0.412234 -0.033657 -0.106031
v -0.409432 -0.014076 -0.104592
v -3.181093 -0.032603 -0.187404
v -3.184719 -0.013175 -0.185744
v -3.198758 -0.036592 -0.179318
v -3.202384 -0.017164 -0.177657
v -3.189348 -0.032603 -0.205437
v -3.192975 -0.013175 -0.203777
v -3.207013 -0.036592 -0.197351
v -3.210639 -0.017164 -0.195690
v -0.044829 -0.019533 -0.024215
v -0.027126 -0.011085 -0.021283
v -0.036494 -0.037477 -0.022834
v -0.018792 -0.029029 -0.019902
v -0.048070 -0.019533 -0.004649
v -0.030367 -0.011085 -0.001717
v -0.039735 -0.037477 -0.003268
v -0.022033 -0.029028 -0.000336
v -4.250714 -0.179371 -0.064492
v -4.253002 -0.159678 -0.065043
v -4.269859 -0.181724 -0.069108
v -4.272146 -0.162031 -0.069660
v -4.246066 -0.179371 -0.083772
v -4.248353 -0.159678 -0.084324
v -4.265210 -0.181724 -0.088388
v -4.267497 -0.162031 -0.088940
v -5.071082 -0.260572 -0.116546
v -5.072989 -0.240863 -0.117666
v -5.088073 -0.262783 -0.126534
v -5.089979 -0.243074 -0.127655
v -5.061031 -0.260572 -0.133643
v -5.062937 -0.240863 -0.134764
v -5.078021 -0.262784 -0.143632
v -5.079927 -0.243074 -0.144753
v -3.981097 -0.121056 -0.095247
v -3.981072 -0.101224 -0.095009
v -3.983040 -0.120817 -0.114983
v -3.983015 -0.100985 -0.114745
v -3.961359 -0.121058 -0.097190
v -3.961334 -0.101226 -0.096952
v -3.963302 -0.120818 -0.116926
v -3.963277 -0.100986 -0.116688
v -6.168835 -0.519393 -0.148540
v -6.168099 -0.499576 -0.148870
v -6.186921 -0.518586 -0.140442
v -6.186185 -0.498770 -0.140771
v -6.176940 -0.519393 -0.166642
v -6.176204 -0.499576 -0.166971
v -6.195026 -0.518586 -0.158543
v -6.194291 -0.498769 -0.158872
v -3.699754 -0.081544 -0.100380
v -3.694411 -0.062511 -0.098785
v -3.717991 -0.075967 -0.105825
v -3.712648 -0.056934 -0.104230
v -3.694080 -0.081544 -0.119384
v -3.688736 -0.062511 -0.117789
v -3.712317 -0.075967 -0.124829
v -3.706974 -0.056934 -0.123234
v -0.048872 -0.016058 -0.000614
v -0.046489 -0.002944 -0.015300
v -0.046770 -0.030936 -0.013559
v -0.044387 -0.017822 -0.028245
v -0.029295 -0.016058 0.002564
v -0.026911 -0.002943 -0.012122
v -0.027193 -0.030936 -0.010382
v -0.024810 -0.017821 -0.025067
v -6.130797 -0.479074 -0.129753
v -6.122795 -0.461004 -0.131416
v -6.113106 -0.487249 -0.133430
v -6.105102 -0.469180 -0.135094
v -6.126762 -0.479074 -0.110335
v -6.118758 -0.461004 -0.111998
v -6.109070 -0.487249 -0.114012
v -6.101066 -0.469179 -0.115676
v -2.337630 -0.000872 -0.270003
v -2.339726 0.018434 -0.265975
v -2.328722 0.003669 -0.287131
v -2.330819 0.022975 -0.283103
v -2.320034 -0.000871 -0.260852
v -2.322131 0.018436 -0.256823
v -2.311126 0.003670 -0.277980
v -2.313223 0.022976 -0.273952
v -5.890232 -0.385381 -0.182074
v -5.893726 -0.365916 -0.180559
v -5.908090 -0.389189 -0.174332
v -5.911583 -0.369725 -0.172817
v -5.898121 -0.385380 -0.200270
v -5.901615 -0.365916 -0.198756
v -5.915979 -0.389189 -0.192528
v -5.919473 -0.369724 -0.191013
v -0.896253 -0.049967 -0.174792
v -0.896350 -0.038266 -0.190805
v -0.896326 -0.065980 -0.186494
v -0.896423 -0.054279 -0.202507
v -0.876421 -0.049969 -0.174913
v -0.876517 -0.038267 -0.190926
v -0.876494 -0.065982 -0.186615
v -0.876590 -0.054280 -0.202628
v -2.507016 -0.008400 -0.242589
v -2.502100 -0.001619 -0.224610
v -2.508806 0.010239 -0.249128
v -2.503890 0.017019 -0.231150
v -2.487885 -0.008398 -0.247820
v -2.482970 -0.001618 -0.229842
v -2.489675 0.010240 -0.254360
v -2.484759 0.017021 -0.236381
v -6.142676 -0.488997 -0.128300
v -6.128458 -0.475419 -0.130915
v -6.129321 -0.503454 -0.130756
v -6.115103 -0.489875 -0.133371
v -6.139088 -0.488998 -0.108794
v -6.124870 -0.475419 -0.111409
v -6.125733 -0.503454 -0.111250
v -6.111516 -0.489876 -0.113865
v -0.354964 -0.042485 -0.069078
v -0.360443 -0.031170 -0.053739
v -0.351156 -0.026197 -0.079733
v -0.356636 -0.014881 -0.064394
v -0.336287 -0.042486 -0.062404
v -0.341767 -0.031170 -0.047066
v -0.332479 -0.026198 -0.073060
v -0.337959 -0.014882 -0.057721
v -5.861796 -0.372216 -0.178292
v -5.848220 -0.359977 -0.185991
v -5.872442 -0.356609 -0.172255
v -5.858866 -0.344370 -0.179953
v -5.871580 -0.372215 -0.195544
v -5.858005 -0.359976 -0.203243
v -5.882226 -0.356609 -0.189507
v -5.868650 -0.344370 -0.197205
v -4.982746 -0.228756 -0.148091
v -4.982439 -0.209124 -0.150891
v -4.984874 -0.225939 -0.128574
v -4.984567 -0.206307 -0.131374
v -5.002462 -0.228755 -0.150241
v -5.002155 -0.209122 -0.153041
v -5.004590 -0.225938 -0.130725
v -5.004283 -0.206306 -0.133524
v -3.409894 -0.057389 -0.132923
v -3.411974 -0.037679 -0.132192
v -3.391298 -0.055183 -0.139458
v -3.393379 -0.035473 -0.138727
v -3.403318 -0.057388 -0.114212
v -3.405399 -0.037678 -0.113481
v -3.384723 -0.055183 -0.120746
v -3.386804 -0.035473 -0.120015
v -5.311455 -0.247812 -0.146659
v -5.320149 -0.230033 -0.147940
v -5.329046 -0.256600 -0.149250
v -5.337740 -0.238821 -0.150531
v -5.308565 -0.247813 -0.166281
v -5.317259 -0.230033 -0.167562
v -5.326155 -0.256601 -0.168872
v -5.334849 -0.238820 -0.170152
v -1.146278 -0.037895 -0.275834
v -1.142035 -0.018608 -0.273997
v -1.128578 -0.042518 -0.268173
v -1.124335 -0.023231 -0.266336
v -1.154156 -0.037895 -0.257632
v -1.149913 -0.018609 -0.255796
v -1.136456 -0.042519 -0.249971
v -1.132213 -0.023232 -0.248135
v -2.139504 -0.014210 -0.293288
v -2.139418 0.005623 -0.293318
v -2.158262 -0.014119 -0.286848
v -2.158176 0.005713 -0.286877
v -2.145945 -0.014210 -0.312047
v -2.145859 0.005623 -0.312076
v -2.164703 -0.014119 -0.305606
v -2.164617 0.005714 -0.305636
v -6.087568 -0.494571 -0.142815
v -6.097101 -0.479793 -0.133644
v -6.076920 -0.481342 -0.153061
v -6.086452 -0.466565 -0.143889
v -6.073818 -0.494570 -0.128523
v -6.083350 -0.479793 -0.119352
v -6.063169 -0.481342 -0.138769
v -6.072702 -0.466565 -0.129597
v -3.227194 -0.061026 -0.161051
v -3.232964 -0.042233 -0.158426
v -3.210089 -0.054687 -0.168836
v -3.215859 -0.035894 -0.166210
v -3.218979 -0.061026 -0.143000
v -3.224749 -0.042233 -0.140374
v -3.201874 -0.054686 -0.150784
v -3.207644 -0.035894 -0.148158
v -6.905023 -0.695281 -0.068448
v -6.902285 -0.685751 -0.085625
v -6.903519 -0.712675 -0.077858
v -6.900781 -0.703146 -0.095035
v -6.885437 -0.695278 -0.065324
v -6.882699 -0.685749 -0.082501
v -6.883934 -0.712672 -0.074734
v -6.881196 -0.703143 -0.091911
v -1.701517 -0.056426 -0.275061
v -1.696518 -0.037386 -0.272649
v -1.718666 -0.050875 -0.283336
v -1.713666 -0.031834 -0.280923
v -1.692898 -0.056426 -0.292923
v -1.687898 -0.037386 -0.290511
v -1.710047 -0.050875 -0.301198
v -1.705047 -0.031834 -0.298785
v -4.408960 -0.208339 -0.068866
v -4.410835 -0.188606 -0.069540
v -4.427529 -0.210331 -0.075542
v -4.429404 -0.190598 -0.076216
v -4.402250 -0.208339 -0.087529
v -4.404125 -0.188606 -0.088203
v -4.420819 -0.210331 -0.094205
v -4.422694 -0.190598 -0.094879
v -4.551182 -0.212742 -0.075488
v -4.548908 -0.193080 -0.074224
v -4.568362 -0.210140 -0.085049
v -4.566089 -0.190478 -0.083785
v -4.541537 -0.212742 -0.092819
v -4.539264 -0.193080 -0.091554
v -4.558718 -0.210140 -0.102380
v -4.556444 -0.190479 -0.101115
v -0.792049 -0.030466 -0.203208
v -0.791991 -0.010637 -0.203613
v -0.794887 -0.030057 -0.183583
v -0.794830 -0.010227 -0.183988
v -0.811677 -0.030467 -0.206047
v -0.811620 -0.010638 -0.206452
v -0.814516 -0.030058 -0.186422
v -0.814459 -0.010229 -0.186827
v -2.266473 -0.001322 -0.274413
v -2.267076 0.009279 -0.291164
v -2.266090 0.015441 -0.263819
v -2.266694 0.026042 -0.280571
v -2.286293 -0.001321 -0.273698
v -2.286897 0.009280 -0.290450
v -2.285911 0.015442 -0.263105
v -2.286514 0.026042 -0.279856
v -2.959481 -0.005966 -0.207413
v -2.959855 0.009410 -0.219935
v -2.959942 -0.018493 -0.222782
v -2.960317 -0.003117 -0.235304
v -2.939657 -0.005967 -0.208007
v -2.940030 0.009408 -0.220529
v -2.940118 -0.018495 -0.223376
v -2.940493 -0.003119 -0.235898
v -0.522956 -0.060047 -0.099620
v -0.523116 -0.040215 -0.099713
v -0.540099 -0.060233 -0.109591
v -0.540259 -0.040401 -0.109685
v -0.512984 -0.060048 -0.116764
v -0.513144 -0.040215 -0.116857
v -0.530127 -0.060233 -0.126735
v -0.530287 -0.040401 -0.126829
v -1.510584 -0.023918 -0.304412
v -1.511340 -0.004130 -0.305499
v -1.499291 -0.022595 -0.288163
v -1.500046 -0.002806 -0.289249
v -1.526870 -0.023919 -0.293094
v -1.527626 -0.004130 -0.294180
v -1.515577 -0.022596 -0.276844
v -1.516332 -0.002807 -0.277930
v -3.454619 -0.071967 -0.123318
v -3.458146 -0.052743 -0.119954
v -3.440709 -0.067093 -0.136588
v -3.444236 -0.047868 -0.133224
v -3.440929 -0.071967 -0.108968
v -3.444456 -0.052742 -0.105603
v -3.427019 -0.067093 -0.122238
v -3.430546 -0.047868 -0.118874
v -3.027873 -0.036881 -0.205621
v -3.024284 -0.017404 -0.206677
v -3.046557 -0.033141 -0.200123
v -3.042969 -0.013664 -0.201179
v -3.033471 -0.036881 -0.224648
v -3.029882 -0.017404 -0.225703
v -3.052156 -0.033141 -0.219150
v -3.048567 -0.013664 -0.220206
v -3.166739 -0.019136 -0.179212
v -3.166162 0.000443 -0.176101
v -3.163177 -0.022300 -0.159960
v -3.162600 -0.002721 -0.156849
v -3.186241 -0.019134 -0.175604
v -3.185664 0.000445 -0.172493
v -3.182679 -0.022299 -0.156351
v -3.182102 -0.002720 -0.153240
v -1.907378 -0.020328 -0.258568
v -1.915172 -0.002102 -0.257930
v -1.925544 -0.028148 -0.257081
v -1.933337 -0.009921 -0.256443
v -1.908996 -0.020328 -0.278335
v -1.916789 -0.002102 -0.277697
v -1.927162 -0.028148 -0.276848
v -1.934955 -0.009921 -0.276210
v -1.698702 -0.033477 -0.250514
v -1.703062 -0.014327 -0.253277
v -1.714878 -0.038639 -0.260764
v -1.719238 -0.019489 -0.263528
v -1.688086 -0.033477 -0.267266
v -1.692446 -0.014328 -0.270030
v -1.704261 -0.038639 -0.277517
v -1.708621 -0.019490 -0.280280
v -6.834169 -0.709615 -0.052637
v -6.828336 -0.690800 -0.050333
v -6.816669 -0.715887 -0.045727
v -6.810835 -0.697072 -0.043423
v -6.841454 -0.709614 -0.034190
v -6.835619 -0.690800 -0.031886
v -6.823953 -0.715887 -0.027280
v -6.818120 -0.697072 -0.024976
v -1.620942 -0.029359 -0.310413
v -1.639474 -0.026011 -0.316634
v -1.617768 -0.009811 -0.309348
v -1.636300 -0.006463 -0.315568
v -1.627253 -0.029360 -0.291611
v -1.645785 -0.026011 -0.297831
v -1.624079 -0.009811 -0.290546
v -1.642611 -0.006463 -0.296766
v -6.415567 -0.609739 -0.084850
v -6.419454 -0.590397 -0.082812
v -6.398437 -0.605350 -0.093831
v -6.402324 -0.586009 -0.091793
v -6.406358 -0.609739 -0.067284
v -6.410245 -0.590398 -0.065247
v -6.389228 -0.605350 -0.076265
v -6.393116 -0.586009 -0.074227
v -1.553128 -0.021512 -0.246200
v -1.563954 -0.005642 -0.251130
v -1.567570 -0.033408 -0.252776
v -1.578396 -0.017538 -0.257706
v -1.544908 -0.021512 -0.264249
v -1.555734 -0.005643 -0.269180
v -1.559351 -0.033408 -0.270826
v -1.570177 -0.017539 -0.275756
v -6.900243 -0.722957 -0.089282
v -6.903477 -0.703391 -0.089563
v -6.880751 -0.719711 -0.087586
v -6.883986 -0.700146 -0.087867
v -6.901962 -0.722957 -0.069524
v -6.905196 -0.703392 -0.069805
v -6.882471 -0.719711 -0.067827
v -6.885704 -0.700146 -0.068109
v -2.351449 -0.024971 -0.242565
v -2.353664 -0.017497 -0.260801
v -2.350549 -0.006601 -0.235145
v -2.352764 0.000874 -0.253382
v -2.371137 -0.024973 -0.240174
v -2.373352 -0.017499 -0.258411
v -2.370238 -0.006602 -0.232754
v -2.372452 0.000872 -0.250991
v -3.729809 -0.098035 -0.104964
v -3.736309 -0.079312 -0.104228
v -3.711205 -0.091493 -0.107072
v -3.717705 -0.072770 -0.106335
v -3.727577 -0.098035 -0.085257
v -3.734077 -0.079312 -0.084521
v -3.708973 -0.091493 -0.087364
v -3.715473 -0.072770 -0.086628
v -3.248510 -0.023488 -0.158815
v -3.254256 -0.004554 -0.157451
v -3.266932 -0.029394 -0.154442
v -3.272678 -0.010460 -0.153078
v -3.253091 -0.023488 -0.178112
v -3.258837 -0.004554 -0.176748
v -3.271513 -0.029393 -0.173739
v -3.277258 -0.010460 -0.172375
v -1.955241 -0.045962 -0.276344
v -1.956384 -0.026873 -0.281601
v -1.959301 -0.051342 -0.294996
v -1.960444 -0.032253 -0.300254
v -1.935861 -0.045963 -0.280561
v -1.937004 -0.026874 -0.285819
v -1.939921 -0.051343 -0.299214
v -1.941064 -0.032254 -0.304472
v -2.209884 -0.029980 -0.303413
v -2.210429 -0.020102 -0.286223
v -2.209570 -0.012781 -0.313285
v -2.210114 -0.002903 -0.296095
v -2.190061 -0.029981 -0.302784
v -2.190606 -0.020104 -0.285594
v -2.189747 -0.012782 -0.312656
v -2.190291 -0.002905 -0.295466
v -1.756753 -0.053065 -0.288284
v -1.746473 -0.036112 -0.288802
v -1.773685 -0.042772 -0.287430
v -1.763405 -0.025819 -0.287948
v -1.757752 -0.053065 -0.308092
v -1.747472 -0.036112 -0.308610
v -1.774684 -0.042772 -0.307238
v -1.764404 -0.025819 -0.307756
v -6.693602 -0.716956 -0.067071
v -6.701135 -0.699519 -0.061367
v -6.679699 -0.707507 -0.077597
v -6.687233 -0.690070 -0.071893
v -6.681630 -0.716956 -0.051259
v -6.689163 -0.699519 -0.045555
v -6.667727 -0.707508 -0.061785
v -6.675261 -0.690070 -0.056081
v -3.678664 -0.078227 -0.116108
v -3.672619 -0.063529 -0.104244
v -3.671991 -0.091543 -0.103012
v -3.665946 -0.076844 -0.091147
v -3.696335 -0.078228 -0.107104
v -3.690290 -0.063529 -0.095239
v -3.689662 -0.091543 -0.094008
v -3.683617 -0.076845 -0.082143
v -5.444741 -0.282497 -0.142824
v -5.449238 -0.263205 -0.143805
v -5.463589 -0.287100 -0.146935
v -5.468086 -0.267808 -0.147916
v -5.440514 -0.282497 -0.162202
v -5.445012 -0.263205 -0.163183
v -5.459363 -0.287100 -0.166313
v -5.463860 -0.267808 -0.167294
v -0.013607 -0.037847 -0.020879
v -0.010445 -0.018703 -0.016771
v -0.001930 -0.043031 -0.005709
v 0.001232 -0.023887 -0.001601
v -0.029323 -0.037847 -0.008782
v -0.026161 -0.018703 -0.004673
v -0.017647 -0.043031 0.006388
v -0.014485 -0.023888 0.010497
v -5.409184 -0.286868 -0.205271
v -5.413450 -0.267594 -0.207189
v -5.391605 -0.282190 -0.197367
v -5.395872 -0.262917 -0.199285
v -5.417318 -0.286868 -0.187183
v -5.421584 -0.267594 -0.189101
v -5.399739 -0.282190 -0.179278
v -5.404006 -0.262917 -0.181197
v -0.681525 -0.070432 -0.178120
v -0.687890 -0.051648 -0.178234
v -0.662745 -0.064065 -0.177782
v -0.669110 -0.045282 -0.177897
v -0.681881 -0.070432 -0.158290
v -0.688246 -0.051648 -0.158404
v -0.663101 -0.064065 -0.157952
v -0.669466 -0.045282 -0.158067
v -0.271453 -0.036745 -0.034010
v -0.271914 -0.016917 -0.033958
v -0.291160 -0.037209 -0.031826
v -0.291621 -0.017382 -0.031774
v -0.273638 -0.036744 -0.053723
v -0.274099 -0.016916 -0.053671
v -0.293345 -0.037208 -0.051539
v -0.293807 -0.017380 -0.051487
v -4.350029 -0.206701 -0.088524
v -4.355590 -0.187742 -0.086797
v -4.331923 -0.200879 -0.094145
v -4.337483 -0.181919 -0.092419
v -4.344149 -0.206701 -0.069582
v -4.349710 -0.187742 -0.067856
v -4.326042 -0.200878 -0.075203
v -4.331603 -0.181919 -0.073477
v -1.671897 -0.041069 -0.253214
v -1.672306 -0.021241 -0.253354
v -1.690665 -0.041502 -0.259610
v -1.691075 -0.021674 -0.259750
v -1.665499 -0.041069 -0.271987
v -1.665909 -0.021241 -0.272127
v -1.684268 -0.041502 -0.278383
v -1.684677 -0.021674 -0.278523
v -0.761215 -0.046553 -0.144118
v -0.763617 -0.027004 -0.146444
v -0.775262 -0.049897 -0.157714
v -0.777664 -0.030348 -0.160040
v -0.747422 -0.046554 -0.158369
v -0.749824 -0.027005 -0.160695
v -0.761469 -0.049897 -0.171965
v -0.763871 -0.030348 -0.174291
v -6.750269 -0.717458 -0.052709
v -6.758655 -0.700545 -0.046627
v -6.736579 -0.707099 -0.062640
v -6.744965 -0.690186 -0.056558
v -6.738624 -0.717458 -0.036655
v -6.747010 -0.700545 -0.030573
v -6.724934 -0.707099 -0.046585
v -6.733320 -0.690186 -0.040503
v -2.955914 -0.014049 -0.189814
v -2.951760 0.005195 -0.192218
v -2.939258 -0.018849 -0.199452
v -2.935104 0.000395 -0.201856
v -2.945981 -0.014049 -0.172648
v -2.941827 0.005195 -0.175052
v -2.929325 -0.018848 -0.182286
v -2.925171 0.000395 -0.184690
v -1.353038 -0.052328 -0.294172
v -1.354336 -0.032540 -0.294459
v -1.333717 -0.050999 -0.289895
v -1.335015 -0.031211 -0.290182
v -1.357325 -0.052328 -0.274808
v -1.358623 -0.032540 -0.275095
v -1.338004 -0.050999 -0.270531
v -1.339302 -0.031211 -0.270818
v -2.346982 -0.040949 -0.268567
v -2.356066 -0.023332 -0.267875
v -2.329416 -0.031840 -0.269906
v -2.338500 -0.014222 -0.269213
v -2.345475 -0.040949 -0.248791
v -2.354558 -0.023332 -0.248099
v -2.327909 -0.031840 -0.250130
v -2.336992 -0.014222 -0.249438
v -6.506346 -0.635709 -0.093049
v -6.497435 -0.622413 -0.104761
v -6.514396 -0.620992 -0.082467
v -6.505485 -0.607697 -0.094179
v -6.522131 -0.635707 -0.105058
v -6.513220 -0.622412 -0.116770
v -6.530180 -0.620991 -0.094476
v -6.521269 -0.607695 -0.106188
v -5.597888 -0.322151 -0.208920
v -5.605513 -0.304180 -0.212420
v -5.581557 -0.313762 -0.201420
v -5.589180 -0.295791 -0.204921
v -5.606164 -0.322152 -0.190896
v -5.613789 -0.304180 -0.194396
v -5.589832 -0.313762 -0.183396
v -5.597456 -0.295791 -0.186897
v -6.018889 -0.444942 -0.187987
v -6.007215 -0.429955 -0.182290
v -6.005421 -0.457932 -0.181416
v -5.993746 -0.442946 -0.175719
v -6.027586 -0.444942 -0.170163
v -6.015912 -0.429955 -0.164466
v -6.014118 -0.457933 -0.163591
v -6.002443 -0.442946 -0.157894
v -1.034565 -0.055678 -0.196040
v -1.031370 -0.036159 -0.194583
v -1.052326 -0.052167 -0.204137
v -1.049131 -0.032647 -0.202680
v -1.026338 -0.055679 -0.214086
v -1.023143 -0.036159 -0.212630
v -1.044099 -0.052167 -0.222183
v -1.040904 -0.032647 -0.220727
v -3.683325 -0.109413 -0.135264
v -3.680426 -0.090180 -0.139145
v -3.694836 -0.104568 -0.119856
v -3.691936 -0.085336 -0.123737
v -3.699214 -0.109412 -0.147134
v -3.696315 -0.090180 -0.151015
v -3.710725 -0.104568 -0.131727
v -3.707825 -0.085336 -0.135607
v -1.518348 -0.034597 -0.311168
v -1.517051 -0.014817 -0.310528
v -1.500606 -0.036044 -0.302424
v -1.499308 -0.016263 -0.301784
v -1.527116 -0.034597 -0.293378
v -1.525818 -0.014817 -0.292738
v -1.509373 -0.036044 -0.284634
v -1.508076 -0.016264 -0.283994
v -5.579008 -0.284704 -0.164736
v -5.578635 -0.265474 -0.159895
v -5.580318 -0.279848 -0.183921
v -5.579946 -0.260618 -0.179080
v -5.559221 -0.284745 -0.166098
v -5.558849 -0.265515 -0.161256
v -5.560532 -0.279889 -0.185283
v -5.560159 -0.260660 -0.180441
v -5.654633 -0.336258 -0.152774
v -5.645915 -0.323051 -0.164728
v -5.662416 -0.321462 -0.142103
v -5.653697 -0.308255 -0.154058
v -5.670657 -0.336259 -0.164460
v -5.661939 -0.323052 -0.176415
v -5.678440 -0.321463 -0.153790
v -5.669722 -0.308255 -0.165745
v -2.967626 -0.020999 -0.175879
v -2.962665 -0.016298 -0.194497
v -2.966414 -0.040267 -0.180420
v -2.961453 -0.035566 -0.199039
v -2.948462 -0.020998 -0.170772
v -2.943500 -0.016297 -0.189390
v -2.947250 -0.040266 -0.175313
v -2.942289 -0.035565 -0.193932
v -6.904301 -0.703939 -0.045376
v -6.899713 -0.695258 -0.028144
v -6.906538 -0.686106 -0.053764
v -6.901948 -0.677425 -0.036532
v -6.885138 -0.703936 -0.050481
v -6.880548 -0.695256 -0.033249
v -6.887373 -0.686103 -0.058869
v -6.882783 -0.677424 -0.041637
v -2.684335 -0.028068 -0.258715
v -2.685885 -0.009831 -0.266354
v -2.680704 -0.020274 -0.240843
v -2.682254 -0.002037 -0.248481
v -2.703771 -0.028067 -0.254767
v -2.705321 -0.009829 -0.262406
v -2.700140 -0.020273 -0.236895
v -2.701690 -0.002035 -0.244533
v -0.942203 -0.066432 -0.237003
v -0.947455 -0.047569 -0.240157
v -0.926031 -0.060305 -0.227293
v -0.931284 -0.041442 -0.230447
v -0.952412 -0.066432 -0.220000
v -0.957665 -0.047569 -0.223153
v -0.936240 -0.060305 -0.210289
v -0.941493 -0.041442 -0.213443
v -4.654031 -0.215647 -0.084383
v -4.657166 -0.196078 -0.085123
v -4.673078 -0.218868 -0.088875
v -4.676213 -0.199298 -0.089614
v -4.649479 -0.215647 -0.103687
v -4.652614 -0.196077 -0.104426
v -4.668526 -0.218868 -0.108179
v -4.671661 -0.199298 -0.108918
v -3.812083 -0.095060 -0.111193
v -3.826057 -0.081065 -0.112675
v -3.826000 -0.109113 -0.112668
v -3.839974 -0.095117 -0.114150
v -3.809991 -0.095060 -0.130915
v -3.823966 -0.081064 -0.132397
v -3.823909 -0.109113 -0.132391
v -3.837883 -0.095117 -0.133873
v -4.417189 -0.225205 -0.106852
v -4.423681 -0.206465 -0.106949
v -4.398451 -0.218712 -0.106573
v -4.404943 -0.199972 -0.106670
v -4.417484 -0.225205 -0.087021
v -4.423977 -0.206464 -0.087118
v -4.398746 -0.218712 -0.086742
v -4.405238 -0.199972 -0.086839
v -3.903380 -0.128776 -0.115767
v -3.906828 -0.109266 -0.114878
v -3.922274 -0.132336 -0.110899
v -3.925722 -0.112826 -0.110010
v -3.908329 -0.128776 -0.134972
v -3.911776 -0.109265 -0.134084
v -3.927222 -0.132336 -0.130105
v -3.930670 -0.112825 -0.129216
v -0.957083 -0.047047 -0.248858
v -0.958891 -0.027329 -0.249981
v -0.940334 -0.044919 -0.238451
v -0.942142 -0.025201 -0.239574
v -0.967550 -0.047048 -0.232012
v -0.969358 -0.027329 -0.233134
v -0.950801 -0.044920 -0.221605
v -0.952609 -0.025201 -0.222728
v -0.841113 -0.066387 -0.173817
v -0.836688 -0.047059 -0.173402
v -0.860357 -0.061943 -0.175622
v -0.855932 -0.042614 -0.175207
v -0.839261 -0.066387 -0.193564
v -0.834835 -0.047059 -0.193148
v -0.858505 -0.061942 -0.195369
v -0.854079 -0.042614 -0.194954
v -2.720035 -0.012171 -0.219442
v -2.713564 -0.009855 -0.200838
v -2.720798 0.007527 -0.221628
v -2.714326 0.009842 -0.203024
v -2.701303 -0.012169 -0.225958
v -2.694832 -0.009854 -0.207354
v -2.702065 0.007528 -0.228144
v -2.695594 0.009843 -0.209540
v -4.068276 -0.150878 -0.081819
v -4.068328 -0.131045 -0.081793
v -4.050650 -0.150820 -0.090912
v -4.050702 -0.130987 -0.090885
v -4.059184 -0.150878 -0.064193
v -4.059236 -0.131045 -0.064167
v -4.041557 -0.150820 -0.073286
v -4.041610 -0.130987 -0.073259
v -3.863391 -0.106805 -0.091437
v -3.854408 -0.089569 -0.095384
v -3.847610 -0.116616 -0.098369
v -3.838627 -0.099380 -0.102316
v -3.855414 -0.106804 -0.073279
v -3.846431 -0.089568 -0.077225
v -3.839634 -0.116616 -0.080211
v -3.830651 -0.099380 -0.084157
v -1.325056 -0.036827 -0.293710
v -1.323833 -0.017033 -0.293465
v -1.305650 -0.038074 -0.289813
v -1.304427 -0.018280 -0.289567
v -1.328961 -0.036827 -0.274265
v -1.327738 -0.017033 -0.274020
v -1.309555 -0.038074 -0.270368
v -1.308332 -0.018280 -0.270122
v -4.132092 -0.186834 -0.096485
v -4.139730 -0.168599 -0.094901
v -4.114238 -0.179034 -0.100189
v -4.121876 -0.160799 -0.098605
v -4.128063 -0.186834 -0.077065
v -4.135701 -0.168599 -0.075481
v -4.110209 -0.179034 -0.080770
v -4.117846 -0.160799 -0.079185
v -4.040295 -0.173193 -0.118086
v -4.046256 -0.154356 -0.119814
v -4.022203 -0.166986 -0.112839
v -4.028165 -0.148149 -0.114567
v -4.045819 -0.173193 -0.099038
v -4.051781 -0.154357 -0.100766
v -4.027727 -0.166986 -0.093791
v -4.033689 -0.148149 -0.095519
v -1.842547 -0.037282 -0.257797
v -1.829110 -0.022725 -0.256854
v -1.857068 -0.023811 -0.258816
v -1.843631 -0.009254 -0.257873
v -1.841159 -0.037282 -0.277581
v -1.827721 -0.022725 -0.276638
v -1.855680 -0.023811 -0.278600
v -1.842243 -0.009255 -0.277657
v -0.790886 -0.036807 -0.198575
v -0.788960 -0.026870 -0.215631
v -0.792002 -0.019642 -0.188701
v -0.790077 -0.009706 -0.205757
v -0.810593 -0.036809 -0.200800
v -0.808668 -0.026872 -0.217856
v -0.811710 -0.019644 -0.190927
v -0.809785 -0.009708 -0.207983
v -4.520782 -0.193660 -0.102838
v -4.519063 -0.181370 -0.087367
v -4.519427 -0.209226 -0.090623
v -4.517708 -0.196936 -0.075152
v -4.540494 -0.193658 -0.100649
v -4.538775 -0.181368 -0.085178
v -4.539139 -0.209225 -0.088435
v -4.537419 -0.196935 -0.072963
v -1.495547 -0.016997 -0.273977
v -1.494202 -0.003854 -0.259184
v -1.494358 -0.031850 -0.260888
v -1.493013 -0.018708 -0.246095
v -1.515299 -0.016996 -0.272181
v -1.513953 -0.003853 -0.257389
v -1.514110 -0.031849 -0.259093
v -1.512765 -0.018707 -0.244300
v -0.301462 -0.027769 -0.038471
v -0.306339 -0.008836 -0.041800
v -0.317100 -0.033675 -0.049143
v -0.321978 -0.014742 -0.052472
v -0.290282 -0.027770 -0.054853
v -0.295160 -0.008836 -0.058182
v -0.305921 -0.033676 -0.065525
v -0.310799 -0.014742 -0.068854
v -1.685760 -0.055608 -0.270551
v -1.683125 -0.035974 -0.269591
v -1.704205 -0.052804 -0.277278
v -1.701571 -0.033170 -0.276318
v -1.678964 -0.055608 -0.289184
v -1.676330 -0.035974 -0.288223
v -1.697410 -0.052804 -0.295911
v -1.694776 -0.033170 -0.294950
v -6.888281 -0.695909 -0.055137
v -6.881496 -0.686897 -0.038824
v -6.884819 -0.713576 -0.046817
v -6.878034 -0.704564 -0.030504
v -6.906593 -0.695910 -0.047519
v -6.899807 -0.686899 -0.031207
v -6.903131 -0.713578 -0.039199
v -6.896345 -0.704566 -0.022887
v -3.376360 -0.055750 -0.162587
v -3.378286 -0.036024 -0.161873
v -3.394856 -0.057804 -0.155728
v -3.396781 -0.038077 -0.155014
v -3.383256 -0.055750 -0.181183
v -3.385182 -0.036023 -0.180468
v -3.401752 -0.057803 -0.174323
v -3.403677 -0.038077 -0.173609
v -0.589242 -0.045902 -0.108405
v -0.590765 -0.026156 -0.109480
v -0.605378 -0.047766 -0.119784
v -0.606902 -0.028021 -0.120859
v -0.577812 -0.045902 -0.124614
v -0.579336 -0.026157 -0.125689
v -0.593949 -0.047767 -0.135993
v -0.595473 -0.028022 -0.137068
v -4.471234 -0.188871 -0.079815
v -4.479141 -0.170721 -0.081011
v -4.489180 -0.196868 -0.082528
v -4.497087 -0.178719 -0.083723
v -4.468269 -0.188871 -0.099425
v -4.476176 -0.170722 -0.100621
v -4.486215 -0.196868 -0.102138
v -4.494122 -0.178719 -0.103334
v -3.101456 -0.013782 -0.178644
v -3.100246 0.005973 -0.179928
v -3.087900 -0.015546 -0.193014
v -3.086689 0.004209 -0.194297
v -3.087030 -0.013782 -0.165034
v -3.085819 0.005973 -0.166318
v -3.073474 -0.015546 -0.179404
v -3.072263 0.004208 -0.180687
v -3.543803 -0.056898 -0.132801
v -3.553017 -0.039412 -0.131157
v -3.561017 -0.066257 -0.129730
v -3.570231 -0.048772 -0.128086
v -3.547286 -0.056898 -0.152326
v -3.556501 -0.039412 -0.150682
v -3.564500 -0.066257 -0.149255
v -3.573714 -0.048772 -0.147611
v -0.224283 -0.032024 -0.018007
v -0.226829 -0.012375 -0.018886
v -0.242856 -0.034718 -0.024420
v -0.245402 -0.015069 -0.025299
v -0.217810 -0.032024 -0.036754
v -0.220356 -0.012375 -0.037633
v -0.236383 -0.034718 -0.043167
v -0.238929 -0.015068 -0.044046
v -2.970644 -0.020571 -0.215234
v -2.972550 -0.000852 -0.214295
v -2.988333 -0.022696 -0.206520
v -2.990239 -0.002977 -0.205581
v -2.979409 -0.020571 -0.233026
v -2.981315 -0.000852 -0.232086
v -2.997098 -0.022696 -0.224311
v -2.999004 -0.002977 -0.223372
v -5.369143 -0.251453 -0.157668
v -5.377739 -0.233611 -0.158729
v -5.386849 -0.260115 -0.159853
v -5.395447 -0.242273 -0.160914
v -5.366714 -0.251454 -0.177352
v -5.375310 -0.233612 -0.178413
v -5.384421 -0.260115 -0.179537
v -5.393017 -0.242273 -0.180598
v -1.600041 -0.055332 -0.268118
v -1.600777 -0.035786 -0.271398
v -1.604320 -0.058694 -0.287190
v -1.605055 -0.039148 -0.290471
v -1.580689 -0.055333 -0.272459
v -1.581425 -0.035787 -0.275739
v -1.584967 -0.058695 -0.291531
v -1.585703 -0.039148 -0.294812
v -2.811549 -0.036905 -0.212300
v -2.820629 -0.020159 -0.206780
v -2.797240 -0.026280 -0.221001
v -2.806320 -0.009533 -0.215481
v -2.801245 -0.036905 -0.195354
v -2.810325 -0.020159 -0.189834
v -2.786936 -0.026279 -0.204055
v -2.796016 -0.009533 -0.198534
v -0.187023 -0.036178 -0.075372
v -0.185090 -0.016562 -0.073172
v -0.174072 -0.039107 -0.060640
v -0.172138 -0.019492 -0.058439
v -0.201919 -0.036178 -0.062277
v -0.199985 -0.016563 -0.060077
v -0.188968 -0.039107 -0.047545
v -0.187034 -0.019492 -0.045345
v -4.061184 -0.134230 -0.098942
v -4.069016 -0.116062 -0.097558
v -4.079076 -0.142183 -0.095781
v -4.086907 -0.124015 -0.094397
v -4.064634 -0.134230 -0.118472
v -4.072466 -0.116062 -0.117089
v -4.082526 -0.142183 -0.115312
v -4.090357 -0.124015 -0.113928
v -4.675950 -0.207828 -0.112559
v -4.675164 -0.194258 -0.098116
v -4.675215 -0.222292 -0.099009
v -4.674429 -0.208722 -0.084566
v -4.695754 -0.207826 -0.111483
v -4.694968 -0.194257 -0.097040
v -4.695019 -0.222290 -0.097933
v -4.694234 -0.208721 -0.083490
v -3.754242 -0.112026 -0.080445
v -3.747167 -0.105890 -0.097928
v -3.756545 -0.093165 -0.074758
v -3.749470 -0.087030 -0.092241
v -3.772627 -0.112027 -0.087886
v -3.765552 -0.105891 -0.105369
v -3.774930 -0.093167 -0.082199
v -3.767855 -0.087031 -0.099682
v -0.180512 -0.058829 -0.061261
v -0.187345 -0.040701 -0.065509
v -0.165117 -0.050784 -0.051690
v -0.171950 -0.032656 -0.055938
v -0.190983 -0.058829 -0.044418
v -0.197816 -0.040702 -0.048666
v -0.175588 -0.050784 -0.034847
v -0.182421 -0.032656 -0.039094
v -5.735576 -0.346763 -0.165061
v -5.742131 -0.328177 -0.162837
v -5.717977 -0.339841 -0.171035
v -5.724531 -0.321255 -0.168811
v -5.729201 -0.346762 -0.146281
v -5.735756 -0.328177 -0.144056
v -5.711602 -0.339840 -0.152255
v -5.718156 -0.321255 -0.150030
v -3.019300 -0.047254 -0.189414
v -3.025781 -0.028626 -0.187327
v -3.001569 -0.040444 -0.195123
v -3.008051 -0.021817 -0.193036
v -3.013221 -0.047254 -0.170535
v -3.019702 -0.028626 -0.168448
v -2.995490 -0.040444 -0.176245
v -3.001972 -0.021816 -0.174158
v -3.534673 -0.091283 -0.137821
v -3.528049 -0.072611 -0.136909
v -3.553170 -0.084596 -0.140368
v -3.546546 -0.065924 -0.139456
v -3.531967 -0.091283 -0.157469
v -3.525343 -0.072611 -0.156557
v -3.550465 -0.084596 -0.160016
v -3.543841 -0.065924 -0.159104
v -5.735576 -0.346763 -0.165061
v -5.742131 -0.328177 -0.162837
v -5.717977 -0.339841 -0.171035
v -5.724531 -0.321255 -0.168811
v -5.729201 -0.346762 -0.146281
v -5.735756 -0.328177 -0.144056
v -5.711602 -0.339840 -0.152255
v -5.718156 -0.321255 -0.150030
v -0.048593 -0.053133 -0.007458
v -0.052025 -0.034970 -0.000268
v -0.040772 -0.045166 -0.023850
v -0.044203 -0.027003 -0.016660
v -0.030694 -0.053132 0.001083
v -0.034125 -0.034970 0.008273
v -0.022872 -0.045165 -0.015309
v -0.026304 -0.027003 -0.008119
v -0.778998 -0.027598 -0.209269
v -0.770021 -0.010058 -0.207009
v -0.761989 -0.036856 -0.204986
v -0.753012 -0.019316 -0.202726
v -0.783841 -0.027598 -0.190036
v -0.774864 -0.010058 -0.187776
v -0.766832 -0.036856 -0.185753
v -0.757855 -0.019316 -0.183493
v -2.612862 -0.002265 -0.234209
v -2.612633 0.001662 -0.214770
v -2.612814 -0.021705 -0.230283
v -2.612586 -0.017779 -0.210844
v -2.632693 -0.002266 -0.233976
v -2.632465 0.001660 -0.214537
v -2.632646 -0.021707 -0.230050
v -2.632417 -0.017780 -0.210610
v -1.887865 -0.051691 -0.278991
v -1.882096 -0.032717 -0.279273
v -1.906816 -0.045915 -0.278067
v -1.901047 -0.026942 -0.278348
v -1.888831 -0.051690 -0.298801
v -1.883062 -0.032717 -0.299082
v -1.907782 -0.045915 -0.297877
v -1.902014 -0.026941 -0.298158
v -1.831462 -0.018311 -0.306895
v -1.839294 -0.004081 -0.318275
v -1.823394 -0.004497 -0.295173
v -1.831226 0.009734 -0.306553
v -1.847800 -0.018312 -0.295651
v -1.855632 -0.004081 -0.307031
v -1.839732 -0.004497 -0.283929
v -1.847564 0.009734 -0.295308
v -4.847669 -0.231622 -0.162850
v -4.844451 -0.226826 -0.143877
v -4.846867 -0.250866 -0.158121
v -4.843648 -0.246070 -0.139148
v -4.867223 -0.231622 -0.159534
v -4.864005 -0.226826 -0.140560
v -4.866420 -0.250867 -0.154805
v -4.863202 -0.246071 -0.135831
v -6.512667 -0.653553 -0.052192
v -6.499151 -0.646428 -0.064837
v -6.517870 -0.635043 -0.047325
v -6.504354 -0.627919 -0.059970
v -6.526217 -0.653553 -0.066674
v -6.512701 -0.646429 -0.079320
v -6.531420 -0.635044 -0.061807
v -6.517904 -0.627919 -0.074453
v -0.640845 -0.046976 -0.189127
v -0.652483 -0.043345 -0.173483
v -0.638678 -0.027478 -0.192040
v -0.650316 -0.023847 -0.176397
v -0.624932 -0.046976 -0.177289
v -0.636571 -0.043344 -0.161645
v -0.622766 -0.027478 -0.180202
v -0.634403 -0.023847 -0.164559
v -1.263269 -0.027835 -0.266115
v -1.260092 -0.020655 -0.284328
v -1.262033 -0.046323 -0.273188
v -1.258856 -0.039143 -0.291401
v -1.243732 -0.027833 -0.262705
v -1.240554 -0.020653 -0.280918
v -1.242495 -0.046321 -0.269778
v -1.239318 -0.039140 -0.287991
v -3.587036 -0.065916 -0.134609
v -3.593401 -0.047395 -0.131478
v -3.603657 -0.073010 -0.126436
v -3.610022 -0.054489 -0.123306
v -3.595787 -0.065916 -0.152407
v -3.602153 -0.047395 -0.149276
v -3.612407 -0.073010 -0.144234
v -3.618773 -0.054488 -0.141104
v -3.049309 -0.015492 -0.197056
v -3.061768 -0.000075 -0.197711
v -3.064705 -0.027968 -0.197865
v -3.077164 -0.012551 -0.198520
v -3.048268 -0.015492 -0.216862
v -3.060727 -0.000075 -0.217517
v -3.063663 -0.027968 -0.217671
v -3.076123 -0.012551 -0.218326
v -4.581369 -0.219528 -0.132709
v -4.574393 -0.213300 -0.115219
v -4.583678 -0.200699 -0.138493
v -4.576702 -0.194470 -0.121004
v -4.562947 -0.219527 -0.140057
v -4.555972 -0.213299 -0.122567
v -4.565256 -0.200697 -0.145841
v -4.558280 -0.194469 -0.128352
v -3.379169 -0.050950 -0.156882
v -3.361370 -0.047621 -0.164972
v -3.382200 -0.031398 -0.155504
v -3.364400 -0.028069 -0.163594
v -3.387376 -0.050949 -0.174937
v -3.369577 -0.047621 -0.183028
v -3.390407 -0.031398 -0.173559
v -3.372607 -0.028069 -0.181650
v -6.580354 -0.658308 -0.053106
v -6.565893 -0.646354 -0.046677
v -6.591276 -0.642481 -0.057962
v -6.576814 -0.630529 -0.051533
v -6.572297 -0.658308 -0.071229
v -6.557835 -0.646355 -0.064799
v -6.583219 -0.642482 -0.076085
v -6.568757 -0.630529 -0.069656
v -5.429286 -0.272297 -0.203524
v -5.429094 -0.252465 -0.203486
v -5.409824 -0.272492 -0.199707
v -5.409633 -0.252660 -0.199669
v -5.433103 -0.272297 -0.184061
v -5.432911 -0.252465 -0.184024
v -5.413641 -0.272492 -0.180245
v -5.413449 -0.252660 -0.180207
v -6.845073 -0.710738 -0.077739
v -6.840556 -0.692919 -0.085184
v -6.835830 -0.719446 -0.092973
v -6.831312 -0.701627 -0.100418
v -6.828117 -0.710737 -0.067451
v -6.823599 -0.692918 -0.074896
v -6.818873 -0.719446 -0.082685
v -6.814356 -0.701627 -0.090130
v -1.132625 -0.053141 -0.268667
v -1.138756 -0.044265 -0.252024
v -1.129558 -0.035406 -0.276997
v -1.135689 -0.026529 -0.260354
v -1.114014 -0.053140 -0.261812
v -1.120145 -0.044263 -0.245169
v -1.110947 -0.035404 -0.270142
v -1.117078 -0.026528 -0.253499
v -2.575893 -0.001831 -0.239704
v -2.570617 0.017182 -0.241708
v -2.558118 -0.007476 -0.246452
v -2.552841 0.011537 -0.248456
v -2.568854 -0.001831 -0.221162
v -2.563577 0.017182 -0.223166
v -2.551079 -0.007476 -0.227910
v -2.545802 0.011537 -0.229914
v -3.181773 -0.060074 -0.192850
v -3.186505 -0.040836 -0.191942
v -3.162878 -0.055255 -0.196472
v -3.167611 -0.036017 -0.195565
v -3.178038 -0.060074 -0.173371
v -3.182771 -0.040836 -0.172464
v -3.159143 -0.055255 -0.176994
v -3.163876 -0.036017 -0.176087
v -1.514611 -0.025378 -0.264282
v -1.512593 -0.012174 -0.249622
v -1.516410 -0.010579 -0.277363
v -1.514392 0.002625 -0.262703
v -1.494963 -0.025379 -0.266986
v -1.492945 -0.012175 -0.252325
v -1.496762 -0.010580 -0.280067
v -1.494744 0.002624 -0.265406
v -5.471974 -0.263590 -0.153861
v -5.485098 -0.248899 -0.156156
v -5.486445 -0.276913 -0.156391
v -5.499570 -0.262223 -0.158687
v -5.468557 -0.263590 -0.173397
v -5.481681 -0.248899 -0.175693
v -5.483028 -0.276914 -0.175928
v -5.496152 -0.262222 -0.178224
v -6.070880 -0.484457 -0.140877
v -6.070843 -0.464690 -0.142479
v -6.070403 -0.486060 -0.160640
v -6.070365 -0.466292 -0.162242
v -6.051053 -0.484457 -0.140398
v -6.051015 -0.464688 -0.142000
v -6.050576 -0.486059 -0.160160
v -6.050538 -0.466291 -0.161763
v -5.624285 -0.323604 -0.210308
v -5.631704 -0.305594 -0.214042
v -5.608198 -0.315298 -0.202211
v -5.615617 -0.297288 -0.205945
v -5.633202 -0.323604 -0.192593
v -5.640621 -0.305594 -0.196327
v -5.617115 -0.315298 -0.184496
v -5.624534 -0.297288 -0.188230
v -0.756592 -0.059630 -0.200175
v -0.757552 -0.047777 -0.184302
v -0.755879 -0.043729 -0.212006
v -0.756838 -0.031876 -0.196134
v -0.736796 -0.059629 -0.198979
v -0.737754 -0.047775 -0.183107
v -0.736082 -0.043727 -0.210811
v -0.737041 -0.031874 -0.194939
v -1.476542 -0.020314 -0.299187
v -1.473712 -0.000718 -0.298037
v -1.458388 -0.023369 -0.291809
v -1.455557 -0.003773 -0.290658
v -1.484010 -0.020315 -0.280814
v -1.481180 -0.000718 -0.279664
v -1.465855 -0.023369 -0.273435
v -1.463026 -0.003773 -0.272285
v -5.268020 -0.253361 -0.194149
v -5.266096 -0.233635 -0.193398
v -5.249642 -0.255426 -0.186982
v -5.247719 -0.235700 -0.186231
v -5.275226 -0.253361 -0.175671
v -5.273302 -0.233635 -0.174920
v -5.256849 -0.255426 -0.168504
v -5.254925 -0.235701 -0.167753
v -6.865666 -0.735168 -0.061370
v -6.872661 -0.716799 -0.058726
v -6.848482 -0.727690 -0.067864
v -6.855478 -0.709320 -0.065220
v -6.858653 -0.735168 -0.042817
v -6.865649 -0.716800 -0.040173
v -6.841470 -0.727689 -0.049312
v -6.848467 -0.709320 -0.046668
v -0.073194 -0.010166 0.016715
v -0.084356 0.006045 0.014278
v -0.089033 -0.021591 0.013257
v -0.100194 -0.005379 0.010820
v -0.068963 -0.010166 -0.002661
v -0.080125 0.006045 -0.005098
v -0.084802 -0.021591 -0.006120
v -0.095964 -0.005379 -0.008557
v -1.082611 -0.023813 -0.252346
v -1.079714 -0.004370 -0.249719
v -1.068206 -0.027724 -0.239287
v -1.065309 -0.008281 -0.236659
v -1.095932 -0.023814 -0.237652
v -1.093035 -0.004370 -0.235025
v -1.081527 -0.027725 -0.224593
v -1.078630 -0.008281 -0.221966
v -5.471903 -0.287185 -0.142237
v -5.476634 -0.268022 -0.144173
v -5.489638 -0.292297 -0.149494
v -5.494370 -0.273134 -0.151430
v -5.464392 -0.287186 -0.160593
v -5.469123 -0.268023 -0.162529
v -5.482127 -0.292298 -0.167850
v -5.486858 -0.273134 -0.169786
v -0.686394 -0.051087 -0.141632
v -0.677460 -0.040902 -0.156117
v -0.681047 -0.068105 -0.150300
v -0.672113 -0.057921 -0.164785
v -0.669513 -0.051086 -0.131220
v -0.660579 -0.040902 -0.145705
v -0.664166 -0.068105 -0.139888
v -0.655232 -0.057920 -0.154373
v -1.183763 -0.068263 -0.256446
v -1.191529 -0.050024 -0.257044
v -1.165577 -0.060474 -0.255045
v -1.173344 -0.042234 -0.255643
v -1.185287 -0.068263 -0.236671
v -1.193053 -0.050024 -0.237270
v -1.167101 -0.060474 -0.235270
v -1.174867 -0.042234 -0.235868
v -3.324336 -0.035910 -0.130689
v -3.329885 -0.016869 -0.130634
v -3.343375 -0.041459 -0.130501
v -3.348925 -0.022419 -0.130446
v -3.324532 -0.035910 -0.150521
v -3.330081 -0.016869 -0.150466
v -3.343572 -0.041460 -0.150333
v -3.349121 -0.022419 -0.150278
v -0.470263 -0.067855 -0.128002
v -0.474566 -0.048496 -0.128214
v -0.450927 -0.063548 -0.127050
v -0.455230 -0.044188 -0.127262
v -0.471238 -0.067855 -0.108193
v -0.475541 -0.048496 -0.108404
v -0.451902 -0.063548 -0.107241
v -0.456205 -0.044188 -0.107453
v -6.726315 -0.682246 -0.098934
v -6.716629 -0.671862 -0.085088
v -6.720364 -0.699143 -0.090425
v -6.710677 -0.688760 -0.076579
v -6.742567 -0.682245 -0.087565
v -6.732881 -0.671861 -0.073719
v -6.736615 -0.699143 -0.079056
v -6.726928 -0.688759 -0.065210
v -6.769605 -0.721421 -0.089540
v -6.782601 -0.707033 -0.093718
v -6.755908 -0.707770 -0.085137
v -6.768903 -0.693382 -0.089314
v -6.775674 -0.721421 -0.070659
v -6.788670 -0.707034 -0.074836
v -6.761977 -0.707770 -0.066255
v -6.774973 -0.693383 -0.070433
v -0.345328 -0.029580 -0.073802
v -0.346374 -0.025811 -0.054358
v -0.345532 -0.049051 -0.070039
v -0.346578 -0.045283 -0.050595
v -0.365133 -0.029579 -0.074867
v -0.366179 -0.025810 -0.055423
v -0.365336 -0.049050 -0.071104
v -0.366382 -0.045282 -0.051661
v -4.906831 -0.261477 -0.159160
v -4.911489 -0.242325 -0.161361
v -4.889516 -0.256326 -0.150973
v -4.894174 -0.237173 -0.153175
v -4.915308 -0.261477 -0.141230
v -4.919966 -0.242325 -0.143432
v -4.897994 -0.256326 -0.133043
v -4.902651 -0.237174 -0.135245
v 0.000252 -0.014505 0.005383
v 0.012964 -0.006887 -0.007797
v 0.005539 -0.032817 -0.000101
v 0.018252 -0.025199 -0.013281
v 0.014527 -0.014507 0.019151
v 0.027239 -0.006888 0.005972
v 0.019814 -0.032818 0.013667
v 0.032527 -0.025200 0.000488
v -6.749464 -0.689303 -0.058999
v -6.736357 -0.677852 -0.049490
v -6.740195 -0.705497 -0.052275
v -6.727087 -0.694045 -0.042766
v -6.761111 -0.689304 -0.042945
v -6.748004 -0.677852 -0.033436
v -6.751842 -0.705498 -0.036222
v -6.738735 -0.694046 -0.026712
v -6.121338 -0.484251 -0.123044
v -6.110782 -0.475410 -0.137319
v -6.116082 -0.502005 -0.130152
v -6.105525 -0.493165 -0.144426
v -6.105393 -0.484250 -0.111251
v -6.094836 -0.475410 -0.125525
v -6.100135 -0.502004 -0.118358
v -6.089579 -0.493164 -0.132632
v -4.007970 -0.124472 -0.099359
v -4.017788 -0.107301 -0.097906
v -4.024956 -0.134397 -0.096845
v -4.034774 -0.117226 -0.095392
v -4.010874 -0.124472 -0.118979
v -4.020692 -0.107301 -0.117525
v -4.027860 -0.134397 -0.116465
v -4.037678 -0.117226 -0.115011
v -3.314682 -0.036945 -0.164202
v -3.318675 -0.017556 -0.162982
v -3.333225 -0.041119 -0.158537
v -3.337218 -0.021731 -0.157317
v -3.320478 -0.036945 -0.183170
v -3.324470 -0.017556 -0.181950
v -3.339021 -0.041119 -0.177504
v -3.343013 -0.021730 -0.176284
v -6.067837 -0.457741 -0.138083
v -6.073166 -0.438742 -0.136086
v -6.050048 -0.452050 -0.144753
v -6.055377 -0.433051 -0.142756
v -6.060874 -0.457741 -0.119513
v -6.066203 -0.438742 -0.117515
v -6.043085 -0.452050 -0.126183
v -6.048414 -0.433051 -0.124185
v -5.859303 -0.386373 -0.156340
v -5.863781 -0.367296 -0.153285
v -5.843545 -0.380952 -0.167094
v -5.848024 -0.361874 -0.164038
v -5.848124 -0.386373 -0.139958
v -5.852602 -0.367295 -0.136903
v -5.832366 -0.380951 -0.150712
v -5.836843 -0.361874 -0.147656
v -4.847815 -0.221423 -0.125865
v -4.841944 -0.210314 -0.110520
v -4.843846 -0.237853 -0.115489
v -4.837976 -0.226744 -0.100144
v -4.866339 -0.221422 -0.118778
v -4.860468 -0.210313 -0.103433
v -4.862370 -0.237852 -0.108402
v -4.856499 -0.226743 -0.093057
v -3.481952 -0.050061 -0.110342
v -3.493056 -0.033668 -0.111493
v -3.498258 -0.061225 -0.112032
v -3.509362 -0.044831 -0.113182
v -3.479908 -0.050062 -0.130070
v -3.491012 -0.033669 -0.131220
v -3.496214 -0.061225 -0.131759
v -3.507318 -0.044832 -0.132910
v -3.610659 -0.106681 -0.146933
v -3.620050 -0.089217 -0.147347
v -3.593212 -0.097280 -0.146165
v -3.602604 -0.079816 -0.146579
v -3.611531 -0.106681 -0.127120
v -3.620923 -0.089217 -0.127533
v -3.594085 -0.097280 -0.126351
v -3.603476 -0.079816 -0.126765
v -5.704339 -0.308094 -0.156990
v -5.720400 -0.296460 -0.157246
v -5.715971 -0.324157 -0.157175
v -5.732032 -0.312523 -0.157431
v -5.704023 -0.308093 -0.176821
v -5.720084 -0.296460 -0.177076
v -5.715656 -0.324156 -0.177006
v -5.731717 -0.312522 -0.177261
v -5.518763 -0.289206 -0.196333
v -5.507109 -0.281454 -0.182282
v -5.523711 -0.270950 -0.202300
v -5.512056 -0.263199 -0.188248
v -5.503498 -0.289206 -0.208994
v -5.491843 -0.281455 -0.194943
v -5.508445 -0.270951 -0.214961
v -5.496790 -0.263199 -0.200909
v -4.311790 -0.213459 -0.115688
v -4.321270 -0.196379 -0.119115
v -4.295727 -0.203378 -0.109881
v -4.305207 -0.186298 -0.113308
v -4.318532 -0.213459 -0.097036
v -4.328012 -0.196379 -0.100463
v -4.302470 -0.203378 -0.091229
v -4.311950 -0.186298 -0.094656
v -6.383543 -0.621681 -0.106100
v -6.381766 -0.602816 -0.100242
v -6.389022 -0.615559 -0.124151
v -6.387246 -0.596695 -0.118294
v -6.364565 -0.621679 -0.111861
v -6.362788 -0.602815 -0.106003
v -6.370045 -0.615558 -0.129912
v -6.368268 -0.596693 -0.124055
v -2.024047 -0.012081 -0.297442
v -2.026965 0.007495 -0.296158
v -2.041965 -0.015268 -0.289560
v -2.044883 0.004307 -0.288276
v -2.032032 -0.012080 -0.315596
v -2.034950 0.007495 -0.314313
v -2.049951 -0.015268 -0.307715
v -2.052869 0.004308 -0.306431
v -5.592190 -0.309765 -0.147151
v -5.595119 -0.290155 -0.147630
v -5.611543 -0.312732 -0.150320
v -5.614471 -0.293122 -0.150799
v -5.588985 -0.309764 -0.166723
v -5.591914 -0.290155 -0.167203
v -5.608337 -0.312732 -0.169892
v -5.611266 -0.293122 -0.170372
v 0.030714 -0.021823 0.015109
v 0.040088 -0.008373 0.003949
v 0.022075 -0.007248 0.025418
v 0.031449 0.006203 0.014258
v 0.015521 -0.021812 0.002361
v 0.024895 -0.008361 -0.008800
v 0.006882 -0.007237 0.012670
v 0.016256 0.006214 0.001509
v -3.990383 -0.168494 -0.108569
v -4.000286 -0.151344 -0.107503
v -3.973331 -0.158534 -0.110406
v -3.983234 -0.141383 -0.109340
v -3.988259 -0.168494 -0.088850
v -3.998162 -0.151344 -0.087784
v -3.971207 -0.158534 -0.090688
v -3.981110 -0.141383 -0.089621
v -5.855573 -0.361313 -0.169487
v -5.850180 -0.347113 -0.156734
v -5.850043 -0.375158 -0.156407
v -5.844651 -0.360958 -0.143654
v -5.873841 -0.361312 -0.161764
v -5.868448 -0.347112 -0.149011
v -5.868311 -0.375158 -0.148684
v -5.862919 -0.360957 -0.135932
v -6.614216 -0.653971 -0.082348
v -6.611418 -0.640681 -0.096802
v -6.611694 -0.668692 -0.095396
v -6.608896 -0.655403 -0.109850
v -6.594744 -0.653974 -0.078581
v -6.591946 -0.640683 -0.093035
v -6.592222 -0.668695 -0.091629
v -6.589423 -0.655406 -0.106083
v -2.030517 -0.047284 -0.285570
v -2.023779 -0.028816 -0.288189
v -2.047731 -0.040055 -0.278879
v -2.040993 -0.021586 -0.281498
v -2.037702 -0.047284 -0.304056
v -2.030964 -0.028815 -0.306675
v -2.054916 -0.040054 -0.297365
v -2.048177 -0.021586 -0.299984
v -3.181445 -0.045942 -0.184580
v -3.183123 -0.026183 -0.184228
v -3.200781 -0.047657 -0.180517
v -3.202459 -0.027898 -0.180165
v -3.185523 -0.045942 -0.203990
v -3.187201 -0.026184 -0.203637
v -3.204860 -0.047657 -0.199926
v -3.206538 -0.027898 -0.199574
v -1.849832 -0.051631 -0.269492
v -1.840697 -0.034054 -0.270462
v -1.867311 -0.042445 -0.267635
v -1.858176 -0.024868 -0.268605
v -1.851927 -0.051631 -0.289214
v -1.842792 -0.034054 -0.290184
v -1.869406 -0.042445 -0.287358
v -1.860271 -0.024867 -0.288328
v -1.835011 -0.024148 -0.299235
v -1.828126 -0.006092 -0.303700
v -1.850159 -0.015942 -0.289408
v -1.843274 0.002114 -0.293874
v -1.845804 -0.024147 -0.315874
v -1.838920 -0.006091 -0.320339
v -1.860952 -0.015942 -0.306048
v -1.854068 0.002114 -0.310513
v -2.254884 -0.025583 -0.262856
v -2.255418 -0.005758 -0.262693
v -2.235922 -0.025026 -0.268642
v -2.236456 -0.005200 -0.268480
v -2.249095 -0.025582 -0.243886
v -2.249629 -0.005757 -0.243724
v -2.230133 -0.025025 -0.249673
v -2.230667 -0.005200 -0.249511
v -6.585883 -0.655014 -0.049401
v -6.593149 -0.636598 -0.050578
v -6.604062 -0.662376 -0.052346
v -6.611329 -0.643959 -0.053523
v -6.582711 -0.655015 -0.068979
v -6.589978 -0.636598 -0.070156
v -6.600891 -0.662376 -0.071924
v -6.608157 -0.643959 -0.073101
v -4.325856 -0.216775 -0.105449
v -4.338884 -0.201921 -0.107181
v -4.311132 -0.203633 -0.103490
v -4.324160 -0.188779 -0.105223
v -4.328471 -0.216775 -0.085789
v -4.341499 -0.201921 -0.087521
v -4.313747 -0.203633 -0.083830
v -4.326775 -0.188779 -0.085563
v -5.718688 -0.343085 -0.192748
v -5.716707 -0.323373 -0.193665
v -5.736576 -0.340902 -0.184465
v -5.734594 -0.321189 -0.185382
v -5.727022 -0.343086 -0.210745
v -5.725040 -0.323373 -0.211662
v -5.744909 -0.340902 -0.202462
v -5.742928 -0.321189 -0.203379
v -6.138344 -0.491111 -0.110626
v -6.125919 -0.475657 -0.110275
v -6.153793 -0.478681 -0.111064
v -6.141367 -0.463227 -0.110712
v -6.137783 -0.491112 -0.130452
v -6.125358 -0.475657 -0.130100
v -6.153231 -0.478681 -0.130889
v -6.140806 -0.463227 -0.130537
v -1.235441 -0.020466 -0.267000
v -1.229732 -0.001507 -0.265846
v -1.216858 -0.026290 -0.263244
v -1.211150 -0.007331 -0.262089
v -1.239371 -0.020466 -0.247561
v -1.233663 -0.001507 -0.246406
v -1.220788 -0.026290 -0.243804
v -1.215080 -0.007331 -0.242650
v -3.829005 -0.115614 -0.093882
v -3.829038 -0.095781 -0.093871
v -3.810114 -0.115579 -0.099922
v -3.810148 -0.095746 -0.099911
v -3.822965 -0.115614 -0.074991
v -3.822999 -0.095781 -0.074980
v -3.804074 -0.115579 -0.081031
v -3.804107 -0.095746 -0.081020
v -6.476989 -0.609572 -0.096359
v -6.475396 -0.595589 -0.110333
v -6.475406 -0.623638 -0.110252
v -6.473813 -0.609654 -0.124227
v -6.457284 -0.609573 -0.094112
v -6.455691 -0.595590 -0.108087
v -6.455700 -0.623638 -0.108006
v -6.454108 -0.609655 -0.121980
v -6.664995 -0.669438 -0.084871
v -6.656682 -0.660625 -0.100573
v -6.660872 -0.687206 -0.092660
v -6.652559 -0.678393 -0.108363
v -6.647467 -0.669440 -0.075591
v -6.639153 -0.660626 -0.091293
v -6.643343 -0.687207 -0.083381
v -6.635030 -0.678393 -0.099083
v -0.862904 -0.034149 -0.229047
v -0.855973 -0.015639 -0.227405
v -0.844892 -0.041272 -0.224780
v -0.837961 -0.022762 -0.223138
v -0.867476 -0.034149 -0.209747
v -0.860545 -0.015639 -0.208106
v -0.849464 -0.041271 -0.205481
v -0.842533 -0.022761 -0.203839
v -1.421539 -0.064698 -0.263083
v -1.410565 -0.050855 -0.272101
v -1.432234 -0.050494 -0.254295
v -1.421260 -0.036652 -0.263312
v -1.434131 -0.064698 -0.278406
v -1.423157 -0.050855 -0.287424
v -1.444825 -0.050494 -0.269618
v -1.433852 -0.036652 -0.278635
v -1.970653 -0.027114 -0.317581
v -1.974130 -0.022490 -0.298610
v -1.969818 -0.007827 -0.322129
v -1.973295 -0.003204 -0.303158
v -1.951145 -0.027115 -0.314005
v -1.954622 -0.022491 -0.295035
v -1.950310 -0.007828 -0.318553
v -1.953787 -0.003204 -0.299583
v -6.685552 -0.697333 -0.084797
v -6.684357 -0.682376 -0.097766
v -6.686922 -0.684309 -0.069902
v -6.685727 -0.669352 -0.082872
v -6.705302 -0.697333 -0.086614
v -6.704108 -0.682375 -0.099583
v -6.706671 -0.684308 -0.071720
v -6.705477 -0.669351 -0.084689
v -4.299255 -0.164848 -0.078194
v -4.309133 -0.147712 -0.079654
v -4.316207 -0.174834 -0.080700
v -4.326085 -0.157697 -0.082160
v -4.296355 -0.164848 -0.097814
v -4.306232 -0.147712 -0.099274
v -4.313307 -0.174833 -0.100320
v -4.323184 -0.157697 -0.101780
v -2.709830 -0.006210 -0.227840
v -2.694218 -0.003249 -0.215973
v -2.707473 -0.025821 -0.226050
v -2.691860 -0.022860 -0.214182
v -2.721832 -0.006211 -0.212051
v -2.706219 -0.003251 -0.200183
v -2.719474 -0.025822 -0.210260
v -2.703861 -0.022861 -0.198393
v -3.140618 -0.060442 -0.184485
v -3.148847 -0.042452 -0.183058
v -3.122894 -0.052090 -0.187559
v -3.131122 -0.034101 -0.186132
v -3.137229 -0.060442 -0.164944
v -3.145457 -0.042452 -0.163517
v -3.119504 -0.052090 -0.168018
v -3.127733 -0.034101 -0.166591
v -0.898282 -0.050307 -0.173710
v -0.896166 -0.030603 -0.172911
v -0.916714 -0.048045 -0.180674
v -0.914598 -0.028341 -0.179875
v -0.891273 -0.050307 -0.192264
v -0.889157 -0.030603 -0.191465
v -0.909705 -0.048045 -0.199227
v -0.907589 -0.028342 -0.198428
v -6.901426 -0.736632 -0.068411
v -6.906452 -0.717480 -0.067268
v -6.882751 -0.731479 -0.072659
v -6.887778 -0.712326 -0.071516
v -6.897027 -0.736633 -0.049072
v -6.902053 -0.717481 -0.047929
v -6.878353 -0.731478 -0.053320
v -6.883378 -0.712327 -0.052177
v -6.531764 -0.661008 -0.096114
v -6.535248 -0.641525 -0.094829
v -6.550044 -0.664721 -0.089377
v -6.553528 -0.645239 -0.088092
v -6.538621 -0.661008 -0.114723
v -6.542105 -0.641525 -0.113439
v -6.556902 -0.664721 -0.107986
v -6.560386 -0.645239 -0.106702
v -0.485119 -0.066090 -0.120158
v -0.485378 -0.046473 -0.117249
v -0.483388 -0.063169 -0.139699
v -0.483647 -0.043552 -0.136789
v -0.465364 -0.066089 -0.118409
v -0.465622 -0.046473 -0.115499
v -0.463633 -0.063168 -0.137949
v -0.463892 -0.043551 -0.135039
v -6.093760 -0.499534 -0.127727
v -6.096326 -0.486912 -0.142809
v -6.091645 -0.484235 -0.115284
v -6.094210 -0.471614 -0.130366
v -6.113313 -0.499535 -0.124402
v -6.115878 -0.486913 -0.139484
v -6.111197 -0.484236 -0.111959
v -6.113762 -0.471614 -0.127041
v -6.478231 -0.620064 -0.064927
v -6.467552 -0.607386 -0.075818
v -6.487016 -0.604811 -0.055787
v -6.476336 -0.592134 -0.066677
v -6.492449 -0.619965 -0.078755
v -6.481770 -0.607288 -0.089645
v -6.501234 -0.604713 -0.069614
v -6.490554 -0.592035 -0.080504
v -5.336888 -0.284718 -0.199809
v -5.339207 -0.265119 -0.201778
v -5.321952 -0.281676 -0.187119
v -5.324271 -0.262078 -0.189088
v -5.349730 -0.284718 -0.184694
v -5.352048 -0.265119 -0.186663
v -5.334794 -0.281676 -0.172005
v -5.337112 -0.262078 -0.173974
v -1.727654 -0.053807 -0.286458
v -1.726501 -0.034513 -0.282009
v -1.732495 -0.049211 -0.305134
v -1.731342 -0.029917 -0.300685
v -1.708455 -0.053806 -0.291435
v -1.707302 -0.034513 -0.286986
v -1.713296 -0.049210 -0.310111
v -1.712144 -0.029917 -0.305662
v -1.876028 -0.020834 -0.276621
v -1.881780 -0.002134 -0.273370
v -1.859749 -0.014228 -0.285824
v -1.865501 0.004473 -0.282573
v -1.866267 -0.020835 -0.259356
v -1.872019 -0.002134 -0.256105
v -1.849989 -0.014228 -0.268559
v -1.855740 0.004473 -0.265308
v -2.530576 0.008790 -0.260831
v -2.533418 0.025372 -0.250328
v -2.534907 -0.002091 -0.244825
v -2.537749 0.014491 -0.234322
v -2.549721 0.008790 -0.266011
v -2.552562 0.025372 -0.255508
v -2.554052 -0.002091 -0.250005
v -2.556893 0.014491 -0.239502
v -1.587769 -0.032484 -0.317847
v -1.580122 -0.019072 -0.305398
v -1.580749 -0.047095 -0.306419
v -1.573102 -0.033683 -0.293970
v -1.604669 -0.032484 -0.307467
v -1.597022 -0.019073 -0.295017
v -1.597649 -0.047095 -0.296039
v -1.590002 -0.033684 -0.283589
v -2.331479 -0.037283 -0.264777
v -2.340513 -0.019659 -0.263711
v -2.313977 -0.028187 -0.266842
v -2.323010 -0.010563 -0.265776
v -2.329155 -0.037283 -0.245080
v -2.338188 -0.019659 -0.244014
v -2.311652 -0.028187 -0.247146
v -2.320685 -0.010563 -0.246080
v -3.407766 -0.050618 -0.158370
v -3.412333 -0.031447 -0.156141
v -3.424995 -0.055700 -0.149961
v -3.429562 -0.036528 -0.147732
v -3.416466 -0.050618 -0.176193
v -3.421031 -0.031447 -0.173964
v -3.433694 -0.055699 -0.167785
v -3.438261 -0.036528 -0.165556
v -6.363867 -0.582686 -0.125964
v -6.368760 -0.564535 -0.119641
v -6.374976 -0.590681 -0.111611
v -6.379869 -0.572531 -0.105288
v -6.379551 -0.582685 -0.138103
v -6.384445 -0.564535 -0.131780
v -6.390660 -0.590680 -0.123750
v -6.395553 -0.572530 -0.117427
v -1.475100 -0.055987 -0.289052
v -1.476099 -0.037264 -0.282586
v -1.477959 -0.062529 -0.270548
v -1.478958 -0.043806 -0.264083
v -1.494700 -0.055988 -0.292080
v -1.495700 -0.037265 -0.285615
v -1.497559 -0.062530 -0.273576
v -1.498559 -0.043807 -0.267111
v -5.407358 -0.263165 -0.143965
v -5.414057 -0.244733 -0.146926
v -5.424217 -0.270488 -0.151416
v -5.430915 -0.252057 -0.154377
v -5.399341 -0.263164 -0.162106
v -5.406039 -0.244734 -0.165067
v -5.416199 -0.270488 -0.169557
v -5.422897 -0.252057 -0.172517
v -5.010514 -0.260928 -0.115083
v -5.011076 -0.241103 -0.115237
v -5.029636 -0.261511 -0.120313
v -5.030198 -0.241686 -0.120467
v -5.005280 -0.260928 -0.134213
v -5.005843 -0.241103 -0.134367
v -5.024403 -0.261511 -0.139444
v -5.024965 -0.241686 -0.139598
v -0.999222 -0.023812 -0.235061
v -1.000188 -0.004562 -0.230386
v -1.003115 -0.028586 -0.216209
v -1.004082 -0.009336 -0.211534
v -1.018645 -0.023813 -0.239073
v -1.019611 -0.004563 -0.234397
v -1.022539 -0.028586 -0.220221
v -1.023504 -0.009337 -0.215545
v -2.840096 -0.028525 -0.241880
v -2.842047 -0.016778 -0.226020
v -2.841532 -0.044505 -0.230222
v -2.843482 -0.032758 -0.214361
v -2.859781 -0.028524 -0.244302
v -2.861732 -0.016777 -0.228442
v -2.861217 -0.044503 -0.232644
v -2.863167 -0.032757 -0.216783
v -5.194692 -0.257983 -0.191604
v -5.195216 -0.238158 -0.191806
v -5.176197 -0.257421 -0.184464
v -5.176721 -0.237596 -0.184666
v -5.201834 -0.257983 -0.173101
v -5.202358 -0.238158 -0.173303
v -5.183339 -0.257421 -0.165962
v -5.183864 -0.237596 -0.166164
v -5.189164 -0.258370 -0.127508
v -5.191100 -0.250210 -0.145480
v -5.190040 -0.276447 -0.135620
v -5.191976 -0.268287 -0.153593
v -5.169445 -0.258371 -0.129633
v -5.171382 -0.250211 -0.147605
v -5.170321 -0.276448 -0.137745
v -5.172257 -0.268288 -0.155718
v -6.268895 -0.542231 -0.127823
v -6.257686 -0.531570 -0.140235
v -6.276040 -0.525506 -0.119911
v -6.264831 -0.514846 -0.132323
v -6.283614 -0.542230 -0.141115
v -6.272405 -0.531569 -0.153527
v -6.290759 -0.525506 -0.133203
v -6.279550 -0.514845 -0.145615
v -4.654090 -0.242407 -0.141312
v -4.660794 -0.224049 -0.144687
v -4.637693 -0.234901 -0.133058
v -4.644397 -0.216543 -0.136432
v -4.663008 -0.242407 -0.123597
v -4.669713 -0.224050 -0.126972
v -4.646610 -0.234901 -0.115343
v -4.653315 -0.216543 -0.118717
v -2.916528 -0.041968 -0.213708
v -2.912823 -0.022500 -0.214499
v -2.935567 -0.038179 -0.209644
v -2.931862 -0.018711 -0.210435
v -2.920669 -0.041968 -0.233104
v -2.916963 -0.022500 -0.233895
v -2.939707 -0.038179 -0.229040
v -2.936002 -0.018711 -0.229831
v -5.407224 -0.285155 -0.140164
v -5.406553 -0.265337 -0.139815
v -5.424799 -0.284398 -0.149325
v -5.424127 -0.264579 -0.148975
v -5.398057 -0.285156 -0.157752
v -5.397386 -0.265338 -0.157402
v -5.415632 -0.284398 -0.166912
v -5.414960 -0.264580 -0.166563
v -4.176617 -0.147899 -0.078202
v -4.186599 -0.130806 -0.079442
v -4.193580 -0.157958 -0.080308
v -4.203562 -0.140865 -0.081548
v -4.174173 -0.147899 -0.097884
v -4.184155 -0.130806 -0.099124
v -4.191136 -0.157958 -0.099990
v -4.201118 -0.140865 -0.101230
v -1.360562 -0.049349 -0.238975
v -1.363108 -0.036622 -0.253971
v -1.362695 -0.064560 -0.251521
v -1.365240 -0.051834 -0.266518
v -1.341009 -0.049351 -0.242296
v -1.343555 -0.036624 -0.257293
v -1.343141 -0.064562 -0.254842
v -1.345687 -0.051836 -0.269839
v -6.441326 -0.635141 -0.107745
v -6.440085 -0.615357 -0.108349
v -6.459117 -0.633762 -0.099089
v -6.457877 -0.613977 -0.099693
v -6.450003 -0.635141 -0.125580
v -6.448762 -0.615356 -0.126183
v -6.467793 -0.633762 -0.116924
v -6.466553 -0.613976 -0.117527
v -2.757866 0.009513 -0.225637
v -2.761819 0.018918 -0.208629
v -2.759995 -0.007948 -0.216477
v -2.763948 0.001457 -0.199469
v -2.777184 0.009513 -0.230127
v -2.781138 0.018918 -0.213119
v -2.779314 -0.007949 -0.220966
v -2.783267 0.001457 -0.203958
v -5.346397 -0.257019 -0.174520
v -5.343477 -0.240302 -0.184784
v -5.350971 -0.246348 -0.158440
v -5.348051 -0.229630 -0.168705
v -5.365474 -0.257018 -0.179946
v -5.362554 -0.240301 -0.190210
v -5.370048 -0.246347 -0.163867
v -5.367127 -0.229629 -0.174131
v -1.997160 -0.009544 -0.294861
v -2.003629 0.009159 -0.293547
v -2.015488 -0.016145 -0.291139
v -2.021957 0.002558 -0.289825
v -2.001108 -0.009543 -0.314297
v -2.007576 0.009159 -0.312983
v -2.019436 -0.016144 -0.310575
v -2.025904 0.002558 -0.309261
v -1.227513 -0.034775 -0.285004
v -1.224522 -0.015227 -0.283498
v -1.210050 -0.038124 -0.276219
v -1.207058 -0.018576 -0.274713
v -1.236426 -0.034776 -0.267286
v -1.233434 -0.015227 -0.265781
v -1.218963 -0.038125 -0.258501
v -1.215971 -0.018576 -0.256996
v -2.300577 0.000874 -0.275131
v -2.297076 0.020386 -0.275742
v -2.281356 -0.002680 -0.278487
v -2.277855 0.016832 -0.279099
v -2.297165 0.000874 -0.255593
v -2.293664 0.020386 -0.256205
v -2.277944 -0.002680 -0.258950
v -2.274443 0.016832 -0.259561
v -1.720979 -0.050415 -0.281507
v -1.724625 -0.030923 -0.281868
v -1.740376 -0.054080 -0.283425
v -1.744022 -0.034588 -0.283785
v -1.719028 -0.050415 -0.301244
v -1.722674 -0.030924 -0.301604
v -1.738425 -0.054079 -0.303162
v -1.742071 -0.034588 -0.303522
v -5.632642 -0.325173 -0.167581
v -5.637782 -0.306080 -0.166047
v -5.614345 -0.319809 -0.173042
v -5.619486 -0.300715 -0.171508
v -5.626970 -0.325173 -0.148577
v -5.632111 -0.306079 -0.147043
v -5.608674 -0.319808 -0.154038
v -5.613814 -0.300714 -0.152504
v -6.540855 -0.631679 -0.072953
v -6.553674 -0.616582 -0.071913
v -6.555903 -0.644541 -0.071732
v -6.568722 -0.629444 -0.070692
v -6.542459 -0.631679 -0.092721
v -6.555278 -0.616582 -0.091681
v -6.557507 -0.644541 -0.091500
v -6.570326 -0.629444 -0.090460
v -3.795791 -0.095466 -0.118542
v -3.806086 -0.078963 -0.114668
v -3.811237 -0.106466 -0.112731
v -3.821533 -0.089963 -0.108858
v -3.802774 -0.095465 -0.137105
v -3.813070 -0.078962 -0.133231
v -3.818220 -0.106465 -0.131294
v -3.828516 -0.089962 -0.127421
v -0.637061 -0.041304 -0.164992
v -0.644568 -0.024489 -0.172357
v -0.649092 -0.051821 -0.176739
v -0.656599 -0.035006 -0.184105
v -0.623196 -0.041325 -0.179173
v -0.630703 -0.024511 -0.186538
v -0.635227 -0.051843 -0.190920
v -0.642734 -0.035028 -0.198286
v -4.927886 -0.231886 -0.106365
v -4.931682 -0.212463 -0.107671
v -4.946253 -0.235900 -0.112682
v -4.950048 -0.216477 -0.113988
v -4.921435 -0.231886 -0.125120
v -4.925231 -0.212463 -0.126425
v -4.939802 -0.235900 -0.131437
v -4.943598 -0.216477 -0.132743
v -5.831516 -0.387326 -0.200517
v -5.839333 -0.369200 -0.202439
v -5.813914 -0.379276 -0.196191
v -5.821731 -0.361150 -0.198112
v -5.836250 -0.387327 -0.181257
v -5.844066 -0.369201 -0.183178
v -5.818647 -0.379277 -0.176931
v -5.826464 -0.361150 -0.178852
v -1.280016 -0.050875 -0.284028
v -1.281841 -0.042066 -0.266353
v -1.279114 -0.033105 -0.292791
v -1.280939 -0.024296 -0.275116
v -1.260288 -0.050872 -0.281993
v -1.262112 -0.042063 -0.264317
v -1.259386 -0.033103 -0.290756
v -1.261211 -0.024294 -0.273080
v -4.350943 -0.219419 -0.106903
v -4.361869 -0.202894 -0.107861
v -4.334481 -0.208451 -0.105461
v -4.345407 -0.191926 -0.106418
v -4.352674 -0.219419 -0.087146
v -4.363600 -0.202894 -0.088103
v -4.336212 -0.208451 -0.085703
v -4.347138 -0.191926 -0.086661
v -5.003251 -0.227230 -0.139546
v -5.003034 -0.207608 -0.142422
v -5.001784 -0.230115 -0.159113
v -5.001567 -0.210493 -0.161990
v -4.983473 -0.227232 -0.138063
v -4.983256 -0.207609 -0.140940
v -4.982006 -0.230117 -0.157630
v -4.981789 -0.210494 -0.160507
v -2.121226 -0.016419 -0.255668
v -2.121429 0.003228 -0.258364
v -2.122698 -0.019123 -0.275261
v -2.122902 0.000525 -0.277957
v -2.101449 -0.016418 -0.257154
v -2.101652 0.003230 -0.259850
v -2.102921 -0.019122 -0.276747
v -2.103124 0.000526 -0.279443
v -0.355595 -0.034076 -0.055540
v -0.366591 -0.017614 -0.056743
v -0.371959 -0.045138 -0.057332
v -0.382955 -0.028676 -0.058535
v -0.353437 -0.034076 -0.075255
v -0.364433 -0.017614 -0.076459
v -0.369801 -0.045137 -0.077047
v -0.380797 -0.028675 -0.078250
v -5.301841 -0.274354 -0.139044
v -5.300304 -0.254584 -0.139441
v -5.320982 -0.272766 -0.134099
v -5.319445 -0.252997 -0.134496
v -5.306802 -0.274353 -0.158247
v -5.305265 -0.254584 -0.158644
v -5.325943 -0.272766 -0.153301
v -5.324407 -0.252996 -0.153698
v -6.803946 -0.731093 -0.065636
v -6.809344 -0.712118 -0.067678
v -6.786199 -0.725322 -0.058919
v -6.791597 -0.706347 -0.060962
v -6.810965 -0.731093 -0.047086
v -6.816363 -0.712118 -0.049128
v -6.793219 -0.725322 -0.040370
v -6.798617 -0.706347 -0.042412
v -1.624204 -0.016156 -0.307292
v -1.619364 0.003021 -0.305825
v -1.605850 -0.021214 -0.301731
v -1.601010 -0.002036 -0.300265
v -1.629955 -0.016156 -0.288311
v -1.625114 0.003021 -0.286844
v -1.611601 -0.021214 -0.282750
v -1.606761 -0.002037 -0.281284
v -5.884102 -0.416299 -0.182326
v -5.896376 -0.400722 -0.182385
v -5.868524 -0.404024 -0.182251
v -5.880799 -0.388446 -0.182310
v -5.884197 -0.416299 -0.162493
v -5.896472 -0.400722 -0.162552
v -5.868619 -0.404024 -0.162418
v -5.880895 -0.388446 -0.162477
v -6.523015 -0.628386 -0.101371
v -6.513042 -0.622419 -0.117442
v -6.519869 -0.647300 -0.106442
v -6.509898 -0.641333 -0.122513
v -6.506163 -0.628387 -0.090914
v -6.496190 -0.622420 -0.106986
v -6.503017 -0.647301 -0.095985
v -6.493044 -0.641334 -0.112056
v -1.308879 -0.062552 -0.281101
v -1.313642 -0.043300 -0.281243
v -1.289635 -0.057787 -0.280530
v -1.294398 -0.038535 -0.280671
v -1.309468 -0.062552 -0.261277
v -1.314231 -0.043300 -0.261418
v -1.290224 -0.057787 -0.260705
v -1.294987 -0.038535 -0.260847
v -4.417189 -0.225205 -0.106852
v -4.423681 -0.206465 -0.106949
v -4.398451 -0.218712 -0.106573
v -4.404943 -0.199972 -0.106670
v -4.417484 -0.225205 -0.087021
v -4.423977 -0.206464 -0.087118
v -4.398746 -0.218712 -0.086742
v -4.405238 -0.199972 -0.086839
v -3.667999 -0.107559 -0.109907
v -3.677196 -0.090022 -0.108816
v -3.650584 -0.098297 -0.111975
v -3.659781 -0.080759 -0.110883
v -3.665661 -0.107559 -0.090212
v -3.674859 -0.090022 -0.089121
v -3.648245 -0.098297 -0.092280
v -3.657443 -0.080759 -0.091188
v -6.085526 -0.474397 -0.136003
v -6.084857 -0.454634 -0.134473
v -6.077604 -0.476067 -0.117897
v -6.076936 -0.456304 -0.116368
v -6.103696 -0.474399 -0.128052
v -6.103027 -0.454636 -0.126523
v -6.095774 -0.476068 -0.109947
v -6.095105 -0.456305 -0.108417
v -4.732408 -0.254564 -0.105474
v -4.726574 -0.235608 -0.105473
v -4.751364 -0.248731 -0.105478
v -4.745530 -0.229775 -0.105477
v -4.732404 -0.254564 -0.125307
v -4.726570 -0.235608 -0.125306
v -4.751359 -0.248731 -0.125311
v -4.745526 -0.229775 -0.125310
v -4.033488 -0.167825 -0.091741
v -4.040869 -0.149546 -0.089557
v -4.015962 -0.160127 -0.096930
v -4.023342 -0.141849 -0.094745
v -4.027858 -0.167824 -0.072724
v -4.035239 -0.149546 -0.070539
v -4.010332 -0.160127 -0.077913
v -4.017713 -0.141848 -0.075728
v -5.939547 -0.376881 -0.163327
v -5.923767 -0.365433 -0.166970
v -5.928392 -0.393076 -0.165902
v -5.912612 -0.381628 -0.169546
v -5.935085 -0.376881 -0.144002
v -5.919305 -0.365433 -0.147645
v -5.923931 -0.393076 -0.146578
v -5.908150 -0.381628 -0.150221
v -6.596933 -0.687185 -0.101847
v -6.602218 -0.668074 -0.101400
v -6.577890 -0.681881 -0.103457
v -6.583175 -0.662770 -0.103010
v -6.595262 -0.687185 -0.082085
v -6.600547 -0.668074 -0.081638
v -6.576220 -0.681881 -0.083694
v -6.581504 -0.662770 -0.083248
v -2.939778 -0.035706 -0.226764
v -2.941375 -0.017652 -0.234816
v -2.936263 -0.027497 -0.209055
v -2.937860 -0.009443 -0.217107
v -2.959232 -0.035704 -0.222903
v -2.960828 -0.017650 -0.230956
v -2.955717 -0.027495 -0.205194
v -2.957313 -0.009441 -0.213247
v -2.370163 -0.025695 -0.255198
v -2.359046 -0.010474 -0.261369
v -2.356855 -0.038410 -0.262585
v -2.345738 -0.023188 -0.268756
v -2.360538 -0.025694 -0.237857
v -2.349421 -0.010473 -0.244028
v -2.347229 -0.038409 -0.245244
v -2.336112 -0.023188 -0.251416
v -3.453233 -0.047531 -0.146343
v -3.460341 -0.029224 -0.143570
v -3.470288 -0.055160 -0.139689
v -3.477396 -0.036854 -0.136916
v -3.460442 -0.047531 -0.164820
v -3.467549 -0.029224 -0.162047
v -3.477497 -0.055160 -0.158166
v -3.484604 -0.036853 -0.155393
v -5.619608 -0.291205 -0.155281
v -5.634434 -0.278046 -0.155908
v -5.632755 -0.306044 -0.155837
v -5.647581 -0.292885 -0.156464
v -5.618770 -0.291205 -0.175096
v -5.633595 -0.278045 -0.175723
v -5.631917 -0.306044 -0.175652
v -5.646743 -0.292885 -0.176280
v -2.620893 -0.041456 -0.237375
v -2.615173 -0.022468 -0.237626
v -2.639863 -0.035731 -0.236541
v -2.634143 -0.016742 -0.236792
v -2.621764 -0.041456 -0.257189
v -2.616044 -0.022468 -0.257440
v -2.640734 -0.035731 -0.256355
v -2.635014 -0.016742 -0.256606
v -5.848071 -0.370093 -0.184854
v -5.848246 -0.350287 -0.185889
v -5.851389 -0.371142 -0.204379
v -5.851564 -0.351337 -0.205414
v -5.828518 -0.370094 -0.188176
v -5.828694 -0.350288 -0.189211
v -5.831836 -0.371143 -0.207701
v -5.832011 -0.351338 -0.208736
v -0.170843 -0.047652 0.001070
v -0.169798 -0.027875 0.002129
v -0.184732 -0.046165 -0.013010
v -0.183687 -0.026387 -0.011951
v -0.156723 -0.047652 -0.012858
v -0.155679 -0.027875 -0.011800
v -0.170612 -0.046165 -0.026938
v -0.169567 -0.026388 -0.025879
v -6.465828 -0.647946 -0.083050
v -6.479973 -0.638022 -0.073314
v -6.457654 -0.630774 -0.088677
v -6.471798 -0.620850 -0.078941
v -6.454583 -0.647945 -0.066714
v -6.468728 -0.638022 -0.056977
v -6.446408 -0.630774 -0.072341
v -6.460553 -0.620850 -0.062604
v -0.684547 -0.037929 -0.197931
v -0.677539 -0.019563 -0.195296
v -0.667356 -0.045415 -0.191468
v -0.660349 -0.027049 -0.188833
v -0.691527 -0.037929 -0.179367
v -0.684519 -0.019563 -0.176732
v -0.674336 -0.045415 -0.172903
v -0.667328 -0.027050 -0.170269
v -5.431643 -0.296716 -0.202912
v -5.439399 -0.278562 -0.204818
v -5.414014 -0.288729 -0.198579
v -5.421770 -0.270576 -0.200485
v -5.436378 -0.296716 -0.183652
v -5.444133 -0.278562 -0.185558
v -5.418747 -0.288730 -0.179319
v -5.426503 -0.270576 -0.181225
v -5.674398 -0.330019 -0.160621
v -5.665319 -0.316136 -0.171492
v -5.665498 -0.344182 -0.171276
v -5.656419 -0.330299 -0.182147
v -5.659178 -0.330018 -0.147907
v -5.650098 -0.316135 -0.158777
v -5.650277 -0.344182 -0.158562
v -5.641197 -0.330299 -0.169432
v -2.348186 -0.021766 -0.256094
v -2.350647 -0.002101 -0.255312
v -2.329446 -0.019183 -0.262051
v -2.331907 0.000481 -0.261269
v -2.342178 -0.021766 -0.237193
v -2.344639 -0.002101 -0.236411
v -2.323438 -0.019183 -0.243150
v -2.325899 0.000481 -0.242368
v -5.397939 -0.297203 -0.197243
v -5.404285 -0.278473 -0.198749
v -5.379716 -0.290680 -0.192917
v -5.386062 -0.271951 -0.194423
v -5.402520 -0.297203 -0.177946
v -5.408865 -0.278473 -0.179452
v -5.384295 -0.290681 -0.173620
v -5.390643 -0.271951 -0.175127
v -5.534669 -0.297663 -0.145177
v -5.532542 -0.277975 -0.144078
v -5.552158 -0.295270 -0.154219
v -5.550031 -0.275581 -0.153120
v -5.525560 -0.297663 -0.162795
v -5.523434 -0.277975 -0.161696
v -5.543049 -0.295270 -0.171837
v -5.540923 -0.275581 -0.170738
v -6.001969 -0.463360 -0.164717
v -6.015572 -0.448948 -0.163939
v -5.987580 -0.449736 -0.165540
v -6.001183 -0.435324 -0.164762
v -6.000836 -0.463360 -0.144916
v -6.014438 -0.448948 -0.144138
v -5.986447 -0.449736 -0.145740
v -6.000050 -0.435323 -0.144961
v -3.616896 -0.072147 -0.134623
v -3.622641 -0.053450 -0.131347
v -3.633139 -0.078761 -0.125361
v -3.638883 -0.060064 -0.122084
v -3.626721 -0.072147 -0.151852
v -3.632467 -0.053449 -0.148575
v -3.642964 -0.078761 -0.142589
v -3.648709 -0.060063 -0.139312
v -5.059117 -0.253071 -0.178032
v -5.058487 -0.243751 -0.160537
v -5.058781 -0.270578 -0.168718
v -5.058150 -0.261258 -0.151223
v -5.078938 -0.253072 -0.177317
v -5.078307 -0.243752 -0.159822
v -5.078601 -0.270579 -0.168003
v -5.077971 -0.261259 -0.150508
v -5.636259 -0.299075 -0.150987
v -5.652829 -0.288180 -0.151253
v -5.647154 -0.315647 -0.151162
v -5.663723 -0.304751 -0.151429
v -5.635940 -0.299076 -0.170818
v -5.652510 -0.288179 -0.171084
v -5.646834 -0.315648 -0.170993
v -5.663404 -0.304751 -0.171259
v -5.083638 -0.255872 -0.117084
v -5.085258 -0.236114 -0.117696
v -5.102120 -0.257604 -0.124066
v -5.103741 -0.237847 -0.124679
v -5.076629 -0.255872 -0.135637
v -5.078249 -0.236115 -0.136249
v -5.095111 -0.257604 -0.142619
v -5.096732 -0.237848 -0.143232
v -3.421899 -0.046529 -0.153441
v -3.429336 -0.028398 -0.150387
v -3.438672 -0.054568 -0.146555
v -3.446108 -0.036437 -0.143502
v -3.429432 -0.046529 -0.171788
v -3.436868 -0.028398 -0.168734
v -3.446204 -0.054567 -0.164902
v -3.453640 -0.036436 -0.161849
v -3.058980 -0.041892 -0.201862
v -3.060878 -0.022171 -0.200957
v -3.076784 -0.043995 -0.193380
v -3.078682 -0.024274 -0.192475
v -3.067510 -0.041892 -0.219767
v -3.069408 -0.022170 -0.218862
v -3.085314 -0.043995 -0.211285
v -3.087212 -0.024274 -0.210380
v 0.004192 -0.012092 0.022276
v -0.002221 0.006313 0.018608
v -0.011785 -0.019480 0.013137
v -0.018198 -0.001074 0.009469
v 0.014040 -0.012092 0.005061
v 0.007627 0.006313 0.001392
v -0.001937 -0.019480 -0.004079
v -0.008350 -0.001074 -0.007747
v -4.640808 -0.226391 -0.081711
v -4.639847 -0.206582 -0.081475
v -4.660047 -0.225401 -0.086429
v -4.659085 -0.205593 -0.086193
v -4.636085 -0.226391 -0.100973
v -4.635123 -0.206583 -0.100738
v -4.655323 -0.225401 -0.105691
v -4.654361 -0.205593 -0.105456
v -3.929559 -0.149224 -0.092568
v -3.935733 -0.130538 -0.090108
v -3.912201 -0.142578 -0.099487
v -3.918375 -0.123892 -0.097027
v -3.922216 -0.149224 -0.074145
v -3.928390 -0.130538 -0.071684
v -3.904858 -0.142578 -0.081064
v -3.911031 -0.123891 -0.078603
v -5.227599 -0.264898 -0.194823
v -5.228640 -0.245099 -0.195341
v -5.209880 -0.263736 -0.185989
v -5.210920 -0.243937 -0.186507
v -5.236448 -0.264899 -0.177073
v -5.237488 -0.245099 -0.177591
v -5.218729 -0.263737 -0.168239
v -5.219769 -0.243938 -0.168757
v -5.077859 -0.261128 -0.174554
v -5.079828 -0.252033 -0.157040
v -5.076844 -0.243503 -0.183592
v -5.078813 -0.234408 -0.166078
v -5.058150 -0.261127 -0.172339
v -5.060120 -0.252032 -0.154824
v -5.057135 -0.243502 -0.181377
v -5.059104 -0.234407 -0.163862
v -5.180808 -0.237783 -0.178512
v -5.173675 -0.219278 -0.178372
v -5.162308 -0.244919 -0.178150
v -5.155173 -0.226414 -0.178009
v -5.181197 -0.237783 -0.158683
v -5.174063 -0.219279 -0.158543
v -5.162696 -0.244919 -0.158320
v -5.155562 -0.226414 -0.158180
v -4.501154 -0.229980 -0.120722
v -4.499748 -0.211662 -0.113251
v -4.497759 -0.237582 -0.102722
v -4.496352 -0.219264 -0.095250
v -4.520644 -0.229982 -0.117047
v -4.519237 -0.211664 -0.109576
v -4.517248 -0.237585 -0.099047
v -4.515842 -0.219266 -0.091576
v -2.933025 -0.015996 -0.194142
v -2.930320 0.003621 -0.195243
v -2.914855 -0.018916 -0.201536
v -2.912149 0.000700 -0.202637
v -2.925550 -0.015995 -0.175772
v -2.922845 0.003622 -0.176873
v -2.907379 -0.018916 -0.183165
v -2.904675 0.000701 -0.184266
v -3.405624 -0.078519 -0.153102
v -3.402039 -0.059069 -0.154579
v -3.423609 -0.074642 -0.145696
v -3.420024 -0.055191 -0.147172
v -3.413176 -0.078519 -0.171441
v -3.409591 -0.059068 -0.172918
v -3.431162 -0.074642 -0.164035
v -3.427576 -0.055191 -0.165511
v -5.579644 -0.286227 -0.163363
v -5.569282 -0.275876 -0.149990
v -5.585986 -0.269309 -0.171543
v -5.575624 -0.258959 -0.158170
v -5.563968 -0.286225 -0.175512
v -5.553606 -0.275874 -0.162139
v -5.570310 -0.269307 -0.183692
v -5.559947 -0.258956 -0.170319
v -6.787164 -0.686775 -0.056780
v -6.774424 -0.671624 -0.055555
v -6.772083 -0.699573 -0.055330
v -6.759344 -0.684422 -0.054104
v -6.789063 -0.686774 -0.037039
v -6.776323 -0.671623 -0.035813
v -6.773982 -0.699572 -0.035588
v -6.761242 -0.684422 -0.034362
v -6.126371 -0.512608 -0.163733
v -6.136790 -0.496359 -0.168292
v -6.111486 -0.501236 -0.157219
v -6.121904 -0.484987 -0.161778
v -6.134323 -0.512608 -0.145564
v -6.144742 -0.496360 -0.150123
v -6.119437 -0.501236 -0.139050
v -6.129856 -0.484987 -0.143609
v -3.360513 -0.056675 -0.139018
v -3.363270 -0.037050 -0.138232
v -3.341641 -0.053807 -0.144403
v -3.344399 -0.034182 -0.143617
v -3.355071 -0.056675 -0.119947
v -3.357829 -0.037050 -0.119160
v -3.336199 -0.053807 -0.125331
v -3.338957 -0.034182 -0.124545
v -4.528840 -0.214901 -0.074512
v -4.533523 -0.195657 -0.075554
v -4.547626 -0.219699 -0.078690
v -4.552308 -0.200455 -0.079732
v -4.524534 -0.214902 -0.093873
v -4.529218 -0.195657 -0.094914
v -4.543320 -0.219699 -0.098050
v -4.548002 -0.200455 -0.099092
v -6.843740 -0.702159 -0.042335
v -6.832086 -0.697676 -0.026926
v -6.846444 -0.682840 -0.045911
v -6.834792 -0.678356 -0.030502
v -6.827921 -0.702159 -0.054299
v -6.816267 -0.697675 -0.038890
v -6.830626 -0.682839 -0.057875
v -6.818973 -0.678355 -0.042466
v -3.615560 -0.062360 -0.118123
v -3.626125 -0.046012 -0.114318
v -3.630941 -0.073589 -0.112584
v -3.641506 -0.057242 -0.108780
v -3.622279 -0.062359 -0.136783
v -3.632845 -0.046012 -0.132979
v -3.637660 -0.073589 -0.131245
v -3.648226 -0.057242 -0.127440
v -5.599865 -0.328995 -0.173982
v -5.612354 -0.317780 -0.163418
v -5.591304 -0.312638 -0.181226
v -5.603792 -0.301423 -0.170662
v -5.587056 -0.328995 -0.158841
v -5.599544 -0.317780 -0.148276
v -5.578494 -0.312638 -0.166085
v -5.590982 -0.301422 -0.155520
v -2.286963 -0.000187 -0.269527
v -2.290751 0.018830 -0.273692
v -2.299760 -0.005817 -0.283595
v -2.303548 0.013200 -0.287760
v -2.272292 -0.000187 -0.282872
v -2.276080 0.018830 -0.287037
v -2.285088 -0.005818 -0.296940
v -2.288876 0.013199 -0.301105
v -1.716216 -0.051854 -0.300146
v -1.713272 -0.032636 -0.296227
v -1.704671 -0.056754 -0.284781
v -1.701728 -0.037536 -0.280863
v -1.732072 -0.051854 -0.288232
v -1.729128 -0.032636 -0.284314
v -1.720528 -0.056755 -0.272868
v -1.717584 -0.037537 -0.268949
v -6.541843 -0.639820 -0.079345
v -6.537487 -0.625393 -0.066453
v -6.537227 -0.653429 -0.065675
v -6.532870 -0.639001 -0.052783
v -6.560633 -0.639818 -0.072997
v -6.556276 -0.625390 -0.060105
v -6.556017 -0.653427 -0.059327
v -6.551660 -0.638999 -0.046435
v -0.911434 -0.036081 -0.193917
v -0.910416 -0.024418 -0.177908
v -0.912172 -0.020040 -0.205556
v -0.911154 -0.008377 -0.189547
v -0.891641 -0.036083 -0.195174
v -0.890623 -0.024420 -0.179165
v -0.892378 -0.020041 -0.206813
v -0.891360 -0.008379 -0.190804
v -6.558616 -0.670275 -0.091766
v -6.562116 -0.650779 -0.090754
v -6.577344 -0.673917 -0.086348
v -6.580843 -0.654422 -0.085335
v -6.564129 -0.670275 -0.110818
v -6.567628 -0.650779 -0.109805
v -6.582857 -0.673918 -0.105400
v -6.586356 -0.654422 -0.104387
v -0.008966 -0.051959 0.024323
v -0.006669 -0.032521 0.021121
v 0.002359 -0.055899 0.008525
v 0.004655 -0.036461 0.005322
v 0.007154 -0.051959 0.035878
v 0.009450 -0.032522 0.032675
v 0.018478 -0.055900 0.020079
v 0.020775 -0.036462 0.016877
v -6.134694 -0.475209 -0.156792
v -6.145135 -0.460936 -0.147814
v -6.145516 -0.488980 -0.147486
v -6.155957 -0.474706 -0.138508
v -6.147625 -0.475209 -0.171830
v -6.158066 -0.460935 -0.162852
v -6.158448 -0.488979 -0.162524
v -6.168888 -0.474706 -0.153545
v -0.630871 -0.032204 -0.155757
v -0.624857 -0.013323 -0.154930
v -0.649576 -0.026133 -0.158329
v -0.643561 -0.007252 -0.157502
v -0.628169 -0.032204 -0.175405
v -0.622155 -0.013323 -0.174578
v -0.646874 -0.026133 -0.177977
v -0.640860 -0.007252 -0.177150
v -5.966997 -0.415767 -0.177761
v -5.975533 -0.398468 -0.173152
v -5.982220 -0.425468 -0.169544
v -5.990756 -0.408169 -0.164935
v -5.976419 -0.415767 -0.195213
v -5.984955 -0.398468 -0.190605
v -5.991641 -0.425467 -0.186996
v -6.000177 -0.408169 -0.182387
v -2.852660 -0.032463 -0.205011
v -2.857804 -0.013426 -0.202893
v -2.835058 -0.026900 -0.212262
v -2.840202 -0.007863 -0.210144
v -2.845106 -0.032462 -0.186673
v -2.850250 -0.013425 -0.184555
v -2.827504 -0.026900 -0.193924
v -2.832648 -0.007863 -0.191806
v -3.574065 -0.073934 -0.140179
v -3.578418 -0.054654 -0.138541
v -3.592109 -0.078586 -0.133390
v -3.596463 -0.059306 -0.131751
v -3.581049 -0.073934 -0.158742
v -3.585402 -0.054654 -0.157103
v -3.599094 -0.078586 -0.151952
v -3.603448 -0.059306 -0.150314
v -4.159019 -0.152197 -0.102493
v -4.165171 -0.133396 -0.101059
v -4.177329 -0.158513 -0.098226
v -4.183480 -0.139713 -0.096792
v -4.163520 -0.152197 -0.121808
v -4.169672 -0.133397 -0.120375
v -4.181830 -0.158513 -0.117541
v -4.187982 -0.139713 -0.116107
v -4.149149 -0.158024 -0.065173
v -4.155057 -0.139137 -0.066488
v -4.167585 -0.164076 -0.069274
v -4.173493 -0.145189 -0.070589
v -4.144842 -0.158024 -0.084533
v -4.150750 -0.139137 -0.085847
v -4.163279 -0.164077 -0.088634
v -4.169187 -0.145190 -0.089949
v -4.099680 -0.135886 -0.081745
v -4.110748 -0.119429 -0.081550
v -4.116135 -0.146955 -0.081455
v -4.127202 -0.130498 -0.081260
v -4.100030 -0.135886 -0.101575
v -4.111097 -0.119429 -0.101380
v -4.116484 -0.146955 -0.101285
v -4.127552 -0.130498 -0.101090
v -4.645531 -0.241470 -0.110886
v -4.650546 -0.222463 -0.113522
v -4.628706 -0.235804 -0.102045
v -4.633721 -0.216797 -0.104680
v -4.654757 -0.241469 -0.093330
v -4.659772 -0.222463 -0.095965
v -4.637932 -0.235804 -0.084488
v -4.642947 -0.216797 -0.087124
v -5.058395 -0.258226 -0.115706
v -5.060003 -0.238469 -0.116345
v -5.076759 -0.259957 -0.122995
v -5.078367 -0.240199 -0.123634
v -5.051078 -0.258227 -0.134140
v -5.052687 -0.238469 -0.134779
v -5.069442 -0.259956 -0.141429
v -5.071050 -0.240199 -0.142068
v -4.551652 -0.225403 -0.077141
v -4.544461 -0.207289 -0.073460
v -4.567775 -0.217325 -0.085395
v -4.560585 -0.199211 -0.081714
v -4.542614 -0.225403 -0.094795
v -4.535423 -0.207290 -0.091114
v -4.558737 -0.217325 -0.103049
v -4.551547 -0.199212 -0.099368
v -4.659451 -0.210776 -0.103358
v -4.658358 -0.197163 -0.088976
v -4.660482 -0.196351 -0.116932
v -4.659389 -0.182739 -0.102550
v -4.639675 -0.210777 -0.104861
v -4.638582 -0.197164 -0.090479
v -4.640706 -0.196353 -0.118434
v -4.639612 -0.182740 -0.104052
v -5.829587 -0.374359 -0.187087
v -5.823961 -0.359363 -0.198784
v -5.836086 -0.361380 -0.173573
v -5.830460 -0.346383 -0.185270
v -5.847460 -0.374359 -0.195683
v -5.841834 -0.359362 -0.207380
v -5.853960 -0.361379 -0.182169
v -5.848333 -0.346383 -0.193866
v -5.814714 -0.340669 -0.166027
v -5.827006 -0.325117 -0.165429
v -5.830249 -0.352976 -0.165271
v -5.842541 -0.337423 -0.164673
v -5.815678 -0.340670 -0.185837
v -5.827970 -0.325117 -0.185239
v -5.831213 -0.352976 -0.185081
v -5.843504 -0.337423 -0.184482
v -3.029124 -0.015768 -0.200572
v -3.025270 0.001029 -0.210390
v -3.035263 -0.005220 -0.184938
v -3.031408 0.011576 -0.194755
v -3.047586 -0.015767 -0.207821
v -3.043731 0.001029 -0.217638
v -3.053724 -0.005220 -0.192187
v -3.049869 0.011576 -0.202004
v -4.561412 -0.206856 -0.078610
v -4.560719 -0.187038 -0.078264
v -4.579138 -0.206083 -0.087472
v -4.578446 -0.186265 -0.087126
v -4.552543 -0.206857 -0.096349
v -4.551851 -0.187038 -0.096004
v -4.570269 -0.206083 -0.105211
v -4.569577 -0.186265 -0.104866
v -3.313965 -0.048255 -0.145265
v -3.314952 -0.028448 -0.145026
v -3.294718 -0.047240 -0.149940
v -3.295705 -0.027433 -0.149701
v -3.309284 -0.048255 -0.125992
v -3.310271 -0.028448 -0.125753
v -3.290037 -0.047240 -0.130668
v -3.291023 -0.027433 -0.130428
v -3.530210 -0.076974 -0.115092
v -3.530517 -0.057145 -0.114869
v -3.514177 -0.076595 -0.126760
v -3.514484 -0.056766 -0.126537
v -3.518541 -0.076974 -0.099056
v -3.518847 -0.057144 -0.098833
v -3.502507 -0.076595 -0.110724
v -3.502814 -0.056766 -0.110501
v -2.908986 -0.036279 -0.186732
v -2.911313 -0.020603 -0.198657
v -2.911983 -0.048429 -0.202118
v -2.914310 -0.032753 -0.214044
v -2.889519 -0.036276 -0.190527
v -2.891846 -0.020600 -0.202452
v -2.892517 -0.048426 -0.205913
v -2.894844 -0.032750 -0.217838
v -1.261034 -0.041538 -0.287726
v -1.261060 -0.032614 -0.270014
v -1.261044 -0.059250 -0.278802
v -1.261070 -0.050326 -0.261090
v -1.280867 -0.041541 -0.287754
v -1.280893 -0.032617 -0.270042
v -1.280877 -0.059253 -0.278830
v -1.280903 -0.050328 -0.261118
v -2.218204 -0.033383 -0.267646
v -2.220663 -0.013716 -0.266953
v -2.199273 -0.030829 -0.272979
v -2.201732 -0.011161 -0.272287
v -2.212826 -0.033383 -0.248556
v -2.215285 -0.013715 -0.247863
v -2.193895 -0.030829 -0.253890
v -2.196354 -0.011161 -0.253197
v -6.844157 -0.697099 -0.053179
v -6.846621 -0.677456 -0.051986
v -6.826474 -0.694361 -0.061733
v -6.828939 -0.674718 -0.060540
v -6.835520 -0.697099 -0.035325
v -6.837985 -0.677456 -0.034132
v -6.817836 -0.694361 -0.043879
v -6.820302 -0.674718 -0.042687
v -0.690215 -0.064186 -0.139699
v -0.689670 -0.044428 -0.138063
v -0.696462 -0.062460 -0.158444
v -0.695916 -0.042702 -0.156807
v -0.671399 -0.064186 -0.145970
v -0.670853 -0.044428 -0.144333
v -0.677646 -0.062460 -0.164714
v -0.677100 -0.042702 -0.163077
v -4.742133 -0.218589 -0.134216
v -4.746311 -0.205346 -0.148375
v -4.738386 -0.203826 -0.121513
v -4.742564 -0.190582 -0.135673
v -4.761156 -0.218590 -0.128604
v -4.765333 -0.205346 -0.142763
v -4.757409 -0.203827 -0.115901
v -4.761587 -0.190583 -0.130061
v -3.943199 -0.115838 -0.108743
v -3.940682 -0.101965 -0.122691
v -3.940738 -0.130012 -0.122396
v -3.938221 -0.116139 -0.136344
v -3.923681 -0.115840 -0.105222
v -3.921164 -0.101966 -0.119171
v -3.921220 -0.130013 -0.118875
v -3.918702 -0.116140 -0.132824
v -3.118979 -0.018309 -0.175547
v -3.117148 0.001423 -0.176337
v -3.100860 -0.020303 -0.183363
v -3.099030 -0.000571 -0.184153
v -3.111124 -0.018309 -0.157336
v -3.109292 0.001424 -0.158126
v -3.093005 -0.020303 -0.165152
v -3.091174 -0.000570 -0.165942
v -1.494448 -0.056827 -0.292891
v -1.497242 -0.037290 -0.290934
v -1.478446 -0.053416 -0.304100
v -1.481240 -0.033879 -0.302144
v -1.483069 -0.056827 -0.276647
v -1.485863 -0.037289 -0.274690
v -1.467067 -0.053416 -0.287856
v -1.469861 -0.033878 -0.285900
v -2.854616 -0.020822 -0.203157
v -2.857603 -0.001261 -0.201810
v -2.836787 -0.017545 -0.211202
v -2.839773 0.002015 -0.209855
v -2.846459 -0.020822 -0.185079
v -2.849446 -0.001261 -0.183732
v -2.828629 -0.017545 -0.193124
v -2.831616 0.002016 -0.191777
v -5.404272 -0.278219 -0.205446
v -5.404572 -0.258389 -0.205537
v -5.385280 -0.277905 -0.199738
v -5.385581 -0.258074 -0.199828
v -5.409980 -0.278219 -0.186453
v -5.410281 -0.258389 -0.186543
v -5.390989 -0.277905 -0.180744
v -5.391290 -0.258074 -0.180835
v -4.539648 -0.204990 -0.079387
v -4.535014 -0.185873 -0.076856
v -4.556423 -0.199711 -0.088555
v -4.551790 -0.180593 -0.086023
v -4.530137 -0.204991 -0.096791
v -4.525503 -0.185873 -0.094260
v -4.546912 -0.199711 -0.105959
v -4.542279 -0.180593 -0.103427
v -2.798711 -0.016820 -0.208773
v -2.799653 0.002984 -0.208224
v -2.781598 -0.015729 -0.218739
v -2.782540 0.004074 -0.218191
v -2.788729 -0.016819 -0.191635
v -2.789671 0.002984 -0.191086
v -2.771617 -0.015729 -0.201601
v -2.772559 0.004074 -0.201052
v -2.938872 -0.008940 -0.215955
v -2.939405 0.010129 -0.221380
v -2.937002 -0.003488 -0.196978
v -2.937535 0.015581 -0.202403
v -2.958610 -0.008938 -0.214010
v -2.959143 0.010131 -0.219435
v -2.956739 -0.003487 -0.195033
v -2.957273 0.015582 -0.200458
v -1.013405 -0.030429 -0.214100
v -1.009249 -0.017059 -0.200054
v -1.009729 -0.045077 -0.201245
v -1.005573 -0.031707 -0.187198
v -1.032447 -0.030339 -0.208552
v -1.028290 -0.016968 -0.194506
v -1.028770 -0.044987 -0.195697
v -1.024614 -0.031617 -0.181650
v -5.831516 -0.387326 -0.200517
v -5.839333 -0.369200 -0.202439
v -5.813914 -0.379276 -0.196191
v -5.821731 -0.361150 -0.198112
v -5.836250 -0.387327 -0.181257
v -5.844066 -0.369201 -0.183178
v -5.818647 -0.379277 -0.176931
v -5.826464 -0.361150 -0.178852
v -3.112345 -0.035025 -0.168473
v -3.116613 -0.015830 -0.165885
v -3.095932 -0.030033 -0.178427
v -3.100200 -0.010839 -0.175839
v -3.102060 -0.035024 -0.151515
v -3.106328 -0.015829 -0.148927
v -3.085648 -0.030033 -0.161469
v -3.089916 -0.010838 -0.158881
v -6.543080 -0.674627 -0.107802
v -6.550998 -0.656467 -0.108723
v -6.525041 -0.666656 -0.105704
v -6.532959 -0.648495 -0.106625
v -6.545371 -0.674627 -0.088102
v -6.553289 -0.656467 -0.089023
v -6.527332 -0.666656 -0.086004
v -6.535250 -0.648496 -0.086924
v -3.923372 -0.120668 -0.109336
v -3.919963 -0.106469 -0.122758
v -3.926865 -0.106820 -0.095574
v -3.923456 -0.092622 -0.108995
v -3.942595 -0.120666 -0.114217
v -3.939187 -0.106468 -0.127638
v -3.946088 -0.106819 -0.100455
v -3.942679 -0.092620 -0.113876
v -2.939097 -0.028645 -0.233362
v -2.937858 -0.018728 -0.216231
v -2.938384 -0.045821 -0.223471
v -2.937144 -0.035904 -0.206340
v -2.958879 -0.028643 -0.231932
v -2.957639 -0.018726 -0.214801
v -2.958165 -0.045819 -0.222041
v -2.956925 -0.035902 -0.204910
v -6.276554 -0.567115 -0.107372
v -6.285052 -0.549794 -0.102776
v -6.261319 -0.557453 -0.115612
v -6.269816 -0.540132 -0.111016
v -6.267118 -0.567115 -0.089927
v -6.275617 -0.549793 -0.085331
v -6.251884 -0.557453 -0.098167
v -6.260381 -0.540133 -0.093571
v -1.608114 -0.010693 -0.297408
v -1.601158 0.007314 -0.292860
v -1.593042 -0.019004 -0.287553
v -1.586086 -0.000997 -0.283005
v -1.618968 -0.010694 -0.280808
v -1.612012 0.007314 -0.276260
v -1.603896 -0.019005 -0.270954
v -1.596940 -0.000997 -0.266405
v -6.192891 -0.500421 -0.106206
v -6.190072 -0.485614 -0.119097
v -6.189729 -0.513616 -0.120671
v -6.186909 -0.498810 -0.133561
v -6.173517 -0.500422 -0.101968
v -6.170697 -0.485615 -0.114859
v -6.170353 -0.513617 -0.116433
v -6.167534 -0.498811 -0.129324
v -0.215549 -0.026645 -0.012944
v -0.220788 -0.007952 -0.017005
v -0.230322 -0.033274 -0.024396
v -0.235562 -0.014581 -0.028457
v -0.203398 -0.026645 -0.028619
v -0.208637 -0.007953 -0.032680
v -0.218172 -0.033274 -0.040071
v -0.223411 -0.014582 -0.044132
v -0.107612 -0.013496 0.009806
v -0.115341 0.004333 0.005836
v -0.123471 -0.022184 0.001659
v -0.131199 -0.004355 -0.002311
v -0.098550 -0.013496 -0.007836
v -0.106278 0.004333 -0.011806
v -0.114409 -0.022184 -0.015983
v -0.122137 -0.004355 -0.019953
v -6.245420 -0.544701 -0.155677
v -6.233531 -0.529347 -0.151647
v -6.230877 -0.557255 -0.150749
v -6.218988 -0.541900 -0.146720
v -6.251785 -0.544702 -0.136893
v -6.239896 -0.529347 -0.132863
v -6.237243 -0.557256 -0.131965
v -6.225354 -0.541901 -0.127936
v -0.596382 -0.067735 -0.161055
v -0.598400 -0.048010 -0.161538
v -0.577202 -0.065660 -0.156455
v -0.579219 -0.045935 -0.156939
v -0.601007 -0.067734 -0.141768
v -0.603025 -0.048010 -0.142252
v -0.581827 -0.065660 -0.137169
v -0.583845 -0.045935 -0.137652
v -6.259446 -0.524105 -0.125964
v -6.270294 -0.509535 -0.118000
v -6.271189 -0.537562 -0.117342
v -6.282037 -0.522994 -0.109377
v -6.271184 -0.524105 -0.141951
v -6.282032 -0.509535 -0.133986
v -6.282928 -0.537562 -0.133329
v -6.293776 -0.522993 -0.125364
v -3.122681 -0.013179 -0.174969
v -3.120946 0.006337 -0.178042
v -3.113086 -0.016708 -0.191965
v -3.111351 0.002809 -0.195038
v -3.105409 -0.013180 -0.165219
v -3.103674 0.006337 -0.168292
v -3.095815 -0.016708 -0.182215
v -3.094080 0.002808 -0.185288
v -1.160518 -0.044483 -0.277747
v -1.159115 -0.024709 -0.277144
v -1.142349 -0.046010 -0.269943
v -1.140946 -0.026236 -0.269340
v -1.168346 -0.044484 -0.259524
v -1.166943 -0.024709 -0.258921
v -1.150177 -0.046010 -0.251720
v -1.148774 -0.026236 -0.251117
v -5.517063 -0.289980 -0.211736
v -5.508865 -0.272674 -0.206571
v -5.502420 -0.299668 -0.202512
v -5.494224 -0.282363 -0.197347
v -5.527635 -0.289980 -0.194955
v -5.519438 -0.272674 -0.189791
v -5.512992 -0.299668 -0.185731
v -5.504796 -0.282363 -0.180566
v -6.308582 -0.559902 -0.105080
v -6.292857 -0.547817 -0.104955
v -6.296497 -0.575628 -0.104985
v -6.280772 -0.563543 -0.104860
v -6.308739 -0.559903 -0.085247
v -6.293014 -0.547818 -0.085123
v -6.296654 -0.575628 -0.085152
v -6.280929 -0.563543 -0.085028
v -2.615839 0.000784 -0.247566
v -2.619794 0.020178 -0.246303
v -2.634314 -0.003368 -0.241665
v -2.638269 0.016026 -0.240402
v -2.621874 0.000784 -0.266459
v -2.625829 0.020178 -0.265196
v -2.640348 -0.003368 -0.260558
v -2.644303 0.016026 -0.259295
v -0.587857 -0.025245 -0.162248
v -0.583185 -0.006026 -0.160782
v -0.569520 -0.030142 -0.156495
v -0.564847 -0.010923 -0.155029
v -0.593795 -0.025245 -0.143325
v -0.589122 -0.006026 -0.141859
v -0.575457 -0.030142 -0.137571
v -0.570785 -0.010923 -0.136105
v -1.278659 -0.045135 -0.287996
v -1.282097 -0.041079 -0.268889
v -1.277944 -0.025721 -0.291989
v -1.281381 -0.021665 -0.272882
v -1.259140 -0.045132 -0.284485
v -1.262577 -0.041076 -0.265378
v -1.258424 -0.025718 -0.288477
v -1.261862 -0.021662 -0.269370
v -4.131208 -0.182073 -0.122105
v -4.137317 -0.163235 -0.123176
v -4.112653 -0.175871 -0.118851
v -4.118761 -0.157033 -0.119922
v -4.134634 -0.182073 -0.102570
v -4.140742 -0.163235 -0.103641
v -4.116078 -0.175872 -0.099316
v -4.122187 -0.157033 -0.100387
v -5.199239 -0.285127 -0.172731
v -5.208733 -0.268022 -0.175996
v -5.183065 -0.275088 -0.167168
v -5.192558 -0.257983 -0.170433
v -5.205690 -0.285127 -0.153977
v -5.215183 -0.268022 -0.157241
v -5.189516 -0.275088 -0.148413
v -5.199008 -0.257984 -0.151678
v -4.618576 -0.214962 -0.079180
v -4.636187 -0.211118 -0.087453
v -4.622055 -0.234419 -0.080814
v -4.639666 -0.230575 -0.089087
v -4.610144 -0.214962 -0.097132
v -4.627755 -0.211118 -0.105404
v -4.613623 -0.234419 -0.098766
v -4.631234 -0.230575 -0.107038
v -1.115759 -0.046901 -0.204002
v -1.117881 -0.027264 -0.205797
v -1.130754 -0.049680 -0.216681
v -1.132876 -0.030043 -0.218476
v -1.102953 -0.046901 -0.219147
v -1.105075 -0.027264 -0.220942
v -1.117949 -0.049681 -0.231826
v -1.120071 -0.030044 -0.233621
v -5.638666 -0.294075 -0.178692
v -5.649747 -0.278062 -0.174931
v -5.653830 -0.305776 -0.173546
v -5.664910 -0.289763 -0.169786
v -5.645039 -0.294074 -0.197473
v -5.656120 -0.278061 -0.193712
v -5.660203 -0.305776 -0.192328
v -5.671284 -0.289763 -0.188567
v -1.260746 -0.034280 -0.288864
v -1.260390 -0.030117 -0.269476
v -1.260667 -0.053671 -0.284702
v -1.260311 -0.049508 -0.265314
v -1.280576 -0.034282 -0.288500
v -1.280220 -0.030119 -0.269112
v -1.280497 -0.053673 -0.284338
v -1.280141 -0.049511 -0.264950
v -5.552567 -0.290336 -0.198388
v -5.547893 -0.271378 -0.201863
v -5.537354 -0.296161 -0.209702
v -5.532681 -0.277202 -0.213177
v -5.540731 -0.290337 -0.182473
v -5.536057 -0.271379 -0.185949
v -5.525518 -0.296161 -0.193788
v -5.520845 -0.277203 -0.197263
v -6.827182 -0.720839 -0.088076
v -6.819578 -0.706617 -0.076533
v -6.819357 -0.734663 -0.076200
v -6.811752 -0.720440 -0.064657
v -6.843744 -0.720841 -0.077164
v -6.836139 -0.706618 -0.065621
v -6.835918 -0.734664 -0.065288
v -6.828313 -0.720441 -0.053745
v -3.107058 -0.056714 -0.182763
v -3.117384 -0.040105 -0.179469
v -3.091234 -0.045875 -0.187810
v -3.101561 -0.029266 -0.184516
v -3.101031 -0.056714 -0.163868
v -3.111358 -0.040105 -0.160574
v -3.085207 -0.045875 -0.168915
v -3.095534 -0.029265 -0.165621
v -3.517658 -0.079364 -0.163697
v -3.510935 -0.067284 -0.149476
v -3.512496 -0.095094 -0.152776
v -3.505773 -0.083014 -0.138555
v -3.535588 -0.079363 -0.155221
v -3.528865 -0.067284 -0.141000
v -3.530426 -0.095093 -0.144300
v -3.523703 -0.083014 -0.130079
v -0.144214 -0.056284 0.000800
v -0.140404 -0.036996 0.003411
v -0.160125 -0.051665 -0.010103
v -0.156315 -0.032377 -0.007492
v -0.133003 -0.056284 -0.015560
v -0.129193 -0.036996 -0.012949
v -0.148914 -0.051665 -0.026463
v -0.145104 -0.032377 -0.023852
v -0.455441 -0.064205 -0.088732
v -0.454172 -0.044437 -0.087740
v -0.471017 -0.062594 -0.100903
v -0.469748 -0.042826 -0.099911
v -0.443230 -0.064205 -0.104360
v -0.441960 -0.044437 -0.103368
v -0.458806 -0.062594 -0.116531
v -0.457536 -0.042826 -0.115539
v -4.996044 -0.224925 -0.122592
v -5.004011 -0.206891 -0.124756
v -5.013446 -0.233180 -0.127319
v -5.021413 -0.215147 -0.129483
v -4.990845 -0.224924 -0.141731
v -4.998812 -0.206891 -0.143895
v -5.008247 -0.233180 -0.146458
v -5.016214 -0.215147 -0.148622
v -3.185608 -0.022038 -0.168311
v -3.180519 -0.002899 -0.169379
v -3.166877 -0.027238 -0.172242
v -3.161788 -0.008099 -0.173310
v -3.181534 -0.022038 -0.148900
v -3.176445 -0.002898 -0.149969
v -3.162803 -0.027238 -0.152832
v -3.157713 -0.008099 -0.153900
v -2.010573 -0.004393 -0.286201
v -2.002582 0.013748 -0.285573
v -1.992488 -0.012409 -0.284780
v -1.984497 0.005732 -0.284152
v -2.012127 -0.004393 -0.266429
v -2.004136 0.013748 -0.265801
v -1.994041 -0.012409 -0.265008
v -1.986051 0.005732 -0.264380
v -5.594288 -0.283166 -0.172438
v -5.606787 -0.268003 -0.169748
v -5.609110 -0.295950 -0.169249
v -5.621609 -0.280789 -0.166559
v -5.598460 -0.283165 -0.191828
v -5.610959 -0.268003 -0.189138
v -5.613282 -0.295950 -0.188638
v -5.625781 -0.280789 -0.185948
v -0.496225 -0.018948 -0.135231
v -0.484802 -0.002736 -0.135009
v -0.480016 -0.030373 -0.134916
v -0.468594 -0.014161 -0.134694
v -0.496610 -0.018948 -0.115401
v -0.485188 -0.002736 -0.115179
v -0.480401 -0.030373 -0.115087
v -0.468979 -0.014161 -0.114865
v -2.521405 -0.040756 -0.252751
v -2.511837 -0.023430 -0.254018
v -2.538581 -0.031105 -0.250475
v -2.529013 -0.013778 -0.251743
v -2.524009 -0.040756 -0.272412
v -2.514441 -0.023430 -0.273680
v -2.541185 -0.031105 -0.270136
v -2.531618 -0.013778 -0.271404
v -2.682559 -0.037172 -0.241745
v -2.677950 -0.017921 -0.242983
v -2.701150 -0.032400 -0.236751
v -2.696541 -0.013150 -0.237989
v -2.687704 -0.037171 -0.260899
v -2.683095 -0.017921 -0.262137
v -2.706295 -0.032400 -0.255905
v -2.701687 -0.013149 -0.257143
v -5.149026 -0.253706 -0.131804
v -5.138762 -0.247094 -0.147434
v -5.145397 -0.272404 -0.137331
v -5.135132 -0.265793 -0.152960
v -5.132449 -0.253706 -0.120917
v -5.122184 -0.247095 -0.136547
v -5.128819 -0.272405 -0.126444
v -5.118555 -0.265794 -0.142073
v -1.173481 -0.028016 -0.218147
v -1.179163 -0.009103 -0.219981
v -1.191479 -0.033987 -0.223956
v -1.197162 -0.015075 -0.225790
v -1.167389 -0.028016 -0.237021
v -1.173071 -0.009103 -0.238855
v -1.185387 -0.033988 -0.242830
v -1.191070 -0.015075 -0.244664
v -1.428910 -0.019972 -0.273052
v -1.428229 -0.000187 -0.274260
v -1.438639 -0.018585 -0.255825
v -1.437958 0.001200 -0.257033
v -1.446179 -0.019973 -0.282805
v -1.445498 -0.000188 -0.284013
v -1.455909 -0.018586 -0.265578
v -1.455227 0.001199 -0.266786
v -2.539181 -0.011923 -0.245006
v -2.554718 -0.006501 -0.233934
v -2.534766 0.007155 -0.248153
v -2.550303 0.012576 -0.237080
v -2.527671 -0.011923 -0.228855
v -2.543207 -0.006501 -0.217783
v -2.523256 0.007155 -0.232001
v -2.538792 0.012577 -0.220929
v -2.939829 -0.012605 -0.215754
v -2.939495 0.002908 -0.228107
v -2.940247 -0.000248 -0.200247
v -2.939912 0.015265 -0.212599
v -2.959655 -0.012603 -0.216289
v -2.959321 0.002910 -0.228641
v -2.960072 -0.000246 -0.200781
v -2.959738 0.015267 -0.213134
v -0.737891 -0.051476 -0.206377
v -0.737155 -0.039285 -0.190750
v -0.737316 -0.067120 -0.194200
v -0.736580 -0.054929 -0.178573
v -0.757702 -0.051477 -0.205443
v -0.756966 -0.039287 -0.189816
v -0.757127 -0.067121 -0.193266
v -0.756391 -0.054931 -0.177639
v -3.129881 -0.024898 -0.166636
v -3.125899 -0.012509 -0.151670
v -3.133069 -0.009412 -0.178609
v -3.129087 0.002978 -0.163643
v -3.110715 -0.024897 -0.171737
v -3.106733 -0.012507 -0.156771
v -3.113903 -0.009410 -0.183710
v -3.109921 0.002980 -0.168744
v -5.986571 -0.439721 -0.128744
v -5.975104 -0.428911 -0.140786
v -5.994026 -0.423092 -0.120917
v -5.982560 -0.412283 -0.132959
v -6.000933 -0.439722 -0.142422
v -5.989466 -0.428912 -0.154464
v -6.008389 -0.423093 -0.134594
v -5.996922 -0.412284 -0.146636
v -3.980612 -0.151439 -0.130469
v -3.986268 -0.132488 -0.131958
v -3.962286 -0.145591 -0.125641
v -3.967942 -0.126640 -0.127130
v -3.985664 -0.151439 -0.111290
v -3.991320 -0.132489 -0.112780
v -3.967339 -0.145591 -0.106462
v -3.972994 -0.126640 -0.107952
v -1.419868 -0.017726 -0.292125
v -1.417965 0.001388 -0.287186
v -1.412994 -0.023019 -0.274290
v -1.411090 -0.003905 -0.269351
v -1.438374 -0.017726 -0.284991
v -1.436471 0.001388 -0.280052
v -1.431499 -0.023019 -0.267157
v -1.429596 -0.003905 -0.262218
v -6.238570 -0.549316 -0.112937
v -6.247851 -0.532689 -0.107391
v -6.224298 -0.538503 -0.121467
v -6.233579 -0.521876 -0.115921
v -6.228396 -0.549315 -0.095913
v -6.237677 -0.532689 -0.090366
v -6.214123 -0.538503 -0.104442
v -6.223405 -0.521877 -0.098896
v -4.456222 -0.184136 -0.085477
v -4.464728 -0.166225 -0.085911
v -4.474110 -0.192653 -0.086390
v -4.482615 -0.174742 -0.086824
v -4.455211 -0.184137 -0.105284
v -4.463717 -0.166225 -0.105719
v -4.473098 -0.192654 -0.106197
v -4.481604 -0.174743 -0.106632
v -4.539941 -0.201973 -0.093421
v -4.537333 -0.189487 -0.078234
v -4.542053 -0.186563 -0.105727
v -4.539445 -0.174077 -0.090540
v -4.520394 -0.201974 -0.096777
v -4.517786 -0.189488 -0.081590
v -4.522506 -0.186565 -0.109083
v -4.519898 -0.174079 -0.093896
v -4.599384 -0.220914 -0.085925
v -4.599595 -0.201239 -0.083443
v -4.597711 -0.218424 -0.105529
v -4.597921 -0.198748 -0.103048
v -4.579623 -0.220916 -0.084238
v -4.579834 -0.201240 -0.081756
v -4.577950 -0.218426 -0.103843
v -4.578160 -0.198749 -0.101361
v -5.366032 -0.255617 -0.177747
v -5.363192 -0.238925 -0.188073
v -5.361606 -0.266327 -0.193842
v -5.358765 -0.249634 -0.204168
v -5.346909 -0.255618 -0.172487
v -5.344069 -0.238925 -0.182814
v -5.342483 -0.266328 -0.188583
v -5.339643 -0.249635 -0.198909
v -2.658310 0.003709 -0.233805
v -2.663584 0.022817 -0.233174
v -2.677283 -0.001603 -0.231536
v -2.682558 0.017506 -0.230905
v -2.660665 0.003709 -0.253498
v -2.665940 0.022818 -0.252867
v -2.679639 -0.001603 -0.251229
v -2.684913 0.017506 -0.250598
v -0.924545 -0.041065 -0.244195
v -0.924206 -0.021237 -0.243881
v -0.909990 -0.041527 -0.230731
v -0.909651 -0.021699 -0.230417
v -0.938013 -0.041066 -0.229636
v -0.937674 -0.021238 -0.229322
v -0.923457 -0.041527 -0.216172
v -0.923119 -0.021700 -0.215858
v -2.631033 -0.012631 -0.233498
v -2.634388 -0.008476 -0.214398
v -2.630316 0.006761 -0.237591
v -2.633671 0.010917 -0.218491
v -2.611499 -0.012630 -0.230067
v -2.614854 -0.008474 -0.210967
v -2.610781 0.006763 -0.234160
v -2.614137 0.010918 -0.215060
v -3.922954 -0.117767 -0.107752
v -3.921559 -0.100296 -0.117034
v -3.925547 -0.108381 -0.090474
v -3.924152 -0.090910 -0.099756
v -3.942567 -0.117766 -0.110696
v -3.941173 -0.100294 -0.119978
v -3.945160 -0.108379 -0.093418
v -3.943765 -0.090908 -0.102700
v -1.112769 -0.043729 -0.266883
v -1.118050 -0.034883 -0.249936
v -1.115399 -0.061480 -0.258437
v -1.120681 -0.052634 -0.241490
v -1.131704 -0.043730 -0.272784
v -1.136985 -0.034884 -0.255837
v -1.134334 -0.061481 -0.264338
v -1.139616 -0.052635 -0.247391
v -4.709388 -0.209815 -0.091055
v -4.721376 -0.194186 -0.093370
v -4.724734 -0.222025 -0.094018
v -4.736722 -0.206396 -0.096333
v -4.705628 -0.209816 -0.110528
v -4.717616 -0.194186 -0.112843
v -4.720974 -0.222025 -0.113491
v -4.732962 -0.206396 -0.115806
v -3.470162 -0.059586 -0.117839
v -3.458113 -0.056753 -0.133336
v -3.468423 -0.079216 -0.120076
v -3.456374 -0.076383 -0.135572
v -3.454505 -0.059586 -0.105666
v -3.442456 -0.056753 -0.121162
v -3.452766 -0.079216 -0.107902
v -3.440717 -0.076383 -0.123399
v -2.102140 -0.039594 -0.294777
v -2.101593 -0.019774 -0.295250
v -2.117139 -0.038871 -0.281821
v -2.116591 -0.019051 -0.282293
v -2.115106 -0.039594 -0.309786
v -2.114558 -0.019774 -0.310258
v -2.130104 -0.038871 -0.296829
v -2.129557 -0.019051 -0.297301
v -4.048332 -0.134569 -0.074531
v -4.054626 -0.115774 -0.075231
v -4.067011 -0.140902 -0.076608
v -4.073306 -0.122107 -0.077308
v -4.046140 -0.134570 -0.094242
v -4.052434 -0.115775 -0.094942
v -4.064820 -0.140902 -0.096319
v -4.071114 -0.122107 -0.097020
v -4.151793 -0.174720 -0.066760
v -4.140917 -0.159622 -0.073627
v -4.164558 -0.161858 -0.058700
v -4.153682 -0.146761 -0.065567
v -4.162380 -0.174720 -0.083530
v -4.151505 -0.159622 -0.090397
v -4.175146 -0.161858 -0.075470
v -4.164270 -0.146761 -0.082337
v -2.064462 -0.006489 -0.276393
v -2.064017 0.000931 -0.258005
v -2.064281 -0.024882 -0.268974
v -2.063837 -0.017461 -0.250587
v -2.084290 -0.006490 -0.275913
v -2.083845 0.000931 -0.257525
v -2.084109 -0.024883 -0.268494
v -2.083664 -0.017462 -0.250107
v -1.436519 -0.038446 -0.305116
v -1.439416 -0.019022 -0.307885
v -1.422479 -0.034438 -0.291694
v -1.425376 -0.015014 -0.294463
v -1.450224 -0.038446 -0.290780
v -1.453121 -0.019022 -0.293549
v -1.436183 -0.034438 -0.277358
v -1.439081 -0.015014 -0.280127
v -2.270440 -0.009312 -0.287563
v -2.274282 0.000843 -0.304160
v -2.268149 0.007724 -0.277670
v -2.271991 0.017879 -0.294267
v -2.289762 -0.009311 -0.283090
v -2.293604 0.000844 -0.299688
v -2.287472 0.007725 -0.273197
v -2.291313 0.017880 -0.289794
v -4.220594 -0.190394 -0.125899
v -4.224517 -0.171011 -0.127400
v -4.202491 -0.186194 -0.118971
v -4.206414 -0.166811 -0.120472
v -4.227683 -0.190395 -0.107376
v -4.231606 -0.171012 -0.108877
v -4.209579 -0.186194 -0.100448
v -4.213503 -0.166811 -0.101949
v -3.536376 -0.077358 -0.147530
v -3.519771 -0.070831 -0.138870
v -3.542164 -0.058630 -0.150549
v -3.525558 -0.052103 -0.141889
v -3.527205 -0.077359 -0.165115
v -3.510600 -0.070832 -0.156455
v -3.532992 -0.058631 -0.168134
v -3.516387 -0.052103 -0.159474
v -2.132292 -0.039022 -0.281584
v -2.131643 -0.019200 -0.281438
v -2.112947 -0.039688 -0.277260
v -2.112298 -0.019866 -0.277114
v -2.136618 -0.039022 -0.262228
v -2.135968 -0.019200 -0.262083
v -2.117274 -0.039688 -0.257904
v -2.116624 -0.019866 -0.257759
v -4.209874 -0.158040 -0.102749
v -4.217277 -0.139751 -0.100734
v -4.227521 -0.165712 -0.097945
v -4.234924 -0.147423 -0.095930
v -4.215084 -0.158040 -0.121886
v -4.222486 -0.139750 -0.119870
v -4.232730 -0.165712 -0.117082
v -4.240133 -0.147423 -0.115067
v -2.798779 -0.017143 -0.244280
v -2.809738 -0.009769 -0.229486
v -2.803169 -0.035554 -0.238355
v -2.814128 -0.028180 -0.223561
v -2.814715 -0.017143 -0.256086
v -2.825675 -0.009768 -0.241292
v -2.819105 -0.035554 -0.250161
v -2.830065 -0.028179 -0.235367
v -1.194151 -0.050521 -0.215957
v -1.193331 -0.030709 -0.215555
v -1.211939 -0.049607 -0.224681
v -1.211119 -0.029795 -0.224279
v -1.185418 -0.050521 -0.233764
v -1.184598 -0.030709 -0.233362
v -1.203206 -0.049608 -0.242488
v -1.202386 -0.029795 -0.242086
v -3.394630 -0.043161 -0.153455
v -3.400505 -0.024294 -0.151762
v -3.412759 -0.049275 -0.148230
v -3.418634 -0.030408 -0.146537
v -3.400123 -0.043161 -0.172512
v -3.405997 -0.024294 -0.170819
v -3.418252 -0.049275 -0.167287
v -3.424126 -0.030408 -0.165594
v -1.954941 -0.008485 -0.288850
v -1.958006 0.010684 -0.284785
v -1.943402 -0.003394 -0.304156
v -1.946467 0.015774 -0.300092
v -1.939104 -0.008485 -0.276911
v -1.942169 0.010685 -0.272846
v -1.927565 -0.003394 -0.292217
v -1.930630 0.015775 -0.288153
v -3.388103 -0.044885 -0.169265
v -3.374718 -0.043773 -0.183858
v -3.387352 -0.064687 -0.170085
v -3.373968 -0.063575 -0.184679
v -3.373486 -0.044887 -0.155859
v -3.360101 -0.043775 -0.170453
v -3.372735 -0.064689 -0.156680
v -3.359351 -0.063577 -0.171274
v -1.961834 -0.014795 -0.319942
v -1.959579 0.004749 -0.317435
v -1.948764 -0.018167 -0.305410
v -1.946509 0.001377 -0.302903
v -1.976580 -0.014795 -0.306679
v -1.974325 0.004749 -0.304172
v -1.963510 -0.018167 -0.292148
v -1.961255 0.001377 -0.289640
v -5.282964 -0.275005 -0.197391
v -5.285822 -0.255419 -0.198651
v -5.265043 -0.271882 -0.189489
v -5.267901 -0.252296 -0.190749
v -5.290966 -0.275006 -0.179244
v -5.293823 -0.255420 -0.180503
v -5.273045 -0.271882 -0.171342
v -5.275903 -0.252297 -0.172601
v -6.462445 -0.609426 -0.079643
v -6.466400 -0.590058 -0.081249
v -6.480390 -0.613696 -0.086929
v -6.484346 -0.594327 -0.088536
v -6.454983 -0.609427 -0.098019
v -6.458939 -0.590059 -0.099625
v -6.472929 -0.613696 -0.105305
v -6.476884 -0.594328 -0.106912
v -6.108750 -0.504961 -0.164156
v -6.113513 -0.485853 -0.166517
v -6.091629 -0.499645 -0.155672
v -6.096393 -0.480538 -0.158032
v -6.117556 -0.504961 -0.146386
v -6.122319 -0.485854 -0.148746
v -6.100436 -0.499645 -0.137901
v -6.105199 -0.480538 -0.140262
v -3.683105 -0.095466 -0.091539
v -3.680686 -0.078216 -0.101023
v -3.687308 -0.085679 -0.074809
v -3.684888 -0.068429 -0.084293
v -3.702336 -0.095435 -0.096389
v -3.699917 -0.078185 -0.105872
v -3.706539 -0.085647 -0.079659
v -3.704119 -0.068398 -0.089142
v -6.369930 -0.623761 -0.105844
v -6.382226 -0.608371 -0.108145
v -6.354803 -0.611252 -0.103014
v -6.367098 -0.595861 -0.105314
v -6.373577 -0.623762 -0.086349
v -6.385873 -0.608371 -0.088650
v -6.358450 -0.611252 -0.083519
v -6.370746 -0.595862 -0.085819
v -2.881149 -0.027406 -0.225588
v -2.882232 -0.007605 -0.225236
v -2.899979 -0.028545 -0.219465
v -2.901062 -0.008745 -0.219112
v -2.887283 -0.027405 -0.244449
v -2.888366 -0.007605 -0.244097
v -2.906112 -0.028545 -0.238326
v -2.907196 -0.008744 -0.237973
v -3.775067 -0.097033 -0.119556
v -3.773764 -0.080411 -0.130297
v -3.777068 -0.086212 -0.103055
v -3.775764 -0.069591 -0.113797
v -3.794756 -0.097031 -0.121943
v -3.793453 -0.080410 -0.132685
v -3.796757 -0.086211 -0.105443
v -3.795453 -0.069590 -0.116184
v -6.594226 -0.659675 -0.083892
v -6.591144 -0.644053 -0.095715
v -6.598163 -0.647456 -0.068774
v -6.595081 -0.631834 -0.080597
v -6.613419 -0.659672 -0.088892
v -6.610337 -0.644050 -0.100715
v -6.617356 -0.647454 -0.073774
v -6.614274 -0.631831 -0.085597
v -3.875088 -0.146346 -0.125862
v -3.882183 -0.127827 -0.126129
v -3.856582 -0.139246 -0.125164
v -3.863678 -0.120727 -0.125431
v -3.875836 -0.146346 -0.106043
v -3.882930 -0.127827 -0.106310
v -3.857330 -0.139246 -0.105345
v -3.864424 -0.120728 -0.105612
v -4.164427 -0.190862 -0.094792
v -4.173760 -0.173586 -0.097582
v -4.147875 -0.181121 -0.089846
v -4.157207 -0.163845 -0.092635
v -4.170106 -0.190862 -0.075790
v -4.179440 -0.173586 -0.078579
v -4.153553 -0.181121 -0.070843
v -4.162887 -0.163845 -0.073632
v -6.512828 -0.643383 -0.101420
v -6.519319 -0.625058 -0.097491
v -6.528506 -0.650970 -0.091933
v -6.534997 -0.632645 -0.088005
v -6.523096 -0.643383 -0.118388
v -6.529586 -0.625058 -0.114460
v -6.538774 -0.650969 -0.108902
v -6.545264 -0.632645 -0.104973
v -0.012442 -0.018140 0.024342
v -0.010345 -0.014857 0.043789
v -0.012091 -0.037699 0.027606
v -0.009995 -0.034416 0.047053
v -0.032160 -0.018138 0.026467
v -0.030064 -0.014855 0.045914
v -0.031810 -0.037698 0.029731
v -0.029714 -0.034415 0.049178
v -2.694735 -0.030105 -0.225769
v -2.698027 -0.010567 -0.224886
v -2.675864 -0.026696 -0.230830
v -2.679156 -0.007158 -0.229947
v -2.689597 -0.030105 -0.206613
v -2.692889 -0.010567 -0.205730
v -2.670726 -0.026696 -0.211674
v -2.674018 -0.007158 -0.210791
v -2.407183 -0.013926 -0.273792
v -2.403098 0.005479 -0.274124
v -2.426524 -0.009827 -0.272220
v -2.422439 0.009578 -0.272552
v -2.408790 -0.013926 -0.293560
v -2.404704 0.005479 -0.293892
v -2.428131 -0.009827 -0.291988
v -2.424046 0.009578 -0.292320
v -6.485303 -0.664761 -0.106966
v -6.503157 -0.656603 -0.109810
v -6.477248 -0.646682 -0.105683
v -6.495101 -0.638526 -0.108527
v -6.488423 -0.664761 -0.087380
v -6.506276 -0.656604 -0.090223
v -6.480368 -0.646682 -0.086097
v -6.498220 -0.638526 -0.088940
v -1.240986 -0.032282 -0.267920
v -1.244043 -0.024574 -0.285936
v -1.239698 -0.014009 -0.260320
v -1.242756 -0.006300 -0.278336
v -1.260540 -0.032284 -0.264603
v -1.263597 -0.024576 -0.282619
v -1.259252 -0.014010 -0.257003
v -1.262310 -0.006302 -0.275019
v -0.077019 -0.058581 0.012281
v -0.069076 -0.040477 0.013867
v -0.094772 -0.050481 0.008736
v -0.086829 -0.032377 0.010322
v -0.073136 -0.058581 -0.007168
v -0.065192 -0.040477 -0.005582
v -0.090889 -0.050481 -0.010713
v -0.082946 -0.032377 -0.009127
v -3.007950 -0.024289 -0.185452
v -3.003561 -0.004962 -0.186215
v -2.988909 -0.028743 -0.188763
v -2.984520 -0.009417 -0.189525
v -3.004552 -0.024289 -0.165912
v -3.000164 -0.004962 -0.166675
v -2.985512 -0.028743 -0.169223
v -2.981123 -0.009417 -0.169985
v -0.058326 -0.013970 0.028042
v -0.065783 0.004061 0.024491
v -0.074606 -0.022230 0.020291
v -0.082064 -0.004199 0.016740
v -0.049800 -0.013971 0.010135
v -0.057258 0.004061 0.006584
v -0.066080 -0.022231 0.002384
v -0.073538 -0.004199 -0.001167
v -2.788488 -0.021806 -0.236523
v -2.779828 -0.004300 -0.239971
v -2.804753 -0.012485 -0.230048
v -2.796092 0.005021 -0.233495
v -2.795824 -0.021806 -0.254949
v -2.787164 -0.004300 -0.258397
v -2.812089 -0.012485 -0.248474
v -2.803428 0.005022 -0.251922
v -6.115348 -0.496855 -0.127468
v -6.112288 -0.479881 -0.137260
v -6.110285 -0.507114 -0.143669
v -6.107225 -0.490140 -0.153461
v -6.096418 -0.496854 -0.121552
v -6.093358 -0.479881 -0.131344
v -6.091355 -0.507113 -0.137753
v -6.088295 -0.490139 -0.147545
v -6.627538 -0.669009 -0.051469
v -6.616227 -0.656029 -0.041623
v -6.637327 -0.654012 -0.059992
v -6.626016 -0.641032 -0.050146
v -6.614516 -0.669010 -0.066427
v -6.603204 -0.656030 -0.056581
v -6.624304 -0.654013 -0.074951
v -6.612993 -0.641034 -0.065104
v -3.123983 -0.059470 -0.196377
v -3.133260 -0.041950 -0.196960
v -3.106497 -0.050174 -0.195278
v -3.115774 -0.032654 -0.195861
v -3.125227 -0.059470 -0.176583
v -3.134504 -0.041950 -0.177166
v -3.107741 -0.050175 -0.175484
v -3.117018 -0.032655 -0.176067
v -4.217353 -0.199891 -0.115136
v -4.224815 -0.181621 -0.117096
v -4.199682 -0.192175 -0.110492
v -4.207145 -0.173905 -0.112453
v -4.222393 -0.199892 -0.095954
v -4.229856 -0.181621 -0.097915
v -4.204722 -0.192175 -0.091310
v -4.212185 -0.173905 -0.093271
v -0.791575 -0.034616 -0.198318
v -0.790104 -0.021665 -0.213267
v -0.792846 -0.019596 -0.185429
v -0.791374 -0.006644 -0.200378
v -0.811313 -0.034617 -0.200262
v -0.809841 -0.021666 -0.215211
v -0.812583 -0.019597 -0.187374
v -0.811112 -0.006646 -0.202322
v -5.639327 -0.343158 -0.185012
v -5.649129 -0.325927 -0.185600
v -5.622126 -0.333339 -0.183979
v -5.631928 -0.316107 -0.184568
v -5.640515 -0.343159 -0.165215
v -5.650317 -0.325927 -0.165803
v -5.623315 -0.333339 -0.164182
v -5.633117 -0.316107 -0.164770
v -4.968178 -0.255401 -0.167231
v -4.965630 -0.241512 -0.153304
v -4.965676 -0.269559 -0.153569
v -4.963128 -0.255670 -0.139642
v -4.987687 -0.255403 -0.163660
v -4.985138 -0.241514 -0.149733
v -4.985185 -0.269561 -0.149998
v -4.982636 -0.255672 -0.136071
v -1.590032 -0.051685 -0.276545
v -1.577067 -0.037859 -0.282385
v -1.577478 -0.065904 -0.282338
v -1.564513 -0.052078 -0.288179
v -1.581806 -0.051775 -0.258498
v -1.568841 -0.037949 -0.264339
v -1.569252 -0.065994 -0.264292
v -1.556287 -0.052168 -0.270132
v -3.755641 -0.095998 -0.123924
v -3.761096 -0.077076 -0.121569
v -3.773013 -0.101940 -0.116423
v -3.778468 -0.083018 -0.114068
v -3.763504 -0.095998 -0.142132
v -3.768958 -0.077076 -0.139777
v -3.780876 -0.101940 -0.134631
v -3.786331 -0.083017 -0.132276
v -0.046203 -0.053446 0.031329
v -0.041481 -0.034568 0.035157
v -0.060866 -0.047369 0.019439
v -0.056145 -0.028490 0.023266
v -0.033711 -0.053447 0.015924
v -0.028990 -0.034568 0.019751
v -0.048375 -0.047369 0.004033
v -0.043654 -0.028490 0.007861
v -5.871380 -0.366707 -0.153297
v -5.864465 -0.350254 -0.144646
v -5.881651 -0.355632 -0.166150
v -5.874736 -0.339179 -0.157499
v -5.855887 -0.366708 -0.165679
v -5.848971 -0.350256 -0.157028
v -5.866158 -0.355633 -0.178532
v -5.859242 -0.339180 -0.169881
v -1.341716 -0.022560 -0.285122
v -1.338270 -0.003036 -0.284588
v -1.322422 -0.026048 -0.282130
v -1.318976 -0.006523 -0.281596
v -1.344755 -0.022560 -0.265523
v -1.341309 -0.003036 -0.264989
v -1.325461 -0.026047 -0.262531
v -1.322015 -0.006523 -0.261997
v -3.869710 -0.102595 -0.086423
v -3.877566 -0.084485 -0.088337
v -3.887306 -0.110680 -0.090710
v -3.895161 -0.092570 -0.092624
v -3.865016 -0.102595 -0.105692
v -3.872872 -0.084485 -0.107606
v -3.882611 -0.110680 -0.109979
v -3.890467 -0.092570 -0.111893
v -4.564680 -0.216103 -0.141638
v -4.555985 -0.209450 -0.125101
v -4.561583 -0.234787 -0.135750
v -4.552888 -0.228134 -0.119213
v -4.582234 -0.216104 -0.132407
v -4.573539 -0.209451 -0.115870
v -4.579137 -0.234788 -0.126519
v -4.570441 -0.228135 -0.109982
v -4.874043 -0.216309 -0.109532
v -4.889395 -0.203805 -0.108383
v -4.886513 -0.231704 -0.108599
v -4.901865 -0.219200 -0.107449
v -4.875525 -0.216310 -0.129310
v -4.890876 -0.203805 -0.128161
v -4.887994 -0.231704 -0.128376
v -4.903345 -0.219200 -0.127227
v -2.838167 -0.019154 -0.204008
v -2.841000 0.000397 -0.202258
v -2.821535 -0.015824 -0.214286
v -2.824368 0.003728 -0.212535
v -2.827741 -0.019154 -0.187136
v -2.830575 0.000398 -0.185386
v -2.811109 -0.015823 -0.197414
v -2.813942 0.003728 -0.195664
v -6.558586 -0.645066 -0.063470
v -6.551761 -0.628466 -0.055033
v -6.569024 -0.634215 -0.076379
v -6.562199 -0.617614 -0.067942
v -6.543164 -0.645068 -0.075941
v -6.536339 -0.628467 -0.067504
v -6.553602 -0.634216 -0.088850
v -6.546777 -0.617616 -0.080413
v -3.774185 -0.106955 -0.090521
v -3.762497 -0.098922 -0.104386
v -3.769006 -0.125088 -0.096662
v -3.757320 -0.117055 -0.110527
v -3.759020 -0.106954 -0.077738
v -3.747334 -0.098921 -0.091604
v -3.753842 -0.125087 -0.083880
v -3.742155 -0.117054 -0.097745
v -4.721705 -0.254360 -0.104873
v -4.713122 -0.236610 -0.107015
v -4.738928 -0.245513 -0.100576
v -4.730344 -0.227762 -0.102718
v -4.726508 -0.254360 -0.124116
v -4.717924 -0.236610 -0.126258
v -4.743730 -0.245513 -0.119819
v -4.735146 -0.227762 -0.121961
v -1.441393 -0.060525 -0.251241
v -1.432538 -0.042857 -0.249571
v -1.458754 -0.051513 -0.254517
v -1.449899 -0.033845 -0.252846
v -1.437716 -0.060525 -0.270731
v -1.428861 -0.042857 -0.269060
v -1.455078 -0.051514 -0.274006
v -1.446222 -0.033846 -0.272336
v -1.637940 -0.029566 -0.311115
v -1.640971 -0.011433 -0.318555
v -1.631100 -0.021532 -0.294321
v -1.634131 -0.003399 -0.301762
v -1.656308 -0.029567 -0.303634
v -1.659339 -0.011434 -0.311074
v -1.649468 -0.021533 -0.286840
v -1.652499 -0.003400 -0.294281
v -0.773760 -0.043869 -0.216296
v -0.767676 -0.025171 -0.213703
v -0.756559 -0.050482 -0.208966
v -0.750475 -0.031784 -0.206373
v -0.781535 -0.043869 -0.198050
v -0.775451 -0.025171 -0.195457
v -0.764333 -0.050482 -0.190720
v -0.758249 -0.031784 -0.188128
v -1.396322 -0.036056 -0.301055
v -1.397178 -0.016244 -0.301418
v -1.378080 -0.035125 -0.293327
v -1.378937 -0.015313 -0.293690
v -1.404058 -0.036056 -0.282794
v -1.404916 -0.016244 -0.283156
v -1.385817 -0.035125 -0.275065
v -1.386674 -0.015314 -0.275428
v -3.124382 -0.023574 -0.173715
v -3.105278 -0.020619 -0.169285
v -3.121504 -0.043186 -0.173048
v -3.102399 -0.040231 -0.168618
v -3.128862 -0.023575 -0.154394
v -3.109757 -0.020620 -0.149964
v -3.125984 -0.043186 -0.153728
v -3.106879 -0.040232 -0.149298
v -4.779246 -0.239075 -0.107172
v -4.777892 -0.228036 -0.090751
v -4.780151 -0.222597 -0.118174
v -4.778797 -0.211559 -0.101752
v -4.759480 -0.239076 -0.108801
v -4.758125 -0.228037 -0.092380
v -4.760385 -0.222599 -0.119803
v -4.759031 -0.211560 -0.103381
v -4.498390 -0.228996 -0.130182
v -4.504356 -0.210163 -0.131934
v -4.480320 -0.222778 -0.124874
v -4.486287 -0.203945 -0.126626
v -4.503980 -0.228996 -0.111153
v -4.509946 -0.210164 -0.112905
v -4.485910 -0.222778 -0.105845
v -4.491877 -0.203945 -0.107597
v -4.236509 -0.196305 -0.089998
v -4.241935 -0.177272 -0.088700
v -4.218000 -0.190726 -0.094428
v -4.223426 -0.171693 -0.093130
v -4.231893 -0.196304 -0.070710
v -4.237319 -0.177272 -0.069411
v -4.213384 -0.190725 -0.075140
v -4.218809 -0.171693 -0.073841
v -1.257481 -0.035252 -0.282714
v -1.275406 -0.033457 -0.291010
v -1.255852 -0.015501 -0.281960
v -1.273777 -0.013706 -0.290255
v -1.265810 -0.035253 -0.264715
v -1.283736 -0.033458 -0.273011
v -1.264182 -0.015501 -0.263961
v -1.282107 -0.013706 -0.272256
v -6.609921 -0.663432 -0.084166
v -6.617239 -0.645124 -0.082017
v -6.627486 -0.671061 -0.079009
v -6.634805 -0.652753 -0.076860
v -6.615507 -0.663432 -0.103196
v -6.622826 -0.645124 -0.101047
v -6.633073 -0.671060 -0.098039
v -6.640392 -0.652753 -0.095890
v -6.257397 -0.554547 -0.153066
v -6.246870 -0.539648 -0.145284
v -6.245415 -0.567638 -0.144210
v -6.234888 -0.552739 -0.136429
v -6.269186 -0.554548 -0.137117
v -6.258659 -0.539649 -0.129335
v -6.257203 -0.567639 -0.128261
v -6.246677 -0.552739 -0.120480
v -2.322446 -0.007790 -0.285857
v -2.324408 0.011889 -0.284361
v -2.338097 -0.010258 -0.273928
v -2.340060 0.009421 -0.272432
v -2.334469 -0.007790 -0.301631
v -2.336431 0.011889 -0.300135
v -2.350120 -0.010257 -0.289702
v -2.352082 0.009422 -0.288206
v -3.038539 -0.054803 -0.202114
v -3.047631 -0.037746 -0.197669
v -3.023216 -0.044682 -0.209606
v -3.032308 -0.027626 -0.205161
v -3.029827 -0.054803 -0.184297
v -3.038919 -0.037746 -0.179851
v -3.014504 -0.044682 -0.191788
v -3.023596 -0.027626 -0.187343
v -0.028191 -0.023101 -0.007846
v -0.030175 -0.008677 -0.021313
v -0.026090 -0.009489 0.006425
v -0.028074 0.004936 -0.007042
v -0.047812 -0.023101 -0.004955
v -0.049797 -0.008677 -0.018422
v -0.045711 -0.009489 0.009315
v -0.047695 0.004935 -0.004152
v -0.229260 -0.016299 -0.066336
v -0.220362 0.001423 -0.065967
v -0.211554 -0.025204 -0.065602
v -0.202656 -0.007483 -0.065233
v -0.230082 -0.016299 -0.046520
v -0.221184 0.001423 -0.046151
v -0.212376 -0.025204 -0.045786
v -0.203478 -0.007483 -0.045417
v -6.332715 -0.570479 -0.075130
v -6.344710 -0.555486 -0.080098
v -6.346566 -0.583463 -0.080867
v -6.358561 -0.568470 -0.085835
v -6.325125 -0.570479 -0.093454
v -6.337121 -0.555487 -0.098422
v -6.338977 -0.583463 -0.099191
v -6.350972 -0.568470 -0.104159
v -2.898396 -0.041435 -0.215463
v -2.895362 -0.021845 -0.216090
v -2.917580 -0.038337 -0.211497
v -2.914546 -0.018747 -0.212124
v -2.902411 -0.041435 -0.234885
v -2.899378 -0.021845 -0.235512
v -2.921595 -0.038337 -0.230919
v -2.918562 -0.018747 -0.231546
v -6.504665 -0.631452 -0.091834
v -6.501357 -0.615440 -0.103060
v -6.509187 -0.619749 -0.076474
v -6.505879 -0.603737 -0.087700
v -6.523689 -0.631450 -0.097437
v -6.520381 -0.615438 -0.108663
v -6.528213 -0.619748 -0.082077
v -6.524904 -0.603735 -0.093303
v -4.085183 -0.136787 -0.073790
v -4.096122 -0.120279 -0.074894
v -4.101607 -0.147780 -0.075447
v -4.112545 -0.131273 -0.076550
v -4.083193 -0.136787 -0.093523
v -4.094131 -0.120280 -0.094626
v -4.099617 -0.147780 -0.095180
v -4.110555 -0.131274 -0.096283
v -2.297960 -0.007368 -0.262951
v -2.297309 0.012452 -0.263218
v -2.279626 -0.008071 -0.270482
v -2.278975 0.011749 -0.270749
v -2.290424 -0.007368 -0.244605
v -2.289773 0.012453 -0.244873
v -2.272090 -0.008071 -0.252136
v -2.271439 0.011749 -0.252403
v -2.819440 -0.000230 -0.225713
v -2.828532 0.017159 -0.222832
v -2.836017 -0.009768 -0.220461
v -2.845109 0.007621 -0.217579
v -2.825431 -0.000230 -0.244620
v -2.834524 0.017159 -0.241739
v -2.842008 -0.009768 -0.239367
v -2.851100 0.007621 -0.236486
v -5.538124 -0.309042 -0.207681
v -5.538455 -0.289212 -0.207763
v -5.518882 -0.308701 -0.202888
v -5.519213 -0.288871 -0.202970
v -5.542918 -0.309042 -0.188436
v -5.543249 -0.289212 -0.188518
v -5.523676 -0.308702 -0.183643
v -5.524007 -0.288871 -0.183725
v -2.946199 -0.027052 -0.173582
v -2.944515 -0.022723 -0.192863
v -2.946578 -0.007697 -0.169269
v -2.944893 -0.003369 -0.188551
v -2.965957 -0.027054 -0.175308
v -2.964272 -0.022725 -0.194590
v -2.966336 -0.007699 -0.170996
v -2.964651 -0.003370 -0.190277
v -2.326904 -0.042923 -0.266112
v -2.320450 -0.024334 -0.268591
v -2.344257 -0.036009 -0.259446
v -2.337803 -0.017420 -0.261925
v -2.334016 -0.042923 -0.284626
v -2.327562 -0.024334 -0.287105
v -2.351369 -0.036009 -0.277960
v -2.344915 -0.017420 -0.280439
v -2.826463 -0.023347 -0.244645
v -2.817822 -0.018130 -0.227573
v -2.828818 -0.004212 -0.249300
v -2.820177 0.001005 -0.232227
v -2.808768 -0.023347 -0.253602
v -2.800126 -0.018131 -0.236529
v -2.811123 -0.004212 -0.258256
v -2.802481 0.001004 -0.241184
v -4.583360 -0.204979 -0.121186
v -4.586236 -0.185406 -0.119779
v -4.600941 -0.208181 -0.112584
v -4.603818 -0.188608 -0.111177
v -4.592076 -0.204978 -0.139001
v -4.594953 -0.185406 -0.137594
v -4.609658 -0.208181 -0.130400
v -4.612535 -0.188608 -0.128992
v -3.437829 -0.072291 -0.155985
v -3.438577 -0.052475 -0.155606
v -3.455502 -0.073129 -0.147024
v -3.456249 -0.053314 -0.146644
v -3.446798 -0.072290 -0.173674
v -3.447546 -0.052475 -0.173295
v -3.464471 -0.073129 -0.164713
v -3.465219 -0.053314 -0.164333
v -1.451786 -0.019230 -0.275384
v -1.450954 0.000554 -0.276505
v -1.439994 -0.020626 -0.291269
v -1.439162 -0.000842 -0.292391
v -1.435861 -0.019229 -0.263563
v -1.435029 0.000555 -0.264684
v -1.424069 -0.020625 -0.279448
v -1.423237 -0.000841 -0.280569
v -1.760425 -0.020590 -0.264041
v -1.769197 -0.006698 -0.252932
v -1.768970 -0.034745 -0.253088
v -1.777742 -0.020853 -0.241978
v -1.776026 -0.020647 -0.276287
v -1.784798 -0.006755 -0.265177
v -1.784571 -0.034802 -0.265334
v -1.793343 -0.020910 -0.254224
v -2.112486 -0.010429 -0.275557
v -2.110873 0.009337 -0.275809
v -2.092814 -0.012058 -0.277485
v -2.091202 0.007707 -0.277736
v -2.110544 -0.010337 -0.255819
v -2.108931 0.009429 -0.256071
v -2.090872 -0.011966 -0.257747
v -2.089260 0.007800 -0.257999
v -3.821643 -0.134337 -0.094040
v -3.820351 -0.119212 -0.106804
v -3.820112 -0.147166 -0.109087
v -3.818820 -0.132041 -0.121851
v -3.801912 -0.134332 -0.092036
v -3.800619 -0.119208 -0.104800
v -3.800381 -0.147162 -0.107083
v -3.799088 -0.132037 -0.119847
v -4.897737 -0.217990 -0.155096
v -4.886048 -0.201967 -0.155013
v -4.881714 -0.229678 -0.154983
v -4.870026 -0.213655 -0.154900
v -4.897877 -0.217990 -0.135263
v -4.886189 -0.201967 -0.135180
v -4.881854 -0.229678 -0.135150
v -4.870167 -0.213655 -0.135067
v -5.881073 -0.369327 -0.165490
v -5.881139 -0.349637 -0.167868
v -5.880558 -0.366948 -0.145807
v -5.880623 -0.347259 -0.148184
v -5.900900 -0.369330 -0.164970
v -5.900965 -0.349640 -0.167348
v -5.900384 -0.366951 -0.145287
v -5.900450 -0.347261 -0.147665
v -6.474084 -0.629110 -0.082256
v -6.461739 -0.614759 -0.076341
v -6.461141 -0.642800 -0.076057
v -6.448795 -0.628448 -0.070142
v -6.482652 -0.629112 -0.064370
v -6.470307 -0.614760 -0.058455
v -6.469709 -0.642801 -0.058170
v -6.457364 -0.628450 -0.052255
v -6.079665 -0.474270 -0.132722
v -6.083605 -0.455118 -0.129402
v -6.065016 -0.469117 -0.145060
v -6.068957 -0.449966 -0.141741
v -6.066887 -0.474270 -0.117552
v -6.070828 -0.455118 -0.114233
v -6.052239 -0.469117 -0.129891
v -6.056180 -0.449965 -0.126572
v -1.956818 -0.018963 -0.278481
v -1.961964 0.000160 -0.277401
v -1.938152 -0.013706 -0.282637
v -1.943297 0.005418 -0.281557
v -1.952525 -0.018902 -0.259118
v -1.957670 0.000222 -0.258038
v -1.933859 -0.013644 -0.263274
v -1.939004 0.005479 -0.262194
v -1.306473 -0.044542 -0.292708
v -1.306894 -0.024714 -0.292800
v -1.287103 -0.044112 -0.288469
v -1.287524 -0.024283 -0.288561
v -1.310713 -0.044543 -0.273333
v -1.311134 -0.024714 -0.273425
v -1.291343 -0.044112 -0.269094
v -1.291764 -0.024284 -0.269186
v -4.988111 -0.258531 -0.172057
v -4.993899 -0.239735 -0.174614
v -4.970918 -0.252204 -0.164462
v -4.976706 -0.233407 -0.167019
v -4.996125 -0.258532 -0.153915
v -5.001913 -0.239735 -0.156472
v -4.978930 -0.252204 -0.146320
v -4.984719 -0.233408 -0.148877
v -2.949628 -0.042517 -0.196638
v -2.954135 -0.023299 -0.194716
v -2.931950 -0.037617 -0.204177
v -2.936458 -0.018399 -0.202255
v -2.941847 -0.042517 -0.178395
v -2.946355 -0.023299 -0.176472
v -2.924170 -0.037617 -0.185934
v -2.928677 -0.018399 -0.184012
v -3.725830 -0.106273 -0.128337
v -3.727261 -0.086501 -0.127759
v -3.744164 -0.107817 -0.120932
v -3.745595 -0.088044 -0.120353
v -3.733257 -0.106273 -0.146727
v -3.734689 -0.086500 -0.146148
v -3.751591 -0.107817 -0.139321
v -3.753023 -0.088044 -0.138743
v -2.890730 -0.041100 -0.197351
v -2.893930 -0.025454 -0.209112
v -2.886625 -0.028911 -0.182253
v -2.889826 -0.013265 -0.194014
v -2.909868 -0.041103 -0.192146
v -2.913068 -0.025457 -0.203907
v -2.905763 -0.028914 -0.177048
v -2.908964 -0.013268 -0.188809
v -0.141080 -0.034152 0.013111
v -0.142583 -0.014436 0.011574
v -0.154868 -0.036302 -0.000982
v -0.156371 -0.016585 -0.002519
v -0.126903 -0.034152 -0.000759
v -0.128406 -0.014436 -0.002295
v -0.140691 -0.036302 -0.014852
v -0.142194 -0.016586 -0.016389
v -6.701218 -0.689810 -0.075684
v -6.683488 -0.682556 -0.080823
v -6.708185 -0.671351 -0.073665
v -6.690455 -0.664098 -0.078803
v -6.706739 -0.689810 -0.094733
v -6.689009 -0.682556 -0.099872
v -6.713706 -0.671351 -0.092714
v -6.695977 -0.664097 -0.097852
v -0.888112 -0.027956 -0.195826
v -0.894284 -0.016569 -0.180806
v -0.892442 -0.044194 -0.185294
v -0.898614 -0.032807 -0.170274
v -0.906457 -0.027954 -0.203365
v -0.912628 -0.016567 -0.188345
v -0.910787 -0.044193 -0.192833
v -0.916958 -0.032806 -0.177813
v -1.028029 -0.036400 -0.194718
v -1.035040 -0.017958 -0.196742
v -1.045747 -0.043698 -0.199832
v -1.052758 -0.025256 -0.201856
v -1.022528 -0.036400 -0.213773
v -1.029540 -0.017959 -0.215797
v -1.040247 -0.043698 -0.218888
v -1.047258 -0.025256 -0.220911
v -4.829666 -0.224936 -0.161100
v -4.821353 -0.207343 -0.157260
v -4.813694 -0.234093 -0.153723
v -4.805382 -0.216500 -0.149883
v -4.837983 -0.224936 -0.143095
v -4.829670 -0.207344 -0.139255
v -4.822011 -0.234093 -0.135718
v -4.813699 -0.216500 -0.131878
v -6.393309 -0.597985 -0.079364
v -6.384425 -0.584129 -0.090430
v -6.384529 -0.612175 -0.090083
v -6.375645 -0.598320 -0.101149
v -6.377903 -0.597887 -0.066874
v -6.369019 -0.584032 -0.077940
v -6.369123 -0.612078 -0.077593
v -6.360240 -0.598223 -0.088658
v -0.973552 -0.028212 -0.208927
v -0.979265 -0.016305 -0.194131
v -0.977843 -0.044073 -0.197819
v -0.983556 -0.032165 -0.183023
v -0.992053 -0.028211 -0.216072
v -0.997766 -0.016303 -0.201276
v -0.996344 -0.044071 -0.204965
v -1.002057 -0.032164 -0.190169
v -6.475819 -0.622034 -0.063808
v -6.465806 -0.609140 -0.075070
v -6.484292 -0.606965 -0.054087
v -6.474278 -0.594071 -0.065349
v -6.490695 -0.621937 -0.076924
v -6.480683 -0.609043 -0.088186
v -6.499168 -0.606869 -0.067203
v -6.489155 -0.593974 -0.078465
v -0.646969 -0.053092 -0.189028
v -0.655576 -0.036158 -0.194730
v -0.632852 -0.042767 -0.179676
v -0.641460 -0.025833 -0.185378
v -0.657922 -0.053092 -0.172494
v -0.666530 -0.036158 -0.178196
v -0.643806 -0.042767 -0.163142
v -0.652413 -0.025834 -0.168844
v -2.102111 -0.016765 -0.265741
v -2.102196 0.003037 -0.266859
v -2.100536 -0.015643 -0.246002
v -2.100621 0.004158 -0.247120
v -2.121881 -0.016761 -0.264164
v -2.121966 0.003040 -0.265281
v -2.120306 -0.015640 -0.244425
v -2.120392 0.004162 -0.245543
v -4.308352 -0.186346 -0.118116
v -4.306548 -0.169357 -0.128190
v -4.311348 -0.176112 -0.101394
v -4.309544 -0.159123 -0.111467
v -4.327874 -0.186346 -0.121614
v -4.326070 -0.169357 -0.131687
v -4.330871 -0.176112 -0.104891
v -4.329065 -0.159123 -0.114965
v -4.416493 -0.207984 -0.134372
v -4.416154 -0.188155 -0.134177
v -4.399289 -0.208375 -0.124511
v -4.398950 -0.188546 -0.124317
v -4.426355 -0.207984 -0.117165
v -4.426017 -0.188155 -0.116970
v -4.409152 -0.208375 -0.107304
v -4.408813 -0.188546 -0.107110
v -4.068646 -0.177937 -0.097261
v -4.078047 -0.160526 -0.095897
v -4.051416 -0.168438 -0.099761
v -4.060817 -0.151028 -0.098397
v -4.065799 -0.177937 -0.077633
v -4.075199 -0.160526 -0.076269
v -4.048569 -0.168438 -0.080134
v -4.057968 -0.151028 -0.078770
v -0.916127 -0.053265 -0.176491
v -0.912698 -0.033805 -0.174789
v -0.933556 -0.049437 -0.185147
v -0.930127 -0.029977 -0.183444
v -0.907305 -0.053266 -0.194254
v -0.903877 -0.033805 -0.192552
v -0.924735 -0.049437 -0.202910
v -0.921306 -0.029977 -0.201208
v -5.578657 -0.288510 -0.149273
v -5.586812 -0.270828 -0.153041
v -5.594708 -0.297493 -0.156690
v -5.602863 -0.279811 -0.160458
v -5.570337 -0.288510 -0.167277
v -5.578492 -0.270828 -0.171045
v -5.586389 -0.297493 -0.174693
v -5.594543 -0.279811 -0.178462
v -6.055562 -0.468571 -0.183501
v -6.054842 -0.448767 -0.182701
v -6.042314 -0.469646 -0.168781
v -6.041594 -0.449843 -0.167981
v -6.070304 -0.468571 -0.170234
v -6.069583 -0.448767 -0.169434
v -6.057055 -0.469647 -0.155514
v -6.056336 -0.449843 -0.154714
v -3.092278 -0.044344 -0.171707
v -3.094926 -0.024783 -0.169783
v -3.076451 -0.041070 -0.183203
v -3.079100 -0.021509 -0.181279
v -3.080621 -0.044343 -0.155660
v -3.083270 -0.024782 -0.153737
v -3.064795 -0.041070 -0.167157
v -3.067444 -0.021509 -0.165233
v -4.183657 -0.154843 -0.103298
v -4.191740 -0.136831 -0.101414
v -4.201199 -0.163144 -0.099210
v -4.209283 -0.145132 -0.097326
v -4.188158 -0.154843 -0.122614
v -4.196242 -0.136831 -0.120729
v -4.205700 -0.163144 -0.118526
v -4.213784 -0.145132 -0.116641
v -6.413952 -0.642907 -0.110484
v -6.428729 -0.631575 -0.117311
v -6.403666 -0.626629 -0.105732
v -6.418442 -0.615298 -0.112558
v -6.422271 -0.642907 -0.092480
v -6.437047 -0.631576 -0.099307
v -6.411983 -0.626630 -0.087727
v -6.426761 -0.615298 -0.094554
v -3.689533 -0.108467 -0.119604
v -3.674953 -0.100465 -0.108799
v -3.683054 -0.126614 -0.114908
v -3.668474 -0.118612 -0.104104
v -3.701314 -0.108544 -0.103649
v -3.686734 -0.100543 -0.092844
v -3.694835 -0.126692 -0.098953
v -3.680254 -0.118690 -0.088149
v -1.324005 -0.019984 -0.246036
v -1.329174 -0.000839 -0.246379
v -1.343108 -0.025164 -0.247304
v -1.348277 -0.006020 -0.247647
v -1.322691 -0.019984 -0.265825
v -1.327861 -0.000839 -0.266169
v -1.341794 -0.025164 -0.267093
v -1.346963 -0.006020 -0.267437
v -0.202410 -0.051015 -0.009787
v -0.201158 -0.031295 -0.008082
v -0.214076 -0.048900 -0.025686
v -0.212824 -0.029180 -0.023981
v -0.186420 -0.051016 -0.021520
v -0.185168 -0.031296 -0.019816
v -0.198086 -0.048901 -0.037419
v -0.196834 -0.029180 -0.035715
v -5.928886 -0.383307 -0.145432
v -5.914478 -0.371001 -0.151290
v -5.940234 -0.367753 -0.140672
v -5.925826 -0.355448 -0.146530
v -5.936433 -0.383200 -0.163773
v -5.922025 -0.370895 -0.169631
v -5.947781 -0.367646 -0.159013
v -5.933372 -0.355341 -0.164871
v -3.887260 -0.142407 -0.095661
v -3.895189 -0.124286 -0.094206
v -3.869437 -0.134345 -0.098932
v -3.877366 -0.116225 -0.097477
v -3.883681 -0.142407 -0.076154
v -3.891610 -0.124286 -0.074699
v -3.865858 -0.134346 -0.079424
v -3.873787 -0.116225 -0.077969
v -6.415370 -0.623227 -0.075755
v -6.415693 -0.604145 -0.081150
v -6.413980 -0.617823 -0.056723
v -6.414303 -0.598740 -0.062118
v -6.435153 -0.623158 -0.074330
v -6.435474 -0.604076 -0.079725
v -6.433762 -0.617754 -0.055298
v -6.434084 -0.598671 -0.060693
v -3.097163 -0.021126 -0.173422
v -3.096757 -0.001299 -0.173676
v -3.080347 -0.021605 -0.183925
v -3.079941 -0.001777 -0.184179
v -3.086657 -0.021126 -0.156600
v -3.086250 -0.001298 -0.156854
v -3.069840 -0.021604 -0.167104
v -3.069434 -0.001777 -0.167358
v -0.673085 -0.042168 -0.191326
v -0.672964 -0.022335 -0.191326
v -0.653253 -0.042289 -0.191220
v -0.653131 -0.022457 -0.191220
v -0.673191 -0.042168 -0.171493
v -0.673070 -0.022335 -0.171493
v -0.653359 -0.042289 -0.171387
v -0.653237 -0.022456 -0.171387
v -2.574128 -0.004354 -0.232480
v -2.578797 0.010882 -0.220673
v -2.579731 -0.017051 -0.218312
v -2.584400 -0.001815 -0.206505
v -2.592571 -0.004353 -0.239774
v -2.597240 0.010883 -0.227967
v -2.598175 -0.017051 -0.225606
v -2.602844 -0.001814 -0.213799
v -3.697291 -0.115603 -0.101972
v -3.697580 -0.097396 -0.109830
v -3.697959 -0.123467 -0.120167
v -3.698248 -0.105260 -0.128026
v -3.677471 -0.115603 -0.102700
v -3.677760 -0.097396 -0.110558
v -3.678139 -0.123467 -0.120895
v -3.678428 -0.105259 -0.128753
v -3.445167 -0.064736 -0.124699
v -3.463077 -0.061614 -0.132627
v -3.442312 -0.045150 -0.123435
v -3.460222 -0.042028 -0.131363
v -3.453195 -0.064736 -0.106563
v -3.471105 -0.061614 -0.114491
v -3.450341 -0.045150 -0.105299
v -3.468250 -0.042028 -0.113227
v -1.674684 -0.047754 -0.310389
v -1.669418 -0.028659 -0.309397
v -1.655864 -0.053112 -0.307157
v -1.650598 -0.034017 -0.306165
v -1.678064 -0.047837 -0.290846
v -1.672798 -0.028742 -0.289855
v -1.659244 -0.053195 -0.287614
v -1.653978 -0.034100 -0.286623
v -4.296524 -0.164701 -0.098626
v -4.295990 -0.146279 -0.091296
v -4.297862 -0.157352 -0.116999
v -4.297328 -0.138931 -0.109669
v -4.276743 -0.164701 -0.100066
v -4.276210 -0.146279 -0.092737
v -4.278081 -0.157352 -0.118439
v -4.277548 -0.138931 -0.111109
v -3.059278 -0.009458 -0.185401
v -3.065786 0.009249 -0.184376
v -3.077757 -0.016046 -0.182490
v -3.084265 0.002661 -0.181465
v -3.062364 -0.009458 -0.204993
v -3.068872 0.009249 -0.203967
v -3.080843 -0.016046 -0.202082
v -3.087351 0.002661 -0.201056
v -5.869139 -0.406540 -0.167690
v -5.880751 -0.390837 -0.164236
v -5.854088 -0.394426 -0.172167
v -5.865699 -0.378722 -0.168713
v -5.863484 -0.406540 -0.148680
v -5.875096 -0.390836 -0.145226
v -5.848433 -0.394425 -0.153158
v -5.860044 -0.378722 -0.149704
v -6.868457 -0.722127 -0.046770
v -6.872996 -0.702959 -0.044459
v -6.851377 -0.717032 -0.055468
v -6.855916 -0.697865 -0.053157
v -6.859457 -0.722126 -0.029096
v -6.863997 -0.702959 -0.026785
v -6.842377 -0.717032 -0.037794
v -6.846916 -0.697864 -0.035483
v -0.476012 -0.042226 -0.153532
v -0.471408 -0.023292 -0.149837
v -0.461245 -0.048130 -0.141682
v -0.456641 -0.029196 -0.137986
v -0.488426 -0.042226 -0.138064
v -0.483821 -0.023292 -0.134369
v -0.473659 -0.048130 -0.126214
v -0.469054 -0.029196 -0.122518
v -0.829478 -0.049132 -0.159116
v -0.833147 -0.029747 -0.161140
v -0.846453 -0.053322 -0.168478
v -0.850122 -0.033936 -0.170502
v -0.819900 -0.049132 -0.176483
v -0.823568 -0.029747 -0.178506
v -0.836874 -0.053322 -0.185845
v -0.840543 -0.033936 -0.187869
v -1.564096 -0.042516 -0.259195
v -1.569057 -0.027604 -0.271293
v -1.558437 -0.029439 -0.245398
v -1.563398 -0.014528 -0.257497
v -1.582445 -0.042515 -0.251669
v -1.587407 -0.027604 -0.263767
v -1.576787 -0.029439 -0.237872
v -1.581748 -0.014527 -0.249971
v -2.036780 -0.020577 -0.300770
v -2.037263 -0.000752 -0.300514
v -2.054300 -0.021123 -0.291490
v -2.054782 -0.001298 -0.291234
v -2.046063 -0.020577 -0.318296
v -2.046546 -0.000751 -0.318040
v -2.063583 -0.021123 -0.309017
v -2.064065 -0.001298 -0.308761
v -6.902309 -0.733795 -0.057392
v -6.906423 -0.714428 -0.056232
v -6.883669 -0.729520 -0.062651
v -6.887784 -0.710153 -0.061491
v -6.896924 -0.733794 -0.038304
v -6.901038 -0.714428 -0.037144
v -6.878284 -0.729520 -0.043563
v -6.882398 -0.710152 -0.042403
v -4.459337 -0.198800 -0.071271
v -4.463091 -0.179364 -0.072486
v -4.477829 -0.202746 -0.077255
v -4.481584 -0.183310 -0.078471
v -4.453230 -0.198800 -0.090140
v -4.456985 -0.179364 -0.091355
v -4.471722 -0.202746 -0.096125
v -4.475476 -0.183310 -0.097340
v -1.762681 -0.041289 -0.299857
v -1.761857 -0.030663 -0.316583
v -1.763205 -0.024543 -0.289244
v -1.762381 -0.013917 -0.305970
v -1.782490 -0.041290 -0.300834
v -1.781666 -0.030663 -0.317559
v -1.783014 -0.024544 -0.290220
v -1.782190 -0.013917 -0.306946
v -4.325835 -0.175653 -0.067898
v -4.334954 -0.158300 -0.070908
v -4.342315 -0.185256 -0.073336
v -4.351433 -0.167903 -0.076346
v -4.319620 -0.175653 -0.086732
v -4.328739 -0.158300 -0.089742
v -4.336099 -0.185256 -0.092170
v -4.345218 -0.167903 -0.095180
v -1.624483 -0.047811 -0.254378
v -1.620117 -0.029396 -0.248444
v -1.635393 -0.040444 -0.269212
v -1.631028 -0.022030 -0.263278
v -1.608506 -0.047811 -0.266130
v -1.604141 -0.029397 -0.260196
v -1.619416 -0.040445 -0.280963
v -1.615051 -0.022030 -0.275030
v -5.164804 -0.276888 -0.132395
v -5.155292 -0.259492 -0.131872
v -5.182173 -0.267361 -0.133351
v -5.172660 -0.249966 -0.132828
v -5.163713 -0.276888 -0.152198
v -5.154202 -0.259492 -0.151675
v -5.181082 -0.267361 -0.153154
v -5.171571 -0.249966 -0.152631
v -3.008581 -0.050120 -0.206680
v -3.010038 -0.030342 -0.206438
v -2.989071 -0.048643 -0.209922
v -2.990528 -0.028865 -0.209680
v -3.005331 -0.050120 -0.187115
v -3.006788 -0.030342 -0.186873
v -2.985820 -0.048643 -0.190357
v -2.987278 -0.028865 -0.190115
v -3.038882 -0.042584 -0.180336
v -3.042048 -0.023104 -0.178371
v -3.022334 -0.038859 -0.190612
v -3.025498 -0.019379 -0.188647
v -3.028420 -0.042584 -0.163487
v -3.031585 -0.023104 -0.161522
v -3.011871 -0.038858 -0.173764
v -3.015036 -0.019378 -0.171798
v -3.694111 -0.082163 -0.103437
v -3.690066 -0.065670 -0.093192
v -3.700168 -0.071148 -0.118778
v -3.696124 -0.054655 -0.108532
v -3.675664 -0.082163 -0.110721
v -3.671619 -0.065670 -0.100475
v -3.681721 -0.071148 -0.126061
v -3.677676 -0.054655 -0.115816
v -4.789026 -0.216529 -0.129063
v -4.796878 -0.198317 -0.129157
v -4.807237 -0.224382 -0.129280
v -4.815089 -0.206169 -0.129374
v -4.788790 -0.216529 -0.148895
v -4.796642 -0.198317 -0.148988
v -4.807000 -0.224381 -0.149112
v -4.814853 -0.206169 -0.149206
v -3.619890 -0.078032 -0.109002
v -3.612985 -0.072432 -0.091272
v -3.621923 -0.059005 -0.114219
v -3.615018 -0.053406 -0.096490
v -3.601409 -0.078031 -0.116199
v -3.594504 -0.072431 -0.098470
v -3.603442 -0.059004 -0.121417
v -3.596537 -0.053405 -0.103688
v -0.128644 -0.030879 -0.055334
v -0.126967 -0.011168 -0.053918
v -0.113582 -0.033074 -0.042618
v -0.111906 -0.013363 -0.041202
v -0.141438 -0.030880 -0.040180
v -0.139762 -0.011168 -0.038764
v -0.126377 -0.033075 -0.027464
v -0.124700 -0.013363 -0.026048
v -4.411694 -0.208761 -0.124723
v -4.409595 -0.194415 -0.111190
v -4.413892 -0.195066 -0.138900
v -4.411794 -0.180720 -0.125367
v -4.392095 -0.208761 -0.127762
v -4.389997 -0.194414 -0.114229
v -4.394293 -0.195066 -0.141939
v -4.392195 -0.180720 -0.128406
v -0.414676 -0.023704 -0.074208
v -0.420327 -0.005244 -0.078749
v -0.429066 -0.030954 -0.085772
v -0.434717 -0.012494 -0.090314
v -0.402252 -0.023705 -0.089667
v -0.407903 -0.005244 -0.094209
v -0.416642 -0.030955 -0.101231
v -0.422293 -0.012494 -0.105773
v -5.090253 -0.276979 -0.136368
v -5.084059 -0.258149 -0.135733
v -5.108984 -0.270752 -0.138291
v -5.102790 -0.251922 -0.137655
v -5.088228 -0.276979 -0.156098
v -5.082034 -0.258149 -0.155462
v -5.106960 -0.270752 -0.158021
v -5.100765 -0.251922 -0.157385
v -5.360619 -0.285664 -0.140133
v -5.361092 -0.265837 -0.140356
v -5.378548 -0.286187 -0.148596
v -5.379021 -0.266360 -0.148820
v -5.352153 -0.285664 -0.158068
v -5.352625 -0.265838 -0.158291
v -5.370081 -0.286187 -0.166532
v -5.370554 -0.266360 -0.166755
v -5.506602 -0.309715 -0.173071
v -5.502701 -0.290431 -0.175574
v -5.490370 -0.314351 -0.183480
v -5.486468 -0.295067 -0.185983
v -5.495897 -0.309714 -0.156376
v -5.491995 -0.290430 -0.158879
v -5.479664 -0.314349 -0.166785
v -5.475762 -0.295066 -0.169288
v -1.373153 -0.027458 -0.239697
v -1.376633 -0.007937 -0.240130
v -1.392525 -0.030963 -0.242107
v -1.396004 -0.011443 -0.242540
v -1.370705 -0.027458 -0.259378
v -1.374184 -0.007937 -0.259811
v -1.390076 -0.030964 -0.261789
v -1.393555 -0.011443 -0.262222
v -6.819064 -0.691730 -0.068999
v -6.819109 -0.673595 -0.077028
v -6.819166 -0.699760 -0.087133
v -6.819211 -0.681624 -0.095163
v -6.799231 -0.691730 -0.069110
v -6.799277 -0.673595 -0.077139
v -6.799333 -0.699759 -0.087245
v -6.799378 -0.681624 -0.095274
v -6.775407 -0.712168 -0.051472
v -6.787367 -0.696935 -0.047196
v -6.761065 -0.699466 -0.056599
v -6.773025 -0.684234 -0.052324
v -6.768732 -0.712168 -0.032796
v -6.780692 -0.696935 -0.028521
v -6.754387 -0.699466 -0.037924
v -6.766348 -0.684233 -0.033648
v -5.506689 -0.304175 -0.186165
v -5.519430 -0.289018 -0.185037
v -5.521795 -0.316966 -0.184914
v -5.534535 -0.301809 -0.183786
v -5.508373 -0.304119 -0.205927
v -5.521114 -0.288962 -0.204798
v -5.523479 -0.316910 -0.204676
v -5.536220 -0.301752 -0.203547
v -3.071212 -0.018175 -0.208968
v -3.065392 -0.004948 -0.195384
v -3.076397 -0.003397 -0.221136
v -3.070578 0.009830 -0.207553
v -3.052974 -0.018194 -0.216762
v -3.047155 -0.004967 -0.203179
v -3.058160 -0.003416 -0.228931
v -3.052341 0.009811 -0.215347
v -6.279187 -0.551403 -0.109900
v -6.268080 -0.535735 -0.104949
v -6.264881 -0.563563 -0.103511
v -6.253774 -0.547896 -0.098560
v -6.287269 -0.551396 -0.091789
v -6.276163 -0.535728 -0.086838
v -6.272964 -0.563557 -0.085400
v -6.261857 -0.547889 -0.080449
v -1.512433 -0.046142 -0.263390
v -1.508207 -0.029965 -0.252722
v -1.506555 -0.057616 -0.248318
v -1.502330 -0.041439 -0.237651
v -1.530898 -0.046092 -0.256151
v -1.526672 -0.029915 -0.245483
v -1.525020 -0.057567 -0.241080
v -1.520794 -0.041390 -0.230412
v -0.060058 -0.053772 -0.024241
v -0.066401 -0.035240 -0.027355
v -0.043424 -0.046707 -0.016073
v -0.049766 -0.028175 -0.019187
v -0.068800 -0.053772 -0.006438
v -0.075142 -0.035240 -0.009552
v -0.052165 -0.046707 0.001729
v -0.058507 -0.028175 -0.001385
v -3.557693 -0.069750 -0.140284
v -3.562438 -0.050550 -0.138802
v -3.576020 -0.074722 -0.134564
v -3.580766 -0.055522 -0.133082
v -3.563601 -0.069750 -0.159216
v -3.568347 -0.050550 -0.157735
v -3.581929 -0.074722 -0.153496
v -3.586675 -0.055522 -0.152014
v -1.151102 -0.041667 -0.205917
v -1.157189 -0.025191 -0.215127
v -1.160186 -0.052707 -0.219662
v -1.166274 -0.036231 -0.228873
v -1.134556 -0.041667 -0.216852
v -1.140643 -0.025191 -0.226063
v -1.143640 -0.052707 -0.230598
v -1.149728 -0.036231 -0.239808
v -2.819440 -0.000230 -0.225713
v -2.828532 0.017159 -0.222832
v -2.836017 -0.009768 -0.220461
v -2.845109 0.007621 -0.217579
v -2.825431 -0.000230 -0.244620
v -2.834524 0.017159 -0.241739
v -2.842008 -0.009768 -0.239367
v -2.851100 0.007621 -0.236486
v -5.917037 -0.391151 -0.159257
v -5.907843 -0.375352 -0.151563
v -5.904927 -0.403140 -0.149110
v -5.895733 -0.387341 -0.141416
v -5.929771 -0.391146 -0.144053
v -5.920577 -0.375347 -0.136358
v -5.917661 -0.403135 -0.133906
v -5.908467 -0.387336 -0.126211
v -3.638369 -0.108771 -0.147091
v -3.647554 -0.091376 -0.149620
v -3.621599 -0.099244 -0.142471
v -3.630784 -0.081849 -0.145001
v -3.643636 -0.108771 -0.127969
v -3.652821 -0.091376 -0.130499
v -3.626865 -0.099244 -0.123350
v -3.636050 -0.081849 -0.125880
v -6.132295 -0.487814 -0.156284
v -6.119489 -0.473500 -0.151335
v -6.145645 -0.474085 -0.161445
v -6.132839 -0.459772 -0.156497
v -6.125144 -0.487815 -0.174783
v -6.112339 -0.473502 -0.169835
v -6.138494 -0.474087 -0.179945
v -6.125689 -0.459773 -0.174996
v -3.530127 -0.067477 -0.166742
v -3.513571 -0.061005 -0.157947
v -3.524412 -0.086225 -0.163705
v -3.507855 -0.079752 -0.154911
v -3.539431 -0.067477 -0.149227
v -3.522875 -0.061005 -0.140432
v -3.533716 -0.086224 -0.146190
v -3.517159 -0.079752 -0.137395
v -4.589325 -0.219155 -0.079578
v -4.592860 -0.199642 -0.079857
v -4.608778 -0.222701 -0.081113
v -4.612312 -0.203187 -0.081392
v -4.587766 -0.219155 -0.099350
v -4.591300 -0.199642 -0.099629
v -4.607219 -0.222701 -0.100885
v -4.610753 -0.203187 -0.101163
v -0.033060 -0.026639 0.030172
v -0.027495 -0.022876 0.048832
v -0.034135 -0.007166 0.026565
v -0.028569 -0.003403 0.045225
v -0.014055 -0.026640 0.024503
v -0.008489 -0.022877 0.043164
v -0.015129 -0.007167 0.020897
v -0.009563 -0.003404 0.039557
v -2.367839 -0.016004 -0.254146
v -2.367048 0.003811 -0.254422
v -2.349129 -0.016842 -0.260671
v -2.348338 0.002973 -0.260948
v -2.361308 -0.016004 -0.235419
v -2.360517 0.003812 -0.235695
v -2.342598 -0.016842 -0.241945
v -2.341806 0.002973 -0.242221
v -5.360890 -0.291742 -0.188224
v -5.360620 -0.274255 -0.178871
v -5.360382 -0.301099 -0.170745
v -5.360111 -0.283612 -0.161391
v -5.380715 -0.291743 -0.187649
v -5.380445 -0.274256 -0.178295
v -5.380207 -0.301101 -0.170169
v -5.379936 -0.283614 -0.160815
v -6.818033 -0.696963 -0.045057
v -6.819516 -0.678463 -0.038064
v -6.814197 -0.689815 -0.063155
v -6.815679 -0.671315 -0.056162
v -6.798631 -0.696963 -0.040944
v -6.800114 -0.678463 -0.033952
v -6.794796 -0.689815 -0.059042
v -6.796278 -0.671315 -0.052050
v -1.910016 -0.016790 -0.316672
v -1.911239 0.002997 -0.317244
v -1.892096 -0.015439 -0.308281
v -1.893319 0.004348 -0.308854
v -1.918426 -0.016790 -0.298710
v -1.919649 0.002997 -0.299282
v -1.900506 -0.015439 -0.290319
v -1.901729 0.004348 -0.290892
v -2.798992 -0.037757 -0.215735
v -2.800502 -0.018000 -0.214888
v -2.781758 -0.036026 -0.225396
v -2.783268 -0.016268 -0.224550
v -2.789294 -0.037757 -0.198435
v -2.790804 -0.017999 -0.197588
v -2.772060 -0.036026 -0.208096
v -2.773570 -0.016269 -0.207249
v -3.010841 -0.008682 -0.191210
v -3.008017 0.008634 -0.181960
v -3.015887 0.000990 -0.207774
v -3.013063 0.018305 -0.198524
v -2.991869 -0.008687 -0.196992
v -2.989045 0.008628 -0.187743
v -2.996915 0.000984 -0.213556
v -2.994091 0.018300 -0.204306
v -0.765609 -0.021864 -0.194778
v -0.754192 -0.005745 -0.196561
v -0.749683 -0.033420 -0.197264
v -0.738266 -0.017301 -0.199047
v -0.762550 -0.021864 -0.175182
v -0.751132 -0.005745 -0.176965
v -0.746624 -0.033420 -0.177668
v -0.735206 -0.017301 -0.179451
v -0.628888 -0.047513 -0.117527
v -0.628793 -0.027680 -0.117448
v -0.644105 -0.047389 -0.130246
v -0.644010 -0.027557 -0.130167
v -0.616169 -0.047513 -0.132744
v -0.616073 -0.027681 -0.132665
v -0.631386 -0.047390 -0.145463
v -0.631290 -0.027557 -0.145384
v -1.639565 -0.045818 -0.253877
v -1.634639 -0.027281 -0.248832
v -1.652514 -0.038768 -0.267141
v -1.647588 -0.020230 -0.262097
v -1.625373 -0.045819 -0.267731
v -1.620447 -0.027282 -0.262687
v -1.638323 -0.038769 -0.280996
v -1.633397 -0.020231 -0.275952
v -1.625648 -0.058634 -0.267223
v -1.616188 -0.043812 -0.258048
v -1.636287 -0.045455 -0.277542
v -1.626827 -0.030634 -0.268367
v -1.611840 -0.058634 -0.281459
v -1.602380 -0.043813 -0.272284
v -1.622479 -0.045456 -0.291779
v -1.613019 -0.030634 -0.282604
v -1.422699 -0.028270 -0.302378
v -1.422084 -0.008458 -0.301681
v -1.409580 -0.029199 -0.287533
v -1.408965 -0.009388 -0.286836
v -1.437561 -0.028270 -0.289245
v -1.436945 -0.008459 -0.288548
v -1.424442 -0.029200 -0.274400
v -1.423826 -0.009389 -0.273703
v -0.247362 -0.024967 -0.084774
v -0.243236 -0.005682 -0.082670
v -0.230181 -0.029598 -0.076013
v -0.226057 -0.010312 -0.073909
v -0.256371 -0.024967 -0.067105
v -0.252246 -0.005682 -0.065001
v -0.239192 -0.029598 -0.058344
v -0.235066 -0.010313 -0.056241
v -6.279648 -0.532961 -0.130400
v -6.289062 -0.519493 -0.119294
v -6.288357 -0.547520 -0.120126
v -6.297770 -0.534052 -0.109020
v -6.294778 -0.532960 -0.143224
v -6.304192 -0.519492 -0.132117
v -6.303486 -0.547520 -0.132950
v -6.312900 -0.534052 -0.121843
v -4.106286 -0.152116 -0.110407
v -4.113296 -0.133729 -0.107928
v -4.123621 -0.159551 -0.104278
v -4.130631 -0.141165 -0.101799
v -4.112897 -0.152115 -0.129106
v -4.119907 -0.133729 -0.126627
v -4.130232 -0.159551 -0.122977
v -4.137242 -0.141164 -0.120498
v -4.885739 -0.259280 -0.128293
v -4.885265 -0.239453 -0.128478
v -4.867260 -0.259789 -0.135478
v -4.866786 -0.239962 -0.135662
v -4.878552 -0.259280 -0.109808
v -4.878078 -0.239453 -0.109993
v -4.860073 -0.259788 -0.116993
v -4.859599 -0.239962 -0.117177
v -1.787783 -0.016145 -0.317087
v -1.785400 0.003468 -0.315349
v -1.771936 -0.019095 -0.305532
v -1.769552 0.000518 -0.303794
v -1.799468 -0.016145 -0.301062
v -1.797084 0.003467 -0.299323
v -1.783620 -0.019095 -0.289507
v -1.781237 0.000517 -0.287768
v -6.840831 -0.722955 -0.079856
v -6.837840 -0.709866 -0.065259
v -6.843459 -0.708054 -0.092679
v -6.840468 -0.694966 -0.078081
v -6.821401 -0.722955 -0.083837
v -6.818410 -0.709866 -0.069240
v -6.824029 -0.708054 -0.096660
v -6.821039 -0.694965 -0.082062
v -2.600951 -0.022790 -0.256789
v -2.592556 -0.004821 -0.256749
v -2.618920 -0.014394 -0.256823
v -2.610525 0.003574 -0.256783
v -2.600904 -0.022768 -0.276622
v -2.592509 -0.004799 -0.276582
v -2.618873 -0.014372 -0.276656
v -2.610477 0.003596 -0.276616
v -2.236033 -0.014625 -0.288312
v -2.234654 0.005155 -0.288746
v -2.254900 -0.013180 -0.282372
v -2.253522 0.006600 -0.282806
v -2.241989 -0.014625 -0.307230
v -2.240611 0.005155 -0.307664
v -2.260857 -0.013180 -0.301289
v -2.259478 0.006600 -0.301723
v -1.985630 -0.018573 -0.276288
v -1.978157 -0.000208 -0.276748
v -1.967299 -0.026061 -0.277416
v -1.959826 -0.007695 -0.277875
v -1.984413 -0.018573 -0.256492
v -1.976939 -0.000208 -0.256952
v -1.966082 -0.026060 -0.257620
v -1.958608 -0.007695 -0.258080
v -0.210113 -0.044755 -0.080259
v -0.210932 -0.024947 -0.080839
v -0.193954 -0.043752 -0.068805
v -0.194772 -0.023944 -0.069385
v -0.221582 -0.044755 -0.064078
v -0.222401 -0.024948 -0.064658
v -0.205422 -0.043752 -0.052624
v -0.206241 -0.023944 -0.053204
v -2.698304 -0.009298 -0.224552
v -2.696447 0.010439 -0.225148
v -2.679509 -0.011248 -0.230575
v -2.677652 0.008489 -0.231171
v -2.692252 -0.009297 -0.205665
v -2.690394 0.010439 -0.206261
v -2.673456 -0.011248 -0.211688
v -2.671599 0.008489 -0.212284
v -5.128553 -0.270833 -0.182099
v -5.135117 -0.252397 -0.185322
v -5.112005 -0.263520 -0.173971
v -5.118570 -0.245084 -0.177195
v -5.137296 -0.270833 -0.164297
v -5.143860 -0.252398 -0.167521
v -5.120749 -0.263520 -0.156170
v -5.127313 -0.245084 -0.159393
v -6.739589 -0.689267 -0.083663
v -6.732941 -0.676232 -0.070274
v -6.745326 -0.674317 -0.095366
v -6.738678 -0.661283 -0.081977
v -6.721806 -0.689316 -0.092444
v -6.715158 -0.676282 -0.079055
v -6.727542 -0.674367 -0.104147
v -6.720894 -0.661333 -0.090758
v -6.099582 -0.474196 -0.133952
v -6.085564 -0.460779 -0.138051
v -6.086704 -0.488802 -0.137718
v -6.072686 -0.475385 -0.141818
v -6.094016 -0.474196 -0.114916
v -6.079997 -0.460779 -0.119016
v -6.081138 -0.488802 -0.118682
v -6.067119 -0.475385 -0.122782
v -1.700357 -0.050000 -0.262481
v -1.700274 -0.030391 -0.259505
v -1.700901 -0.047022 -0.282082
v -1.700818 -0.027414 -0.279106
v -1.680531 -0.050000 -0.263032
v -1.680448 -0.030392 -0.260055
v -1.681075 -0.047023 -0.282633
v -1.680992 -0.027414 -0.279656
v -4.722600 -0.215087 -0.094820
v -4.728613 -0.196188 -0.094866
v -4.741499 -0.221100 -0.094963
v -4.747512 -0.202201 -0.095009
v -4.722449 -0.215087 -0.114652
v -4.728462 -0.196188 -0.114698
v -4.741348 -0.221101 -0.114796
v -4.747361 -0.202201 -0.114842
v -4.487340 -0.189250 -0.109794
v -4.494811 -0.171067 -0.107163
v -4.504490 -0.197170 -0.103753
v -4.511960 -0.178988 -0.101121
v -4.493929 -0.189249 -0.128501
v -4.501400 -0.171067 -0.125869
v -4.511079 -0.197170 -0.122460
v -4.518550 -0.178988 -0.119828
v -3.876868 -0.117334 -0.115431
v -3.881825 -0.098170 -0.114190
v -3.895458 -0.122444 -0.110779
v -3.900416 -0.103280 -0.109538
v -3.881683 -0.117334 -0.134671
v -3.886641 -0.098170 -0.133430
v -3.900274 -0.122444 -0.130018
v -3.905231 -0.103280 -0.128777
v -0.399891 -0.025382 -0.072135
v -0.401299 -0.005662 -0.073703
v -0.413064 -0.027490 -0.086811
v -0.414472 -0.007770 -0.088379
v -0.385131 -0.025382 -0.085383
v -0.386540 -0.005661 -0.086952
v -0.398304 -0.027490 -0.100059
v -0.399713 -0.007769 -0.101627
v -3.341020 -0.059629 -0.141895
v -3.344138 -0.040060 -0.141054
v -3.322128 -0.056400 -0.146994
v -3.325245 -0.036831 -0.146153
v -3.335852 -0.059628 -0.122747
v -3.338970 -0.040060 -0.121906
v -3.316960 -0.056399 -0.127846
v -3.320078 -0.036831 -0.127005
v -0.735558 -0.040905 -0.190108
v -0.734870 -0.027237 -0.204463
v -0.734806 -0.055277 -0.203755
v -0.734117 -0.041609 -0.218110
v -0.715751 -0.040834 -0.189091
v -0.715063 -0.027166 -0.203446
v -0.714999 -0.055205 -0.202738
v -0.714311 -0.041538 -0.217093
v -0.929652 -0.030360 -0.239414
v -0.926402 -0.010926 -0.237161
v -0.913677 -0.034315 -0.228345
v -0.910426 -0.014881 -0.226093
v -0.940947 -0.030361 -0.223111
v -0.937697 -0.010926 -0.220859
v -0.924972 -0.034316 -0.212043
v -0.921722 -0.014881 -0.209790
v -1.935251 -0.007166 -0.287400
v -1.935155 0.011993 -0.282272
v -1.934890 -0.012295 -0.268245
v -1.934793 0.006863 -0.263117
v -1.955081 -0.007166 -0.287026
v -1.954985 0.011992 -0.281897
v -1.954719 -0.012295 -0.267871
v -1.954623 0.006863 -0.262742
v -1.239709 -0.066025 -0.238043
v -1.234451 -0.046979 -0.236321
v -1.257808 -0.060491 -0.243973
v -1.252550 -0.041446 -0.242250
v -1.233535 -0.066025 -0.256890
v -1.228276 -0.046980 -0.255168
v -1.251634 -0.060492 -0.262820
v -1.246375 -0.041446 -0.261098
v -0.006178 -0.008765 0.035699
v -0.012563 0.009536 0.031497
v -0.021466 -0.016409 0.025639
v -0.027851 0.001892 0.021438
v 0.004724 -0.008766 0.019131
v -0.001661 0.009536 0.014929
v -0.010564 -0.016409 0.009071
v -0.016949 0.001892 0.004870
v -5.850415 -0.395860 -0.164668
v -5.859227 -0.378574 -0.160558
v -5.834749 -0.386136 -0.171976
v -5.843562 -0.368850 -0.167866
v -5.842030 -0.395860 -0.146695
v -5.850842 -0.378574 -0.142584
v -5.826365 -0.386136 -0.154003
v -5.835177 -0.368850 -0.149892
v -2.061711 -0.019401 -0.268265
v -2.060746 0.000400 -0.268846
v -2.044752 -0.020528 -0.278486
v -2.043787 -0.000727 -0.279068
v -2.051474 -0.019401 -0.251278
v -2.050509 0.000400 -0.251860
v -2.034514 -0.020528 -0.261499
v -2.033550 -0.000727 -0.262081
v -5.121982 -0.269625 -0.124125
v -5.117954 -0.250339 -0.121856
v -5.138784 -0.265004 -0.133594
v -5.134758 -0.245717 -0.131325
v -5.112245 -0.269626 -0.141404
v -5.108218 -0.250339 -0.139135
v -5.129047 -0.265004 -0.150872
v -5.125021 -0.245717 -0.148604
v -0.206105 -0.063061 -0.060645
v -0.214649 -0.045266 -0.062563
v -0.188742 -0.054305 -0.056747
v -0.197286 -0.036509 -0.058665
v -0.210450 -0.063061 -0.041294
v -0.218993 -0.045266 -0.043212
v -0.193087 -0.054305 -0.037395
v -0.201630 -0.036509 -0.039314
v -3.810121 -0.119080 -0.097543
v -3.815290 -0.099936 -0.097145
v -3.791034 -0.113896 -0.099013
v -3.796203 -0.094752 -0.098615
v -3.808598 -0.119080 -0.077768
v -3.813767 -0.099937 -0.077370
v -3.789511 -0.113896 -0.079238
v -3.794680 -0.094752 -0.078840
v -6.173367 -0.506039 -0.107642
v -6.169150 -0.489827 -0.118259
v -6.179208 -0.494616 -0.092518
v -6.174990 -0.478403 -0.103135
v -6.191846 -0.505950 -0.114845
v -6.187629 -0.489738 -0.125462
v -6.197687 -0.494525 -0.099721
v -6.193469 -0.478313 -0.110338
v -6.523128 -0.670171 -0.060347
v -6.520864 -0.653369 -0.070638
v -6.526742 -0.659634 -0.043938
v -6.524479 -0.642832 -0.054230
v -6.542497 -0.670174 -0.064612
v -6.540233 -0.653372 -0.074903
v -6.546112 -0.659636 -0.048203
v -6.543848 -0.642834 -0.058494
v -4.059587 -0.131156 -0.095393
v -4.057459 -0.113713 -0.086196
v -4.063520 -0.121716 -0.112386
v -4.061392 -0.104274 -0.103190
v -4.040265 -0.131156 -0.099865
v -4.038136 -0.113714 -0.090669
v -4.044198 -0.121716 -0.116859
v -4.042069 -0.104274 -0.107662
v -4.363313 -0.220149 -0.115463
v -4.371888 -0.202560 -0.118698
v -4.346856 -0.210984 -0.109255
v -4.355431 -0.193396 -0.112490
v -4.370313 -0.220149 -0.096907
v -4.378888 -0.202561 -0.100141
v -4.353856 -0.210985 -0.090699
v -4.362431 -0.193396 -0.093933
v -1.124121 -0.022798 -0.241980
v -1.115861 -0.004949 -0.239427
v -1.107068 -0.031444 -0.236708
v -1.098807 -0.013595 -0.234155
v -1.129979 -0.022798 -0.223032
v -1.121718 -0.004949 -0.220478
v -1.112926 -0.031444 -0.217760
v -1.104665 -0.013595 -0.215207
v -2.535116 -0.001331 -0.254594
v -2.535422 0.018499 -0.254548
v -2.554730 -0.001641 -0.251670
v -2.555036 0.018190 -0.251624
v -2.538041 -0.001331 -0.274210
v -2.538347 0.018499 -0.274165
v -2.557655 -0.001640 -0.271286
v -2.557960 0.018190 -0.271240
v -2.957838 -0.029758 -0.215098
v -2.960007 -0.013634 -0.226441
v -2.960848 -0.041306 -0.230938
v -2.963017 -0.025182 -0.242281
v -2.938355 -0.029747 -0.218808
v -2.940524 -0.013622 -0.230151
v -2.941365 -0.041295 -0.234649
v -2.943534 -0.025171 -0.245992
v -6.085864 -0.466326 -0.166079
v -6.096731 -0.451763 -0.158132
v -6.097620 -0.479789 -0.157482
v -6.108487 -0.465226 -0.149536
v -6.097570 -0.466327 -0.182088
v -6.108438 -0.451762 -0.174141
v -6.109327 -0.479789 -0.173492
v -6.120194 -0.465225 -0.165545
v -6.257834 -0.526121 -0.098951
v -6.270237 -0.510715 -0.100421
v -6.273133 -0.538611 -0.100765
v -6.285536 -0.523205 -0.102235
v -6.255499 -0.526121 -0.118646
v -6.267902 -0.510715 -0.120117
v -6.270798 -0.538611 -0.120460
v -6.283201 -0.523205 -0.121930
v -1.133256 -0.028953 -0.271312
v -1.126357 -0.010622 -0.268190
v -1.116555 -0.036525 -0.263757
v -1.109656 -0.018194 -0.260635
v -1.141430 -0.028953 -0.253241
v -1.134531 -0.010622 -0.250120
v -1.124729 -0.036525 -0.245686
v -1.117830 -0.018194 -0.242565
v -2.798871 -0.012557 -0.213962
v -2.791213 -0.003550 -0.198038
v -2.794973 -0.030227 -0.205842
v -2.787315 -0.021219 -0.189918
v -2.816746 -0.012551 -0.205369
v -2.809088 -0.003543 -0.189446
v -2.812848 -0.030221 -0.197249
v -2.805190 -0.021213 -0.181325
v -6.649734 -0.703171 -0.049393
v -6.648927 -0.686591 -0.060247
v -6.650956 -0.692286 -0.032858
v -6.650149 -0.675706 -0.043712
v -6.669513 -0.703167 -0.050857
v -6.668706 -0.686587 -0.061711
v -6.670735 -0.692283 -0.034322
v -6.669928 -0.675703 -0.045176
v -5.940376 -0.400840 -0.156837
v -5.930366 -0.385270 -0.149714
v -5.927695 -0.413125 -0.147802
v -5.917686 -0.397555 -0.140679
v -5.951881 -0.400834 -0.140682
v -5.941872 -0.385264 -0.133559
v -5.939201 -0.413119 -0.131647
v -5.929192 -0.397549 -0.124524
v -3.642864 -0.071758 -0.130006
v -3.651060 -0.054279 -0.125459
v -3.658149 -0.081130 -0.121527
v -3.666344 -0.063651 -0.116981
v -3.652485 -0.071757 -0.147349
v -3.660681 -0.054278 -0.142803
v -3.667770 -0.081130 -0.138871
v -3.675965 -0.063651 -0.134324
v -5.833914 -0.347648 -0.151219
v -5.846526 -0.332593 -0.153984
v -5.848619 -0.360559 -0.154442
v -5.861232 -0.345504 -0.157207
v -5.829667 -0.347648 -0.170592
v -5.842279 -0.332593 -0.173357
v -5.844373 -0.360559 -0.173815
v -5.856985 -0.345504 -0.176580
v -0.176883 -0.046046 -0.069532
v -0.179907 -0.026635 -0.072251
v -0.162449 -0.041979 -0.056552
v -0.165474 -0.022567 -0.059271
v -0.190145 -0.046046 -0.054785
v -0.193169 -0.026635 -0.057504
v -0.175711 -0.041979 -0.041805
v -0.178736 -0.022567 -0.044524
v -0.630591 -0.061272 -0.181790
v -0.637572 -0.042821 -0.183830
v -0.612881 -0.053999 -0.176614
v -0.619861 -0.035548 -0.178654
v -0.636155 -0.061272 -0.162753
v -0.643136 -0.042821 -0.164793
v -0.618444 -0.054000 -0.157577
v -0.625425 -0.035548 -0.159617
v -4.179293 -0.192763 -0.084738
v -4.178304 -0.174759 -0.093001
v -4.181435 -0.184441 -0.066863
v -4.180446 -0.166438 -0.075125
v -4.198985 -0.192764 -0.087098
v -4.197996 -0.174760 -0.095360
v -4.201127 -0.184442 -0.069222
v -4.200138 -0.166439 -0.077485
v -3.953513 -0.154737 -0.127291
v -3.962104 -0.136911 -0.128629
v -3.935900 -0.146043 -0.124549
v -3.944490 -0.128217 -0.125887
v -3.956564 -0.154737 -0.107694
v -3.965155 -0.136911 -0.109032
v -3.938950 -0.146043 -0.104952
v -3.947541 -0.128217 -0.106290
v -6.159710 -0.507074 -0.123202
v -6.165951 -0.488631 -0.119423
v -6.143935 -0.499778 -0.132755
v -6.150176 -0.481335 -0.128976
v -6.149437 -0.507073 -0.106237
v -6.155678 -0.488631 -0.102458
v -6.133662 -0.499777 -0.115790
v -6.139903 -0.481335 -0.112011
v -2.287619 -0.001927 -0.278248
v -2.292764 0.008317 -0.294432
v -2.290724 -0.018910 -0.288011
v -2.295869 -0.008665 -0.304195
v -2.268718 -0.001929 -0.284258
v -2.273863 0.008316 -0.300442
v -2.271823 -0.018911 -0.294021
v -2.276968 -0.008666 -0.310205
v -0.339338 -0.026267 -0.101303
v -0.322976 -0.024104 -0.112302
v -0.337543 -0.045982 -0.102509
v -0.321181 -0.043818 -0.113508
v -0.328274 -0.026266 -0.084843
v -0.311912 -0.024103 -0.095842
v -0.326478 -0.045980 -0.086049
v -0.310116 -0.043817 -0.097048
v -5.106897 -0.272381 -0.177201
v -5.112920 -0.253583 -0.179119
v -5.088986 -0.266060 -0.171494
v -5.095009 -0.247261 -0.173413
v -5.112918 -0.272381 -0.158303
v -5.118941 -0.253583 -0.160222
v -5.095007 -0.266060 -0.152597
v -5.101029 -0.247261 -0.154515
v -5.778960 -0.336173 -0.151631
v -5.767711 -0.324012 -0.162537
v -5.787609 -0.320506 -0.143082
v -5.776360 -0.308345 -0.153988
v -5.792817 -0.336080 -0.165820
v -5.781569 -0.323919 -0.176726
v -5.801466 -0.320413 -0.157271
v -5.790218 -0.308252 -0.168177
v -6.304950 -0.566555 -0.085347
v -6.288307 -0.555797 -0.084572
v -6.315696 -0.549893 -0.085847
v -6.299053 -0.539135 -0.085072
v -6.304028 -0.566555 -0.105159
v -6.287384 -0.555797 -0.104384
v -6.314774 -0.549892 -0.105659
v -6.298131 -0.539134 -0.104884
v -4.701587 -0.243453 -0.139129
v -4.701928 -0.230512 -0.124103
v -4.701873 -0.258482 -0.126192
v -4.702214 -0.245542 -0.111166
v -4.721415 -0.243457 -0.139574
v -4.721756 -0.230517 -0.124548
v -4.721701 -0.258488 -0.126637
v -4.722042 -0.245547 -0.111611
v -2.223247 -0.014994 -0.289826
v -2.224701 0.004781 -0.289383
v -2.242165 -0.016513 -0.284065
v -2.243618 0.003262 -0.283622
v -2.229025 -0.014993 -0.308799
v -2.230478 0.004782 -0.308356
v -2.247942 -0.016512 -0.303038
v -2.249395 0.003262 -0.302595
v -6.119792 -0.458833 -0.121518
v -6.135562 -0.447037 -0.123860
v -6.131460 -0.474777 -0.123250
v -6.147231 -0.462979 -0.125592
v -6.116879 -0.458833 -0.141136
v -6.132649 -0.447036 -0.143478
v -6.128548 -0.474777 -0.142868
v -6.144318 -0.462980 -0.145210
v -4.910792 -0.254979 -0.115617
v -4.907605 -0.236064 -0.120659
v -4.900684 -0.260944 -0.131604
v -4.897496 -0.242030 -0.136646
v -4.894030 -0.254979 -0.105018
v -4.890841 -0.236064 -0.110060
v -4.883921 -0.260945 -0.121005
v -4.880733 -0.242030 -0.126047
v -3.503737 -0.045259 -0.127561
v -3.517040 -0.031163 -0.131771
v -3.517176 -0.059211 -0.131814
v -3.530478 -0.045116 -0.136024
v -3.497753 -0.045259 -0.146470
v -3.511055 -0.031164 -0.150680
v -3.511192 -0.059212 -0.150723
v -3.524494 -0.045116 -0.154933
v -1.084721 -0.059794 -0.206301
v -1.080368 -0.040542 -0.204364
v -1.102309 -0.055029 -0.214130
v -1.097956 -0.035777 -0.212193
v -1.076656 -0.059794 -0.224420
v -1.072303 -0.040542 -0.222483
v -1.094244 -0.055030 -0.232249
v -1.089891 -0.035777 -0.230312
v -1.624755 -0.014017 -0.290165
v -1.620811 0.005369 -0.288762
v -1.606491 -0.018203 -0.283665
v -1.602547 0.001183 -0.282262
v -1.631405 -0.014017 -0.271480
v -1.627461 0.005369 -0.270077
v -1.613140 -0.018203 -0.264980
v -1.609197 0.001183 -0.263577
v -5.511003 -0.305541 -0.149582
v -5.522904 -0.290357 -0.154181
v -5.525167 -0.318301 -0.155054
v -5.537067 -0.303116 -0.159654
v -5.503854 -0.305543 -0.168082
v -5.515756 -0.290358 -0.172681
v -5.518018 -0.318301 -0.173554
v -5.529919 -0.303117 -0.178154
v -1.282935 -0.024134 -0.281459
v -1.277118 -0.005177 -0.281067
v -1.264021 -0.029964 -0.280184
v -1.258204 -0.011008 -0.279792
v -1.284269 -0.024134 -0.261671
v -1.278451 -0.005177 -0.261279
v -1.265355 -0.029964 -0.260396
v -1.259538 -0.011008 -0.260004
v -3.515011 -0.050945 -0.107847
v -3.525283 -0.034527 -0.112123
v -3.530169 -0.062071 -0.114156
v -3.540442 -0.045653 -0.118431
v -3.507391 -0.050945 -0.126158
v -3.517663 -0.034527 -0.130433
v -3.522549 -0.062071 -0.132466
v -3.532821 -0.045654 -0.136742
v -2.525280 -0.012457 -0.227643
v -2.538774 0.000637 -0.221332
v -2.537141 -0.027353 -0.222096
v -2.550635 -0.014259 -0.215786
v -2.533682 -0.012457 -0.245609
v -2.547176 0.000637 -0.239298
v -2.545543 -0.027353 -0.240062
v -2.559037 -0.014259 -0.233751
v -5.709521 -0.314811 -0.160647
v -5.697567 -0.303565 -0.149514
v -5.717748 -0.298475 -0.168316
v -5.705791 -0.287229 -0.157184
v -5.696003 -0.314817 -0.175159
v -5.684047 -0.303571 -0.164026
v -5.704228 -0.298481 -0.182828
v -5.692274 -0.287235 -0.171696
v -6.472412 -0.654335 -0.094627
v -6.472609 -0.634522 -0.095495
v -6.476892 -0.655225 -0.113927
v -6.477088 -0.635411 -0.114795
v -6.453093 -0.654340 -0.099111
v -6.453289 -0.634527 -0.099979
v -6.457572 -0.655229 -0.118411
v -6.457769 -0.635417 -0.119279
v -6.743564 -0.717669 -0.091379
v -6.757977 -0.704283 -0.093912
v -6.730381 -0.703034 -0.089061
v -6.744795 -0.689648 -0.091595
v -6.746997 -0.717669 -0.071845
v -6.761411 -0.704283 -0.074379
v -6.733814 -0.703034 -0.069527
v -6.748228 -0.689648 -0.072061
v -1.947150 -0.017872 -0.266966
v -1.956166 -0.005071 -0.254792
v -1.954721 -0.033021 -0.256644
v -1.963736 -0.020220 -0.244469
v -1.963112 -0.017917 -0.278738
v -1.972127 -0.005116 -0.266564
v -1.970682 -0.033066 -0.268416
v -1.979697 -0.020265 -0.256241
v -6.866095 -0.705085 -0.067777
v -6.847239 -0.703430 -0.073701
v -6.867673 -0.685321 -0.067282
v -6.848818 -0.683666 -0.073205
v -6.872038 -0.705085 -0.086699
v -6.853182 -0.703430 -0.092622
v -6.873618 -0.685321 -0.086203
v -6.854762 -0.683666 -0.092126
v -1.416138 -0.029227 -0.252477
v -1.431737 -0.027860 -0.264648
v -1.415056 -0.009441 -0.251641
v -1.430656 -0.008074 -0.263812
v -1.428337 -0.029221 -0.236840
v -1.443937 -0.027854 -0.249011
v -1.427256 -0.009435 -0.236004
v -1.442855 -0.008068 -0.248175
v -4.224551 -0.196210 -0.090738
v -4.231174 -0.177617 -0.088801
v -4.206705 -0.189310 -0.095957
v -4.213327 -0.170716 -0.094021
v -4.218983 -0.196210 -0.071702
v -4.225606 -0.177616 -0.069765
v -4.201137 -0.189310 -0.076922
v -4.207760 -0.170716 -0.074985
v -3.431938 -0.087970 -0.152059
v -3.440665 -0.070248 -0.150284
v -3.414572 -0.079065 -0.155591
v -3.423298 -0.061343 -0.153817
v -3.427986 -0.087970 -0.132624
v -3.436712 -0.070248 -0.130849
v -3.410619 -0.079065 -0.136156
v -3.419345 -0.061343 -0.134381
v -4.343707 -0.194336 -0.132827
v -4.343707 -0.174503 -0.132827
v -4.327339 -0.194336 -0.121628
v -4.327339 -0.174503 -0.121628
v -4.354907 -0.194336 -0.116459
v -4.354907 -0.174503 -0.116459
v -4.338539 -0.194336 -0.105260
v -4.338539 -0.174503 -0.105260
v -2.593580 -0.029246 -0.236669
v -2.598171 -0.009986 -0.235500
v -2.574918 -0.024509 -0.241426
v -2.579508 -0.005250 -0.240256
v -2.588683 -0.029246 -0.217451
v -2.593272 -0.009987 -0.216281
v -2.570020 -0.024509 -0.222207
v -2.574610 -0.005250 -0.221037
v -2.124580 -0.010569 -0.292248
v -2.125997 0.009208 -0.291786
v -2.143382 -0.012061 -0.286115
v -2.144799 0.007716 -0.285652
v -2.130730 -0.010569 -0.311104
v -2.132149 0.009208 -0.310641
v -2.149533 -0.012060 -0.304970
v -2.150950 0.007716 -0.304507
v -4.880056 -0.245252 -0.102343
v -4.874869 -0.234299 -0.118042
v -4.883489 -0.228718 -0.091942
v -4.878301 -0.217765 -0.107641
v -4.898889 -0.245248 -0.108564
v -4.893701 -0.234295 -0.124263
v -4.902322 -0.228714 -0.098162
v -4.897134 -0.217761 -0.113861
v -6.374396 -0.596443 -0.137061
v -6.361324 -0.582053 -0.133138
v -6.360612 -0.610091 -0.132925
v -6.347540 -0.595701 -0.129003
v -6.380096 -0.596444 -0.118064
v -6.367023 -0.582053 -0.114142
v -6.366313 -0.610092 -0.113929
v -6.353240 -0.595701 -0.110006
v -1.799012 -0.050265 -0.292730
v -1.796367 -0.030611 -0.293007
v -1.779464 -0.052924 -0.294771
v -1.776819 -0.033271 -0.295047
v -1.796952 -0.050265 -0.273004
v -1.794307 -0.030611 -0.273281
v -1.777405 -0.052924 -0.275045
v -1.774759 -0.033271 -0.275321
v -3.565268 -0.085700 -0.149710
v -3.557575 -0.072639 -0.136921
v -3.572004 -0.070775 -0.160901
v -3.564311 -0.057714 -0.148111
v -3.548274 -0.085697 -0.159935
v -3.540581 -0.072636 -0.147145
v -3.555009 -0.070772 -0.171126
v -3.547317 -0.057711 -0.158336
v -3.618048 -0.073846 -0.091886
v -3.624459 -0.055263 -0.094523
v -3.635234 -0.080777 -0.098954
v -3.641644 -0.062195 -0.101591
v -3.610504 -0.073846 -0.110228
v -3.616915 -0.055264 -0.112865
v -3.627690 -0.080778 -0.117296
v -3.634100 -0.062195 -0.119933
v -5.357613 -0.292881 -0.166130
v -5.364816 -0.274436 -0.165000
v -5.339391 -0.285589 -0.168987
v -5.346595 -0.267145 -0.167858
v -5.354540 -0.292880 -0.146536
v -5.361743 -0.274436 -0.145407
v -5.336318 -0.285589 -0.149394
v -5.343522 -0.267145 -0.148264
v -3.233563 -0.028916 -0.162615
v -3.231986 -0.009146 -0.162733
v -3.213848 -0.030498 -0.164093
v -3.212271 -0.010728 -0.164211
v -3.232080 -0.028916 -0.142837
v -3.230503 -0.009146 -0.142955
v -3.212366 -0.030498 -0.144315
v -3.210788 -0.010728 -0.144433
v -6.799286 -0.688880 -0.060724
v -6.799526 -0.670674 -0.068591
v -6.798721 -0.681010 -0.042528
v -6.798961 -0.662805 -0.050394
v -6.819110 -0.688876 -0.060111
v -6.819350 -0.670670 -0.067977
v -6.818545 -0.681006 -0.041915
v -6.818785 -0.662801 -0.049781
v -2.145996 -0.016392 -0.272375
v -2.141119 0.002831 -0.272166
v -2.126790 -0.021273 -0.271552
v -2.121913 -0.002050 -0.271343
v -2.146844 -0.016392 -0.252560
v -2.141968 0.002831 -0.252351
v -2.127639 -0.021273 -0.251737
v -2.122762 -0.002050 -0.251528
v -5.772926 -0.346747 -0.168140
v -5.760059 -0.334759 -0.158972
v -5.763163 -0.362547 -0.161185
v -5.750295 -0.350559 -0.152016
v -5.784435 -0.346748 -0.151988
v -5.771567 -0.334760 -0.142819
v -5.774671 -0.362548 -0.145032
v -5.761803 -0.350560 -0.135864
v -4.587155 -0.201064 -0.084540
v -4.577325 -0.192872 -0.099692
v -4.591568 -0.183003 -0.077637
v -4.581738 -0.174810 -0.092790
v -4.603806 -0.201015 -0.095315
v -4.593975 -0.192822 -0.110468
v -4.608219 -0.182953 -0.088412
v -4.598389 -0.174761 -0.103565
v -3.973389 -0.116945 -0.078812
v -3.983742 -0.100401 -0.082349
v -3.989044 -0.127884 -0.084160
v -3.999396 -0.111341 -0.087697
v -3.966978 -0.116945 -0.097580
v -3.977330 -0.100402 -0.101117
v -3.982632 -0.127884 -0.102928
v -3.992985 -0.111342 -0.106465
v -1.763397 -0.050595 -0.296952
v -1.763750 -0.032920 -0.287962
v -1.764095 -0.059591 -0.279290
v -1.764448 -0.041916 -0.270301
v -1.783215 -0.050592 -0.297734
v -1.783567 -0.032917 -0.288744
v -1.783913 -0.059589 -0.280073
v -1.784266 -0.041913 -0.271083
v -1.319344 -0.060934 -0.239321
v -1.314084 -0.041831 -0.238443
v -1.338186 -0.055601 -0.242466
v -1.332926 -0.036498 -0.241589
v -1.316078 -0.060934 -0.258883
v -1.310818 -0.041831 -0.258005
v -1.334920 -0.055601 -0.262029
v -1.329660 -0.036499 -0.261151
v -6.330119 -0.600552 -0.105150
v -6.344693 -0.589529 -0.097441
v -6.320375 -0.584065 -0.110305
v -6.334949 -0.573041 -0.102595
v -6.320844 -0.600552 -0.087619
v -6.335419 -0.589529 -0.079910
v -6.311100 -0.584064 -0.092774
v -6.325675 -0.573041 -0.085064
v -3.130667 -0.029210 -0.160759
v -3.116010 -0.027543 -0.147501
v -3.131904 -0.009447 -0.161876
v -3.117248 -0.007780 -0.148618
v -3.117362 -0.029209 -0.175467
v -3.102706 -0.027541 -0.162210
v -3.118599 -0.009446 -0.176585
v -3.103943 -0.007778 -0.163327
v -5.915791 -0.428213 -0.172152
v -5.914503 -0.408716 -0.168750
v -5.908907 -0.431850 -0.153911
v -5.907620 -0.412353 -0.150509
v -5.934347 -0.428209 -0.165150
v -5.933058 -0.408712 -0.161748
v -5.927464 -0.431846 -0.146908
v -5.926176 -0.412350 -0.143507
v -0.075092 -0.032581 -0.039841
v -0.073999 -0.012812 -0.038693
v -0.061456 -0.034166 -0.025527
v -0.060363 -0.014396 -0.024379
v -0.089452 -0.032582 -0.026161
v -0.088359 -0.012812 -0.025014
v -0.075816 -0.034166 -0.011847
v -0.074723 -0.014396 -0.010699
v -4.665111 -0.225310 -0.083142
v -4.665970 -0.205497 -0.083363
v -4.684302 -0.226197 -0.088068
v -4.685162 -0.206384 -0.088289
v -4.660180 -0.225310 -0.102352
v -4.661039 -0.205497 -0.102573
v -4.679371 -0.226198 -0.107279
v -4.680230 -0.206384 -0.107499
v -0.317252 -0.037064 -0.038669
v -0.319664 -0.017522 -0.041045
v -0.331175 -0.040449 -0.052382
v -0.333587 -0.020907 -0.054758
v -0.303335 -0.037065 -0.052800
v -0.305747 -0.017522 -0.055175
v -0.317258 -0.040450 -0.066512
v -0.319670 -0.020908 -0.068888
v -4.900002 -0.243653 -0.166567
v -4.894354 -0.224728 -0.164742
v -4.881993 -0.249587 -0.160750
v -4.876346 -0.230663 -0.158926
v -4.906097 -0.243653 -0.147694
v -4.900450 -0.224729 -0.145869
v -4.888089 -0.249587 -0.141877
v -4.882442 -0.230663 -0.140053
v -1.041385 -0.035431 -0.202522
v -1.041968 -0.015606 -0.202512
v -1.061207 -0.036013 -0.202178
v -1.061789 -0.016188 -0.202168
v -1.041730 -0.035431 -0.222352
v -1.042312 -0.015606 -0.222342
v -1.061552 -0.036013 -0.222008
v -1.062134 -0.016188 -0.221998
v -6.114805 -0.471107 -0.112842
v -6.122521 -0.452959 -0.114950
v -6.132312 -0.479106 -0.117624
v -6.140028 -0.460958 -0.119732
v -6.109579 -0.471108 -0.131974
v -6.117295 -0.452959 -0.134082
v -6.127086 -0.479107 -0.136756
v -6.134802 -0.460958 -0.138864
v -4.053134 -0.172447 -0.122063
v -4.061604 -0.154590 -0.123719
v -4.035609 -0.163817 -0.118635
v -4.044078 -0.145960 -0.120291
v -4.056941 -0.172447 -0.102599
v -4.065411 -0.154590 -0.104255
v -4.039416 -0.163818 -0.099171
v -4.047885 -0.145960 -0.100827
v -2.779841 -0.000389 -0.226018
v -2.784493 0.018860 -0.224943
v -2.798597 -0.005164 -0.221684
v -2.803249 0.014086 -0.220609
v -2.784306 -0.000389 -0.245342
v -2.788958 0.018860 -0.244267
v -2.803062 -0.005164 -0.241008
v -2.807714 0.014086 -0.239933
v -4.914265 -0.240325 -0.167855
v -4.909468 -0.221129 -0.166491
v -4.895801 -0.245312 -0.162606
v -4.891004 -0.226116 -0.161242
v -4.919688 -0.240326 -0.148778
v -4.914891 -0.221129 -0.147414
v -4.901224 -0.245312 -0.143528
v -4.896427 -0.226116 -0.142165
v -2.915716 -0.023824 -0.222140
v -2.917102 -0.004046 -0.221606
v -2.934173 -0.025309 -0.215035
v -2.935559 -0.005532 -0.214501
v -2.922841 -0.023824 -0.240649
v -2.924227 -0.004046 -0.240115
v -2.941298 -0.025309 -0.233544
v -2.942684 -0.005532 -0.233010
v -6.265363 -0.560386 -0.134377
v -6.254718 -0.546542 -0.124976
v -6.275741 -0.546185 -0.143540
v -6.265096 -0.532340 -0.134139
v -6.252235 -0.560385 -0.149243
v -6.241590 -0.546541 -0.139843
v -6.262613 -0.546184 -0.158407
v -6.251969 -0.532339 -0.149006
v -6.303825 -0.545200 -0.116352
v -6.315348 -0.529562 -0.112350
v -6.318597 -0.557398 -0.111221
v -6.330121 -0.541759 -0.107218
v -6.310333 -0.545200 -0.135087
v -6.321856 -0.529562 -0.131085
v -6.325105 -0.557398 -0.129956
v -6.336628 -0.541760 -0.125953
v -3.032253 -0.050795 -0.195454
v -3.021966 -0.033859 -0.194623
v -3.049134 -0.040475 -0.196819
v -3.038847 -0.023538 -0.195987
v -3.030654 -0.050795 -0.215223
v -3.020368 -0.033859 -0.214391
v -3.047536 -0.040475 -0.216587
v -3.037250 -0.023538 -0.215756
v -1.145731 -0.062219 -0.267841
v -1.149228 -0.042735 -0.269055
v -1.127325 -0.058518 -0.261450
v -1.130821 -0.039034 -0.262664
v -1.152237 -0.062219 -0.249105
v -1.155733 -0.042735 -0.250319
v -1.133830 -0.058519 -0.242714
v -1.137327 -0.039034 -0.243928
v -1.407732 -0.032085 -0.238404
v -1.405055 -0.027153 -0.257426
v -1.408424 -0.012876 -0.233520
v -1.405748 -0.007943 -0.252542
v -1.427371 -0.032091 -0.241169
v -1.424695 -0.027158 -0.260191
v -1.428064 -0.012881 -0.236284
v -1.425387 -0.007948 -0.255307
v -1.344231 -0.051662 -0.241086
v -1.341847 -0.039390 -0.256483
v -1.346107 -0.036082 -0.228958
v -1.343723 -0.023810 -0.244355
v -1.363831 -0.051661 -0.244120
v -1.361447 -0.039389 -0.259517
v -1.365707 -0.036081 -0.231992
v -1.363323 -0.023808 -0.247388
v -1.241250 -0.043612 -0.287323
v -1.241034 -0.023780 -0.287226
v -1.223134 -0.043848 -0.279254
v -1.222918 -0.024017 -0.279157
v -1.249319 -0.043612 -0.269205
v -1.249103 -0.023781 -0.269109
v -1.231203 -0.043849 -0.261137
v -1.230987 -0.024017 -0.261040
v -4.869338 -0.255026 -0.160493
v -4.872208 -0.235520 -0.162646
v -4.853735 -0.251437 -0.148787
v -4.856606 -0.231931 -0.150940
v -4.881240 -0.255026 -0.144628
v -4.884110 -0.235520 -0.146782
v -4.865638 -0.251437 -0.132922
v -4.868508 -0.231932 -0.135076
v -0.756830 -0.070179 -0.160957
v -0.749785 -0.051988 -0.157380
v -0.773050 -0.062277 -0.169194
v -0.766005 -0.044086 -0.165617
v -0.747850 -0.070179 -0.178641
v -0.740805 -0.051988 -0.175063
v -0.764070 -0.062277 -0.186878
v -0.757025 -0.044086 -0.183300
v -5.766359 -0.331075 -0.186402
v -5.776172 -0.314896 -0.180461
v -5.780200 -0.342547 -0.178023
v -5.790011 -0.326368 -0.172081
v -5.776632 -0.331075 -0.203368
v -5.786445 -0.314896 -0.197426
v -5.790471 -0.342546 -0.194989
v -5.800284 -0.326368 -0.189047
v -3.484257 -0.060110 -0.150504
v -3.491636 -0.041984 -0.147286
v -3.500873 -0.068160 -0.143259
v -3.508252 -0.050034 -0.140042
v -3.492184 -0.060110 -0.168684
v -3.499563 -0.041984 -0.165467
v -3.508800 -0.068160 -0.161440
v -3.516178 -0.050033 -0.158222
v -1.584336 -0.055167 -0.262032
v -1.584852 -0.035342 -0.262250
v -1.602353 -0.055727 -0.270305
v -1.602868 -0.035902 -0.270523
v -1.576060 -0.055150 -0.280056
v -1.576576 -0.035325 -0.280274
v -1.594077 -0.055710 -0.288329
v -1.594592 -0.035885 -0.288547
v -2.098425 -0.013307 -0.272903
v -2.095671 0.006324 -0.273533
v -2.079288 -0.016132 -0.277276
v -2.076534 0.003499 -0.277906
v -2.094007 -0.013307 -0.253568
v -2.091253 0.006324 -0.254198
v -2.074869 -0.016132 -0.257941
v -2.072115 0.003499 -0.258571
v -3.482168 -0.086707 -0.144078
v -3.480520 -0.066949 -0.144609
v -3.500971 -0.084976 -0.138014
v -3.499324 -0.065218 -0.138545
v -3.488255 -0.086707 -0.162954
v -3.486608 -0.066949 -0.163485
v -3.507059 -0.084975 -0.156890
v -3.505411 -0.065218 -0.157421
v -1.006406 -0.055187 -0.255708
v -1.007799 -0.035441 -0.256929
v -0.991562 -0.053335 -0.242686
v -0.992955 -0.033588 -0.243907
v -1.019485 -0.055188 -0.240799
v -1.020878 -0.035442 -0.242020
v -1.004641 -0.053336 -0.227777
v -1.006034 -0.033589 -0.228998
v -5.226146 -0.239613 -0.158150
v -5.233207 -0.221137 -0.156697
v -5.244243 -0.246823 -0.154424
v -5.251304 -0.228346 -0.152970
v -5.230146 -0.239614 -0.177576
v -5.237207 -0.221137 -0.176122
v -5.248243 -0.246823 -0.173850
v -5.255304 -0.228346 -0.172396
v -3.200061 -0.031102 -0.185002
v -3.205164 -0.012114 -0.182406
v -3.216986 -0.036828 -0.176393
v -3.222089 -0.017839 -0.173797
v -3.209053 -0.031102 -0.202679
v -3.214156 -0.012113 -0.200083
v -3.225978 -0.036827 -0.194070
v -3.231081 -0.017839 -0.191474
v -0.320559 -0.066778 -0.087654
v -0.327754 -0.049278 -0.093596
v -0.307065 -0.057447 -0.076510
v -0.314260 -0.039946 -0.082452
v -0.333188 -0.066779 -0.072362
v -0.340383 -0.049278 -0.078303
v -0.319694 -0.057448 -0.061218
v -0.326889 -0.039947 -0.067159
v -1.781934 -0.028768 -0.255980
v -1.785143 -0.027664 -0.275521
v -1.782119 -0.048570 -0.257069
v -1.785328 -0.047466 -0.276609
v -1.762363 -0.028774 -0.259195
v -1.765572 -0.027670 -0.278736
v -1.762548 -0.048577 -0.260284
v -1.765758 -0.047472 -0.279824
v -6.715924 -0.713202 -0.089971
v -6.710746 -0.695602 -0.082433
v -6.705958 -0.722346 -0.075465
v -6.700781 -0.704747 -0.067927
v -6.732271 -0.713202 -0.078741
v -6.727093 -0.695603 -0.071203
v -6.722306 -0.722347 -0.064235
v -6.717128 -0.704747 -0.056697
v -3.046491 -0.010597 -0.194853
v -3.048902 0.004665 -0.207287
v -3.049398 -0.023263 -0.209836
v -3.051809 -0.008000 -0.222270
v -3.027021 -0.010598 -0.198629
v -3.029432 0.004664 -0.211063
v -3.029927 -0.023263 -0.213613
v -3.032339 -0.008001 -0.226046
v -0.336919 -0.061475 -0.106254
v -0.343149 -0.042966 -0.109711
v -0.320735 -0.054349 -0.097272
v -0.326965 -0.035840 -0.100730
v -0.346542 -0.061475 -0.088912
v -0.352773 -0.042966 -0.092369
v -0.330359 -0.054350 -0.079931
v -0.336588 -0.035841 -0.083388
v -0.642344 -0.067185 -0.133885
v -0.641168 -0.047432 -0.132542
v -0.655357 -0.065399 -0.148746
v -0.654180 -0.045646 -0.147402
v -0.627423 -0.067185 -0.146950
v -0.626246 -0.047432 -0.145607
v -0.640436 -0.065399 -0.161811
v -0.639259 -0.045646 -0.160468
v -6.606746 -0.699967 -0.093334
v -6.620280 -0.685896 -0.096819
v -6.593119 -0.685991 -0.089824
v -6.606653 -0.671920 -0.093309
v -6.611692 -0.699968 -0.074127
v -6.625226 -0.685896 -0.077613
v -6.598065 -0.685992 -0.070618
v -6.611599 -0.671920 -0.074103
v -2.297960 -0.007368 -0.262951
v -2.297309 0.012452 -0.263218
v -2.279626 -0.008071 -0.270482
v -2.278975 0.011749 -0.270749
v -2.290424 -0.007368 -0.244605
v -2.289773 0.012453 -0.244873
v -2.272090 -0.008071 -0.252136
v -2.271439 0.011749 -0.252403
v -6.883625 -0.703272 -0.070974
v -6.883442 -0.693927 -0.088467
v -6.883725 -0.685778 -0.061630
[truncated: 6,426,757 more chars]
