# Supplementary material for: 3D in situ imaging of the female reproductive tract reveals molecular signatures of fertilizing spermatozoa in mice
Source: eLife. 2020 Oct 20;9:e62043. doi: 10.7554/eLife.62043 (PMC7707823; doi:10.7554/eLife.62043)
Supplement: Figure 5—source data 1. — Custom scripts and 3D objects for developing training environments, ANN input feeding and training, and constructing numerical objects coordinates arrays for supervised learning, and ANN performance evaluation. [file elife-62043-fig5-data1.zip › Generating of 3D training environments for ANNs input feed/Sperm tail CatSper 3D signatures low poly/Sperm CatSper 1.obj]

# Blender v2.75 (sub 0) OBJ File: 'Sperm CatSper.blend'
# www.blender.org
mtllib Sperm CatSper 1.mtl
o CatSper_domain_1_Mesh
v 1.590499 -0.052760 -0.249420
v 1.596488 -0.033855 -0.249718
v 1.571617 -0.046764 -0.248480
v 1.577606 -0.027859 -0.248778
v 1.589514 -0.052760 -0.269228
v 1.595502 -0.033855 -0.269526
v 1.570632 -0.046764 -0.268289
v 1.576620 -0.027859 -0.268587
v 2.077483 -0.053595 -0.252487
v 2.074789 -0.033962 -0.253264
v 2.096349 -0.050792 -0.247049
v 2.093655 -0.031158 -0.247826
v 2.071990 -0.053595 -0.233430
v 2.069296 -0.033962 -0.234206
v 2.090856 -0.050792 -0.227992
v 2.088162 -0.031158 -0.228769
v 0.545491 0.001610 -0.239733
v 0.545738 0.021439 -0.239372
v 0.534288 0.002048 -0.256094
v 0.534536 0.021877 -0.255733
v 0.561855 0.001610 -0.250938
v 0.562103 0.021439 -0.250577
v 0.550653 0.002048 -0.267299
v 0.550900 0.021877 -0.266938
v 2.260303 -0.028104 -0.195873
v 2.263448 -0.015237 -0.210634
v 2.262985 -0.043197 -0.208458
v 2.266130 -0.030329 -0.223219
v 2.279701 -0.028104 -0.191740
v 2.282846 -0.015237 -0.206501
v 2.282382 -0.043197 -0.204325
v 2.285527 -0.030329 -0.219086
v 2.541087 -0.026946 -0.149305
v 2.542301 -0.007153 -0.148961
v 2.560128 -0.028208 -0.143902
v 2.561342 -0.008415 -0.143558
v 2.535673 -0.026946 -0.130225
v 2.536887 -0.007153 -0.129881
v 2.554714 -0.028208 -0.124822
v 2.555928 -0.008415 -0.124478
v 1.577951 -0.018813 -0.271567
v 1.578000 -0.005944 -0.256477
v 1.577993 -0.033904 -0.258698
v 1.578041 -0.021035 -0.243607
v 1.558118 -0.018813 -0.271504
v 1.558167 -0.005944 -0.256413
v 1.558159 -0.033904 -0.258635
v 1.558208 -0.021035 -0.243544
v 1.727180 -0.048686 -0.234371
v 1.727836 -0.028864 -0.234266
v 1.707605 -0.048022 -0.237494
v 1.708261 -0.028200 -0.237389
v 1.730305 -0.048686 -0.253956
v 1.730961 -0.028864 -0.253851
v 1.710730 -0.048022 -0.257079
v 1.711386 -0.028200 -0.256975
v -0.006850 -0.053765 -0.188408
v -0.007780 -0.033967 -0.187670
v 0.008655 -0.052579 -0.200717
v 0.007726 -0.032781 -0.199980
v 0.005481 -0.053765 -0.172874
v 0.004552 -0.033967 -0.172137
v 0.020987 -0.052579 -0.185184
v 0.020057 -0.032781 -0.184446
v -2.557316 -0.314967 -0.147657
v -2.540329 -0.306075 -0.152728
v -2.565836 -0.297239 -0.145114
v -2.548849 -0.288347 -0.150185
v -2.562989 -0.314967 -0.166662
v -2.546002 -0.306075 -0.171733
v -2.571510 -0.297239 -0.164118
v -2.554523 -0.288347 -0.169189
v 1.113797 -0.010770 -0.309261
v 1.117355 0.008731 -0.309871
v 1.133019 -0.014380 -0.312555
v 1.136577 0.005122 -0.313165
v 1.117147 -0.010770 -0.289713
v 1.120705 0.008731 -0.290323
v 1.136369 -0.014380 -0.293007
v 1.139927 0.005122 -0.293617
v -3.453931 -0.648723 -0.067488
v -3.439592 -0.639325 -0.077460
v -3.446216 -0.666188 -0.072854
v -3.431877 -0.656791 -0.082826
v -3.442607 -0.648723 -0.051205
v -3.428268 -0.639325 -0.061177
v -3.434892 -0.666188 -0.056571
v -3.420553 -0.656791 -0.066543
v -3.728990 -0.696515 -0.064796
v -3.721711 -0.678129 -0.066323
v -3.746984 -0.689078 -0.061022
v -3.739706 -0.670692 -0.062548
v -3.733061 -0.696515 -0.084207
v -3.725783 -0.678129 -0.085733
v -3.751055 -0.689078 -0.080433
v -3.743777 -0.670692 -0.081959
v -1.847274 -0.224967 -0.135960
v -1.847023 -0.205136 -0.136064
v -1.865611 -0.224695 -0.128408
v -1.865360 -0.204864 -0.128511
v -1.854827 -0.224967 -0.154299
v -1.854576 -0.205136 -0.154402
v -1.873164 -0.224695 -0.146747
v -1.872913 -0.204864 -0.146850
v 1.591648 -0.018587 -0.283616
v 1.592498 0.001227 -0.283544
v 1.611393 -0.019441 -0.281954
v 1.612243 0.000374 -0.281882
v 1.589984 -0.018587 -0.263853
v 1.590834 0.001227 -0.263781
v 1.609729 -0.019441 -0.262191
v 1.610579 0.000374 -0.262119
v 2.794215 -0.034050 -0.038279
v 2.794734 -0.014223 -0.038330
v 2.774485 -0.033527 -0.036329
v 2.775004 -0.013701 -0.036380
v 2.792264 -0.034050 -0.058016
v 2.792784 -0.014223 -0.058067
v 2.772534 -0.033527 -0.056066
v 2.773054 -0.013701 -0.056117
v -1.747233 -0.241228 -0.097874
v -1.742088 -0.222077 -0.098188
v -1.766349 -0.236073 -0.096709
v -1.761204 -0.216922 -0.097022
v -1.748440 -0.241228 -0.117670
v -1.743294 -0.222077 -0.117984
v -1.767556 -0.236073 -0.116505
v -1.762410 -0.216922 -0.116819
v 0.289239 -0.020873 -0.237464
v 0.288799 -0.001045 -0.237348
v 0.270058 -0.021328 -0.232441
v 0.269618 -0.001500 -0.232326
v 0.284216 -0.020873 -0.256650
v 0.283775 -0.001045 -0.256535
v 0.265034 -0.021328 -0.251628
v 0.264594 -0.001500 -0.251512
v -0.846272 -0.141996 -0.092165
v -0.849972 -0.122520 -0.091594
v -0.827023 -0.138252 -0.095134
v -0.830724 -0.118776 -0.094563
v -0.843249 -0.141996 -0.072563
v -0.846949 -0.122520 -0.071993
v -0.824000 -0.138252 -0.075532
v -0.827700 -0.118776 -0.074962
v 1.117768 -0.008715 -0.280960
v 1.117871 0.010334 -0.275437
v 1.117412 -0.003192 -0.300005
v 1.117516 0.015857 -0.294483
v 1.137598 -0.008715 -0.281330
v 1.137701 0.010334 -0.275808
v 1.137242 -0.003192 -0.300375
v 1.137345 0.015857 -0.294853
v -2.499440 -0.294583 -0.187802
v -2.502483 -0.274990 -0.187383
v -2.518851 -0.297655 -0.185133
v -2.521894 -0.278061 -0.184714
v -2.502141 -0.294583 -0.207450
v -2.505185 -0.274990 -0.207032
v -2.521553 -0.297655 -0.204781
v -2.524596 -0.278061 -0.204363
v -1.774625 -0.259045 -0.137477
v -1.774996 -0.239217 -0.137294
v -1.756832 -0.258631 -0.146229
v -1.757203 -0.238803 -0.146046
v -1.765871 -0.259045 -0.119680
v -1.766242 -0.239217 -0.119497
v -1.748078 -0.258631 -0.128432
v -1.748450 -0.238803 -0.128249
v 0.394978 0.000969 -0.227215
v 0.394486 0.020796 -0.227124
v 0.375488 0.000470 -0.223575
v 0.374997 0.020296 -0.223483
v 0.391336 0.000969 -0.246711
v 0.390845 0.020796 -0.246620
v 0.371847 0.000470 -0.243071
v 0.371355 0.020296 -0.242979
v 2.221780 -0.055303 -0.176253
v 2.217947 -0.044169 -0.192213
v 2.219180 -0.071716 -0.187078
v 2.215348 -0.060583 -0.203038
v 2.241065 -0.055303 -0.180884
v 2.237232 -0.044169 -0.196844
v 2.238465 -0.071716 -0.191709
v 2.234633 -0.060583 -0.207669
v -1.972303 -0.248061 -0.115300
v -1.976711 -0.228736 -0.115978
v -1.991404 -0.252520 -0.118241
v -1.995811 -0.233195 -0.118919
v -1.969285 -0.248061 -0.134902
v -1.973692 -0.228736 -0.135580
v -1.988385 -0.252520 -0.137843
v -1.992793 -0.233195 -0.138521
v -3.198848 -0.533825 -0.111109
v -3.206781 -0.521301 -0.097934
v -3.205308 -0.549204 -0.100380
v -3.213242 -0.536680 -0.087205
v -3.215839 -0.533825 -0.121340
v -3.223772 -0.521301 -0.108165
v -3.222299 -0.549204 -0.110611
v -3.230232 -0.536680 -0.097436
v -0.333995 -0.044576 -0.123773
v -0.335863 -0.024831 -0.123743
v -0.353737 -0.046445 -0.123462
v -0.355606 -0.026700 -0.123433
v -0.334307 -0.044576 -0.143603
v -0.336175 -0.024831 -0.143574
v -0.354049 -0.046445 -0.143293
v -0.355918 -0.026700 -0.143263
v 0.186576 -0.011951 -0.216407
v 0.187443 0.007863 -0.216281
v 0.166969 -0.011075 -0.219260
v 0.167836 0.008739 -0.219134
v 0.189432 -0.011951 -0.236033
v 0.190299 0.007863 -0.235907
v 0.169825 -0.011075 -0.238886
v 0.170691 0.008739 -0.238760
v 1.731765 -0.053255 -0.242462
v 1.721874 -0.036205 -0.244654
v 1.715119 -0.063386 -0.246151
v 1.705227 -0.046336 -0.248344
v 1.736057 -0.053255 -0.261825
v 1.726165 -0.036205 -0.264017
v 1.719410 -0.063386 -0.265515
v 1.709519 -0.046336 -0.267707
v 0.179074 -0.031991 -0.218526
v 0.169533 -0.014732 -0.216420
v 0.162220 -0.041761 -0.214805
v 0.152680 -0.024502 -0.212698
v 0.174797 -0.031991 -0.237893
v 0.165257 -0.014732 -0.235786
v 0.157943 -0.041761 -0.234171
v 0.148403 -0.024502 -0.232064
v -0.376219 -0.085417 -0.138390
v -0.382315 -0.066563 -0.137561
v -0.357536 -0.079265 -0.140931
v -0.363633 -0.060410 -0.140102
v -0.373546 -0.085417 -0.118738
v -0.379643 -0.066563 -0.117909
v -0.354863 -0.079265 -0.121279
v -0.360960 -0.060410 -0.120450
v 1.296136 -0.026007 -0.264128
v 1.303660 -0.008796 -0.270494
v 1.282997 -0.016152 -0.253011
v 1.290521 0.001059 -0.259377
v 1.283326 -0.026007 -0.279269
v 1.290849 -0.008796 -0.285635
v 1.270187 -0.016152 -0.268152
v 1.277710 0.001059 -0.274517
v 0.348532 -0.003277 -0.229214
v 0.353828 0.015809 -0.230219
v 0.329781 0.002114 -0.225653
v 0.335077 0.021200 -0.226659
v 0.344832 -0.003277 -0.248699
v 0.350129 0.015809 -0.249704
v 0.326081 0.002114 -0.245138
v 0.331377 0.021200 -0.246144
v 1.062465 -0.035926 -0.277939
v 1.063168 -0.016106 -0.277976
v 1.082258 -0.036630 -0.278987
v 1.082961 -0.016810 -0.279024
v 1.063514 -0.035926 -0.258134
v 1.064217 -0.016106 -0.258171
v 1.083307 -0.036630 -0.259181
v 1.084010 -0.016810 -0.259219
v 1.313093 -0.023319 -0.309242
v 1.322318 -0.006443 -0.314083
v 1.328036 -0.033738 -0.317084
v 1.337261 -0.016861 -0.321926
v 1.322309 -0.023319 -0.291680
v 1.331535 -0.006443 -0.296522
v 1.337253 -0.033738 -0.299523
v 1.346478 -0.016861 -0.304364
v 0.215826 -0.013621 -0.196082
v 0.228173 -0.012447 -0.211558
v 0.216558 -0.033420 -0.197000
v 0.228905 -0.032245 -0.212476
v 0.231330 -0.013621 -0.183713
v 0.243677 -0.012447 -0.199189
v 0.232062 -0.033420 -0.184631
v 0.244409 -0.032245 -0.200107
v 2.826835 -0.031283 -0.085782
v 2.827238 -0.011454 -0.085646
v 2.845616 -0.031709 -0.079423
v 2.846019 -0.011880 -0.079287
v 2.820474 -0.031283 -0.066997
v 2.820878 -0.011454 -0.066860
v 2.839255 -0.031709 -0.060638
v 2.839659 -0.011880 -0.060501
v 2.261182 -0.032909 -0.199562
v 2.265708 -0.024482 -0.216936
v 2.263307 -0.050863 -0.207717
v 2.267833 -0.042435 -0.225091
v 2.280375 -0.032909 -0.194562
v 2.284901 -0.024482 -0.211936
v 2.282499 -0.050863 -0.202718
v 2.287025 -0.042435 -0.220091
v 2.815261 -0.025971 -0.084914
v 2.816762 -0.006202 -0.084409
v 2.834000 -0.027555 -0.078612
v 2.835501 -0.007785 -0.078108
v 2.808940 -0.025971 -0.066115
v 2.810441 -0.006202 -0.065610
v 2.827678 -0.027555 -0.059814
v 2.829179 -0.007785 -0.059309
v -1.404682 -0.216155 -0.133798
v -1.417206 -0.200840 -0.132403
v -1.389461 -0.203553 -0.135494
v -1.401985 -0.188238 -0.134098
v -1.402486 -0.216155 -0.114087
v -1.415010 -0.200840 -0.112692
v -1.387265 -0.203553 -0.115782
v -1.399789 -0.188238 -0.114387
v 0.698415 -0.010708 -0.257262
v 0.701344 0.008905 -0.257605
v 0.717895 -0.013656 -0.259543
v 0.720823 0.005957 -0.259886
v 0.700722 -0.010708 -0.237563
v 0.703650 0.008905 -0.237906
v 0.720202 -0.013656 -0.239844
v 0.723130 0.005957 -0.240187
v -3.241920 -0.596536 -0.133147
v -3.253617 -0.580549 -0.132168
v -3.225989 -0.584798 -0.134481
v -3.237686 -0.568811 -0.133502
v -3.240265 -0.596536 -0.113383
v -3.251962 -0.580549 -0.112404
v -3.224334 -0.584798 -0.114717
v -3.236031 -0.568811 -0.113738
v 1.755023 -0.051036 -0.232516
v 1.756083 -0.031232 -0.232338
v 1.735491 -0.049961 -0.235785
v 1.736551 -0.030157 -0.235607
v 1.758297 -0.051036 -0.252077
v 1.759357 -0.031232 -0.251899
v 1.738765 -0.049961 -0.255346
v 1.739825 -0.030157 -0.255168
v 1.021756 -0.011375 -0.292544
v 1.027689 0.006420 -0.298983
v 1.009698 -0.002619 -0.279456
v 1.015631 0.015176 -0.285896
v 1.007170 -0.011375 -0.305983
v 1.013103 0.006420 -0.312422
v 0.995112 -0.002619 -0.292895
v 1.001045 0.015176 -0.299335
v 1.376779 -0.049944 -0.308467
v 1.367544 -0.035914 -0.297920
v 1.386021 -0.035926 -0.319023
v 1.376786 -0.021896 -0.308476
v 1.391700 -0.049944 -0.295402
v 1.382466 -0.035914 -0.284855
v 1.400943 -0.035926 -0.305958
v 1.391708 -0.021896 -0.295411
v -3.365476 -0.634897 -0.118371
v -3.365964 -0.615070 -0.118254
v -3.346201 -0.634395 -0.123016
v -3.346690 -0.614568 -0.122898
v -3.360831 -0.634897 -0.099090
v -3.361319 -0.615070 -0.098972
v -3.341556 -0.634395 -0.103734
v -3.342044 -0.614568 -0.103617
v -1.985475 -0.254243 -0.176503
v -1.986302 -0.244818 -0.159071
v -1.985922 -0.271694 -0.167089
v -1.986749 -0.262269 -0.149658
v -2.005286 -0.254243 -0.177443
v -2.006113 -0.244818 -0.160012
v -2.005732 -0.271694 -0.168029
v -2.006560 -0.262269 -0.150598
v 2.416142 -0.057144 -0.144194
v 2.408102 -0.044050 -0.156734
v 2.423208 -0.042247 -0.133170
v 2.415169 -0.029153 -0.145711
v 2.399445 -0.057144 -0.133489
v 2.391406 -0.044050 -0.146030
v 2.406512 -0.042247 -0.122466
v 2.398472 -0.029153 -0.135007
v 1.813349 -0.037833 -0.270380
v 1.811137 -0.034754 -0.289848
v 1.813696 -0.018240 -0.267322
v 1.811485 -0.015162 -0.286789
v 1.793643 -0.037833 -0.268142
v 1.791431 -0.034755 -0.287609
v 1.793990 -0.018240 -0.265083
v 1.791778 -0.015162 -0.284551
v 0.368505 -0.004286 -0.245783
v 0.368757 -0.001191 -0.265372
v 0.368545 -0.023876 -0.248878
v 0.368797 -0.020781 -0.268467
v 0.388336 -0.004286 -0.245527
v 0.388589 -0.001191 -0.265116
v 0.388376 -0.023876 -0.248622
v 0.388629 -0.020781 -0.268211
v -3.050480 -0.511927 -0.139071
v -3.062649 -0.496267 -0.138963
v -3.034820 -0.499757 -0.139212
v -3.046990 -0.484097 -0.139103
v -3.050302 -0.511927 -0.119239
v -3.062472 -0.496267 -0.119130
v -3.034643 -0.499757 -0.119379
v -3.046812 -0.484097 -0.119270
v -1.875068 -0.264546 -0.158637
v -1.878778 -0.245065 -0.158918
v -1.855643 -0.260827 -0.157166
v -1.859352 -0.241345 -0.157447
v -1.876566 -0.264546 -0.138861
v -1.880275 -0.245065 -0.139142
v -1.857141 -0.260827 -0.137390
v -1.860850 -0.241345 -0.137671
v 2.069407 -0.054352 -0.253289
v 2.053419 -0.042638 -0.254012
v 2.081109 -0.038348 -0.252760
v 2.065121 -0.026634 -0.253483
v 2.068511 -0.054352 -0.233476
v 2.052523 -0.042638 -0.234199
v 2.080213 -0.038348 -0.232947
v 2.064225 -0.026634 -0.233670
v -0.204655 -0.070184 -0.168900
v -0.208649 -0.050765 -0.168381
v -0.185397 -0.066156 -0.171401
v -0.189391 -0.046736 -0.170882
v -0.202101 -0.070184 -0.149232
v -0.206095 -0.050765 -0.148714
v -0.182843 -0.066156 -0.151733
v -0.186837 -0.046736 -0.151214
v -3.221554 -0.581358 -0.107771
v -3.233800 -0.566229 -0.103966
v -3.207106 -0.568534 -0.112261
v -3.219352 -0.553405 -0.108456
v -3.215669 -0.581358 -0.088832
v -3.227915 -0.566229 -0.085026
v -3.201221 -0.568534 -0.093321
v -3.213467 -0.553405 -0.089516
v -3.614902 -0.672210 -0.055386
v -3.620020 -0.653049 -0.055398
v -3.634063 -0.677328 -0.055430
v -3.639181 -0.658167 -0.055442
v -3.614856 -0.672210 -0.075219
v -3.619974 -0.653049 -0.075231
v -3.634017 -0.677328 -0.075263
v -3.639135 -0.658167 -0.075275
v -3.511210 -0.676839 -0.064883
v -3.522720 -0.662047 -0.071368
v -3.498322 -0.663628 -0.057622
v -3.509832 -0.648836 -0.064107
v -3.520945 -0.676839 -0.047604
v -3.532455 -0.662047 -0.054089
v -3.508057 -0.663628 -0.040343
v -3.519567 -0.648836 -0.046827
v -3.738163 -0.689270 -0.046698
v -3.738544 -0.669447 -0.047222
v -3.749820 -0.689918 -0.062730
v -3.750202 -0.670096 -0.063255
v -3.722122 -0.689270 -0.058361
v -3.722504 -0.669447 -0.058886
v -3.733780 -0.689918 -0.074394
v -3.734161 -0.670096 -0.074918
v 2.310628 -0.028673 -0.203248
v 2.322510 -0.012858 -0.204689
v 2.326328 -0.040642 -0.205152
v 2.338209 -0.024827 -0.206593
v 2.313016 -0.028673 -0.183559
v 2.324898 -0.012858 -0.185000
v 2.328715 -0.040642 -0.185463
v 2.340597 -0.024827 -0.186904
v 1.303934 -0.022938 -0.294640
v 1.316468 -0.010627 -0.303844
v 1.294012 -0.007387 -0.287354
v 1.306546 0.004923 -0.296558
v 1.292195 -0.022938 -0.310626
v 1.304729 -0.010627 -0.319830
v 1.282273 -0.007387 -0.303339
v 1.294806 0.004923 -0.312543
v 1.789921 -0.025338 -0.243230
v 1.790964 -0.005929 -0.239282
v 1.784959 -0.021255 -0.261993
v 1.786003 -0.001846 -0.258045
v 1.809095 -0.025338 -0.248300
v 1.810138 -0.005929 -0.244353
v 1.804133 -0.021255 -0.267063
v 1.805177 -0.001846 -0.263116
v -1.709613 -0.230514 -0.098548
v -1.705687 -0.211112 -0.099774
v -1.728133 -0.226402 -0.092764
v -1.724207 -0.207000 -0.093990
v -1.715526 -0.230514 -0.117479
v -1.711600 -0.211112 -0.118705
v -1.734046 -0.226402 -0.111695
v -1.730120 -0.207000 -0.112921
v 1.519215 -0.055181 -0.258252
v 1.523035 -0.035721 -0.258555
v 1.499817 -0.051349 -0.256711
v 1.503637 -0.031889 -0.257014
v 1.517645 -0.055181 -0.278023
v 1.521464 -0.035721 -0.278326
v 1.498246 -0.051349 -0.276482
v 1.502066 -0.031889 -0.276785
v -3.725545 -0.713274 -0.091796
v -3.720876 -0.701182 -0.076786
v -3.721954 -0.728994 -0.080249
v -3.717284 -0.716902 -0.065239
v -3.744483 -0.713274 -0.085905
v -3.739814 -0.701182 -0.070895
v -3.740891 -0.728994 -0.074358
v -3.736222 -0.716902 -0.059348
v 1.012382 -0.020026 -0.319147
v 1.020424 -0.010759 -0.303564
v 1.016632 -0.037561 -0.310912
v 1.024674 -0.028295 -0.295330
v 0.994758 -0.020026 -0.310051
v 1.002800 -0.010759 -0.294468
v 0.999008 -0.037561 -0.301816
v 1.007050 -0.028295 -0.286234
v 1.461759 -0.041318 -0.312720
v 1.462001 -0.021487 -0.312695
v 1.481491 -0.041561 -0.310735
v 1.481733 -0.021730 -0.310711
v 1.459774 -0.041318 -0.292986
v 1.460016 -0.021487 -0.292962
v 1.479506 -0.041561 -0.291002
v 1.479748 -0.021730 -0.290977
v 2.290046 -0.028054 -0.204180
v 2.297437 -0.009662 -0.204856
v 2.308361 -0.035476 -0.205856
v 2.315752 -0.017084 -0.206532
v 2.291852 -0.028054 -0.184430
v 2.299243 -0.009662 -0.185106
v 2.310168 -0.035476 -0.186105
v 2.317559 -0.017084 -0.186781
v -1.062541 -0.184260 -0.103841
v -1.061145 -0.165981 -0.096271
v -1.065855 -0.176562 -0.121817
v -1.064459 -0.158283 -0.114246
v -1.043037 -0.184260 -0.107438
v -1.041641 -0.165981 -0.099867
v -1.046351 -0.176562 -0.125413
v -1.044955 -0.158283 -0.117842
v 1.835071 -0.060387 -0.229923
v 1.836631 -0.040618 -0.229617
v 1.815672 -0.058797 -0.233729
v 1.817232 -0.039028 -0.233423
v 1.838890 -0.060387 -0.249385
v 1.840450 -0.040618 -0.249079
v 1.819490 -0.058797 -0.253191
v 1.821050 -0.039028 -0.252885
v 2.907173 -0.041515 -0.059036
v 2.898960 -0.032551 -0.043366
v 2.903012 -0.059207 -0.051097
v 2.894799 -0.050243 -0.035427
v 2.889606 -0.041515 -0.068243
v 2.881393 -0.032551 -0.052573
v 2.885445 -0.059207 -0.060303
v 2.877232 -0.050243 -0.044633
v -0.916800 -0.141604 -0.113809
v -0.899735 -0.134494 -0.106627
v -0.923353 -0.123090 -0.116567
v -0.906288 -0.115979 -0.109385
v -0.909106 -0.141604 -0.132089
v -0.892041 -0.134494 -0.124907
v -0.915660 -0.123090 -0.134847
v -0.898595 -0.115979 -0.127665
v -0.804656 -0.115703 -0.076766
v -0.807129 -0.096025 -0.076847
v -0.824324 -0.118177 -0.077413
v -0.826796 -0.098499 -0.077495
v -0.804003 -0.115703 -0.096588
v -0.806476 -0.096025 -0.096669
v -0.823671 -0.118177 -0.097235
v -0.826144 -0.098499 -0.097317
v -0.236721 -0.072430 -0.159934
v -0.241889 -0.053288 -0.159464
v -0.217657 -0.067240 -0.161668
v -0.222826 -0.048098 -0.161198
v -0.234924 -0.072430 -0.140182
v -0.240093 -0.053288 -0.139712
v -0.215861 -0.067240 -0.141916
v -0.221029 -0.048098 -0.141446
v -2.890804 -0.444927 -0.162968
v -2.901767 -0.428401 -0.162720
v -2.874283 -0.433961 -0.163342
v -2.885246 -0.417435 -0.163093
v -2.890355 -0.444927 -0.143140
v -2.901318 -0.428401 -0.142892
v -2.873834 -0.433961 -0.143514
v -2.884797 -0.417435 -0.143265
v -1.634986 -0.248925 -0.138627
v -1.644794 -0.233010 -0.132002
v -1.621798 -0.237089 -0.147535
v -1.631606 -0.221175 -0.140910
v -1.623885 -0.248925 -0.122192
v -1.633692 -0.233010 -0.115567
v -1.610697 -0.237089 -0.131100
v -1.620504 -0.221175 -0.124475
v 1.492937 -0.028628 -0.250642
v 1.484298 -0.010781 -0.251086
v 1.475114 -0.037279 -0.251558
v 1.466474 -0.019432 -0.252002
v 1.493954 -0.028628 -0.270449
v 1.485315 -0.010781 -0.270893
v 1.476131 -0.037279 -0.271365
v 1.467491 -0.019432 -0.271809
v -3.705180 -0.724712 -0.079433
v -3.702731 -0.705037 -0.078925
v -3.685915 -0.727213 -0.075440
v -3.683465 -0.707538 -0.074933
v -3.709205 -0.724712 -0.060013
v -3.706756 -0.705037 -0.059505
v -3.689939 -0.727213 -0.056020
v -3.687490 -0.707538 -0.055512
v 0.596538 -0.013465 -0.266677
v 0.603763 0.005005 -0.266722
v 0.578068 -0.006240 -0.266562
v 0.585293 0.012231 -0.266607
v 0.596414 -0.013465 -0.286510
v 0.603639 0.005005 -0.286555
v 0.577944 -0.006240 -0.286394
v 0.585169 0.012231 -0.286440
v 1.063935 -0.007393 -0.289687
v 1.063041 0.009800 -0.299534
v 1.062381 -0.017280 -0.306810
v 1.061488 -0.000087 -0.316657
v 1.083687 -0.007393 -0.291479
v 1.082793 0.009800 -0.301326
v 1.082133 -0.017280 -0.308602
v 1.081240 -0.000087 -0.318448
v -3.635495 -0.688210 -0.081374
v -3.621211 -0.678422 -0.071704
v -3.643600 -0.670960 -0.086861
v -3.629316 -0.661172 -0.077191
v -3.624377 -0.688210 -0.097798
v -3.610092 -0.678422 -0.088128
v -3.632482 -0.670960 -0.103285
v -3.618197 -0.661172 -0.093615
v -2.824661 -0.402098 -0.199648
v -2.839256 -0.395093 -0.188190
v -2.819151 -0.383543 -0.203973
v -2.833746 -0.376538 -0.192516
v -2.812415 -0.402098 -0.184048
v -2.827009 -0.395093 -0.172590
v -2.806905 -0.383543 -0.188373
v -2.821499 -0.376538 -0.176916
v 1.610346 -0.027051 -0.301528
v 1.609178 -0.007254 -0.301824
v 1.629534 -0.025845 -0.296660
v 1.628366 -0.006049 -0.296957
v 1.605469 -0.027051 -0.282304
v 1.604301 -0.007254 -0.282600
v 1.624658 -0.025845 -0.277436
v 1.623489 -0.006049 -0.277732
v -3.091279 -0.501148 -0.125473
v -3.089979 -0.481359 -0.125679
v -3.071734 -0.502464 -0.128580
v -3.070435 -0.482675 -0.128787
v -3.088164 -0.501148 -0.105886
v -3.086865 -0.481359 -0.106092
v -3.068620 -0.502464 -0.108993
v -3.067321 -0.482675 -0.109200
v 0.211773 -0.043511 -0.229228
v 0.209404 -0.023856 -0.228037
v 0.229333 -0.040859 -0.238057
v 0.226964 -0.021204 -0.236866
v 0.220682 -0.043511 -0.211509
v 0.218313 -0.023856 -0.210317
v 0.238242 -0.040859 -0.220338
v 0.235873 -0.021204 -0.219147
v -3.103441 -0.500403 -0.144931
v -3.114435 -0.484070 -0.142545
v -3.119403 -0.511653 -0.141466
v -3.130397 -0.495320 -0.139080
v -3.107648 -0.500403 -0.164313
v -3.118642 -0.484070 -0.161926
v -3.123610 -0.511653 -0.160848
v -3.134604 -0.495320 -0.158462
v -3.011550 -0.497280 -0.152564
v -3.023404 -0.481882 -0.148595
v -2.996949 -0.484778 -0.157452
v -3.008804 -0.469381 -0.153483
v -3.005254 -0.497280 -0.133757
v -3.017108 -0.481882 -0.129788
v -2.990653 -0.484778 -0.138645
v -3.002508 -0.469381 -0.134676
v -1.598305 -0.243919 -0.139719
v -1.601954 -0.224431 -0.140197
v -1.578982 -0.240239 -0.137186
v -1.582631 -0.220750 -0.137664
v -1.600883 -0.243919 -0.120054
v -1.604532 -0.224431 -0.120532
v -1.581559 -0.240239 -0.117521
v -1.585209 -0.220750 -0.117999
v -3.365476 -0.634897 -0.118371
v -3.365964 -0.615070 -0.118254
v -3.346201 -0.634395 -0.123016
v -3.346690 -0.614568 -0.122898
v -3.360831 -0.634897 -0.099090
v -3.361319 -0.615070 -0.098972
v -3.341556 -0.634395 -0.103734
v -3.342044 -0.614568 -0.103617
v -0.208336 -0.045757 -0.173278
v -0.210917 -0.026106 -0.172561
v -0.227270 -0.048436 -0.168018
v -0.229852 -0.028785 -0.167300
v -0.213646 -0.045757 -0.192388
v -0.216227 -0.026106 -0.191670
v -0.232580 -0.048436 -0.187127
v -0.235161 -0.028785 -0.186410
v 1.291243 -0.012464 -0.282642
v 1.291108 0.007056 -0.279137
v 1.291992 -0.008957 -0.302148
v 1.291857 0.010564 -0.298643
v 1.311061 -0.012464 -0.281881
v 1.310926 0.007056 -0.278376
v 1.311810 -0.008957 -0.301387
v 1.311676 0.010564 -0.297882
v 0.821023 -0.013285 -0.285324
v 0.824792 0.006170 -0.286152
v 0.802022 -0.009426 -0.281152
v 0.805790 0.010028 -0.281980
v 0.816770 -0.013285 -0.304696
v 0.820539 0.006170 -0.305523
v 0.797769 -0.009426 -0.300524
v 0.801537 0.010028 -0.301351
v 1.360965 -0.037872 -0.315432
v 1.362354 -0.018087 -0.315417
v 1.380749 -0.039261 -0.315225
v 1.382138 -0.019476 -0.315210
v 1.360758 -0.037872 -0.295600
v 1.362147 -0.018087 -0.295585
v 1.380541 -0.039261 -0.295393
v 1.381930 -0.019476 -0.295378
v 1.509935 -0.017322 -0.294018
v 1.509098 0.002490 -0.294426
v 1.527750 -0.016390 -0.285351
v 1.526912 0.003421 -0.285759
v 1.501258 -0.017322 -0.276184
v 1.500421 0.002490 -0.276591
v 1.519073 -0.016390 -0.267517
v 1.518236 0.003421 -0.267924
v 1.800810 -0.041550 -0.226213
v 1.801091 -0.021719 -0.226150
v 1.781465 -0.041262 -0.230577
v 1.781747 -0.021431 -0.230514
v 1.805174 -0.041550 -0.245560
v 1.805456 -0.021719 -0.245497
v 1.785829 -0.041262 -0.249924
v 1.786111 -0.021431 -0.249861
v -2.907753 -0.422856 -0.148378
v -2.892994 -0.410387 -0.152854
v -2.895820 -0.438279 -0.151997
v -2.881061 -0.425810 -0.156473
v -2.901997 -0.422856 -0.129398
v -2.887238 -0.410387 -0.133874
v -2.890064 -0.438279 -0.133017
v -2.875305 -0.425810 -0.137493
v -3.182637 -0.558098 -0.113422
v -3.188107 -0.539037 -0.113079
v -3.163614 -0.552617 -0.114614
v -3.169084 -0.533556 -0.114271
v -3.181396 -0.558098 -0.093627
v -3.186867 -0.539037 -0.093285
v -3.162373 -0.552617 -0.094820
v -3.167843 -0.533556 -0.094477
v -2.918668 -0.448568 -0.159187
v -2.918668 -0.428735 -0.159187
v -2.899388 -0.448568 -0.154534
v -2.899388 -0.428735 -0.154534
v -2.923321 -0.448568 -0.139908
v -2.923321 -0.428735 -0.139908
v -2.904042 -0.448568 -0.135254
v -2.904042 -0.428735 -0.135254
v 2.010361 -0.061305 -0.205433
v 2.016590 -0.042483 -0.204932
v 1.991599 -0.055056 -0.206942
v 1.997828 -0.036233 -0.206441
v 2.011951 -0.061305 -0.225202
v 2.018180 -0.042483 -0.224701
v 1.993189 -0.055056 -0.226712
v 1.999418 -0.036233 -0.226210
v -1.314651 -0.202580 -0.107214
v -1.313744 -0.183919 -0.113869
v -1.312131 -0.209297 -0.125704
v -1.311224 -0.190636 -0.132359
v -1.294999 -0.202580 -0.104536
v -1.294092 -0.183919 -0.111191
v -1.292479 -0.209297 -0.123026
v -1.291572 -0.190636 -0.129681
v 1.003987 -0.016751 -0.293573
v 1.011930 0.001169 -0.296597
v 0.987241 -0.008252 -0.287196
v 0.995183 0.009668 -0.290221
v 0.996930 -0.016751 -0.312108
v 1.004872 0.001169 -0.315132
v 0.980183 -0.008252 -0.305731
v 0.988126 0.009668 -0.308755
v 0.330925 -0.032406 -0.238149
v 0.331273 -0.012576 -0.238223
v 0.311531 -0.032051 -0.234014
v 0.311879 -0.012221 -0.234088
v 0.326790 -0.032406 -0.257546
v 0.327137 -0.012576 -0.257620
v 0.307396 -0.032051 -0.253411
v 0.307743 -0.012221 -0.253485
v -3.246666 -0.593569 -0.137137
v -3.256158 -0.576155 -0.137016
v -3.229254 -0.584076 -0.137359
v -3.238746 -0.566662 -0.137238
v -3.246413 -0.593569 -0.117305
v -3.255906 -0.576155 -0.117184
v -3.229001 -0.584076 -0.117527
v -3.238493 -0.566662 -0.117406
v 2.799272 -0.036687 -0.095596
v 2.799951 -0.016867 -0.095347
v 2.817873 -0.037410 -0.088752
v 2.818551 -0.017590 -0.088502
v 2.792423 -0.036687 -0.076983
v 2.793102 -0.016867 -0.076734
v 2.811024 -0.037410 -0.070139
v 2.811702 -0.017590 -0.069889
v 0.100012 -0.019857 -0.210957
v 0.098914 -0.000056 -0.210761
v 0.080519 -0.020973 -0.207474
v 0.079421 -0.001172 -0.207277
v 0.096523 -0.019857 -0.230481
v 0.095424 -0.000056 -0.230285
v 0.077030 -0.020973 -0.226997
v 0.075931 -0.001172 -0.226801
v 0.453262 -0.036488 -0.233316
v 0.454815 -0.017062 -0.237000
v 0.460808 -0.040486 -0.251216
v 0.462361 -0.021060 -0.254901
v 0.471538 -0.036488 -0.225612
v 0.473091 -0.017062 -0.229296
v 0.479084 -0.040486 -0.243512
v 0.480637 -0.021060 -0.247197
v -3.811730 -0.701406 -0.068861
v -3.809725 -0.691306 -0.085812
v -3.812916 -0.684338 -0.058831
v -3.810911 -0.674237 -0.075781
v -3.831426 -0.701406 -0.071191
v -3.829421 -0.691306 -0.088141
v -3.832612 -0.684338 -0.061160
v -3.830607 -0.674237 -0.078111
v 2.368806 -0.067335 -0.188419
v 2.366428 -0.047650 -0.188868
v 2.388148 -0.064915 -0.184761
v 2.385770 -0.045230 -0.185211
v 2.365121 -0.067335 -0.168931
v 2.362743 -0.047650 -0.169381
v 2.384463 -0.064915 -0.165273
v 2.382085 -0.045230 -0.165723
v 0.335495 -0.013611 -0.219932
v 0.333595 0.006123 -0.219400
v 0.354500 -0.011638 -0.225247
v 0.352600 0.008096 -0.224716
v 0.340837 -0.013611 -0.200832
v 0.338937 0.006123 -0.200300
v 0.359842 -0.011638 -0.206147
v 0.357942 0.008096 -0.205616
v -3.434399 -0.658836 -0.110218
v -3.442362 -0.641961 -0.103498
v -3.421501 -0.648417 -0.121102
v -3.429465 -0.631541 -0.114382
v -3.421608 -0.658836 -0.095061
v -3.429571 -0.641961 -0.088341
v -3.408711 -0.648417 -0.105944
v -3.416674 -0.631541 -0.099224
v -0.215722 -0.055388 -0.151365
v -0.219868 -0.036004 -0.152015
v -0.196572 -0.051191 -0.148362
v -0.200718 -0.031807 -0.149012
v -0.218795 -0.055388 -0.131771
v -0.222941 -0.036004 -0.132421
v -0.199645 -0.051191 -0.128768
v -0.203791 -0.031807 -0.129418
v -0.397578 -0.084902 -0.161800
v -0.399637 -0.065177 -0.161686
v -0.377883 -0.082840 -0.162894
v -0.379942 -0.063115 -0.162779
v -0.396479 -0.084902 -0.141997
v -0.398537 -0.065177 -0.141883
v -0.376783 -0.082840 -0.143091
v -0.378842 -0.063115 -0.142977
v -0.517249 -0.103071 -0.144221
v -0.524357 -0.087243 -0.134614
v -0.507835 -0.091120 -0.156945
v -0.514943 -0.075292 -0.147338
v -0.501305 -0.103071 -0.132425
v -0.508412 -0.087243 -0.122818
v -0.491891 -0.091120 -0.145150
v -0.498999 -0.075292 -0.135542
v -0.933304 -0.124942 -0.090297
v -0.940004 -0.106656 -0.086545
v -0.949259 -0.132621 -0.081362
v -0.955958 -0.114335 -0.077609
v -0.942996 -0.124942 -0.107601
v -0.949696 -0.106656 -0.103849
v -0.958950 -0.132621 -0.098666
v -0.965650 -0.114335 -0.094913
v -2.691650 -0.356903 -0.186807
v -2.689151 -0.337228 -0.186861
v -2.711321 -0.354403 -0.186389
v -2.708821 -0.334728 -0.186442
v -2.692072 -0.356903 -0.206636
v -2.689573 -0.337228 -0.206689
v -2.711743 -0.354403 -0.206218
v -2.709243 -0.334728 -0.206271
v -2.086039 -0.269156 -0.184934
v -2.090755 -0.249900 -0.185517
v -2.066929 -0.264404 -0.182574
v -2.071644 -0.245149 -0.183156
v -2.088470 -0.269156 -0.165251
v -2.093186 -0.249900 -0.165833
v -2.069360 -0.264404 -0.162890
v -2.074075 -0.245149 -0.163473
v 1.819087 -0.049039 -0.224376
v 1.818241 -0.029225 -0.224602
v 1.799948 -0.049914 -0.229503
v 1.799103 -0.030100 -0.229730
v 1.824219 -0.049039 -0.243533
v 1.823374 -0.029225 -0.243760
v 1.805080 -0.049914 -0.248661
v 1.804235 -0.030100 -0.248887
v 2.702161 -0.058690 -0.115984
v 2.698148 -0.039280 -0.116701
v 2.721269 -0.054614 -0.112573
v 2.717256 -0.035204 -0.113290
v 2.698675 -0.058690 -0.096460
v 2.694663 -0.039280 -0.097176
v 2.717783 -0.054614 -0.093049
v 2.713770 -0.035204 -0.093765
v 0.684222 -0.035627 -0.275808
v 0.695167 -0.022084 -0.266313
v 0.673992 -0.021137 -0.284682
v 0.684937 -0.007595 -0.275187
v 0.697218 -0.035627 -0.290790
v 0.708163 -0.022084 -0.281295
v 0.686989 -0.021137 -0.299664
v 0.697934 -0.007595 -0.290169
v -0.013051 -0.040328 -0.180219
v -0.012893 -0.020495 -0.180159
v 0.005470 -0.040497 -0.173128
v 0.005628 -0.020664 -0.173067
v -0.020143 -0.040328 -0.161698
v -0.019985 -0.020495 -0.161637
v -0.001622 -0.040497 -0.154606
v -0.001464 -0.020664 -0.154546
v 2.135270 -0.033871 -0.192630
v 2.133370 -0.014144 -0.191862
v 2.116978 -0.035921 -0.185244
v 2.115078 -0.016194 -0.184477
v 2.127845 -0.033871 -0.211020
v 2.125944 -0.014144 -0.210253
v 2.109553 -0.035921 -0.203635
v 2.107652 -0.016194 -0.202867
v -2.985948 -0.448087 -0.158280
v -2.992074 -0.429228 -0.157892
v -3.004769 -0.454226 -0.157086
v -3.010895 -0.435366 -0.156698
v -2.987203 -0.448087 -0.178074
v -2.993330 -0.429228 -0.177685
v -3.006025 -0.454226 -0.176880
v -3.012151 -0.435366 -0.176491
v 2.434432 -0.027182 -0.149335
v 2.431836 -0.007702 -0.152006
v 2.420857 -0.030907 -0.163306
v 2.418262 -0.011427 -0.165978
v 2.448657 -0.027182 -0.163155
v 2.446061 -0.007702 -0.165826
v 2.435082 -0.030907 -0.177127
v 2.432487 -0.011427 -0.179798
v 2.769200 -0.057170 -0.063479
v 2.775834 -0.038641 -0.065932
v 2.786580 -0.064243 -0.069903
v 2.793214 -0.045714 -0.072355
v 2.776075 -0.057170 -0.044876
v 2.782710 -0.038641 -0.047328
v 2.793455 -0.064243 -0.051300
v 2.800090 -0.045714 -0.053752
v -3.829507 -0.732045 -0.048583
v -3.829662 -0.713150 -0.054611
v -3.829994 -0.738074 -0.067471
v -3.830149 -0.719180 -0.073499
v -3.809681 -0.732045 -0.049094
v -3.809836 -0.713150 -0.055122
v -3.810167 -0.738074 -0.067982
v -3.810323 -0.719180 -0.074010
v -1.469361 -0.232080 -0.108069
v -1.468343 -0.212274 -0.107845
v -1.450018 -0.233121 -0.103812
v -1.449001 -0.213316 -0.103588
v -1.473624 -0.232080 -0.088700
v -1.472607 -0.212274 -0.088476
v -1.454281 -0.233121 -0.084442
v -1.453264 -0.213316 -0.084218
v -1.589245 -0.211966 -0.089223
v -1.594294 -0.192787 -0.089404
v -1.608412 -0.217018 -0.089910
v -1.613460 -0.197839 -0.090091
v -1.588534 -0.211966 -0.109043
v -1.593583 -0.192787 -0.109224
v -1.607701 -0.217018 -0.109730
v -1.612750 -0.197839 -0.109911
v 2.420805 -0.046499 -0.177908
v 2.431311 -0.041387 -0.161882
v 2.418002 -0.027336 -0.182183
v 2.428509 -0.022224 -0.166158
v 2.437391 -0.046499 -0.188782
v 2.447898 -0.041387 -0.172757
v 2.434588 -0.027336 -0.193058
v 2.445095 -0.022224 -0.177032
v 1.313034 -0.020666 -0.308578
v 1.322898 -0.004307 -0.313911
v 1.327424 -0.031879 -0.316359
v 1.337288 -0.015521 -0.321692
v 1.322468 -0.020666 -0.291132
v 1.332332 -0.004307 -0.296466
v 1.336857 -0.031879 -0.298913
v 1.346721 -0.015521 -0.304247
v 2.842826 -0.031162 -0.024619
v 2.842650 -0.011329 -0.024621
v 2.822995 -0.031338 -0.024823
v 2.822819 -0.011505 -0.024825
v 2.843030 -0.031162 -0.044451
v 2.842854 -0.011329 -0.044453
v 2.823199 -0.031338 -0.044655
v 2.823023 -0.011505 -0.044657
v -2.676011 -0.329777 -0.183172
v -2.683631 -0.311531 -0.181641
v -2.693900 -0.337550 -0.179578
v -2.701520 -0.319303 -0.178047
v -2.679918 -0.329777 -0.202617
v -2.687538 -0.311531 -0.201086
v -2.697807 -0.337550 -0.199023
v -2.705427 -0.319303 -0.197492
v 2.752693 -0.035970 -0.109352
v 2.755338 -0.016359 -0.108025
v 2.770222 -0.038929 -0.100558
v 2.772866 -0.019318 -0.099231
v 2.743799 -0.035970 -0.091625
v 2.746444 -0.016359 -0.090298
v 2.761328 -0.038929 -0.082831
v 2.763973 -0.019318 -0.081504
v 1.265905 -0.050625 -0.284851
v 1.267513 -0.030857 -0.284701
v 1.246224 -0.049009 -0.286692
v 1.247832 -0.029242 -0.286541
v 1.267752 -0.050625 -0.304598
v 1.269360 -0.030857 -0.304448
v 1.248070 -0.049009 -0.306439
v 1.249678 -0.029242 -0.306288
v -0.883017 -0.142347 -0.089972
v -0.893512 -0.125545 -0.089017
v -0.866284 -0.131809 -0.091496
v -0.876779 -0.115007 -0.090540
v -0.881219 -0.142347 -0.070221
v -0.891713 -0.125545 -0.069265
v -0.864486 -0.131809 -0.071744
v -0.874981 -0.115007 -0.070789
v 2.801389 -0.053292 -0.032958
v 2.803536 -0.033588 -0.032247
v 2.782685 -0.051030 -0.039153
v 2.784832 -0.031327 -0.038442
v 2.807625 -0.053292 -0.051785
v 2.809772 -0.033588 -0.051074
v 2.788921 -0.051030 -0.057981
v 2.791067 -0.031327 -0.057269
v -2.764563 -0.366799 -0.181889
v -2.754717 -0.353871 -0.193259
v -2.773026 -0.351758 -0.172116
v -2.763180 -0.338830 -0.183486
v -2.779557 -0.366799 -0.194871
v -2.769711 -0.353871 -0.206242
v -2.788019 -0.351758 -0.185099
v -2.778173 -0.338830 -0.196469
v -3.225007 -0.559701 -0.128494
v -3.233199 -0.541838 -0.125819
v -3.241988 -0.568319 -0.122950
v -3.250180 -0.550456 -0.120275
v -3.231163 -0.559701 -0.147348
v -3.239355 -0.541838 -0.144673
v -3.248143 -0.568319 -0.141803
v -3.256335 -0.550456 -0.139129
v 1.868321 -0.036606 -0.219250
v 1.866701 -0.016843 -0.219600
v 1.849001 -0.038264 -0.223416
v 1.847381 -0.018500 -0.223766
v 1.872501 -0.036606 -0.238638
v 1.870882 -0.016843 -0.238987
v 1.853182 -0.038264 -0.242804
v 1.851562 -0.018500 -0.243153
v -0.381903 -0.054162 -0.125080
v -0.379893 -0.043767 -0.141850
v -0.383139 -0.037272 -0.114758
v -0.381130 -0.026876 -0.131528
v -0.401595 -0.054162 -0.127439
v -0.399585 -0.043767 -0.144210
v -0.402832 -0.037272 -0.117118
v -0.400822 -0.026876 -0.133888
v -3.506787 -0.681522 -0.093412
v -3.508121 -0.661791 -0.091911
v -3.493678 -0.679513 -0.108159
v -3.495012 -0.659782 -0.106658
v -3.491964 -0.681522 -0.080235
v -3.493298 -0.661791 -0.078734
v -3.478855 -0.679513 -0.094982
v -3.480189 -0.659782 -0.093481
v -3.689333 -0.696380 -0.034930
v -3.691870 -0.676710 -0.034816
v -3.708983 -0.698919 -0.034043
v -3.711520 -0.679249 -0.033928
v -3.690228 -0.696380 -0.054743
v -3.692764 -0.676710 -0.054629
v -3.709878 -0.698919 -0.053856
v -3.712414 -0.679249 -0.053741
v -0.151152 -0.056123 -0.162002
v -0.155075 -0.036686 -0.162449
v -0.131841 -0.052174 -0.159801
v -0.135764 -0.032738 -0.160248
v -0.153397 -0.056123 -0.142296
v -0.157320 -0.036686 -0.142743
v -0.134086 -0.052174 -0.140095
v -0.138009 -0.032738 -0.140542
v -2.915978 -0.415407 -0.134521
v -2.928301 -0.400098 -0.131850
v -2.930940 -0.428016 -0.131278
v -2.943262 -0.412707 -0.128607
v -2.920179 -0.415407 -0.153904
v -2.932502 -0.400098 -0.151233
v -2.935141 -0.428016 -0.150661
v -2.947464 -0.412707 -0.147991
v -3.264175 -0.596655 -0.103233
v -3.267935 -0.577181 -0.103208
v -3.244702 -0.592895 -0.103360
v -3.248462 -0.573422 -0.103336
v -3.264045 -0.596655 -0.083400
v -3.267805 -0.577181 -0.083375
v -3.244572 -0.592895 -0.083528
v -3.248332 -0.573422 -0.083503
v -2.342132 -0.294138 -0.166936
v -2.346979 -0.274913 -0.167446
v -2.323012 -0.289264 -0.164923
v -2.327859 -0.270039 -0.165433
v -2.344208 -0.294138 -0.147212
v -2.349055 -0.274913 -0.147722
v -2.325089 -0.289264 -0.145199
v -2.329936 -0.270039 -0.145709
v 2.151729 -0.029915 -0.192366
v 2.147663 -0.010552 -0.190998
v 2.133377 -0.034205 -0.186190
v 2.129311 -0.014842 -0.184822
v 2.145404 -0.029915 -0.211163
v 2.141338 -0.010552 -0.209795
v 2.127051 -0.034205 -0.204988
v 2.122985 -0.014842 -0.203619
v 0.892026 -0.022317 -0.271439
v 0.896159 -0.002932 -0.270735
v 0.911136 -0.026509 -0.268184
v 0.915269 -0.007124 -0.267481
v 0.888697 -0.022317 -0.251887
v 0.892829 -0.002932 -0.251183
v 0.907806 -0.026509 -0.248633
v 0.911939 -0.007124 -0.247929
v 1.921809 -0.030058 -0.268970
v 1.925804 -0.010635 -0.268570
v 1.941136 -0.034072 -0.267037
v 1.945130 -0.014649 -0.266637
v 1.919835 -0.030058 -0.249235
v 1.923830 -0.010635 -0.248836
v 1.939161 -0.034072 -0.247302
v 1.943156 -0.014649 -0.246903
v -0.628418 -0.100898 -0.127665
v -0.631451 -0.081305 -0.127162
v -0.647747 -0.103973 -0.124458
v -0.650780 -0.084380 -0.123954
v -0.631664 -0.100898 -0.147231
v -0.634698 -0.081305 -0.146727
v -0.650993 -0.103973 -0.144023
v -0.654027 -0.084380 -0.143520
v 0.872329 -0.003800 -0.278356
v 0.869430 0.015814 -0.278826
v 0.852967 -0.006737 -0.281493
v 0.850068 0.012878 -0.281962
v 0.875500 -0.003800 -0.297934
v 0.872601 0.015814 -0.298404
v 0.856138 -0.006737 -0.301071
v 0.853239 0.012878 -0.301540
v 0.112844 -0.003989 -0.207921
v 0.119144 0.012899 -0.199645
v 0.123072 -0.014389 -0.194484
v 0.129372 0.002498 -0.186208
v 0.097063 -0.003989 -0.195908
v 0.103362 0.012899 -0.187632
v 0.107291 -0.014389 -0.182471
v 0.113591 0.002498 -0.174195
v -0.282349 -0.075261 -0.149772
v -0.288966 -0.056570 -0.149287
v -0.263709 -0.068626 -0.151139
v -0.270326 -0.049935 -0.150654
v -0.280898 -0.075261 -0.129992
v -0.287515 -0.056570 -0.129507
v -0.262258 -0.068626 -0.131359
v -0.268875 -0.049935 -0.130874
v 1.116451 -0.016604 -0.279544
v 1.119773 0.002949 -0.279426
v 1.135991 -0.019928 -0.278850
v 1.139313 -0.000375 -0.278732
v 1.115747 -0.016604 -0.259723
v 1.119069 0.002949 -0.259605
v 1.135287 -0.019928 -0.259029
v 1.138609 -0.000375 -0.258911
v -0.971572 -0.172622 -0.117473
v -0.977793 -0.153794 -0.117080
v -0.952781 -0.166388 -0.118661
v -0.959003 -0.147560 -0.118268
v -0.970321 -0.172622 -0.097680
v -0.976543 -0.153794 -0.097287
v -0.951531 -0.166388 -0.098867
v -0.957752 -0.147560 -0.098474
v -0.558096 -0.109534 -0.141357
v -0.563390 -0.090441 -0.140472
v -0.539264 -0.104167 -0.144503
v -0.544558 -0.085074 -0.143619
v -0.554828 -0.109534 -0.121795
v -0.560121 -0.090441 -0.120910
v -0.535996 -0.104167 -0.124941
v -0.541289 -0.085074 -0.124057
v -1.941695 -0.264392 -0.152182
v -1.935184 -0.245834 -0.154745
v -1.924427 -0.271389 -0.158980
v -1.917916 -0.252832 -0.161543
v -1.934430 -0.264392 -0.133728
v -1.927919 -0.245834 -0.136291
v -1.917162 -0.271389 -0.140525
v -1.910651 -0.252832 -0.143089
v 2.274939 -0.050096 -0.210559
v 2.283855 -0.032494 -0.212561
v 2.292114 -0.059234 -0.214415
v 2.301030 -0.041631 -0.216417
v 2.279284 -0.050096 -0.191208
v 2.288199 -0.032494 -0.193209
v 2.296459 -0.059234 -0.195064
v 2.305375 -0.041631 -0.197065
v 2.426276 -0.030027 -0.133246
v 2.425393 -0.010217 -0.133603
v 2.407908 -0.030980 -0.140667
v 2.407025 -0.011170 -0.141024
v 2.433705 -0.030027 -0.151635
v 2.432822 -0.010217 -0.151992
v 2.415337 -0.030980 -0.159056
v 2.414454 -0.011170 -0.159413
v -1.779404 -0.218705 -0.120543
v -1.781946 -0.199037 -0.120746
v -1.799010 -0.221256 -0.122109
v -1.801552 -0.201588 -0.122312
v -1.777825 -0.218705 -0.140313
v -1.780368 -0.199037 -0.140516
v -1.797431 -0.221256 -0.141879
v -1.799973 -0.201588 -0.142082
v 1.701739 -0.059503 -0.255565
v 1.698041 -0.040019 -0.255830
v 1.682305 -0.063210 -0.256956
v 1.678607 -0.043726 -0.257220
v 1.703154 -0.059503 -0.275348
v 1.699457 -0.040019 -0.275612
v 1.683720 -0.063210 -0.276738
v 1.680023 -0.043726 -0.277003
v -2.007479 -0.251521 -0.118330
v -2.011912 -0.232201 -0.119011
v -2.026574 -0.256006 -0.121263
v -2.031007 -0.236686 -0.121944
v -2.004467 -0.251521 -0.137933
v -2.008900 -0.232201 -0.138614
v -2.023563 -0.256006 -0.140866
v -2.027996 -0.236686 -0.141547
v 3.039262 -0.028418 0.043351
v 3.037134 -0.008721 0.042423
v 3.021209 -0.030739 0.035473
v 3.019082 -0.011043 0.034544
v 3.047195 -0.028418 0.025174
v 3.045067 -0.008721 0.024245
v 3.029142 -0.030739 0.017295
v 3.027014 -0.011043 0.016367
v -1.280856 -0.188832 -0.128477
v -1.278176 -0.169180 -0.128521
v -1.261207 -0.191511 -0.128802
v -1.258528 -0.171860 -0.128846
v -1.280528 -0.188832 -0.108646
v -1.277848 -0.169180 -0.108691
v -1.260879 -0.191511 -0.108971
v -1.258200 -0.171860 -0.109016
v -0.711263 -0.100481 -0.088766
v -0.710149 -0.080683 -0.089162
v -0.729913 -0.099299 -0.082123
v -0.728799 -0.079501 -0.082519
v -0.717917 -0.100481 -0.107449
v -0.716804 -0.080683 -0.107846
v -0.736567 -0.099299 -0.100806
v -0.735454 -0.079501 -0.101203
v 0.199732 -0.019575 -0.203130
v 0.199262 0.000252 -0.203040
v 0.219200 -0.019096 -0.206892
v 0.218729 0.000731 -0.206801
v 0.203494 -0.019575 -0.183657
v 0.203024 0.000252 -0.183567
v 0.222962 -0.019096 -0.187419
v 0.222491 0.000731 -0.187328
v -1.914916 -0.235280 -0.113857
v -1.916032 -0.215480 -0.114122
v -1.934182 -0.236426 -0.118425
v -1.935297 -0.216626 -0.118689
v -1.910341 -0.235280 -0.133155
v -1.911456 -0.215480 -0.133420
v -1.929606 -0.236426 -0.137723
v -1.930722 -0.216626 -0.137987
v -0.874219 -0.134896 -0.070156
v -0.867590 -0.131530 -0.088543
v -0.875361 -0.115350 -0.066990
v -0.868732 -0.111984 -0.085377
v -0.892877 -0.134896 -0.076883
v -0.886248 -0.131530 -0.095270
v -0.894019 -0.115350 -0.073717
v -0.887389 -0.111984 -0.092103
v -2.202348 -0.277885 -0.137593
v -2.201741 -0.258061 -0.137575
v -2.222162 -0.277277 -0.138204
v -2.221555 -0.257453 -0.138185
v -2.201737 -0.277885 -0.157417
v -2.201130 -0.258061 -0.157398
v -2.221552 -0.277277 -0.158027
v -2.220944 -0.257453 -0.158009
v -2.754549 -0.355206 -0.156624
v -2.760135 -0.336406 -0.153673
v -2.771173 -0.361523 -0.147843
v -2.776759 -0.342723 -0.144892
v -2.763812 -0.355206 -0.174161
v -2.769398 -0.336406 -0.171210
v -2.780436 -0.361523 -0.165380
v -2.786022 -0.342723 -0.162429
v 0.877028 -0.029351 -0.268969
v 0.876967 -0.009518 -0.268963
v 0.896764 -0.029290 -0.270928
v 0.896703 -0.009457 -0.270922
v 0.878986 -0.029351 -0.249233
v 0.878926 -0.009518 -0.249227
v 0.898723 -0.029290 -0.251192
v 0.898662 -0.009457 -0.251186
v -3.470591 -0.659133 -0.071307
v -3.484860 -0.646418 -0.066006
v -3.458672 -0.643911 -0.075734
v -3.472941 -0.631197 -0.070434
v -3.463684 -0.659133 -0.052715
v -3.477953 -0.646418 -0.047414
v -3.451766 -0.643911 -0.057143
v -3.466035 -0.631197 -0.051842
v -0.055466 -0.057770 -0.191822
v -0.058157 -0.038120 -0.191728
v -0.035829 -0.055077 -0.192512
v -0.038520 -0.035428 -0.192417
v -0.054770 -0.057770 -0.172001
v -0.057461 -0.038120 -0.171907
v -0.035133 -0.055077 -0.172691
v -0.037824 -0.035428 -0.172596
v -3.361301 -0.638511 -0.114544
v -3.363647 -0.618827 -0.113922
v -3.342276 -0.636084 -0.119595
v -3.344621 -0.616400 -0.118973
v -3.356212 -0.638511 -0.095375
v -3.358557 -0.618827 -0.094753
v -3.337187 -0.636084 -0.100426
v -3.339532 -0.616400 -0.099804
v -2.206924 -0.268225 -0.195555
v -2.219315 -0.253115 -0.198946
v -2.192349 -0.255378 -0.191567
v -2.204741 -0.240268 -0.194958
v -2.212158 -0.268225 -0.176425
v -2.224550 -0.253115 -0.179816
v -2.197584 -0.255378 -0.172437
v -2.209975 -0.240268 -0.175828
v -2.437932 -0.305908 -0.205768
v -2.449625 -0.289964 -0.204213
v -2.422127 -0.294112 -0.207871
v -2.433820 -0.278168 -0.206315
v -2.435316 -0.305908 -0.186108
v -2.447010 -0.289964 -0.184553
v -2.419512 -0.294112 -0.188211
v -2.431205 -0.278168 -0.186655
v 2.612430 -0.027960 -0.092893
v 2.614096 -0.008391 -0.090136
v 2.602311 -0.024739 -0.109644
v 2.603977 -0.005169 -0.106886
v 2.629406 -0.027960 -0.103149
v 2.631072 -0.008391 -0.100391
v 2.619287 -0.024739 -0.119899
v 2.620953 -0.005169 -0.117142
v 0.096615 -0.015785 -0.204987
v 0.098552 0.003953 -0.204863
v 0.076917 -0.013844 -0.206250
v 0.078855 0.005894 -0.206126
v 0.097884 -0.015785 -0.224780
v 0.099821 0.003953 -0.224655
v 0.078186 -0.013844 -0.226043
v 0.080124 0.005894 -0.225918
v 2.938836 -0.055229 -0.046306
v 2.935764 -0.035666 -0.047409
v 2.957248 -0.051965 -0.039695
v 2.954176 -0.032402 -0.040798
v 2.932134 -0.055229 -0.027640
v 2.929062 -0.035666 -0.028742
v 2.950546 -0.051965 -0.021029
v 2.947474 -0.032402 -0.022132
v -1.551658 -0.243859 -0.129983
v -1.555121 -0.224337 -0.130495
v -1.532346 -0.240358 -0.127127
v -1.535810 -0.220836 -0.127639
v -1.554559 -0.243859 -0.110363
v -1.558023 -0.224337 -0.110875
v -1.535247 -0.240358 -0.107507
v -1.538711 -0.220836 -0.108020
v -1.346848 -0.183653 -0.081413
v -1.352838 -0.164747 -0.081207
v -1.365742 -0.189647 -0.080765
v -1.371733 -0.170742 -0.080560
v -1.347527 -0.183653 -0.101234
v -1.353518 -0.164747 -0.101029
v -1.366421 -0.189647 -0.100586
v -1.372412 -0.170742 -0.100381
v 2.026684 -0.048611 -0.261289
v 2.025093 -0.028848 -0.261790
v 2.045533 -0.046943 -0.255349
v 2.043942 -0.027180 -0.255850
v 2.020724 -0.048611 -0.242372
v 2.019133 -0.028848 -0.242874
v 2.039573 -0.046943 -0.236433
v 2.037982 -0.027180 -0.236934
v -2.222160 -0.269829 -0.196926
v -2.233362 -0.253610 -0.199123
v -2.206245 -0.258414 -0.193805
v -2.217447 -0.242195 -0.196002
v -2.225976 -0.269829 -0.177464
v -2.237178 -0.253610 -0.179660
v -2.210061 -0.258414 -0.174343
v -2.221263 -0.242195 -0.176539
v 0.263324 -0.017287 -0.254988
v 0.271817 -0.011746 -0.237944
v 0.265796 -0.036330 -0.250029
v 0.274288 -0.030789 -0.232984
v 0.245573 -0.017287 -0.246144
v 0.254065 -0.011746 -0.229099
v 0.248044 -0.036330 -0.241184
v 0.256537 -0.030789 -0.224139
v -1.034848 -0.153231 -0.067939
v -1.041497 -0.134547 -0.067693
v -1.053519 -0.159884 -0.067250
v -1.060168 -0.141200 -0.067004
v -1.035580 -0.153231 -0.087758
v -1.042228 -0.134547 -0.087513
v -1.054251 -0.159884 -0.087069
v -1.060899 -0.141200 -0.086824
v -1.061358 -0.146707 -0.077598
v -1.070559 -0.129391 -0.074622
v -1.077833 -0.156378 -0.072269
v -1.087034 -0.139062 -0.069293
v -1.067461 -0.146707 -0.096469
v -1.076662 -0.129391 -0.093492
v -1.083937 -0.156378 -0.091139
v -1.093138 -0.139062 -0.088163
v 0.436724 -0.004631 -0.236181
v 0.439941 0.014938 -0.236460
v 0.456219 -0.007861 -0.237872
v 0.459436 0.011708 -0.238151
v 0.438437 -0.004631 -0.216422
v 0.441655 0.014938 -0.216701
v 0.457932 -0.007861 -0.218113
v 0.461150 0.011708 -0.218392
v 1.256511 -0.021123 -0.282672
v 1.243900 -0.005932 -0.280784
v 1.271534 -0.008372 -0.284922
v 1.258924 0.006819 -0.283034
v 1.259447 -0.021122 -0.263058
v 1.246837 -0.005932 -0.261170
v 1.274471 -0.008372 -0.265307
v 1.261860 0.006819 -0.263419
v 0.538408 0.001918 -0.261890
v 0.538804 0.021747 -0.261889
v 0.558238 0.001522 -0.261851
v 0.558634 0.021351 -0.261850
v 0.538370 0.001918 -0.242057
v 0.538766 0.021747 -0.242056
v 0.558199 0.001522 -0.242018
v 0.558595 0.021351 -0.242017
v -1.207894 -0.207601 -0.114006
v -1.212558 -0.188336 -0.114677
v -1.188825 -0.202889 -0.111264
v -1.193489 -0.183624 -0.111935
v -1.210716 -0.207601 -0.094375
v -1.215381 -0.188336 -0.095046
v -1.191647 -0.202889 -0.091633
v -1.196312 -0.183624 -0.092304
v 0.113310 -0.005137 -0.212277
v 0.115835 0.014124 -0.208279
v 0.123592 -0.009866 -0.195990
v 0.126116 0.009395 -0.191991
v 0.096539 -0.005137 -0.201690
v 0.099063 0.014124 -0.197692
v 0.106821 -0.009866 -0.185403
v 0.109345 0.009395 -0.181404
v 2.951751 -0.016913 -0.010487
v 2.951061 0.002908 -0.010618
v 2.932278 -0.017614 -0.014185
v 2.931588 0.002206 -0.014316
v 2.955451 -0.016913 -0.029972
v 2.954761 0.002908 -0.030103
v 2.935978 -0.017614 -0.033670
v 2.935288 0.002206 -0.033801
v 1.867682 -0.042883 -0.217705
v 1.865380 -0.023192 -0.218289
v 1.848597 -0.045258 -0.222551
v 1.846295 -0.025567 -0.223135
v 1.872563 -0.042883 -0.236928
v 1.870261 -0.023192 -0.237512
v 1.853478 -0.045258 -0.241774
v 1.851176 -0.025567 -0.242358
v -1.850497 -0.238717 -0.164397
v -1.857185 -0.220046 -0.164487
v -1.831827 -0.232028 -0.164143
v -1.838516 -0.213357 -0.164234
v -1.850766 -0.238717 -0.144565
v -1.857455 -0.220046 -0.144656
v -1.832097 -0.232028 -0.144311
v -1.838785 -0.213357 -0.144402
v -2.220001 -0.251601 -0.162980
v -2.215634 -0.232256 -0.162714
v -2.239310 -0.247225 -0.164152
v -2.234943 -0.227881 -0.163887
v -2.218799 -0.251601 -0.182776
v -2.214432 -0.232256 -0.182511
v -2.238108 -0.247225 -0.183949
v -2.233740 -0.227881 -0.183684
v -2.432770 -0.278277 -0.158939
v -2.423561 -0.260865 -0.156620
v -2.449655 -0.268780 -0.163190
v -2.440445 -0.251368 -0.160871
v -2.427927 -0.278277 -0.178171
v -2.418718 -0.260865 -0.175852
v -2.444812 -0.268780 -0.182423
v -2.435602 -0.251368 -0.180104
v 1.918880 -0.026811 -0.245088
v 1.921097 -0.007122 -0.244195
v 1.937144 -0.029200 -0.237733
v 1.939360 -0.009512 -0.236841
v 1.911471 -0.026811 -0.226691
v 1.913688 -0.007122 -0.225798
v 1.929735 -0.029200 -0.219336
v 1.931951 -0.009512 -0.218443
v -1.843546 -0.235416 -0.164904
v -1.841631 -0.215676 -0.164707
v -1.823911 -0.237341 -0.162880
v -1.821996 -0.217602 -0.162683
v -1.845580 -0.235416 -0.145176
v -1.843665 -0.215676 -0.144978
v -1.825945 -0.237341 -0.143151
v -1.824030 -0.217602 -0.142954
v 0.438202 0.001777 -0.251516
v 0.439633 0.021555 -0.251147
v 0.457356 0.000300 -0.246587
v 0.458787 0.020078 -0.246219
v 0.433260 0.001777 -0.232308
v 0.434690 0.021555 -0.231940
v 0.452414 0.000300 -0.227379
v 0.453844 0.020078 -0.227011
v -0.940382 -0.148780 -0.087437
v -0.939906 -0.128953 -0.087487
v -0.920661 -0.149258 -0.089496
v -0.920186 -0.129431 -0.089546
v -0.938323 -0.148780 -0.067712
v -0.937847 -0.128953 -0.067761
v -0.918602 -0.149258 -0.069770
v -0.918127 -0.129431 -0.069820
v -0.380018 -0.075308 -0.170948
v -0.372318 -0.057964 -0.165181
v -0.366135 -0.084928 -0.160552
v -0.358435 -0.067584 -0.154786
v -0.391906 -0.075308 -0.155072
v -0.384205 -0.057964 -0.149306
v -0.378023 -0.084928 -0.144676
v -0.370322 -0.067584 -0.138910
v 2.901769 -0.033967 -0.066718
v 2.901521 -0.014136 -0.066845
v 2.919405 -0.033690 -0.057649
v 2.919158 -0.013858 -0.057776
v 2.892699 -0.033967 -0.049080
v 2.892452 -0.014136 -0.049207
v 2.910334 -0.033690 -0.040011
v 2.910087 -0.013858 -0.040138
v 0.117489 -0.021932 -0.214786
v 0.118050 -0.002107 -0.214934
v 0.098324 -0.021351 -0.209713
v 0.098885 -0.001527 -0.209861
v 0.112414 -0.021932 -0.233958
v 0.112975 -0.002107 -0.234107
v 0.093249 -0.021351 -0.228886
v 0.093810 -0.001527 -0.229034
v 1.365815 -0.036621 -0.287348
v 1.361392 -0.028676 -0.269722
v 1.363881 -0.054793 -0.279642
v 1.359458 -0.046848 -0.262016
v 1.346578 -0.036621 -0.292175
v 1.342155 -0.028676 -0.274550
v 1.344645 -0.054793 -0.284469
v 1.340222 -0.046848 -0.266844
v -2.521084 -0.292624 -0.185717
v -2.538712 -0.286227 -0.192175
v -2.527091 -0.311397 -0.187918
v -2.544718 -0.305001 -0.194375
v -2.514262 -0.292624 -0.204340
v -2.531890 -0.286227 -0.210798
v -2.520269 -0.311397 -0.206541
v -2.537897 -0.305001 -0.212998
v 2.121442 -0.040747 -0.244129
v 2.129894 -0.022814 -0.243545
v 2.139331 -0.049219 -0.242894
v 2.147784 -0.031287 -0.242310
v 2.120075 -0.040747 -0.224343
v 2.128528 -0.022814 -0.223759
v 2.137965 -0.049219 -0.223108
v 2.146418 -0.031287 -0.222524
v 1.840675 -0.029868 -0.279668
v 1.843574 -0.010253 -0.279223
v 1.860062 -0.032801 -0.276690
v 1.862962 -0.013187 -0.276245
v 1.837663 -0.029868 -0.260065
v 1.840563 -0.010253 -0.259620
v 1.857051 -0.032801 -0.257087
v 1.859950 -0.013187 -0.256642
v -2.060867 -0.261911 -0.152379
v -2.061932 -0.246619 -0.139794
v -2.062157 -0.274541 -0.137142
v -2.063222 -0.259250 -0.124557
v -2.080629 -0.261911 -0.154052
v -2.081695 -0.246619 -0.141467
v -2.081919 -0.274541 -0.138815
v -2.082984 -0.259250 -0.126230
v -0.850194 -0.117034 -0.110458
v -0.850352 -0.098072 -0.116267
v -0.849679 -0.111223 -0.091502
v -0.849837 -0.092260 -0.097312
v -0.870020 -0.117034 -0.109919
v -0.870178 -0.098072 -0.115728
v -0.869505 -0.111223 -0.090963
v -0.869663 -0.092260 -0.096773
v 2.292656 -0.031225 -0.193653
v 2.298479 -0.020008 -0.208938
v 2.296649 -0.047582 -0.204135
v 2.302472 -0.036365 -0.219420
v 2.311189 -0.031225 -0.186592
v 2.317013 -0.020008 -0.201877
v 2.315183 -0.047582 -0.197074
v 2.321006 -0.036365 -0.212359
v -2.774956 -0.400006 -0.191241
v -2.786601 -0.384102 -0.189045
v -2.759328 -0.388156 -0.194188
v -2.770973 -0.372252 -0.191992
v -2.771281 -0.400006 -0.171751
v -2.782926 -0.384102 -0.169556
v -2.755653 -0.388156 -0.174699
v -2.767297 -0.372252 -0.172503
v 3.032874 -0.049073 -0.018326
v 3.020768 -0.036565 -0.008821
v 3.042712 -0.033682 -0.026051
v 3.030607 -0.021174 -0.016546
v 3.045122 -0.049073 -0.002726
v 3.033017 -0.036565 0.006778
v 3.054960 -0.033682 -0.010451
v 3.042855 -0.021174 -0.000947
v -3.645233 -0.686262 -0.048012
v -3.637843 -0.668294 -0.051999
v -3.661046 -0.677865 -0.039480
v -3.653656 -0.659897 -0.043467
v -3.654650 -0.686262 -0.065466
v -3.647260 -0.668294 -0.069453
v -3.670463 -0.677865 -0.056935
v -3.663074 -0.659897 -0.060922
v -3.394479 -0.655671 -0.111683
v -3.400531 -0.636897 -0.113748
v -3.376711 -0.649276 -0.105620
v -3.382763 -0.630502 -0.107685
v -3.400884 -0.655671 -0.092912
v -3.406936 -0.636897 -0.094978
v -3.383116 -0.649276 -0.086849
v -3.389168 -0.630502 -0.088914
v 2.578614 -0.029939 -0.094863
v 2.576102 -0.010290 -0.095838
v 2.560297 -0.032633 -0.101975
v 2.557785 -0.012984 -0.102950
v 2.585792 -0.029939 -0.113351
v 2.583280 -0.010290 -0.114326
v 2.567475 -0.032633 -0.120463
v 2.564963 -0.012984 -0.121438
v -1.064361 -0.144748 -0.083640
v -1.070827 -0.126040 -0.082403
v -1.082736 -0.151331 -0.080126
v -1.089202 -0.132623 -0.078889
v -1.068086 -0.144748 -0.103120
v -1.074552 -0.126040 -0.101883
v -1.086462 -0.151331 -0.099606
v -1.092928 -0.132623 -0.098369
v -2.028060 -0.267262 -0.124934
v -2.028006 -0.247429 -0.124929
v -2.047831 -0.267207 -0.126508
v -2.047777 -0.247374 -0.126504
v -2.026486 -0.267262 -0.144704
v -2.026432 -0.247429 -0.144700
v -2.046256 -0.267207 -0.146279
v -2.046202 -0.247374 -0.146274
v -1.526429 -0.242212 -0.126754
v -1.530062 -0.222721 -0.127253
v -1.507119 -0.238545 -0.124104
v -1.510752 -0.219054 -0.124602
v -1.529126 -0.242212 -0.107105
v -1.532759 -0.222721 -0.107604
v -1.509816 -0.238545 -0.104455
v -1.513449 -0.219054 -0.104953
v 2.094737 -0.040098 -0.249291
v 2.091301 -0.020627 -0.250849
v 2.112470 -0.036325 -0.241249
v 2.109033 -0.016854 -0.242807
v 2.086545 -0.040098 -0.231228
v 2.083109 -0.020627 -0.232787
v 2.104278 -0.036325 -0.223186
v 2.100842 -0.016854 -0.224745
v 1.819171 -0.054884 -0.226952
v 1.817287 -0.035151 -0.227609
v 1.800538 -0.056878 -0.233449
v 1.798655 -0.037146 -0.234105
v 1.825700 -0.054884 -0.245680
v 1.823817 -0.035151 -0.246336
v 1.807067 -0.056878 -0.252176
v 1.805184 -0.037146 -0.252833
v 2.932149 -0.019784 0.002269
v 2.928870 -0.000288 0.000696
v 2.914570 -0.023421 -0.006163
v 2.911291 -0.003924 -0.007736
v 2.940727 -0.019784 -0.015613
v 2.937448 -0.000288 -0.017186
v 2.923148 -0.023421 -0.024045
v 2.919868 -0.003924 -0.025618
v -1.471931 -0.209328 -0.132838
v -1.482500 -0.194772 -0.141190
v -1.460510 -0.195857 -0.123812
v -1.471079 -0.181301 -0.132164
v -1.484228 -0.209328 -0.117277
v -1.494797 -0.194772 -0.125629
v -1.472807 -0.195857 -0.108252
v -1.483376 -0.181301 -0.116604
v 0.198000 -0.044057 -0.217249
v 0.196388 -0.024293 -0.216899
v 0.217316 -0.042408 -0.221436
v 0.215704 -0.022644 -0.221087
v 0.202202 -0.044057 -0.197866
v 0.200590 -0.024293 -0.197516
v 0.221518 -0.042408 -0.202053
v 0.219906 -0.022644 -0.201704
v 2.076163 -0.059618 -0.249342
v 2.071978 -0.040244 -0.250053
v 2.095263 -0.055373 -0.246098
v 2.091078 -0.035999 -0.246809
v 2.072842 -0.059618 -0.229789
v 2.068657 -0.040244 -0.230500
v 2.091942 -0.055373 -0.226545
v 2.087757 -0.035999 -0.227256
v -0.666100 -0.108758 -0.124302
v -0.674442 -0.090834 -0.122721
v -0.683711 -0.117248 -0.120964
v -0.692052 -0.099324 -0.119383
v -0.669793 -0.108758 -0.143788
v -0.678135 -0.090834 -0.142207
v -0.687404 -0.117248 -0.140451
v -0.695746 -0.099324 -0.138870
v -3.693232 -0.693769 -0.071822
v -3.691465 -0.674028 -0.072538
v -3.711529 -0.691863 -0.064409
v -3.709762 -0.672122 -0.065125
v -3.700679 -0.693769 -0.090203
v -3.698913 -0.674028 -0.090919
v -3.718976 -0.691863 -0.082791
v -3.717209 -0.672122 -0.083506
v -0.814276 -0.135109 -0.094150
v -0.822025 -0.116866 -0.094874
v -0.796113 -0.127327 -0.092451
v -0.803861 -0.109084 -0.093176
v -0.816123 -0.135109 -0.074403
v -0.823871 -0.116866 -0.075127
v -0.797960 -0.127327 -0.072704
v -0.805708 -0.109084 -0.073429
v -0.477033 -0.077326 -0.139071
v -0.476979 -0.057494 -0.138888
v -0.482618 -0.077135 -0.158101
v -0.482564 -0.057303 -0.157917
v -0.458003 -0.077326 -0.144656
v -0.457949 -0.057494 -0.144473
v -0.463588 -0.077135 -0.163686
v -0.463534 -0.057303 -0.163502
v -1.753396 -0.254792 -0.151865
v -1.758058 -0.235517 -0.152182
v -1.734166 -0.250119 -0.150557
v -1.738828 -0.230845 -0.150874
v -1.754742 -0.254792 -0.132077
v -1.759404 -0.235517 -0.132394
v -1.735512 -0.250119 -0.130769
v -1.740173 -0.230845 -0.131087
v 0.942428 -0.016184 -0.276936
v 0.949506 0.002002 -0.273398
v 0.958695 -0.024097 -0.268805
v 0.965773 -0.005911 -0.265267
v 0.933561 -0.016184 -0.259195
v 0.940639 0.002002 -0.255657
v 0.949828 -0.024097 -0.251065
v 0.956906 -0.005911 -0.247527
v -1.480606 -0.238087 -0.123589
v -1.485969 -0.219002 -0.123006
v -1.461632 -0.232693 -0.125652
v -1.466995 -0.213608 -0.125069
v -1.478463 -0.238087 -0.103872
v -1.483825 -0.219002 -0.103289
v -1.459489 -0.232693 -0.105935
v -1.464851 -0.213608 -0.105352
v 0.328293 -0.029931 -0.219720
v 0.314256 -0.015920 -0.219723
v 0.342304 -0.015894 -0.219718
v 0.328267 -0.001883 -0.219720
v 0.328290 -0.029931 -0.199887
v 0.314252 -0.015920 -0.199890
v 0.342301 -0.015894 -0.199885
v 0.328263 -0.001883 -0.199887
v -2.082657 -0.253721 -0.130454
v -2.092722 -0.236829 -0.127861
v -2.099015 -0.264114 -0.126240
v -2.109079 -0.247222 -0.123646
v -2.087606 -0.253721 -0.149660
v -2.097670 -0.236829 -0.147067
v -2.103963 -0.264114 -0.145445
v -2.114028 -0.247222 -0.142852
v 1.788927 -0.063889 -0.272889
v 1.783428 -0.045182 -0.269261
v 1.804542 -0.057302 -0.283191
v 1.799044 -0.038594 -0.279563
v 1.799848 -0.063889 -0.256334
v 1.794350 -0.045182 -0.252706
v 1.815464 -0.057302 -0.266636
v 1.809965 -0.038594 -0.263008
v -3.393865 -0.655190 -0.088096
v -3.403612 -0.638350 -0.084253
v -3.378199 -0.644712 -0.094274
v -3.387946 -0.627873 -0.090430
v -3.386589 -0.655190 -0.069646
v -3.396336 -0.638350 -0.065802
v -3.370923 -0.644712 -0.075823
v -3.380670 -0.627873 -0.071980
v -2.990627 -0.485424 -0.147216
v -3.004408 -0.471402 -0.144606
v -2.976850 -0.471397 -0.149826
v -2.990632 -0.457375 -0.147215
v -2.986935 -0.485424 -0.127730
v -3.000717 -0.471402 -0.125119
v -2.973159 -0.471397 -0.130340
v -2.986940 -0.457375 -0.127729
v 0.914632 -0.018617 -0.273365
v 0.920265 0.000350 -0.271996
v 0.933063 -0.024414 -0.268887
v 0.938696 -0.005447 -0.267518
v 0.909950 -0.018617 -0.254092
v 0.915583 0.000350 -0.252724
v 0.928381 -0.024414 -0.249614
v 0.934014 -0.005447 -0.248246
v 1.344668 -0.009869 -0.280891
v 1.339455 0.007354 -0.272552
v 1.335538 -0.019703 -0.266287
v 1.330324 -0.002480 -0.257948
v 1.327851 -0.009869 -0.291405
v 1.322638 0.007354 -0.283066
v 1.318721 -0.019703 -0.276801
v 1.313507 -0.002480 -0.268462
v -1.188748 -0.173974 -0.067966
v -1.191950 -0.154403 -0.068267
v -1.208233 -0.177190 -0.069795
v -1.211435 -0.157619 -0.070096
v -1.186894 -0.173974 -0.087713
v -1.190096 -0.154403 -0.088013
v -1.206379 -0.177190 -0.089542
v -1.209581 -0.157619 -0.089842
v -0.242049 -0.044002 -0.146953
v -0.244668 -0.024353 -0.146334
v -0.222927 -0.041311 -0.151475
v -0.225546 -0.021661 -0.150856
v -0.237485 -0.044002 -0.127652
v -0.240104 -0.024353 -0.127033
v -0.218363 -0.041311 -0.132174
v -0.220982 -0.021661 -0.131555
v -2.408773 -0.277540 -0.153389
v -2.399941 -0.259879 -0.151535
v -2.426057 -0.268515 -0.157017
v -2.417225 -0.250854 -0.155163
v -2.404698 -0.277540 -0.172799
v -2.395866 -0.259879 -0.170945
v -2.421983 -0.268515 -0.176427
v -2.413151 -0.250854 -0.174573
v 1.054028 -0.034368 -0.276836
v 1.050941 -0.014777 -0.276863
v 1.073618 -0.031281 -0.276667
v 1.070531 -0.011690 -0.276694
v 1.053856 -0.034368 -0.257004
v 1.050769 -0.014777 -0.257031
v 1.073447 -0.031281 -0.256835
v 1.070360 -0.011690 -0.256862
v -1.422025 -0.207030 -0.088109
v -1.408869 -0.193578 -0.094377
v -1.409880 -0.221603 -0.093895
v -1.396724 -0.208151 -0.100162
v -1.413495 -0.207030 -0.070204
v -1.400339 -0.193578 -0.076471
v -1.401350 -0.221603 -0.075990
v -1.388193 -0.208151 -0.082257
v 1.424371 -0.028934 -0.257076
v 1.420273 -0.009545 -0.256277
v 1.405341 -0.033109 -0.253366
v 1.401242 -0.013720 -0.252567
v 1.420576 -0.028934 -0.276543
v 1.416478 -0.009545 -0.275744
v 1.401546 -0.033109 -0.272833
v 1.397447 -0.013720 -0.272034
v 2.543331 -0.025467 -0.119139
v 2.541808 -0.005692 -0.119173
v 2.523561 -0.026990 -0.119589
v 2.522039 -0.007215 -0.119624
v 2.543783 -0.025467 -0.138967
v 2.542261 -0.005692 -0.139001
v 2.524014 -0.026990 -0.139417
v 2.522491 -0.007215 -0.139452
v -3.212765 -0.588894 -0.118695
v -3.227298 -0.575427 -0.119578
v -3.199323 -0.574334 -0.117879
v -3.213856 -0.560867 -0.118762
v -3.213967 -0.588894 -0.098899
v -3.228501 -0.575427 -0.099781
v -3.200525 -0.574334 -0.098083
v -3.215059 -0.560867 -0.098965
v 1.361073 -0.036938 -0.312815
v 1.357455 -0.017475 -0.311596
v 1.379516 -0.033120 -0.319029
v 1.375899 -0.013658 -0.317811
v 1.367405 -0.036938 -0.294020
v 1.363788 -0.017475 -0.292801
v 1.385849 -0.033120 -0.300234
v 1.382231 -0.013658 -0.299016
v 1.933879 -0.034590 -0.225520
v 1.938099 -0.020880 -0.239216
v 1.929842 -0.020258 -0.212418
v 1.934062 -0.006548 -0.226114
v 1.914925 -0.034590 -0.231360
v 1.919145 -0.020880 -0.245056
v 1.910888 -0.020258 -0.218258
v 1.915108 -0.006548 -0.231955
v 3.042525 -0.026288 0.026009
v 3.041045 -0.023286 0.045558
v 3.042752 -0.006684 0.023015
v 3.041271 -0.003681 0.042564
v 3.062302 -0.026288 0.027507
v 3.060821 -0.023286 0.047056
v 3.062528 -0.006684 0.024513
v 3.061048 -0.003681 0.044062
v 0.625170 -0.015313 -0.292585
v 0.640260 -0.002484 -0.291542
v 0.637968 -0.030438 -0.291701
v 0.653058 -0.017610 -0.290658
v 0.623803 -0.015313 -0.272799
v 0.638893 -0.002484 -0.271756
v 0.636601 -0.030438 -0.271915
v 0.651691 -0.017610 -0.270872
v 2.386664 -0.061458 -0.137692
v 2.387731 -0.041657 -0.137281
v 2.368188 -0.060314 -0.144813
v 2.369255 -0.040514 -0.144401
v 2.393796 -0.061458 -0.156199
v 2.394863 -0.041657 -0.155788
v 2.375320 -0.060314 -0.163319
v 2.376387 -0.040514 -0.162908
v -0.671766 -0.107367 -0.124197
v -0.671759 -0.087534 -0.124198
v -0.691323 -0.107360 -0.120899
v -0.691316 -0.087527 -0.120900
v -0.675064 -0.107367 -0.143754
v -0.675057 -0.087534 -0.143755
v -0.694621 -0.107360 -0.140456
v -0.694614 -0.087527 -0.140457
v 1.909794 -0.036001 -0.274769
v 1.911100 -0.016213 -0.274457
v 1.929038 -0.037343 -0.270163
v 1.930344 -0.017556 -0.269850
v 1.905177 -0.036001 -0.255481
v 1.906482 -0.016213 -0.255169
v 1.924421 -0.037343 -0.250874
v 1.925726 -0.017556 -0.250562
v -2.167782 -0.284161 -0.181235
v -2.172585 -0.264918 -0.181211
v -2.148540 -0.279358 -0.181329
v -2.153342 -0.260115 -0.181305
v -2.167685 -0.284161 -0.161402
v -2.172487 -0.264918 -0.161379
v -2.148443 -0.279358 -0.161496
v -2.153245 -0.260115 -0.161473
v 2.608250 -0.065122 -0.114336
v 2.605476 -0.045534 -0.112937
v 2.590761 -0.068229 -0.105514
v 2.587987 -0.048641 -0.104115
v 2.599318 -0.065122 -0.132044
v 2.596544 -0.045534 -0.130645
v 2.581829 -0.068229 -0.123222
v 2.579055 -0.048641 -0.121822
v -3.402940 -0.650485 -0.117065
v -3.406482 -0.630978 -0.117600
v -3.383651 -0.646903 -0.114155
v -3.387193 -0.627396 -0.114690
v -3.405898 -0.650485 -0.097454
v -3.409440 -0.630978 -0.097989
v -3.386610 -0.646903 -0.094544
v -3.390152 -0.627396 -0.095079
v 1.776043 -0.026237 -0.284085
v 1.780234 -0.006852 -0.283942
v 1.795417 -0.030430 -0.283427
v 1.799608 -0.011045 -0.283285
v 1.775371 -0.026237 -0.264263
v 1.779562 -0.006852 -0.264121
v 1.794744 -0.030430 -0.263606
v 1.798935 -0.011045 -0.263463
v -3.288605 -0.583691 -0.083600
v -3.287462 -0.563894 -0.083986
v -3.307363 -0.582484 -0.077273
v -3.306219 -0.562688 -0.077659
v -3.294944 -0.583691 -0.102393
v -3.293801 -0.563894 -0.102779
v -3.313702 -0.582484 -0.096066
v -3.312558 -0.562688 -0.096452
v -1.834604 -0.248902 -0.152675
v -1.822895 -0.233346 -0.156452
v -1.819799 -0.261205 -0.157450
v -1.808090 -0.245650 -0.161227
v -1.828516 -0.248902 -0.133799
v -1.816807 -0.233346 -0.137576
v -1.813711 -0.261205 -0.138574
v -1.802002 -0.245650 -0.142351
v 0.798174 -0.035853 -0.266662
v 0.787221 -0.020182 -0.271935
v 0.812295 -0.023697 -0.259865
v 0.801342 -0.008026 -0.265137
v 0.789572 -0.035853 -0.248792
v 0.778619 -0.020182 -0.254064
v 0.803692 -0.023697 -0.241995
v 0.792739 -0.008026 -0.247267
v -2.077943 -0.236880 -0.148938
v -2.081002 -0.217301 -0.149738
v -2.096885 -0.240043 -0.153891
v -2.099945 -0.220463 -0.154690
v -2.072926 -0.236880 -0.168127
v -2.075986 -0.217301 -0.168926
v -2.091869 -0.240043 -0.173079
v -2.094928 -0.220463 -0.173879
v 2.629270 -0.033575 -0.077611
v 2.625025 -0.014294 -0.079497
v 2.611649 -0.038221 -0.085439
v 2.607404 -0.018939 -0.087325
v 2.637322 -0.033575 -0.095736
v 2.633076 -0.014294 -0.097622
v 2.619701 -0.038221 -0.103564
v 2.615455 -0.018939 -0.105450
v -1.050092 -0.184023 -0.096197
v -1.053973 -0.164598 -0.095229
v -1.031243 -0.180023 -0.100897
v -1.035124 -0.160598 -0.099929
v -1.045293 -0.184023 -0.076953
v -1.049174 -0.164598 -0.075985
v -1.026445 -0.180023 -0.081653
v -1.030326 -0.160598 -0.080685
v -2.535430 -0.335382 -0.169662
v -2.533742 -0.316996 -0.176904
v -2.539605 -0.327947 -0.151756
v -2.537917 -0.309560 -0.158997
v -2.554746 -0.335382 -0.174165
v -2.553058 -0.316996 -0.181406
v -2.558920 -0.327947 -0.156258
v -2.557232 -0.309560 -0.163500
v -2.714960 -0.351983 -0.182167
v -2.720788 -0.333082 -0.183634
v -2.733289 -0.357993 -0.186781
v -2.739117 -0.339092 -0.188248
v -2.710119 -0.351983 -0.201400
v -2.715947 -0.333082 -0.202867
v -2.728447 -0.357993 -0.206014
v -2.734276 -0.339092 -0.207481
v 1.264225 -0.021467 -0.282219
v 1.261465 -0.002413 -0.286982
v 1.273776 -0.015963 -0.265732
v 1.271017 0.003091 -0.270495
v 1.247064 -0.021467 -0.272277
v 1.244304 -0.002413 -0.277039
v 1.256615 -0.015963 -0.255790
v 1.253856 0.003091 -0.260552
v -2.120105 -0.251018 -0.129810
v -2.117119 -0.231445 -0.128657
v -2.138364 -0.247818 -0.136861
v -2.135378 -0.228245 -0.135708
v -2.112960 -0.251018 -0.148312
v -2.109974 -0.231445 -0.147159
v -2.131219 -0.247818 -0.155363
v -2.128233 -0.228245 -0.154210
v -2.961442 -0.431106 -0.150922
v -2.953328 -0.420936 -0.135953
v -2.956596 -0.448133 -0.141981
v -2.948482 -0.437963 -0.127011
v -2.978878 -0.431106 -0.141472
v -2.970765 -0.420936 -0.126502
v -2.974032 -0.448133 -0.132530
v -2.965919 -0.437963 -0.117561
v 2.218179 -0.025785 -0.209682
v 2.224347 -0.007065 -0.211891
v 2.235802 -0.032336 -0.215995
v 2.241970 -0.013617 -0.218205
v 2.224868 -0.025785 -0.191011
v 2.231036 -0.007065 -0.193220
v 2.242491 -0.032336 -0.197324
v 2.248659 -0.013617 -0.199534
v 1.384179 -0.014783 -0.286719
v 1.382921 0.004993 -0.285907
v 1.400791 -0.013286 -0.297449
v 1.399534 0.006490 -0.296637
v 1.394939 -0.014783 -0.270059
v 1.393682 0.004993 -0.269247
v 1.411552 -0.013286 -0.280789
v 1.410294 0.006490 -0.279977
v 0.857887 -0.010728 -0.272851
v 0.865614 0.007243 -0.269580
v 0.874436 -0.019118 -0.265846
v 0.882163 -0.001147 -0.262575
v 0.850156 -0.010728 -0.254586
v 0.857883 0.007243 -0.251316
v 0.866705 -0.019118 -0.247581
v 0.874432 -0.001147 -0.244311
v 0.830609 -0.002795 -0.275614
v 0.835288 0.016466 -0.274929
v 0.849667 -0.007524 -0.272825
v 0.854346 0.011737 -0.272140
v 0.827737 -0.002795 -0.255989
v 0.832416 0.016466 -0.255305
v 0.846795 -0.007524 -0.253201
v 0.851474 0.011737 -0.252516
v -0.998340 -0.176479 -0.117248
v -1.004142 -0.157514 -0.117159
v -0.979377 -0.170676 -0.117539
v -0.985179 -0.151711 -0.117450
v -0.998035 -0.176479 -0.097417
v -1.003838 -0.157514 -0.097328
v -0.979072 -0.170676 -0.097708
v -0.984875 -0.151711 -0.097619
v -0.394567 -0.069061 -0.150233
v -0.398890 -0.049721 -0.149431
v -0.413582 -0.073458 -0.146704
v -0.417905 -0.054118 -0.145902
v -0.398186 -0.069061 -0.169733
v -0.402509 -0.049721 -0.168931
v -0.417201 -0.073458 -0.166205
v -0.421524 -0.054118 -0.165402
v -1.305751 -0.205556 -0.129742
v -1.320103 -0.192250 -0.126529
v -1.292767 -0.190848 -0.132649
v -1.307119 -0.177542 -0.129436
v -1.301418 -0.205556 -0.110388
v -1.315771 -0.192250 -0.107175
v -1.288434 -0.190848 -0.113295
v -1.302787 -0.177542 -0.110082
v -0.849411 -0.150362 -0.118114
v -0.849513 -0.130529 -0.118073
v -0.830982 -0.150252 -0.125441
v -0.831083 -0.130420 -0.125401
v -0.842083 -0.150362 -0.099684
v -0.842185 -0.130529 -0.099643
v -0.823654 -0.150252 -0.107012
v -0.823755 -0.130420 -0.106971
v 2.254959 -0.061373 -0.205170
v 2.261887 -0.042870 -0.206904
v 2.272908 -0.068515 -0.209664
v 2.279836 -0.050012 -0.211399
v 2.259777 -0.061373 -0.185931
v 2.266705 -0.042870 -0.187665
v 2.277725 -0.068515 -0.190425
v 2.284653 -0.050012 -0.192160
v 2.929195 -0.028640 0.007896
v 2.926308 -0.009057 0.006665
v 2.911182 -0.031779 0.000213
v 2.908295 -0.012195 -0.001018
v 2.936976 -0.028640 -0.010347
v 2.934090 -0.009057 -0.011578
v 2.918963 -0.031779 -0.018030
v 2.916077 -0.012195 -0.019261
v -2.546672 -0.298006 -0.184394
v -2.553199 -0.279294 -0.183609
v -2.565250 -0.304580 -0.182160
v -2.571777 -0.285869 -0.181375
v -2.549040 -0.298006 -0.204085
v -2.555567 -0.279294 -0.203300
v -2.567618 -0.304580 -0.201851
v -2.574145 -0.285869 -0.201066
v -0.057647 -0.029192 -0.191981
v -0.062871 -0.010102 -0.190699
v -0.076187 -0.034571 -0.187432
v -0.081411 -0.015481 -0.186150
v -0.062374 -0.029192 -0.211243
v -0.067598 -0.010102 -0.209961
v -0.080914 -0.034571 -0.206693
v -0.086138 -0.015481 -0.205411
v -3.521269 -0.657139 -0.081111
v -3.519846 -0.640941 -0.092466
v -3.523283 -0.645695 -0.065038
v -3.521860 -0.629497 -0.076393
v -3.540948 -0.657139 -0.083576
v -3.539526 -0.640941 -0.094931
v -3.542962 -0.645695 -0.067503
v -3.541539 -0.629497 -0.078859
v -0.241263 -0.071058 -0.175486
v -0.242836 -0.051288 -0.175571
v -0.221521 -0.069483 -0.174425
v -0.223094 -0.049713 -0.174509
v -0.242328 -0.071058 -0.155682
v -0.243901 -0.051288 -0.155766
v -0.222586 -0.069483 -0.154620
v -0.224159 -0.049713 -0.154705
v 2.157022 -0.041784 -0.238765
v 2.162816 -0.022821 -0.238290
v 2.175921 -0.047597 -0.237216
v 2.181714 -0.028635 -0.236741
v 2.155401 -0.041784 -0.218999
v 2.161195 -0.022821 -0.218524
v 2.174300 -0.047597 -0.217449
v 2.180093 -0.028635 -0.216974
v 2.392361 -0.029566 -0.141501
v 2.388457 -0.010134 -0.142219
v 2.373250 -0.033535 -0.145017
v 2.369346 -0.014103 -0.145735
v 2.395949 -0.029566 -0.161007
v 2.392046 -0.010134 -0.161725
v 2.376838 -0.033535 -0.164523
v 2.372935 -0.014103 -0.165241
v 2.433099 -0.035350 -0.125559
v 2.432565 -0.015525 -0.125804
v 2.415076 -0.035936 -0.133817
v 2.414543 -0.016112 -0.134062
v 2.441360 -0.035350 -0.143590
v 2.440827 -0.015525 -0.143834
v 2.423338 -0.035936 -0.151848
v 2.422804 -0.016112 -0.152092
v -1.385558 -0.220324 -0.075750
v -1.374529 -0.209983 -0.088587
v -1.392296 -0.203400 -0.067906
v -1.381267 -0.193059 -0.080743
v -1.400601 -0.220324 -0.088674
v -1.389573 -0.209983 -0.101511
v -1.407340 -0.203400 -0.080831
v -1.396311 -0.193059 -0.093668
v 2.174877 -0.054676 -0.175168
v 2.179397 -0.035396 -0.174073
v 2.156139 -0.050025 -0.179708
v 2.160659 -0.030745 -0.178613
v 2.179547 -0.054676 -0.194444
v 2.184067 -0.035396 -0.193349
v 2.160809 -0.050025 -0.198983
v 2.165329 -0.030745 -0.197888
v -3.592997 -0.670592 -0.087560
v -3.582550 -0.660018 -0.100690
v -3.586413 -0.687371 -0.095834
v -3.575967 -0.676797 -0.108964
v -3.577477 -0.670592 -0.075211
v -3.567030 -0.660018 -0.088341
v -3.570894 -0.687371 -0.083486
v -3.560446 -0.676797 -0.096616
v -1.831731 -0.230335 -0.160966
v -1.829509 -0.210627 -0.160905
v -1.812031 -0.232558 -0.160427
v -1.809808 -0.212850 -0.160367
v -1.832273 -0.230335 -0.141140
v -1.830051 -0.210627 -0.141080
v -1.812573 -0.232558 -0.140602
v -1.810350 -0.212850 -0.140541
v -3.602203 -0.686909 -0.059829
v -3.600790 -0.667127 -0.059708
v -3.582493 -0.688327 -0.058145
v -3.581080 -0.668545 -0.058024
v -3.603892 -0.686909 -0.040067
v -3.602479 -0.667127 -0.039947
v -3.584181 -0.688327 -0.038383
v -3.582768 -0.668545 -0.038263
v 1.891334 -0.046354 -0.278919
v 1.893247 -0.026620 -0.278410
v 1.910405 -0.048334 -0.273848
v 1.912319 -0.028600 -0.273340
v 1.886238 -0.046354 -0.259751
v 1.888151 -0.026620 -0.259243
v 1.905309 -0.048334 -0.254681
v 1.907223 -0.028600 -0.254172
v -0.059108 -0.051386 -0.182028
v -0.060138 -0.031581 -0.182221
v -0.078573 -0.052434 -0.185683
v -0.079603 -0.032629 -0.185877
v -0.055448 -0.051386 -0.201520
v -0.056478 -0.031581 -0.201714
v -0.074913 -0.052434 -0.205176
v -0.075943 -0.032629 -0.205369
v -1.097756 -0.164068 -0.125987
v -1.090388 -0.145657 -0.126306
v -1.079362 -0.171443 -0.126782
v -1.071995 -0.153032 -0.127100
v -1.096901 -0.164068 -0.106173
v -1.089533 -0.145657 -0.106491
v -1.078507 -0.171443 -0.106967
v -1.071139 -0.153032 -0.107285
v 1.491369 -0.020121 -0.267232
v 1.494160 -0.013238 -0.285622
v 1.490336 -0.001520 -0.260427
v 1.493127 0.005362 -0.278817
v 1.471761 -0.020121 -0.270209
v 1.474552 -0.013238 -0.288598
v 1.470728 -0.001520 -0.263404
v 1.473519 0.005362 -0.281794
v 2.005513 -0.027032 -0.251274
v 2.006196 -0.007212 -0.251087
v 2.024628 -0.027740 -0.246032
v 2.025310 -0.007919 -0.245845
v 2.000268 -0.027032 -0.232147
v 2.000950 -0.007212 -0.231960
v 2.019382 -0.027740 -0.226905
v 2.020065 -0.007919 -0.226718
v 2.121371 -0.053833 -0.241563
v 2.126045 -0.034559 -0.241442
v 2.140639 -0.058509 -0.241062
v 2.145313 -0.039235 -0.240941
v 2.120856 -0.053833 -0.221737
v 2.125530 -0.034559 -0.221615
v 2.140123 -0.058509 -0.221236
v 2.144797 -0.039235 -0.221114
v -0.125517 -0.041348 -0.184684
v -0.133232 -0.023259 -0.182114
v -0.142679 -0.049481 -0.178968
v -0.150395 -0.031392 -0.176398
v -0.131784 -0.041348 -0.203501
v -0.139500 -0.023259 -0.200931
v -0.148946 -0.049481 -0.197785
v -0.156662 -0.031392 -0.195215
v -0.535076 -0.107547 -0.124153
v -0.542503 -0.089157 -0.124037
v -0.516688 -0.100118 -0.124439
v -0.524116 -0.081729 -0.124324
v -0.534767 -0.107547 -0.104322
v -0.542194 -0.089157 -0.104206
v -0.516379 -0.100118 -0.104609
v -0.523807 -0.081729 -0.104493
v 0.517470 -0.000057 -0.255692
v 0.514918 0.014264 -0.269173
v 0.514807 -0.013777 -0.269764
v 0.512255 0.000544 -0.283245
v 0.536957 -0.000057 -0.259380
v 0.534406 0.014264 -0.272861
v 0.534294 -0.013777 -0.273452
v 0.531743 0.000544 -0.286933
v -1.408474 -0.230430 -0.107525
v -1.412475 -0.211006 -0.107748
v -1.389080 -0.226422 -0.106444
v -1.393081 -0.206998 -0.106667
v -1.409577 -0.230430 -0.087722
v -1.413578 -0.211006 -0.087945
v -1.390183 -0.226422 -0.086642
v -1.394184 -0.206998 -0.086865
v -0.007505 -0.038069 -0.190968
v -0.015695 -0.020172 -0.193410
v -0.024656 -0.046615 -0.196082
v -0.032846 -0.028718 -0.198525
v -0.001837 -0.038069 -0.209974
v -0.010027 -0.020172 -0.212416
v -0.018988 -0.046615 -0.215088
v -0.027178 -0.028718 -0.217531
v 0.466311 -0.024123 -0.255043
v 0.473053 -0.005475 -0.254633
v 0.447698 -0.017368 -0.256176
v 0.454440 0.001279 -0.255766
v 0.467516 -0.024123 -0.274840
v 0.474258 -0.005475 -0.274429
v 0.448903 -0.017368 -0.275973
v 0.455645 0.001279 -0.275562
v 0.134694 -0.046543 -0.200580
v 0.136408 -0.026787 -0.200234
v 0.115329 -0.044795 -0.204487
v 0.117042 -0.025039 -0.204141
v 0.138616 -0.046543 -0.220021
v 0.140330 -0.026787 -0.219675
v 0.119251 -0.044795 -0.223928
v 0.120965 -0.025039 -0.223582
v -2.415741 -0.310445 -0.168037
v -2.418653 -0.290900 -0.169727
v -2.432647 -0.313811 -0.177846
v -2.435559 -0.294266 -0.179536
v -2.405788 -0.310445 -0.185192
v -2.408700 -0.290900 -0.186881
v -2.422693 -0.313811 -0.195001
v -2.425605 -0.294266 -0.196690
v 1.190642 -0.047379 -0.288588
v 1.189752 -0.027567 -0.288327
v 1.171633 -0.048306 -0.283006
v 1.170744 -0.028494 -0.282744
v 1.185053 -0.047379 -0.307618
v 1.184164 -0.027567 -0.307357
v 1.166044 -0.048306 -0.302035
v 1.165155 -0.028494 -0.301774
v 0.843523 -0.001741 -0.277312
v 0.851484 0.016128 -0.274046
v 0.860055 -0.010346 -0.270529
v 0.868016 0.007523 -0.267263
v 0.835995 -0.001741 -0.258964
v 0.843955 0.016128 -0.255697
v 0.852526 -0.010346 -0.252181
v 0.860487 0.007523 -0.248914
v 1.256435 -0.032165 -0.256501
v 1.248329 -0.014130 -0.258054
v 1.238723 -0.040418 -0.259893
v 1.230617 -0.022384 -0.261446
v 1.260166 -0.032165 -0.275980
v 1.252060 -0.014130 -0.277533
v 1.242453 -0.040418 -0.279372
v 1.234347 -0.022384 -0.280925
v 3.057035 -0.053068 0.035432
v 3.059866 -0.033446 0.035995
v 3.037790 -0.050181 0.031606
v 3.040621 -0.030559 0.032169
v 3.060902 -0.053068 0.015980
v 3.063733 -0.033446 0.016542
v 3.041657 -0.050181 0.012153
v 3.044488 -0.030559 0.012716
v 1.067426 -0.010189 -0.308622
v 1.064682 0.009442 -0.309295
v 1.086492 -0.007364 -0.303950
v 1.083749 0.012267 -0.304622
v 1.062705 -0.010189 -0.289359
v 1.059961 0.009442 -0.290032
v 1.081771 -0.007364 -0.284687
v 1.079028 0.012267 -0.285359
v -3.147354 -0.517538 -0.133182
v -3.151907 -0.498238 -0.132819
v -3.166593 -0.522105 -0.131647
v -3.171146 -0.502804 -0.131284
v -3.148931 -0.517538 -0.152952
v -3.153483 -0.498238 -0.152589
v -3.168170 -0.522105 -0.151418
v -3.172722 -0.502804 -0.151055
v -3.317896 -0.597136 -0.109287
v -3.314183 -0.577653 -0.109346
v -3.337376 -0.593423 -0.108982
v -3.333664 -0.573940 -0.109040
v -3.318207 -0.597136 -0.129118
v -3.314494 -0.577653 -0.129176
v -3.337687 -0.593423 -0.128813
v -3.333974 -0.573940 -0.128871
v 1.747135 -0.041107 -0.293897
v 1.747953 -0.021291 -0.293772
v 1.766723 -0.041935 -0.290902
v 1.767541 -0.022119 -0.290776
v 1.744137 -0.041107 -0.274292
v 1.744955 -0.021291 -0.274166
v 1.763725 -0.041935 -0.271296
v 1.764543 -0.022119 -0.271171
v 2.927225 -0.057671 -0.046172
v 2.924720 -0.038023 -0.047177
v 2.945461 -0.054973 -0.038857
v 2.942957 -0.035324 -0.039862
v 2.919842 -0.057671 -0.027765
v 2.917337 -0.038023 -0.028769
v 2.938078 -0.054973 -0.020450
v 2.935573 -0.035324 -0.021454
v 0.853348 -0.018711 -0.294937
v 0.841194 -0.005240 -0.286925
v 0.842101 -0.033267 -0.287523
v 0.829947 -0.019797 -0.279512
v 0.842433 -0.018711 -0.311496
v 0.830279 -0.005240 -0.303485
v 0.831186 -0.033267 -0.304082
v 0.819032 -0.019797 -0.296071
v -0.282288 -0.068751 -0.143350
v -0.289846 -0.050448 -0.142236
v -0.264181 -0.061111 -0.146018
v -0.271739 -0.042808 -0.144904
v -0.279397 -0.068751 -0.123729
v -0.286955 -0.050448 -0.122615
v -0.261290 -0.061111 -0.126397
v -0.268848 -0.042808 -0.125283
v 0.391065 -0.001833 -0.241250
v 0.380860 0.015105 -0.242768
v 0.374312 -0.012151 -0.243742
v 0.364106 0.004787 -0.245261
v 0.393984 -0.001833 -0.260867
v 0.383778 0.015105 -0.262385
v 0.377230 -0.012151 -0.263359
v 0.367025 0.004787 -0.264878
v -0.143828 -0.026303 -0.164645
v -0.136853 -0.014489 -0.150322
v -0.138656 -0.042234 -0.154024
v -0.131681 -0.030421 -0.139701
v -0.161659 -0.026303 -0.155961
v -0.154684 -0.014489 -0.141638
v -0.156487 -0.042234 -0.145340
v -0.149512 -0.030421 -0.131017
v 2.996269 -0.030735 0.030415
v 2.995410 -0.010925 0.029981
v 2.978589 -0.031697 0.021481
v 2.977730 -0.011887 0.021046
v 3.005214 -0.030735 0.012713
v 3.004355 -0.010925 0.012279
v 2.987534 -0.031697 0.003779
v 2.986675 -0.011887 0.003345
v -2.721867 -0.370623 -0.203853
v -2.729509 -0.352321 -0.203792
v -2.703566 -0.362980 -0.204000
v -2.711209 -0.344679 -0.203939
v -2.721708 -0.370623 -0.184021
v -2.729350 -0.352321 -0.183959
v -2.703407 -0.362980 -0.184167
v -2.711050 -0.344679 -0.184106
v 2.812966 -0.029469 -0.030040
v 2.809260 -0.010010 -0.031015
v 2.794147 -0.033301 -0.034991
v 2.790441 -0.013842 -0.035966
v 2.818012 -0.029469 -0.049221
v 2.814306 -0.010010 -0.050196
v 2.799193 -0.033301 -0.054171
v 2.795487 -0.013842 -0.055146
v 0.543912 -0.025417 -0.242947
v 0.538721 -0.006290 -0.242197
v 0.562843 -0.020172 -0.245681
v 0.557652 -0.001045 -0.244931
v 0.546747 -0.025417 -0.223317
v 0.541556 -0.006290 -0.222567
v 0.565678 -0.020172 -0.226051
v 0.560487 -0.001045 -0.225301
v 0.835140 -0.036269 -0.281440
v 0.836361 -0.016474 -0.281560
v 0.815440 -0.035042 -0.279503
v 0.816661 -0.015247 -0.279623
v 0.833199 -0.036269 -0.301178
v 0.834420 -0.016474 -0.301298
v 0.813499 -0.035042 -0.299240
v 0.814720 -0.015247 -0.299361
v -0.256277 -0.048161 -0.143888
v -0.257189 -0.028350 -0.143688
v -0.236924 -0.047227 -0.148124
v -0.237836 -0.027416 -0.147924
v -0.252036 -0.048161 -0.124514
v -0.252949 -0.028350 -0.124314
v -0.232683 -0.047227 -0.128749
v -0.233596 -0.027416 -0.128550
v -2.365341 -0.283271 -0.205302
v -2.371070 -0.264292 -0.205890
v -2.346462 -0.277512 -0.203365
v -2.352191 -0.258533 -0.203953
v -2.367365 -0.283271 -0.185572
v -2.373094 -0.264292 -0.186160
v -2.348486 -0.277512 -0.183636
v -2.354215 -0.258533 -0.184223
v -0.870540 -0.149615 -0.128222
v -0.878302 -0.131400 -0.127072
v -0.852522 -0.141767 -0.130891
v -0.860284 -0.123553 -0.129741
v -0.867634 -0.149615 -0.108603
v -0.875397 -0.131400 -0.107453
v -0.849616 -0.141767 -0.111271
v -0.857379 -0.123553 -0.110122
v 0.118454 -0.014617 -0.211291
v 0.116368 0.005103 -0.210898
v 0.099076 -0.016740 -0.207641
v 0.096990 0.002980 -0.207248
v 0.114783 -0.014617 -0.230781
v 0.112697 0.005103 -0.230388
v 0.095405 -0.016740 -0.227131
v 0.093319 0.002980 -0.226739
v 0.543513 -0.031330 -0.262096
v 0.556002 -0.016127 -0.259597
v 0.528606 -0.018593 -0.265080
v 0.541094 -0.003390 -0.262580
v 0.547405 -0.031330 -0.281544
v 0.559894 -0.016127 -0.279044
v 0.532498 -0.018593 -0.284527
v 0.544987 -0.003390 -0.282028
v 2.741132 -0.051420 -0.046973
v 2.744283 -0.031883 -0.045652
v 2.723114 -0.048002 -0.054527
v 2.726266 -0.028466 -0.053206
v 2.748800 -0.051420 -0.065263
v 2.751951 -0.031883 -0.063942
v 2.730783 -0.048002 -0.072817
v 2.733934 -0.028466 -0.071496
v -3.603714 -0.691177 -0.056103
v -3.600514 -0.671619 -0.056893
v -3.584726 -0.694472 -0.060789
v -3.581526 -0.674915 -0.061579
v -3.598962 -0.691177 -0.036848
v -3.595762 -0.671619 -0.037637
v -3.579974 -0.694472 -0.041534
v -3.576774 -0.674915 -0.042323
v 2.055701 -0.053446 -0.221518
v 2.038918 -0.042884 -0.221904
v 2.045141 -0.070233 -0.221761
v 2.028359 -0.059671 -0.222146
v 2.056156 -0.053446 -0.241346
v 2.039374 -0.042884 -0.241731
v 2.045597 -0.070233 -0.241588
v 2.028815 -0.059671 -0.241974
v 2.215890 -0.048441 -0.168887
v 2.213482 -0.028755 -0.169028
v 2.196238 -0.050853 -0.170041
v 2.193830 -0.031167 -0.170183
v 2.217053 -0.048441 -0.188686
v 2.214645 -0.028755 -0.188827
v 2.197402 -0.050853 -0.189840
v 2.194993 -0.031167 -0.189982
v -1.437901 -0.214427 -0.080612
v -1.446223 -0.196569 -0.078332
v -1.455123 -0.223056 -0.075893
v -1.463446 -0.205198 -0.073612
v -1.443142 -0.214427 -0.099740
v -1.451464 -0.196569 -0.097460
v -1.460365 -0.223056 -0.095021
v -1.468687 -0.205198 -0.092740
v 1.080915 -0.035992 -0.295185
v 1.082649 -0.016235 -0.295257
v 1.061175 -0.034257 -0.294369
v 1.062909 -0.014500 -0.294441
v 1.080097 -0.035992 -0.315001
v 1.081830 -0.016235 -0.315073
v 1.060356 -0.034257 -0.314186
v 1.062090 -0.014500 -0.314257
v 2.069912 -0.064244 -0.211075
v 2.070930 -0.044456 -0.211945
v 2.054870 -0.062904 -0.198218
v 2.055888 -0.043117 -0.199088
v 2.057025 -0.064244 -0.226151
v 2.058043 -0.044456 -0.227021
v 2.041983 -0.062904 -0.213294
v 2.043002 -0.043117 -0.214164
v 0.526006 -0.027135 -0.241780
v 0.519156 -0.008536 -0.241066
v 0.544505 -0.020248 -0.243707
v 0.537655 -0.001649 -0.242993
v 0.528061 -0.027135 -0.222054
v 0.521211 -0.008536 -0.221340
v 0.546560 -0.020248 -0.223981
v 0.539710 -0.001649 -0.223267
v 0.186397 -0.013191 -0.217307
v 0.187649 0.006602 -0.217143
v 0.166773 -0.011928 -0.219891
v 0.168025 0.007865 -0.219726
v 0.188986 -0.013191 -0.236971
v 0.190238 0.006602 -0.236806
v 0.169362 -0.011928 -0.239555
v 0.170614 0.007865 -0.239390
v 0.495001 -0.009230 -0.264379
v 0.500123 0.002043 -0.248886
v 0.491462 0.007087 -0.275082
v 0.496584 0.018361 -0.259590
v 0.513832 -0.009230 -0.270604
v 0.518954 0.002043 -0.255111
v 0.510293 0.007087 -0.281308
v 0.515415 0.018361 -0.265815
v -2.699677 -0.366515 -0.203936
v -2.710404 -0.349868 -0.202849
v -2.683115 -0.355733 -0.205613
v -2.693842 -0.339086 -0.204526
v -2.697678 -0.366515 -0.184203
v -2.708405 -0.349868 -0.183117
v -2.681116 -0.355733 -0.185881
v -2.691843 -0.339086 -0.184794
v -0.368241 -0.061701 -0.152913
v -0.371271 -0.042108 -0.152365
v -0.387521 -0.064780 -0.149424
v -0.390551 -0.045188 -0.148875
v -0.371774 -0.061701 -0.172429
v -0.374804 -0.042108 -0.171881
v -0.391053 -0.064780 -0.168940
v -0.394083 -0.045188 -0.168391
v 1.952145 -0.048872 -0.247765
v 1.954798 -0.030857 -0.255624
v 1.957907 -0.057168 -0.264833
v 1.960560 -0.039153 -0.272693
v 1.970936 -0.048872 -0.241421
v 1.973589 -0.030857 -0.249281
v 1.976698 -0.057168 -0.258490
v 1.979351 -0.039153 -0.266350
v -1.185219 -0.179464 -0.107103
v -1.188037 -0.159832 -0.107127
v -1.204851 -0.182282 -0.107266
v -1.207668 -0.162650 -0.107290
v -1.185055 -0.179464 -0.126936
v -1.187872 -0.159832 -0.126959
v -1.204686 -0.182282 -0.127099
v -1.207503 -0.162650 -0.127122
v 2.935258 -0.034053 0.011830
v 2.934895 -0.014224 0.011630
v 2.917890 -0.034468 0.002263
v 2.917527 -0.014639 0.002063
v 2.944827 -0.034053 -0.005542
v 2.944464 -0.014224 -0.005742
v 2.927459 -0.034468 -0.015109
v 2.927096 -0.014639 -0.015309
v -2.328258 -0.283416 -0.162083
v -2.319645 -0.265629 -0.163752
v -2.310795 -0.292189 -0.165466
v -2.302182 -0.274401 -0.167135
v -2.324486 -0.283416 -0.142612
v -2.315873 -0.265629 -0.144281
v -2.307023 -0.292189 -0.145995
v -2.298410 -0.274401 -0.147664
v -3.057556 -0.513386 -0.154457
v -3.060905 -0.493838 -0.154494
v -3.038009 -0.510037 -0.154241
v -3.041358 -0.490488 -0.154278
v -3.057775 -0.513386 -0.134625
v -3.061124 -0.493838 -0.134662
v -3.038228 -0.510037 -0.134410
v -3.041577 -0.490488 -0.134446
v 0.084118 -0.037308 -0.205187
v 0.076180 -0.019168 -0.204053
v 0.066160 -0.045327 -0.202621
v 0.058222 -0.027187 -0.201487
v 0.081313 -0.037308 -0.224820
v 0.073375 -0.019168 -0.223686
v 0.063355 -0.045327 -0.222255
v 0.055417 -0.027187 -0.221121
v 0.212863 -0.024733 -0.227069
v 0.211736 -0.004933 -0.226854
v 0.193413 -0.025880 -0.223366
v 0.192285 -0.006080 -0.223151
v 0.209153 -0.024733 -0.246552
v 0.208026 -0.004933 -0.246337
v 0.189703 -0.025880 -0.242849
v 0.188576 -0.006080 -0.242634
v -1.850861 -0.237378 -0.163962
v -1.857180 -0.218580 -0.164130
v -1.832069 -0.231058 -0.163463
v -1.838387 -0.212259 -0.163631
v -1.851388 -0.237378 -0.144136
v -1.857707 -0.218580 -0.144304
v -1.832596 -0.231058 -0.143637
v -1.838914 -0.212259 -0.143805
v 1.238084 -0.014514 -0.305654
v 1.234686 0.003897 -0.312198
v 1.246569 -0.007140 -0.289314
v 1.243170 0.011271 -0.295858
v 1.220482 -0.014514 -0.296514
v 1.217084 0.003897 -0.303058
v 1.228967 -0.007140 -0.280174
v 1.225569 0.011271 -0.286718
v -3.634233 -0.686668 -0.095455
v -3.615982 -0.679494 -0.098421
v -3.627151 -0.705158 -0.096606
v -3.608900 -0.697983 -0.099571
v -3.631052 -0.686668 -0.075879
v -3.612801 -0.679494 -0.078844
v -3.623970 -0.705158 -0.077030
v -3.605719 -0.697983 -0.079995
v 2.416142 -0.057144 -0.144194
v 2.408102 -0.044050 -0.156734
v 2.423208 -0.042247 -0.133170
v 2.415169 -0.029153 -0.145711
v 2.399445 -0.057144 -0.133489
v 2.391406 -0.044050 -0.146030
v 2.406512 -0.042247 -0.122466
v 2.398472 -0.029153 -0.135007
v 2.098723 -0.068131 -0.204726
v 2.102053 -0.048586 -0.205227
v 2.079396 -0.064763 -0.201816
v 2.082726 -0.045218 -0.202317
v 2.095770 -0.068131 -0.224338
v 2.099100 -0.048586 -0.224840
v 2.076443 -0.064763 -0.221428
v 2.079773 -0.045218 -0.221929
v 1.359630 -0.028480 -0.310454
v 1.358256 -0.008704 -0.309844
v 1.377705 -0.026977 -0.318478
v 1.376331 -0.007201 -0.317868
v 1.367677 -0.028480 -0.292326
v 1.366303 -0.008704 -0.291717
v 1.385752 -0.026977 -0.300350
v 1.384379 -0.007201 -0.299741
v -1.598295 -0.242028 -0.141640
v -1.601831 -0.222519 -0.142139
v -1.578977 -0.238457 -0.138915
v -1.582513 -0.218948 -0.139414
v -1.601066 -0.242028 -0.122002
v -1.604602 -0.222519 -0.122501
v -1.581748 -0.238457 -0.119276
v -1.585284 -0.218948 -0.119775
v -3.035017 -0.474677 -0.171312
v -3.040555 -0.469618 -0.152952
v -3.036478 -0.493854 -0.166469
v -3.042015 -0.488795 -0.148109
v -3.054005 -0.474677 -0.177040
v -3.059542 -0.469618 -0.158680
v -3.055465 -0.493854 -0.172196
v -3.061003 -0.488795 -0.153836
v -1.820277 -0.241871 -0.135021
v -1.812589 -0.233590 -0.118721
v -1.816744 -0.259892 -0.127531
v -1.809057 -0.251612 -0.111232
v -1.838215 -0.241871 -0.126561
v -1.830527 -0.233590 -0.110261
v -1.834683 -0.259892 -0.119071
v -1.826995 -0.251612 -0.102771
v -2.937891 -0.459825 -0.179715
v -2.947932 -0.442735 -0.180404
v -2.920841 -0.449760 -0.178546
v -2.930882 -0.432670 -0.179235
v -2.939248 -0.459825 -0.159929
v -2.949289 -0.442735 -0.160618
v -2.922199 -0.449760 -0.158759
v -2.932240 -0.432670 -0.159448
v 1.435154 -0.049012 -0.310793
v 1.422368 -0.035679 -0.303577
v 1.446766 -0.034330 -0.317346
v 1.433980 -0.020997 -0.310130
v 1.444902 -0.049012 -0.293520
v 1.432115 -0.035679 -0.286304
v 1.456514 -0.034330 -0.300073
v 1.443727 -0.020997 -0.292857
v -2.774669 -0.395982 -0.166764
v -2.784646 -0.378869 -0.165773
v -2.757641 -0.385955 -0.168456
v -2.767618 -0.368843 -0.167465
v -2.772708 -0.395982 -0.147028
v -2.782686 -0.378869 -0.146037
v -2.755680 -0.385955 -0.148720
v -2.765657 -0.368843 -0.147729
v 1.592365 -0.019027 -0.291589
v 1.593818 0.000753 -0.291491
v 1.612099 -0.020483 -0.290249
v 1.613552 -0.000704 -0.290151
v 1.591021 -0.019027 -0.271802
v 1.592475 0.000753 -0.271703
v 1.610756 -0.020483 -0.270462
v 1.612209 -0.000704 -0.270363
v -0.421348 -0.082359 -0.126124
v -0.429474 -0.064313 -0.124838
v -0.403524 -0.074132 -0.128946
v -0.411650 -0.056085 -0.127660
v -0.418246 -0.082359 -0.106535
v -0.426372 -0.064313 -0.105249
v -0.400422 -0.074132 -0.109357
v -0.408548 -0.056085 -0.108071
v 1.871754 -0.065512 -0.236834
v 1.877794 -0.047662 -0.243020
v 1.859284 -0.056866 -0.224062
v 1.865325 -0.039016 -0.230249
v 1.857564 -0.065512 -0.250689
v 1.863604 -0.047662 -0.256875
v 1.845094 -0.056866 -0.237918
v 1.851134 -0.039016 -0.244104
v 2.853024 -0.042889 -0.082434
v 2.850359 -0.023289 -0.083878
v 2.870254 -0.039859 -0.073092
v 2.867590 -0.020258 -0.074536
v 2.843570 -0.042889 -0.064998
v 2.840906 -0.023289 -0.066443
v 2.860801 -0.039859 -0.055656
v 2.858137 -0.020258 -0.057101
v 0.822667 -0.007211 -0.281449
v 0.823542 0.012602 -0.281573
v 0.803051 -0.006327 -0.278658
v 0.803926 0.013486 -0.278783
v 0.819873 -0.007211 -0.301084
v 0.820748 0.012602 -0.301209
v 0.800257 -0.006327 -0.298294
v 0.801133 0.013486 -0.298418
v 1.952464 -0.048640 -0.248578
v 1.954642 -0.030031 -0.255084
v 1.958372 -0.055501 -0.266224
v 1.960550 -0.036892 -0.272730
v 1.971272 -0.048640 -0.242282
v 1.973450 -0.030031 -0.248788
v 1.977179 -0.055501 -0.259928
v 1.979357 -0.036892 -0.266434
v -2.939222 -0.450305 -0.146675
v -2.950380 -0.433956 -0.145430
v -2.922973 -0.439077 -0.148488
v -2.934131 -0.422728 -0.147243
v -2.937022 -0.450305 -0.126964
v -2.948180 -0.433956 -0.125719
v -2.920774 -0.439077 -0.128777
v -2.931932 -0.422728 -0.127532
v 0.371371 -0.031505 -0.235613
v 0.362912 -0.013567 -0.235442
v 0.353437 -0.039966 -0.235251
v 0.344978 -0.022028 -0.235080
v 0.370972 -0.031505 -0.255442
v 0.362512 -0.013567 -0.255271
v 0.353037 -0.039966 -0.255080
v 0.344578 -0.022028 -0.254909
v -3.012108 -0.474034 -0.134937
v -3.012309 -0.454428 -0.137922
v -3.010790 -0.471043 -0.115376
v -3.010991 -0.451437 -0.118361
v -3.031896 -0.474034 -0.133604
v -3.032097 -0.454428 -0.136589
v -3.030578 -0.471043 -0.114042
v -3.030779 -0.451437 -0.117027
v -3.246670 -0.585299 -0.105209
v -3.246751 -0.565466 -0.105207
v -3.226844 -0.585218 -0.105734
v -3.226924 -0.565385 -0.105732
v -3.246145 -0.585299 -0.085383
v -3.246225 -0.565466 -0.085381
v -3.226319 -0.585218 -0.085908
v -3.226400 -0.565385 -0.085906
v -3.648314 -0.720774 -0.075626
v -3.650244 -0.701046 -0.076299
v -3.629685 -0.718729 -0.069132
v -3.631616 -0.699002 -0.069805
v -3.654843 -0.720774 -0.056899
v -3.656773 -0.701046 -0.057572
v -3.636215 -0.718729 -0.050404
v -3.638145 -0.699002 -0.051077
v -1.602614 -0.248083 -0.114255
v -1.609338 -0.230701 -0.121039
v -1.590377 -0.238532 -0.101910
v -1.597101 -0.221150 -0.108694
v -1.616700 -0.248083 -0.100293
v -1.623424 -0.230701 -0.107076
v -1.604463 -0.238532 -0.087948
v -1.611187 -0.221150 -0.094731
v 0.647773 -0.036346 -0.277657
v 0.652194 -0.023511 -0.263198
v 0.644019 -0.021226 -0.289931
v 0.648441 -0.008391 -0.275472
v 0.666739 -0.036346 -0.283456
v 0.671160 -0.023511 -0.268997
v 0.662986 -0.021226 -0.295730
v 0.667407 -0.008391 -0.281272
v -0.924327 -0.149258 -0.129289
v -0.935556 -0.132933 -0.128429
v -0.908050 -0.137996 -0.130537
v -0.919279 -0.121671 -0.129677
v -0.922811 -0.149258 -0.109514
v -0.934040 -0.132933 -0.108653
v -0.906533 -0.137996 -0.110762
v -0.917762 -0.121671 -0.109901
v -1.993189 -0.231830 -0.132486
v -1.996520 -0.212280 -0.132653
v -2.012715 -0.235166 -0.133464
v -2.016046 -0.215615 -0.133631
v -1.992196 -0.231830 -0.152294
v -1.995527 -0.212280 -0.152461
v -2.011722 -0.235166 -0.153272
v -2.015053 -0.215615 -0.153439
v -2.374670 -0.304946 -0.196041
v -2.379543 -0.285735 -0.196761
v -2.355664 -0.300020 -0.193235
v -2.360538 -0.280809 -0.193954
v -2.377567 -0.304946 -0.176421
v -2.382440 -0.285735 -0.177141
v -2.358562 -0.300020 -0.173614
v -2.363435 -0.280809 -0.174334
v -2.914702 -0.455613 -0.175108
v -2.926917 -0.439989 -0.175165
v -2.899077 -0.443397 -0.175035
v -2.911293 -0.427773 -0.175092
v -2.914794 -0.455613 -0.155275
v -2.927010 -0.439989 -0.155333
v -2.899170 -0.443397 -0.155202
v -2.911386 -0.427773 -0.155260
v -3.028211 -0.474606 -0.126873
v -3.018094 -0.460676 -0.136720
v -3.018229 -0.488724 -0.136588
v -3.008112 -0.474795 -0.146435
v -3.014378 -0.474606 -0.112660
v -3.004261 -0.460676 -0.122507
v -3.004396 -0.488724 -0.122376
v -2.994279 -0.474795 -0.132222
v -0.679057 -0.104562 -0.124293
v -0.690267 -0.088345 -0.122127
v -0.694978 -0.115980 -0.121216
v -0.706189 -0.099763 -0.119050
v -0.682819 -0.104562 -0.143766
v -0.694030 -0.088345 -0.141600
v -0.698741 -0.115980 -0.140689
v -0.709952 -0.099763 -0.138523
v 1.604822 -0.043690 -0.276225
v 1.605691 -0.028980 -0.289499
v 1.605783 -0.056993 -0.290903
v 1.606653 -0.042283 -0.304178
v 1.624612 -0.043690 -0.274928
v 1.625482 -0.028980 -0.288203
v 1.625574 -0.056993 -0.289607
v 1.626444 -0.042283 -0.302881
v 0.033705 -0.026964 -0.183631
v 0.037785 -0.007556 -0.183489
v 0.053102 -0.031046 -0.182955
v 0.057182 -0.011638 -0.182813
v 0.033015 -0.026964 -0.163810
v 0.037095 -0.007556 -0.163668
v 0.052411 -0.031046 -0.163134
v 0.056491 -0.011638 -0.162992
v -0.334251 -0.042110 -0.127779
v -0.337530 -0.022550 -0.127586
v -0.353777 -0.045394 -0.126628
v -0.357055 -0.025834 -0.126434
v -0.335419 -0.042110 -0.147578
v -0.338697 -0.022550 -0.147384
v -0.354944 -0.045394 -0.146426
v -0.358223 -0.025834 -0.146233
v 0.840878 -0.001053 -0.289743
v 0.841435 0.018772 -0.289697
v 0.860637 -0.001612 -0.288129
v 0.861195 0.018213 -0.288083
v 0.839263 -0.001053 -0.269976
v 0.839820 0.018772 -0.269930
v 0.859022 -0.001612 -0.268361
v 0.859580 0.018213 -0.268316
v -0.533883 -0.097906 -0.132114
v -0.527333 -0.079221 -0.130949
v -0.552278 -0.091253 -0.135388
v -0.545728 -0.072569 -0.134222
v -0.530407 -0.097906 -0.151641
v -0.523858 -0.079221 -0.150475
v -0.548802 -0.091253 -0.154914
v -0.542253 -0.072569 -0.153749
v -2.036348 -0.274104 -0.150414
v -2.035499 -0.254308 -0.151275
v -2.022448 -0.275313 -0.164510
v -2.021599 -0.255517 -0.165370
v -2.022225 -0.274104 -0.136489
v -2.021377 -0.254308 -0.137349
v -2.008326 -0.275313 -0.150584
v -2.007477 -0.255517 -0.151445
v 0.084173 -0.035875 -0.206451
v 0.075697 -0.018005 -0.204978
v 0.066567 -0.044478 -0.203391
v 0.058091 -0.026609 -0.201917
v 0.080777 -0.035875 -0.225991
v 0.072300 -0.018005 -0.224518
v 0.063171 -0.044478 -0.222931
v 0.054695 -0.026609 -0.221458
v -2.405566 -0.311358 -0.184290
v -2.409431 -0.291910 -0.184709
v -2.386231 -0.307470 -0.182192
v -2.390096 -0.288022 -0.182611
v -2.407705 -0.311358 -0.164573
v -2.411571 -0.291910 -0.164992
v -2.388371 -0.307470 -0.162474
v -2.392236 -0.288022 -0.162894
v 2.386432 -0.061040 -0.191246
v 2.386933 -0.041213 -0.191172
v 2.406046 -0.061546 -0.188353
v 2.406547 -0.041720 -0.188279
v 2.383538 -0.061040 -0.171625
v 2.384039 -0.041213 -0.171551
v 2.403152 -0.061546 -0.168732
v 2.403653 -0.041720 -0.168658
v 2.407542 -0.029102 -0.182563
v 2.418619 -0.012798 -0.184764
v 2.423533 -0.040395 -0.185741
v 2.434610 -0.024091 -0.187942
v 2.411408 -0.029102 -0.163110
v 2.422484 -0.012798 -0.165311
v 2.427399 -0.040395 -0.166288
v 2.438476 -0.024091 -0.168489
v -2.469812 -0.317105 -0.167126
v -2.468942 -0.297376 -0.168963
v -2.461365 -0.319138 -0.184955
v -2.460495 -0.299409 -0.186792
v -2.451889 -0.317105 -0.158635
v -2.451018 -0.297376 -0.160472
v -2.443442 -0.319138 -0.176463
v -2.442571 -0.299409 -0.178301
v 2.663094 -0.028343 -0.098688
v 2.659122 -0.008948 -0.099870
v 2.681684 -0.024199 -0.093159
v 2.677712 -0.004804 -0.094340
v 2.657440 -0.028343 -0.079678
v 2.653467 -0.008948 -0.080859
v 2.676030 -0.024199 -0.074149
v 2.672058 -0.004804 -0.075330
v 2.458241 -0.060472 -0.120794
v 2.458959 -0.040654 -0.120476
v 2.440120 -0.059687 -0.128816
v 2.440838 -0.039869 -0.128498
v 2.466270 -0.060472 -0.138929
v 2.466988 -0.040654 -0.138611
v 2.448148 -0.059687 -0.146951
v 2.448866 -0.039869 -0.146633
v 1.407820 -0.056485 -0.276594
v 1.410003 -0.037024 -0.273456
v 1.396708 -0.052663 -0.292571
v 1.398891 -0.033202 -0.289433
v 1.424103 -0.056485 -0.287918
v 1.426285 -0.037024 -0.284780
v 1.412990 -0.052663 -0.303895
v 1.415173 -0.033202 -0.300757
v 2.989892 -0.024987 0.026344
v 2.986372 -0.005528 0.024822
v 2.972031 -0.028821 0.018622
v 2.968511 -0.009362 0.017100
v 2.997762 -0.024987 0.008139
v 2.994243 -0.005528 0.006617
v 2.979901 -0.028821 0.000417
v 2.976381 -0.009362 -0.001104
v 1.700099 -0.035158 -0.238793
v 1.716482 -0.023983 -0.238602
v 1.688924 -0.018773 -0.238922
v 1.705308 -0.007598 -0.238732
v 1.700329 -0.035158 -0.258624
v 1.716713 -0.023983 -0.258434
v 1.689155 -0.018773 -0.258754
v 1.705538 -0.007598 -0.258564
v -0.072445 -0.036924 -0.166190
v -0.072040 -0.017095 -0.166303
v -0.053352 -0.037344 -0.171540
v -0.052947 -0.017515 -0.171653
v -0.067093 -0.036924 -0.147092
v -0.066688 -0.017095 -0.147206
v -0.048000 -0.037344 -0.152443
v -0.047595 -0.017515 -0.152556
v 0.238092 -0.021324 -0.186926
v 0.241527 -0.017331 -0.206047
v 0.237386 -0.001897 -0.182996
v 0.240821 0.002096 -0.202116
v 0.218571 -0.021324 -0.190433
v 0.222006 -0.017331 -0.209554
v 0.217865 -0.001897 -0.186503
v 0.221300 0.002096 -0.205623
v 2.052889 -0.028478 -0.239140
v 2.052884 -0.009013 -0.242944
v 2.052911 -0.024673 -0.219675
v 2.052907 -0.005208 -0.223480
v 2.033056 -0.028478 -0.239117
v 2.033051 -0.009013 -0.242922
v 2.033078 -0.024673 -0.219652
v 2.033074 -0.005208 -0.223457
v 1.360026 -0.013176 -0.300421
v 1.362126 0.006544 -0.300645
v 1.379635 -0.015289 -0.302517
v 1.381735 0.004432 -0.302741
v 1.362134 -0.013176 -0.280700
v 1.364234 0.006544 -0.280924
v 1.381743 -0.015289 -0.282796
v 1.383843 0.004432 -0.283020
v -0.771600 -0.124212 -0.095889
v -0.782131 -0.107670 -0.098857
v -0.755678 -0.113270 -0.091403
v -0.766210 -0.096728 -0.094371
v -0.776978 -0.124212 -0.076799
v -0.787510 -0.107670 -0.079767
v -0.761056 -0.113270 -0.072313
v -0.771588 -0.096728 -0.075281
v 2.048334 -0.055032 -0.256317
v 2.052881 -0.038611 -0.246167
v 2.055047 -0.066154 -0.241330
v 2.059593 -0.049733 -0.231180
v 2.030234 -0.055032 -0.248210
v 2.034781 -0.038611 -0.238060
v 2.036947 -0.066154 -0.233223
v 2.041493 -0.049733 -0.223073
v -3.326704 -0.607944 -0.112981
v -3.332103 -0.588918 -0.111489
v -3.345042 -0.613545 -0.107914
v -3.350441 -0.594519 -0.106422
v -3.331985 -0.607944 -0.132098
v -3.337384 -0.588918 -0.130606
v -3.350324 -0.613545 -0.127031
v -3.355723 -0.594519 -0.125539
v 0.521879 -0.039260 -0.259340
v 0.520544 -0.019473 -0.259537
v 0.541455 -0.037911 -0.256456
v 0.540120 -0.018123 -0.256652
v 0.518988 -0.039260 -0.239719
v 0.517653 -0.019473 -0.239916
v 0.538564 -0.037911 -0.236834
v 0.537228 -0.018123 -0.237031
v 2.457101 -0.047410 -0.163916
v 2.456500 -0.027631 -0.162583
v 2.465225 -0.045948 -0.181950
v 2.464625 -0.026169 -0.180616
v 2.475183 -0.047410 -0.155770
v 2.474583 -0.027631 -0.154436
v 2.483308 -0.045948 -0.173803
v 2.482707 -0.026169 -0.172470
v 1.231897 -0.014289 -0.316061
v 1.249816 -0.006292 -0.318939
v 1.239793 -0.032438 -0.317329
v 1.257712 -0.024441 -0.320207
v 1.235042 -0.014289 -0.296478
v 1.252962 -0.006292 -0.299357
v 1.242938 -0.032438 -0.297747
v 1.260858 -0.024441 -0.300625
v -2.695448 -0.335740 -0.182095
v -2.702723 -0.317328 -0.180908
v -2.713620 -0.343112 -0.179129
v -2.720895 -0.324699 -0.177942
v -2.698643 -0.335740 -0.201670
v -2.705918 -0.317328 -0.200482
v -2.716815 -0.343112 -0.198704
v -2.724090 -0.324699 -0.197516
v 1.433325 -0.024642 -0.311885
v 1.431693 -0.004879 -0.312183
v 1.452767 -0.022983 -0.308335
v 1.451136 -0.003220 -0.308633
v 1.429763 -0.024642 -0.292374
v 1.428131 -0.004879 -0.292672
v 1.449205 -0.022983 -0.288825
v 1.447574 -0.003220 -0.289123
v -3.011550 -0.497280 -0.152564
v -3.023404 -0.481882 -0.148595
v -2.996949 -0.484778 -0.157452
v -3.008804 -0.469381 -0.153483
v -3.005254 -0.497280 -0.133757
v -3.017108 -0.481882 -0.129788
v -2.990653 -0.484778 -0.138645
v -3.002508 -0.469381 -0.134676
v 1.338454 -0.011858 -0.298488
v 1.339849 0.007911 -0.297722
v 1.355783 -0.013450 -0.288975
v 1.357179 0.006319 -0.288209
v 1.328910 -0.011858 -0.281102
v 1.330305 0.007911 -0.280336
v 1.346239 -0.013450 -0.271589
v 1.347635 0.006319 -0.270823
v -2.553794 -0.333752 -0.197850
v -2.551751 -0.314029 -0.197448
v -2.534442 -0.335835 -0.194045
v -2.532398 -0.316111 -0.193643
v -2.557621 -0.333752 -0.178390
v -2.555578 -0.314029 -0.177988
v -2.538268 -0.335835 -0.174584
v -2.536225 -0.316111 -0.174182
v 0.817860 -0.026572 -0.265038
v 0.819228 -0.006787 -0.265224
v 0.837467 -0.027952 -0.267693
v 0.838834 -0.008167 -0.267878
v 0.820521 -0.026572 -0.245385
v 0.821888 -0.006787 -0.245570
v 0.840127 -0.027952 -0.248039
v 0.841495 -0.008167 -0.248224
v -2.236377 -0.285231 -0.162253
v -2.243549 -0.266886 -0.164576
v -2.218925 -0.277692 -0.156600
v -2.226097 -0.259348 -0.158923
v -2.242489 -0.285231 -0.143386
v -2.249660 -0.266886 -0.145708
v -2.225037 -0.277692 -0.137732
v -2.232208 -0.259348 -0.140055
v -1.846625 -0.261419 -0.145747
v -1.843371 -0.241871 -0.146566
v -1.827669 -0.264773 -0.150519
v -1.824415 -0.245226 -0.151338
v -1.841783 -0.261419 -0.126514
v -1.838530 -0.241871 -0.127332
v -1.822827 -0.264773 -0.131286
v -1.819574 -0.245226 -0.132104
v 2.401629 -0.068062 -0.178188
v 2.400751 -0.048250 -0.178446
v 2.420634 -0.067146 -0.172590
v 2.419755 -0.047334 -0.172848
v 2.396025 -0.068062 -0.159163
v 2.395147 -0.048250 -0.159422
v 2.415029 -0.067146 -0.153565
v 2.414151 -0.047334 -0.153823
v 1.866612 -0.062990 -0.239808
v 1.867828 -0.043729 -0.244381
v 1.871562 -0.067722 -0.258421
v 1.872778 -0.048462 -0.262994
v 1.885779 -0.062990 -0.234711
v 1.886995 -0.043729 -0.239284
v 1.890729 -0.067722 -0.253324
v 1.891945 -0.048462 -0.257897
v -2.611200 -0.353429 -0.193393
v -2.619312 -0.335372 -0.194626
v -2.593349 -0.345224 -0.190680
v -2.601460 -0.327167 -0.191913
v -2.614181 -0.353429 -0.173785
v -2.622292 -0.335372 -0.175018
v -2.596329 -0.345224 -0.171072
v -2.604440 -0.327167 -0.172305
v -2.005088 -0.274218 -0.163660
v -2.008467 -0.254675 -0.163663
v -1.985545 -0.270839 -0.163638
v -1.988924 -0.251296 -0.163642
v -2.005109 -0.274218 -0.143827
v -2.008489 -0.254675 -0.143830
v -1.985566 -0.270839 -0.143805
v -1.988946 -0.251296 -0.143809
v 2.907714 -0.017619 -0.014774
v 2.904849 0.001986 -0.015658
v 2.888980 -0.020617 -0.020554
v 2.886115 -0.001012 -0.021438
v 2.913561 -0.017619 -0.033725
v 2.910696 0.001986 -0.034609
v 2.894827 -0.020617 -0.039505
v 2.891962 -0.001012 -0.040389
v -1.292357 -0.179177 -0.082453
v -1.290674 -0.159416 -0.082367
v -1.312093 -0.177492 -0.083456
v -1.310410 -0.157731 -0.083371
v -1.291350 -0.179177 -0.102260
v -1.289667 -0.159416 -0.102175
v -1.311086 -0.177492 -0.103264
v -1.309403 -0.157731 -0.103178
v 1.813867 -0.034286 -0.228091
v 1.819897 -0.015638 -0.225050
v 1.797218 -0.027532 -0.236490
v 1.803247 -0.008884 -0.233449
v 1.822800 -0.034286 -0.245799
v 1.828830 -0.015638 -0.242757
v 1.806151 -0.027532 -0.254198
v 1.812180 -0.008884 -0.251156
v -1.777201 -0.254427 -0.155815
v -1.783098 -0.235493 -0.156075
v -1.758285 -0.248525 -0.154979
v -1.764182 -0.229590 -0.155239
v -1.778077 -0.254427 -0.136001
v -1.783974 -0.235493 -0.136261
v -1.759161 -0.248525 -0.135165
v -1.765058 -0.229590 -0.135426
v -2.800805 -0.405364 -0.193554
v -2.809095 -0.387352 -0.193968
v -2.782815 -0.397064 -0.192655
v -2.791105 -0.379051 -0.193069
v -2.801794 -0.405364 -0.173746
v -2.810085 -0.387352 -0.174160
v -2.783804 -0.397064 -0.172847
v -2.792094 -0.379051 -0.173261
v 0.374704 -0.000538 -0.236599
v 0.377281 0.019126 -0.236500
v 0.394354 -0.003118 -0.235844
v 0.396932 0.016547 -0.235744
v 0.373942 -0.000538 -0.216781
v 0.376519 0.019126 -0.216682
v 0.393592 -0.003118 -0.216025
v 0.396169 0.016547 -0.215926
v -1.996767 -0.244067 -0.178093
v -1.994081 -0.224418 -0.177850
v -1.977198 -0.246764 -0.176319
v -1.974512 -0.227115 -0.176076
v -1.998558 -0.244067 -0.158341
v -1.995872 -0.224418 -0.158098
v -1.978989 -0.246764 -0.156567
v -1.976303 -0.227115 -0.156324
v 1.744790 -0.023559 -0.282807
v 1.746386 -0.003791 -0.282629
v 1.764436 -0.025164 -0.280613
v 1.766031 -0.005396 -0.280435
v 1.742589 -0.023559 -0.263097
v 1.744184 -0.003791 -0.262919
v 1.762234 -0.025164 -0.260902
v 1.763830 -0.005396 -0.260724
v -3.802393 -0.692534 -0.063998
v -3.801981 -0.672709 -0.064387
v -3.787980 -0.693100 -0.077611
v -3.787569 -0.673275 -0.077999
v -3.788775 -0.692534 -0.049579
v -3.788364 -0.672709 -0.049968
v -3.774363 -0.693100 -0.063192
v -3.773951 -0.673275 -0.063580
v 2.033079 -0.032765 -0.216529
v 2.026639 -0.026563 -0.198826
v 2.030959 -0.051604 -0.210701
v 2.024519 -0.045402 -0.192997
v 2.014441 -0.032765 -0.223309
v 2.008001 -0.026563 -0.205605
v 2.012321 -0.051604 -0.217481
v 2.005881 -0.045402 -0.199777
v 1.934091 -0.024806 -0.253597
v 1.934902 -0.004990 -0.253512
v 1.953800 -0.025621 -0.251535
v 1.954610 -0.005805 -0.251450
v 1.932027 -0.024806 -0.233871
v 1.932838 -0.004990 -0.233787
v 1.951736 -0.025621 -0.231809
v 1.952546 -0.005805 -0.231725
v 1.729178 -0.051071 -0.241927
v 1.729618 -0.038868 -0.257555
v 1.728835 -0.035437 -0.229728
v 1.729275 -0.023234 -0.245356
v 1.709353 -0.051071 -0.242484
v 1.709792 -0.038868 -0.258112
v 1.709010 -0.035437 -0.230286
v 1.709450 -0.023234 -0.245914
v -1.448609 -0.199444 -0.100351
v -1.444657 -0.188771 -0.084109
v -1.446086 -0.216160 -0.089981
v -1.442134 -0.205487 -0.073738
v -1.467880 -0.199444 -0.095663
v -1.463928 -0.188771 -0.079420
v -1.465357 -0.216160 -0.085292
v -1.461405 -0.205487 -0.069049
v -1.362968 -0.186214 -0.092375
v -1.361678 -0.166424 -0.092552
v -1.382575 -0.184912 -0.089684
v -1.381285 -0.165122 -0.089861
v -1.365665 -0.186214 -0.112024
v -1.364375 -0.166424 -0.112201
v -1.385272 -0.184912 -0.109333
v -1.383981 -0.165122 -0.109510
v 1.867332 -0.034681 -0.220532
v 1.867787 -0.014853 -0.220417
v 1.848109 -0.034211 -0.225388
v 1.848564 -0.014384 -0.225273
v 1.872190 -0.034681 -0.239761
v 1.872645 -0.014853 -0.239646
v 1.852966 -0.034211 -0.244617
v 1.853421 -0.014384 -0.244502
v 1.464727 -0.037090 -0.313299
v 1.460806 -0.017655 -0.313807
v 1.484001 -0.033137 -0.310805
v 1.480080 -0.013702 -0.311312
v 1.462181 -0.037090 -0.293630
v 1.458260 -0.017655 -0.294138
v 1.481455 -0.033137 -0.291136
v 1.477534 -0.013702 -0.291643
v -3.046296 -0.464957 -0.148836
v -3.061825 -0.452688 -0.147548
v -3.058522 -0.480540 -0.147822
v -3.074052 -0.468271 -0.146533
v -3.047936 -0.464957 -0.168601
v -3.063465 -0.452688 -0.167313
v -3.060163 -0.480540 -0.167587
v -3.075692 -0.468271 -0.166298
v -1.939332 -0.267702 -0.151764
v -1.936691 -0.248049 -0.152149
v -1.919886 -0.270371 -0.154601
v -1.917244 -0.250719 -0.154987
v -1.936469 -0.267702 -0.132139
v -1.933827 -0.248049 -0.132524
v -1.917022 -0.270371 -0.134976
v -1.914380 -0.250719 -0.135361
v 1.207680 -0.020270 -0.270135
v 1.216445 -0.011085 -0.254899
v 1.203099 -0.002692 -0.278097
v 1.211864 0.006493 -0.262861
v 1.224871 -0.020270 -0.280026
v 1.233636 -0.011085 -0.264789
v 1.220290 -0.002692 -0.287987
v 1.229056 0.006493 -0.272751
v 2.236600 -0.055528 -0.215334
v 2.246994 -0.038669 -0.216382
v 2.253375 -0.065974 -0.217026
v 2.263767 -0.049115 -0.218075
v 2.238592 -0.055528 -0.195601
v 2.248985 -0.038669 -0.196649
v 2.255366 -0.065974 -0.197293
v 2.265759 -0.049115 -0.198342
v -2.604348 -0.319718 -0.170634
v -2.595327 -0.302121 -0.169112
v -2.586996 -0.328867 -0.167707
v -2.577975 -0.311270 -0.166185
v -2.607647 -0.319718 -0.151077
v -2.598626 -0.302121 -0.149556
v -2.590296 -0.328867 -0.148150
v -2.581274 -0.311270 -0.146628
v 0.106461 -0.019243 -0.192924
v 0.099501 -0.000894 -0.190058
v 0.123428 -0.011715 -0.199911
v 0.116468 0.006634 -0.197045
v 0.114012 -0.019243 -0.174585
v 0.107052 -0.000894 -0.171719
v 0.130979 -0.011715 -0.181571
v 0.124019 0.006634 -0.178705
v -3.360150 -0.614165 -0.069417
v -3.348997 -0.597807 -0.070587
v -3.376419 -0.602951 -0.067711
v -3.365267 -0.586593 -0.068880
v -3.362219 -0.614165 -0.089142
v -3.351066 -0.597807 -0.090312
v -3.378488 -0.602951 -0.087436
v -3.367335 -0.586593 -0.088605
v -0.572585 -0.075071 -0.125680
v -0.578311 -0.056111 -0.124629
v -0.591233 -0.080892 -0.122256
v -0.596959 -0.061933 -0.121204
v -0.576168 -0.075071 -0.145187
v -0.581893 -0.056111 -0.144136
v -0.594815 -0.080892 -0.141763
v -0.600541 -0.061933 -0.140711
v 2.120507 -0.033785 -0.242575
v 2.130332 -0.016563 -0.242117
v 2.137710 -0.043621 -0.241773
v 2.147536 -0.026399 -0.241315
v 2.119583 -0.033785 -0.222763
v 2.129409 -0.016563 -0.222305
v 2.136787 -0.043621 -0.221961
v 2.146612 -0.026399 -0.221503
v 0.108659 -0.010209 -0.220185
v 0.117975 -0.007793 -0.237526
v 0.109802 -0.029894 -0.222313
v 0.119118 -0.027479 -0.239654
v 0.126130 -0.010209 -0.210798
v 0.135447 -0.007793 -0.228140
v 0.127273 -0.029894 -0.212926
v 0.136590 -0.027479 -0.230267
v -3.794100 -0.705469 -0.068362
v -3.774910 -0.703005 -0.072723
v -3.796503 -0.685790 -0.067816
v -3.777313 -0.683325 -0.072177
v -3.798495 -0.705469 -0.087702
v -3.779305 -0.703005 -0.092063
v -3.800898 -0.685790 -0.087156
v -3.781708 -0.683325 -0.091517
v 1.685955 -0.055277 -0.293376
v 1.684460 -0.035500 -0.293494
v 1.705671 -0.053776 -0.291829
v 1.704175 -0.034000 -0.291946
v 1.684403 -0.055277 -0.273604
v 1.682908 -0.035500 -0.273721
v 1.704119 -0.053776 -0.272056
v 1.702623 -0.034000 -0.272174
v -0.711096 -0.096427 -0.095341
v -0.711900 -0.076615 -0.094904
v -0.728508 -0.097342 -0.085889
v -0.729312 -0.077530 -0.085453
v -0.720557 -0.096427 -0.112771
v -0.721361 -0.076615 -0.112335
v -0.737970 -0.097342 -0.103320
v -0.738773 -0.077530 -0.102883
v -3.471610 -0.671094 -0.070739
v -3.475057 -0.651643 -0.068967
v -3.454311 -0.667219 -0.079631
v -3.457757 -0.647768 -0.077859
v -3.462544 -0.671094 -0.053099
v -3.465991 -0.651643 -0.051328
v -3.445245 -0.667219 -0.061991
v -3.448691 -0.647768 -0.060220
v 0.179025 -0.030669 -0.219772
v 0.169143 -0.013650 -0.217315
v 0.162508 -0.040852 -0.215666
v 0.152626 -0.023832 -0.213209
v 0.174239 -0.030669 -0.239019
v 0.164358 -0.013650 -0.236563
v 0.157723 -0.040852 -0.234913
v 0.147841 -0.023832 -0.232456
v -2.860788 -0.424160 -0.161997
v -2.862570 -0.404408 -0.162139
v -2.841097 -0.422372 -0.160433
v -2.842880 -0.402620 -0.160574
v -2.862359 -0.424160 -0.142227
v -2.864141 -0.404408 -0.142368
v -2.842669 -0.422372 -0.140662
v -2.844451 -0.402620 -0.140804
v -2.074444 -0.277631 -0.173335
v -2.078760 -0.258273 -0.173328
v -2.055087 -0.273315 -0.173369
v -2.059402 -0.253958 -0.173361
v -2.074410 -0.277631 -0.153502
v -2.078726 -0.258273 -0.153495
v -2.055052 -0.273315 -0.153535
v -2.059368 -0.253958 -0.153528
v -2.818372 -0.369255 -0.164872
v -2.825841 -0.354081 -0.154513
v -2.827246 -0.382026 -0.152564
v -2.834715 -0.366853 -0.142205
v -2.834459 -0.369255 -0.176472
v -2.841928 -0.354081 -0.166112
v -2.843333 -0.382026 -0.164163
v -2.850803 -0.366853 -0.153804
v -0.759821 -0.101818 -0.084570
v -0.761146 -0.082035 -0.085070
v -0.778329 -0.103234 -0.091556
v -0.779654 -0.083451 -0.092057
v -0.752817 -0.101818 -0.103125
v -0.754142 -0.082035 -0.103625
v -0.771324 -0.103234 -0.110111
v -0.772649 -0.083451 -0.110612
v -3.072007 -0.519841 -0.135011
v -3.083037 -0.503412 -0.133666
v -3.055700 -0.508729 -0.137001
v -3.066730 -0.492301 -0.135655
v -3.069605 -0.519841 -0.115324
v -3.080635 -0.503412 -0.113978
v -3.053298 -0.508729 -0.117314
v -3.064327 -0.492301 -0.115968
v 0.351180 -0.024809 -0.232293
v 0.355447 -0.009214 -0.220806
v 0.356610 -0.037062 -0.217673
v 0.360877 -0.021467 -0.206187
v 0.332588 -0.024809 -0.225387
v 0.336855 -0.009214 -0.213901
v 0.338018 -0.037062 -0.210768
v 0.342285 -0.021467 -0.199281
v -1.323536 -0.184180 -0.104082
v -1.331512 -0.166136 -0.106119
v -1.341020 -0.192412 -0.108546
v -1.348996 -0.174368 -0.110582
v -1.318630 -0.184180 -0.123299
v -1.326607 -0.166136 -0.125335
v -1.336114 -0.192412 -0.127762
v -1.344090 -0.174368 -0.129799
v -1.541190 -0.217341 -0.082501
v -1.532422 -0.200121 -0.078036
v -1.556535 -0.207502 -0.090315
v -1.547767 -0.190282 -0.085850
v -1.532190 -0.217341 -0.100175
v -1.523422 -0.200121 -0.095710
v -1.547535 -0.207502 -0.107989
v -1.538767 -0.190282 -0.103524
v -2.378030 -0.268303 -0.165915
v -2.371566 -0.249662 -0.163892
v -2.395820 -0.261529 -0.171481
v -2.389356 -0.242889 -0.169458
v -2.372108 -0.268303 -0.184843
v -2.365644 -0.249662 -0.182820
v -2.389898 -0.261529 -0.190409
v -2.383434 -0.242889 -0.188387
v -2.866532 -0.384995 -0.149203
v -2.878432 -0.369159 -0.150180
v -2.882315 -0.396935 -0.150498
v -2.894215 -0.381099 -0.151474
v -2.864910 -0.384995 -0.168970
v -2.876811 -0.369159 -0.169946
v -2.880694 -0.396935 -0.170265
v -2.892594 -0.381099 -0.171241
v 2.542463 -0.060030 -0.156528
v 2.541722 -0.040211 -0.156707
v 2.561727 -0.059268 -0.151876
v 2.560987 -0.039449 -0.152054
v 2.537807 -0.060030 -0.137249
v 2.537066 -0.040211 -0.137428
v 2.557071 -0.059268 -0.132597
v 2.556331 -0.039449 -0.132775
v -0.240449 -0.031138 -0.154322
v -0.244021 -0.011661 -0.153206
v -0.259041 -0.034880 -0.148516
v -0.262613 -0.015403 -0.147401
v -0.246361 -0.031138 -0.173253
v -0.249933 -0.011661 -0.172138
v -0.264953 -0.034880 -0.167448
v -0.268524 -0.015403 -0.166333
v -3.830470 -0.716548 -0.089596
v -3.831046 -0.696723 -0.089579
v -3.810654 -0.715972 -0.090197
v -3.811230 -0.696147 -0.090179
v -3.829869 -0.716548 -0.069772
v -3.830445 -0.696723 -0.069755
v -3.810053 -0.715972 -0.070373
v -3.810629 -0.696147 -0.070355
v 0.328185 -0.003759 -0.224582
v 0.335669 0.014559 -0.225923
v 0.310155 0.003844 -0.221350
v 0.317639 0.022162 -0.222691
v 0.324686 -0.003759 -0.244104
v 0.332170 0.014559 -0.245445
v 0.306656 0.003844 -0.240872
v 0.314140 0.022162 -0.242213
v 2.458587 -0.038393 -0.156410
v 2.457467 -0.018600 -0.156991
v 2.441017 -0.039654 -0.165524
v 2.439897 -0.019862 -0.166105
v 2.467719 -0.038393 -0.174016
v 2.466599 -0.018600 -0.174597
v 2.450149 -0.039654 -0.183130
v 2.449029 -0.019862 -0.183711
v -0.377181 -0.082598 -0.134834
v -0.382547 -0.063537 -0.133732
v -0.358509 -0.077121 -0.138668
v -0.363875 -0.058059 -0.137566
v -0.373192 -0.082598 -0.115406
v -0.378558 -0.063537 -0.114304
v -0.354520 -0.077121 -0.119240
v -0.359886 -0.058059 -0.118138
v -2.581813 -0.302428 -0.163836
v -2.593795 -0.289856 -0.154258
v -2.591633 -0.317768 -0.155987
v -2.603615 -0.305196 -0.146409
v -2.594196 -0.302428 -0.179328
v -2.606179 -0.289856 -0.169750
v -2.604016 -0.317768 -0.171479
v -2.615998 -0.305196 -0.161901
v 1.745183 -0.059261 -0.244593
v 1.741672 -0.039752 -0.245252
v 1.726008 -0.062833 -0.248190
v 1.722498 -0.043324 -0.248848
v 1.748838 -0.059261 -0.264087
v 1.745328 -0.039752 -0.264745
v 1.729664 -0.062833 -0.267683
v 1.726153 -0.043324 -0.268341
v -3.812296 -0.695600 -0.053533
v -3.809619 -0.687088 -0.035821
v -3.811024 -0.713513 -0.045117
v -3.808347 -0.705002 -0.027405
v -3.831906 -0.695600 -0.050569
v -3.829230 -0.687088 -0.032857
v -3.830634 -0.713513 -0.042153
v -3.827957 -0.705002 -0.024441
v -3.132826 -0.534917 -0.138839
v -3.136844 -0.515498 -0.138488
v -3.152171 -0.538950 -0.137151
v -3.156189 -0.519532 -0.136800
v -3.134550 -0.534917 -0.158597
v -3.138568 -0.515498 -0.158246
v -3.153895 -0.538950 -0.156909
v -3.157914 -0.519532 -0.156558
v 1.308440 -0.051630 -0.269728
v 1.310762 -0.031935 -0.269927
v 1.288816 -0.049300 -0.268049
v 1.291138 -0.029605 -0.268248
v 1.306750 -0.051630 -0.289489
v 1.309071 -0.031935 -0.289688
v 1.287126 -0.049300 -0.287810
v 1.289447 -0.029605 -0.288009
v -0.045990 -0.015363 -0.180336
v -0.046401 0.004409 -0.181831
v -0.051236 -0.016914 -0.199399
v -0.051648 0.002858 -0.200895
v -0.026867 -0.015363 -0.185599
v -0.027279 0.004409 -0.187094
v -0.032114 -0.016914 -0.204662
v -0.032526 0.002858 -0.206157
v -3.337649 -0.595441 -0.080848
v -3.336464 -0.575643 -0.080757
v -3.357388 -0.594252 -0.082371
v -3.356203 -0.574455 -0.082280
v -3.336123 -0.595441 -0.100622
v -3.334938 -0.575643 -0.100531
v -3.355862 -0.594252 -0.102146
v -3.354677 -0.574455 -0.102054
v 1.781555 -0.058684 -0.284939
v 1.771247 -0.041944 -0.282318
v 1.797779 -0.048049 -0.289063
v 1.787472 -0.031309 -0.286443
v 1.786441 -0.058684 -0.265717
v 1.776134 -0.041944 -0.263097
v 1.802665 -0.048049 -0.269841
v 1.792358 -0.031309 -0.267221
v -1.299910 -0.201105 -0.132082
v -1.292175 -0.183180 -0.128591
v -1.283572 -0.209592 -0.124707
v -1.275837 -0.191666 -0.121215
v -1.308070 -0.201105 -0.114006
v -1.300335 -0.183180 -0.110514
v -1.291732 -0.209592 -0.106630
v -1.283997 -0.191666 -0.103139
v 0.675797 -0.010209 -0.270952
v 0.684244 0.007686 -0.269630
v 0.658117 -0.001660 -0.273720
v 0.666563 0.016236 -0.272398
v 0.678865 -0.010209 -0.290547
v 0.687311 0.007686 -0.289225
v 0.661184 -0.001660 -0.293315
v 0.669631 0.016236 -0.291992
v -1.120328 -0.195381 -0.114603
v -1.123826 -0.175889 -0.115690
v -1.101714 -0.191718 -0.108820
v -1.105212 -0.172226 -0.109907
v -1.126212 -0.195381 -0.095663
v -1.129710 -0.175889 -0.096750
v -1.107598 -0.191718 -0.089880
v -1.111096 -0.172226 -0.090967
v 0.287831 -0.032606 -0.227383
v 0.299049 -0.016308 -0.228759
v 0.304008 -0.043908 -0.229368
v 0.315225 -0.027610 -0.230744
v 0.290246 -0.032606 -0.207698
v 0.301464 -0.016308 -0.209074
v 0.306423 -0.043908 -0.209682
v 0.317640 -0.027610 -0.211058
v -2.848913 -0.409829 -0.195868
v -2.854403 -0.390772 -0.195633
v -2.829873 -0.404334 -0.196680
v -2.835363 -0.385277 -0.196446
v -2.848067 -0.409829 -0.176053
v -2.853557 -0.390772 -0.175818
v -2.829028 -0.404334 -0.176865
v -2.834518 -0.385277 -0.176631
v -0.567432 -0.110809 -0.128396
v -0.567289 -0.090977 -0.128374
v -0.547832 -0.110953 -0.125366
v -0.547689 -0.091121 -0.125344
v -0.570462 -0.110809 -0.108796
v -0.570319 -0.090977 -0.108774
v -0.550862 -0.110953 -0.105766
v -0.550719 -0.091121 -0.105744
v 2.432954 -0.059509 -0.125790
v 2.433955 -0.039705 -0.125371
v 2.414687 -0.058424 -0.133439
v 2.415688 -0.038620 -0.133020
v 2.440614 -0.059509 -0.144084
v 2.441615 -0.039705 -0.143665
v 2.422348 -0.058424 -0.151733
v 2.423348 -0.038620 -0.151314
v 3.055158 -0.021111 -0.010470
v 3.037663 -0.012972 -0.005885
v 3.063031 -0.003025 -0.012533
v 3.045536 0.005114 -0.007948
v 3.060185 -0.021111 0.008716
v 3.042690 -0.012972 0.013300
v 3.068059 -0.003025 0.006653
v 3.050563 0.005114 0.011237
v -0.256283 -0.074539 -0.160463
v -0.259456 -0.055030 -0.158831
v -0.238936 -0.070972 -0.169391
v -0.242108 -0.051462 -0.167758
v -0.247208 -0.074539 -0.142829
v -0.250380 -0.055030 -0.141196
v -0.229861 -0.070972 -0.151756
v -0.233033 -0.051462 -0.150123
v -3.175352 -0.542604 -0.156450
v -3.163126 -0.527454 -0.152662
v -3.160880 -0.555403 -0.151966
v -3.148654 -0.540252 -0.148177
v -3.181222 -0.542604 -0.137506
v -3.168997 -0.527454 -0.133718
v -3.166750 -0.555403 -0.133021
v -3.154525 -0.540252 -0.129233
v -3.808029 -0.712156 -0.070093
v -3.808035 -0.692325 -0.070364
v -3.808514 -0.712427 -0.089918
v -3.808520 -0.692596 -0.090189
v -3.788201 -0.712156 -0.070578
v -3.788208 -0.692325 -0.070849
v -3.788686 -0.712427 -0.090403
v -3.788693 -0.692596 -0.090674
v 2.693987 -0.035553 -0.058858
v 2.692049 -0.015839 -0.059827
v 2.676354 -0.037721 -0.067673
v 2.674415 -0.018006 -0.068642
v 2.702856 -0.035553 -0.076597
v 2.700917 -0.015839 -0.077567
v 2.685222 -0.037721 -0.085413
v 2.683284 -0.018006 -0.086382
v -3.173415 -0.539745 -0.113674
v -3.181738 -0.521826 -0.111942
v -3.155872 -0.531244 -0.117326
v -3.164195 -0.513325 -0.115594
v -3.169374 -0.539745 -0.094257
v -3.177696 -0.521826 -0.092525
v -3.151831 -0.531244 -0.097909
v -3.160153 -0.513325 -0.096177
v 1.547156 -0.032655 -0.306661
v 1.537699 -0.015875 -0.311387
v 1.562167 -0.022083 -0.299160
v 1.552710 -0.005303 -0.303886
v 1.538291 -0.032655 -0.288920
v 1.528834 -0.015875 -0.293645
v 1.553301 -0.022083 -0.281419
v 1.543844 -0.005303 -0.286144
v 0.829789 -0.013402 -0.268066
v 0.837783 0.004721 -0.267062
v 0.847770 -0.021459 -0.265808
v 0.855765 -0.003337 -0.264804
v 0.827317 -0.013402 -0.248388
v 0.835312 0.004721 -0.247384
v 0.845298 -0.021459 -0.246130
v 0.853293 -0.003337 -0.245125
v -1.576241 -0.214240 -0.121560
v -1.572785 -0.194719 -0.122134
v -1.595499 -0.210736 -0.118364
v -1.592043 -0.191215 -0.118938
v -1.579488 -0.214240 -0.141126
v -1.576032 -0.194719 -0.141699
v -1.598746 -0.210736 -0.137930
v -1.595290 -0.191215 -0.138504
v -0.302361 -0.040155 -0.129090
v -0.304392 -0.020426 -0.129083
v -0.322089 -0.042186 -0.129025
v -0.324121 -0.022458 -0.129019
v -0.302426 -0.040155 -0.148923
v -0.304457 -0.020426 -0.148916
v -0.322154 -0.042186 -0.148858
v -0.324185 -0.022458 -0.148852
v -3.246666 -0.593569 -0.137137
v -3.256158 -0.576155 -0.137016
v -3.229254 -0.584076 -0.137359
v -3.238746 -0.566662 -0.137238
v -3.246413 -0.593569 -0.117305
v -3.255906 -0.576155 -0.117184
v -3.229001 -0.584076 -0.117527
v -3.238493 -0.566662 -0.117406
v -3.826093 -0.733267 -0.078437
v -3.825553 -0.713442 -0.078240
v -3.807464 -0.733842 -0.071656
v -3.806924 -0.714017 -0.071459
v -3.832877 -0.733267 -0.059800
v -3.832337 -0.713442 -0.059604
v -3.814248 -0.733842 -0.053019
v -3.813708 -0.714017 -0.052822
v -1.761801 -0.225251 -0.144559
v -1.767477 -0.206843 -0.139837
v -1.747650 -0.217868 -0.156331
v -1.753326 -0.199460 -0.151609
v -1.749118 -0.225251 -0.129311
v -1.754794 -0.206843 -0.124590
v -1.734966 -0.217868 -0.141083
v -1.740642 -0.199460 -0.136362
v 1.972090 -0.062366 -0.261061
v 1.969839 -0.042663 -0.261346
v 1.991636 -0.060097 -0.258580
v 1.989385 -0.040394 -0.258866
v 1.969593 -0.062366 -0.241385
v 1.967342 -0.042663 -0.241671
v 1.989139 -0.060097 -0.238905
v 1.986888 -0.040394 -0.239191
v 2.857098 -0.020823 -0.058094
v 2.855837 -0.001117 -0.059949
v 2.868180 -0.018578 -0.041799
v 2.866918 0.001127 -0.043654
v 2.840698 -0.020823 -0.046941
v 2.839436 -0.001117 -0.048796
v 2.851779 -0.018578 -0.030646
v 2.850518 0.001127 -0.032502
v -0.412744 -0.061375 -0.127818
v -0.411531 -0.041580 -0.127937
v -0.393044 -0.062594 -0.129756
v -0.391831 -0.042799 -0.129875
v -0.410802 -0.061375 -0.108080
v -0.409589 -0.041580 -0.108199
v -0.391102 -0.062594 -0.110018
v -0.389889 -0.042799 -0.110138
v 2.897767 -0.037012 -0.000489
v 2.896711 -0.017212 -0.000941
v 2.879569 -0.038161 -0.008290
v 2.878513 -0.018361 -0.008743
v 2.905581 -0.037012 -0.018718
v 2.904526 -0.017212 -0.019170
v 2.887383 -0.038161 -0.026519
v 2.886328 -0.018361 -0.026972
v -0.080099 -0.019271 -0.179088
v -0.089323 -0.001799 -0.180832
v -0.097266 -0.028657 -0.182334
v -0.106490 -0.011186 -0.184077
v -0.076415 -0.019271 -0.198576
v -0.085639 -0.001799 -0.200320
v -0.093582 -0.028657 -0.201822
v -0.102806 -0.011186 -0.203565
v -3.023642 -0.455968 -0.150884
v -3.037136 -0.441459 -0.150026
v -3.038122 -0.469490 -0.149964
v -3.051616 -0.454980 -0.149106
v -3.024899 -0.455968 -0.170677
v -3.038393 -0.441459 -0.169819
v -3.039380 -0.469490 -0.169757
v -3.052874 -0.454980 -0.168899
v -1.480147 -0.222547 -0.113966
v -1.475773 -0.211536 -0.098061
v -1.477227 -0.239043 -0.103349
v -1.472853 -0.228031 -0.087444
v -1.499270 -0.222547 -0.108707
v -1.494896 -0.211536 -0.092802
v -1.496350 -0.239043 -0.098090
v -1.491976 -0.228031 -0.082185
v -2.739354 -0.350746 -0.180800
v -2.747131 -0.332523 -0.179904
v -2.757457 -0.358574 -0.178713
v -2.765234 -0.340351 -0.177817
v -2.741626 -0.350746 -0.200503
v -2.749403 -0.332523 -0.199606
v -2.759728 -0.358574 -0.198416
v -2.767505 -0.340351 -0.197519
v 0.673755 -0.040795 -0.257915
v 0.676972 -0.021398 -0.255317
v 0.658665 -0.036660 -0.270103
v 0.661882 -0.017263 -0.267505
v 0.686217 -0.040795 -0.273344
v 0.689434 -0.021398 -0.270746
v 0.671127 -0.036660 -0.285532
v 0.674344 -0.017263 -0.282934
v -1.960676 -0.237205 -0.171237
v -1.961806 -0.217405 -0.171378
v -1.941030 -0.236066 -0.168773
v -1.942160 -0.216266 -0.168915
v -1.963144 -0.237205 -0.151558
v -1.964274 -0.217405 -0.151700
v -1.943498 -0.236066 -0.149094
v -1.944628 -0.216266 -0.149236
v 1.938433 -0.046710 -0.243074
v 1.934994 -0.040053 -0.261437
v 1.937208 -0.065393 -0.249617
v 1.933769 -0.058736 -0.267981
v 1.957927 -0.046710 -0.246724
v 1.954489 -0.040053 -0.265087
v 1.956702 -0.065393 -0.253267
v 1.953264 -0.058736 -0.271631
v 0.893147 -0.004493 -0.278599
v 0.899781 0.014062 -0.276351
v 0.910720 -0.011498 -0.272644
v 0.917354 0.007057 -0.270397
v 0.886782 -0.004493 -0.259815
v 0.893416 0.014062 -0.257567
v 0.904355 -0.011498 -0.253860
v 0.910989 0.007057 -0.251612
v 1.565895 -0.025684 -0.261336
v 1.572122 -0.008253 -0.268459
v 1.554424 -0.016223 -0.248211
v 1.560650 0.001208 -0.255335
v 1.550962 -0.025684 -0.274387
v 1.557188 -0.008253 -0.281511
v 1.539491 -0.016223 -0.261263
v 1.545717 0.001208 -0.268387
v 2.802642 -0.021192 -0.051030
v 2.800401 -0.001489 -0.050699
v 2.783151 -0.023457 -0.048146
v 2.780910 -0.003754 -0.047814
v 2.799739 -0.021192 -0.070650
v 2.797498 -0.001489 -0.070318
v 2.780248 -0.023457 -0.067766
v 2.778007 -0.003754 -0.067434
v 2.890234 -0.026014 -0.005168
v 2.885653 -0.006844 -0.007373
v 2.872961 -0.031099 -0.013482
v 2.868379 -0.011928 -0.015687
v 2.898835 -0.026014 -0.023039
v 2.894254 -0.006844 -0.025244
v 2.881562 -0.031099 -0.031353
v 2.876980 -0.011928 -0.033558
v -2.816017 -0.413486 -0.167954
v -2.824410 -0.395611 -0.166104
v -2.798562 -0.404892 -0.171800
v -2.806954 -0.387017 -0.169951
v -2.811749 -0.413486 -0.148585
v -2.820142 -0.395611 -0.146736
v -2.794293 -0.404892 -0.152432
v -2.802686 -0.387017 -0.150582
v -1.182063 -0.167643 -0.071126
v -1.183309 -0.147852 -0.071468
v -1.201148 -0.168936 -0.076363
v -1.202395 -0.149145 -0.076705
v -1.176815 -0.167643 -0.090252
v -1.178061 -0.147852 -0.090594
v -1.195900 -0.168936 -0.095489
v -1.197147 -0.149145 -0.095831
v -3.324735 -0.610209 -0.113063
v -3.330384 -0.591257 -0.111562
v -3.343052 -0.616054 -0.108197
v -3.348701 -0.597102 -0.106696
v -3.329827 -0.610209 -0.132231
v -3.335476 -0.591257 -0.130730
v -3.348144 -0.616054 -0.127365
v -3.353793 -0.597102 -0.125864
v -0.893866 -0.154340 -0.092787
v -0.900633 -0.135702 -0.092380
v -0.875261 -0.147561 -0.093905
v -0.882028 -0.128923 -0.093498
v -0.892676 -0.154340 -0.072989
v -0.899443 -0.135702 -0.072582
v -0.874071 -0.147561 -0.074107
v -0.880838 -0.128923 -0.073701
v 1.945379 -0.063521 -0.218975
v 1.945362 -0.043688 -0.218980
v 1.926551 -0.063539 -0.225207
v 1.926534 -0.043706 -0.225213
v 1.951612 -0.063521 -0.237803
v 1.951595 -0.043688 -0.237809
v 1.932783 -0.063539 -0.244036
v 1.932766 -0.043706 -0.244041
v 1.727116 -0.049438 -0.234648
v 1.728026 -0.029626 -0.234507
v 1.707538 -0.048518 -0.237681
v 1.708447 -0.028706 -0.237540
v 1.730153 -0.049438 -0.254247
v 1.731061 -0.029626 -0.254106
v 1.710574 -0.048518 -0.257280
v 1.711483 -0.028706 -0.257139
v -0.937903 -0.155865 -0.127683
v -0.942685 -0.136618 -0.127504
v -0.918669 -0.151079 -0.128401
v -0.923452 -0.131832 -0.128222
v -0.937162 -0.155865 -0.107863
v -0.941945 -0.136618 -0.107685
v -0.917929 -0.151079 -0.108582
v -0.922711 -0.131832 -0.108403
v -2.159453 -0.258630 -0.192228
v -2.161704 -0.238928 -0.192564
v -2.139967 -0.256353 -0.189313
v -2.142219 -0.236651 -0.189650
v -2.162387 -0.258630 -0.172613
v -2.164638 -0.238928 -0.172949
v -2.142901 -0.256353 -0.169698
v -2.145153 -0.236651 -0.170035
v 0.143477 -0.032726 -0.195681
v 0.142340 -0.012928 -0.195357
v 0.162517 -0.031543 -0.201107
v 0.161380 -0.011746 -0.200783
v 0.148913 -0.032726 -0.176607
v 0.147776 -0.012928 -0.176283
v 0.167952 -0.031543 -0.182034
v 0.166815 -0.011746 -0.181710
v -2.570528 -0.302245 -0.160382
v -2.572418 -0.282502 -0.160391
v -2.590270 -0.304136 -0.160474
v -2.592161 -0.284393 -0.160483
v -2.570435 -0.302245 -0.180215
v -2.572326 -0.282502 -0.180224
v -2.590178 -0.304136 -0.180307
v -2.592068 -0.284393 -0.180316
v -1.042327 -0.167252 -0.086045
v -1.044700 -0.147562 -0.085895
v -1.022676 -0.164875 -0.087285
v -1.025049 -0.145185 -0.087135
v -1.041078 -0.167252 -0.066251
v -1.043451 -0.147562 -0.066102
v -1.021427 -0.164875 -0.067491
v -1.023800 -0.145185 -0.067341
v -3.332708 -0.628907 -0.123301
v -3.341355 -0.611069 -0.122672
v -3.314917 -0.620237 -0.124596
v -3.323564 -0.602399 -0.123967
v -3.331268 -0.628907 -0.103520
v -3.339915 -0.611069 -0.102891
v -3.313478 -0.620237 -0.104815
v -3.322124 -0.602399 -0.104186
v 0.993122 -0.019229 -0.294016
v 0.997181 0.000177 -0.294531
v 0.973870 -0.015138 -0.291576
v 0.977928 0.004268 -0.292090
v 0.990628 -0.019229 -0.313692
v 0.994686 0.000177 -0.314207
v 0.971375 -0.015138 -0.311251
v 0.975434 0.004268 -0.311766
v 0.543421 -0.023886 -0.242405
v 0.538795 -0.004616 -0.241624
v 0.562422 -0.019195 -0.245614
v 0.557796 0.000076 -0.244833
v 0.546723 -0.023886 -0.222849
v 0.542097 -0.004616 -0.222068
v 0.565724 -0.019195 -0.226058
v 0.561098 0.000076 -0.225277
v -0.907217 -0.156020 -0.127201
v -0.904740 -0.136372 -0.126125
v -0.889194 -0.158721 -0.119376
v -0.886717 -0.139072 -0.118301
v -0.915115 -0.156020 -0.109008
v -0.912638 -0.136372 -0.107933
v -0.897092 -0.158721 -0.101184
v -0.894615 -0.139072 -0.100108
v 0.987699 -0.013272 -0.280638
v 0.994297 0.002656 -0.270835
v 0.996593 -0.025089 -0.267423
v 1.003191 -0.009160 -0.257620
v 0.971246 -0.013272 -0.269563
v 0.977844 0.002656 -0.259761
v 0.980140 -0.025089 -0.256349
v 0.986738 -0.009160 -0.246546
v 0.982402 -0.045304 -0.290522
v 0.981239 -0.025522 -0.289691
v 0.998499 -0.043874 -0.302020
v 0.997336 -0.024093 -0.301189
v 0.993930 -0.045304 -0.274383
v 0.992767 -0.025522 -0.273552
v 1.010027 -0.043874 -0.285881
v 1.008864 -0.024093 -0.285050
v 0.766836 -0.023503 -0.283053
v 0.769973 -0.003924 -0.283486
v 0.747442 -0.020336 -0.280372
v 0.750579 -0.000757 -0.280805
v 0.764121 -0.023503 -0.302699
v 0.767258 -0.003924 -0.303132
v 0.744726 -0.020336 -0.300018
v 0.747864 -0.000757 -0.300452
v 2.084728 -0.047044 -0.196078
v 2.079075 -0.028117 -0.194295
v 2.066678 -0.052972 -0.190385
v 2.061025 -0.034045 -0.188602
v 2.078763 -0.047044 -0.214992
v 2.073110 -0.028117 -0.213209
v 2.060713 -0.052972 -0.209300
v 2.055060 -0.034045 -0.207517
v 2.191617 -0.067893 -0.218600
v 2.192059 -0.048068 -0.218238
v 2.206942 -0.068465 -0.206023
v 2.207383 -0.048640 -0.205661
v 2.179035 -0.067893 -0.203269
v 2.179476 -0.048068 -0.202907
v 2.194359 -0.068465 -0.190692
v 2.194801 -0.048640 -0.190330
v 2.310943 -0.029163 -0.203905
v 2.322911 -0.013394 -0.205108
v 2.326633 -0.041192 -0.205482
v 2.338601 -0.025423 -0.206685
v 2.312927 -0.029163 -0.184171
v 2.324895 -0.013394 -0.185374
v 2.328617 -0.041192 -0.185748
v 2.340585 -0.025423 -0.186951
v -1.417248 -0.229906 -0.125288
v -1.421415 -0.210522 -0.125762
v -1.397988 -0.225712 -0.123096
v -1.402155 -0.206328 -0.123570
v -1.419491 -0.229906 -0.105582
v -1.423658 -0.210522 -0.106056
v -1.400231 -0.225712 -0.103390
v -1.404398 -0.206328 -0.103864
v 2.711162 -0.023916 -0.064126
v 2.704178 -0.005388 -0.065262
v 2.692874 -0.030992 -0.067102
v 2.685890 -0.012464 -0.068238
v 2.714347 -0.023916 -0.083701
v 2.707364 -0.005388 -0.084838
v 2.696059 -0.030992 -0.086677
v 2.689076 -0.012464 -0.087814
v 2.741911 -0.022822 -0.096901
v 2.745128 -0.003256 -0.096467
v 2.761301 -0.026068 -0.094283
v 2.764517 -0.006502 -0.093849
v 2.739257 -0.022822 -0.077246
v 2.742474 -0.003256 -0.076812
v 2.758647 -0.026068 -0.074628
v 2.761863 -0.006502 -0.074194
v 1.977445 -0.050612 -0.205667
v 1.978231 -0.030795 -0.205509
v 1.958018 -0.049810 -0.209578
v 1.958804 -0.029994 -0.209420
v 1.981360 -0.050612 -0.225110
v 1.982146 -0.030795 -0.224951
v 1.961933 -0.049810 -0.229021
v 1.962719 -0.029994 -0.228863
v 2.577638 -0.025487 -0.141034
v 2.586547 -0.007809 -0.142252
v 2.595152 -0.034479 -0.143429
v 2.604061 -0.016801 -0.144647
v 2.580325 -0.025487 -0.121384
v 2.589234 -0.007809 -0.122602
v 2.597839 -0.034479 -0.123779
v 2.606749 -0.016801 -0.124997
v 0.256940 -0.039946 -0.235133
v 0.261064 -0.020595 -0.233755
v 0.275293 -0.044294 -0.228999
v 0.279416 -0.024943 -0.227620
v 0.250653 -0.039946 -0.216323
v 0.254776 -0.020595 -0.214945
v 0.269005 -0.044294 -0.210189
v 0.273129 -0.024943 -0.208810
v 1.090917 -0.013853 -0.312790
v 1.089754 0.005946 -0.312857
v 1.110683 -0.012688 -0.311655
v 1.109520 0.007111 -0.311722
v 1.089779 -0.013853 -0.292990
v 1.088617 0.005946 -0.293057
v 1.109546 -0.012688 -0.291854
v 1.108383 0.007111 -0.291921
v 2.798609 -0.062766 -0.047609
v 2.804921 -0.044045 -0.049359
v 2.780569 -0.056216 -0.042610
v 2.786880 -0.037495 -0.044359
v 2.793312 -0.062766 -0.066722
v 2.799624 -0.044045 -0.068471
v 2.775272 -0.056216 -0.061723
v 2.781584 -0.037495 -0.063472
v 1.913831 -0.055231 -0.214980
v 1.916344 -0.035564 -0.214463
v 1.894568 -0.052665 -0.218946
v 1.897081 -0.032998 -0.218428
v 1.917829 -0.055231 -0.234406
v 1.920343 -0.035564 -0.233889
v 1.898567 -0.052665 -0.238372
v 1.901080 -0.032998 -0.237854
v 2.121115 -0.037547 -0.243689
v 2.130225 -0.019939 -0.243119
v 2.138689 -0.046674 -0.242589
v 2.147798 -0.029066 -0.242019
v 2.119877 -0.037547 -0.223895
v 2.128986 -0.019939 -0.223325
v 2.137450 -0.046674 -0.222795
v 2.146559 -0.029066 -0.222225
v 2.622007 -0.036120 -0.139450
v 2.620749 -0.016327 -0.139645
v 2.641566 -0.034847 -0.136423
v 2.640309 -0.015055 -0.136618
v 2.618974 -0.036120 -0.119850
v 2.617716 -0.016327 -0.120045
v 2.638533 -0.034847 -0.116823
v 2.637276 -0.015055 -0.117018
v 0.049865 -0.015340 -0.181605
v 0.048457 -0.006727 -0.199415
v 0.050544 0.002525 -0.173019
v 0.049136 0.011138 -0.190829
v 0.030093 -0.015340 -0.180043
v 0.028686 -0.006727 -0.197853
v 0.030772 0.002525 -0.171457
v 0.029365 0.011138 -0.189266
v -1.518548 -0.233792 -0.084103
v -1.509705 -0.223979 -0.098897
v -1.523582 -0.216556 -0.075680
v -1.514740 -0.206744 -0.090474
v -1.535572 -0.233792 -0.094278
v -1.526729 -0.223979 -0.109073
v -1.540606 -0.216556 -0.085855
v -1.531764 -0.206744 -0.100650
v -1.103160 -0.154251 -0.073661
v -1.108542 -0.135163 -0.073812
v -1.122240 -0.159635 -0.074197
v -1.127623 -0.140547 -0.074348
v -1.102603 -0.154251 -0.093487
v -1.107985 -0.135163 -0.093638
v -1.121684 -0.159635 -0.094022
v -1.127066 -0.140547 -0.094174
v -2.180894 -0.284828 -0.165632
v -2.184044 -0.265252 -0.166083
v -2.161515 -0.281645 -0.162856
v -2.164666 -0.262069 -0.163307
v -2.183706 -0.284828 -0.145999
v -2.186857 -0.265252 -0.146451
v -2.164328 -0.281645 -0.143223
v -2.167479 -0.262069 -0.143675
v 0.411356 -0.000054 -0.238843
v 0.408603 0.019586 -0.238752
v 0.391726 -0.002809 -0.238197
v 0.388973 0.016831 -0.238107
v 0.410704 -0.000054 -0.258665
v 0.407951 0.019586 -0.258574
v 0.391074 -0.002809 -0.258019
v 0.388321 0.016831 -0.257929
v 0.666159 -0.012828 -0.295269
v 0.681808 -0.000665 -0.295999
v 0.678309 -0.028493 -0.295836
v 0.693957 -0.016330 -0.296567
v 0.667084 -0.012828 -0.275457
v 0.682733 -0.000665 -0.276188
v 0.679234 -0.028493 -0.276024
v 0.694883 -0.016330 -0.276755
v -1.863038 -0.244884 -0.168327
v -1.862522 -0.225058 -0.168244
v -1.843464 -0.245407 -0.165171
v -1.842949 -0.225581 -0.165088
v -1.866195 -0.244884 -0.148747
v -1.865679 -0.225058 -0.148664
v -1.846622 -0.245407 -0.145591
v -1.846106 -0.225581 -0.145508
v -1.886184 -0.262572 -0.162477
v -1.888989 -0.242939 -0.162621
v -1.866577 -0.259764 -0.161467
v -1.869381 -0.240131 -0.161611
v -1.887205 -0.262572 -0.142670
v -1.890009 -0.242939 -0.142814
v -1.867597 -0.259764 -0.141660
v -1.870402 -0.240131 -0.141804
v -3.367357 -0.606539 -0.091554
v -3.364540 -0.586909 -0.091292
v -3.386903 -0.603711 -0.093373
v -3.384086 -0.584080 -0.093111
v -3.365519 -0.606539 -0.111302
v -3.362702 -0.586909 -0.111040
v -3.385065 -0.603711 -0.113121
v -3.382248 -0.584080 -0.112859
v 2.532827 -0.049771 -0.099601
v 2.531853 -0.029965 -0.099950
v 2.514180 -0.050806 -0.106278
v 2.513206 -0.031000 -0.106627
v 2.539513 -0.049771 -0.118273
v 2.538539 -0.029965 -0.118622
v 2.520866 -0.050806 -0.124951
v 2.519892 -0.031000 -0.125299
v -3.663944 -0.684358 -0.053657
v -3.665192 -0.664584 -0.052778
v -3.680112 -0.685884 -0.042271
v -3.681359 -0.666110 -0.041393
v -3.675363 -0.684358 -0.069873
v -3.676610 -0.664584 -0.068994
v -3.691530 -0.685884 -0.058487
v -3.692779 -0.666110 -0.057609
v 1.946395 -0.058704 -0.246080
v 1.949343 -0.039131 -0.244832
v 1.928369 -0.055503 -0.253707
v 1.931318 -0.035930 -0.252460
v 1.954124 -0.058704 -0.264345
v 1.957072 -0.039131 -0.263098
v 1.936098 -0.055503 -0.271972
v 1.939046 -0.035930 -0.270725
v 2.774221 -0.043361 -0.041084
v 2.777408 -0.023787 -0.041322
v 2.754701 -0.040165 -0.039628
v 2.757888 -0.020591 -0.039865
v 2.772745 -0.043361 -0.060862
v 2.775932 -0.023787 -0.061100
v 2.753226 -0.040165 -0.059406
v 2.756413 -0.020591 -0.059643
v 2.799135 -0.022109 -0.064614
v 2.799680 -0.002286 -0.064922
v 2.781885 -0.021482 -0.054845
v 2.782430 -0.001659 -0.055154
v 2.789361 -0.022109 -0.081871
v 2.789907 -0.002286 -0.082180
v 2.772112 -0.021482 -0.072103
v 2.772657 -0.001659 -0.072412
v 2.999779 -0.023831 0.028382
v 2.996186 -0.004372 0.027044
v 2.981543 -0.027665 0.021590
v 2.977951 -0.008206 0.020252
v 3.006701 -0.023831 0.009797
v 3.003109 -0.004372 0.008458
v 2.988466 -0.027665 0.003005
v 2.984873 -0.008206 0.001667
v 2.682580 -0.041035 -0.060515
v 2.682692 -0.021202 -0.060450
v 2.665444 -0.040905 -0.070500
v 2.665556 -0.021072 -0.070434
v 2.692565 -0.041035 -0.077652
v 2.692677 -0.021202 -0.077587
v 2.675429 -0.040905 -0.087636
v 2.675540 -0.021072 -0.087571
v -3.373325 -0.625872 -0.106479
v -3.375703 -0.606195 -0.105754
v -3.392145 -0.628358 -0.100737
v -3.394523 -0.608682 -0.100011
v -3.379113 -0.625872 -0.125449
v -3.381491 -0.606195 -0.124723
v -3.397933 -0.628358 -0.119706
v -3.400311 -0.608682 -0.118981
v 2.879285 -0.048957 -0.010890
v 2.882799 -0.029440 -0.010562
v 2.859853 -0.045427 -0.012705
v 2.863367 -0.025911 -0.012377
v 2.881129 -0.048957 -0.030637
v 2.884643 -0.029440 -0.030309
v 2.861697 -0.045427 -0.032452
v 2.865211 -0.025911 -0.032124
v -2.310004 -0.255792 -0.156559
v -2.314165 -0.236425 -0.157526
v -2.328869 -0.260064 -0.160942
v -2.333030 -0.240696 -0.161908
v -2.305516 -0.255792 -0.175878
v -2.309677 -0.236425 -0.176844
v -2.324381 -0.260064 -0.180260
v -2.328542 -0.240696 -0.181227
v 3.084907 -0.052754 0.015959
v 3.084090 -0.036072 0.026655
v 3.086179 -0.042026 -0.000674
v 3.085361 -0.025345 0.010022
v 3.104683 -0.052754 0.017471
v 3.103865 -0.036072 0.028167
v 3.105954 -0.042026 0.000838
v 3.105137 -0.025345 0.011534
v 2.050789 -0.034170 -0.204239
v 2.045168 -0.015276 -0.202052
v 2.033180 -0.040201 -0.197390
v 2.027559 -0.021308 -0.195203
v 2.043599 -0.034170 -0.222723
v 2.037978 -0.015276 -0.220536
v 2.025991 -0.040201 -0.215874
v 2.020370 -0.021308 -0.213687
v -2.308769 -0.266800 -0.142735
v -2.311918 -0.247225 -0.143240
v -2.328097 -0.269990 -0.145834
v -2.331247 -0.250415 -0.146339
v -2.305629 -0.266800 -0.162318
v -2.308779 -0.247225 -0.162823
v -2.324957 -0.269990 -0.165417
v -2.328107 -0.250415 -0.165922
v -1.748504 -0.226211 -0.154567
v -1.746917 -0.206441 -0.154495
v -1.728755 -0.227800 -0.153668
v -1.727168 -0.208030 -0.153596
v -1.749406 -0.226211 -0.134755
v -1.747818 -0.206441 -0.134682
v -1.729657 -0.227800 -0.133856
v -1.728069 -0.208030 -0.133784
v 1.746217 -0.057406 -0.287497
v 1.742516 -0.037922 -0.287444
v 1.765700 -0.053705 -0.287775
v 1.761999 -0.034220 -0.287722
v 1.746500 -0.057406 -0.267666
v 1.742799 -0.037922 -0.267613
v 1.765982 -0.053705 -0.267944
v 1.762281 -0.034220 -0.267891
v -1.155182 -0.200981 -0.092528
v -1.154887 -0.181403 -0.095686
v -1.157005 -0.197809 -0.073035
v -1.156710 -0.178231 -0.076193
v -1.174929 -0.200981 -0.094375
v -1.174634 -0.181403 -0.097533
v -1.176752 -0.197809 -0.074882
v -1.176457 -0.178231 -0.078040
v 1.593084 -0.018808 -0.290265
v 1.594044 0.001002 -0.290133
v 1.612706 -0.019777 -0.287552
v 1.613666 0.000033 -0.287419
v 1.590366 -0.018808 -0.270619
v 1.591326 0.001002 -0.270487
v 1.609989 -0.019777 -0.267905
v 1.610949 0.000033 -0.267773
v -0.959912 -0.161955 -0.093716
v -0.960153 -0.142124 -0.093797
v -0.941113 -0.161701 -0.087400
v -0.941354 -0.141870 -0.087481
v -0.966228 -0.161955 -0.074915
v -0.966469 -0.142124 -0.074996
v -0.947429 -0.161701 -0.068600
v -0.947670 -0.141870 -0.068681
v -0.351243 -0.048011 -0.149656
v -0.357007 -0.029052 -0.148814
v -0.370003 -0.053836 -0.146915
v -0.375767 -0.034877 -0.146073
v -0.354111 -0.048011 -0.169281
v -0.359875 -0.029052 -0.168438
v -0.372870 -0.053836 -0.166540
v -0.378634 -0.034877 -0.165698
v -2.694360 -0.369388 -0.174120
v -2.698714 -0.350074 -0.175297
v -2.675715 -0.364877 -0.169080
v -2.680069 -0.345564 -0.170257
v -2.699535 -0.369388 -0.154974
v -2.703889 -0.350074 -0.156151
v -2.680891 -0.364877 -0.149934
v -2.685245 -0.345564 -0.151111
v -1.651121 -0.216890 -0.093021
v -1.655868 -0.197639 -0.093471
v -1.670287 -0.221658 -0.094837
v -1.675033 -0.202407 -0.095287
v -1.649250 -0.216890 -0.112766
v -1.653997 -0.197639 -0.113216
v -1.668416 -0.221658 -0.114582
v -1.673162 -0.202407 -0.115032
v -2.198843 -0.247132 -0.144961
v -2.211033 -0.232200 -0.140293
v -2.212788 -0.260185 -0.139620
v -2.224977 -0.245252 -0.134952
v -2.205937 -0.247132 -0.163483
v -2.218126 -0.232200 -0.158814
v -2.219882 -0.260185 -0.158142
v -2.232071 -0.245252 -0.153473
v -3.375999 -0.648359 -0.113451
v -3.384809 -0.630621 -0.112394
v -3.358388 -0.639485 -0.115564
v -3.367198 -0.621748 -0.114507
v -3.373637 -0.648359 -0.093759
v -3.382447 -0.630621 -0.092702
v -3.356025 -0.639485 -0.095872
v -3.364836 -0.621748 -0.094815
v -1.774883 -0.259563 -0.134262
v -1.775423 -0.239739 -0.134039
v -1.756554 -0.258979 -0.141816
v -1.757094 -0.239154 -0.141593
v -1.767326 -0.259563 -0.115925
v -1.767866 -0.239739 -0.115702
v -1.748997 -0.258979 -0.123478
v -1.749537 -0.239154 -0.123256
v -3.700712 -0.696708 -0.066966
v -3.701351 -0.676889 -0.067344
v -3.717768 -0.697451 -0.077062
v -3.718406 -0.677632 -0.077440
v -3.690610 -0.696708 -0.084033
v -3.691248 -0.676889 -0.084411
v -3.707665 -0.697451 -0.094129
v -3.708304 -0.677632 -0.094507
v 1.697317 -0.037183 -0.236011
v 1.696012 -0.017394 -0.236223
v 1.677783 -0.038506 -0.239174
v 1.676477 -0.018717 -0.239386
v 1.700487 -0.037183 -0.255589
v 1.699181 -0.017394 -0.255801
v 1.680953 -0.038506 -0.258752
v 1.679647 -0.018717 -0.258964
v 1.752749 -0.037385 -0.233076
v 1.759429 -0.018729 -0.232260
v 1.734230 -0.030656 -0.235336
v 1.740909 -0.011999 -0.234521
v 1.755152 -0.037385 -0.252763
v 1.761832 -0.018729 -0.251947
v 1.736633 -0.030656 -0.255023
v 1.743312 -0.011999 -0.254208
v -2.890016 -0.446778 -0.173845
v -2.901150 -0.430420 -0.175182
v -2.873775 -0.435564 -0.171894
v -2.884909 -0.419205 -0.173231
v -2.892382 -0.446778 -0.154153
v -2.903516 -0.430420 -0.155491
v -2.876140 -0.435564 -0.152202
v -2.887274 -0.419205 -0.153540
v 2.583551 -0.033683 -0.151446
v 2.590142 -0.015106 -0.149250
v 2.601176 -0.040629 -0.145573
v 2.607766 -0.022052 -0.143378
v 2.577282 -0.033683 -0.132630
v 2.583872 -0.015106 -0.130434
v 2.594906 -0.040629 -0.126757
v 2.601496 -0.022052 -0.124562
v 1.438858 -0.056830 -0.274589
v 1.441252 -0.037212 -0.272933
v 1.422724 -0.053919 -0.285749
v 1.425118 -0.034301 -0.284093
v 1.450141 -0.056830 -0.290900
v 1.452535 -0.037212 -0.289244
v 1.434006 -0.053919 -0.302060
v 1.436400 -0.034301 -0.300405
v 1.361595 -0.013515 -0.290448
v 1.362938 0.006272 -0.290324
v 1.381299 -0.014865 -0.288634
v 1.382642 0.004923 -0.288510
v 1.359777 -0.013515 -0.270698
v 1.361121 0.006272 -0.270574
v 1.379481 -0.014865 -0.268884
v 1.380824 0.004923 -0.268761
v 2.274943 -0.059992 -0.207631
v 2.281113 -0.041145 -0.207865
v 2.293777 -0.066167 -0.208344
v 2.299947 -0.047319 -0.208578
v 2.275693 -0.059992 -0.187812
v 2.281863 -0.041145 -0.188046
v 2.294527 -0.066167 -0.188526
v 2.300697 -0.047319 -0.188759
v -3.506639 -0.679991 -0.100565
v -3.512880 -0.662007 -0.095002
v -3.493214 -0.671630 -0.112533
v -3.499455 -0.653646 -0.106969
v -3.493441 -0.679991 -0.085761
v -3.499682 -0.662007 -0.080197
v -3.480016 -0.671630 -0.097728
v -3.486258 -0.653646 -0.092164
v 0.679275 -0.024847 -0.275672
v 0.684326 -0.005670 -0.275921
v 0.660121 -0.019789 -0.274728
v 0.665172 -0.000612 -0.274977
v 0.678298 -0.024847 -0.295481
v 0.683350 -0.005670 -0.295731
v 0.659144 -0.019789 -0.294537
v 0.664196 -0.000612 -0.294786
v -1.924253 -0.236412 -0.169140
v -1.925901 -0.216649 -0.169398
v -1.904727 -0.234744 -0.166088
v -1.906376 -0.214981 -0.166345
v -1.927316 -0.236412 -0.149545
v -1.928965 -0.216649 -0.149803
v -1.907791 -0.234744 -0.146493
v -1.909439 -0.214981 -0.146750
v 2.432542 -0.051547 -0.123078
v 2.432569 -0.031714 -0.123069
v 2.413755 -0.051519 -0.129434
v 2.413782 -0.031685 -0.129425
v 2.438898 -0.051547 -0.141865
v 2.438925 -0.031714 -0.141856
v 2.420111 -0.051519 -0.148221
v 2.420138 -0.031685 -0.148212
v 2.759738 -0.047520 -0.083396
v 2.758219 -0.027765 -0.084262
v 2.742573 -0.049270 -0.093176
v 2.741053 -0.029514 -0.094042
v 2.769556 -0.047520 -0.100629
v 2.768036 -0.027765 -0.101495
v 2.752391 -0.049270 -0.110409
v 2.750871 -0.029514 -0.111275
v -2.449136 -0.278992 -0.165729
v -2.440920 -0.261319 -0.162053
v -2.465268 -0.269991 -0.172946
v -2.457052 -0.252318 -0.169270
v -2.441037 -0.278992 -0.183833
v -2.432821 -0.261319 -0.180157
v -2.457169 -0.269991 -0.191050
v -2.448953 -0.252318 -0.187374
v -2.323956 -0.285639 -0.142696
v -2.315512 -0.267694 -0.142594
v -2.341900 -0.277195 -0.142911
v -2.333456 -0.259249 -0.142809
v -2.323718 -0.285639 -0.162527
v -2.315274 -0.267694 -0.162426
v -2.341662 -0.277195 -0.162742
v -2.333218 -0.259249 -0.162641
v -0.114462 -0.056426 -0.196590
v -0.111036 -0.037567 -0.191497
v -0.103936 -0.062564 -0.180941
v -0.100511 -0.043705 -0.175848
v -0.130919 -0.056426 -0.185521
v -0.127493 -0.037567 -0.180428
v -0.120393 -0.062564 -0.169872
v -0.116968 -0.043705 -0.164779
v 0.355733 -0.033287 -0.236699
v 0.348574 -0.014948 -0.234291
v 0.338351 -0.040839 -0.230852
v 0.331193 -0.022500 -0.228444
v 0.349410 -0.033287 -0.255497
v 0.342251 -0.014948 -0.253089
v 0.332028 -0.040839 -0.249650
v 0.324869 -0.022500 -0.247242
v 0.411591 -0.002546 -0.236370
v 0.410013 0.017217 -0.235820
v 0.430252 -0.000875 -0.242875
v 0.428674 0.018888 -0.242325
v 0.418119 -0.002546 -0.217642
v 0.416541 0.017217 -0.217092
v 0.436781 -0.000875 -0.224147
v 0.435202 0.018888 -0.223597
v 3.039192 -0.037013 0.043812
v 3.037218 -0.017302 0.042854
v 3.021456 -0.039207 0.035211
v 3.019482 -0.019496 0.034254
v 3.047846 -0.037013 0.025966
v 3.045872 -0.017302 0.025009
v 3.030110 -0.039207 0.017366
v 3.028136 -0.019496 0.016408
v 2.023153 -0.062679 -0.253919
v 2.020268 -0.043061 -0.254311
v 2.042593 -0.059769 -0.251280
v 2.039708 -0.040150 -0.251671
v 2.020484 -0.062679 -0.234267
v 2.017600 -0.043061 -0.234658
v 2.039924 -0.059769 -0.231627
v 2.037040 -0.040150 -0.232019
v 0.971070 -0.024325 -0.264418
v 0.971822 -0.004898 -0.268339
v 0.967412 -0.020332 -0.245338
v 0.968164 -0.000905 -0.249260
v 0.951592 -0.024325 -0.268153
v 0.952344 -0.004898 -0.272074
v 0.947933 -0.020332 -0.249073
v 0.948685 -0.000905 -0.252995
v -2.715350 -0.375004 -0.180285
v -2.712152 -0.355458 -0.179254
v -2.696747 -0.378365 -0.174286
v -2.693549 -0.358818 -0.173255
v -2.721437 -0.375004 -0.161410
v -2.718240 -0.355458 -0.160378
v -2.702834 -0.378365 -0.155410
v -2.699636 -0.358818 -0.154379
v -2.935887 -0.435451 -0.170163
v -2.943311 -0.417195 -0.167939
v -2.953375 -0.443201 -0.164923
v -2.960799 -0.424945 -0.162698
v -2.941580 -0.435451 -0.189162
v -2.949004 -0.417195 -0.186937
v -2.959068 -0.443201 -0.183921
v -2.966492 -0.424945 -0.181697
v -3.298350 -0.578617 -0.104064
v -3.302620 -0.559249 -0.104072
v -3.317718 -0.582887 -0.104100
v -3.321988 -0.563519 -0.104108
v -3.298313 -0.578617 -0.123897
v -3.302584 -0.559249 -0.123905
v -3.317682 -0.582887 -0.123933
v -3.321952 -0.563519 -0.123941
v -3.401773 -0.642955 -0.072646
v -3.395241 -0.628870 -0.084987
v -3.395184 -0.656918 -0.085095
v -3.388652 -0.642833 -0.097436
v -3.384245 -0.642955 -0.063368
v -3.377712 -0.628870 -0.075709
v -3.377655 -0.656918 -0.075817
v -3.371123 -0.642833 -0.088157
v -3.440675 -0.655013 -0.053324
v -3.426622 -0.643694 -0.061555
v -3.450441 -0.638728 -0.047602
v -3.436389 -0.627408 -0.055834
v -3.450699 -0.655013 -0.070437
v -3.436646 -0.643694 -0.078668
v -3.460466 -0.638728 -0.064716
v -3.446413 -0.627408 -0.072947
v 0.481995 -0.024381 -0.256531
v 0.490219 -0.006459 -0.254401
v 0.464646 -0.015886 -0.261025
v 0.472870 0.002036 -0.258895
v 0.486969 -0.024381 -0.275731
v 0.495192 -0.006459 -0.273601
v 0.469620 -0.015886 -0.280225
v 0.477843 0.002036 -0.278095
v -3.148804 -0.542484 -0.156213
v -3.157419 -0.524649 -0.155198
v -3.131091 -0.533809 -0.158301
v -3.139707 -0.515974 -0.157285
v -3.146482 -0.542484 -0.136516
v -3.155097 -0.524649 -0.135501
v -3.128770 -0.533809 -0.138604
v -3.137385 -0.515974 -0.137589
v 1.050256 -0.016188 -0.276947
v 1.058913 0.001647 -0.276363
v 1.068051 -0.024864 -0.275745
v 1.076707 -0.007029 -0.275161
v 1.048920 -0.016188 -0.257159
v 1.057576 0.001647 -0.256575
v 1.066714 -0.024864 -0.255957
v 1.075370 -0.007029 -0.255373
v 1.791982 -0.050919 -0.283167
v 1.791708 -0.042013 -0.265448
v 1.792120 -0.033197 -0.292072
v 1.791846 -0.024292 -0.274353
v 1.811813 -0.050919 -0.282861
v 1.811539 -0.042013 -0.265142
v 1.811951 -0.033197 -0.291765
v 1.811677 -0.024292 -0.274046
v 0.140015 -0.046193 -0.209640
v 0.138861 -0.026398 -0.209211
v 0.158572 -0.044961 -0.216533
v 0.157417 -0.025167 -0.216104
v 0.146921 -0.046193 -0.191048
v 0.145767 -0.026398 -0.190619
v 0.165477 -0.044961 -0.197941
v 0.164323 -0.025167 -0.197512
v 1.593193 -0.041297 -0.306851
v 1.597820 -0.022030 -0.305993
v 1.612137 -0.046002 -0.303337
v 1.616763 -0.026735 -0.302479
v 1.589576 -0.041297 -0.287350
v 1.594203 -0.022030 -0.286492
v 1.608520 -0.046002 -0.283837
v 1.613146 -0.026735 -0.282979
v 0.175111 -0.009702 -0.205547
v 0.177954 0.009925 -0.205789
v 0.194668 -0.012555 -0.207211
v 0.197510 0.007072 -0.207453
v 0.176793 -0.009702 -0.185785
v 0.179636 0.009925 -0.186027
v 0.196349 -0.012555 -0.187450
v 0.199192 0.007072 -0.187692
v 2.986991 -0.021209 -0.033708
v 2.988798 -0.001469 -0.033053
v 3.005548 -0.023131 -0.026977
v 3.007354 -0.003391 -0.026322
v 2.980228 -0.021209 -0.015064
v 2.982035 -0.001469 -0.014409
v 2.998785 -0.023131 -0.008333
v 3.000592 -0.003391 -0.007677
v -1.114478 -0.158946 -0.070408
v -1.118825 -0.139598 -0.070722
v -1.133776 -0.163305 -0.071800
v -1.138124 -0.143957 -0.072113
v -1.113052 -0.158946 -0.090190
v -1.117399 -0.139598 -0.090503
v -1.132350 -0.163305 -0.091582
v -1.136697 -0.143957 -0.091895
v 0.495951 -0.032788 -0.257356
v 0.489958 -0.014794 -0.251555
v 0.483021 -0.041128 -0.244840
v 0.477029 -0.023133 -0.239040
v 0.482156 -0.032788 -0.271606
v 0.476164 -0.014794 -0.265806
v 0.469227 -0.041128 -0.259091
v 0.463235 -0.023133 -0.253290
v -2.073332 -0.234272 -0.147123
v -2.077501 -0.215952 -0.153473
v -2.083386 -0.241869 -0.162438
v -2.087555 -0.223548 -0.168789
v -2.056752 -0.234272 -0.158007
v -2.060921 -0.215952 -0.164358
v -2.066807 -0.241869 -0.173323
v -2.070975 -0.223548 -0.179673
v -2.695819 -0.345605 -0.185079
v -2.696504 -0.325783 -0.185048
v -2.715621 -0.346290 -0.184200
v -2.716306 -0.326469 -0.184170
v -2.696698 -0.345605 -0.204892
v -2.697383 -0.325783 -0.204862
v -2.716500 -0.346290 -0.204014
v -2.717185 -0.326469 -0.203984
v 1.080295 -0.037999 -0.294009
v 1.082628 -0.018303 -0.294045
v 1.060602 -0.035665 -0.293703
v 1.062935 -0.015969 -0.293739
v 1.079986 -0.037999 -0.313840
v 1.082320 -0.018303 -0.313876
v 1.060293 -0.035665 -0.313533
v 1.062627 -0.015969 -0.313570
v 1.443578 -0.019358 -0.276709
v 1.439845 -0.000318 -0.272600
v 1.456382 -0.013806 -0.290801
v 1.452648 0.005234 -0.286692
v 1.458258 -0.019358 -0.263372
v 1.454525 -0.000318 -0.259263
v 1.471061 -0.013806 -0.277465
v 1.467328 0.005234 -0.273356
v -3.178807 -0.542748 -0.092349
v -3.177990 -0.522932 -0.092302
v -3.198590 -0.541930 -0.093496
v -3.197773 -0.522114 -0.093449
v -3.177659 -0.542748 -0.112149
v -3.176842 -0.522932 -0.112102
v -3.197442 -0.541930 -0.113296
v -3.196625 -0.522114 -0.113249
v -1.936119 -0.261579 -0.116730
v -1.935382 -0.241760 -0.116676
v -1.955886 -0.260840 -0.118173
v -1.955148 -0.241020 -0.118119
v -1.934674 -0.261579 -0.136510
v -1.933937 -0.241760 -0.136456
v -1.954441 -0.260840 -0.137954
v -1.953704 -0.241020 -0.137900
v -0.071102 -0.059081 -0.187482
v -0.074282 -0.039505 -0.187255
v -0.051577 -0.055892 -0.188879
v -0.054757 -0.036317 -0.188652
v -0.069686 -0.059081 -0.167700
v -0.072867 -0.039505 -0.167472
v -0.050161 -0.055892 -0.169097
v -0.053342 -0.036317 -0.168869
v -2.294222 -0.280798 -0.141084
v -2.296560 -0.261105 -0.141293
v -2.313838 -0.283145 -0.142838
v -2.316175 -0.263452 -0.143047
v -2.292455 -0.280798 -0.160838
v -2.294793 -0.261105 -0.161047
v -2.312071 -0.283145 -0.162592
v -2.314408 -0.263452 -0.162801
v 1.996102 -0.066315 -0.217439
v 1.997760 -0.046552 -0.217238
v 1.976483 -0.064644 -0.219821
v 1.978141 -0.044882 -0.219619
v 1.998492 -0.066315 -0.237128
v 2.000150 -0.046552 -0.236926
v 1.978873 -0.064644 -0.239509
v 1.980531 -0.044882 -0.239308
v 0.715383 -0.025574 -0.255693
v 0.702301 -0.011779 -0.261344
v 0.728046 -0.011324 -0.250222
v 0.714964 0.002471 -0.255873
v 0.707517 -0.025574 -0.237486
v 0.694436 -0.011779 -0.243137
v 0.720181 -0.011324 -0.232015
v 0.707099 0.002471 -0.237666
v -0.660898 -0.094670 -0.092542
v -0.648901 -0.083687 -0.081192
v -0.668875 -0.078155 -0.100090
v -0.656879 -0.067172 -0.088740
v -0.647267 -0.094670 -0.106949
v -0.635271 -0.083687 -0.095599
v -0.655244 -0.078155 -0.114497
v -0.643248 -0.067172 -0.103147
v -2.749890 -0.369402 -0.162376
v -2.753040 -0.349825 -0.161934
v -2.730504 -0.366221 -0.165099
v -2.733653 -0.346645 -0.164657
v -2.747132 -0.369402 -0.142736
v -2.750281 -0.349825 -0.142294
v -2.727746 -0.366221 -0.145459
v -2.730895 -0.346645 -0.145016
v -0.119313 -0.038376 -0.163467
v -0.122602 -0.018818 -0.163676
v -0.099795 -0.035080 -0.162229
v -0.103084 -0.015522 -0.162438
v -0.120568 -0.038376 -0.143674
v -0.123858 -0.018818 -0.143882
v -0.101050 -0.035080 -0.142436
v -0.104339 -0.015522 -0.142645
v -3.293542 -0.619700 -0.117726
v -3.291735 -0.600450 -0.113306
v -3.286260 -0.624474 -0.099906
v -3.284454 -0.605224 -0.095487
v -3.311901 -0.619700 -0.110223
v -3.310095 -0.600450 -0.105804
v -3.304619 -0.624474 -0.092404
v -3.302813 -0.605224 -0.087984
v -0.562749 -0.080460 -0.098456
v -0.546310 -0.073256 -0.090018
v -0.569158 -0.061981 -0.101746
v -0.552719 -0.054777 -0.093307
v -0.553692 -0.080460 -0.116100
v -0.537253 -0.073256 -0.107662
v -0.560101 -0.061981 -0.119390
v -0.543661 -0.054777 -0.110952
v 2.782533 -0.022998 -0.052832
v 2.781343 -0.003201 -0.052737
v 2.762799 -0.024192 -0.051258
v 2.761609 -0.004395 -0.051163
v 2.780956 -0.022998 -0.072602
v 2.779766 -0.003201 -0.072507
v 2.761222 -0.024192 -0.071028
v 2.760031 -0.004395 -0.070933
v 2.913502 -0.037134 -0.063417
v 2.910735 -0.017552 -0.064918
v 2.930716 -0.033986 -0.054082
v 2.927948 -0.014404 -0.055583
v 2.904047 -0.037134 -0.045983
v 2.901280 -0.017552 -0.047484
v 2.921261 -0.033986 -0.036648
v 2.918494 -0.014404 -0.038148
v -0.274712 -0.062707 -0.163022
v -0.274135 -0.042883 -0.163126
v -0.294224 -0.062121 -0.159513
v -0.293647 -0.042296 -0.159617
v -0.278223 -0.062707 -0.182542
v -0.277646 -0.042883 -0.182646
v -0.297734 -0.062121 -0.179033
v -0.297157 -0.042296 -0.179137
v 1.254233 -0.050774 -0.272627
v 1.255366 -0.030973 -0.272632
v 1.234433 -0.049641 -0.272539
v 1.235566 -0.029840 -0.272544
v 1.254146 -0.050774 -0.292460
v 1.255279 -0.030973 -0.292464
v 1.234345 -0.049641 -0.292372
v 1.235479 -0.029840 -0.292377
v -0.144384 -0.033436 -0.179593
v -0.146352 -0.013710 -0.178975
v -0.163203 -0.035499 -0.173682
v -0.165171 -0.015773 -0.173064
v -0.150327 -0.033436 -0.198515
v -0.152295 -0.013710 -0.197896
v -0.169146 -0.035499 -0.192604
v -0.171114 -0.015773 -0.191986
v -1.413217 -0.222441 -0.100620
v -1.410513 -0.202795 -0.100319
v -1.393692 -0.225162 -0.098447
v -1.390988 -0.205516 -0.098147
v -1.415410 -0.222441 -0.080909
v -1.412706 -0.202795 -0.080608
v -1.395885 -0.225162 -0.078736
v -1.393181 -0.205516 -0.078435
v 2.263983 -0.044689 -0.221014
v 2.269733 -0.025754 -0.219688
v 2.282434 -0.050589 -0.216760
v 2.288184 -0.031654 -0.215434
v 2.259527 -0.044689 -0.201688
v 2.265277 -0.025754 -0.200362
v 2.277978 -0.050589 -0.197434
v 2.283728 -0.031654 -0.196108
v 2.384763 -0.047452 -0.132494
v 2.383879 -0.027643 -0.132892
v 2.366705 -0.048422 -0.140638
v 2.365821 -0.028613 -0.141036
v 2.392917 -0.047452 -0.150573
v 2.392033 -0.027643 -0.150972
v 2.374859 -0.048422 -0.158717
v 2.373975 -0.028613 -0.159116
v -0.460353 -0.092721 -0.125932
v -0.468382 -0.074766 -0.128485
v -0.443243 -0.084296 -0.120492
v -0.451271 -0.066341 -0.123045
v -0.466363 -0.092721 -0.107031
v -0.474392 -0.074766 -0.109584
v -0.449252 -0.084296 -0.101591
v -0.457281 -0.066341 -0.104144
v 0.631812 -0.040197 -0.263025
v 0.637231 -0.022664 -0.255502
v 0.621564 -0.030925 -0.277250
v 0.626983 -0.013393 -0.269728
v 0.647904 -0.040197 -0.274617
v 0.653323 -0.022664 -0.267095
v 0.637656 -0.030925 -0.288843
v 0.643075 -0.013393 -0.281321
v -2.643030 -0.341071 -0.167312
v -2.646234 -0.321502 -0.166975
v -2.623567 -0.337850 -0.169354
v -2.626771 -0.318280 -0.169018
v -2.640960 -0.341071 -0.147587
v -2.644163 -0.321502 -0.147251
v -2.621497 -0.337850 -0.149630
v -2.624701 -0.318280 -0.149293
v 2.407971 -0.030498 -0.136344
v 2.404790 -0.010941 -0.137217
v 2.389111 -0.033796 -0.141519
v 2.385931 -0.014239 -0.142392
v 2.413219 -0.030498 -0.155470
v 2.410039 -0.010941 -0.156343
v 2.394359 -0.033796 -0.160645
v 2.391179 -0.014239 -0.161518
v -3.544906 -0.666287 -0.068593
v -3.532107 -0.654193 -0.059467
v -3.535059 -0.682006 -0.061572
v -3.522260 -0.669912 -0.052446
v -3.556420 -0.666287 -0.052444
v -3.543621 -0.654193 -0.043319
v -3.546572 -0.682006 -0.045423
v -3.533773 -0.669912 -0.036298
v 2.593991 -0.033423 -0.146034
v 2.599667 -0.014433 -0.145303
v 2.612825 -0.039145 -0.143610
v 2.618501 -0.020156 -0.142879
v 2.591460 -0.033423 -0.126363
v 2.597135 -0.014433 -0.125633
v 2.610294 -0.039145 -0.123939
v 2.615969 -0.020156 -0.123208
v -2.801182 -0.375439 -0.166537
v -2.796491 -0.359826 -0.155242
v -2.795194 -0.387670 -0.152118
v -2.790503 -0.372057 -0.140823
v -2.819498 -0.375439 -0.158931
v -2.814808 -0.359826 -0.147636
v -2.813511 -0.387670 -0.144512
v -2.808820 -0.372057 -0.133216
v -1.742029 -0.219426 -0.126829
v -1.743381 -0.199639 -0.126892
v -1.761795 -0.220779 -0.127757
v -1.763146 -0.200992 -0.127821
v -1.741099 -0.219426 -0.146640
v -1.742450 -0.199639 -0.146704
v -1.760864 -0.220779 -0.147569
v -1.762216 -0.200992 -0.147632
v -2.097689 -0.265634 -0.187317
v -2.100787 -0.246049 -0.187730
v -2.078275 -0.262509 -0.184731
v -2.081373 -0.242924 -0.185144
v -2.100308 -0.265634 -0.167658
v -2.103406 -0.246049 -0.168070
v -2.080894 -0.262509 -0.165072
v -2.083992 -0.242924 -0.165484
v -0.769216 -0.133362 -0.095754
v -0.767614 -0.113613 -0.096626
v -0.751871 -0.135186 -0.105197
v -0.750269 -0.115437 -0.106069
v -0.759733 -0.133362 -0.078335
v -0.758131 -0.113613 -0.079207
v -0.742388 -0.135186 -0.087778
v -0.740786 -0.115437 -0.088650
v 0.155831 -0.027588 -0.220543
v 0.156304 -0.007761 -0.220670
v 0.136680 -0.027098 -0.215411
v 0.137153 -0.007271 -0.215538
v 0.150697 -0.027588 -0.239700
v 0.151171 -0.007761 -0.239827
v 0.131546 -0.027098 -0.234568
v 0.132019 -0.007271 -0.234695
v -2.263359 -0.252269 -0.150552
v -2.267601 -0.232902 -0.151054
v -2.282593 -0.256541 -0.152827
v -2.286835 -0.237174 -0.153328
v -2.261030 -0.252269 -0.170248
v -2.265272 -0.232902 -0.170750
v -2.280263 -0.256541 -0.172522
v -2.284506 -0.237174 -0.173024
v -3.419420 -0.651908 -0.076884
v -3.434385 -0.638892 -0.076984
v -3.406405 -0.636944 -0.076796
v -3.421369 -0.623927 -0.076897
v -3.419554 -0.651908 -0.057051
v -3.434518 -0.638892 -0.057151
v -3.406538 -0.636944 -0.056964
v -3.421502 -0.623927 -0.057064
v -3.400054 -0.652042 -0.116036
v -3.403374 -0.632509 -0.116929
v -3.381191 -0.648605 -0.110965
v -3.384511 -0.629072 -0.111858
v -3.405203 -0.652042 -0.096883
v -3.408523 -0.632509 -0.097776
v -3.386340 -0.648605 -0.091812
v -3.389660 -0.629072 -0.092705
v -1.583729 -0.247548 -0.125654
v -1.583755 -0.227719 -0.126053
v -1.582450 -0.247148 -0.105866
v -1.582476 -0.227319 -0.106266
v -1.603520 -0.247548 -0.124375
v -1.603546 -0.227719 -0.124774
v -1.602242 -0.247148 -0.104587
v -1.602268 -0.227319 -0.104987
v 0.353517 -0.036500 -0.228915
v 0.351728 -0.016750 -0.228598
v 0.372964 -0.034683 -0.232357
v 0.371175 -0.014933 -0.232041
v 0.356974 -0.036500 -0.209385
v 0.355185 -0.016750 -0.209069
v 0.376421 -0.034683 -0.212828
v 0.374632 -0.014933 -0.212511
v 2.326911 -0.068435 -0.166934
v 2.327300 -0.048605 -0.166892
v 2.307196 -0.068043 -0.169062
v 2.307585 -0.048214 -0.169020
v 2.329039 -0.068435 -0.186653
v 2.329428 -0.048605 -0.186611
v 2.309324 -0.068043 -0.188780
v 2.309713 -0.048214 -0.188738
v -2.633934 -0.326689 -0.185902
v -2.632386 -0.306917 -0.185973
v -2.653686 -0.325140 -0.185000
v -2.652138 -0.305367 -0.185070
v -2.634839 -0.326689 -0.205714
v -2.633292 -0.306917 -0.205785
v -2.654591 -0.325140 -0.204812
v -2.653044 -0.305367 -0.204883
v 2.432954 -0.059509 -0.125790
v 2.433955 -0.039705 -0.125371
v 2.414687 -0.058424 -0.133439
v 2.415688 -0.038620 -0.133020
v 2.440614 -0.059509 -0.144084
v 2.441615 -0.039705 -0.143665
v 2.422348 -0.058424 -0.151733
v 2.423348 -0.038620 -0.151314
v -2.242707 -0.252704 -0.152804
v -2.239583 -0.233120 -0.152542
v -2.262222 -0.249568 -0.154443
v -2.259098 -0.229984 -0.154181
v -2.241048 -0.252704 -0.172568
v -2.237923 -0.233120 -0.172305
v -2.260563 -0.249568 -0.174207
v -2.257438 -0.229984 -0.173944
v -1.489739 -0.238096 -0.110662
v -1.494719 -0.218952 -0.112097
v -1.471344 -0.232914 -0.105361
v -1.476323 -0.213770 -0.106796
v -1.495230 -0.238096 -0.091604
v -1.500210 -0.218952 -0.093039
v -1.476835 -0.232914 -0.086304
v -1.481815 -0.213770 -0.087738
v -1.409863 -0.214744 -0.134931
v -1.409879 -0.194911 -0.134934
v -1.390292 -0.214727 -0.131713
v -1.390309 -0.194894 -0.131716
v -1.413080 -0.214744 -0.115361
v -1.413097 -0.194911 -0.115364
v -1.393510 -0.214727 -0.112143
v -1.393526 -0.194894 -0.112146
v 0.033705 -0.026964 -0.183631
v 0.037785 -0.007556 -0.183489
v 0.053102 -0.031046 -0.182955
v 0.057182 -0.011638 -0.182813
v 0.033015 -0.026964 -0.163810
v 0.037095 -0.007556 -0.163668
v 0.052411 -0.031046 -0.163134
v 0.056491 -0.011638 -0.162992
v -2.633020 -0.329235 -0.187435
v -2.630605 -0.309550 -0.187612
v -2.652652 -0.326813 -0.186003
v -2.650237 -0.307128 -0.186179
v -2.634463 -0.329235 -0.207216
v -2.632048 -0.309550 -0.207392
v -2.654096 -0.326813 -0.205783
v -2.651680 -0.307128 -0.205960
v 1.444725 -0.040485 -0.253261
v 1.446232 -0.020710 -0.253136
v 1.425018 -0.038973 -0.254898
v 1.426524 -0.019198 -0.254773
v 1.446367 -0.040485 -0.273026
v 1.447873 -0.020710 -0.272901
v 1.426659 -0.038973 -0.274663
v 1.428166 -0.019198 -0.274538
v 1.215940 -0.032790 -0.283177
v 1.215683 -0.015727 -0.273071
v 1.215507 -0.042899 -0.266119
v 1.215250 -0.025836 -0.256013
v 1.196113 -0.032790 -0.283680
v 1.195857 -0.015726 -0.273574
v 1.195680 -0.042899 -0.266622
v 1.195424 -0.025836 -0.256516
v -2.948849 -0.450718 -0.167200
v -2.937226 -0.435661 -0.161587
v -2.962409 -0.437810 -0.173748
v -2.950785 -0.422753 -0.168135
v -2.940225 -0.450718 -0.185060
v -2.928602 -0.435661 -0.179447
v -2.953785 -0.437810 -0.191608
v -2.942161 -0.422753 -0.185995
v 1.986912 -0.063292 -0.258196
v 1.983780 -0.043710 -0.258474
v 2.006418 -0.060148 -0.256469
v 2.003286 -0.040565 -0.256746
v 1.985163 -0.063292 -0.238441
v 1.982031 -0.043710 -0.238718
v 2.004668 -0.060148 -0.236713
v 2.001537 -0.040565 -0.236991
v -1.602005 -0.232786 -0.088228
v -1.596007 -0.213948 -0.089813
v -1.620217 -0.226583 -0.083415
v -1.614220 -0.207744 -0.085000
v -1.607072 -0.232786 -0.107403
v -1.601075 -0.213948 -0.108988
v -1.625285 -0.226583 -0.102590
v -1.619288 -0.207744 -0.104175
v -1.981728 -0.231917 -0.143549
v -1.984649 -0.212315 -0.144304
v -2.000707 -0.234934 -0.148453
v -2.003628 -0.215331 -0.149207
v -1.976767 -0.231917 -0.162752
v -1.979687 -0.212315 -0.163506
v -1.995746 -0.234934 -0.167655
v -1.998667 -0.215331 -0.168410
v 0.546611 -0.018948 -0.263542
v 0.556429 -0.001742 -0.262601
v 0.529483 -0.009085 -0.265184
v 0.539301 0.008122 -0.264243
v 0.548503 -0.018948 -0.283285
v 0.558322 -0.001742 -0.282344
v 0.531375 -0.009085 -0.284927
v 0.541194 0.008122 -0.283985
v -1.467640 -0.211670 -0.137270
v -1.473175 -0.192643 -0.138101
v -1.448824 -0.206072 -0.134446
v -1.454359 -0.187045 -0.135277
v -1.470584 -0.211670 -0.117657
v -1.476119 -0.192643 -0.118488
v -1.451768 -0.206072 -0.114832
v -1.457303 -0.187045 -0.115663
v -3.442338 -0.644880 -0.095804
v -3.447501 -0.625757 -0.094820
v -3.461124 -0.650137 -0.092226
v -3.466287 -0.631013 -0.091242
v -3.446049 -0.644880 -0.115287
v -3.451213 -0.625757 -0.114303
v -3.464835 -0.650137 -0.111708
v -3.469999 -0.631013 -0.110725
v -0.542228 -0.074278 -0.098361
v -0.545322 -0.054689 -0.098153
v -0.561773 -0.077379 -0.097052
v -0.564867 -0.057790 -0.096845
v -0.543552 -0.074278 -0.118149
v -0.546646 -0.054689 -0.117942
v -0.563098 -0.077379 -0.116841
v -0.566192 -0.057790 -0.116634
v -1.160756 -0.167620 -0.069246
v -1.167970 -0.149147 -0.069032
v -1.179221 -0.174838 -0.068698
v -1.186435 -0.156365 -0.068484
v -1.161344 -0.167620 -0.089070
v -1.168558 -0.149147 -0.088856
v -1.179809 -0.174838 -0.088523
v -1.187023 -0.156365 -0.088309
v 1.687268 -0.043432 -0.298573
v 1.686688 -0.023607 -0.298641
v 1.706959 -0.042848 -0.296277
v 1.706379 -0.023023 -0.296344
v 1.684970 -0.043432 -0.278874
v 1.684390 -0.023607 -0.278942
v 1.704661 -0.042848 -0.276577
v 1.704081 -0.023023 -0.276645
v -1.225059 -0.208210 -0.097898
v -1.229609 -0.188907 -0.097748
v -1.205766 -0.203658 -0.098535
v -1.210316 -0.184354 -0.098385
v -1.224404 -0.208210 -0.078076
v -1.228954 -0.188907 -0.077925
v -1.205111 -0.203658 -0.078713
v -1.209661 -0.184354 -0.078563
v 1.874890 -0.062513 -0.264646
v 1.874774 -0.043009 -0.261048
v 1.874265 -0.066113 -0.245152
v 1.874150 -0.046609 -0.241554
v 1.855067 -0.062513 -0.265281
v 1.854951 -0.043009 -0.261683
v 1.854442 -0.066113 -0.245788
v 1.854327 -0.046609 -0.242189
v 2.668506 -0.029682 -0.125095
v 2.672281 -0.010226 -0.124359
v 2.687603 -0.033528 -0.121373
v 2.691378 -0.014071 -0.120637
v 2.664712 -0.029682 -0.105628
v 2.668486 -0.010226 -0.104893
v 2.683809 -0.033528 -0.101906
v 2.687584 -0.014071 -0.101170
v 2.463978 -0.043898 -0.157006
v 2.463712 -0.024067 -0.157138
v 2.446218 -0.044194 -0.165829
v 2.445953 -0.024364 -0.165961
v 2.472802 -0.043898 -0.174768
v 2.472537 -0.024067 -0.174900
v 2.455042 -0.044194 -0.183591
v 2.454777 -0.024364 -0.183723
v -3.693935 -0.680192 -0.051416
v -3.703550 -0.662932 -0.053151
v -3.710921 -0.689961 -0.054481
v -3.720535 -0.672701 -0.056216
v -3.690413 -0.680192 -0.070934
v -3.700027 -0.662932 -0.072669
v -3.707398 -0.689961 -0.073999
v -3.717013 -0.672701 -0.075734
v -3.541660 -0.653580 -0.080448
v -3.539768 -0.638475 -0.093162
v -3.539441 -0.666433 -0.095389
v -3.537550 -0.651329 -0.108102
v -3.522042 -0.653582 -0.077533
v -3.520151 -0.638478 -0.090247
v -3.519824 -0.666436 -0.092474
v -3.517933 -0.651331 -0.105188
v -3.588783 -0.668433 -0.060904
v -3.585998 -0.650668 -0.052538
v -3.594392 -0.659615 -0.077761
v -3.591607 -0.641850 -0.069394
v -3.569965 -0.668434 -0.067167
v -3.567179 -0.650669 -0.058800
v -3.575574 -0.659616 -0.084023
v -3.572788 -0.641851 -0.075656
v -0.662683 -0.111910 -0.103512
v -0.672008 -0.094422 -0.104252
v -0.645249 -0.102556 -0.102128
v -0.654574 -0.085067 -0.102868
v -0.664252 -0.111911 -0.083742
v -0.673577 -0.094422 -0.084481
v -0.646819 -0.102556 -0.082357
v -0.656144 -0.085068 -0.083097
v -2.723049 -0.329658 -0.162787
v -2.710389 -0.319114 -0.173827
v -2.715103 -0.346456 -0.169718
v -2.702443 -0.335912 -0.180758
v -2.710013 -0.329660 -0.147839
v -2.697353 -0.319116 -0.158879
v -2.702068 -0.346458 -0.154770
v -2.689407 -0.335914 -0.165810
v -1.799159 -0.252583 -0.101157
v -1.799605 -0.232757 -0.101445
v -1.815824 -0.253113 -0.111897
v -1.816270 -0.233287 -0.112185
v -1.788415 -0.252583 -0.117828
v -1.788861 -0.232757 -0.118116
v -1.805080 -0.253113 -0.128568
v -1.805526 -0.233287 -0.128856
v 0.973855 -0.000850 -0.307553
v 0.978283 0.017554 -0.301637
v 0.984883 -0.008241 -0.292819
v 0.989311 0.010164 -0.286902
v 0.957977 -0.000850 -0.295669
v 0.962405 0.017554 -0.289753
v 0.969005 -0.008241 -0.280934
v 0.973433 0.010164 -0.275018
v -3.384308 -0.619484 -0.084222
v -3.368355 -0.607876 -0.082198
v -3.372793 -0.635565 -0.082761
v -3.356839 -0.623958 -0.080737
v -3.386804 -0.619484 -0.064546
v -3.370850 -0.607877 -0.062522
v -3.375289 -0.635566 -0.063086
v -3.359335 -0.623958 -0.061062
v 3.053003 -0.027978 -0.016238
v 3.040532 -0.014042 -0.022843
v 3.065318 -0.013867 -0.009716
v 3.052848 0.000069 -0.016320
v 3.043720 -0.027978 0.001289
v 3.031250 -0.014042 -0.005316
v 3.056036 -0.013867 0.007811
v 3.043566 0.000069 0.001207
v -2.838062 -0.386043 -0.187811
v -2.843213 -0.368379 -0.180407
v -2.848151 -0.395062 -0.173312
v -2.853302 -0.377398 -0.165908
v -2.854342 -0.386043 -0.199139
v -2.859493 -0.368379 -0.191735
v -2.864430 -0.395062 -0.184640
v -2.869582 -0.377398 -0.177236
v -2.307719 -0.294204 -0.184682
v -2.308776 -0.276983 -0.174900
v -2.305872 -0.284364 -0.201803
v -2.306929 -0.267144 -0.192021
v -2.288001 -0.294202 -0.182554
v -2.289058 -0.276982 -0.172771
v -2.286154 -0.284363 -0.199675
v -2.287211 -0.267143 -0.189892
v 2.760537 -0.038039 -0.096630
v 2.750460 -0.034321 -0.113302
v 2.762460 -0.018558 -0.093447
v 2.752383 -0.014839 -0.110120
v 2.743564 -0.038040 -0.086370
v 2.733486 -0.034321 -0.103043
v 2.745487 -0.018558 -0.083188
v 2.735409 -0.014840 -0.099860
v -2.779856 -0.392730 -0.199948
v -2.787202 -0.374379 -0.201570
v -2.761936 -0.385207 -0.195992
v -2.769283 -0.366856 -0.197613
v -2.784132 -0.392731 -0.180581
v -2.791478 -0.374380 -0.182203
v -2.766212 -0.385208 -0.176625
v -2.773558 -0.366857 -0.178247
v 2.650121 -0.056379 -0.132672
v 2.641736 -0.038409 -0.133023
v 2.668075 -0.047986 -0.131924
v 2.659690 -0.030017 -0.132274
v 2.649294 -0.056379 -0.112856
v 2.640909 -0.038409 -0.113207
v 2.667249 -0.047986 -0.112108
v 2.658863 -0.030016 -0.112458
v -0.547058 -0.113357 -0.129656
v -0.559949 -0.098297 -0.130264
v -0.532014 -0.100452 -0.128946
v -0.544905 -0.085392 -0.129554
v -0.547992 -0.113357 -0.109845
v -0.560883 -0.098297 -0.110453
v -0.532949 -0.100452 -0.109135
v -0.545840 -0.085392 -0.109743
v 3.033357 -0.030733 0.045039
v 3.031703 -0.011046 0.043291
v 3.019822 -0.033139 0.030743
v 3.018168 -0.013452 0.028996
v 3.047759 -0.030733 0.031403
v 3.046105 -0.011047 0.029655
v 3.034224 -0.033139 0.017107
v 3.032570 -0.013453 0.015360
v 1.064417 -0.046608 -0.265172
v 1.070177 -0.027707 -0.263467
v 1.046293 -0.040600 -0.270540
v 1.052054 -0.021699 -0.268834
v 1.070049 -0.046608 -0.284189
v 1.075809 -0.027707 -0.282483
v 1.051925 -0.040600 -0.289557
v 1.057686 -0.021699 -0.287851
v 2.076249 -0.034629 -0.206637
v 2.078385 -0.022199 -0.191331
v 2.074533 -0.019174 -0.218948
v 2.076669 -0.006744 -0.203641
v 2.095892 -0.034630 -0.209377
v 2.098028 -0.022200 -0.194070
v 2.094176 -0.019175 -0.221688
v 2.096312 -0.006745 -0.206381
v 0.581669 -0.016577 -0.270383
v 0.582454 0.003238 -0.270692
v 0.563242 -0.015734 -0.263097
v 0.564027 0.004081 -0.263406
v 0.574376 -0.016577 -0.288826
v 0.575161 0.003238 -0.289136
v 0.555949 -0.015734 -0.281540
v 0.556734 0.004082 -0.281850
v -0.932086 -0.166377 -0.095677
v -0.940431 -0.148521 -0.093468
v -0.914825 -0.157744 -0.100246
v -0.923170 -0.139889 -0.098037
v -0.927011 -0.166377 -0.076504
v -0.935356 -0.148521 -0.074295
v -0.909750 -0.157744 -0.081073
v -0.918095 -0.139888 -0.078864
v -2.381288 -0.306117 -0.173209
v -2.389667 -0.288182 -0.171986
v -2.363542 -0.297650 -0.175801
v -2.371920 -0.279715 -0.174578
v -2.378422 -0.306117 -0.153584
v -2.386801 -0.288182 -0.152361
v -2.360676 -0.297650 -0.156176
v -2.369054 -0.279715 -0.154953
v -2.652652 -0.325595 -0.145831
v -2.661909 -0.308462 -0.149586
v -2.668529 -0.335585 -0.152272
v -2.677786 -0.318451 -0.156027
v -2.645196 -0.325595 -0.164209
v -2.654453 -0.308462 -0.167964
v -2.661073 -0.335585 -0.170650
v -2.670330 -0.318451 -0.174406
v -1.328858 -0.191041 -0.114626
v -1.333456 -0.171830 -0.112848
v -1.346776 -0.195971 -0.107698
v -1.351374 -0.176760 -0.105920
v -1.336010 -0.191041 -0.133124
v -1.340608 -0.171830 -0.131346
v -1.353928 -0.195970 -0.126197
v -1.358526 -0.176760 -0.124419
v -0.687768 -0.106097 -0.100826
v -0.687722 -0.086264 -0.100831
v -0.668014 -0.106143 -0.102598
v -0.667968 -0.086310 -0.102602
v -0.685996 -0.106097 -0.081073
v -0.685950 -0.086264 -0.081077
v -0.666242 -0.106143 -0.082844
v -0.666196 -0.086310 -0.082848
v -3.419095 -0.619176 -0.070892
v -3.417774 -0.599615 -0.067896
v -3.426627 -0.615902 -0.088945
v -3.425307 -0.596341 -0.085948
v -3.400795 -0.619240 -0.078540
v -3.399475 -0.599679 -0.075543
v -3.408328 -0.615966 -0.096592
v -3.407007 -0.596405 -0.093596
v -0.252085 -0.064943 -0.146600
v -0.255841 -0.045494 -0.145623
v -0.233261 -0.061062 -0.151495
v -0.237018 -0.041612 -0.150518
v -0.247093 -0.064943 -0.127405
v -0.250849 -0.045494 -0.126428
v -0.228269 -0.061062 -0.132301
v -0.232026 -0.041612 -0.131324
v -3.221243 -0.583570 -0.141479
v -3.238536 -0.573951 -0.142812
v -3.211653 -0.566226 -0.140740
v -3.228945 -0.556607 -0.142073
v -3.222767 -0.583571 -0.121705
v -3.240060 -0.573952 -0.123038
v -3.213177 -0.566226 -0.120965
v -3.230470 -0.556607 -0.122298
v 1.713015 -0.015615 -0.273413
v 1.722644 0.001499 -0.270633
v 1.729458 -0.025637 -0.268666
v 1.739086 -0.008523 -0.265886
v 1.707513 -0.015615 -0.254359
v 1.717142 0.001500 -0.251579
v 1.723956 -0.025637 -0.249611
v 1.733585 -0.008522 -0.246831
v -0.597039 -0.076843 -0.107776
v -0.603323 -0.060619 -0.098257
v -0.605978 -0.088250 -0.094237
v -0.612263 -0.072026 -0.084717
v -0.613590 -0.076843 -0.118704
v -0.619875 -0.060618 -0.109184
v -0.622529 -0.088250 -0.105164
v -0.628814 -0.072025 -0.095644
v -2.741802 -0.382386 -0.162775
v -2.740553 -0.363898 -0.169846
v -2.738582 -0.389566 -0.180980
v -2.737333 -0.371079 -0.188051
v -2.722271 -0.382385 -0.159322
v -2.721022 -0.363897 -0.166393
v -2.719052 -0.389565 -0.177527
v -2.717803 -0.371077 -0.184598
v 0.334722 -0.001480 -0.226176
v 0.336379 0.014359 -0.214356
v 0.336923 -0.013416 -0.210490
v 0.338580 0.002424 -0.198670
v 0.315081 -0.001481 -0.223421
v 0.316739 0.014359 -0.211601
v 0.317282 -0.013417 -0.207735
v 0.318939 0.002423 -0.195915
v 1.311569 -0.021521 -0.313420
v 1.311397 -0.002269 -0.308657
v 1.310875 -0.026286 -0.294180
v 1.310703 -0.007034 -0.289418
v 1.291749 -0.021521 -0.314135
v 1.291577 -0.002269 -0.309372
v 1.291055 -0.026287 -0.294895
v 1.290883 -0.007035 -0.290132
v 0.763226 -0.003636 -0.280937
v 0.760162 0.015904 -0.279471
v 0.745600 -0.007033 -0.272502
v 0.742536 0.012507 -0.271036
v 0.754664 -0.003636 -0.298827
v 0.751600 0.015904 -0.297361
v 0.737038 -0.007033 -0.290392
v 0.733975 0.012508 -0.288926
v 1.498253 -0.017415 -0.291181
v 1.496937 0.002351 -0.292133
v 1.514270 -0.015791 -0.279597
v 1.512953 0.003975 -0.280549
v 1.486630 -0.017416 -0.275111
v 1.485314 0.002351 -0.276063
v 1.502647 -0.015791 -0.263527
v 1.501330 0.003975 -0.264479
v -2.944846 -0.415548 -0.146443
v -2.958143 -0.400910 -0.144939
v -2.959391 -0.428930 -0.144798
v -2.972688 -0.414291 -0.143295
v -2.947073 -0.415548 -0.166150
v -2.960370 -0.400910 -0.164647
v -2.961619 -0.428930 -0.164506
v -2.974916 -0.414291 -0.163003
v -2.624562 -0.335513 -0.153028
v -2.624482 -0.315733 -0.151583
v -2.625665 -0.334066 -0.172778
v -2.625586 -0.314285 -0.171332
v -2.604760 -0.335512 -0.154134
v -2.604680 -0.315731 -0.152689
v -2.605863 -0.334064 -0.173884
v -2.605783 -0.314284 -0.172439
v -0.578068 -0.115487 -0.121513
v -0.588177 -0.098663 -0.118666
v -0.561874 -0.104985 -0.126074
v -0.571983 -0.088161 -0.123227
v -0.572692 -0.115487 -0.102422
v -0.582801 -0.098663 -0.099575
v -0.556498 -0.104985 -0.106983
v -0.566606 -0.088161 -0.104136
v -0.111859 -0.020589 -0.166253
v -0.111157 -0.000988 -0.163309
v -0.116394 -0.017563 -0.185322
v -0.115692 0.002038 -0.182378
v -0.092564 -0.020591 -0.170842
v -0.091862 -0.000990 -0.167898
v -0.097099 -0.017565 -0.189911
v -0.096397 0.002036 -0.186967
v 2.296824 -0.062886 -0.207775
v 2.296325 -0.043059 -0.207879
v 2.316231 -0.062376 -0.203720
v 2.315732 -0.042550 -0.203824
v 2.292768 -0.062886 -0.188361
v 2.292269 -0.043059 -0.188465
v 2.312175 -0.062376 -0.184306
v 2.311676 -0.042550 -0.184411
v -1.433920 -0.222384 -0.095234
v -1.442079 -0.204338 -0.094163
v -1.416028 -0.214155 -0.097584
v -1.424188 -0.196109 -0.096513
v -1.431338 -0.222384 -0.075570
v -1.439497 -0.204338 -0.074499
v -1.413446 -0.214154 -0.077920
v -1.421605 -0.196109 -0.076848
v -2.868140 -0.439197 -0.174179
v -2.879519 -0.423333 -0.177671
v -2.852974 -0.427294 -0.169524
v -2.864353 -0.411430 -0.173016
v -2.873959 -0.439197 -0.155219
v -2.885338 -0.423333 -0.158711
v -2.858793 -0.427294 -0.150564
v -2.870173 -0.411430 -0.154056
v -2.674747 -0.335767 -0.146364
v -2.681288 -0.317096 -0.147761
v -2.693006 -0.342457 -0.150263
v -2.699548 -0.323786 -0.151661
v -2.670604 -0.335768 -0.165759
v -2.677146 -0.317097 -0.167157
v -2.688863 -0.342457 -0.169659
v -2.695405 -0.323786 -0.171056
v -2.061173 -0.243113 -0.165788
v -2.060084 -0.227102 -0.177442
v -2.062664 -0.231408 -0.149847
v -2.061575 -0.215397 -0.161501
v -2.080920 -0.243114 -0.167634
v -2.079831 -0.227103 -0.179288
v -2.082411 -0.231409 -0.151692
v -2.081322 -0.215398 -0.163346
v -3.048928 -0.489756 -0.162572
v -3.059242 -0.476057 -0.152607
v -3.058780 -0.504098 -0.153054
v -3.069094 -0.490399 -0.143088
v -3.062709 -0.489756 -0.176835
v -3.073023 -0.476057 -0.166870
v -3.072561 -0.504098 -0.167317
v -3.082875 -0.490399 -0.157352
v 1.162800 -0.044316 -0.268783
v 1.164047 -0.024530 -0.269319
v 1.144619 -0.042959 -0.260975
v 1.145866 -0.023173 -0.261510
v 1.154974 -0.044316 -0.287007
v 1.156220 -0.024530 -0.287542
v 1.136793 -0.042959 -0.279199
v 1.138039 -0.023173 -0.279734
v 1.512772 -0.054011 -0.283464
v 1.510206 -0.034367 -0.282533
v 1.494306 -0.056741 -0.276762
v 1.491740 -0.037097 -0.275831
v 1.506005 -0.054011 -0.302107
v 1.503439 -0.034367 -0.301176
v 1.487540 -0.056741 -0.295405
v 1.484973 -0.037097 -0.294474
v 1.651179 -0.019423 -0.269335
v 1.654550 -0.005877 -0.255246
v 1.654331 -0.033909 -0.256160
v 1.657702 -0.020363 -0.242072
v 1.631890 -0.019422 -0.264719
v 1.635262 -0.005876 -0.250631
v 1.635042 -0.033909 -0.251545
v 1.638414 -0.020362 -0.237456
v -3.662470 -0.697490 -0.048253
v -3.657918 -0.678333 -0.050628
v -3.645486 -0.702624 -0.057116
v -3.640935 -0.683467 -0.059492
v -3.653293 -0.697490 -0.030670
v -3.648742 -0.678333 -0.033046
v -3.636310 -0.702624 -0.039534
v -3.631759 -0.683466 -0.041909
v -2.081618 -0.242452 -0.169480
v -2.073126 -0.236619 -0.186428
v -2.079004 -0.261408 -0.174695
v -2.070512 -0.255575 -0.191642
v -2.063887 -0.242451 -0.160595
v -2.055395 -0.236618 -0.177542
v -2.061273 -0.261407 -0.165809
v -2.052780 -0.255574 -0.182757
v -2.500806 -0.280354 -0.167790
v -2.512053 -0.264137 -0.165823
v -2.516781 -0.291771 -0.164997
v -2.528027 -0.275554 -0.163030
v -2.504222 -0.280354 -0.187327
v -2.515469 -0.264136 -0.185360
v -2.520197 -0.291771 -0.184533
v -2.531444 -0.275554 -0.182566
v 1.007659 -0.004848 -0.277983
v 1.009038 0.003862 -0.260218
v 1.008334 -0.022666 -0.269298
v 1.009714 -0.013955 -0.251534
v 0.987885 -0.004849 -0.276447
v 0.989265 0.003861 -0.258682
v 0.988561 -0.022667 -0.267762
v 0.989940 -0.013957 -0.249998
v -0.440841 -0.053514 -0.138615
v -0.452738 -0.037711 -0.137177
v -0.456529 -0.065498 -0.136719
v -0.468427 -0.049695 -0.135282
v -0.443220 -0.053514 -0.158305
v -0.455118 -0.037711 -0.156867
v -0.458909 -0.065498 -0.156409
v -0.470806 -0.049695 -0.154971
v 1.207963 -0.018554 -0.272865
v 1.214430 -0.009415 -0.256495
v 1.204604 -0.000953 -0.281365
v 1.211072 0.008187 -0.264995
v 1.226409 -0.018554 -0.280153
v 1.232876 -0.009414 -0.263782
v 1.223050 -0.000952 -0.288653
v 1.229517 0.008187 -0.272282
v 1.366002 -0.031007 -0.313870
v 1.363979 -0.024740 -0.295162
v 1.365329 -0.049824 -0.307639
v 1.363306 -0.043557 -0.288931
v 1.346284 -0.031007 -0.316002
v 1.344261 -0.024741 -0.297294
v 1.345611 -0.049824 -0.309771
v 1.343588 -0.043558 -0.291064
v -2.519457 -0.309764 -0.147151
v -2.522386 -0.290155 -0.147631
v -2.538809 -0.312732 -0.150320
v -2.541738 -0.293122 -0.150799
v -2.516252 -0.309764 -0.166723
v -2.519181 -0.290155 -0.167203
v -2.535604 -0.312732 -0.169892
v -2.538533 -0.293123 -0.170372
v -2.343892 -0.272343 -0.203641
v -2.345103 -0.252550 -0.203963
v -2.324762 -0.271090 -0.198559
v -2.325973 -0.251297 -0.198881
v -2.348984 -0.272343 -0.184473
v -2.350195 -0.252550 -0.184795
v -2.329854 -0.271090 -0.179391
v -2.331065 -0.251297 -0.179713
v -2.246215 -0.260991 -0.175620
v -2.256628 -0.244356 -0.178486
v -2.262253 -0.271791 -0.180035
v -2.272666 -0.255156 -0.182901
v -2.240951 -0.260990 -0.194741
v -2.251364 -0.244356 -0.197608
v -2.256989 -0.271790 -0.199157
v -2.267402 -0.255156 -0.202023
v 0.687188 -0.016797 -0.276400
v 0.691668 0.002518 -0.276848
v 0.667968 -0.012294 -0.274481
v 0.672449 0.007021 -0.274929
v 0.685217 -0.016797 -0.296135
v 0.689698 0.002518 -0.296583
v 0.665997 -0.012294 -0.294216
v 0.670478 0.007021 -0.294664
v 1.791548 -0.022123 -0.239134
v 1.787716 -0.002687 -0.240103
v 1.772707 -0.026076 -0.243901
v 1.768874 -0.006641 -0.244871
v 1.796413 -0.022123 -0.258361
v 1.792580 -0.002688 -0.259331
v 1.777572 -0.026076 -0.263128
v 1.773739 -0.006641 -0.264098
v -2.922412 -0.419151 -0.169090
v -2.932604 -0.402407 -0.166072
v -2.938467 -0.429781 -0.164336
v -2.948659 -0.413037 -0.161318
v -2.928042 -0.419151 -0.188107
v -2.938235 -0.402407 -0.185089
v -2.944097 -0.429781 -0.183353
v -2.954290 -0.413037 -0.180335
v -2.242826 -0.271315 -0.133551
v -2.245658 -0.251753 -0.135172
v -2.259806 -0.274578 -0.143265
v -2.262639 -0.255016 -0.144885
v -2.232977 -0.271315 -0.150767
v -2.235810 -0.251753 -0.152387
v -2.249958 -0.274579 -0.160481
v -2.252790 -0.255016 -0.162101
v -2.760310 -0.386493 -0.158333
v -2.758645 -0.368817 -0.167173
v -2.757035 -0.395489 -0.175702
v -2.755370 -0.377813 -0.184543
v -2.740821 -0.386492 -0.154659
v -2.739155 -0.368816 -0.163499
v -2.737545 -0.395487 -0.172028
v -2.735880 -0.377812 -0.180868
v -3.493381 -0.653666 -0.087998
v -3.500132 -0.635068 -0.086627
v -3.511607 -0.660555 -0.084298
v -3.518358 -0.641957 -0.082927
v -3.497326 -0.653666 -0.107435
v -3.504078 -0.635068 -0.106064
v -3.515553 -0.660555 -0.103735
v -3.522304 -0.641957 -0.102364
v 1.297054 -0.026869 -0.257760
v 1.295999 -0.007064 -0.257751
v 1.277250 -0.027923 -0.257577
v 1.276195 -0.008118 -0.257567
v 1.296870 -0.026869 -0.277593
v 1.295815 -0.007064 -0.277583
v 1.277066 -0.027923 -0.277409
v 1.276011 -0.008118 -0.277399
v 1.867396 -0.063539 -0.242849
v 1.868452 -0.044123 -0.246756
v 1.872465 -0.067586 -0.261592
v 1.873520 -0.048170 -0.265499
v 1.886542 -0.063538 -0.237672
v 1.887598 -0.044122 -0.241579
v 1.891610 -0.067585 -0.256415
v 1.892666 -0.048169 -0.260322
v -2.926262 -0.407508 -0.144617
v -2.940303 -0.393519 -0.143898
v -2.940233 -0.421567 -0.143902
v -2.954274 -0.407578 -0.143183
v -2.927276 -0.407508 -0.164424
v -2.941317 -0.393519 -0.163705
v -2.941247 -0.421567 -0.163709
v -2.955287 -0.407578 -0.162991
v -3.323109 -0.615493 -0.117024
v -3.323846 -0.595680 -0.116513
v -3.339396 -0.616390 -0.105742
v -3.340133 -0.596577 -0.105232
v -3.334402 -0.615493 -0.133328
v -3.335140 -0.595680 -0.132817
v -3.350690 -0.616390 -0.122046
v -3.351427 -0.596577 -0.121535
v -0.725084 -0.095639 -0.082969
v -0.733444 -0.077728 -0.084599
v -0.742664 -0.104157 -0.086397
v -0.751024 -0.086245 -0.088027
v -0.721288 -0.095639 -0.102435
v -0.729648 -0.077728 -0.104066
v -0.738868 -0.104157 -0.105863
v -0.747228 -0.086246 -0.107494
v -1.730741 -0.237200 -0.159456
v -1.729589 -0.217408 -0.158909
v -1.712860 -0.238476 -0.150971
v -1.711708 -0.218684 -0.150423
v -1.739244 -0.237200 -0.141538
v -1.738092 -0.217408 -0.140991
v -1.721364 -0.238476 -0.133053
v -1.720211 -0.218684 -0.132506
v -1.689492 -0.214507 -0.128759
v -1.687909 -0.201366 -0.143529
v -1.688091 -0.229361 -0.141826
v -1.686509 -0.216220 -0.156595
v -1.669771 -0.214506 -0.126646
v -1.668189 -0.201365 -0.141416
v -1.668371 -0.229361 -0.139713
v -1.666789 -0.216219 -0.154482
v -3.058635 -0.481112 -0.135090
v -3.046463 -0.475857 -0.120339
v -3.055290 -0.500236 -0.131037
v -3.043118 -0.494981 -0.116286
v -3.073933 -0.481112 -0.122466
v -3.061760 -0.475857 -0.107716
v -3.070587 -0.500236 -0.118413
v -3.058415 -0.494981 -0.103663
v -3.167385 -0.523323 -0.135446
v -3.176331 -0.506339 -0.130460
v -3.182221 -0.533565 -0.127179
v -3.191167 -0.516581 -0.122193
v -3.177039 -0.523323 -0.152771
v -3.185985 -0.506339 -0.147785
v -3.191875 -0.533565 -0.144504
v -3.200821 -0.516581 -0.139518
v -1.239098 -0.182816 -0.064349
v -1.244870 -0.163984 -0.066664
v -1.256577 -0.189035 -0.071361
v -1.262348 -0.170202 -0.073676
v -1.231713 -0.182817 -0.082756
v -1.237485 -0.163984 -0.085071
v -1.249192 -0.189036 -0.089768
v -1.254964 -0.170203 -0.092083
v -2.998384 -0.451216 -0.166669
v -3.010292 -0.437885 -0.158076
v -3.009195 -0.465900 -0.158868
v -3.021102 -0.452569 -0.150275
v -3.009989 -0.451216 -0.182752
v -3.021897 -0.437884 -0.174159
v -3.020800 -0.465900 -0.174951
v -3.032708 -0.452569 -0.166358
v -2.419719 -0.310630 -0.161678
v -2.418611 -0.295028 -0.173872
v -2.421136 -0.298386 -0.146140
v -2.420027 -0.282784 -0.158334
v -2.439471 -0.310632 -0.163477
v -2.438362 -0.295030 -0.175670
v -2.440887 -0.298388 -0.147938
v -2.439778 -0.282786 -0.160132
v 1.815762 -0.058458 -0.283232
v 1.810714 -0.039333 -0.284681
v 1.834144 -0.053206 -0.277955
v 1.829096 -0.034081 -0.279404
v 1.810289 -0.058458 -0.264169
v 1.805241 -0.039333 -0.265618
v 1.828671 -0.053206 -0.258892
v 1.823623 -0.034081 -0.260341
v 1.550983 -0.041574 -0.246738
v 1.552124 -0.021774 -0.246656
v 1.531313 -0.040431 -0.249007
v 1.532454 -0.020631 -0.248925
v 1.553253 -0.041623 -0.266441
v 1.554394 -0.021823 -0.266359
v 1.533583 -0.040480 -0.268710
v 1.534724 -0.020680 -0.268628
v 2.340492 -0.016754 -0.163441
v 2.342842 -0.003893 -0.178355
v 2.342494 -0.031851 -0.176145
v 2.344843 -0.018990 -0.191059
v 2.360083 -0.016754 -0.160354
v 2.362433 -0.003893 -0.175268
v 2.362085 -0.031852 -0.173059
v 2.364435 -0.018991 -0.187972
v 1.903969 -0.021432 -0.261248
v 1.910445 -0.002725 -0.260035
v 1.922355 -0.028021 -0.257804
v 1.928832 -0.009315 -0.256591
v 1.900317 -0.021432 -0.241754
v 1.906794 -0.002725 -0.240541
v 1.918704 -0.028021 -0.238310
v 1.925180 -0.009315 -0.237097
v -2.449893 -0.294245 -0.188795
v -2.450065 -0.275593 -0.195536
v -2.450367 -0.300988 -0.207440
v -2.450539 -0.282337 -0.214181
v -2.430067 -0.294244 -0.189299
v -2.430238 -0.275593 -0.196040
v -2.430540 -0.300988 -0.207944
v -2.430712 -0.282336 -0.214685
v -1.539739 -0.197772 -0.094508
v -1.551023 -0.181488 -0.093580
v -1.555969 -0.209094 -0.093174
v -1.567252 -0.192810 -0.092246
v -1.541365 -0.197772 -0.114275
v -1.552648 -0.181488 -0.113347
v -1.557594 -0.209094 -0.112940
v -1.568877 -0.192810 -0.112012
v -1.835731 -0.247748 -0.115969
v -1.836871 -0.232043 -0.103910
v -1.834253 -0.235635 -0.131604
v -1.835392 -0.219930 -0.119545
v -1.815986 -0.247748 -0.114102
v -1.817126 -0.232044 -0.102043
v -1.814508 -0.235635 -0.129737
v -1.815647 -0.219931 -0.117678
v 2.901356 -0.017019 -0.056441
v 2.908452 0.001284 -0.053610
v 2.918355 -0.024659 -0.049658
v 2.925451 -0.006356 -0.046826
v 2.894005 -0.017019 -0.038021
v 2.901101 0.001283 -0.035189
v 2.911004 -0.024659 -0.031237
v 2.918100 -0.006357 -0.028406
v -0.947026 -0.135934 -0.112275
v -0.953115 -0.117333 -0.109074
v -0.963492 -0.142814 -0.103620
v -0.969581 -0.124212 -0.100419
v -0.956253 -0.135934 -0.129831
v -0.962343 -0.117332 -0.126630
v -0.972719 -0.142813 -0.121176
v -0.978809 -0.124212 -0.117975
v -3.799041 -0.702583 -0.088214
v -3.779835 -0.698868 -0.091485
v -3.795379 -0.722065 -0.088837
v -3.776173 -0.718350 -0.092109
v -3.795710 -0.702583 -0.068662
v -3.776505 -0.698868 -0.071934
v -3.792048 -0.722065 -0.069286
v -3.772843 -0.718350 -0.072557
v -1.654454 -0.221966 -0.135956
v -1.661981 -0.216117 -0.153348
v -1.652131 -0.203015 -0.130588
v -1.659658 -0.197166 -0.147980
v -1.672655 -0.221967 -0.128079
v -1.680183 -0.216118 -0.145471
v -1.670333 -0.203016 -0.122710
v -1.677860 -0.197167 -0.140102
v 1.086074 -0.016268 -0.298794
v 1.082850 0.003278 -0.297842
v 1.067328 -0.019630 -0.293260
v 1.064104 -0.000084 -0.292308
v 1.080458 -0.016268 -0.317816
v 1.077234 0.003278 -0.316864
v 1.061712 -0.019630 -0.312281
v 1.058488 -0.000083 -0.311330
v 2.779439 -0.065276 -0.056786
v 2.785241 -0.046442 -0.054557
v 2.761858 -0.059060 -0.063540
v 2.767660 -0.040227 -0.061311
v 2.786551 -0.065276 -0.075300
v 2.792354 -0.046443 -0.073071
v 2.768970 -0.059060 -0.082054
v 2.774772 -0.040227 -0.079825
v -1.879515 -0.230644 -0.110525
v -1.883246 -0.211206 -0.111787
v -1.897928 -0.234583 -0.116753
v -1.901659 -0.215145 -0.118015
v -1.873160 -0.230644 -0.129312
v -1.876891 -0.211206 -0.130574
v -1.891573 -0.234583 -0.135540
v -1.895304 -0.215145 -0.136802
v -2.800189 -0.377271 -0.186067
v -2.801997 -0.357580 -0.184536
v -2.815217 -0.379639 -0.173342
v -2.817024 -0.359948 -0.171811
v -2.813006 -0.377271 -0.201202
v -2.814814 -0.357580 -0.199672
v -2.828033 -0.379639 -0.188477
v -2.829841 -0.359948 -0.186947
v 1.399569 -0.015629 -0.278965
v 1.398663 0.004150 -0.277816
v 1.411814 -0.014166 -0.294498
v 1.410908 0.005613 -0.293349
v 1.415144 -0.015629 -0.266687
v 1.414239 0.004150 -0.265538
v 1.427389 -0.014166 -0.282220
v 1.426484 0.005613 -0.281071
v -2.442679 -0.290395 -0.211353
v -2.427279 -0.282799 -0.201428
v -2.436294 -0.308716 -0.207239
v -2.420894 -0.301120 -0.197314
v -2.453423 -0.290395 -0.194682
v -2.438023 -0.282800 -0.184757
v -2.447038 -0.308716 -0.190568
v -2.431638 -0.301121 -0.180643
v -2.605098 -0.329327 -0.195337
v -2.606753 -0.309582 -0.194461
v -2.622551 -0.331200 -0.186105
v -2.624207 -0.311455 -0.185229
v -2.614370 -0.329326 -0.212869
v -2.616026 -0.309582 -0.211992
v -2.631824 -0.331200 -0.203637
v -2.633480 -0.311455 -0.202761
v 0.642657 -0.009833 -0.295813
v 0.646844 -0.001002 -0.278555
v 0.644738 -0.027591 -0.287231
v 0.648924 -0.018761 -0.269973
v 0.623383 -0.009831 -0.291138
v 0.627570 -0.001001 -0.273880
v 0.625463 -0.027590 -0.282556
v 0.629650 -0.018759 -0.265298
v -0.206753 -0.070121 -0.174752
v -0.211540 -0.050910 -0.173569
v -0.188103 -0.065190 -0.179359
v -0.192890 -0.045980 -0.178177
v -0.201996 -0.070120 -0.155497
v -0.206783 -0.050910 -0.154315
v -0.183347 -0.065190 -0.160105
v -0.188134 -0.045979 -0.158923
v 2.001280 -0.060310 -0.261308
v 1.997868 -0.041729 -0.267348
v 2.010416 -0.053372 -0.245129
v 2.007004 -0.034792 -0.251170
v 1.984010 -0.060310 -0.251555
v 1.980598 -0.041730 -0.257595
v 1.993147 -0.053373 -0.235376
v 1.989735 -0.034793 -0.241417
v -2.342560 -0.258865 -0.155101
v -2.350080 -0.240546 -0.156194
v -2.360689 -0.266465 -0.157737
v -2.368209 -0.248145 -0.158830
v -2.339706 -0.258866 -0.174727
v -2.347226 -0.240546 -0.175821
v -2.357835 -0.266465 -0.177364
v -2.365355 -0.248145 -0.178457
v 2.405080 -0.054388 -0.133045
v 2.413254 -0.044239 -0.147996
v 2.400212 -0.037348 -0.124140
v 2.408386 -0.027199 -0.139091
v 2.387678 -0.054387 -0.142559
v 2.395852 -0.044239 -0.157510
v 2.382810 -0.037347 -0.133654
v 2.390984 -0.027199 -0.148605
v 1.702614 -0.024454 -0.293752
v 1.705964 -0.004967 -0.292214
v 1.720324 -0.028141 -0.285621
v 1.723674 -0.008654 -0.284083
v 1.694338 -0.024454 -0.275728
v 1.697689 -0.004967 -0.274189
v 1.712049 -0.028141 -0.267597
v 1.715399 -0.008654 -0.266058
v -0.533963 -0.072415 -0.119064
v -0.521076 -0.065673 -0.105580
v -0.529304 -0.091067 -0.114191
v -0.516417 -0.084325 -0.100707
v -0.548301 -0.072416 -0.105361
v -0.535414 -0.065674 -0.091877
v -0.543642 -0.091068 -0.100488
v -0.530755 -0.084326 -0.087003
v 2.996838 -0.017986 -0.031736
v 3.001966 0.000979 -0.029023
v 3.013601 -0.023787 -0.022865
v 3.018729 -0.004822 -0.020152
v 2.987561 -0.017987 -0.014206
v 2.992688 0.000979 -0.011493
v 3.004324 -0.023787 -0.005335
v 3.009452 -0.004822 -0.002622
v 1.489848 -0.057107 -0.281707
v 1.489351 -0.037590 -0.285197
v 1.492599 -0.053582 -0.262385
v 1.492103 -0.034065 -0.265875
v 1.470213 -0.057107 -0.278911
v 1.469716 -0.037589 -0.282401
v 1.472964 -0.053582 -0.259589
v 1.472468 -0.034064 -0.263079
v -1.710264 -0.256788 -0.112079
v -1.708956 -0.237016 -0.111231
v -1.726852 -0.255228 -0.122838
v -1.725544 -0.235457 -0.121990
v -1.699472 -0.256788 -0.128719
v -1.698163 -0.237016 -0.127870
v -1.716060 -0.255228 -0.139478
v -1.714751 -0.235457 -0.138629
v -1.522737 -0.209413 -0.082681
v -1.521493 -0.189621 -0.082339
v -1.541818 -0.208122 -0.087933
v -1.540574 -0.188331 -0.087591
v -1.517474 -0.209413 -0.101803
v -1.516230 -0.189622 -0.101461
v -1.536556 -0.208122 -0.107055
v -1.535311 -0.188331 -0.106713
v -2.487334 -0.286992 -0.177270
v -2.484759 -0.267327 -0.177079
v -2.506944 -0.284410 -0.178721
v -2.504370 -0.264746 -0.178531
v -2.485870 -0.286992 -0.197049
v -2.483295 -0.267328 -0.196858
v -2.505481 -0.284411 -0.198500
v -2.502906 -0.264746 -0.198310
v -0.708046 -0.124763 -0.100483
v -0.714224 -0.106035 -0.098370
v -0.690327 -0.118234 -0.106543
v -0.696504 -0.099506 -0.104430
v -0.701628 -0.124763 -0.081717
v -0.707806 -0.106035 -0.079604
v -0.683908 -0.118234 -0.087777
v -0.690086 -0.099506 -0.085665
v -2.954321 -0.449133 -0.175044
v -2.944818 -0.440002 -0.160223
v -2.959250 -0.431527 -0.182730
v -2.949747 -0.422396 -0.167909
v -2.937625 -0.449132 -0.185750
v -2.928122 -0.440001 -0.170929
v -2.942555 -0.431526 -0.193436
v -2.933052 -0.422395 -0.178615
v -3.301272 -0.602443 -0.116217
v -3.288244 -0.587996 -0.112354
v -3.315122 -0.588854 -0.120325
v -3.302094 -0.574407 -0.116462
v -3.295633 -0.602443 -0.135232
v -3.282605 -0.587996 -0.131369
v -3.309483 -0.588854 -0.139339
v -3.296455 -0.574408 -0.135476
v -0.460012 -0.087799 -0.148184
v -0.452103 -0.075360 -0.134914
v -0.466379 -0.072351 -0.158869
v -0.458471 -0.059912 -0.145599
v -0.442975 -0.087799 -0.158337
v -0.435066 -0.075360 -0.145067
v -0.449342 -0.072351 -0.169022
v -0.441434 -0.059913 -0.155753
v -0.888419 -0.120670 -0.103771
v -0.888484 -0.100873 -0.102571
v -0.889516 -0.121871 -0.084004
v -0.889582 -0.102074 -0.082805
v -0.908222 -0.120669 -0.104870
v -0.908287 -0.100872 -0.103671
v -0.909319 -0.121870 -0.085104
v -0.909384 -0.102073 -0.083904
v -3.291851 -0.593635 -0.099325
v -3.279310 -0.578826 -0.095226
v -3.277775 -0.606828 -0.094725
v -3.265234 -0.592020 -0.090626
v -3.298012 -0.593635 -0.080473
v -3.285471 -0.578827 -0.076374
v -3.283936 -0.606828 -0.075873
v -3.271395 -0.592020 -0.071774
v 2.768583 -0.047269 -0.092779
v 2.772027 -0.028956 -0.099570
v 2.760295 -0.039654 -0.076449
v 2.763740 -0.021341 -0.083240
v 2.750896 -0.047270 -0.101754
v 2.754341 -0.028957 -0.108545
v 2.742609 -0.039655 -0.085424
v 2.746054 -0.021342 -0.092215
v 1.370817 -0.017749 -0.277216
v 1.369945 0.002058 -0.276672
v 1.387618 -0.016721 -0.287705
v 1.386746 0.003086 -0.287161
v 1.381320 -0.017748 -0.260392
v 1.380448 0.002058 -0.259848
v 1.398121 -0.016720 -0.270881
v 1.397249 0.003086 -0.270337
v 0.082230 -0.015633 -0.211071
v 0.076049 0.003026 -0.208429
v 0.065072 -0.022355 -0.203738
v 0.058891 -0.003696 -0.201096
v 0.074436 -0.015633 -0.229309
v 0.068254 0.003026 -0.226667
v 0.057278 -0.022355 -0.221976
v 0.051097 -0.003696 -0.219334
v -2.841569 -0.410897 -0.156546
v -2.848858 -0.392526 -0.154894
v -2.823653 -0.403423 -0.160608
v -2.830941 -0.385053 -0.158955
v -2.837184 -0.410897 -0.137204
v -2.844473 -0.392526 -0.135552
v -2.819268 -0.403423 -0.141265
v -2.826557 -0.385053 -0.139613
v -1.310251 -0.220132 -0.101504
v -1.316027 -0.201185 -0.100496
v -1.291587 -0.214269 -0.104763
v -1.297363 -0.195322 -0.103755
v -1.306840 -0.220132 -0.081967
v -1.312616 -0.201185 -0.080958
v -1.288175 -0.214269 -0.085226
v -1.293951 -0.195322 -0.084217
v -1.410491 -0.220747 -0.094725
v -1.418917 -0.202803 -0.094116
v -1.392594 -0.212299 -0.096018
v -1.401020 -0.194355 -0.095409
v -1.409061 -0.220747 -0.074943
v -1.417488 -0.202803 -0.074334
v -1.391164 -0.212298 -0.076236
v -1.399591 -0.194355 -0.075628
v -0.932414 -0.141292 -0.113193
v -0.935454 -0.121733 -0.111944
v -0.950506 -0.144579 -0.105762
v -0.953546 -0.125020 -0.104513
v -0.939949 -0.141292 -0.131539
v -0.942989 -0.121733 -0.130289
v -0.958041 -0.144578 -0.124108
v -0.961081 -0.125019 -0.122859
v 0.209478 -0.032593 -0.238157
v 0.212369 -0.021185 -0.222192
v 0.207447 -0.016369 -0.249382
v 0.210338 -0.004961 -0.233418
v 0.228994 -0.032594 -0.241689
v 0.231885 -0.021186 -0.225725
v 0.226963 -0.016371 -0.252915
v 0.229854 -0.004963 -0.236951
v -2.536057 -0.334201 -0.167431
v -2.534896 -0.316510 -0.176321
v -2.538351 -0.325236 -0.149889
v -2.537190 -0.307544 -0.158779
v -2.555723 -0.334202 -0.170002
v -2.554562 -0.316511 -0.178892
v -2.558017 -0.325237 -0.152460
v -2.556856 -0.307546 -0.161350
v -3.541447 -0.660538 -0.070311
v -3.533013 -0.649887 -0.055862
v -3.536080 -0.677268 -0.061111
v -3.527646 -0.666617 -0.046662
v -3.558576 -0.660536 -0.060314
v -3.550142 -0.649885 -0.045865
v -3.553209 -0.677267 -0.051114
v -3.544775 -0.666615 -0.036665
v 0.830773 -0.037267 -0.259093
v 0.829340 -0.019387 -0.267554
v 0.827785 -0.045848 -0.276723
v 0.826352 -0.027968 -0.285183
v 0.850327 -0.037268 -0.262407
v 0.848894 -0.019387 -0.270868
v 0.847340 -0.045849 -0.280036
v 0.845906 -0.027968 -0.288497
v -0.471451 -0.078062 -0.119497
v -0.473648 -0.058354 -0.119170
v -0.451957 -0.075841 -0.122390
v -0.454153 -0.056133 -0.122064
v -0.468540 -0.078062 -0.099878
v -0.470736 -0.058354 -0.099552
v -0.449045 -0.075841 -0.102772
v -0.451241 -0.056133 -0.102446
v -2.274935 -0.270962 -0.136323
v -2.279547 -0.251754 -0.138093
v -2.292867 -0.275902 -0.143207
v -2.297479 -0.256694 -0.144978
v -2.267827 -0.270963 -0.154838
v -2.272439 -0.251755 -0.156609
v -2.285759 -0.275903 -0.161722
v -2.290371 -0.256695 -0.163493
v 1.936723 -0.024011 -0.218185
v 1.927718 -0.006377 -0.219323
v 1.919228 -0.033088 -0.220396
v 1.910223 -0.015453 -0.221534
v 1.939210 -0.024012 -0.237862
v 1.930205 -0.006377 -0.239000
v 1.921714 -0.033088 -0.240073
v 1.912710 -0.015454 -0.241211
v -2.321289 -0.263100 -0.178738
v -2.318391 -0.246805 -0.189666
v -2.325464 -0.251794 -0.162986
v -2.322566 -0.235499 -0.173914
v -2.340460 -0.263099 -0.183820
v -2.337562 -0.246803 -0.194748
v -2.344635 -0.251793 -0.168068
v -2.341737 -0.235498 -0.178996
v -0.177101 -0.033671 -0.155090
v -0.174944 -0.013967 -0.155754
v -0.158267 -0.035927 -0.160883
v -0.156111 -0.016223 -0.161546
v -0.171270 -0.033671 -0.136134
v -0.169114 -0.013966 -0.136797
v -0.152437 -0.035927 -0.141926
v -0.150280 -0.016222 -0.142589
v 2.415632 -0.061703 -0.188025
v 2.402099 -0.047228 -0.188829
v 2.430083 -0.048146 -0.187167
v 2.416549 -0.033670 -0.187971
v 2.414456 -0.061703 -0.168227
v 2.400923 -0.047228 -0.169031
v 2.428906 -0.048145 -0.167369
v 2.415373 -0.033670 -0.168173
v 0.875934 -0.013591 -0.267519
v 0.876864 0.006219 -0.267768
v 0.895070 -0.014554 -0.272639
v 0.896000 0.005256 -0.272889
v 0.881061 -0.013591 -0.248360
v 0.881991 0.006219 -0.248609
v 0.900197 -0.014554 -0.253480
v 0.901127 0.005256 -0.253729
v 2.614036 -0.026179 -0.106814
v 2.615169 -0.006382 -0.107193
v 2.632813 -0.027374 -0.113088
v 2.633946 -0.007577 -0.113466
v 2.620321 -0.026179 -0.088003
v 2.621454 -0.006382 -0.088382
v 2.639098 -0.027374 -0.094277
v 2.640231 -0.007577 -0.094655
v 1.605568 -0.061105 -0.258614
v 1.613646 -0.043146 -0.260968
v 1.588325 -0.052691 -0.253588
v 1.596404 -0.034731 -0.255942
v 1.600018 -0.061105 -0.277654
v 1.608096 -0.043145 -0.280008
v 1.582775 -0.052691 -0.272628
v 1.590854 -0.034731 -0.274983
v -3.501384 -0.655984 -0.071895
v -3.486972 -0.643837 -0.065722
v -3.490217 -0.671662 -0.067114
v -3.475805 -0.659515 -0.060941
v -3.509192 -0.655985 -0.053663
v -3.494780 -0.643838 -0.047490
v -3.498025 -0.671664 -0.048882
v -3.483613 -0.659516 -0.042709
v 2.254445 -0.069590 -0.194437
v 2.251527 -0.049993 -0.193541
v 2.273178 -0.066538 -0.200189
v 2.270260 -0.046941 -0.199293
v 2.260266 -0.069590 -0.175477
v 2.257348 -0.049993 -0.174581
v 2.278999 -0.066538 -0.181229
v 2.276081 -0.046941 -0.180333
v 2.624978 -0.023784 -0.095095
v 2.625979 -0.004150 -0.097710
v 2.631996 -0.026585 -0.113432
v 2.632997 -0.006951 -0.116048
v 2.643501 -0.023785 -0.088006
v 2.644502 -0.004150 -0.090621
v 2.650519 -0.026585 -0.106343
v 2.651520 -0.006951 -0.108959
v 1.671608 -0.019504 -0.249069
v 1.664451 -0.001008 -0.248899
v 1.653117 -0.026662 -0.248629
v 1.645960 -0.008166 -0.248458
v 1.671136 -0.019504 -0.268896
v 1.663979 -0.001008 -0.268726
v 1.652645 -0.026663 -0.268456
v 1.645488 -0.008167 -0.268286
v 1.576724 -0.059537 -0.285520
v 1.573635 -0.040510 -0.280855
v 1.587228 -0.053943 -0.301385
v 1.584139 -0.034915 -0.296721
v 1.593261 -0.059537 -0.274571
v 1.590172 -0.040509 -0.269907
v 1.603765 -0.053943 -0.290436
v 1.600676 -0.034915 -0.285772
v -1.126827 -0.190581 -0.082655
v -1.125680 -0.172526 -0.090783
v -1.124301 -0.198790 -0.100532
v -1.123154 -0.180735 -0.108660
v -1.107189 -0.190580 -0.079881
v -1.106042 -0.172525 -0.088009
v -1.104663 -0.198788 -0.097758
v -1.103516 -0.180734 -0.105886
v -2.319437 -0.254661 -0.161541
v -2.327458 -0.236522 -0.161631
v -2.337574 -0.262682 -0.161744
v -2.345595 -0.244544 -0.161834
v -2.319215 -0.254661 -0.181373
v -2.327236 -0.236522 -0.181463
v -2.337352 -0.262682 -0.181576
v -2.345373 -0.244544 -0.181666
v -1.169383 -0.204379 -0.107561
v -1.176556 -0.185902 -0.108242
v -1.150988 -0.197174 -0.105815
v -1.158161 -0.178696 -0.106496
v -1.171257 -0.204379 -0.087817
v -1.178430 -0.185902 -0.088498
v -1.152861 -0.197174 -0.086071
v -1.160035 -0.178696 -0.086752
v 2.277002 -0.039952 -0.150619
v 2.272139 -0.021271 -0.155171
v 2.263362 -0.046613 -0.163383
v 2.258499 -0.027931 -0.167935
v 2.290554 -0.039953 -0.165100
v 2.285691 -0.021272 -0.169652
v 2.276913 -0.046614 -0.177864
v 2.272051 -0.027932 -0.182416
v -3.282353 -0.617257 -0.116848
v -3.296153 -0.606481 -0.107533
v -3.273421 -0.600607 -0.122878
v -3.287221 -0.589831 -0.113563
v -3.271256 -0.617257 -0.100410
v -3.285057 -0.606480 -0.091095
v -3.262325 -0.600607 -0.106439
v -3.276125 -0.589830 -0.097124
v 2.679383 -0.050532 -0.061687
v 2.682365 -0.031068 -0.059321
v 2.664133 -0.046725 -0.073782
v 2.667115 -0.027261 -0.071416
v 2.691707 -0.050533 -0.077226
v 2.694690 -0.031068 -0.074860
v 2.676457 -0.046726 -0.089321
v 2.679440 -0.027261 -0.086955
v 0.800225 -0.002434 -0.281342
v 0.800048 0.016040 -0.288555
v 0.800678 0.004781 -0.262873
v 0.800502 0.023255 -0.270086
v 0.780397 -0.002434 -0.280855
v 0.780221 0.016041 -0.288068
v 0.780851 0.004782 -0.262386
v 0.780675 0.023256 -0.269599
v -3.294947 -0.569454 -0.116824
v -3.301341 -0.555190 -0.104617
v -3.301566 -0.583234 -0.104188
v -3.307960 -0.568970 -0.091981
v -3.312516 -0.569454 -0.126026
v -3.318909 -0.555189 -0.113820
v -3.319135 -0.583234 -0.113391
v -3.325528 -0.568969 -0.101184
v 0.579461 -0.037953 -0.258559
v 0.584581 -0.018811 -0.259407
v 0.560576 -0.032764 -0.255430
v 0.565696 -0.013622 -0.256278
v 0.576219 -0.037953 -0.278125
v 0.581339 -0.018811 -0.278973
v 0.557335 -0.032764 -0.274997
v 0.562454 -0.013622 -0.275845
v -0.443549 -0.065363 -0.111595
v -0.432318 -0.059745 -0.126945
v -0.440231 -0.084384 -0.116129
v -0.429000 -0.078765 -0.131480
v -0.427542 -0.065363 -0.099884
v -0.416311 -0.059744 -0.115235
v -0.424224 -0.084383 -0.104418
v -0.412993 -0.078765 -0.119769
v 0.604932 0.000966 -0.256868
v 0.604904 0.020798 -0.257008
v 0.600820 0.000823 -0.276269
v 0.600791 0.020655 -0.276409
v 0.624334 0.000965 -0.260981
v 0.624306 0.020797 -0.261121
v 0.620221 0.000822 -0.280382
v 0.620193 0.020654 -0.280522
v 2.305739 -0.030584 -0.173843
v 2.302805 -0.012960 -0.165233
v 2.311426 -0.021487 -0.190524
v 2.308492 -0.003863 -0.181914
v 2.324511 -0.030585 -0.167444
v 2.321577 -0.012961 -0.158833
v 2.330199 -0.021489 -0.184125
v 2.327265 -0.003865 -0.175514
v 0.469007 -0.032261 -0.254856
v 0.477262 -0.014439 -0.257608
v 0.452099 -0.023559 -0.249220
v 0.460355 -0.005737 -0.251972
v 0.462735 -0.032261 -0.273671
v 0.470990 -0.014439 -0.276423
v 0.445827 -0.023559 -0.268035
v 0.454083 -0.005737 -0.270787
v -3.434668 -0.638359 -0.093135
v -3.422158 -0.629870 -0.105972
v -3.440592 -0.620434 -0.087055
v -3.428082 -0.611945 -0.099892
v -3.448872 -0.638358 -0.106977
v -3.436362 -0.629869 -0.119814
v -3.454796 -0.620433 -0.100897
v -3.442286 -0.611945 -0.113734
v 2.706544 -0.050001 -0.053407
v 2.707590 -0.030235 -0.052149
v 2.693915 -0.048364 -0.068612
v 2.694961 -0.028599 -0.067353
v 2.721801 -0.050001 -0.066080
v 2.722847 -0.030236 -0.064821
v 2.709172 -0.048364 -0.081284
v 2.710218 -0.028599 -0.080026
v 2.592284 -0.043329 -0.082073
v 2.586830 -0.024767 -0.086438
v 2.577791 -0.050315 -0.093671
v 2.572337 -0.031753 -0.098036
v 2.604676 -0.043329 -0.097558
v 2.599222 -0.024767 -0.101924
v 2.590183 -0.050315 -0.109156
v 2.584729 -0.031753 -0.113521
v -3.435228 -0.642240 -0.073901
v -3.444263 -0.627407 -0.064325
v -3.425049 -0.629075 -0.084690
v -3.434084 -0.614242 -0.075114
v -3.420803 -0.642240 -0.060290
v -3.429837 -0.627406 -0.050715
v -3.410623 -0.629074 -0.071079
v -3.419658 -0.614241 -0.061504
v 2.967660 -0.049211 0.010044
v 2.970397 -0.032092 0.000411
v 2.972338 -0.059225 -0.006424
v 2.975075 -0.042106 -0.016057
v 2.986738 -0.049212 0.015463
v 2.989476 -0.032093 0.005831
v 2.991416 -0.059226 -0.001004
v 2.994153 -0.042107 -0.010637
v 2.787197 -0.051571 -0.049531
v 2.784816 -0.032420 -0.044958
v 2.778316 -0.056727 -0.032563
v 2.775934 -0.037575 -0.027991
v 2.769624 -0.051561 -0.058726
v 2.767243 -0.032410 -0.054154
v 2.760743 -0.056716 -0.041759
v 2.758362 -0.037565 -0.037186
v -3.289324 -0.575191 -0.077257
v -3.300950 -0.559347 -0.079936
v -3.304764 -0.587121 -0.080814
v -3.316389 -0.571276 -0.083493
v -3.284872 -0.575191 -0.096584
v -3.296497 -0.559347 -0.099262
v -3.300311 -0.587121 -0.100141
v -3.311937 -0.571277 -0.102819
v -0.722911 -0.091217 -0.112863
v -0.721863 -0.074693 -0.123780
v -0.721335 -0.102185 -0.129312
v -0.720287 -0.085661 -0.140230
v -0.703168 -0.091219 -0.110971
v -0.702120 -0.074694 -0.121888
v -0.701592 -0.102187 -0.127420
v -0.700545 -0.085662 -0.138337
v -1.854557 -0.228886 -0.164454
v -1.850092 -0.209600 -0.163248
v -1.835937 -0.233511 -0.159427
v -1.831472 -0.214225 -0.158222
v -1.859725 -0.228887 -0.145306
v -1.855260 -0.209600 -0.144100
v -1.841105 -0.233511 -0.140280
v -1.836640 -0.214225 -0.139074
v -3.232730 -0.563269 -0.085984
v -3.225888 -0.544816 -0.083528
v -3.250098 -0.555999 -0.092218
v -3.243256 -0.537547 -0.089763
v -3.226029 -0.563269 -0.104651
v -3.219187 -0.544816 -0.102195
v -3.243397 -0.556000 -0.110885
v -3.236555 -0.537547 -0.108429
v 3.089484 -0.024520 0.016244
v 3.102906 -0.016814 0.003843
v 3.083825 -0.006245 0.021475
v 3.097247 0.001461 0.009073
v 3.076024 -0.024518 0.001678
v 3.089447 -0.016813 -0.010724
v 3.070365 -0.006244 0.006908
v 3.083788 0.001462 -0.005494
v -3.776670 -0.686947 -0.070926
v -3.768585 -0.669044 -0.073661
v -3.759711 -0.695482 -0.076663
v -3.751627 -0.677579 -0.079398
v -3.770314 -0.686947 -0.052139
v -3.762230 -0.669044 -0.054873
v -3.753356 -0.695482 -0.057876
v -3.745271 -0.677579 -0.060610
v -0.970127 -0.145278 -0.087861
v -0.965398 -0.126017 -0.087885
v -0.950866 -0.150006 -0.087959
v -0.946137 -0.130745 -0.087984
v -0.970025 -0.145278 -0.068028
v -0.965297 -0.126017 -0.068052
v -0.950764 -0.150006 -0.068127
v -0.946036 -0.130745 -0.068151
v 0.692524 -0.018682 -0.236790
v 0.690962 -0.009446 -0.254272
v 0.691703 -0.036233 -0.245989
v 0.690141 -0.026997 -0.263471
v 0.712279 -0.018681 -0.238554
v 0.710717 -0.009445 -0.256036
v 0.711458 -0.036232 -0.247754
v 0.709896 -0.026996 -0.265235
v -0.657076 -0.098035 -0.104964
v -0.663576 -0.079312 -0.104228
v -0.638472 -0.091494 -0.107072
v -0.644972 -0.072770 -0.106335
v -0.654844 -0.098035 -0.085257
v -0.661344 -0.079312 -0.084521
v -0.636240 -0.091493 -0.087365
v -0.642740 -0.072770 -0.086628
v 0.357580 0.007947 -0.244413
v 0.366764 0.023367 -0.235972
v 0.368933 -0.004527 -0.233979
v 0.378118 0.010893 -0.225539
v 0.344160 0.007948 -0.229810
v 0.353344 0.023367 -0.221369
v 0.355513 -0.004526 -0.219376
v 0.364698 0.010893 -0.210936
v -2.100376 -0.265491 -0.129813
v -2.096486 -0.257401 -0.147498
v -2.102112 -0.247383 -0.121911
v -2.098222 -0.239293 -0.139597
v -2.119746 -0.265489 -0.134073
v -2.115856 -0.257399 -0.151758
v -2.121482 -0.247381 -0.126171
v -2.117592 -0.239291 -0.143856
v -2.830247 -0.395253 -0.155033
v -2.837311 -0.377000 -0.151825
v -2.813628 -0.387495 -0.162583
v -2.820692 -0.369242 -0.159374
v -2.822044 -0.395253 -0.136976
v -2.829108 -0.377000 -0.133768
v -2.805426 -0.387494 -0.144525
v -2.812489 -0.369242 -0.141317
v 0.899740 -0.000938 -0.283269
v 0.892071 0.017305 -0.281959
v 0.881757 -0.008719 -0.280198
v 0.874088 0.009525 -0.278889
v 0.896402 -0.000938 -0.302819
v 0.888733 0.017305 -0.301509
v 0.878419 -0.008719 -0.299748
v 0.870750 0.009525 -0.298439
v 0.584443 0.000464 -0.259873
v 0.580192 0.019822 -0.259119
v 0.565383 -0.003853 -0.256495
v 0.561131 0.015505 -0.255742
v 0.580982 0.000465 -0.279402
v 0.576731 0.019822 -0.278648
v 0.561922 -0.003853 -0.276024
v 0.557671 0.015505 -0.275270
v -3.117331 -0.535866 -0.124236
v -3.127715 -0.519801 -0.118999
v -3.102987 -0.524236 -0.131471
v -3.113371 -0.508171 -0.126234
v -3.108399 -0.535866 -0.106528
v -3.118783 -0.519801 -0.101291
v -3.094055 -0.524235 -0.113763
v -3.104440 -0.508170 -0.108525
v -3.655179 -0.717213 -0.073461
v -3.650420 -0.700036 -0.064762
v -3.663424 -0.707297 -0.088529
v -3.658666 -0.690121 -0.079830
v -3.637780 -0.717212 -0.082981
v -3.633022 -0.700035 -0.074282
v -3.646026 -0.707297 -0.098049
v -3.641267 -0.690120 -0.089351
v -3.538043 -0.699608 -0.074475
v -3.548474 -0.682981 -0.071631
v -3.522001 -0.688796 -0.078848
v -3.532432 -0.672169 -0.076005
v -3.532826 -0.699607 -0.055340
v -3.543257 -0.682980 -0.052497
v -3.516784 -0.688796 -0.059714
v -3.527215 -0.672169 -0.056870
v 0.902417 -0.012891 -0.272194
v 0.907434 0.006294 -0.271854
v 0.921558 -0.017919 -0.270897
v 0.926575 0.001266 -0.270557
v 0.901076 -0.012891 -0.252407
v 0.906093 0.006294 -0.252066
v 0.920217 -0.017920 -0.251110
v 0.925234 0.001266 -0.250769
v -3.289301 -0.602845 -0.136235
v -3.282636 -0.585618 -0.129012
v -3.277618 -0.612673 -0.123576
v -3.270952 -0.595446 -0.116353
v -3.303876 -0.602845 -0.122784
v -3.297211 -0.585619 -0.115561
v -3.292192 -0.612674 -0.110125
v -3.285527 -0.595447 -0.102902
v -2.465990 -0.318894 -0.175338
v -2.472163 -0.300159 -0.173276
v -2.448220 -0.312386 -0.181273
v -2.454393 -0.293651 -0.179212
v -2.459707 -0.318893 -0.156526
v -2.465880 -0.300158 -0.154465
v -2.441937 -0.312385 -0.162461
v -2.448110 -0.293650 -0.160400
v -1.876184 -0.223981 -0.120453
v -1.881348 -0.204851 -0.121320
v -1.895049 -0.229217 -0.123621
v -1.900213 -0.210087 -0.124488
v -1.872900 -0.223981 -0.140012
v -1.878063 -0.204851 -0.140880
v -1.891765 -0.229217 -0.143180
v -1.896929 -0.210088 -0.144048
v 1.892854 -0.054683 -0.215784
v 1.894010 -0.034892 -0.215202
v 1.875182 -0.053389 -0.224694
v 1.876338 -0.033598 -0.224111
v 1.901783 -0.054683 -0.233494
v 1.902938 -0.034893 -0.232911
v 1.884111 -0.053389 -0.242403
v 1.885266 -0.033599 -0.241821
v 1.917075 -0.033765 -0.213183
v 1.911649 -0.014744 -0.214642
v 1.898706 -0.039383 -0.218121
v 1.893281 -0.020362 -0.219580
v 1.922224 -0.033765 -0.232336
v 1.916798 -0.014744 -0.233795
v 1.903855 -0.039383 -0.237274
v 1.898430 -0.020362 -0.238733
v 0.651799 -0.011626 -0.251536
v 0.651444 0.008204 -0.251415
v 0.670566 -0.011251 -0.257939
v 0.670212 0.008579 -0.257818
v 0.658203 -0.011625 -0.232766
v 0.657848 0.008204 -0.232645
v 0.676971 -0.011250 -0.239169
v 0.676616 0.008579 -0.239048
v -0.834345 -0.109111 -0.101322
v -0.843512 -0.091534 -0.100716
v -0.851884 -0.118298 -0.100163
v -0.861051 -0.100721 -0.099557
v -0.835653 -0.109111 -0.121112
v -0.844820 -0.091534 -0.120506
v -0.853192 -0.118298 -0.119953
v -0.862359 -0.100721 -0.119347
v 2.651796 -0.044986 -0.135958
v 2.651016 -0.036072 -0.118258
v 2.651406 -0.062703 -0.127053
v 2.650625 -0.053789 -0.109353
v 2.631983 -0.044988 -0.136831
v 2.631202 -0.036074 -0.119131
v 2.631592 -0.062705 -0.127925
v 2.630811 -0.053791 -0.110225
v 0.849347 -0.040081 -0.268160
v 0.847932 -0.022205 -0.276632
v 0.852290 -0.031491 -0.250527
v 0.850874 -0.013615 -0.259000
v 0.829785 -0.040083 -0.264894
v 0.828369 -0.022206 -0.273367
v 0.832728 -0.031493 -0.247262
v 0.831312 -0.013616 -0.255734
v -3.214135 -0.588603 -0.119050
v -3.229758 -0.577140 -0.114820
v -3.203071 -0.572417 -0.122045
v -3.218694 -0.560955 -0.117815
v -3.208951 -0.588603 -0.099906
v -3.224575 -0.577140 -0.095676
v -3.197888 -0.572417 -0.102901
v -3.213511 -0.560955 -0.098671
v 0.816224 -0.013041 -0.262252
v 0.818839 0.006594 -0.263237
v 0.834599 -0.015835 -0.269173
v 0.837214 0.003800 -0.270159
v 0.823216 -0.013041 -0.243692
v 0.825830 0.006594 -0.244677
v 0.841591 -0.015835 -0.250614
v 0.844205 0.003800 -0.251599
v -0.256052 -0.048391 -0.143513
v -0.257477 -0.028613 -0.143134
v -0.236939 -0.046916 -0.148599
v -0.238364 -0.027138 -0.148220
v -0.250952 -0.048391 -0.124346
v -0.252377 -0.028612 -0.123967
v -0.231839 -0.046916 -0.129433
v -0.233264 -0.027138 -0.129054
v -0.052908 -0.013929 -0.198501
v -0.047921 0.005226 -0.199761
v -0.034338 -0.019072 -0.203196
v -0.029351 0.000082 -0.204457
v -0.048046 -0.013929 -0.179273
v -0.043060 0.005225 -0.180533
v -0.029476 -0.019072 -0.183968
v -0.024490 0.000082 -0.185229
v -1.390184 -0.228817 -0.121204
v -1.393370 -0.209273 -0.122326
v -1.371752 -0.225439 -0.114708
v -1.374938 -0.205896 -0.115830
v -1.396776 -0.228817 -0.102498
v -1.399962 -0.209274 -0.103620
v -1.378344 -0.225440 -0.096002
v -1.381529 -0.205896 -0.097124
v 2.351854 -0.043528 -0.205267
v 2.348335 -0.024052 -0.206555
v 2.370003 -0.039782 -0.198202
v 2.366485 -0.020306 -0.199489
v 2.344672 -0.043604 -0.186780
v 2.341154 -0.024128 -0.188068
v 2.362822 -0.039857 -0.179715
v 2.359303 -0.020381 -0.181002
v -2.929542 -0.435263 -0.141731
v -2.917936 -0.422695 -0.151767
v -2.920034 -0.450606 -0.149951
v -2.908429 -0.438038 -0.159986
v -2.916570 -0.435263 -0.126729
v -2.904965 -0.422694 -0.136764
v -2.907062 -0.450605 -0.134949
v -2.895457 -0.438037 -0.144984
v -2.800828 -0.366736 -0.191007
v -2.787519 -0.358989 -0.203506
v -2.795181 -0.384994 -0.196311
v -2.781873 -0.377247 -0.208810
v -2.787250 -0.366737 -0.176550
v -2.773942 -0.358990 -0.189049
v -2.781603 -0.384994 -0.181854
v -2.768295 -0.377247 -0.194353
v -0.899350 -0.149951 -0.087142
v -0.903140 -0.130568 -0.085330
v -0.881863 -0.145749 -0.095504
v -0.885654 -0.126366 -0.093692
v -0.890793 -0.149950 -0.069250
v -0.894583 -0.130567 -0.067437
v -0.873307 -0.145749 -0.077612
v -0.877097 -0.126366 -0.075800
v 1.063635 -0.000809 -0.305519
v 1.072739 0.016598 -0.302784
v 1.080305 -0.010315 -0.300511
v 1.089409 0.007092 -0.297776
v 1.057928 -0.000809 -0.286525
v 1.067032 0.016597 -0.283790
v 1.074598 -0.010315 -0.281517
v 1.083702 0.007091 -0.278781
v 2.117258 -0.035795 -0.190970
v 2.115415 -0.016050 -0.190662
v 2.097783 -0.037664 -0.187715
v 2.095941 -0.017919 -0.187407
v 2.113988 -0.035795 -0.210532
v 2.112146 -0.016050 -0.210223
v 2.094514 -0.037663 -0.207277
v 2.092671 -0.017918 -0.206968
v -0.871199 -0.118492 -0.123183
v -0.855850 -0.112959 -0.134458
v -0.866740 -0.137538 -0.126459
v -0.851391 -0.132004 -0.137734
v -0.859458 -0.118493 -0.107199
v -0.844109 -0.112960 -0.118473
v -0.854999 -0.137538 -0.110475
v -0.839649 -0.132005 -0.121750
v -3.729093 -0.710152 -0.072418
v -3.719662 -0.692786 -0.074092
v -3.746192 -0.700573 -0.069382
v -3.736761 -0.683207 -0.071057
v -3.732560 -0.710152 -0.091946
v -3.723128 -0.692786 -0.093620
v -3.749659 -0.700573 -0.088910
v -3.740227 -0.683207 -0.090584
v -0.003223 -0.015565 -0.199580
v -0.009068 0.002941 -0.195492
v -0.018388 -0.022697 -0.188973
v -0.024232 -0.004191 -0.184884
v -0.014591 -0.015565 -0.215832
v -0.020436 0.002941 -0.211743
v -0.029756 -0.022697 -0.205224
v -0.035600 -0.004191 -0.201136
v -0.237761 -0.030942 -0.134091
v -0.245319 -0.012615 -0.134658
v -0.256037 -0.038522 -0.135461
v -0.263595 -0.020194 -0.136028
v -0.236278 -0.030942 -0.153869
v -0.243836 -0.012615 -0.154435
v -0.254555 -0.038522 -0.155239
v -0.262113 -0.020194 -0.155805
v 0.954592 -0.035936 -0.279531
v 0.954503 -0.016103 -0.279569
v 0.972838 -0.035840 -0.271759
v 0.972749 -0.016007 -0.271796
v 0.946819 -0.035936 -0.261285
v 0.946730 -0.016104 -0.261322
v 0.965065 -0.035840 -0.253512
v 0.964977 -0.016007 -0.253550
v 0.250461 -0.000827 -0.223265
v 0.249696 0.015470 -0.234541
v 0.249357 -0.012130 -0.239525
v 0.248592 0.004168 -0.250801
v 0.270248 -0.000828 -0.224607
v 0.269484 0.015469 -0.235884
v 0.269144 -0.012131 -0.240867
v 0.268380 0.004167 -0.252144
v -3.384492 -0.616511 -0.100207
v -3.381883 -0.601742 -0.113185
v -3.387403 -0.603273 -0.085728
v -3.384793 -0.588505 -0.098706
v -3.403937 -0.616510 -0.104115
v -3.401327 -0.601742 -0.117093
v -3.406847 -0.603273 -0.089636
v -3.404237 -0.588504 -0.102614
v -1.134140 -0.173430 -0.110369
v -1.138297 -0.154075 -0.109165
v -1.152731 -0.177758 -0.104986
v -1.156888 -0.158403 -0.103782
v -1.139657 -0.173430 -0.129420
v -1.143814 -0.154075 -0.128216
v -1.158248 -0.177758 -0.124036
v -1.162405 -0.158403 -0.122832
v -3.255017 -0.606929 -0.122327
v -3.270877 -0.595909 -0.117816
v -3.244416 -0.590439 -0.125342
v -3.260277 -0.579419 -0.120831
v -3.249590 -0.606929 -0.103251
v -3.265451 -0.595909 -0.098740
v -3.238990 -0.590440 -0.106266
v -3.254851 -0.579420 -0.101754
v -0.424908 -0.075196 -0.102415
v -0.414984 -0.070084 -0.118808
v -0.427556 -0.056034 -0.098041
v -0.417632 -0.050921 -0.114435
v -0.441874 -0.075197 -0.112685
v -0.431951 -0.070084 -0.129079
v -0.444522 -0.056034 -0.108312
v -0.434599 -0.050921 -0.124705
v 2.652135 -0.030508 -0.132617
v 2.654937 -0.010926 -0.131179
v 2.669556 -0.033657 -0.123675
v 2.672357 -0.014075 -0.122237
v 2.643079 -0.030508 -0.114972
v 2.645880 -0.010927 -0.113534
v 2.660500 -0.033657 -0.106031
v 2.663301 -0.014076 -0.104593
v -0.108359 -0.032603 -0.187404
v -0.111986 -0.013175 -0.185744
v -0.126024 -0.036592 -0.179318
v -0.129651 -0.017164 -0.177657
v -0.116615 -0.032603 -0.205438
v -0.120241 -0.013175 -0.203777
v -0.134280 -0.036592 -0.197351
v -0.137906 -0.017164 -0.195690
v 3.027904 -0.019533 -0.024215
v 3.045607 -0.011085 -0.021283
v 3.036239 -0.037477 -0.022834
v 3.053941 -0.029029 -0.019902
v 3.024663 -0.019533 -0.004649
v 3.042366 -0.011085 -0.001717
v 3.032998 -0.037477 -0.003268
v 3.050701 -0.029028 -0.000336
v -1.177981 -0.179371 -0.064492
v -1.180269 -0.159678 -0.065043
v -1.197126 -0.181724 -0.069108
v -1.199413 -0.162031 -0.069660
v -1.173332 -0.179371 -0.083772
v -1.175620 -0.159678 -0.084324
v -1.192477 -0.181724 -0.088388
v -1.194764 -0.162031 -0.088940
v -1.998349 -0.260572 -0.116546
v -2.000255 -0.240863 -0.117667
v -2.015340 -0.262784 -0.126534
v -2.017246 -0.243074 -0.127655
v -1.988297 -0.260572 -0.133643
v -1.990204 -0.240863 -0.134764
v -2.005288 -0.262784 -0.143632
v -2.007195 -0.243074 -0.144753
v -0.908364 -0.121056 -0.095247
v -0.908339 -0.101224 -0.095009
v -0.910306 -0.120817 -0.114983
v -0.910282 -0.100985 -0.114745
v -0.888626 -0.121058 -0.097190
v -0.888601 -0.101226 -0.096952
v -0.890569 -0.120818 -0.116926
v -0.890544 -0.100986 -0.116688
v -3.096102 -0.519392 -0.148540
v -3.095366 -0.499576 -0.148870
v -3.114188 -0.518587 -0.140442
v -3.113452 -0.498770 -0.140771
v -3.104207 -0.519392 -0.166642
v -3.103471 -0.499576 -0.166971
v -3.122293 -0.518586 -0.158543
v -3.121558 -0.498770 -0.158872
v -0.627021 -0.081544 -0.100380
v -0.621677 -0.062511 -0.098785
v -0.645258 -0.075967 -0.105825
v -0.639915 -0.056934 -0.104230
v -0.621347 -0.081544 -0.119384
v -0.616003 -0.062511 -0.117789
v -0.639584 -0.075967 -0.124829
v -0.634240 -0.056934 -0.123234
v 3.023862 -0.016058 -0.000614
v 3.026245 -0.002944 -0.015300
v 3.025963 -0.030936 -0.013559
v 3.028347 -0.017822 -0.028245
v 3.043439 -0.016058 0.002564
v 3.045822 -0.002943 -0.012122
v 3.045540 -0.030936 -0.010382
v 3.047923 -0.017821 -0.025067
v -3.058065 -0.479074 -0.129753
v -3.050061 -0.461004 -0.131417
v -3.040373 -0.487249 -0.133430
v -3.032369 -0.469179 -0.135094
v -3.054029 -0.479074 -0.110335
v -3.046025 -0.461004 -0.111998
v -3.036337 -0.487249 -0.114012
v -3.028333 -0.469179 -0.115676
v 0.735104 -0.000872 -0.270003
v 0.733007 0.018434 -0.265975
v 0.744011 0.003669 -0.287131
v 0.741915 0.022975 -0.283103
v 0.752699 -0.000871 -0.260852
v 0.750603 0.018435 -0.256823
v 0.761607 0.003670 -0.277980
v 0.759511 0.022977 -0.273952
v -2.817498 -0.385380 -0.182074
v -2.820993 -0.365916 -0.180559
v -2.835357 -0.389189 -0.174332
v -2.838850 -0.369725 -0.172817
v -2.825388 -0.385380 -0.200271
v -2.828882 -0.365916 -0.198756
v -2.843246 -0.389189 -0.192528
v -2.846740 -0.369724 -0.191014
v 2.176480 -0.049968 -0.174792
v 2.176383 -0.038266 -0.190805
v 2.176407 -0.065981 -0.186494
v 2.176310 -0.054279 -0.202507
v 2.196313 -0.049969 -0.174913
v 2.196216 -0.038267 -0.190926
v 2.196240 -0.065982 -0.186615
v 2.196143 -0.054280 -0.202628
v 0.565717 -0.008400 -0.242589
v 0.570633 -0.001619 -0.224610
v 0.563927 0.010239 -0.249128
v 0.568843 0.017019 -0.231150
v 0.584848 -0.008398 -0.247820
v 0.589764 -0.001618 -0.229842
v 0.583058 0.010240 -0.254360
v 0.587974 0.017021 -0.236381
v -3.069942 -0.488997 -0.128300
v -3.055725 -0.475419 -0.130915
v -3.056588 -0.503454 -0.130756
v -3.042371 -0.489875 -0.133371
v -3.066355 -0.488998 -0.108794
v -3.052137 -0.475419 -0.111409
v -3.053000 -0.503454 -0.111251
v -3.038783 -0.489875 -0.113865
v 2.717770 -0.042485 -0.069078
v 2.712290 -0.031170 -0.053739
v 2.721578 -0.026197 -0.079733
v 2.716098 -0.014881 -0.064394
v 2.736447 -0.042486 -0.062404
v 2.730967 -0.031171 -0.047066
v 2.740254 -0.026198 -0.073060
v 2.734775 -0.014882 -0.057721
v -2.789063 -0.372216 -0.178292
v -2.775487 -0.359977 -0.185991
v -2.799709 -0.356609 -0.172255
v -2.786134 -0.344370 -0.179954
v -2.798847 -0.372216 -0.195544
v -2.785271 -0.359977 -0.203243
v -2.809493 -0.356609 -0.189507
v -2.795917 -0.344370 -0.197206
v -1.910013 -0.228756 -0.148091
v -1.909706 -0.209124 -0.150891
v -1.912141 -0.225939 -0.128574
v -1.911834 -0.206307 -0.131374
v -1.929729 -0.228754 -0.150241
v -1.929422 -0.209122 -0.153041
v -1.931857 -0.225938 -0.130725
v -1.931550 -0.206306 -0.133525
v -0.337160 -0.057389 -0.132923
v -0.339241 -0.037679 -0.132192
v -0.318565 -0.055183 -0.139458
v -0.320646 -0.035473 -0.138727
v -0.330585 -0.057389 -0.114212
v -0.332666 -0.037678 -0.113481
v -0.311990 -0.055183 -0.120746
v -0.314071 -0.035473 -0.120015
v -2.238722 -0.247812 -0.146659
v -2.247416 -0.230033 -0.147940
v -2.256312 -0.256600 -0.149250
v -2.265007 -0.238821 -0.150531
v -2.235832 -0.247813 -0.166281
v -2.244526 -0.230033 -0.167562
v -2.253422 -0.256601 -0.168872
v -2.262116 -0.238821 -0.170153
v 1.926455 -0.037895 -0.275834
v 1.930698 -0.018608 -0.273997
v 1.944155 -0.042518 -0.268173
v 1.948398 -0.023232 -0.266336
v 1.918578 -0.037895 -0.257632
v 1.922820 -0.018609 -0.255796
v 1.936278 -0.042519 -0.249971
v 1.940520 -0.023232 -0.248135
v 0.933229 -0.014210 -0.293288
v 0.933315 0.005623 -0.293318
v 0.914471 -0.014119 -0.286848
v 0.914557 0.005714 -0.286877
v 0.926789 -0.014210 -0.312047
v 0.926875 0.005623 -0.312076
v 0.908031 -0.014119 -0.305606
v 0.908117 0.005714 -0.305636
v -3.014835 -0.494571 -0.142815
v -3.024368 -0.479793 -0.133644
v -3.004187 -0.481342 -0.153061
v -3.013719 -0.466565 -0.143890
v -3.001085 -0.494570 -0.128523
v -3.010617 -0.479793 -0.119352
v -2.990436 -0.481342 -0.138769
v -2.999969 -0.466565 -0.129598
v -0.154461 -0.061026 -0.161051
v -0.160231 -0.042233 -0.158426
v -0.137356 -0.054687 -0.168836
v -0.143126 -0.035894 -0.166210
v -0.146246 -0.061026 -0.143000
v -0.152016 -0.042233 -0.140374
v -0.129141 -0.054687 -0.150784
v -0.134911 -0.035894 -0.148158
v -3.832290 -0.695281 -0.068448
v -3.829552 -0.685751 -0.085625
v -3.830786 -0.712675 -0.077858
v -3.828048 -0.703145 -0.095035
v -3.812705 -0.695278 -0.065324
v -3.809966 -0.685749 -0.082501
v -3.811201 -0.712672 -0.074734
v -3.808463 -0.703142 -0.091911
v 1.371216 -0.056426 -0.275061
v 1.376216 -0.037386 -0.272649
v 1.354068 -0.050875 -0.283336
v 1.359067 -0.031834 -0.280923
v 1.379835 -0.056426 -0.292924
v 1.384835 -0.037386 -0.290511
v 1.362687 -0.050875 -0.301198
v 1.367686 -0.031834 -0.298786
v -1.336227 -0.208339 -0.068866
v -1.338102 -0.188606 -0.069540
v -1.354796 -0.210331 -0.075542
v -1.356671 -0.190598 -0.076216
v -1.329517 -0.208339 -0.087529
v -1.331392 -0.188606 -0.088203
v -1.348086 -0.210331 -0.094205
v -1.349961 -0.190598 -0.094879
v -1.478448 -0.212742 -0.075489
v -1.476175 -0.193080 -0.074224
v -1.495629 -0.210140 -0.085049
v -1.493355 -0.190478 -0.083785
v -1.468804 -0.212742 -0.092819
v -1.466531 -0.193080 -0.091554
v -1.485985 -0.210140 -0.102380
v -1.483711 -0.190479 -0.101115
v 2.280685 -0.030465 -0.203208
v 2.280742 -0.010637 -0.203613
v 2.277846 -0.030056 -0.183583
v 2.277903 -0.010228 -0.183988
v 2.261056 -0.030467 -0.206047
v 2.261113 -0.010638 -0.206452
v 2.258217 -0.030058 -0.186422
v 2.258275 -0.010229 -0.186827
v 0.806260 -0.001321 -0.274413
v 0.805657 0.009279 -0.291164
v 0.806643 0.015441 -0.263819
v 0.806039 0.026042 -0.280571
v 0.786440 -0.001321 -0.273698
v 0.785837 0.009280 -0.290450
v 0.786823 0.015442 -0.263105
v 0.786219 0.026042 -0.279856
v 0.113252 -0.005966 -0.207413
v 0.112879 0.009410 -0.219935
v 0.112791 -0.018493 -0.222782
v 0.112417 -0.003117 -0.235304
v 0.133077 -0.005967 -0.208007
v 0.132703 0.009408 -0.220529
v 0.132615 -0.018495 -0.223376
v 0.132241 -0.003119 -0.235898
v 2.549778 -0.060047 -0.099620
v 2.549617 -0.040215 -0.099714
v 2.532634 -0.060233 -0.109591
v 2.532474 -0.040401 -0.109685
v 2.559750 -0.060047 -0.116764
v 2.559589 -0.040215 -0.116857
v 2.542606 -0.060233 -0.126735
v 2.542446 -0.040401 -0.126829
v 1.562149 -0.023918 -0.304412
v 1.561394 -0.004129 -0.305499
v 1.573443 -0.022595 -0.288163
v 1.572687 -0.002806 -0.289249
v 1.545863 -0.023919 -0.293094
v 1.545108 -0.004130 -0.294180
v 1.557157 -0.022596 -0.276844
v 1.556401 -0.002807 -0.277930
v -0.381886 -0.071967 -0.123318
v -0.385413 -0.052743 -0.119954
v -0.367976 -0.067093 -0.136588
v -0.371503 -0.047868 -0.133224
v -0.368196 -0.071967 -0.108968
v -0.371723 -0.052742 -0.105603
v -0.354286 -0.067093 -0.122238
v -0.357813 -0.047868 -0.118874
v 0.044861 -0.036881 -0.205621
v 0.048449 -0.017404 -0.206677
v 0.026176 -0.033141 -0.200123
v 0.029764 -0.013664 -0.201179
v 0.039263 -0.036881 -0.224648
v 0.042851 -0.017404 -0.225704
v 0.020577 -0.033141 -0.219150
v 0.024166 -0.013664 -0.220206
v -0.094006 -0.019136 -0.179212
v -0.093428 0.000443 -0.176101
v -0.090444 -0.022300 -0.159960
v -0.089867 -0.002721 -0.156849
v -0.113508 -0.019134 -0.175604
v -0.112931 0.000445 -0.172493
v -0.109946 -0.022299 -0.156352
v -0.109369 -0.002719 -0.153240
v 1.165355 -0.020328 -0.258568
v 1.157562 -0.002102 -0.257930
v 1.147189 -0.028148 -0.257081
v 1.139396 -0.009921 -0.256443
v 1.163737 -0.020328 -0.278335
v 1.155944 -0.002102 -0.277697
v 1.145572 -0.028148 -0.276848
v 1.137778 -0.009921 -0.276210
v 1.374031 -0.033477 -0.250514
v 1.369671 -0.014327 -0.253277
v 1.357856 -0.038639 -0.260764
v 1.353496 -0.019489 -0.263528
v 1.384647 -0.033477 -0.267266
v 1.380287 -0.014328 -0.270030
v 1.368472 -0.038639 -0.277517
v 1.364112 -0.019490 -0.280280
v -3.761436 -0.709614 -0.052637
v -3.755603 -0.690799 -0.050333
v -3.743936 -0.715887 -0.045727
v -3.738102 -0.697072 -0.043423
v -3.768721 -0.709615 -0.034190
v -3.762887 -0.690799 -0.031886
v -3.751220 -0.715887 -0.027280
v -3.745387 -0.697072 -0.024976
v 1.451792 -0.029359 -0.310414
v 1.433259 -0.026011 -0.316634
v 1.454965 -0.009811 -0.309348
v 1.436433 -0.006463 -0.315568
v 1.445481 -0.029360 -0.291611
v 1.426948 -0.026012 -0.297831
v 1.448655 -0.009811 -0.290546
v 1.430122 -0.006463 -0.296766
v -3.342834 -0.609739 -0.084850
v -3.346721 -0.590398 -0.082812
v -3.325704 -0.605350 -0.093831
v -3.329591 -0.586009 -0.091793
v -3.333625 -0.609739 -0.067285
v -3.337512 -0.590397 -0.065247
v -3.316495 -0.605350 -0.076265
v -3.320382 -0.586009 -0.074227
v 1.519606 -0.021512 -0.246200
v 1.508780 -0.005642 -0.251130
v 1.505163 -0.033408 -0.252776
v 1.494337 -0.017538 -0.257706
v 1.527825 -0.021512 -0.264249
v 1.516999 -0.005643 -0.269180
v 1.513382 -0.033408 -0.270826
v 1.502556 -0.017539 -0.275756
v -3.827510 -0.722957 -0.089282
v -3.830744 -0.703391 -0.089563
v -3.808018 -0.719711 -0.087586
v -3.811252 -0.700145 -0.087867
v -3.829229 -0.722957 -0.069524
v -3.832463 -0.703392 -0.069805
v -3.809737 -0.719711 -0.067828
v -3.812971 -0.700145 -0.068109
v 0.721284 -0.024971 -0.242565
v 0.719070 -0.017497 -0.260802
v 0.722184 -0.006600 -0.235145
v 0.719969 0.000874 -0.253382
v 0.701596 -0.024973 -0.240174
v 0.699381 -0.017499 -0.258411
v 0.702495 -0.006602 -0.232754
v 0.700281 0.000872 -0.250991
v -0.657076 -0.098035 -0.104964
v -0.663576 -0.079312 -0.104228
v -0.638472 -0.091494 -0.107072
v -0.644972 -0.072770 -0.106335
v -0.654844 -0.098035 -0.085257
v -0.661344 -0.079312 -0.084521
v -0.636240 -0.091493 -0.087365
v -0.642740 -0.072770 -0.086628
v -0.175777 -0.023488 -0.158815
v -0.181523 -0.004554 -0.157451
v -0.194199 -0.029393 -0.154442
v -0.199944 -0.010460 -0.153078
v -0.180358 -0.023488 -0.178112
v -0.186104 -0.004554 -0.176748
v -0.198780 -0.029393 -0.173739
v -0.204525 -0.010460 -0.172375
v 1.117493 -0.045962 -0.276344
v 1.116349 -0.026873 -0.281601
v 1.113433 -0.051342 -0.294996
v 1.112289 -0.032253 -0.300254
v 1.136872 -0.045963 -0.280561
v 1.135729 -0.026874 -0.285819
v 1.132812 -0.051343 -0.299214
v 1.131669 -0.032254 -0.304472
v 0.862849 -0.029980 -0.303413
v 0.862304 -0.020102 -0.286223
v 0.863164 -0.012781 -0.313285
v 0.862619 -0.002904 -0.296095
v 0.882672 -0.029981 -0.302784
v 0.882127 -0.020104 -0.285594
v 0.882987 -0.012783 -0.312656
v 0.882442 -0.002905 -0.295466
v 1.315980 -0.053065 -0.288284
v 1.326260 -0.036112 -0.288802
v 1.299048 -0.042772 -0.287430
v 1.309328 -0.025819 -0.287948
v 1.314981 -0.053065 -0.308092
v 1.325261 -0.036112 -0.308610
v 1.298050 -0.042772 -0.307238
v 1.308329 -0.025819 -0.307756
v -3.620869 -0.716956 -0.067071
v -3.628402 -0.699519 -0.061368
v -3.606966 -0.707507 -0.077597
v -3.614500 -0.690070 -0.071894
v -3.608896 -0.716956 -0.051259
v -3.616430 -0.699519 -0.045556
v -3.594995 -0.707507 -0.061785
v -3.602528 -0.690070 -0.056082
v -0.605931 -0.078227 -0.116108
v -0.599886 -0.063529 -0.104244
v -0.599257 -0.091543 -0.103012
v -0.593212 -0.076844 -0.091147
v -0.623602 -0.078227 -0.107104
v -0.617557 -0.063529 -0.095239
v -0.616929 -0.091543 -0.094008
v -0.610884 -0.076845 -0.082143
v -2.372007 -0.282496 -0.142824
v -2.376505 -0.263205 -0.143805
v -2.390856 -0.287100 -0.146935
v -2.395354 -0.267808 -0.147916
v -2.367781 -0.282497 -0.162202
v -2.372279 -0.263205 -0.163183
v -2.386629 -0.287100 -0.166313
v -2.391127 -0.267809 -0.167294
v 3.059126 -0.037847 -0.020879
v 3.062289 -0.018703 -0.016771
v 3.070803 -0.043031 -0.005709
v 3.073965 -0.023888 -0.001601
v 3.043410 -0.037847 -0.008782
v 3.046572 -0.018703 -0.004673
v 3.055087 -0.043031 0.006388
v 3.058249 -0.023888 0.010497
v -2.336451 -0.286868 -0.205271
v -2.340717 -0.267594 -0.207190
v -2.318873 -0.282190 -0.197367
v -2.323139 -0.262916 -0.199285
v -2.344584 -0.286868 -0.187183
v -2.348851 -0.267594 -0.189101
v -2.327006 -0.282190 -0.179278
v -2.331273 -0.262917 -0.181197
v 2.391208 -0.070432 -0.178120
v 2.384843 -0.051648 -0.178234
v 2.409989 -0.064065 -0.177782
v 2.403624 -0.045282 -0.177897
v 2.390852 -0.070432 -0.158290
v 2.384487 -0.051648 -0.158404
v 2.409632 -0.064065 -0.157952
v 2.403267 -0.045282 -0.158067
v 2.801280 -0.036745 -0.034010
v 2.800819 -0.016917 -0.033958
v 2.781573 -0.037209 -0.031826
v 2.781112 -0.017382 -0.031774
v 2.799095 -0.036744 -0.053723
v 2.798634 -0.016916 -0.053671
v 2.779388 -0.037208 -0.051539
v 2.778927 -0.017381 -0.051487
v -1.277296 -0.206701 -0.088524
v -1.282857 -0.187742 -0.086797
v -1.259189 -0.200878 -0.094145
v -1.264750 -0.181919 -0.092419
v -1.271416 -0.206701 -0.069582
v -1.276977 -0.187742 -0.067856
v -1.253309 -0.200878 -0.075203
v -1.258870 -0.181919 -0.073477
v 1.400837 -0.041069 -0.253214
v 1.400427 -0.021241 -0.253354
v 1.382068 -0.041502 -0.259610
v 1.381658 -0.021674 -0.259750
v 1.407234 -0.041069 -0.271987
v 1.406824 -0.021241 -0.272127
v 1.388465 -0.041502 -0.278383
v 1.388056 -0.021674 -0.278523
v 2.311518 -0.046553 -0.144118
v 2.309116 -0.027004 -0.146444
v 2.297471 -0.049897 -0.157714
v 2.295069 -0.030348 -0.160040
v 2.325312 -0.046554 -0.158369
v 2.322910 -0.027005 -0.160695
v 2.311265 -0.049897 -0.171965
v 2.308862 -0.030348 -0.174291
v -3.677536 -0.717458 -0.052709
v -3.685922 -0.700546 -0.046627
v -3.663846 -0.707099 -0.062640
v -3.672232 -0.690186 -0.056558
v -3.665891 -0.717458 -0.036655
v -3.674277 -0.700545 -0.030573
v -3.652201 -0.707099 -0.046585
v -3.660587 -0.690186 -0.040503
v 0.116819 -0.014049 -0.189814
v 0.120973 0.005195 -0.192218
v 0.133475 -0.018849 -0.199452
v 0.137629 0.000395 -0.201856
v 0.126752 -0.014049 -0.172648
v 0.130907 0.005195 -0.175052
v 0.143408 -0.018849 -0.182286
v 0.147563 0.000395 -0.184690
v 1.719695 -0.052328 -0.294172
v 1.718397 -0.032540 -0.294459
v 1.739016 -0.050999 -0.289895
v 1.737718 -0.031211 -0.290182
v 1.715409 -0.052328 -0.274808
v 1.714111 -0.032540 -0.275095
v 1.734730 -0.050999 -0.270531
v 1.733432 -0.031211 -0.270818
v 0.725751 -0.040949 -0.268567
v 0.716668 -0.023332 -0.267875
v 0.743317 -0.031840 -0.269906
v 0.734234 -0.014222 -0.269213
v 0.727258 -0.040949 -0.248791
v 0.718175 -0.023332 -0.248099
v 0.744824 -0.031839 -0.250130
v 0.735741 -0.014222 -0.249438
v -3.433614 -0.635709 -0.093049
v -3.424702 -0.622413 -0.104761
v -3.441663 -0.620992 -0.082467
v -3.432752 -0.607697 -0.094179
v -3.449398 -0.635707 -0.105058
v -3.440487 -0.622412 -0.116770
v -3.457448 -0.620991 -0.094476
v -3.448536 -0.607695 -0.106188
v -2.525155 -0.322151 -0.208920
v -2.532780 -0.304180 -0.212420
v -2.508823 -0.313762 -0.201420
v -2.516448 -0.295791 -0.204921
v -2.533431 -0.322152 -0.190896
v -2.541055 -0.304180 -0.194396
v -2.517099 -0.313762 -0.183397
v -2.524724 -0.295791 -0.186897
v -2.946156 -0.444942 -0.187987
v -2.934482 -0.429955 -0.182291
v -2.932688 -0.457932 -0.181416
v -2.921013 -0.442945 -0.175719
v -2.954854 -0.444942 -0.170163
v -2.943179 -0.429955 -0.164466
v -2.941385 -0.457933 -0.163591
v -2.929710 -0.442946 -0.157894
v 2.038168 -0.055678 -0.196040
v 2.041363 -0.036159 -0.194583
v 2.020407 -0.052167 -0.204137
v 2.023602 -0.032647 -0.202681
v 2.046395 -0.055679 -0.214086
v 2.049591 -0.036159 -0.212630
v 2.028634 -0.052167 -0.222183
v 2.031829 -0.032647 -0.220727
v -0.610592 -0.109413 -0.135264
v -0.607693 -0.090180 -0.139145
v -0.622103 -0.104568 -0.119856
v -0.619203 -0.085336 -0.123737
v -0.626481 -0.109412 -0.147134
v -0.623581 -0.090180 -0.151015
v -0.637991 -0.104568 -0.131727
v -0.635092 -0.085336 -0.135607
v 1.554385 -0.034597 -0.311168
v 1.555683 -0.014817 -0.310528
v 1.572128 -0.036044 -0.302424
v 1.573425 -0.016263 -0.301784
v 1.545617 -0.034597 -0.293378
v 1.546915 -0.014817 -0.292738
v 1.563360 -0.036044 -0.284634
v 1.564658 -0.016264 -0.283994
v -2.506275 -0.284704 -0.164736
v -2.505902 -0.265474 -0.159895
v -2.507585 -0.279848 -0.183921
v -2.507212 -0.260618 -0.179080
v -2.486489 -0.284744 -0.166098
v -2.486116 -0.265515 -0.161256
v -2.487799 -0.279889 -0.185283
v -2.487426 -0.260659 -0.180441
v -2.581900 -0.336258 -0.152774
v -2.573182 -0.323051 -0.164728
v -2.589683 -0.321462 -0.142103
v -2.580965 -0.308255 -0.154058
v -2.597924 -0.336259 -0.164460
v -2.589206 -0.323052 -0.176415
v -2.605707 -0.321463 -0.153790
v -2.596989 -0.308256 -0.165745
v 0.105107 -0.020999 -0.175879
v 0.110069 -0.016298 -0.194497
v 0.106319 -0.040267 -0.180420
v 0.111280 -0.035566 -0.199039
v 0.124272 -0.020998 -0.170772
v 0.129233 -0.016297 -0.189390
v 0.125483 -0.040266 -0.175313
v 0.130444 -0.035565 -0.193932
v -3.831569 -0.703938 -0.045376
v -3.826980 -0.695258 -0.028144
v -3.833805 -0.686105 -0.053764
v -3.829216 -0.677425 -0.036532
v -3.812404 -0.703936 -0.050481
v -3.807815 -0.695256 -0.033249
v -3.814640 -0.686103 -0.058869
v -3.810051 -0.677423 -0.041637
v 0.388399 -0.028068 -0.258715
v 0.386849 -0.009831 -0.266354
v 0.392030 -0.020274 -0.240843
v 0.390480 -0.002037 -0.248481
v 0.368963 -0.028067 -0.254767
v 0.367412 -0.009829 -0.262406
v 0.372594 -0.020273 -0.236895
v 0.371043 -0.002035 -0.244533
v 2.130531 -0.066432 -0.237003
v 2.125278 -0.047569 -0.240157
v 2.146703 -0.060305 -0.227293
v 2.141449 -0.041442 -0.230447
v 2.120321 -0.066432 -0.220000
v 2.115068 -0.047569 -0.223153
v 2.136493 -0.060305 -0.210290
v 2.131240 -0.041442 -0.213443
v -1.581298 -0.215647 -0.084384
v -1.584432 -0.196077 -0.085123
v -1.600345 -0.218868 -0.088875
v -1.603480 -0.199298 -0.089614
v -1.576746 -0.215647 -0.103687
v -1.579880 -0.196077 -0.104427
v -1.595793 -0.218868 -0.108179
v -1.598928 -0.199298 -0.108918
v -0.739349 -0.095060 -0.111193
v -0.753324 -0.081064 -0.112675
v -0.753267 -0.109113 -0.112668
v -0.767241 -0.095117 -0.114150
v -0.737258 -0.095060 -0.130915
v -0.751232 -0.081065 -0.132397
v -0.751176 -0.109113 -0.132391
v -0.765150 -0.095117 -0.133873
v -1.344455 -0.225205 -0.106852
v -1.350948 -0.206465 -0.106949
v -1.325717 -0.218712 -0.106573
v -1.332209 -0.199972 -0.106670
v -1.344751 -0.225205 -0.087021
v -1.351243 -0.206465 -0.087118
v -1.326013 -0.218712 -0.086742
v -1.332505 -0.199972 -0.086839
v -0.830647 -0.128776 -0.115767
v -0.834094 -0.109266 -0.114878
v -0.849541 -0.132337 -0.110899
v -0.852988 -0.112826 -0.110010
v -0.835595 -0.128776 -0.134973
v -0.839043 -0.109265 -0.134084
v -0.854489 -0.132336 -0.130105
v -0.857937 -0.112825 -0.129216
v 2.115650 -0.047047 -0.248858
v 2.113842 -0.027329 -0.249981
v 2.132399 -0.044919 -0.238451
v 2.130592 -0.025201 -0.239574
v 2.105183 -0.047048 -0.232012
v 2.103376 -0.027329 -0.233134
v 2.121932 -0.044920 -0.221605
v 2.120125 -0.025201 -0.222728
v 2.231620 -0.066388 -0.173817
v 2.236046 -0.047059 -0.173402
v 2.212376 -0.061943 -0.175623
v 2.216802 -0.042614 -0.175207
v 2.233472 -0.066387 -0.193564
v 2.237898 -0.047059 -0.193148
v 2.214228 -0.061942 -0.195369
v 2.218654 -0.042614 -0.194954
v 0.352698 -0.012170 -0.219442
v 0.359169 -0.009855 -0.200838
v 0.351936 0.007527 -0.221628
v 0.358407 0.009842 -0.203024
v 0.371430 -0.012169 -0.225958
v 0.377901 -0.009854 -0.207354
v 0.370668 0.007528 -0.228144
v 0.377139 0.009844 -0.209540
v -0.995543 -0.150878 -0.081819
v -0.995595 -0.131045 -0.081793
v -0.977917 -0.150820 -0.090912
v -0.977969 -0.130987 -0.090885
v -0.986451 -0.150878 -0.064193
v -0.986503 -0.131045 -0.064167
v -0.968825 -0.150820 -0.073286
v -0.968877 -0.130986 -0.073259
v -0.790658 -0.106805 -0.091438
v -0.781675 -0.089569 -0.095384
v -0.774877 -0.116616 -0.098369
v -0.765894 -0.099380 -0.102316
v -0.782681 -0.106804 -0.073279
v -0.773698 -0.089568 -0.077225
v -0.766901 -0.116616 -0.080211
v -0.757917 -0.099380 -0.084157
v 1.747677 -0.036827 -0.293710
v 1.748900 -0.017033 -0.293465
v 1.767084 -0.038074 -0.289813
v 1.768306 -0.018280 -0.289567
v 1.743772 -0.036827 -0.274265
v 1.744995 -0.017033 -0.274020
v 1.763179 -0.038074 -0.270368
v 1.764401 -0.018280 -0.270122
v -1.059359 -0.186834 -0.096485
v -1.066997 -0.168599 -0.094901
v -1.041505 -0.179034 -0.100189
v -1.049142 -0.160799 -0.098605
v -1.055330 -0.186834 -0.077066
v -1.062968 -0.168599 -0.075481
v -1.037476 -0.179034 -0.080770
v -1.045113 -0.160799 -0.079185
v -0.967561 -0.173193 -0.118086
v -0.973523 -0.154356 -0.119814
v -0.949470 -0.166986 -0.112839
v -0.955432 -0.148149 -0.114568
v -0.973086 -0.173193 -0.099038
v -0.979047 -0.154357 -0.100766
v -0.954994 -0.166986 -0.093791
v -0.960956 -0.148149 -0.095519
v 1.230186 -0.037282 -0.257797
v 1.243623 -0.022725 -0.256854
v 1.215665 -0.023811 -0.258816
v 1.229102 -0.009254 -0.257873
v 1.231574 -0.037282 -0.277581
v 1.245012 -0.022725 -0.276638
v 1.217053 -0.023811 -0.278600
v 1.230491 -0.009255 -0.277657
v 2.281848 -0.036807 -0.198575
v 2.283773 -0.026870 -0.215631
v 2.280731 -0.019642 -0.188701
v 2.282656 -0.009706 -0.205757
v 2.262140 -0.036809 -0.200800
v 2.264065 -0.026872 -0.217856
v 2.261023 -0.019644 -0.190927
v 2.262949 -0.009708 -0.207983
v -1.448049 -0.193660 -0.102838
v -1.446330 -0.181370 -0.087367
v -1.446694 -0.209226 -0.090624
v -1.444975 -0.196936 -0.075152
v -1.467761 -0.193658 -0.100649
v -1.466042 -0.181368 -0.085178
v -1.466406 -0.209225 -0.088435
v -1.464687 -0.196935 -0.072963
v 1.577186 -0.016997 -0.273977
v 1.578531 -0.003854 -0.259184
v 1.578375 -0.031850 -0.260888
v 1.579720 -0.018708 -0.246095
v 1.557435 -0.016996 -0.272181
v 1.558780 -0.003853 -0.257389
v 1.558624 -0.031849 -0.259093
v 1.559969 -0.018707 -0.244300
v 2.771272 -0.027770 -0.038471
v 2.766394 -0.008836 -0.041800
v 2.755633 -0.033675 -0.049143
v 2.750755 -0.014742 -0.052472
v 2.782451 -0.027770 -0.054853
v 2.777573 -0.008836 -0.058182
v 2.766812 -0.033676 -0.065525
v 2.761934 -0.014742 -0.068854
v 1.386974 -0.055608 -0.270551
v 1.389608 -0.035974 -0.269591
v 1.368528 -0.052804 -0.277278
v 1.371162 -0.033170 -0.276318
v 1.393769 -0.055608 -0.289184
v 1.396403 -0.035974 -0.288223
v 1.375323 -0.052804 -0.295911
v 1.377957 -0.033170 -0.294950
v -3.815548 -0.695908 -0.055137
v -3.808763 -0.686897 -0.038824
v -3.812085 -0.713576 -0.046817
v -3.805300 -0.704564 -0.030504
v -3.833860 -0.695910 -0.047520
v -3.827075 -0.686898 -0.031207
v -3.830397 -0.713578 -0.039200
v -3.823612 -0.704566 -0.022887
v -0.303627 -0.055750 -0.162587
v -0.305552 -0.036024 -0.161873
v -0.322123 -0.057804 -0.155728
v -0.324048 -0.038077 -0.155014
v -0.310523 -0.055750 -0.181183
v -0.312449 -0.036023 -0.180469
v -0.329019 -0.057803 -0.174324
v -0.330944 -0.038077 -0.173609
v 2.483492 -0.045902 -0.108405
v 2.481968 -0.026156 -0.109480
v 2.467355 -0.047767 -0.119784
v 2.465831 -0.028021 -0.120859
v 2.494921 -0.045902 -0.124614
v 2.493397 -0.026157 -0.125689
v 2.478784 -0.047767 -0.135993
v 2.477261 -0.028022 -0.137068
v -1.398501 -0.188871 -0.079815
v -1.406408 -0.170721 -0.081011
v -1.416446 -0.196868 -0.082528
v -1.424353 -0.178718 -0.083723
v -1.395536 -0.188871 -0.099425
v -1.403443 -0.170721 -0.100621
v -1.413482 -0.196868 -0.102138
v -1.421389 -0.178718 -0.103334
v -0.028723 -0.013782 -0.178645
v -0.027513 0.005973 -0.179928
v -0.015167 -0.015546 -0.193014
v -0.013956 0.004209 -0.194297
v -0.014297 -0.013782 -0.165034
v -0.013086 0.005973 -0.166318
v -0.000741 -0.015546 -0.179404
v 0.000470 0.004209 -0.180687
v -0.471070 -0.056898 -0.132801
v -0.480284 -0.039412 -0.131157
v -0.488283 -0.066257 -0.129730
v -0.497498 -0.048772 -0.128086
v -0.474553 -0.056897 -0.152326
v -0.483767 -0.039412 -0.150682
v -0.491767 -0.066257 -0.149255
v -0.500981 -0.048772 -0.147611
v 2.848451 -0.032024 -0.018007
v 2.845904 -0.012375 -0.018886
v 2.829877 -0.034718 -0.024420
v 2.827331 -0.015069 -0.025299
v 2.854924 -0.032024 -0.036754
v 2.852377 -0.012375 -0.037633
v 2.836350 -0.034718 -0.043168
v 2.833804 -0.015068 -0.044047
v 0.102089 -0.020571 -0.215234
v 0.100183 -0.000852 -0.214295
v 0.084400 -0.022696 -0.206520
v 0.082494 -0.002977 -0.205581
v 0.093324 -0.020571 -0.233026
v 0.091418 -0.000852 -0.232087
v 0.075635 -0.022696 -0.224312
v 0.073729 -0.002977 -0.223372
v -2.296409 -0.251453 -0.157668
v -2.305006 -0.233611 -0.158729
v -2.314117 -0.260115 -0.159853
v -2.322713 -0.242273 -0.160914
v -2.293980 -0.251453 -0.177352
v -2.302577 -0.233612 -0.178413
v -2.311688 -0.260115 -0.179537
v -2.320284 -0.242273 -0.180598
v 1.472692 -0.055332 -0.268118
v 1.471957 -0.035786 -0.271398
v 1.468414 -0.058694 -0.287190
v 1.467678 -0.039148 -0.290471
v 1.492044 -0.055333 -0.272459
v 1.491309 -0.035787 -0.275739
v 1.487766 -0.058695 -0.291531
v 1.487031 -0.039148 -0.294812
v 0.261184 -0.036905 -0.212301
v 0.252104 -0.020159 -0.206780
v 0.275493 -0.026279 -0.221001
v 0.266413 -0.009533 -0.215481
v 0.271488 -0.036905 -0.195354
v 0.262409 -0.020159 -0.189834
v 0.285797 -0.026279 -0.204055
v 0.276717 -0.009533 -0.198534
v 2.885710 -0.036178 -0.075372
v 2.887644 -0.016562 -0.073172
v 2.898661 -0.039107 -0.060640
v 2.900595 -0.019492 -0.058439
v 2.870814 -0.036178 -0.062277
v 2.872748 -0.016563 -0.060077
v 2.883765 -0.039107 -0.047545
v 2.885699 -0.019492 -0.045345
v -0.988451 -0.134230 -0.098942
v -0.996282 -0.116062 -0.097558
v -1.006342 -0.142183 -0.095781
v -1.014174 -0.124015 -0.094398
v -0.991901 -0.134230 -0.118473
v -0.999733 -0.116061 -0.117089
v -1.009793 -0.142183 -0.115312
v -1.017624 -0.124014 -0.113928
v -1.603217 -0.207828 -0.112559
v -1.602431 -0.194258 -0.098116
v -1.602482 -0.222292 -0.099009
v -1.601696 -0.208723 -0.084566
v -1.623021 -0.207826 -0.111483
v -1.622235 -0.194257 -0.097040
v -1.622286 -0.222291 -0.097933
v -1.621500 -0.208721 -0.083490
v -0.681509 -0.112026 -0.080445
v -0.674434 -0.105890 -0.097928
v -0.683812 -0.093165 -0.074758
v -0.676737 -0.087030 -0.092241
v -0.699894 -0.112027 -0.087886
v -0.692818 -0.105891 -0.105369
v -0.702197 -0.093167 -0.082199
v -0.695121 -0.087031 -0.099682
v 2.892221 -0.058829 -0.061261
v 2.885389 -0.040701 -0.065509
v 2.907617 -0.050784 -0.051690
v 2.900784 -0.032656 -0.055938
v 2.881750 -0.058830 -0.044418
v 2.874917 -0.040702 -0.048666
v 2.897145 -0.050784 -0.034847
v 2.890312 -0.032656 -0.039094
v -2.662843 -0.346763 -0.165062
v -2.669398 -0.328177 -0.162837
v -2.645243 -0.339841 -0.171035
v -2.651798 -0.321255 -0.168811
v -2.656468 -0.346762 -0.146281
v -2.663023 -0.328176 -0.144056
v -2.638869 -0.339840 -0.152255
v -2.645423 -0.321254 -0.150030
v 0.053433 -0.047254 -0.189414
v 0.046952 -0.028626 -0.187327
v 0.071164 -0.040444 -0.195123
v 0.064683 -0.021817 -0.193036
v 0.059512 -0.047253 -0.170536
v 0.053031 -0.028626 -0.168449
v 0.077243 -0.040444 -0.176245
v 0.070762 -0.021817 -0.174158
v -0.461940 -0.091283 -0.137821
v -0.455316 -0.072611 -0.136909
v -0.480437 -0.084596 -0.140368
v -0.473813 -0.065924 -0.139456
v -0.459234 -0.091283 -0.157469
v -0.452610 -0.072611 -0.156557
v -0.477732 -0.084596 -0.160016
v -0.471108 -0.065924 -0.159104
v -2.662843 -0.346763 -0.165062
v -2.669398 -0.328177 -0.162837
v -2.645243 -0.339841 -0.171035
v -2.651798 -0.321255 -0.168811
v -2.656468 -0.346762 -0.146281
v -2.663023 -0.328176 -0.144056
v -2.638869 -0.339840 -0.152255
v -2.645423 -0.321254 -0.150030
v 3.024140 -0.053133 -0.007458
v 3.020709 -0.034970 -0.000268
v 3.031962 -0.045166 -0.023850
v 3.028530 -0.027003 -0.016660
v 3.042040 -0.053132 0.001083
v 3.038608 -0.034970 0.008273
v 3.049861 -0.045165 -0.015309
v 3.046430 -0.027003 -0.008119
v 2.293735 -0.027598 -0.209269
v 2.302712 -0.010058 -0.207009
v 2.310744 -0.036856 -0.204986
v 2.319721 -0.019316 -0.202726
v 2.288892 -0.027598 -0.190036
v 2.297870 -0.010058 -0.187776
v 2.305902 -0.036856 -0.185753
v 2.314879 -0.019316 -0.183493
v 0.459872 -0.002265 -0.234209
v 0.460100 0.001662 -0.214770
v 0.459919 -0.021705 -0.230283
v 0.460148 -0.017779 -0.210844
v 0.440040 -0.002266 -0.233976
v 0.440268 0.001661 -0.214537
v 0.440088 -0.021707 -0.230050
v 0.440316 -0.017780 -0.210611
v 1.184869 -0.051691 -0.278991
v 1.190637 -0.032717 -0.279273
v 1.165918 -0.045915 -0.278067
v 1.171686 -0.026942 -0.278348
v 1.183902 -0.051690 -0.298801
v 1.189671 -0.032717 -0.299082
v 1.164951 -0.045915 -0.297877
v 1.170720 -0.026941 -0.298158
v 1.241271 -0.018311 -0.306895
v 1.233439 -0.004081 -0.318275
v 1.249339 -0.004497 -0.295173
v 1.241507 0.009734 -0.306553
v 1.224933 -0.018311 -0.295651
v 1.217101 -0.004081 -0.307031
v 1.233001 -0.004497 -0.283929
v 1.225169 0.009734 -0.295308
v -1.774936 -0.231622 -0.162850
v -1.771718 -0.226826 -0.143877
v -1.774133 -0.250867 -0.158121
v -1.770915 -0.246070 -0.139148
v -1.794490 -0.231623 -0.159534
v -1.791272 -0.226826 -0.140560
v -1.793687 -0.250867 -0.154805
v -1.790469 -0.246071 -0.135831
v -3.439934 -0.653553 -0.052192
v -3.426418 -0.646428 -0.064838
v -3.445137 -0.635043 -0.047325
v -3.431621 -0.627919 -0.059971
v -3.453484 -0.653553 -0.066674
v -3.439968 -0.646429 -0.079320
v -3.458687 -0.635044 -0.061807
v -3.445171 -0.627919 -0.074453
v 2.431888 -0.046976 -0.189127
v 2.420250 -0.043345 -0.173483
v 2.434055 -0.027478 -0.192040
v 2.422417 -0.023847 -0.176397
v 2.447801 -0.046976 -0.177289
v 2.436163 -0.043345 -0.161645
v 2.449968 -0.027478 -0.180202
v 2.438330 -0.023847 -0.164559
v 1.809464 -0.027835 -0.266115
v 1.812641 -0.020655 -0.284328
v 1.810700 -0.046323 -0.273188
v 1.813878 -0.039143 -0.291401
v 1.829002 -0.027833 -0.262705
v 1.832179 -0.020653 -0.280918
v 1.830238 -0.046321 -0.269778
v 1.833416 -0.039141 -0.287991
v -0.514303 -0.065916 -0.134609
v -0.520668 -0.047395 -0.131478
v -0.530923 -0.073010 -0.126436
v -0.537289 -0.054489 -0.123306
v -0.523054 -0.065916 -0.152407
v -0.529420 -0.047395 -0.149276
v -0.539675 -0.073010 -0.144234
v -0.546040 -0.054489 -0.141104
v 0.023424 -0.015492 -0.197056
v 0.010965 -0.000075 -0.197711
v 0.008029 -0.027968 -0.197866
v -0.004431 -0.012551 -0.198520
v 0.024465 -0.015492 -0.216862
v 0.012006 -0.000075 -0.217517
v 0.009070 -0.027968 -0.217671
v -0.003390 -0.012551 -0.218326
v -1.508636 -0.219528 -0.132709
v -1.501660 -0.213300 -0.115219
v -1.510945 -0.200699 -0.138493
v -1.503969 -0.194470 -0.121004
v -1.490214 -0.219527 -0.140057
v -1.483238 -0.213299 -0.122567
v -1.492523 -0.200697 -0.145842
v -1.485547 -0.194469 -0.128352
v -0.306436 -0.050950 -0.156882
v -0.288637 -0.047621 -0.164972
v -0.309467 -0.031398 -0.155504
v -0.291667 -0.028069 -0.163594
v -0.314643 -0.050949 -0.174937
v -0.296844 -0.047621 -0.183028
v -0.317673 -0.031398 -0.173559
v -0.299874 -0.028069 -0.181650
v -3.507621 -0.658308 -0.053106
v -3.493160 -0.646355 -0.046677
v -3.518543 -0.642481 -0.057963
v -3.504081 -0.630528 -0.051533
v -3.499564 -0.658308 -0.071229
v -3.485102 -0.646355 -0.064799
v -3.510486 -0.642482 -0.076085
v -3.496024 -0.630529 -0.069656
v -2.356552 -0.272297 -0.203524
v -2.356361 -0.252465 -0.203486
v -2.337091 -0.272492 -0.199707
v -2.336900 -0.252660 -0.199669
v -2.360369 -0.272297 -0.184062
v -2.360178 -0.252465 -0.184024
v -2.340908 -0.272492 -0.180245
v -2.340716 -0.252660 -0.180207
v -3.772340 -0.710737 -0.077739
v -3.767823 -0.692918 -0.085184
v -3.763097 -0.719446 -0.092973
v -3.758580 -0.701627 -0.100418
v -3.755384 -0.710737 -0.067451
v -3.750867 -0.692918 -0.074896
v -3.746141 -0.719446 -0.082685
v -3.741624 -0.701627 -0.090130
v 1.940108 -0.053141 -0.268667
v 1.933977 -0.044265 -0.252024
v 1.943175 -0.035406 -0.276997
v 1.937045 -0.026529 -0.260354
v 1.958719 -0.053140 -0.261812
v 1.952588 -0.044263 -0.245169
v 1.961786 -0.035404 -0.270142
v 1.955655 -0.026528 -0.253499
v 0.496840 -0.001831 -0.239704
v 0.502117 0.017182 -0.241708
v 0.514615 -0.007476 -0.246452
v 0.519892 0.011537 -0.248456
v 0.503879 -0.001831 -0.221162
v 0.509156 0.017182 -0.223166
v 0.521654 -0.007476 -0.227911
v 0.526931 0.011537 -0.229914
v -0.109040 -0.060074 -0.192850
v -0.113772 -0.040836 -0.191942
v -0.090145 -0.055255 -0.196472
v -0.094878 -0.036017 -0.195565
v -0.105305 -0.060074 -0.173371
v -0.110038 -0.040836 -0.172464
v -0.086410 -0.055255 -0.176994
v -0.091143 -0.036016 -0.176087
v 1.558123 -0.025378 -0.264282
v 1.560141 -0.012174 -0.249622
v 1.556324 -0.010579 -0.277363
v 1.558342 0.002625 -0.262703
v 1.577771 -0.025379 -0.266986
v 1.579789 -0.012175 -0.252325
v 1.575972 -0.010580 -0.280067
v 1.577990 0.002624 -0.265406
v -2.399240 -0.263590 -0.153861
v -2.412365 -0.248899 -0.156156
v -2.413712 -0.276913 -0.156391
v -2.426836 -0.262222 -0.158687
v -2.395824 -0.263590 -0.173397
v -2.408948 -0.248899 -0.175693
v -2.410295 -0.276914 -0.175928
v -2.423420 -0.262223 -0.178224
v -2.998147 -0.484457 -0.140877
v -2.998110 -0.464689 -0.142480
v -2.997670 -0.486060 -0.160640
v -2.997632 -0.466292 -0.162242
v -2.978320 -0.484456 -0.140398
v -2.978282 -0.464688 -0.142000
v -2.977843 -0.486059 -0.160160
v -2.977805 -0.466291 -0.161763
v -2.551552 -0.323604 -0.210309
v -2.558971 -0.305594 -0.214042
v -2.535465 -0.315298 -0.202212
v -2.542884 -0.297288 -0.205945
v -2.560468 -0.323604 -0.192593
v -2.567888 -0.305594 -0.196327
v -2.544381 -0.315298 -0.184496
v -2.551800 -0.297288 -0.188230
v 2.316141 -0.059630 -0.200175
v 2.315182 -0.047777 -0.184302
v 2.316854 -0.043729 -0.212006
v 2.315895 -0.031876 -0.196134
v 2.335938 -0.059629 -0.198979
v 2.334979 -0.047776 -0.183107
v 2.336651 -0.043727 -0.210811
v 2.335692 -0.031874 -0.194939
v 1.596192 -0.020314 -0.299187
v 1.599022 -0.000718 -0.298037
v 1.614346 -0.023369 -0.291809
v 1.617176 -0.003773 -0.290658
v 1.588724 -0.020314 -0.280814
v 1.591554 -0.000718 -0.279664
v 1.606878 -0.023369 -0.273435
v 1.609708 -0.003773 -0.272285
v -2.195287 -0.253360 -0.194149
v -2.193362 -0.233635 -0.193398
v -2.176910 -0.255426 -0.186982
v -2.174985 -0.235700 -0.186231
v -2.202493 -0.253360 -0.175671
v -2.200569 -0.233635 -0.174920
v -2.184116 -0.255426 -0.168504
v -2.182192 -0.235701 -0.167753
v -3.792932 -0.735168 -0.061370
v -3.799928 -0.716799 -0.058726
v -3.775749 -0.727689 -0.067864
v -3.782746 -0.709320 -0.065220
v -3.785920 -0.735168 -0.042818
v -3.792916 -0.716799 -0.040173
v -3.768737 -0.727689 -0.049312
v -3.775733 -0.709320 -0.046668
v 2.999539 -0.010166 0.016715
v 2.988378 0.006045 0.014278
v 2.983701 -0.021591 0.013257
v 2.972539 -0.005379 0.010820
v 3.003770 -0.010166 -0.002661
v 2.992608 0.006045 -0.005099
v 2.987931 -0.021591 -0.006120
v 2.976769 -0.005379 -0.008557
v 1.990122 -0.023813 -0.252346
v 1.993019 -0.004370 -0.249719
v 2.004527 -0.027724 -0.239287
v 2.007425 -0.008281 -0.236660
v 1.976801 -0.023814 -0.237652
v 1.979698 -0.004370 -0.235025
v 1.991207 -0.027725 -0.224593
v 1.994104 -0.008281 -0.221966
v -2.399170 -0.287185 -0.142237
v -2.403900 -0.268022 -0.144173
v -2.416905 -0.292297 -0.149494
v -2.421636 -0.273134 -0.151430
v -2.391659 -0.287186 -0.160593
v -2.396389 -0.268023 -0.162529
v -2.409395 -0.292297 -0.167850
v -2.414125 -0.273134 -0.169786
v 2.386340 -0.051087 -0.141632
v 2.395274 -0.040902 -0.156117
v 2.391687 -0.068105 -0.150300
v 2.400620 -0.057921 -0.164785
v 2.403220 -0.051086 -0.131220
v 2.412154 -0.040902 -0.145705
v 2.408567 -0.068105 -0.139888
v 2.417501 -0.057920 -0.154373
v 1.888970 -0.068263 -0.256446
v 1.881204 -0.050024 -0.257044
v 1.907156 -0.060474 -0.255045
v 1.899390 -0.042234 -0.255643
v 1.887446 -0.068263 -0.236672
v 1.879680 -0.050024 -0.237270
v 1.905632 -0.060474 -0.235270
v 1.897866 -0.042234 -0.235869
v -0.251602 -0.035910 -0.130689
v -0.257152 -0.016869 -0.130634
v -0.270642 -0.041459 -0.130501
v -0.276192 -0.022419 -0.130446
v -0.251799 -0.035910 -0.150521
v -0.257348 -0.016869 -0.150467
v -0.270838 -0.041460 -0.150333
v -0.276388 -0.022419 -0.150278
v 2.602470 -0.067855 -0.128002
v 2.598168 -0.048496 -0.128214
v 2.621806 -0.063548 -0.127050
v 2.617504 -0.044188 -0.127262
v 2.601495 -0.067855 -0.108193
v 2.597192 -0.048496 -0.108405
v 2.620831 -0.063548 -0.107241
v 2.616529 -0.044188 -0.107453
v -3.653582 -0.682246 -0.098934
v -3.643896 -0.671862 -0.085088
v -3.647631 -0.699144 -0.090425
v -3.637944 -0.688760 -0.076579
v -3.669834 -0.682245 -0.087565
v -3.660147 -0.671861 -0.073719
v -3.663882 -0.699143 -0.079056
v -3.654196 -0.688759 -0.065211
v -3.696872 -0.721421 -0.089540
v -3.709867 -0.707033 -0.093718
v -3.683174 -0.707770 -0.085137
v -3.696170 -0.693382 -0.089314
v -3.702941 -0.721421 -0.070659
v -3.715937 -0.707033 -0.074836
v -3.689244 -0.707770 -0.066255
v -3.702240 -0.693383 -0.070433
v 2.727405 -0.029580 -0.073802
v 2.726359 -0.025811 -0.054358
v 2.727201 -0.049051 -0.070039
v 2.726156 -0.045283 -0.050595
v 2.707600 -0.029579 -0.074867
v 2.706554 -0.025810 -0.055423
v 2.707397 -0.049051 -0.071104
v 2.706351 -0.045282 -0.051661
v -1.834098 -0.261477 -0.159160
v -1.838755 -0.242325 -0.161362
v -1.816783 -0.256326 -0.150973
v -1.821441 -0.237173 -0.153175
v -1.842575 -0.261478 -0.141230
v -1.847233 -0.242325 -0.143432
v -1.825261 -0.256326 -0.133043
v -1.829918 -0.237174 -0.135245
v 3.072985 -0.014506 0.005383
v 3.085697 -0.006887 -0.007797
v 3.078273 -0.032817 -0.000101
v 3.090986 -0.025199 -0.013281
v 3.087260 -0.014507 0.019151
v 3.099973 -0.006888 0.005972
v 3.092548 -0.032818 0.013667
v 3.105261 -0.025200 0.000488
v -3.676731 -0.689303 -0.058999
v -3.663624 -0.677852 -0.049490
v -3.667462 -0.705497 -0.052275
v -3.654355 -0.694045 -0.042766
v -3.688378 -0.689304 -0.042946
v -3.675271 -0.677853 -0.033436
v -3.679108 -0.705497 -0.036222
v -3.666001 -0.694046 -0.026712
v -3.048605 -0.484250 -0.123044
v -3.038049 -0.475410 -0.137319
v -3.043349 -0.502005 -0.130152
v -3.032791 -0.493164 -0.144426
v -3.032660 -0.484250 -0.111251
v -3.022103 -0.475410 -0.125525
v -3.027403 -0.502004 -0.118358
v -3.016846 -0.493164 -0.132632
v -0.935237 -0.124472 -0.099359
v -0.945054 -0.107301 -0.097906
v -0.952223 -0.134397 -0.096845
v -0.962041 -0.117226 -0.095392
v -0.938141 -0.124472 -0.118979
v -0.947958 -0.107301 -0.117525
v -0.955127 -0.134397 -0.116465
v -0.964945 -0.117226 -0.115011
v -0.241950 -0.036945 -0.164202
v -0.245942 -0.017556 -0.162982
v -0.260492 -0.041119 -0.158537
v -0.264484 -0.021731 -0.157317
v -0.247745 -0.036945 -0.183170
v -0.251737 -0.017556 -0.181950
v -0.266288 -0.041119 -0.177504
v -0.270280 -0.021730 -0.176284
v -2.995104 -0.457741 -0.138083
v -3.000433 -0.438742 -0.136086
v -2.977315 -0.452051 -0.144754
v -2.982643 -0.433051 -0.142756
v -2.988142 -0.457741 -0.119513
v -2.993470 -0.438742 -0.117515
v -2.970352 -0.452050 -0.126183
v -2.975681 -0.433051 -0.124185
v -2.786570 -0.386373 -0.156340
v -2.791048 -0.367296 -0.153285
v -2.770812 -0.380952 -0.167094
v -2.775290 -0.361874 -0.164038
v -2.775391 -0.386373 -0.139958
v -2.779869 -0.367295 -0.136903
v -2.759633 -0.380951 -0.150712
v -2.764111 -0.361874 -0.147656
v -1.775082 -0.221423 -0.125865
v -1.769211 -0.210314 -0.110520
v -1.771113 -0.237853 -0.115489
v -1.765242 -0.226744 -0.100144
v -1.793606 -0.221422 -0.118778
v -1.787735 -0.210313 -0.103433
v -1.789637 -0.237852 -0.108402
v -1.783766 -0.226743 -0.093057
v -0.409219 -0.050062 -0.110343
v -0.420322 -0.033668 -0.111493
v -0.425524 -0.061225 -0.112032
v -0.436628 -0.044832 -0.113182
v -0.407175 -0.050062 -0.130070
v -0.418278 -0.033669 -0.131221
v -0.423481 -0.061225 -0.131759
v -0.434584 -0.044832 -0.132910
v -0.537926 -0.106680 -0.146934
v -0.547317 -0.089217 -0.147347
v -0.520479 -0.097280 -0.146165
v -0.529870 -0.079816 -0.146579
v -0.538798 -0.106681 -0.127120
v -0.548190 -0.089217 -0.127533
v -0.521351 -0.097280 -0.126351
v -0.530743 -0.079816 -0.126765
v -2.631606 -0.308093 -0.156990
v -2.647666 -0.296460 -0.157246
v -2.643238 -0.324156 -0.157175
v -2.659299 -0.312522 -0.157431
v -2.631290 -0.308093 -0.176821
v -2.647351 -0.296460 -0.177076
v -2.642923 -0.324156 -0.177006
v -2.658983 -0.312522 -0.177261
v -2.446030 -0.289205 -0.196333
v -2.434376 -0.281454 -0.182282
v -2.450978 -0.270950 -0.202300
v -2.439324 -0.263198 -0.188248
v -2.430764 -0.289206 -0.208994
v -2.419110 -0.281455 -0.194943
v -2.435712 -0.270950 -0.214961
v -2.424057 -0.263199 -0.200909
v -1.239057 -0.213459 -0.115688
v -1.248537 -0.196378 -0.119115
v -1.222994 -0.203378 -0.109881
v -1.232474 -0.186298 -0.113308
v -1.245799 -0.213459 -0.097036
v -1.255279 -0.196379 -0.100463
v -1.229737 -0.203379 -0.091229
v -1.239217 -0.186298 -0.094656
v -3.310810 -0.621681 -0.106100
v -3.309032 -0.602816 -0.100242
v -3.316290 -0.615559 -0.124151
v -3.314512 -0.596694 -0.118294
v -3.291832 -0.621680 -0.111861
v -3.290055 -0.602815 -0.106003
v -3.297312 -0.615558 -0.129912
v -3.295535 -0.596694 -0.124055
v 1.048686 -0.012080 -0.297442
v 1.045769 0.007495 -0.296158
v 1.030768 -0.015268 -0.289560
v 1.027850 0.004307 -0.288277
v 1.040701 -0.012080 -0.315596
v 1.037783 0.007495 -0.314313
v 1.022782 -0.015268 -0.307715
v 1.019865 0.004308 -0.306431
v -2.519457 -0.309764 -0.147151
v -2.522386 -0.290155 -0.147631
v -2.538809 -0.312732 -0.150320
v -2.541738 -0.293122 -0.150799
v -2.516252 -0.309764 -0.166723
v -2.519181 -0.290155 -0.167203
v -2.535604 -0.312732 -0.169892
v -2.538533 -0.293123 -0.170372
v 3.103447 -0.021823 0.015109
v 3.112822 -0.008373 0.003949
v 3.094808 -0.007248 0.025418
v 3.104182 0.006203 0.014258
v 3.088254 -0.021812 0.002361
v 3.097629 -0.008361 -0.008800
v 3.079615 -0.007237 0.012670
v 3.088989 0.006214 0.001509
v -0.917650 -0.168494 -0.108569
v -0.927553 -0.151344 -0.107503
v -0.900598 -0.158534 -0.110407
v -0.910501 -0.141383 -0.109340
v -0.915526 -0.168494 -0.088850
v -0.925429 -0.151343 -0.087784
v -0.898474 -0.158534 -0.090688
v -0.908377 -0.141383 -0.089621
v -2.782840 -0.361313 -0.169487
v -2.777447 -0.347113 -0.156735
v -2.777310 -0.375159 -0.156407
v -2.771919 -0.360958 -0.143655
v -2.801107 -0.361312 -0.161764
v -2.795715 -0.347112 -0.149012
v -2.795578 -0.375158 -0.148684
v -2.790186 -0.360957 -0.135932
v -3.541483 -0.653971 -0.082348
v -3.538685 -0.640681 -0.096802
v -3.538961 -0.668693 -0.095396
v -3.536163 -0.655403 -0.109850
v -3.522011 -0.653973 -0.078581
v -3.519213 -0.640684 -0.093035
v -3.519489 -0.668695 -0.091629
v -3.516691 -0.655406 -0.106083
v 1.042216 -0.047284 -0.285570
v 1.048955 -0.028816 -0.288189
v 1.025002 -0.040055 -0.278879
v 1.031741 -0.021586 -0.281498
v 1.035031 -0.047284 -0.304056
v 1.041770 -0.028815 -0.306675
v 1.017817 -0.040055 -0.297365
v 1.024556 -0.021586 -0.299984
v -0.108711 -0.045942 -0.184580
v -0.110389 -0.026183 -0.184228
v -0.128048 -0.047657 -0.180517
v -0.129726 -0.027898 -0.180165
v -0.112790 -0.045942 -0.203990
v -0.114468 -0.026183 -0.203637
v -0.132127 -0.047657 -0.199926
v -0.133805 -0.027898 -0.199574
v 1.222901 -0.051631 -0.269492
v 1.232036 -0.034054 -0.270462
v 1.205422 -0.042445 -0.267635
v 1.214557 -0.024868 -0.268605
v 1.220806 -0.051631 -0.289214
v 1.229941 -0.034054 -0.290184
v 1.203327 -0.042445 -0.287358
v 1.212462 -0.024867 -0.288328
v 1.237723 -0.024148 -0.299235
v 1.244607 -0.006092 -0.303700
v 1.222575 -0.015942 -0.289409
v 1.229459 0.002114 -0.293874
v 1.226929 -0.024147 -0.315874
v 1.233814 -0.006091 -0.320339
v 1.211781 -0.015942 -0.306048
v 1.218666 0.002114 -0.310513
v 0.817849 -0.025583 -0.262856
v 0.817316 -0.005758 -0.262693
v 0.836811 -0.025026 -0.268642
v 0.836278 -0.005200 -0.268480
v 0.823638 -0.025582 -0.243886
v 0.823105 -0.005757 -0.243724
v 0.842600 -0.025025 -0.249673
v 0.842067 -0.005200 -0.249511
v -3.513149 -0.655014 -0.049401
v -3.520416 -0.636598 -0.050579
v -3.531329 -0.662375 -0.052346
v -3.538595 -0.643959 -0.053523
v -3.509978 -0.655015 -0.068979
v -3.517245 -0.636598 -0.070156
v -3.528157 -0.662376 -0.071924
v -3.535424 -0.643959 -0.073101
v -1.253123 -0.216775 -0.105449
v -1.266151 -0.201921 -0.107181
v -1.238399 -0.203633 -0.103490
v -1.251427 -0.188779 -0.105223
v -1.255738 -0.216775 -0.085789
v -1.268766 -0.201921 -0.087521
v -1.241014 -0.203633 -0.083830
v -1.254042 -0.188779 -0.085563
v -2.645955 -0.343086 -0.192748
v -2.643973 -0.323373 -0.193665
v -2.663843 -0.340902 -0.184465
v -2.661861 -0.321189 -0.185382
v -2.654289 -0.343085 -0.210745
v -2.652307 -0.323373 -0.211662
v -2.672177 -0.340902 -0.202462
v -2.670195 -0.321189 -0.203379
v -3.065611 -0.491111 -0.110627
v -3.053186 -0.475657 -0.110275
v -3.081060 -0.478681 -0.111064
v -3.068634 -0.463226 -0.110712
v -3.065050 -0.491111 -0.130452
v -3.052625 -0.475657 -0.130100
v -3.080498 -0.478681 -0.130889
v -3.068073 -0.463227 -0.130538
v 1.837293 -0.020466 -0.267000
v 1.843001 -0.001507 -0.265846
v 1.855875 -0.026290 -0.263244
v 1.861584 -0.007331 -0.262089
v 1.833362 -0.020466 -0.247561
v 1.839071 -0.001507 -0.246406
v 1.851945 -0.026290 -0.243804
v 1.857654 -0.007331 -0.242650
v -0.756272 -0.115614 -0.093882
v -0.756305 -0.095781 -0.093871
v -0.737381 -0.115579 -0.099922
v -0.737414 -0.095746 -0.099911
v -0.750232 -0.115614 -0.074991
v -0.750265 -0.095781 -0.074980
v -0.731341 -0.115579 -0.081031
v -0.731374 -0.095746 -0.081020
v -3.404257 -0.609572 -0.096359
v -3.402663 -0.595589 -0.110333
v -3.402673 -0.623637 -0.110252
v -3.401079 -0.609654 -0.124227
v -3.384551 -0.609573 -0.094113
v -3.382958 -0.595590 -0.108087
v -3.382968 -0.623638 -0.108006
v -3.381374 -0.609655 -0.121980
v -3.592262 -0.669438 -0.084871
v -3.583949 -0.660625 -0.100573
v -3.588139 -0.687206 -0.092660
v -3.579826 -0.678392 -0.108363
v -3.574734 -0.669439 -0.075591
v -3.566420 -0.660626 -0.091293
v -3.570611 -0.687207 -0.083381
v -3.562297 -0.678393 -0.099083
v 2.209829 -0.034149 -0.229047
v 2.216760 -0.015639 -0.227405
v 2.227841 -0.041272 -0.224780
v 2.234772 -0.022762 -0.223138
v 2.205258 -0.034149 -0.209747
v 2.212188 -0.015639 -0.208106
v 2.223269 -0.041272 -0.205481
v 2.230200 -0.022762 -0.203839
v 1.651194 -0.064698 -0.263083
v 1.662168 -0.050855 -0.272101
v 1.640500 -0.050494 -0.254295
v 1.651473 -0.036652 -0.263312
v 1.638602 -0.064697 -0.278406
v 1.649576 -0.050855 -0.287424
v 1.627908 -0.050494 -0.269618
v 1.638882 -0.036652 -0.278635
v 1.102080 -0.027114 -0.317581
v 1.098603 -0.022490 -0.298610
v 1.102915 -0.007827 -0.322129
v 1.099438 -0.003203 -0.303159
v 1.121588 -0.027115 -0.314005
v 1.118111 -0.022491 -0.295035
v 1.122423 -0.007828 -0.318553
v 1.118946 -0.003204 -0.299583
v -3.612819 -0.697333 -0.084797
v -3.611624 -0.682376 -0.097766
v -3.614189 -0.684309 -0.069902
v -3.612994 -0.669352 -0.082872
v -3.632568 -0.697333 -0.086614
v -3.631374 -0.682375 -0.099583
v -3.633938 -0.684308 -0.071720
v -3.632744 -0.669351 -0.084689
v -1.226522 -0.164848 -0.078194
v -1.236400 -0.147712 -0.079654
v -1.243474 -0.174833 -0.080700
v -1.253352 -0.157697 -0.082160
v -1.223622 -0.164848 -0.097814
v -1.233499 -0.147712 -0.099274
v -1.240574 -0.174833 -0.100320
v -1.250451 -0.157697 -0.101780
v 0.362903 -0.006210 -0.227840
v 0.378515 -0.003249 -0.215973
v 0.365261 -0.025821 -0.226050
v 0.380873 -0.022860 -0.214182
v 0.350901 -0.006211 -0.212051
v 0.366514 -0.003251 -0.200183
v 0.353259 -0.025822 -0.210260
v 0.368872 -0.022861 -0.198393
v -0.067885 -0.060441 -0.184485
v -0.076113 -0.042452 -0.183058
v -0.050160 -0.052090 -0.187559
v -0.058389 -0.034101 -0.186132
v -0.064496 -0.060442 -0.164944
v -0.072724 -0.042452 -0.163517
v -0.046771 -0.052090 -0.168018
v -0.055000 -0.034101 -0.166591
v 2.174451 -0.050307 -0.173710
v 2.176567 -0.030603 -0.172911
v 2.156019 -0.048045 -0.180674
v 2.158135 -0.028341 -0.179875
v 2.181461 -0.050307 -0.192264
v 2.183577 -0.030604 -0.191465
v 2.163028 -0.048045 -0.199227
v 2.165144 -0.028342 -0.198428
v -3.828693 -0.736632 -0.068411
v -3.833719 -0.717481 -0.067268
v -3.810019 -0.731478 -0.072659
v -3.815045 -0.712327 -0.071516
v -3.824294 -0.736632 -0.049072
v -3.829320 -0.717481 -0.047929
v -3.805620 -0.731478 -0.053320
v -3.810646 -0.712326 -0.052177
v -3.459030 -0.661008 -0.096114
v -3.462515 -0.641525 -0.094829
v -3.477311 -0.664721 -0.089377
v -3.480795 -0.645239 -0.088092
v -3.465889 -0.661007 -0.114723
v -3.469373 -0.641525 -0.113439
v -3.484169 -0.664721 -0.107987
v -3.487653 -0.645238 -0.106702
v 2.587614 -0.066090 -0.120159
v 2.587355 -0.046473 -0.117249
v 2.589345 -0.063169 -0.139699
v 2.589086 -0.043552 -0.136789
v 2.607370 -0.066089 -0.118409
v 2.607111 -0.046473 -0.115499
v 2.609101 -0.063168 -0.137949
v 2.608842 -0.043551 -0.135039
v -3.021027 -0.499534 -0.127727
v -3.023593 -0.486913 -0.142809
v -3.018912 -0.484235 -0.115284
v -3.021477 -0.471614 -0.130366
v -3.040580 -0.499535 -0.124402
v -3.043145 -0.486913 -0.139484
v -3.038464 -0.484236 -0.111959
v -3.041029 -0.471614 -0.127041
v -3.405498 -0.620063 -0.064928
v -3.394819 -0.607386 -0.075818
v -3.414283 -0.604811 -0.055787
v -3.403603 -0.592134 -0.066677
v -3.419716 -0.619965 -0.078755
v -3.409037 -0.607288 -0.089645
v -3.428501 -0.604713 -0.069614
v -3.417821 -0.592035 -0.080504
v -2.264155 -0.284718 -0.199809
v -2.266474 -0.265119 -0.201778
v -2.249219 -0.281676 -0.187119
v -2.251538 -0.262077 -0.189089
v -2.276997 -0.284718 -0.184694
v -2.279315 -0.265119 -0.186663
v -2.262061 -0.281676 -0.172005
v -2.264379 -0.262078 -0.173974
v 1.345080 -0.053807 -0.286458
v 1.346232 -0.034514 -0.282009
v 1.340238 -0.049211 -0.305134
v 1.341391 -0.029917 -0.300685
v 1.364278 -0.053806 -0.291435
v 1.365431 -0.034513 -0.286986
v 1.359437 -0.049210 -0.310111
v 1.360590 -0.029917 -0.305662
v 1.196705 -0.020835 -0.276621
v 1.190954 -0.002134 -0.273370
v 1.212984 -0.014228 -0.285824
v 1.207233 0.004473 -0.282573
v 1.206466 -0.020835 -0.259356
v 1.200714 -0.002134 -0.256105
v 1.222745 -0.014228 -0.268559
v 1.216993 0.004473 -0.265308
v 0.542157 0.008790 -0.260831
v 0.539315 0.025372 -0.250328
v 0.537826 -0.002091 -0.244825
v 0.534985 0.014491 -0.234322
v 0.523012 0.008790 -0.266011
v 0.520171 0.025372 -0.255508
v 0.518682 -0.002091 -0.250005
v 0.515840 0.014491 -0.239502
v 1.484964 -0.032484 -0.317847
v 1.492611 -0.019072 -0.305398
v 1.491984 -0.047095 -0.306420
v 1.499631 -0.033683 -0.293970
v 1.468064 -0.032484 -0.307467
v 1.475712 -0.019073 -0.295017
v 1.475084 -0.047095 -0.296039
v 1.482731 -0.033683 -0.283589
v 0.741254 -0.037283 -0.264777
v 0.732221 -0.019659 -0.263711
v 0.758757 -0.028187 -0.266842
v 0.749723 -0.010563 -0.265776
v 0.743578 -0.037283 -0.245080
v 0.734545 -0.019659 -0.244014
v 0.761081 -0.028187 -0.247146
v 0.752048 -0.010563 -0.246080
v -0.335033 -0.050618 -0.158370
v -0.339600 -0.031447 -0.156141
v -0.352262 -0.055700 -0.149961
v -0.356828 -0.036528 -0.147732
v -0.343732 -0.050618 -0.176193
v -0.348299 -0.031447 -0.173964
v -0.360961 -0.055699 -0.167785
v -0.365527 -0.036528 -0.165556
v -3.291134 -0.582685 -0.125964
v -3.296027 -0.564535 -0.119641
v -3.302243 -0.590681 -0.111611
v -3.307136 -0.572531 -0.105288
v -3.306818 -0.582685 -0.138103
v -3.311711 -0.564535 -0.131780
v -3.317927 -0.590680 -0.123750
v -3.322820 -0.572530 -0.117427
v 1.597633 -0.055988 -0.289052
v 1.596634 -0.037264 -0.282587
v 1.594775 -0.062529 -0.270548
v 1.593775 -0.043806 -0.264083
v 1.578033 -0.055988 -0.292080
v 1.577033 -0.037265 -0.285615
v 1.575174 -0.062530 -0.273576
v 1.574175 -0.043807 -0.267111
v -2.334625 -0.263164 -0.143965
v -2.341324 -0.244733 -0.146926
v -2.351483 -0.270488 -0.151416
v -2.358182 -0.252057 -0.154377
v -2.326607 -0.263165 -0.162106
v -2.333306 -0.244733 -0.165067
v -2.343466 -0.270488 -0.169557
v -2.350164 -0.252057 -0.172518
v -1.937781 -0.260928 -0.115083
v -1.938343 -0.241103 -0.115237
v -1.956903 -0.261511 -0.120313
v -1.957465 -0.241686 -0.120467
v -1.932548 -0.260928 -0.134213
v -1.933110 -0.241103 -0.134367
v -1.951670 -0.261511 -0.139444
v -1.952232 -0.241686 -0.139598
v 2.073511 -0.023812 -0.235061
v 2.072545 -0.004562 -0.230386
v 2.069618 -0.028586 -0.216209
v 2.068652 -0.009336 -0.211534
v 2.054088 -0.023813 -0.239073
v 2.053122 -0.004563 -0.234397
v 2.050195 -0.028587 -0.220221
v 2.049229 -0.009337 -0.215545
v 0.232637 -0.028525 -0.241880
v 0.230686 -0.016778 -0.226020
v 0.231201 -0.044505 -0.230222
v 0.229251 -0.032758 -0.214361
v 0.212952 -0.028523 -0.244302
v 0.211002 -0.016777 -0.228442
v 0.211517 -0.044504 -0.232644
v 0.209566 -0.032757 -0.216783
v -2.121958 -0.257983 -0.191604
v -2.122483 -0.238158 -0.191806
v -2.103463 -0.257421 -0.184464
v -2.103988 -0.237596 -0.184666
v -2.129101 -0.257983 -0.173101
v -2.129625 -0.238158 -0.173304
v -2.110606 -0.257421 -0.165962
v -2.111130 -0.237596 -0.166164
v -2.116431 -0.258370 -0.127508
v -2.118367 -0.250210 -0.145480
v -2.117306 -0.276447 -0.135620
v -2.119243 -0.268287 -0.153593
v -2.096712 -0.258371 -0.129633
v -2.098649 -0.250211 -0.147605
v -2.097588 -0.276448 -0.137745
v -2.099524 -0.268288 -0.155718
v -3.196162 -0.542230 -0.127823
v -3.184952 -0.531570 -0.140235
v -3.203306 -0.525506 -0.119911
v -3.192097 -0.514845 -0.132323
v -3.210881 -0.542230 -0.141116
v -3.199672 -0.531569 -0.153528
v -3.218026 -0.525506 -0.133203
v -3.206817 -0.514845 -0.145615
v -1.581357 -0.242407 -0.141312
v -1.588061 -0.224049 -0.144687
v -1.564959 -0.234901 -0.133058
v -1.571664 -0.216543 -0.136432
v -1.590274 -0.242407 -0.123597
v -1.596979 -0.224049 -0.126972
v -1.573877 -0.234901 -0.115343
v -1.580582 -0.216543 -0.118717
v 0.156205 -0.041968 -0.213708
v 0.159910 -0.022500 -0.214499
v 0.137166 -0.038179 -0.209644
v 0.140871 -0.018711 -0.210435
v 0.152065 -0.041968 -0.233104
v 0.155770 -0.022500 -0.233895
v 0.133026 -0.038179 -0.229040
v 0.136731 -0.018711 -0.229831
v -2.334491 -0.285156 -0.140165
v -2.333820 -0.265337 -0.139815
v -2.352066 -0.284398 -0.149325
v -2.351394 -0.264580 -0.148975
v -2.325324 -0.285156 -0.157752
v -2.324653 -0.265337 -0.157402
v -2.342899 -0.284399 -0.166912
v -2.342227 -0.264580 -0.166563
v -1.103884 -0.147899 -0.078202
v -1.113866 -0.130806 -0.079442
v -1.120847 -0.157958 -0.080308
v -1.130829 -0.140865 -0.081548
v -1.101440 -0.147899 -0.097884
v -1.111422 -0.130806 -0.099124
v -1.118403 -0.157958 -0.099990
v -1.128385 -0.140865 -0.101230
v 1.712172 -0.049349 -0.238975
v 1.709626 -0.036622 -0.253971
v 1.710039 -0.064560 -0.251521
v 1.707493 -0.051834 -0.266518
v 1.731725 -0.049351 -0.242296
v 1.729179 -0.036624 -0.257293
v 1.729592 -0.064562 -0.254842
v 1.727046 -0.051836 -0.269839
v -3.368593 -0.635141 -0.107746
v -3.367352 -0.615356 -0.108349
v -3.386384 -0.633762 -0.099090
v -3.385144 -0.613977 -0.099693
v -3.377270 -0.635141 -0.125580
v -3.376029 -0.615356 -0.126183
v -3.395061 -0.633762 -0.116924
v -3.393821 -0.613977 -0.117527
v 0.314867 0.009513 -0.225637
v 0.310914 0.018918 -0.208630
v 0.312738 -0.007948 -0.216477
v 0.308785 0.001457 -0.199469
v 0.295549 0.009513 -0.230127
v 0.291596 0.018918 -0.213119
v 0.293420 -0.007948 -0.220966
v 0.289467 0.001457 -0.203958
v -2.273665 -0.257019 -0.174520
v -2.270744 -0.240302 -0.184784
v -2.278238 -0.246348 -0.158440
v -2.275318 -0.229630 -0.168705
v -2.292741 -0.257018 -0.179946
v -2.289821 -0.240301 -0.190210
v -2.297314 -0.246347 -0.163867
v -2.294394 -0.229629 -0.174131
v 1.075573 -0.009544 -0.294861
v 1.069104 0.009159 -0.293547
v 1.057245 -0.016144 -0.291139
v 1.050776 0.002558 -0.289825
v 1.071626 -0.009543 -0.314297
v 1.065157 0.009159 -0.312983
v 1.053297 -0.016144 -0.310575
v 1.046829 0.002558 -0.309261
v 1.845220 -0.034775 -0.285004
v 1.848212 -0.015227 -0.283498
v 1.862683 -0.038124 -0.276219
v 1.865675 -0.018576 -0.274714
v 1.836307 -0.034776 -0.267286
v 1.839299 -0.015227 -0.265781
v 1.853770 -0.038125 -0.258501
v 1.856762 -0.018576 -0.256996
v 0.772156 0.000874 -0.275131
v 0.775657 0.020386 -0.275742
v 0.791378 -0.002680 -0.278487
v 0.794879 0.016832 -0.279099
v 0.775568 0.000874 -0.255593
v 0.779069 0.020386 -0.256205
v 0.794789 -0.002680 -0.258950
v 0.798290 0.016832 -0.259561
v 1.351755 -0.050415 -0.281507
v 1.348108 -0.030923 -0.281868
v 1.332358 -0.054079 -0.283425
v 1.328711 -0.034588 -0.283785
v 1.353706 -0.050415 -0.301244
v 1.350059 -0.030923 -0.301605
v 1.334309 -0.054079 -0.303162
v 1.330662 -0.034588 -0.303522
v -2.559909 -0.325173 -0.167581
v -2.565049 -0.306079 -0.166047
v -2.541612 -0.319808 -0.173042
v -2.546753 -0.300715 -0.171508
v -2.554236 -0.325173 -0.148577
v -2.559377 -0.306079 -0.147043
v -2.535940 -0.319808 -0.154038
v -2.541081 -0.300714 -0.152504
v -3.468122 -0.631679 -0.072953
v -3.480942 -0.616582 -0.071913
v -3.483170 -0.644541 -0.071732
v -3.495989 -0.629444 -0.070692
v -3.469726 -0.631679 -0.092721
v -3.482545 -0.616582 -0.091681
v -3.484773 -0.644541 -0.091500
v -3.497593 -0.629444 -0.090461
v -0.723058 -0.095466 -0.118542
v -0.733353 -0.078963 -0.114668
v -0.738504 -0.106466 -0.112731
v -0.748799 -0.089963 -0.108858
v -0.730041 -0.095465 -0.137105
v -0.740337 -0.078962 -0.133231
v -0.745487 -0.106465 -0.131294
v -0.755783 -0.089962 -0.127421
v 2.435672 -0.041304 -0.164992
v 2.428165 -0.024489 -0.172357
v 2.423641 -0.051821 -0.176739
v 2.416134 -0.035006 -0.184105
v 2.449538 -0.041326 -0.179173
v 2.442030 -0.024511 -0.186538
v 2.437507 -0.051843 -0.190920
v 2.430000 -0.035028 -0.198286
v -1.855153 -0.231886 -0.106365
v -1.858948 -0.212463 -0.107671
v -1.873520 -0.235900 -0.112682
v -1.877315 -0.216477 -0.113988
v -1.848702 -0.231886 -0.125120
v -1.852498 -0.212464 -0.126426
v -1.867069 -0.235900 -0.131437
v -1.870865 -0.216477 -0.132743
v -2.758783 -0.387326 -0.200517
v -2.766600 -0.369200 -0.202439
v -2.741180 -0.379276 -0.196191
v -2.748998 -0.361150 -0.198112
v -2.763516 -0.387326 -0.181258
v -2.771333 -0.369200 -0.183179
v -2.745914 -0.379277 -0.176931
v -2.753731 -0.361151 -0.178852
v 1.792717 -0.050875 -0.284028
v 1.790893 -0.042066 -0.266353
v 1.793619 -0.033105 -0.292791
v 1.791794 -0.024296 -0.275116
v 1.812446 -0.050872 -0.281993
v 1.810621 -0.042063 -0.264317
v 1.813347 -0.033103 -0.290756
v 1.811523 -0.024294 -0.273080
v -1.278210 -0.219419 -0.106903
v -1.289135 -0.202894 -0.107861
v -1.261748 -0.208451 -0.105461
v -1.272674 -0.191926 -0.106418
v -1.279941 -0.219419 -0.087146
v -1.290867 -0.202894 -0.088103
v -1.263479 -0.208451 -0.085704
v -1.274405 -0.191926 -0.086661
v -1.930517 -0.227230 -0.139546
v -1.930300 -0.207608 -0.142423
v -1.929051 -0.230115 -0.159113
v -1.928834 -0.210493 -0.161990
v -1.910740 -0.227232 -0.138063
v -1.910523 -0.207609 -0.140940
v -1.909273 -0.230117 -0.157630
v -1.909056 -0.210494 -0.160507
v 0.951507 -0.016419 -0.255668
v 0.951304 0.003229 -0.258364
v 0.950035 -0.019123 -0.275261
v 0.949832 0.000525 -0.277957
v 0.971285 -0.016418 -0.257154
v 0.971081 0.003230 -0.259850
v 0.969813 -0.019122 -0.276747
v 0.969609 0.000526 -0.279443
v 2.717138 -0.034077 -0.055540
v 2.706143 -0.017615 -0.056743
v 2.700774 -0.045138 -0.057332
v 2.689778 -0.028676 -0.058535
v 2.719296 -0.034076 -0.075255
v 2.708301 -0.017614 -0.076458
v 2.702932 -0.045137 -0.077047
v 2.691937 -0.028675 -0.078250
v -2.229108 -0.274353 -0.139044
v -2.227571 -0.254584 -0.139441
v -2.248249 -0.272766 -0.134099
v -2.246712 -0.252996 -0.134496
v -2.234070 -0.274353 -0.158247
v -2.232533 -0.254584 -0.158644
v -2.253211 -0.272766 -0.153301
v -2.251673 -0.252996 -0.153698
v -3.731213 -0.731093 -0.065636
v -3.736611 -0.712118 -0.067678
v -3.713467 -0.725322 -0.058920
v -3.718864 -0.706347 -0.060962
v -3.738233 -0.731093 -0.047086
v -3.743630 -0.712118 -0.049129
v -3.720486 -0.725322 -0.040370
v -3.725883 -0.706347 -0.042413
v 1.448529 -0.016156 -0.307292
v 1.453369 0.003021 -0.305825
v 1.466883 -0.021214 -0.301731
v 1.471723 -0.002036 -0.300265
v 1.442779 -0.016156 -0.288311
v 1.447619 0.003021 -0.286844
v 1.461132 -0.021214 -0.282750
v 1.465972 -0.002037 -0.281284
v -2.811368 -0.416299 -0.182326
v -2.823644 -0.400721 -0.182385
v -2.795791 -0.404024 -0.182251
v -2.808066 -0.388446 -0.182310
v -2.811464 -0.416299 -0.162493
v -2.823739 -0.400721 -0.162552
v -2.795886 -0.404024 -0.162418
v -2.808162 -0.388446 -0.162477
v -3.450282 -0.628386 -0.101371
v -3.440310 -0.622419 -0.117443
v -3.447137 -0.647300 -0.106442
v -3.437164 -0.641333 -0.122513
v -3.433429 -0.628387 -0.090914
v -3.423457 -0.622420 -0.106986
v -3.430284 -0.647301 -0.095985
v -3.420312 -0.641334 -0.112057
v 1.763854 -0.062552 -0.281101
v 1.759091 -0.043300 -0.281243
v 1.783098 -0.057787 -0.280530
v 1.778335 -0.038535 -0.280671
v 1.763265 -0.062552 -0.261277
v 1.758502 -0.043300 -0.261418
v 1.782509 -0.057787 -0.260705
v 1.777746 -0.038535 -0.260847
v -1.344455 -0.225205 -0.106852
v -1.350948 -0.206465 -0.106949
v -1.325717 -0.218712 -0.106573
v -1.332209 -0.199972 -0.106670
v -1.344751 -0.225205 -0.087021
v -1.351243 -0.206465 -0.087118
v -1.326013 -0.218712 -0.086742
v -1.332505 -0.199972 -0.086839
v -0.595265 -0.107559 -0.109907
v -0.604463 -0.090022 -0.108816
v -0.577850 -0.098297 -0.111975
v -0.587048 -0.080759 -0.110883
v -0.592928 -0.107559 -0.090213
v -0.602125 -0.090022 -0.089121
v -0.575512 -0.098297 -0.092280
v -0.584710 -0.080759 -0.091188
v -3.012793 -0.474398 -0.136003
v -3.012124 -0.454635 -0.134473
v -3.004871 -0.476067 -0.117897
v -3.004202 -0.456304 -0.116368
v -3.030962 -0.474398 -0.128053
v -3.030294 -0.454636 -0.126523
v -3.023041 -0.476068 -0.109947
v -3.022372 -0.456305 -0.108418
v -1.659674 -0.254564 -0.105474
v -1.653841 -0.235608 -0.105473
v -1.678630 -0.248731 -0.105478
v -1.672797 -0.229775 -0.105477
v -1.659671 -0.254564 -0.125307
v -1.653837 -0.235609 -0.125306
v -1.678626 -0.248731 -0.125311
v -1.672793 -0.229775 -0.125310
v -0.960755 -0.167825 -0.091741
v -0.968136 -0.149546 -0.089557
v -0.943228 -0.160127 -0.096930
v -0.950609 -0.141849 -0.094745
v -0.955125 -0.167824 -0.072724
v -0.962506 -0.149546 -0.070539
v -0.937598 -0.160127 -0.077913
v -0.944979 -0.141848 -0.075728
v -2.866814 -0.376881 -0.163327
v -2.851034 -0.365432 -0.166970
v -2.855659 -0.393076 -0.165903
v -2.839879 -0.381628 -0.169546
v -2.862352 -0.376881 -0.144002
v -2.846572 -0.365433 -0.147646
v -2.851197 -0.393076 -0.146578
v -2.835417 -0.381628 -0.150221
v -3.524200 -0.687185 -0.101847
v -3.529485 -0.668074 -0.101401
v -3.505157 -0.681881 -0.103457
v -3.510442 -0.662770 -0.103010
v -3.522529 -0.687185 -0.082085
v -3.527814 -0.668074 -0.081638
v -3.503486 -0.681881 -0.083694
v -3.508771 -0.662770 -0.083248
v 0.132955 -0.035706 -0.226764
v 0.131359 -0.017652 -0.234816
v 0.136470 -0.027497 -0.209055
v 0.134874 -0.009443 -0.217108
v 0.113501 -0.035704 -0.222903
v 0.111905 -0.017650 -0.230956
v 0.117016 -0.027495 -0.205195
v 0.115420 -0.009441 -0.213247
v 0.702570 -0.025695 -0.255198
v 0.713687 -0.010474 -0.261369
v 0.715879 -0.038410 -0.262585
v 0.726995 -0.023188 -0.268756
v 0.712196 -0.025695 -0.237857
v 0.723312 -0.010473 -0.244029
v 0.725505 -0.038409 -0.245245
v 0.736621 -0.023188 -0.251416
v -0.380500 -0.047531 -0.146343
v -0.387608 -0.029224 -0.143570
v -0.397555 -0.055161 -0.139689
v -0.404663 -0.036854 -0.136916
v -0.387708 -0.047531 -0.164820
v -0.394816 -0.029224 -0.162047
v -0.404764 -0.055160 -0.158166
v -0.411871 -0.036853 -0.155393
v -2.546875 -0.291205 -0.155281
v -2.561701 -0.278046 -0.155908
v -2.560022 -0.306043 -0.155837
v -2.574848 -0.292884 -0.156464
v -2.546037 -0.291205 -0.175096
v -2.560863 -0.278046 -0.175724
v -2.559184 -0.306044 -0.175652
v -2.574010 -0.292885 -0.176280
v 0.451840 -0.041456 -0.237375
v 0.457560 -0.022468 -0.237626
v 0.432870 -0.035731 -0.236541
v 0.438590 -0.016742 -0.236792
v 0.450969 -0.041456 -0.257189
v 0.456689 -0.022468 -0.257440
v 0.431999 -0.035731 -0.256355
v 0.437719 -0.016742 -0.256606
v -2.775338 -0.370093 -0.184854
v -2.775513 -0.350287 -0.185889
v -2.778656 -0.371142 -0.204379
v -2.778831 -0.351337 -0.205414
v -2.755785 -0.370093 -0.188176
v -2.755960 -0.350288 -0.189211
v -2.759103 -0.371143 -0.207701
v -2.759278 -0.351338 -0.208736
v 2.901891 -0.047652 0.001070
v 2.902936 -0.027875 0.002129
v 2.888002 -0.046164 -0.013010
v 2.889047 -0.026387 -0.011951
v 2.916010 -0.047652 -0.012858
v 2.917055 -0.027875 -0.011800
v 2.902121 -0.046165 -0.026938
v 2.903166 -0.026388 -0.025879
v -3.393095 -0.647946 -0.083051
v -3.407240 -0.638022 -0.073314
v -3.384920 -0.630774 -0.088678
v -3.399065 -0.620850 -0.078941
v -3.381850 -0.647946 -0.066714
v -3.395994 -0.638022 -0.056977
v -3.373675 -0.630774 -0.072341
v -3.387820 -0.620850 -0.062604
v 2.388186 -0.037929 -0.197931
v 2.395194 -0.019563 -0.195296
v 2.405377 -0.045415 -0.191468
v 2.412385 -0.027050 -0.188833
v 2.381206 -0.037929 -0.179367
v 2.388214 -0.019563 -0.176732
v 2.398397 -0.045415 -0.172903
v 2.405405 -0.027050 -0.170269
v -2.358911 -0.296716 -0.202912
v -2.366666 -0.278562 -0.204818
v -2.341281 -0.288729 -0.198579
v -2.349037 -0.270575 -0.200485
v -2.363644 -0.296716 -0.183652
v -2.371400 -0.278562 -0.185558
v -2.346014 -0.288730 -0.179319
v -2.353770 -0.270576 -0.181225
v -2.601666 -0.330019 -0.160622
v -2.592586 -0.316136 -0.171492
v -2.592765 -0.344182 -0.171276
v -2.583685 -0.330299 -0.182147
v -2.586444 -0.330018 -0.147907
v -2.577365 -0.316135 -0.158777
v -2.577543 -0.344182 -0.158562
v -2.568464 -0.330298 -0.169432
v 0.724547 -0.021766 -0.256094
v 0.722086 -0.002102 -0.255312
v 0.743287 -0.019183 -0.262051
v 0.740826 0.000481 -0.261269
v 0.730556 -0.021765 -0.237193
v 0.728094 -0.002101 -0.236411
v 0.749296 -0.019183 -0.243150
v 0.746834 0.000481 -0.242368
v -2.325206 -0.297203 -0.197243
v -2.331552 -0.278473 -0.198749
v -2.306983 -0.290681 -0.192917
v -2.313329 -0.271951 -0.194424
v -2.329787 -0.297203 -0.177946
v -2.336133 -0.278473 -0.179452
v -2.311563 -0.290681 -0.173620
v -2.317909 -0.271951 -0.175127
v -2.461936 -0.297663 -0.145177
v -2.459809 -0.277975 -0.144078
v -2.479424 -0.295269 -0.154219
v -2.477298 -0.275581 -0.153120
v -2.452827 -0.297663 -0.162795
v -2.450700 -0.277975 -0.161696
v -2.470316 -0.295270 -0.171837
v -2.468189 -0.275581 -0.170738
v -2.929236 -0.463360 -0.164717
v -2.942838 -0.448948 -0.163939
v -2.914847 -0.449736 -0.165540
v -2.928450 -0.435323 -0.164762
v -2.928103 -0.463360 -0.144916
v -2.941705 -0.448948 -0.144138
v -2.913714 -0.449736 -0.145740
v -2.927316 -0.435323 -0.144961
v -0.544163 -0.072148 -0.134623
v -0.549908 -0.053450 -0.131347
v -0.560405 -0.078761 -0.125361
v -0.566150 -0.060064 -0.122084
v -0.553988 -0.072147 -0.151852
v -0.559733 -0.053449 -0.148575
v -0.570230 -0.078761 -0.142589
v -0.575976 -0.060063 -0.139312
v -1.986385 -0.253071 -0.178032
v -1.985754 -0.243751 -0.160537
v -1.986048 -0.270578 -0.168718
v -1.985417 -0.261258 -0.151223
v -2.006205 -0.253072 -0.177317
v -2.005574 -0.243752 -0.159822
v -2.005868 -0.270579 -0.168003
v -2.005238 -0.261259 -0.150508
v -2.563526 -0.299075 -0.150987
v -2.580096 -0.288179 -0.151254
v -2.574420 -0.315647 -0.151162
v -2.590990 -0.304751 -0.151429
v -2.563207 -0.299076 -0.170818
v -2.579777 -0.288179 -0.171084
v -2.574102 -0.315647 -0.170993
v -2.590672 -0.304751 -0.171259
v -2.010905 -0.255872 -0.117084
v -2.012526 -0.236114 -0.117696
v -2.029387 -0.257604 -0.124066
v -2.031008 -0.237847 -0.124679
v -2.003896 -0.255872 -0.135637
v -2.005516 -0.236115 -0.136249
v -2.022378 -0.257605 -0.142619
v -2.023998 -0.237847 -0.143232
v -0.349166 -0.046529 -0.153441
v -0.356602 -0.028398 -0.150387
v -0.365939 -0.054567 -0.146555
v -0.373375 -0.036437 -0.143502
v -0.356699 -0.046528 -0.171788
v -0.364135 -0.028398 -0.168735
v -0.373471 -0.054567 -0.164902
v -0.380907 -0.036436 -0.161849
v 0.013754 -0.041892 -0.201862
v 0.011855 -0.022171 -0.200957
v -0.004051 -0.043995 -0.193380
v -0.005949 -0.024274 -0.192475
v 0.005223 -0.041892 -0.219767
v 0.003325 -0.022171 -0.218862
v -0.012581 -0.043995 -0.211285
v -0.014479 -0.024274 -0.210380
v 3.076925 -0.012092 0.022276
v 3.070512 0.006313 0.018608
v 3.060949 -0.019480 0.013137
v 3.054536 -0.001074 0.009469
v 3.086773 -0.012092 0.005061
v 3.080360 0.006314 0.001392
v 3.070796 -0.019480 -0.004079
v 3.064384 -0.001074 -0.007747
v -1.568075 -0.226391 -0.081711
v -1.567114 -0.206583 -0.081476
v -1.587313 -0.225401 -0.086429
v -1.586352 -0.205593 -0.086193
v -1.563351 -0.226391 -0.100973
v -1.562390 -0.206583 -0.100738
v -1.582590 -0.225401 -0.105691
v -1.581628 -0.205593 -0.105456
v -0.856826 -0.149224 -0.092568
v -0.863000 -0.130538 -0.090108
v -0.839468 -0.142578 -0.099487
v -0.845642 -0.123892 -0.097027
v -0.849483 -0.149224 -0.074145
v -0.855657 -0.130537 -0.071684
v -0.832124 -0.142578 -0.081064
v -0.838298 -0.123891 -0.078603
v -2.154866 -0.264898 -0.194823
v -2.155906 -0.245099 -0.195341
v -2.137147 -0.263736 -0.185989
v -2.138187 -0.243937 -0.186507
v -2.163715 -0.264899 -0.177073
v -2.164755 -0.245100 -0.177591
v -2.145996 -0.263736 -0.168240
v -2.147036 -0.243937 -0.168758
v -2.005126 -0.261128 -0.174555
v -2.007095 -0.252033 -0.157040
v -2.004111 -0.243503 -0.183592
v -2.006080 -0.234408 -0.166078
v -1.985417 -0.261126 -0.172339
v -1.987386 -0.252032 -0.154825
v -1.984402 -0.243501 -0.181377
v -1.986371 -0.234407 -0.163862
v -2.108075 -0.237783 -0.178513
v -2.100941 -0.219278 -0.178372
v -2.089574 -0.244919 -0.178150
v -2.082440 -0.226414 -0.178010
v -2.108464 -0.237783 -0.158683
v -2.101330 -0.219278 -0.158543
v -2.089963 -0.244919 -0.158321
v -2.082829 -0.226414 -0.158180
v -1.428421 -0.229980 -0.120722
v -1.427014 -0.211662 -0.113251
v -1.425026 -0.237582 -0.102722
v -1.423619 -0.219264 -0.095250
v -1.447911 -0.229982 -0.117048
v -1.446504 -0.211664 -0.109576
v -1.444516 -0.237585 -0.099047
v -1.443109 -0.219266 -0.091576
v 0.139708 -0.015996 -0.194142
v 0.142414 0.003621 -0.195243
v 0.157879 -0.018916 -0.201536
v 0.160584 0.000701 -0.202637
v 0.147183 -0.015995 -0.175772
v 0.149889 0.003621 -0.176873
v 0.165354 -0.018916 -0.183165
v 0.168059 0.000701 -0.184266
v -0.332891 -0.078519 -0.153103
v -0.329306 -0.059069 -0.154579
v -0.350876 -0.074642 -0.145696
v -0.347291 -0.055192 -0.147172
v -0.340443 -0.078519 -0.171441
v -0.336858 -0.059068 -0.172918
v -0.358428 -0.074642 -0.164035
v -0.354843 -0.055191 -0.165511
v -2.506911 -0.286227 -0.163363
v -2.496548 -0.275877 -0.149990
v -2.513253 -0.269309 -0.171543
v -2.502890 -0.258958 -0.158170
v -2.491235 -0.286225 -0.175512
v -2.480872 -0.275874 -0.162139
v -2.497577 -0.269306 -0.183692
v -2.487214 -0.258956 -0.170319
v -3.714431 -0.686774 -0.056781
v -3.701691 -0.671623 -0.055555
v -3.699350 -0.699573 -0.055330
v -3.686610 -0.684422 -0.054104
v -3.716330 -0.686774 -0.037039
v -3.703591 -0.671623 -0.035813
v -3.701249 -0.699572 -0.035588
v -3.688509 -0.684421 -0.034363
v -3.053638 -0.512608 -0.163734
v -3.064057 -0.496359 -0.168293
v -3.038753 -0.501236 -0.157219
v -3.049171 -0.484987 -0.161778
v -3.061590 -0.512608 -0.145564
v -3.072008 -0.496359 -0.150123
v -3.046704 -0.501236 -0.139050
v -3.057122 -0.484987 -0.143609
v -0.287780 -0.056675 -0.139018
v -0.290537 -0.037050 -0.138232
v -0.268908 -0.053807 -0.144403
v -0.271666 -0.034182 -0.143617
v -0.282337 -0.056675 -0.119947
v -0.285095 -0.037050 -0.119160
v -0.263466 -0.053807 -0.125332
v -0.266224 -0.034182 -0.124545
v -1.456107 -0.214902 -0.074512
v -1.460790 -0.195657 -0.075554
v -1.474892 -0.219699 -0.078690
v -1.479575 -0.200454 -0.079732
v -1.451801 -0.214902 -0.093873
v -1.456484 -0.195657 -0.094914
v -1.470587 -0.219699 -0.098050
v -1.475269 -0.200455 -0.099092
v -3.771007 -0.702159 -0.042335
v -3.759353 -0.697675 -0.026926
v -3.773712 -0.682840 -0.045912
v -3.762058 -0.678356 -0.030503
v -3.755188 -0.702159 -0.054299
v -3.743535 -0.697675 -0.038890
v -3.757893 -0.682839 -0.057875
v -3.746240 -0.678355 -0.042466
v -0.542827 -0.062360 -0.118123
v -0.553392 -0.046012 -0.114318
v -0.558208 -0.073589 -0.112585
v -0.568773 -0.057241 -0.108780
v -0.549546 -0.062360 -0.136783
v -0.560111 -0.046012 -0.132979
v -0.564927 -0.073589 -0.131245
v -0.575492 -0.057241 -0.127440
v -2.527133 -0.328995 -0.173982
v -2.539621 -0.317780 -0.163418
v -2.518570 -0.312638 -0.181226
v -2.531059 -0.301423 -0.170662
v -2.514323 -0.328995 -0.158841
v -2.526811 -0.317779 -0.148276
v -2.505761 -0.312637 -0.166085
v -2.518249 -0.301422 -0.155520
v 0.785770 -0.000187 -0.269527
v 0.781982 0.018830 -0.273692
v 0.772974 -0.005817 -0.283595
v 0.769186 0.013200 -0.287760
v 0.800442 -0.000187 -0.282872
v 0.796654 0.018830 -0.287037
v 0.787646 -0.005818 -0.296940
v 0.783858 0.013199 -0.301105
v 1.356518 -0.051854 -0.300146
v 1.359461 -0.032636 -0.296227
v 1.368062 -0.056754 -0.284781
v 1.371005 -0.037536 -0.280863
v 1.340661 -0.051854 -0.288232
v 1.343605 -0.032636 -0.284314
v 1.352206 -0.056755 -0.272868
v 1.355149 -0.037537 -0.268949
v -3.469110 -0.639820 -0.079345
v -3.464753 -0.625393 -0.066453
v -3.464494 -0.653429 -0.065675
v -3.460137 -0.639001 -0.052784
v -3.487900 -0.639818 -0.072997
v -3.483543 -0.625390 -0.060105
v -3.483284 -0.653426 -0.059328
v -3.478927 -0.638999 -0.046436
v 2.161299 -0.036081 -0.193917
v 2.162317 -0.024419 -0.177908
v 2.160562 -0.020039 -0.205556
v 2.161580 -0.008377 -0.189547
v 2.181093 -0.036083 -0.195174
v 2.182111 -0.024421 -0.179165
v 2.180355 -0.020041 -0.206813
v 2.181373 -0.008379 -0.190804
v -3.485883 -0.670275 -0.091767
v -3.489383 -0.650779 -0.090754
v -3.504611 -0.673918 -0.086348
v -3.508110 -0.654422 -0.085335
v -3.491396 -0.670275 -0.110818
v -3.494895 -0.650779 -0.109805
v -3.510123 -0.673918 -0.105400
v -3.513623 -0.654422 -0.104387
v 3.063767 -0.051959 0.024323
v 3.066064 -0.032521 0.021120
v 3.075092 -0.055899 0.008525
v 3.077389 -0.036461 0.005322
v 3.079887 -0.051959 0.035878
v 3.082184 -0.032522 0.032675
v 3.091211 -0.055900 0.020079
v 3.093508 -0.036462 0.016877
v -3.061961 -0.475209 -0.156793
v -3.072401 -0.460936 -0.147814
v -3.072783 -0.488979 -0.147486
v -3.083224 -0.474706 -0.138508
v -3.074892 -0.475209 -0.171830
v -3.085333 -0.460935 -0.162852
v -3.085715 -0.488979 -0.162524
v -3.096155 -0.474706 -0.153545
v 2.441863 -0.032204 -0.155757
v 2.447877 -0.013323 -0.154930
v 2.423158 -0.026133 -0.158329
v 2.429172 -0.007252 -0.157502
v 2.444564 -0.032204 -0.175405
v 2.450579 -0.013323 -0.174578
v 2.425859 -0.026133 -0.177977
v 2.431874 -0.007252 -0.177150
v -2.894264 -0.415767 -0.177761
v -2.902800 -0.398468 -0.173152
v -2.909486 -0.425468 -0.169544
v -2.918022 -0.408169 -0.164935
v -2.903686 -0.415767 -0.195214
v -2.912222 -0.398468 -0.190605
v -2.918908 -0.425467 -0.186996
v -2.927444 -0.408169 -0.182387
v 0.220073 -0.032463 -0.205011
v 0.214929 -0.013426 -0.202893
v 0.237675 -0.026900 -0.212262
v 0.232532 -0.007863 -0.210144
v 0.227627 -0.032462 -0.186673
v 0.222484 -0.013425 -0.184555
v 0.245229 -0.026900 -0.193924
v 0.240086 -0.007863 -0.191806
v -0.501331 -0.073934 -0.140179
v -0.505685 -0.054654 -0.138541
v -0.519376 -0.078586 -0.133390
v -0.523730 -0.059306 -0.131751
v -0.508316 -0.073934 -0.158742
v -0.512670 -0.054654 -0.157103
v -0.526361 -0.078586 -0.151952
v -0.530714 -0.059306 -0.150314
v -1.086286 -0.152197 -0.102493
v -1.092437 -0.133396 -0.101059
v -1.104596 -0.158513 -0.098226
v -1.110747 -0.139713 -0.096792
v -1.090787 -0.152197 -0.121808
v -1.096938 -0.133396 -0.120375
v -1.109097 -0.158513 -0.117541
v -1.115248 -0.139712 -0.116108
v -1.076416 -0.158024 -0.065173
v -1.082324 -0.139137 -0.066488
v -1.094852 -0.164076 -0.069274
v -1.100760 -0.145189 -0.070589
v -1.072109 -0.158024 -0.084533
v -1.078017 -0.139137 -0.085847
v -1.090545 -0.164077 -0.088634
v -1.096454 -0.145190 -0.089949
v -1.026947 -0.135886 -0.081745
v -1.038015 -0.119429 -0.081550
v -1.043401 -0.146955 -0.081455
v -1.054469 -0.130498 -0.081260
v -1.027297 -0.135886 -0.101575
v -1.038364 -0.119429 -0.101380
v -1.043751 -0.146955 -0.101285
v -1.054818 -0.130498 -0.101090
v -1.572798 -0.241470 -0.110887
v -1.577813 -0.222463 -0.113522
v -1.555973 -0.235804 -0.102045
v -1.560988 -0.216797 -0.104680
v -1.582024 -0.241470 -0.093330
v -1.587039 -0.222463 -0.095966
v -1.565199 -0.235804 -0.084488
v -1.570214 -0.216797 -0.087124
v -1.985662 -0.258226 -0.115706
v -1.987270 -0.238469 -0.116345
v -2.004026 -0.259956 -0.122995
v -2.005634 -0.240199 -0.123634
v -1.978345 -0.258226 -0.134140
v -1.979953 -0.238469 -0.134779
v -1.996709 -0.259956 -0.141429
v -1.998317 -0.240199 -0.142068
v -1.478919 -0.225403 -0.077141
v -1.471728 -0.207289 -0.073460
v -1.495042 -0.217325 -0.085395
v -1.487852 -0.199211 -0.081714
v -1.469881 -0.225403 -0.094795
v -1.462690 -0.207290 -0.091114
v -1.486004 -0.217325 -0.103049
v -1.478813 -0.199212 -0.099368
v -1.586718 -0.210775 -0.103358
v -1.585625 -0.197163 -0.088976
v -1.587749 -0.196352 -0.116932
v -1.586655 -0.182739 -0.102550
v -1.566942 -0.210777 -0.104861
v -1.565849 -0.197164 -0.090479
v -1.567973 -0.196353 -0.118435
v -1.566879 -0.182740 -0.104052
v -2.756854 -0.374359 -0.187087
v -2.751227 -0.359363 -0.198784
v -2.763353 -0.361380 -0.173573
v -2.757727 -0.346383 -0.185270
v -2.774727 -0.374359 -0.195684
v -2.769101 -0.359362 -0.207380
v -2.781226 -0.361379 -0.182169
v -2.775600 -0.346383 -0.193866
v -2.741981 -0.340670 -0.166027
v -2.754273 -0.325116 -0.165429
v -2.757516 -0.352976 -0.165271
v -2.769808 -0.337423 -0.164673
v -2.742945 -0.340670 -0.185837
v -2.755237 -0.325116 -0.185239
v -2.758480 -0.352976 -0.185081
v -2.770772 -0.337423 -0.184483
v 0.043609 -0.015768 -0.200572
v 0.047464 0.001029 -0.210390
v 0.037470 -0.005220 -0.184938
v 0.041325 0.011576 -0.194755
v 0.025148 -0.015767 -0.207821
v 0.029003 0.001029 -0.217638
v 0.019009 -0.005220 -0.192187
v 0.022864 0.011576 -0.202004
v -1.488678 -0.206856 -0.078610
v -1.487987 -0.187038 -0.078264
v -1.506405 -0.206083 -0.087472
v -1.505713 -0.186265 -0.087126
v -1.479810 -0.206857 -0.096349
v -1.479118 -0.187039 -0.096004
v -1.497536 -0.206083 -0.105211
v -1.496844 -0.186265 -0.104866
v -0.241232 -0.048255 -0.145265
v -0.242219 -0.028448 -0.145026
v -0.221985 -0.047240 -0.149940
v -0.222971 -0.027433 -0.149701
v -0.236551 -0.048255 -0.125993
v -0.237538 -0.028448 -0.125753
v -0.217303 -0.047240 -0.130668
v -0.218290 -0.027433 -0.130428
v -0.457477 -0.076974 -0.115092
v -0.457784 -0.057145 -0.114870
v -0.441444 -0.076595 -0.126760
v -0.441750 -0.056766 -0.126537
v -0.445807 -0.076974 -0.099056
v -0.446114 -0.057144 -0.098833
v -0.429774 -0.076595 -0.110724
v -0.430080 -0.056766 -0.110501
v 0.163747 -0.036279 -0.186732
v 0.161420 -0.020603 -0.198657
v 0.160750 -0.048429 -0.202119
v 0.158423 -0.032753 -0.214044
v 0.183214 -0.036276 -0.190527
v 0.180887 -0.020600 -0.202452
v 0.180217 -0.048426 -0.205913
v 0.177890 -0.032750 -0.217838
v 1.811700 -0.041538 -0.287726
v 1.811674 -0.032614 -0.270014
v 1.811689 -0.059250 -0.278802
v 1.811664 -0.050326 -0.261090
v 1.791866 -0.041541 -0.287754
v 1.791841 -0.032616 -0.270042
v 1.791856 -0.059253 -0.278830
v 1.791830 -0.050328 -0.261118
v 0.854529 -0.033383 -0.267646
v 0.852070 -0.013715 -0.266953
v 0.873460 -0.030829 -0.272979
v 0.871001 -0.011161 -0.272287
v 0.859908 -0.033383 -0.248556
v 0.857449 -0.013715 -0.247863
v 0.878838 -0.030829 -0.253890
v 0.876379 -0.011161 -0.253197
v -3.771424 -0.697099 -0.053179
v -3.773889 -0.677456 -0.051986
v -3.753741 -0.694361 -0.061733
v -3.756206 -0.674718 -0.060541
v -3.762787 -0.697099 -0.035325
v -3.765252 -0.677456 -0.034133
v -3.745104 -0.694361 -0.043879
v -3.747569 -0.674718 -0.042687
v 2.382518 -0.064186 -0.139700
v 2.383064 -0.044428 -0.138063
v 2.376271 -0.062460 -0.158444
v 2.376817 -0.042702 -0.156807
v 2.401334 -0.064186 -0.145970
v 2.401880 -0.044428 -0.144333
v 2.395087 -0.062461 -0.164714
v 2.395633 -0.042703 -0.163077
v -1.669400 -0.218589 -0.134216
v -1.673578 -0.205346 -0.148376
v -1.665653 -0.203826 -0.121513
v -1.669831 -0.190582 -0.135673
v -1.688422 -0.218590 -0.128604
v -1.692600 -0.205346 -0.142763
v -1.684675 -0.203827 -0.115901
v -1.688853 -0.190583 -0.130061
v -0.870466 -0.115838 -0.108743
v -0.867949 -0.101965 -0.122692
v -0.868005 -0.130011 -0.122396
v -0.865487 -0.116138 -0.136345
v -0.850948 -0.115839 -0.105223
v -0.848431 -0.101966 -0.119171
v -0.848487 -0.130013 -0.118875
v -0.845969 -0.116140 -0.132824
v -0.046246 -0.018309 -0.175547
v -0.044415 0.001423 -0.176337
v -0.028127 -0.020303 -0.183363
v -0.026296 -0.000571 -0.184153
v -0.038390 -0.018309 -0.157336
v -0.036559 0.001424 -0.158126
v -0.020272 -0.020303 -0.165152
v -0.018441 -0.000571 -0.165942
v 1.578285 -0.056827 -0.292891
v 1.575491 -0.037290 -0.290934
v 1.594287 -0.053416 -0.304100
v 1.591493 -0.033879 -0.302144
v 1.589664 -0.056827 -0.276647
v 1.586870 -0.037289 -0.274690
v 1.605666 -0.053416 -0.287856
v 1.602872 -0.033878 -0.285900
v 0.218117 -0.020822 -0.203157
v 0.215130 -0.001262 -0.201810
v 0.235947 -0.017545 -0.211202
v 0.232960 0.002015 -0.209855
v 0.226274 -0.020822 -0.185079
v 0.223287 -0.001261 -0.183732
v 0.244104 -0.017545 -0.193124
v 0.241117 0.002016 -0.191777
v -2.331538 -0.278219 -0.205446
v -2.331840 -0.258388 -0.205537
v -2.312547 -0.277905 -0.199738
v -2.312848 -0.258074 -0.199828
v -2.337247 -0.278219 -0.186453
v -2.337548 -0.258389 -0.186543
v -2.318256 -0.277905 -0.180744
v -2.318557 -0.258074 -0.180835
v -1.466914 -0.204990 -0.079387
v -1.462281 -0.185873 -0.076856
v -1.483690 -0.199711 -0.088555
v -1.479057 -0.180593 -0.086023
v -1.457403 -0.204991 -0.096791
v -1.452770 -0.185873 -0.094260
v -1.474180 -0.199711 -0.105959
v -1.469546 -0.180594 -0.103428
v 0.274023 -0.016820 -0.208773
v 0.273081 0.002984 -0.208225
v 0.291135 -0.015729 -0.218739
v 0.290193 0.004074 -0.218191
v 0.284004 -0.016819 -0.191635
v 0.283062 0.002984 -0.191086
v 0.301116 -0.015729 -0.201601
v 0.300174 0.004074 -0.201052
v 0.133861 -0.008940 -0.215955
v 0.133328 0.010129 -0.221381
v 0.135732 -0.003488 -0.196978
v 0.135198 0.015581 -0.202403
v 0.114123 -0.008938 -0.214010
v 0.113590 0.010131 -0.219435
v 0.115994 -0.003487 -0.195033
v 0.115461 0.015582 -0.200458
v 2.059328 -0.030429 -0.214100
v 2.063484 -0.017059 -0.200054
v 2.063004 -0.045078 -0.201245
v 2.067160 -0.031707 -0.187198
v 2.040287 -0.030339 -0.208552
v 2.044443 -0.016969 -0.194506
v 2.043963 -0.044987 -0.195697
v 2.048119 -0.031617 -0.181650
v -2.758783 -0.387326 -0.200517
v -2.766600 -0.369200 -0.202439
v -2.741180 -0.379276 -0.196191
v -2.748998 -0.361150 -0.198112
v -2.763516 -0.387326 -0.181258
v -2.771333 -0.369200 -0.183179
v -2.745914 -0.379277 -0.176931
v -2.753731 -0.361151 -0.178852
v -0.039611 -0.035025 -0.168473
v -0.043879 -0.015830 -0.165885
v -0.023199 -0.030033 -0.178427
v -0.027467 -0.010838 -0.175839
v -0.029327 -0.035024 -0.151515
v -0.033595 -0.015829 -0.148927
v -0.012914 -0.030033 -0.161469
v -0.017182 -0.010838 -0.158881
v -3.470347 -0.674627 -0.107802
v -3.478265 -0.656467 -0.108723
v -3.452308 -0.666656 -0.105704
v -3.460226 -0.648495 -0.106625
v -3.472638 -0.674628 -0.088102
v -3.480556 -0.656467 -0.089023
v -3.454599 -0.666656 -0.086004
v -3.462517 -0.648495 -0.086925
v -0.850639 -0.120667 -0.109336
v -0.847230 -0.106469 -0.122758
v -0.854132 -0.106820 -0.095574
v -0.850723 -0.092621 -0.108996
v -0.869862 -0.120666 -0.114217
v -0.866453 -0.106468 -0.127638
v -0.873355 -0.106819 -0.100455
v -0.869946 -0.092620 -0.113876
v 0.133636 -0.028645 -0.233362
v 0.134876 -0.018728 -0.216232
v 0.134349 -0.045821 -0.223471
v 0.135589 -0.035904 -0.206340
v 0.113854 -0.028643 -0.231932
v 0.115094 -0.018726 -0.214801
v 0.114568 -0.045819 -0.222041
v 0.115808 -0.035902 -0.204910
v -3.203820 -0.567115 -0.107372
v -3.212318 -0.549794 -0.102776
v -3.188585 -0.557453 -0.115612
v -3.197083 -0.540132 -0.111016
v -3.194386 -0.567114 -0.089927
v -3.202883 -0.549793 -0.085331
v -3.179150 -0.557453 -0.098167
v -3.187648 -0.540132 -0.093571
v 1.464619 -0.010693 -0.297408
v 1.471575 0.007314 -0.292860
v 1.479691 -0.019005 -0.287553
v 1.486647 -0.000997 -0.283005
v 1.453765 -0.010694 -0.280808
v 1.460721 0.007314 -0.276260
v 1.468837 -0.019005 -0.270954
v 1.475793 -0.000997 -0.266405
v -3.120159 -0.500421 -0.106206
v -3.117339 -0.485614 -0.119097
v -3.116996 -0.513616 -0.120671
v -3.114176 -0.498810 -0.133561
v -3.100784 -0.500422 -0.101969
v -3.097964 -0.485615 -0.114859
v -3.097621 -0.513617 -0.116433
v -3.094801 -0.498811 -0.129324
v 2.857185 -0.026645 -0.012944
v 2.851945 -0.007952 -0.017005
v 2.842411 -0.033274 -0.024396
v 2.837172 -0.014581 -0.028457
v 2.869335 -0.026645 -0.028619
v 2.864096 -0.007953 -0.032680
v 2.854562 -0.033274 -0.040071
v 2.849323 -0.014582 -0.044132
v 2.965121 -0.013496 0.009806
v 2.957393 0.004333 0.005836
v 2.949262 -0.022184 0.001659
v 2.941534 -0.004355 -0.002311
v 2.974183 -0.013496 -0.007836
v 2.966455 0.004333 -0.011806
v 2.958324 -0.022184 -0.015983
v 2.950596 -0.004355 -0.019953
v -3.172687 -0.544701 -0.155677
v -3.160798 -0.529347 -0.151647
v -3.158144 -0.557255 -0.150749
v -3.146255 -0.541900 -0.146720
v -3.179052 -0.544702 -0.136893
v -3.167163 -0.529347 -0.132863
v -3.164509 -0.557255 -0.131965
v -3.152620 -0.541901 -0.127936
v 2.476351 -0.067735 -0.161055
v 2.474334 -0.048010 -0.161539
v 2.495532 -0.065660 -0.156455
v 2.493514 -0.045935 -0.156939
v 2.471726 -0.067735 -0.141768
v 2.469708 -0.048010 -0.142252
v 2.490906 -0.065660 -0.137169
v 2.488889 -0.045935 -0.137652
v -3.186713 -0.524105 -0.125965
v -3.197561 -0.509536 -0.118000
v -3.198457 -0.537562 -0.117342
v -3.209304 -0.522994 -0.109377
v -3.198452 -0.524104 -0.141951
v -3.209299 -0.509536 -0.133986
v -3.210195 -0.537562 -0.133329
v -3.221042 -0.522993 -0.125364
v -0.049947 -0.013180 -0.174969
v -0.048213 0.006337 -0.178042
v -0.040353 -0.016708 -0.191965
v -0.038618 0.002809 -0.195038
v -0.032676 -0.013180 -0.165219
v -0.030941 0.006337 -0.168292
v -0.023082 -0.016708 -0.182215
v -0.021347 0.002809 -0.185288
v 1.912215 -0.044483 -0.277747
v 1.913618 -0.024709 -0.277144
v 1.930384 -0.046010 -0.269943
v 1.931787 -0.026236 -0.269340
v 1.904387 -0.044484 -0.259524
v 1.905790 -0.024709 -0.258922
v 1.922556 -0.046011 -0.251720
v 1.923959 -0.026236 -0.251117
v -2.444330 -0.289980 -0.211736
v -2.436133 -0.272674 -0.206572
v -2.429688 -0.299668 -0.202512
v -2.421490 -0.282363 -0.197347
v -2.454901 -0.289980 -0.194956
v -2.446704 -0.272674 -0.189791
v -2.440259 -0.299669 -0.185731
v -2.432062 -0.282363 -0.180567
v -3.235849 -0.559903 -0.105080
v -3.220124 -0.547817 -0.104955
v -3.223764 -0.575628 -0.104985
v -3.208039 -0.563543 -0.104860
v -3.236006 -0.559903 -0.085247
v -3.220280 -0.547818 -0.085123
v -3.223921 -0.575629 -0.085152
v -3.208196 -0.563543 -0.085028
v 0.456894 0.000784 -0.247566
v 0.452939 0.020178 -0.246303
v 0.438420 -0.003368 -0.241666
v 0.434465 0.016026 -0.240402
v 0.450859 0.000784 -0.266459
v 0.446904 0.020178 -0.265196
v 0.432385 -0.003368 -0.260558
v 0.428430 0.016026 -0.259295
v 2.484876 -0.025245 -0.162248
v 2.489548 -0.006026 -0.160782
v 2.503214 -0.030142 -0.156495
v 2.507886 -0.010923 -0.155029
v 2.478939 -0.025245 -0.143325
v 2.483611 -0.006026 -0.141859
v 2.497276 -0.030142 -0.137572
v 2.501949 -0.010923 -0.136105
v 1.794074 -0.045135 -0.287996
v 1.790636 -0.041078 -0.268889
v 1.794790 -0.025721 -0.291989
v 1.791352 -0.021665 -0.272882
v 1.813594 -0.045132 -0.284485
v 1.810156 -0.041076 -0.265378
v 1.814309 -0.025718 -0.288477
v 1.810872 -0.021662 -0.269370
v -1.058475 -0.182073 -0.122105
v -1.064583 -0.163235 -0.123176
v -1.039919 -0.175871 -0.118851
v -1.046028 -0.157033 -0.119922
v -1.061900 -0.182073 -0.102570
v -1.068009 -0.163235 -0.103641
v -1.043345 -0.175872 -0.099316
v -1.049453 -0.157033 -0.100387
v -2.126507 -0.285127 -0.172731
v -2.136000 -0.268022 -0.175996
v -2.110332 -0.275088 -0.167168
v -2.119825 -0.257983 -0.170433
v -2.132957 -0.285127 -0.153977
v -2.142450 -0.268022 -0.157242
v -2.116782 -0.275088 -0.148414
v -2.126275 -0.257983 -0.151678
v -1.545843 -0.214962 -0.079181
v -1.563454 -0.211118 -0.087453
v -1.549322 -0.234419 -0.080815
v -1.566933 -0.230575 -0.089087
v -1.537411 -0.214962 -0.097132
v -1.555021 -0.211118 -0.105404
v -1.540890 -0.234419 -0.098766
v -1.558501 -0.230576 -0.107038
v 1.956975 -0.046901 -0.204002
v 1.954852 -0.027264 -0.205797
v 1.941979 -0.049681 -0.216681
v 1.939857 -0.030043 -0.218476
v 1.969780 -0.046901 -0.219147
v 1.967658 -0.027264 -0.220942
v 1.954785 -0.049681 -0.231826
v 1.952662 -0.030044 -0.233621
v -2.565933 -0.294074 -0.178692
v -2.577014 -0.278061 -0.174931
v -2.581096 -0.305776 -0.173546
v -2.592177 -0.289763 -0.169786
v -2.572306 -0.294074 -0.197473
v -2.583387 -0.278061 -0.193713
v -2.587469 -0.305776 -0.192328
v -2.598551 -0.289763 -0.188567
v 1.811988 -0.034280 -0.288864
v 1.812343 -0.030117 -0.269476
v 1.812067 -0.053671 -0.284702
v 1.812422 -0.049508 -0.265314
v 1.792158 -0.034282 -0.288500
v 1.792513 -0.030119 -0.269112
v 1.792237 -0.053673 -0.284338
v 1.792592 -0.049510 -0.264950
v -2.479834 -0.290337 -0.198388
v -2.475160 -0.271378 -0.201863
v -2.464621 -0.296161 -0.209702
v -2.459947 -0.277202 -0.213177
v -2.467998 -0.290337 -0.182473
v -2.463324 -0.271378 -0.185949
v -2.452785 -0.296161 -0.193788
v -2.448112 -0.277203 -0.197263
v -3.754449 -0.720840 -0.088076
v -3.746845 -0.706617 -0.076533
v -3.746624 -0.734663 -0.076200
v -3.739019 -0.720440 -0.064657
v -3.771011 -0.720840 -0.077164
v -3.763406 -0.706618 -0.065621
v -3.763185 -0.734663 -0.065288
v -3.755581 -0.720441 -0.053745
v -0.034324 -0.056714 -0.182763
v -0.044652 -0.040105 -0.179469
v -0.018501 -0.045875 -0.187810
v -0.028828 -0.029266 -0.184516
v -0.028298 -0.056714 -0.163868
v -0.038625 -0.040105 -0.160574
v -0.012474 -0.045874 -0.168915
v -0.022801 -0.029266 -0.165621
v -0.444925 -0.079364 -0.163697
v -0.438202 -0.067284 -0.149476
v -0.439762 -0.095094 -0.152776
v -0.433039 -0.083014 -0.138555
v -0.462855 -0.079363 -0.155221
v -0.456132 -0.067284 -0.141000
v -0.457693 -0.095093 -0.144300
v -0.450970 -0.083014 -0.130079
v 2.928519 -0.056284 0.000800
v 2.932329 -0.036996 0.003411
v 2.912608 -0.051665 -0.010103
v 2.916419 -0.032377 -0.007492
v 2.939730 -0.056284 -0.015560
v 2.943541 -0.036996 -0.012950
v 2.923820 -0.051665 -0.026463
v 2.927630 -0.032377 -0.023852
v 2.617292 -0.064205 -0.088732
v 2.618562 -0.044437 -0.087740
v 2.601716 -0.062594 -0.100903
v 2.602985 -0.042826 -0.099911
v 2.629504 -0.064205 -0.104360
v 2.630773 -0.044437 -0.103368
v 2.613928 -0.062594 -0.116531
v 2.615197 -0.042827 -0.115539
v -1.923311 -0.224924 -0.122592
v -1.931278 -0.206891 -0.124756
v -1.940713 -0.233180 -0.127319
v -1.948680 -0.215147 -0.129483
v -1.918112 -0.224924 -0.141731
v -1.926079 -0.206891 -0.143895
v -1.935514 -0.233180 -0.146458
v -1.943481 -0.215147 -0.148622
v -0.112875 -0.022038 -0.168311
v -0.107785 -0.002899 -0.169379
v -0.094144 -0.027238 -0.172242
v -0.089054 -0.008099 -0.173310
v -0.108801 -0.022038 -0.148900
v -0.103711 -0.002898 -0.149969
v -0.090070 -0.027238 -0.152832
v -0.084980 -0.008099 -0.153900
v 1.062160 -0.004393 -0.286201
v 1.070151 0.013748 -0.285573
v 1.080245 -0.012409 -0.284780
v 1.088236 0.005732 -0.284152
v 1.060606 -0.004393 -0.266429
v 1.068597 0.013748 -0.265801
v 1.078692 -0.012409 -0.265008
v 1.086683 0.005732 -0.264380
v -2.521554 -0.283165 -0.172438
v -2.534054 -0.268003 -0.169748
v -2.536377 -0.295951 -0.169249
v -2.548877 -0.280789 -0.166559
v -2.525727 -0.283165 -0.191828
v -2.538226 -0.268003 -0.189138
v -2.540549 -0.295950 -0.188638
v -2.553049 -0.280788 -0.185948
v 2.576508 -0.018948 -0.135231
v 2.587931 -0.002736 -0.135009
v 2.592717 -0.030373 -0.134916
v 2.604140 -0.014161 -0.134694
v 2.576123 -0.018948 -0.115401
v 2.587546 -0.002736 -0.115179
v 2.592332 -0.030373 -0.115087
v 2.603755 -0.014161 -0.114865
v 0.551329 -0.040756 -0.252751
v 0.560897 -0.023429 -0.254018
v 0.534153 -0.031105 -0.250475
v 0.543720 -0.013778 -0.251743
v 0.548724 -0.040756 -0.272412
v 0.558292 -0.023429 -0.273680
v 0.531548 -0.031105 -0.270137
v 0.541116 -0.013778 -0.271404
v 0.390175 -0.037172 -0.241745
v 0.394783 -0.017921 -0.242983
v 0.371583 -0.032400 -0.236751
v 0.376192 -0.013150 -0.237989
v 0.385030 -0.037172 -0.260899
v 0.389638 -0.017921 -0.262137
v 0.366438 -0.032400 -0.255905
v 0.371046 -0.013149 -0.257143
v -2.076293 -0.253706 -0.131805
v -2.066028 -0.247094 -0.147434
v -2.072664 -0.272404 -0.137331
v -2.062399 -0.265793 -0.152960
v -2.059715 -0.253706 -0.120917
v -2.049451 -0.247095 -0.136547
v -2.056086 -0.272405 -0.126444
v -2.045822 -0.265793 -0.142073
v 1.899253 -0.028016 -0.218147
v 1.893570 -0.009103 -0.219981
v 1.881254 -0.033988 -0.223956
v 1.875572 -0.015075 -0.225790
v 1.905345 -0.028016 -0.237021
v 1.899662 -0.009104 -0.238855
v 1.887346 -0.033988 -0.242830
v 1.881664 -0.015075 -0.244665
v 1.643823 -0.019972 -0.273052
v 1.644505 -0.000187 -0.274260
v 1.634094 -0.018585 -0.255825
v 1.634775 0.001200 -0.257033
v 1.626554 -0.019973 -0.282805
v 1.627235 -0.000188 -0.284013
v 1.616825 -0.018586 -0.265578
v 1.617506 0.001199 -0.266786
v 0.533552 -0.011923 -0.245006
v 0.518016 -0.006502 -0.233934
v 0.537967 0.007155 -0.248153
v 0.522430 0.012576 -0.237080
v 0.545062 -0.011923 -0.228855
v 0.529526 -0.006501 -0.217783
v 0.549477 0.007155 -0.232001
v 0.533941 0.012576 -0.220929
v 0.132904 -0.012605 -0.215754
v 0.133238 0.002908 -0.228107
v 0.132487 -0.000248 -0.200247
v 0.132821 0.015265 -0.212599
v 0.113078 -0.012603 -0.216289
v 0.113413 0.002910 -0.228641
v 0.112661 -0.000246 -0.200781
v 0.112995 0.015267 -0.213134
v 2.334842 -0.051476 -0.206377
v 2.335578 -0.039285 -0.190750
v 2.335417 -0.067120 -0.194200
v 2.336153 -0.054929 -0.178573
v 2.315031 -0.051477 -0.205443
v 2.315767 -0.039287 -0.189816
v 2.315606 -0.067121 -0.193266
v 2.316342 -0.054931 -0.177639
v -0.057148 -0.024899 -0.166636
v -0.053166 -0.012508 -0.151670
v -0.060336 -0.009412 -0.178609
v -0.056354 0.002978 -0.163643
v -0.037982 -0.024897 -0.171737
v -0.034000 -0.012507 -0.156771
v -0.041170 -0.009410 -0.183710
v -0.037188 0.002980 -0.168744
v -2.913838 -0.439721 -0.128744
v -2.902371 -0.428911 -0.140786
v -2.921293 -0.423092 -0.120917
v -2.909826 -0.412283 -0.132959
v -2.928200 -0.439722 -0.142422
v -2.916733 -0.428912 -0.154464
v -2.935656 -0.423093 -0.134594
v -2.924189 -0.412284 -0.146636
v -0.907879 -0.151439 -0.130469
v -0.913535 -0.132488 -0.131958
v -0.889553 -0.145591 -0.125641
v -0.895209 -0.126640 -0.127131
v -0.912931 -0.151440 -0.111290
v -0.918587 -0.132488 -0.112780
v -0.894605 -0.145591 -0.106462
v -0.900261 -0.126640 -0.107952
v 1.652865 -0.017726 -0.292125
v 1.654769 0.001388 -0.287186
v 1.659740 -0.023019 -0.274290
v 1.661644 -0.003905 -0.269351
v 1.634359 -0.017726 -0.284991
v 1.636263 0.001388 -0.280052
v 1.641234 -0.023019 -0.267157
v 1.643138 -0.003905 -0.262218
v -3.165837 -0.549316 -0.112938
v -3.175118 -0.532689 -0.107391
v -3.151565 -0.538504 -0.121467
v -3.160846 -0.521877 -0.115921
v -3.155663 -0.549316 -0.095913
v -3.164944 -0.532689 -0.090367
v -3.141391 -0.538503 -0.104442
v -3.150672 -0.521877 -0.098896
v -1.383488 -0.184136 -0.085477
v -1.391994 -0.166225 -0.085911
v -1.401376 -0.192654 -0.086390
v -1.409882 -0.174743 -0.086824
v -1.382477 -0.184137 -0.105285
v -1.390984 -0.166225 -0.105719
v -1.400365 -0.192654 -0.106198
v -1.408871 -0.174743 -0.106632
v -1.467208 -0.201973 -0.093421
v -1.464600 -0.189487 -0.078234
v -1.469320 -0.186563 -0.105727
v -1.466712 -0.174077 -0.090540
v -1.447661 -0.201974 -0.096777
v -1.445053 -0.189488 -0.081590
v -1.449773 -0.186565 -0.109083
v -1.447165 -0.174079 -0.093896
v -1.526652 -0.220915 -0.085925
v -1.526862 -0.201239 -0.083443
v -1.524978 -0.218424 -0.105530
v -1.525188 -0.198748 -0.103048
v -1.506890 -0.220916 -0.084238
v -1.507101 -0.201240 -0.081756
v -1.505217 -0.218426 -0.103843
v -1.505427 -0.198749 -0.101361
v -2.293299 -0.255617 -0.177747
v -2.290458 -0.238924 -0.188073
v -2.288872 -0.266327 -0.193842
v -2.286032 -0.249634 -0.204168
v -2.274176 -0.255618 -0.172487
v -2.271335 -0.238925 -0.182814
v -2.269749 -0.266328 -0.188583
v -2.266909 -0.249635 -0.198909
v 0.414423 0.003709 -0.233805
v 0.409149 0.022817 -0.233174
v 0.395450 -0.001603 -0.231536
v 0.390176 0.017506 -0.230905
v 0.412068 0.003709 -0.253498
v 0.406794 0.022818 -0.252867
v 0.393095 -0.001603 -0.251229
v 0.387820 0.017506 -0.250598
v 2.148188 -0.041065 -0.244195
v 2.148527 -0.021237 -0.243881
v 2.162744 -0.041527 -0.230731
v 2.163082 -0.021699 -0.230417
v 2.134721 -0.041066 -0.229636
v 2.135059 -0.021238 -0.229322
v 2.149276 -0.041527 -0.216172
v 2.149615 -0.021700 -0.215858
v 0.441700 -0.012631 -0.233498
v 0.438345 -0.008476 -0.214398
v 0.442418 0.006761 -0.237591
v 0.439063 0.010917 -0.218491
v 0.461234 -0.012630 -0.230067
v 0.457879 -0.008475 -0.210967
v 0.461952 0.006763 -0.234160
v 0.458597 0.010918 -0.215060
v -0.850221 -0.117767 -0.107752
v -0.848826 -0.100296 -0.117034
v -0.852813 -0.108381 -0.090474
v -0.851419 -0.090910 -0.099756
v -0.869834 -0.117766 -0.110696
v -0.868439 -0.100294 -0.119978
v -0.872427 -0.108380 -0.093418
v -0.871032 -0.090908 -0.102700
v 1.959965 -0.043729 -0.266883
v 1.954683 -0.034883 -0.249936
v 1.957334 -0.061480 -0.258437
v 1.952052 -0.052634 -0.241490
v 1.941030 -0.043730 -0.272784
v 1.935748 -0.034884 -0.255837
v 1.938399 -0.061481 -0.264338
v 1.933117 -0.052635 -0.247391
v -1.636655 -0.209816 -0.091055
v -1.648643 -0.194186 -0.093370
v -1.652001 -0.222025 -0.094018
v -1.663989 -0.206396 -0.096333
v -1.632895 -0.209816 -0.110528
v -1.644883 -0.194186 -0.112843
v -1.648241 -0.222025 -0.113491
v -1.660229 -0.206396 -0.115806
v -0.397429 -0.059586 -0.117839
v -0.385380 -0.056753 -0.133336
v -0.395690 -0.079216 -0.120076
v -0.383641 -0.076383 -0.135572
v -0.381772 -0.059586 -0.105666
v -0.369723 -0.056753 -0.121162
v -0.380033 -0.079216 -0.107902
v -0.367984 -0.076383 -0.123399
v 0.970593 -0.039594 -0.294777
v 0.971140 -0.019774 -0.295250
v 0.955595 -0.038871 -0.281821
v 0.956142 -0.019051 -0.282293
v 0.957628 -0.039594 -0.309786
v 0.958175 -0.019774 -0.310258
v 0.942629 -0.038871 -0.296829
v 0.943177 -0.019051 -0.297301
v -0.975599 -0.134569 -0.074531
v -0.981892 -0.115774 -0.075231
v -0.994278 -0.140902 -0.076608
v -1.000572 -0.122107 -0.077308
v -0.973407 -0.134570 -0.094242
v -0.979701 -0.115775 -0.094942
v -0.992086 -0.140902 -0.096320
v -0.998380 -0.122107 -0.097020
v -1.079059 -0.174720 -0.066760
v -1.068183 -0.159623 -0.073627
v -1.091825 -0.161858 -0.058700
v -1.080949 -0.146761 -0.065567
v -1.089647 -0.174719 -0.083530
v -1.078772 -0.159622 -0.090397
v -1.102413 -0.161858 -0.075470
v -1.091537 -0.146760 -0.082337
v 1.008271 -0.006489 -0.276393
v 1.008716 0.000932 -0.258005
v 1.008452 -0.024882 -0.268974
v 1.008896 -0.017461 -0.250587
v 0.988444 -0.006490 -0.275913
v 0.988889 0.000930 -0.257525
v 0.988624 -0.024883 -0.268494
v 0.989069 -0.017462 -0.250107
v 1.636214 -0.038446 -0.305116
v 1.633317 -0.019022 -0.307885
v 1.650255 -0.034438 -0.291694
v 1.647357 -0.015014 -0.294463
v 1.622509 -0.038446 -0.290780
v 1.619612 -0.019022 -0.293549
v 1.636550 -0.034438 -0.277358
v 1.633653 -0.015014 -0.280127
v 0.802293 -0.009312 -0.287563
v 0.798451 0.000843 -0.304160
v 0.804584 0.007724 -0.277670
v 0.800742 0.017879 -0.294267
v 0.782971 -0.009311 -0.283090
v 0.779129 0.000844 -0.299688
v 0.785262 0.007725 -0.273197
v 0.781420 0.017880 -0.289794
v -1.147861 -0.190395 -0.125899
v -1.151784 -0.171011 -0.127400
v -1.129758 -0.186194 -0.118971
v -1.133681 -0.166811 -0.120472
v -1.154949 -0.190395 -0.107376
v -1.158872 -0.171012 -0.108877
v -1.136846 -0.186194 -0.100448
v -1.140769 -0.166811 -0.101949
v -0.463643 -0.077358 -0.147530
v -0.447038 -0.070831 -0.138870
v -0.469431 -0.058630 -0.150549
v -0.452825 -0.052103 -0.141889
v -0.454472 -0.077359 -0.165115
v -0.437866 -0.070831 -0.156455
v -0.460259 -0.058631 -0.168134
v -0.443654 -0.052103 -0.159474
v 0.940441 -0.039022 -0.281584
v 0.941091 -0.019200 -0.281438
v 0.959786 -0.039688 -0.277260
v 0.960435 -0.019866 -0.277115
v 0.936115 -0.039022 -0.262228
v 0.936765 -0.019200 -0.262083
v 0.955460 -0.039688 -0.257904
v 0.956109 -0.019866 -0.257759
v -1.137141 -0.158040 -0.102749
v -1.144544 -0.139751 -0.100734
v -1.154788 -0.165712 -0.097945
v -1.162190 -0.147423 -0.095930
v -1.142350 -0.158039 -0.121886
v -1.149753 -0.139750 -0.119870
v -1.159997 -0.165712 -0.117082
v -1.167400 -0.147422 -0.115067
v 0.273955 -0.017143 -0.244280
v 0.262995 -0.009769 -0.229486
v 0.269564 -0.035554 -0.238355
v 0.258605 -0.028180 -0.223561
v 0.258018 -0.017143 -0.256086
v 0.247059 -0.009768 -0.241292
v 0.253628 -0.035554 -0.250161
v 0.242669 -0.028179 -0.235367
v 1.878582 -0.050521 -0.215957
v 1.879403 -0.030709 -0.215555
v 1.860794 -0.049607 -0.224681
v 1.861615 -0.029795 -0.224279
v 1.887315 -0.050521 -0.233764
v 1.888136 -0.030709 -0.233362
v 1.869527 -0.049608 -0.242488
v 1.870347 -0.029796 -0.242086
v -0.321897 -0.043161 -0.153455
v -0.327772 -0.024294 -0.151762
v -0.340026 -0.049275 -0.148230
v -0.345901 -0.030408 -0.146537
v -0.327389 -0.043161 -0.172512
v -0.333264 -0.024294 -0.170819
v -0.345519 -0.049275 -0.167287
v -0.351393 -0.030408 -0.165594
v 1.117792 -0.008485 -0.288850
v 1.114727 0.010684 -0.284785
v 1.129331 -0.003394 -0.304156
v 1.126266 0.015774 -0.300092
v 1.133629 -0.008484 -0.276911
v 1.130564 0.010684 -0.272846
v 1.145168 -0.003394 -0.292217
v 1.142103 0.015775 -0.288153
v -0.315369 -0.044885 -0.169265
v -0.301985 -0.043773 -0.183859
v -0.314619 -0.064687 -0.170085
v -0.301235 -0.063575 -0.184679
v -0.300752 -0.044887 -0.155860
v -0.287368 -0.043775 -0.170453
v -0.300002 -0.064689 -0.156680
v -0.286618 -0.063577 -0.171274
v 1.110900 -0.014795 -0.319942
v 1.113155 0.004749 -0.317435
v 1.123969 -0.018167 -0.305410
v 1.126224 0.001377 -0.302903
v 1.096153 -0.014795 -0.306679
v 1.098408 0.004749 -0.304172
v 1.109223 -0.018167 -0.292148
v 1.111478 0.001377 -0.289640
v -2.210231 -0.275005 -0.197391
v -2.213089 -0.255419 -0.198651
v -2.192310 -0.271882 -0.189489
v -2.195168 -0.252296 -0.190749
v -2.218233 -0.275005 -0.179244
v -2.221090 -0.255420 -0.180503
v -2.200312 -0.271882 -0.171342
v -2.203170 -0.252297 -0.172602
v -3.389712 -0.609426 -0.079643
v -3.393667 -0.590058 -0.081250
v -3.407657 -0.613695 -0.086929
v -3.411613 -0.594327 -0.088536
v -3.382250 -0.609427 -0.098019
v -3.386206 -0.590059 -0.099626
v -3.400196 -0.613696 -0.105305
v -3.404151 -0.594328 -0.106912
v -3.036017 -0.504961 -0.164156
v -3.040780 -0.485853 -0.166517
v -3.018896 -0.499645 -0.155672
v -3.023659 -0.480537 -0.158032
v -3.044823 -0.504961 -0.146386
v -3.049586 -0.485854 -0.148746
v -3.027703 -0.499645 -0.137901
v -3.032466 -0.480538 -0.140262
v -0.610372 -0.095466 -0.091539
v -0.607952 -0.078216 -0.101023
v -0.614574 -0.085679 -0.074809
v -0.612155 -0.068429 -0.084293
v -0.629603 -0.095435 -0.096389
v -0.627183 -0.078185 -0.105872
v -0.633806 -0.085647 -0.079659
v -0.631386 -0.068397 -0.089142
v -3.297197 -0.623761 -0.105844
v -3.309493 -0.608371 -0.108145
v -3.282069 -0.611252 -0.103014
v -3.294365 -0.595861 -0.105314
v -3.300845 -0.623761 -0.086350
v -3.313141 -0.608371 -0.088650
v -3.285717 -0.611252 -0.083519
v -3.298013 -0.595861 -0.085820
v 0.191584 -0.027406 -0.225589
v 0.190501 -0.007605 -0.225236
v 0.172755 -0.028545 -0.219465
v 0.171671 -0.008745 -0.219112
v 0.185451 -0.027405 -0.244449
v 0.184367 -0.007605 -0.244097
v 0.166621 -0.028545 -0.238326
v 0.165538 -0.008744 -0.237973
v -0.702334 -0.097033 -0.119556
v -0.701031 -0.080411 -0.130297
v -0.704334 -0.086212 -0.103055
v -0.703031 -0.069591 -0.113797
v -0.722023 -0.097031 -0.121943
v -0.720719 -0.080410 -0.132685
v -0.724023 -0.086211 -0.105443
v -0.722720 -0.069589 -0.116184
v -3.521493 -0.659675 -0.083892
v -3.518411 -0.644053 -0.095716
v -3.525430 -0.647456 -0.068774
v -3.522348 -0.631834 -0.080597
v -3.540686 -0.659672 -0.088892
v -3.537604 -0.644050 -0.100715
v -3.544623 -0.647454 -0.073774
v -3.541541 -0.631831 -0.085597
v -0.802355 -0.146346 -0.125862
v -0.809450 -0.127827 -0.126129
v -0.783850 -0.139246 -0.125164
v -0.790944 -0.120727 -0.125432
v -0.803102 -0.146346 -0.106043
v -0.810197 -0.127827 -0.106310
v -0.784597 -0.139247 -0.105345
v -0.791691 -0.120728 -0.105612
v -1.091694 -0.190862 -0.094793
v -1.101027 -0.173586 -0.097582
v -1.075141 -0.181121 -0.089846
v -1.084475 -0.163845 -0.092635
v -1.097373 -0.190862 -0.075790
v -1.106706 -0.173586 -0.078579
v -1.080820 -0.181121 -0.070843
v -1.090153 -0.163845 -0.073632
v -3.440095 -0.643383 -0.101420
v -3.446586 -0.625058 -0.097492
v -3.455773 -0.650970 -0.091933
v -3.462264 -0.632645 -0.088005
v -3.450363 -0.643383 -0.118388
v -3.456853 -0.625058 -0.114460
v -3.466041 -0.650969 -0.108902
v -3.472531 -0.632645 -0.104974
v 3.060292 -0.018140 0.024342
v 3.062388 -0.014857 0.043789
v 3.060642 -0.037699 0.027606
v 3.062739 -0.034416 0.047053
v 3.040573 -0.018138 0.026467
v 3.042669 -0.014855 0.045914
v 3.040924 -0.037698 0.029731
v 3.043020 -0.034415 0.049178
v 0.377998 -0.030105 -0.225769
v 0.374706 -0.010567 -0.224886
v 0.396869 -0.026696 -0.230830
v 0.393577 -0.007158 -0.229947
v 0.383136 -0.030105 -0.206613
v 0.379844 -0.010567 -0.205730
v 0.402007 -0.026696 -0.211674
v 0.398715 -0.007158 -0.210791
v 0.665550 -0.013926 -0.273792
v 0.669635 0.005479 -0.274124
v 0.646209 -0.009827 -0.272220
v 0.650294 0.009578 -0.272552
v 0.663943 -0.013926 -0.293560
v 0.668029 0.005479 -0.293892
v 0.644602 -0.009827 -0.291988
v 0.648688 0.009578 -0.292320
v -3.412570 -0.664761 -0.106966
v -3.430423 -0.656604 -0.109810
v -3.404515 -0.646683 -0.105683
v -3.422369 -0.638526 -0.108527
v -3.415690 -0.664761 -0.087380
v -3.433543 -0.656604 -0.090223
v -3.407635 -0.646683 -0.086097
v -3.425488 -0.638526 -0.088940
v 1.831747 -0.032282 -0.267920
v 1.828690 -0.024574 -0.285936
v 1.833035 -0.014009 -0.260320
v 1.829978 -0.006300 -0.278336
v 1.812193 -0.032284 -0.264603
v 1.809136 -0.024576 -0.282619
v 1.813481 -0.014011 -0.257003
v 1.810424 -0.006302 -0.275019
v 2.995714 -0.058581 0.012281
v 3.003657 -0.040477 0.013867
v 2.977961 -0.050481 0.008736
v 2.985904 -0.032377 0.010322
v 2.999598 -0.058581 -0.007168
v 3.007541 -0.040477 -0.005582
v 2.981845 -0.050481 -0.010713
v 2.989788 -0.032377 -0.009127
v 0.064783 -0.024289 -0.185452
v 0.069172 -0.004962 -0.186215
v 0.083824 -0.028743 -0.188763
v 0.088213 -0.009417 -0.189526
v 0.068181 -0.024289 -0.165912
v 0.072569 -0.004962 -0.166675
v 0.087221 -0.028743 -0.169223
v 0.091610 -0.009417 -0.169986
v 3.014408 -0.013970 0.028042
v 3.006950 0.004061 0.024491
v 2.998128 -0.022230 0.020291
v 2.990670 -0.004199 0.016740
v 3.022933 -0.013970 0.010135
v 3.015476 0.004061 0.006584
v 3.006653 -0.022230 0.002384
v 2.999195 -0.004199 -0.001167
v 0.284245 -0.021806 -0.236523
v 0.292905 -0.004300 -0.239971
v 0.267980 -0.012485 -0.230048
v 0.276641 0.005021 -0.233496
v 0.276909 -0.021806 -0.254949
v 0.285570 -0.004300 -0.258397
v 0.260644 -0.012485 -0.248474
v 0.269305 0.005021 -0.251922
v -3.042615 -0.496855 -0.127468
v -3.039555 -0.479881 -0.137260
v -3.037552 -0.507114 -0.143669
v -3.034492 -0.490140 -0.153461
v -3.023685 -0.496854 -0.121552
v -3.020625 -0.479881 -0.131344
v -3.018622 -0.507113 -0.137753
v -3.015562 -0.490140 -0.147545
v -3.554805 -0.669008 -0.051469
v -3.543494 -0.656029 -0.041623
v -3.564594 -0.654012 -0.059992
v -3.553283 -0.641032 -0.050146
v -3.541782 -0.669009 -0.066427
v -3.530471 -0.656030 -0.056581
v -3.551571 -0.654013 -0.074951
v -3.540260 -0.641034 -0.065105
v -0.051249 -0.059470 -0.196377
v -0.060526 -0.041950 -0.196960
v -0.033764 -0.050175 -0.195278
v -0.043041 -0.032655 -0.195861
v -0.052494 -0.059470 -0.176583
v -0.061771 -0.041950 -0.177166
v -0.035008 -0.050175 -0.175484
v -0.044285 -0.032655 -0.176067
v -1.144620 -0.199891 -0.115136
v -1.152083 -0.181621 -0.117097
v -1.126949 -0.192175 -0.110492
v -1.134412 -0.173905 -0.112453
v -1.149660 -0.199891 -0.095954
v -1.157123 -0.181621 -0.097915
v -1.131989 -0.192175 -0.091310
v -1.139452 -0.173905 -0.093271
v 2.281158 -0.034616 -0.198318
v 2.282630 -0.021665 -0.213267
v 2.279888 -0.019596 -0.185429
v 2.281359 -0.006644 -0.200378
v 2.261421 -0.034618 -0.200263
v 2.262892 -0.021666 -0.215211
v 2.260150 -0.019597 -0.187374
v 2.261621 -0.006646 -0.202322
v -2.566594 -0.343158 -0.185012
v -2.576396 -0.325927 -0.185601
v -2.549393 -0.333339 -0.183979
v -2.559195 -0.316107 -0.184568
v -2.567782 -0.343159 -0.165215
v -2.577584 -0.325927 -0.165803
v -2.550582 -0.333339 -0.164182
v -2.560384 -0.316107 -0.164770
v -1.895444 -0.255401 -0.167231
v -1.892896 -0.241512 -0.153304
v -1.892943 -0.269559 -0.153569
v -1.890395 -0.255670 -0.139642
v -1.914953 -0.255403 -0.163660
v -1.912405 -0.241514 -0.149733
v -1.912452 -0.269561 -0.149998
v -1.909904 -0.255672 -0.136071
v 1.482702 -0.051685 -0.276545
v 1.495666 -0.037859 -0.282385
v 1.495255 -0.065904 -0.282338
v 1.508220 -0.052078 -0.288179
v 1.490927 -0.051775 -0.258498
v 1.503892 -0.037949 -0.264339
v 1.503481 -0.065994 -0.264292
v 1.516446 -0.052168 -0.270132
v -0.682908 -0.095998 -0.123924
v -0.688363 -0.077076 -0.121569
v -0.700280 -0.101940 -0.116423
v -0.705735 -0.083018 -0.114068
v -0.690771 -0.095998 -0.142133
v -0.696225 -0.077076 -0.139777
v -0.708143 -0.101940 -0.134631
v -0.713597 -0.083017 -0.132276
v 3.026531 -0.053447 0.031329
v 3.031252 -0.034568 0.035157
v 3.011867 -0.047369 0.019439
v 3.016588 -0.028490 0.023266
v 3.039022 -0.053447 0.015924
v 3.043743 -0.034568 0.019751
v 3.024358 -0.047369 0.004033
v 3.029079 -0.028490 0.007861
v -2.798647 -0.366707 -0.153297
v -2.791731 -0.350255 -0.144646
v -2.808918 -0.355632 -0.166150
v -2.802003 -0.339179 -0.157499
v -2.783154 -0.366708 -0.165679
v -2.776238 -0.350255 -0.157028
v -2.793425 -0.355633 -0.178532
v -2.786510 -0.339180 -0.169881
v 1.731018 -0.022560 -0.285122
v 1.734464 -0.003036 -0.284588
v 1.750311 -0.026048 -0.282130
v 1.753757 -0.006523 -0.281596
v 1.727978 -0.022560 -0.265523
v 1.731424 -0.003036 -0.264989
v 1.747272 -0.026048 -0.262531
v 1.750718 -0.006523 -0.261997
v -0.796977 -0.102595 -0.086423
v -0.804833 -0.084485 -0.088337
v -0.814573 -0.110680 -0.090710
v -0.822429 -0.092570 -0.092624
v -0.792283 -0.102595 -0.105692
v -0.800139 -0.084485 -0.107606
v -0.809878 -0.110680 -0.109979
v -0.817734 -0.092570 -0.111893
v -1.491947 -0.216103 -0.141638
v -1.483252 -0.209450 -0.125101
v -1.488850 -0.234787 -0.135750
v -1.480154 -0.228134 -0.119213
v -1.509501 -0.216104 -0.132407
v -1.500806 -0.209451 -0.115870
v -1.506404 -0.234788 -0.126519
v -1.497709 -0.228135 -0.109982
v -1.801310 -0.216309 -0.109533
v -1.816662 -0.203805 -0.108383
v -1.813780 -0.231704 -0.108599
v -1.829131 -0.219200 -0.107449
v -1.802791 -0.216309 -0.129310
v -1.818143 -0.203805 -0.128161
v -1.815261 -0.231704 -0.128376
v -1.830612 -0.219200 -0.127227
v 0.234566 -0.019154 -0.204008
v 0.231733 0.000398 -0.202258
v 0.251199 -0.015824 -0.214286
v 0.248365 0.003728 -0.212536
v 0.244992 -0.019154 -0.187136
v 0.242159 0.000398 -0.185386
v 0.261624 -0.015823 -0.197414
v 0.258791 0.003728 -0.195664
v -3.485852 -0.645066 -0.063470
v -3.479028 -0.628466 -0.055033
v -3.496290 -0.634215 -0.076379
v -3.489466 -0.617614 -0.067942
v -3.470431 -0.645068 -0.075941
v -3.463606 -0.628467 -0.067504
v -3.480869 -0.634216 -0.088850
v -3.474044 -0.617615 -0.080413
v -0.701451 -0.106955 -0.090521
v -0.689764 -0.098922 -0.104386
v -0.696273 -0.125088 -0.096662
v -0.684586 -0.117056 -0.110528
v -0.686287 -0.106954 -0.077739
v -0.674600 -0.098921 -0.091604
v -0.681109 -0.125087 -0.083880
v -0.669422 -0.117055 -0.097745
v -1.648973 -0.254360 -0.104873
v -1.640389 -0.236610 -0.107015
v -1.666195 -0.245513 -0.100576
v -1.657611 -0.227762 -0.102718
v -1.653774 -0.254360 -0.124116
v -1.645190 -0.236610 -0.126258
v -1.670997 -0.245513 -0.119819
v -1.662413 -0.227762 -0.121961
v 1.631341 -0.060525 -0.251241
v 1.640196 -0.042857 -0.249571
v 1.613979 -0.051513 -0.254517
v 1.622834 -0.033846 -0.252847
v 1.635017 -0.060525 -0.270731
v 1.643872 -0.042857 -0.269060
v 1.617656 -0.051514 -0.274006
v 1.626511 -0.033846 -0.272336
v 1.434793 -0.029567 -0.311115
v 1.431763 -0.011434 -0.318555
v 1.441633 -0.021533 -0.294321
v 1.438602 -0.003400 -0.301762
v 1.416425 -0.029567 -0.303634
v 1.413395 -0.011434 -0.311074
v 1.423265 -0.021533 -0.286840
v 1.420235 -0.003400 -0.294281
v 2.298973 -0.043869 -0.216296
v 2.305057 -0.025171 -0.213703
v 2.316175 -0.050482 -0.208966
v 2.322259 -0.031784 -0.206373
v 2.291199 -0.043869 -0.198050
v 2.297282 -0.025171 -0.195457
v 2.308400 -0.050482 -0.190720
v 2.314484 -0.031784 -0.188128
v 1.676412 -0.036056 -0.301055
v 1.675555 -0.016244 -0.301418
v 1.694654 -0.035125 -0.293327
v 1.693797 -0.015314 -0.293690
v 1.668675 -0.036056 -0.282794
v 1.667818 -0.016244 -0.283157
v 1.686916 -0.035125 -0.275065
v 1.686059 -0.015314 -0.275428
v -0.051649 -0.023574 -0.173715
v -0.032544 -0.020619 -0.169285
v -0.048771 -0.043186 -0.173048
v -0.029666 -0.040231 -0.168618
v -0.056129 -0.023575 -0.154394
v -0.037024 -0.020620 -0.149964
v -0.053250 -0.043186 -0.153728
v -0.034146 -0.040232 -0.149298
v -1.706513 -0.239075 -0.107172
v -1.705158 -0.228036 -0.090751
v -1.707418 -0.222598 -0.118174
v -1.706064 -0.211559 -0.101753
v -1.686746 -0.239076 -0.108801
v -1.685392 -0.228037 -0.092380
v -1.687652 -0.222599 -0.119803
v -1.686298 -0.211560 -0.103382
v -1.425657 -0.228996 -0.130182
v -1.431623 -0.210163 -0.131934
v -1.407587 -0.222778 -0.124874
v -1.413553 -0.203945 -0.126626
v -1.431247 -0.228997 -0.111153
v -1.437213 -0.210164 -0.112905
v -1.413177 -0.222778 -0.105845
v -1.419143 -0.203945 -0.107597
v -1.163776 -0.196305 -0.089998
v -1.169202 -0.177272 -0.088700
v -1.145267 -0.190726 -0.094428
v -1.150693 -0.171693 -0.093130
v -1.159160 -0.196304 -0.070710
v -1.164586 -0.177272 -0.069411
v -1.140650 -0.190725 -0.075140
v -1.146076 -0.171693 -0.073841
v 1.815253 -0.035252 -0.282714
v 1.797328 -0.033457 -0.291010
v 1.816882 -0.015500 -0.281960
v 1.798956 -0.013705 -0.290255
v 1.806923 -0.035253 -0.264715
v 1.788998 -0.033458 -0.273011
v 1.808552 -0.015501 -0.263961
v 1.790626 -0.013706 -0.272256
v -3.537188 -0.663432 -0.084166
v -3.544507 -0.645125 -0.082017
v -3.554753 -0.671060 -0.079009
v -3.562073 -0.652753 -0.076860
v -3.542774 -0.663432 -0.103196
v -3.550094 -0.645125 -0.101047
v -3.560340 -0.671060 -0.098039
v -3.567659 -0.652753 -0.095890
v -3.184664 -0.554547 -0.153066
v -3.174137 -0.539648 -0.145285
v -3.172682 -0.567638 -0.144211
v -3.162155 -0.552739 -0.136429
v -3.196452 -0.554548 -0.137117
v -3.185925 -0.539649 -0.129335
v -3.184470 -0.567639 -0.128261
v -3.173944 -0.552740 -0.120480
v 0.750287 -0.007790 -0.285857
v 0.748325 0.011889 -0.284361
v 0.734636 -0.010258 -0.273928
v 0.732673 0.009421 -0.272432
v 0.738265 -0.007790 -0.301631
v 0.736302 0.011889 -0.300135
v 0.722613 -0.010257 -0.289702
v 0.720651 0.009422 -0.288206
v 0.034195 -0.054803 -0.202114
v 0.025102 -0.037747 -0.197669
v 0.049518 -0.044682 -0.209606
v 0.040425 -0.027626 -0.205161
v 0.042906 -0.054803 -0.184297
v 0.033814 -0.037746 -0.179851
v 0.058229 -0.044682 -0.191788
v 0.049137 -0.027626 -0.187343
v 3.044542 -0.023101 -0.007846
v 3.042558 -0.008677 -0.021313
v 3.046644 -0.009489 0.006425
v 3.044660 0.004936 -0.007042
v 3.024921 -0.023101 -0.004955
v 3.022937 -0.008677 -0.018422
v 3.027022 -0.009489 0.009315
v 3.025038 0.004935 -0.004152
v 2.843473 -0.016299 -0.066336
v 2.852371 0.001423 -0.065967
v 2.861179 -0.025204 -0.065602
v 2.870077 -0.007483 -0.065233
v 2.842652 -0.016299 -0.046520
v 2.851549 0.001423 -0.046151
v 2.860358 -0.025204 -0.045786
v 2.869255 -0.007483 -0.045417
v -3.259981 -0.570479 -0.075130
v -3.271976 -0.555486 -0.080098
v -3.273833 -0.583462 -0.080867
v -3.285828 -0.568470 -0.085835
v -3.252392 -0.570479 -0.093454
v -3.264387 -0.555487 -0.098422
v -3.266244 -0.583463 -0.099191
v -3.278239 -0.568470 -0.104159
v 0.174337 -0.041435 -0.215463
v 0.177371 -0.021845 -0.216090
v 0.155153 -0.038337 -0.211497
v 0.158187 -0.018747 -0.212124
v 0.170322 -0.041435 -0.234885
v 0.173355 -0.021845 -0.235513
v 0.151138 -0.038337 -0.230919
v 0.154171 -0.018747 -0.231546
v -3.431931 -0.631452 -0.091834
v -3.428623 -0.615440 -0.103060
v -3.436454 -0.619749 -0.076474
v -3.433146 -0.603737 -0.087700
v -3.450956 -0.631450 -0.097437
v -3.447649 -0.615438 -0.108663
v -3.455479 -0.619747 -0.082077
v -3.452171 -0.603735 -0.093303
v -1.012450 -0.136787 -0.073790
v -1.023388 -0.120279 -0.074894
v -1.028874 -0.147780 -0.075447
v -1.039812 -0.131273 -0.076550
v -1.010460 -0.136787 -0.093523
v -1.021398 -0.120280 -0.094627
v -1.026883 -0.147781 -0.095180
v -1.037822 -0.131273 -0.096283
v 0.774773 -0.007368 -0.262951
v 0.775424 0.012452 -0.263218
v 0.793108 -0.008072 -0.270482
v 0.793758 0.011749 -0.270749
v 0.782309 -0.007368 -0.244605
v 0.782960 0.012453 -0.244873
v 0.800643 -0.008071 -0.252136
v 0.801294 0.011749 -0.252404
v 0.253293 -0.000230 -0.225713
v 0.244201 0.017159 -0.222832
v 0.236717 -0.009768 -0.220461
v 0.227624 0.007621 -0.217579
v 0.247302 -0.000230 -0.244620
v 0.238210 0.017159 -0.241739
v 0.230725 -0.009768 -0.239367
v 0.221633 0.007621 -0.236486
v -2.465391 -0.309042 -0.207681
v -2.465722 -0.289212 -0.207763
v -2.446149 -0.308701 -0.202888
v -2.446480 -0.288871 -0.202970
v -2.470185 -0.309042 -0.188436
v -2.470516 -0.289212 -0.188518
v -2.450943 -0.308701 -0.183643
v -2.451274 -0.288871 -0.183725
v 0.126534 -0.027052 -0.173582
v 0.128219 -0.022723 -0.192863
v 0.126155 -0.007698 -0.169269
v 0.127840 -0.003369 -0.188551
v 0.106776 -0.027054 -0.175308
v 0.108461 -0.022725 -0.194590
v 0.106398 -0.007699 -0.170996
v 0.108082 -0.003370 -0.190278
v 0.745829 -0.042923 -0.266112
v 0.752283 -0.024334 -0.268591
v 0.728476 -0.036009 -0.259446
v 0.734930 -0.017420 -0.261925
v 0.738717 -0.042923 -0.284626
v 0.745171 -0.024334 -0.287105
v 0.721365 -0.036009 -0.277960
v 0.727818 -0.017420 -0.280439
v 0.246270 -0.023347 -0.244645
v 0.254911 -0.018130 -0.227573
v 0.243915 -0.004212 -0.249300
v 0.252556 0.001005 -0.232228
v 0.263966 -0.023347 -0.253602
v 0.272607 -0.018131 -0.236529
v 0.261610 -0.004212 -0.258256
v 0.270252 0.001004 -0.241184
v -1.510627 -0.204979 -0.121186
v -1.513503 -0.185406 -0.119779
v -1.528208 -0.208181 -0.112585
v -1.531085 -0.188608 -0.111177
v -1.519343 -0.204978 -0.139002
v -1.522220 -0.185406 -0.137594
v -1.536925 -0.208181 -0.130400
v -1.539801 -0.188608 -0.128992
v -0.365096 -0.072291 -0.155985
v -0.365843 -0.052475 -0.155606
v -0.382769 -0.073129 -0.147024
v -0.383516 -0.053314 -0.146644
v -0.374065 -0.072290 -0.173674
v -0.374813 -0.052475 -0.173295
v -0.391738 -0.073129 -0.164713
v -0.392486 -0.053314 -0.164333
v 1.620948 -0.019230 -0.275384
v 1.621779 0.000554 -0.276505
v 1.632740 -0.020626 -0.291269
v 1.633571 -0.000842 -0.292391
v 1.636873 -0.019229 -0.263563
v 1.637704 0.000555 -0.264684
v 1.648665 -0.020625 -0.279448
v 1.649496 -0.000841 -0.280569
v 1.312308 -0.020590 -0.264041
v 1.303537 -0.006698 -0.252932
v 1.303763 -0.034745 -0.253088
v 1.294992 -0.020853 -0.241978
v 1.296707 -0.020647 -0.276287
v 1.287936 -0.006755 -0.265177
v 1.288162 -0.034802 -0.265334
v 1.279391 -0.020910 -0.254224
v 0.960247 -0.010429 -0.275557
v 0.961860 0.009337 -0.275809
v 0.979919 -0.012059 -0.277485
v 0.981532 0.007707 -0.277737
v 0.962189 -0.010337 -0.255820
v 0.963802 0.009429 -0.256071
v 0.981861 -0.011966 -0.257747
v 0.983474 0.007800 -0.257999
v -0.748910 -0.134337 -0.094040
v -0.747617 -0.119212 -0.106804
v -0.747379 -0.147166 -0.109087
v -0.746087 -0.132041 -0.121851
v -0.729179 -0.134332 -0.092036
v -0.727886 -0.119207 -0.104800
v -0.727648 -0.147162 -0.107083
v -0.726355 -0.132037 -0.119847
v -1.825003 -0.217990 -0.155096
v -1.813316 -0.201967 -0.155013
v -1.808981 -0.229678 -0.154983
v -1.797293 -0.213655 -0.154900
v -1.825144 -0.217990 -0.135263
v -1.813456 -0.201967 -0.135180
v -1.809121 -0.229679 -0.135150
v -1.797433 -0.213655 -0.135067
v -2.808340 -0.369327 -0.165490
v -2.808405 -0.349637 -0.167868
v -2.807825 -0.366948 -0.145807
v -2.807890 -0.347258 -0.148185
v -2.828166 -0.369330 -0.164971
v -2.828232 -0.349640 -0.167348
v -2.827652 -0.366951 -0.145287
v -2.827717 -0.347261 -0.147665
v -3.401351 -0.629110 -0.082256
v -3.389005 -0.614759 -0.076341
v -3.388408 -0.642800 -0.076057
v -3.376062 -0.628448 -0.070142
v -3.409919 -0.629112 -0.064370
v -3.397574 -0.614761 -0.058455
v -3.396976 -0.642801 -0.058171
v -3.384631 -0.628450 -0.052256
v -3.006931 -0.474270 -0.132722
v -3.010872 -0.455118 -0.129402
v -2.992283 -0.469118 -0.145060
v -2.996224 -0.449965 -0.141741
v -2.994154 -0.474270 -0.117553
v -2.998095 -0.455118 -0.114233
v -2.979506 -0.469117 -0.129891
v -2.983447 -0.449965 -0.126572
v 1.115915 -0.018963 -0.278481
v 1.110770 0.000160 -0.277401
v 1.134582 -0.013706 -0.282637
v 1.129436 0.005418 -0.281557
v 1.120208 -0.018902 -0.259118
v 1.115063 0.000222 -0.258038
v 1.138875 -0.013644 -0.263274
v 1.133729 0.005479 -0.262194
v 1.766260 -0.044542 -0.292708
v 1.765840 -0.024714 -0.292800
v 1.785630 -0.044112 -0.288469
v 1.785210 -0.024284 -0.288561
v 1.762020 -0.044542 -0.273333
v 1.761599 -0.024714 -0.273425
v 1.781390 -0.044112 -0.269094
v 1.780969 -0.024284 -0.269186
v -1.915378 -0.258531 -0.172057
v -1.921166 -0.239735 -0.174614
v -1.898184 -0.252204 -0.164462
v -1.903972 -0.233407 -0.167019
v -1.923392 -0.258532 -0.153915
v -1.929180 -0.239735 -0.156472
v -1.906198 -0.252204 -0.146320
v -1.911986 -0.233408 -0.148877
v 0.123105 -0.042517 -0.196638
v 0.118598 -0.023299 -0.194716
v 0.140783 -0.037617 -0.204177
v 0.136275 -0.018399 -0.202255
v 0.130886 -0.042517 -0.178395
v 0.126378 -0.023299 -0.176472
v 0.148564 -0.037617 -0.185934
v 0.144056 -0.018399 -0.184012
v -0.653097 -0.106273 -0.128337
v -0.654528 -0.086501 -0.127759
v -0.671430 -0.107817 -0.120932
v -0.672862 -0.088044 -0.120353
v -0.660524 -0.106273 -0.146727
v -0.661955 -0.086500 -0.146148
v -0.678858 -0.107817 -0.139321
v -0.680289 -0.088044 -0.138743
v 0.182004 -0.041100 -0.197351
v 0.178803 -0.025454 -0.209112
v 0.186108 -0.028911 -0.182253
v 0.182907 -0.013266 -0.194014
v 0.162866 -0.041103 -0.192146
v 0.159665 -0.025457 -0.203907
v 0.166970 -0.028914 -0.177048
v 0.163769 -0.013268 -0.188809
v 2.931653 -0.034152 0.013111
v 2.930150 -0.014436 0.011574
v 2.917865 -0.036302 -0.000982
v 2.916362 -0.016585 -0.002519
v 2.945830 -0.034152 -0.000759
v 2.944327 -0.014436 -0.002295
v 2.932042 -0.036302 -0.014852
v 2.930539 -0.016586 -0.016389
v -3.628484 -0.689810 -0.075684
v -3.610755 -0.682556 -0.080823
v -3.635452 -0.671351 -0.073665
v -3.617722 -0.664097 -0.078803
v -3.634006 -0.689810 -0.094734
v -3.616276 -0.682556 -0.099872
v -3.640973 -0.671351 -0.092714
v -3.623244 -0.664097 -0.097853
v 2.184621 -0.027956 -0.195826
v 2.178449 -0.016569 -0.180806
v 2.180291 -0.044194 -0.185294
v 2.174119 -0.032807 -0.170274
v 2.166277 -0.027954 -0.203365
v 2.160105 -0.016567 -0.188345
v 2.161947 -0.044193 -0.192833
v 2.155775 -0.032806 -0.177813
v 2.044705 -0.036400 -0.194718
v 2.037693 -0.017958 -0.196742
v 2.026986 -0.043698 -0.199832
v 2.019975 -0.025256 -0.201856
v 2.050205 -0.036400 -0.213773
v 2.043193 -0.017958 -0.215797
v 2.032486 -0.043698 -0.218888
v 2.025475 -0.025256 -0.220911
v -1.756933 -0.224936 -0.161100
v -1.748620 -0.207343 -0.157261
v -1.740961 -0.234093 -0.153723
v -1.732649 -0.216500 -0.149883
v -1.765250 -0.224936 -0.143095
v -1.756937 -0.207343 -0.139255
v -1.749278 -0.234093 -0.135718
v -1.740965 -0.216500 -0.131878
v -3.320576 -0.597985 -0.079364
v -3.311692 -0.584129 -0.090430
v -3.311796 -0.612175 -0.090083
v -3.302912 -0.598320 -0.101149
v -3.305170 -0.597887 -0.066874
v -3.296286 -0.584032 -0.077940
v -3.296391 -0.612078 -0.077593
v -3.287506 -0.598223 -0.088659
v 2.099181 -0.028212 -0.208927
v 2.093468 -0.016305 -0.194131
v 2.094890 -0.044073 -0.197819
v 2.089177 -0.032165 -0.183024
v 2.080680 -0.028211 -0.216072
v 2.074967 -0.016303 -0.201276
v 2.076389 -0.044071 -0.204965
v 2.070676 -0.032164 -0.190169
v -3.403086 -0.622034 -0.063808
v -3.393073 -0.609140 -0.075070
v -3.411558 -0.606965 -0.054087
v -3.401545 -0.594071 -0.065349
v -3.417963 -0.621937 -0.076924
v -3.407950 -0.609043 -0.088186
v -3.426435 -0.606868 -0.067203
v -3.416422 -0.593974 -0.078465
v 2.425765 -0.053092 -0.189028
v 2.417157 -0.036158 -0.194730
v 2.439881 -0.042767 -0.179676
v 2.431274 -0.025833 -0.185378
v 2.414811 -0.053092 -0.172494
v 2.406204 -0.036159 -0.178196
v 2.428928 -0.042767 -0.163142
v 2.420320 -0.025834 -0.168844
v 0.970623 -0.016765 -0.265741
v 0.970537 0.003037 -0.266859
v 0.972197 -0.015644 -0.246002
v 0.972112 0.004158 -0.247120
v 0.950852 -0.016761 -0.264164
v 0.950767 0.003040 -0.265281
v 0.952427 -0.015640 -0.244425
v 0.952342 0.004162 -0.245543
v -1.235619 -0.186346 -0.118116
v -1.233814 -0.169357 -0.128190
v -1.238615 -0.176112 -0.101394
v -1.236810 -0.159123 -0.111468
v -1.255141 -0.186346 -0.121614
v -1.253337 -0.169357 -0.131688
v -1.258137 -0.176112 -0.104891
v -1.256332 -0.159123 -0.114965
v -1.343760 -0.207984 -0.134372
v -1.343421 -0.188155 -0.134177
v -1.326556 -0.208375 -0.124512
v -1.326217 -0.188546 -0.124317
v -1.353623 -0.207984 -0.117165
v -1.353283 -0.188155 -0.116970
v -1.336419 -0.208375 -0.107305
v -1.336080 -0.188546 -0.107110
v -0.995914 -0.177937 -0.097261
v -1.005314 -0.160526 -0.095897
v -0.978683 -0.168439 -0.099761
v -0.988083 -0.151028 -0.098397
v -0.993065 -0.177937 -0.077634
v -1.002465 -0.160526 -0.076270
v -0.975835 -0.168438 -0.080134
v -0.985235 -0.151028 -0.078770
v 2.156606 -0.053265 -0.176491
v 2.160035 -0.033805 -0.174789
v 2.139177 -0.049437 -0.185147
v 2.142606 -0.029977 -0.183445
v 2.165428 -0.053266 -0.194254
v 2.168857 -0.033806 -0.192552
v 2.147999 -0.049437 -0.202910
v 2.151428 -0.029977 -0.201208
v -2.505924 -0.288510 -0.149273
v -2.514078 -0.270827 -0.153041
v -2.521975 -0.297493 -0.156690
v -2.530130 -0.279811 -0.160458
v -2.497604 -0.288510 -0.167277
v -2.505759 -0.270828 -0.171045
v -2.513656 -0.297493 -0.174694
v -2.521810 -0.279811 -0.178462
v -2.982829 -0.468571 -0.183501
v -2.982109 -0.448767 -0.182702
v -2.969581 -0.469647 -0.168781
v -2.968861 -0.449843 -0.167982
v -2.997571 -0.468571 -0.170234
v -2.996851 -0.448767 -0.169434
v -2.984322 -0.469647 -0.155514
v -2.983603 -0.449843 -0.154714
v -0.019544 -0.044344 -0.171707
v -0.022193 -0.024783 -0.169783
v -0.003718 -0.041070 -0.183203
v -0.006367 -0.021509 -0.181279
v -0.007888 -0.044343 -0.155660
v -0.010537 -0.024782 -0.153737
v 0.007938 -0.041070 -0.167157
v 0.005289 -0.021509 -0.165233
v -1.110923 -0.154843 -0.103298
v -1.119007 -0.136831 -0.101414
v -1.128465 -0.163144 -0.099210
v -1.136550 -0.145132 -0.097326
v -1.115424 -0.154843 -0.122614
v -1.123509 -0.136831 -0.120729
v -1.132967 -0.163144 -0.118526
v -1.141051 -0.145132 -0.116641
v -3.341219 -0.642906 -0.110484
v -3.355996 -0.631575 -0.117311
v -3.330933 -0.626629 -0.105732
v -3.345709 -0.615298 -0.112559
v -3.349538 -0.642907 -0.092480
v -3.364314 -0.631575 -0.099307
v -3.339251 -0.626629 -0.087727
v -3.354028 -0.615298 -0.094554
v -0.616800 -0.108467 -0.119604
v -0.602220 -0.100465 -0.108799
v -0.610321 -0.126614 -0.114908
v -0.595741 -0.118612 -0.104104
v -0.628581 -0.108544 -0.103649
v -0.614000 -0.100543 -0.092844
v -0.622102 -0.126692 -0.098953
v -0.607521 -0.118690 -0.088149
v 1.748728 -0.019984 -0.246036
v 1.743559 -0.000839 -0.246379
v 1.729626 -0.025164 -0.247304
v 1.724456 -0.006020 -0.247647
v 1.750042 -0.019984 -0.265825
v 1.744873 -0.000839 -0.266169
v 1.730940 -0.025164 -0.267094
v 1.725770 -0.006020 -0.267437
v 2.870324 -0.051015 -0.009787
v 2.871575 -0.031295 -0.008082
v 2.858657 -0.048900 -0.025686
v 2.859909 -0.029180 -0.023981
v 2.886314 -0.051016 -0.021520
v 2.887565 -0.031296 -0.019816
v 2.874648 -0.048901 -0.037419
v 2.875899 -0.029181 -0.035715
v -2.856153 -0.383307 -0.145432
v -2.841744 -0.371001 -0.151290
v -2.867501 -0.367753 -0.140672
v -2.853092 -0.355448 -0.146530
v -2.863700 -0.383200 -0.163773
v -2.849291 -0.370895 -0.169631
v -2.875048 -0.367646 -0.159013
v -2.860639 -0.355341 -0.164871
v -0.814527 -0.142407 -0.095661
v -0.822456 -0.124286 -0.094206
v -0.796704 -0.134345 -0.098932
v -0.804633 -0.116225 -0.097477
v -0.810948 -0.142407 -0.076154
v -0.818877 -0.124286 -0.074699
v -0.793124 -0.134345 -0.079424
v -0.801054 -0.116225 -0.077969
v -3.342638 -0.623227 -0.075755
v -3.342960 -0.604144 -0.081150
v -3.341247 -0.617822 -0.056723
v -3.341570 -0.598740 -0.062118
v -3.362419 -0.623158 -0.074330
v -3.362742 -0.604076 -0.079725
v -3.361029 -0.617754 -0.055298
v -3.361351 -0.598671 -0.060693
v -0.024430 -0.021126 -0.173422
v -0.024024 -0.001299 -0.173676
v -0.007613 -0.021605 -0.183925
v -0.007208 -0.001778 -0.184179
v -0.013923 -0.021126 -0.156600
v -0.013517 -0.001298 -0.156854
v 0.002893 -0.021605 -0.167104
v 0.003299 -0.001777 -0.167358
v 2.399648 -0.042168 -0.191326
v 2.399770 -0.022335 -0.191326
v 2.419481 -0.042289 -0.191220
v 2.419602 -0.022457 -0.191220
v 2.399542 -0.042168 -0.171493
v 2.399664 -0.022335 -0.171493
v 2.419375 -0.042289 -0.171387
v 2.419496 -0.022456 -0.171387
v 0.498606 -0.004354 -0.232480
v 0.493936 0.010882 -0.220673
v 0.493002 -0.017051 -0.218312
v 0.488333 -0.001815 -0.206505
v 0.480163 -0.004353 -0.239774
v 0.475493 0.010883 -0.227967
v 0.474559 -0.017051 -0.225606
v 0.469889 -0.001814 -0.213799
v -0.624558 -0.115603 -0.101972
v -0.624846 -0.097396 -0.109830
v -0.625226 -0.123467 -0.120167
v -0.625514 -0.105260 -0.128026
v -0.604738 -0.115603 -0.102700
v -0.605027 -0.097396 -0.110558
v -0.605406 -0.123467 -0.120895
v -0.605695 -0.105259 -0.128753
v -0.372434 -0.064735 -0.124699
v -0.390344 -0.061614 -0.132627
v -0.369580 -0.045150 -0.123435
v -0.387489 -0.042028 -0.131363
v -0.380462 -0.064736 -0.106563
v -0.398371 -0.061614 -0.114491
v -0.377607 -0.045150 -0.105299
v -0.395517 -0.042028 -0.113227
v 1.398049 -0.047754 -0.310389
v 1.403315 -0.028659 -0.309398
v 1.416869 -0.053113 -0.307157
v 1.422135 -0.034017 -0.306165
v 1.394669 -0.047837 -0.290846
v 1.399935 -0.028741 -0.289855
v 1.413489 -0.053195 -0.287614
v 1.418755 -0.034100 -0.286623
v -1.223791 -0.164701 -0.098626
v -1.223258 -0.146279 -0.091297
v -1.225129 -0.157352 -0.116999
v -1.224595 -0.138931 -0.109669
v -1.204010 -0.164701 -0.100066
v -1.203477 -0.146279 -0.092737
v -1.205348 -0.157352 -0.118439
v -1.204814 -0.138931 -0.111109
v 0.013455 -0.009458 -0.185401
v 0.006948 0.009249 -0.184376
v -0.005024 -0.016046 -0.182490
v -0.011531 0.002661 -0.181465
v 0.010369 -0.009458 -0.204993
v 0.003861 0.009249 -0.203967
v -0.008110 -0.016046 -0.202082
v -0.014618 0.002661 -0.201056
v -2.796406 -0.406540 -0.167690
v -2.808018 -0.390836 -0.164236
v -2.781354 -0.394425 -0.172168
v -2.792966 -0.378722 -0.168714
v -2.790751 -0.406540 -0.148680
v -2.802363 -0.390836 -0.145226
v -2.775700 -0.394425 -0.153158
v -2.787312 -0.378722 -0.149704
v -3.795724 -0.722127 -0.046770
v -3.800264 -0.702959 -0.044459
v -3.778643 -0.717032 -0.055468
v -3.783183 -0.697865 -0.053157
v -3.786724 -0.722126 -0.029097
v -3.791264 -0.702959 -0.026785
v -3.769644 -0.717032 -0.037794
v -3.774184 -0.697864 -0.035483
v 2.596721 -0.042226 -0.153532
v 2.601326 -0.023292 -0.149837
v 2.611488 -0.048130 -0.141682
v 2.616092 -0.029196 -0.137986
v 2.584308 -0.042226 -0.138064
v 2.588912 -0.023292 -0.134369
v 2.599075 -0.048130 -0.126214
v 2.603679 -0.029196 -0.122518
v 2.243255 -0.049132 -0.159116
v 2.239587 -0.029747 -0.161140
v 2.226280 -0.053322 -0.168478
v 2.222612 -0.033936 -0.170502
v 2.252834 -0.049132 -0.176483
v 2.249165 -0.029747 -0.178506
v 2.235859 -0.053322 -0.185845
v 2.232190 -0.033936 -0.187869
v 1.508638 -0.042516 -0.259195
v 1.503676 -0.027604 -0.271293
v 1.514297 -0.029439 -0.245398
v 1.509335 -0.014528 -0.257497
v 1.490288 -0.042515 -0.251669
v 1.485326 -0.027604 -0.263767
v 1.495947 -0.029439 -0.237872
v 1.490985 -0.014527 -0.249971
v 1.035953 -0.020577 -0.300770
v 1.035471 -0.000752 -0.300514
v 1.018433 -0.021123 -0.291490
v 1.017951 -0.001298 -0.291234
v 1.026670 -0.020577 -0.318296
v 1.026187 -0.000751 -0.318040
v 1.009150 -0.021123 -0.309017
v 1.008668 -0.001297 -0.308761
v -3.829576 -0.733794 -0.057393
v -3.833690 -0.714427 -0.056232
v -3.810937 -0.729520 -0.062651
v -3.815051 -0.710153 -0.061491
v -3.824191 -0.733794 -0.038305
v -3.828305 -0.714427 -0.037144
v -3.805552 -0.729520 -0.043563
v -3.809665 -0.710153 -0.042403
v -1.386604 -0.198800 -0.071271
v -1.390358 -0.179363 -0.072486
v -1.405096 -0.202746 -0.077255
v -1.408850 -0.183310 -0.078471
v -1.380497 -0.198800 -0.090140
v -1.384251 -0.179364 -0.091356
v -1.398989 -0.202746 -0.096125
v -1.402743 -0.183310 -0.097340
v 1.310052 -0.041289 -0.299857
v 1.310876 -0.030663 -0.316583
v 1.309528 -0.024543 -0.289244
v 1.310353 -0.013917 -0.305970
v 1.290243 -0.041290 -0.300834
v 1.291067 -0.030663 -0.317559
v 1.289719 -0.024544 -0.290220
v 1.290544 -0.013917 -0.306946
v -1.253102 -0.175653 -0.067898
v -1.262221 -0.158300 -0.070908
v -1.269581 -0.185256 -0.073336
v -1.278700 -0.167903 -0.076346
v -1.246887 -0.175653 -0.086732
v -1.256006 -0.158300 -0.089742
v -1.263366 -0.185256 -0.092170
v -1.272485 -0.167903 -0.095180
v 1.448251 -0.047811 -0.254378
v 1.452616 -0.029396 -0.248444
v 1.437340 -0.040444 -0.269212
v 1.441705 -0.022030 -0.263278
v 1.464228 -0.047811 -0.266130
v 1.468593 -0.029397 -0.260196
v 1.453317 -0.040445 -0.280964
v 1.457682 -0.022030 -0.275030
v -2.092070 -0.276887 -0.132395
v -2.082558 -0.259492 -0.131872
v -2.109439 -0.267361 -0.133351
v -2.099927 -0.249966 -0.132828
v -2.090981 -0.276888 -0.152198
v -2.081468 -0.259492 -0.151675
v -2.108350 -0.267361 -0.153154
v -2.098838 -0.249966 -0.152631
v 0.064152 -0.050120 -0.206680
v 0.062695 -0.030342 -0.206438
v 0.083663 -0.048643 -0.209922
v 0.082205 -0.028865 -0.209680
v 0.067403 -0.050120 -0.187115
v 0.065945 -0.030342 -0.186873
v 0.086913 -0.048643 -0.190357
v 0.085456 -0.028865 -0.190115
v 0.033851 -0.042584 -0.180336
v 0.030686 -0.023104 -0.178371
v 0.050400 -0.038859 -0.190613
v 0.047235 -0.019379 -0.188647
v 0.044313 -0.042584 -0.163487
v 0.041148 -0.023104 -0.161522
v 0.060862 -0.038858 -0.173764
v 0.057697 -0.019378 -0.171799
v -0.621378 -0.082163 -0.103437
v -0.617333 -0.065670 -0.093192
v -0.627435 -0.071148 -0.118778
v -0.623390 -0.054655 -0.108532
v -0.602931 -0.082163 -0.110721
v -0.598886 -0.065670 -0.100476
v -0.608988 -0.071148 -0.126061
v -0.604943 -0.054655 -0.115816
v -1.716293 -0.216529 -0.129063
v -1.724145 -0.198317 -0.129157
v -1.734504 -0.224381 -0.129280
v -1.742356 -0.206169 -0.129374
v -1.716056 -0.216529 -0.148895
v -1.723909 -0.198316 -0.148988
v -1.734268 -0.224381 -0.149112
v -1.742119 -0.206169 -0.149206
v -0.547157 -0.078031 -0.109002
v -0.540252 -0.072432 -0.091272
v -0.549190 -0.059005 -0.114219
v -0.542285 -0.053406 -0.096490
v -0.528676 -0.078031 -0.116199
v -0.521771 -0.072431 -0.098470
v -0.530709 -0.059004 -0.121417
v -0.523804 -0.053405 -0.103688
v 2.944090 -0.030879 -0.055334
v 2.945766 -0.011168 -0.053918
v 2.959151 -0.033074 -0.042618
v 2.960828 -0.013363 -0.041202
v 2.931295 -0.030880 -0.040180
v 2.932972 -0.011169 -0.038764
v 2.946356 -0.033075 -0.027464
v 2.948033 -0.013363 -0.026048
v -1.338960 -0.208761 -0.124723
v -1.336862 -0.194414 -0.111191
v -1.341158 -0.195066 -0.138900
v -1.339060 -0.180720 -0.125368
v -1.319361 -0.208761 -0.127762
v -1.317263 -0.194414 -0.114229
v -1.321560 -0.195066 -0.141939
v -1.319461 -0.180720 -0.128406
v 2.658057 -0.023705 -0.074208
v 2.652406 -0.005244 -0.078750
v 2.643668 -0.030954 -0.085772
v 2.638017 -0.012494 -0.090314
v 2.670481 -0.023705 -0.089667
v 2.664830 -0.005244 -0.094209
v 2.656092 -0.030955 -0.101231
v 2.650441 -0.012494 -0.105773
v -2.017520 -0.276979 -0.136369
v -2.011326 -0.258148 -0.135733
v -2.036252 -0.270752 -0.138291
v -2.030057 -0.251922 -0.137655
v -2.015495 -0.276979 -0.156098
v -2.009300 -0.258149 -0.155462
v -2.034227 -0.270752 -0.158021
v -2.028032 -0.251922 -0.157385
v -2.287886 -0.285664 -0.140133
v -2.288359 -0.265838 -0.140356
v -2.305815 -0.286186 -0.148596
v -2.306288 -0.266360 -0.148820
v -2.279420 -0.285664 -0.158068
v -2.279892 -0.265838 -0.158291
v -2.297349 -0.286187 -0.166532
v -2.297821 -0.266360 -0.166755
v -2.433870 -0.309715 -0.173071
v -2.429968 -0.290431 -0.175574
v -2.417637 -0.314350 -0.183480
v -2.413735 -0.295067 -0.185983
v -2.423164 -0.309714 -0.156376
v -2.419262 -0.290430 -0.158879
v -2.406931 -0.314349 -0.166785
v -2.403029 -0.295066 -0.169288
v 1.699580 -0.027458 -0.239697
v 1.696101 -0.007937 -0.240130
v 1.680208 -0.030964 -0.242107
v 1.676729 -0.011443 -0.242540
v 1.702029 -0.027458 -0.259378
v 1.698550 -0.007937 -0.259811
v 1.682657 -0.030964 -0.261789
v 1.679178 -0.011443 -0.262222
v -3.746331 -0.691730 -0.068999
v -3.746377 -0.673595 -0.077028
v -3.746433 -0.699759 -0.087134
v -3.746478 -0.681624 -0.095163
v -3.726498 -0.691730 -0.069110
v -3.726544 -0.673594 -0.077139
v -3.726600 -0.699759 -0.087245
v -3.726645 -0.681624 -0.095274
v -3.702674 -0.712168 -0.051472
v -3.714635 -0.696936 -0.047196
v -3.688331 -0.699466 -0.056599
v -3.700292 -0.684234 -0.052324
v -3.695998 -0.712168 -0.032796
v -3.707958 -0.696935 -0.028521
v -3.681655 -0.699466 -0.037924
v -3.693615 -0.684234 -0.033648
v -2.433956 -0.304175 -0.186166
v -2.446697 -0.289018 -0.185037
v -2.449062 -0.316966 -0.184915
v -2.461803 -0.301809 -0.183786
v -2.435640 -0.304119 -0.205927
v -2.448381 -0.288962 -0.204798
v -2.450746 -0.316910 -0.204676
v -2.463487 -0.301753 -0.203547
v 0.001521 -0.018175 -0.208968
v 0.007341 -0.004948 -0.195384
v -0.003664 -0.003397 -0.221136
v 0.002156 0.009830 -0.207553
v 0.019759 -0.018194 -0.216762
v 0.025578 -0.004967 -0.203179
v 0.014573 -0.003416 -0.228931
v 0.020393 0.009811 -0.215347
v -3.206454 -0.551403 -0.109900
v -3.195347 -0.535735 -0.104949
v -3.192148 -0.563563 -0.103511
v -3.181041 -0.547895 -0.098560
v -3.214536 -0.551396 -0.091789
v -3.203430 -0.535728 -0.086838
v -3.200231 -0.563556 -0.085400
v -3.189124 -0.547889 -0.080449
v 1.560300 -0.046142 -0.263390
v 1.564526 -0.029965 -0.252722
v 1.566178 -0.057616 -0.248319
v 1.570404 -0.041439 -0.237651
v 1.541836 -0.046092 -0.256151
v 1.546061 -0.029915 -0.245483
v 1.547713 -0.057566 -0.241080
v 1.551939 -0.041390 -0.230412
v 3.012675 -0.053772 -0.024241
v 3.006333 -0.035240 -0.027355
v 3.029310 -0.046707 -0.016073
v 3.022967 -0.028175 -0.019188
v 3.003934 -0.053772 -0.006438
v 2.997591 -0.035240 -0.009552
v 3.020568 -0.046707 0.001729
v 3.014226 -0.028175 -0.001385
v -0.484959 -0.069750 -0.140284
v -0.489705 -0.050550 -0.138802
v -0.503287 -0.074722 -0.134564
v -0.508033 -0.055522 -0.133082
v -0.490868 -0.069750 -0.159216
v -0.495614 -0.050550 -0.157735
v -0.509196 -0.074722 -0.153496
v -0.513942 -0.055522 -0.152014
v 1.921632 -0.041667 -0.205917
v 1.915544 -0.025190 -0.215127
v 1.912547 -0.052707 -0.219662
v 1.906460 -0.036231 -0.228873
v 1.938178 -0.041667 -0.216852
v 1.932090 -0.025191 -0.226063
v 1.929093 -0.052707 -0.230598
v 1.923006 -0.036231 -0.239808
v 0.253293 -0.000230 -0.225713
v 0.244201 0.017159 -0.222832
v 0.236717 -0.009768 -0.220461
v 0.227624 0.007621 -0.217579
v 0.247302 -0.000230 -0.244620
v 0.238210 0.017159 -0.241739
v 0.230725 -0.009768 -0.239367
v 0.221633 0.007621 -0.236486
v -2.844304 -0.391151 -0.159257
v -2.835109 -0.375352 -0.151563
v -2.832194 -0.403140 -0.149111
v -2.822999 -0.387341 -0.141416
v -2.857038 -0.391146 -0.144053
v -2.847844 -0.375346 -0.136358
v -2.844928 -0.403135 -0.133906
v -2.835734 -0.387336 -0.126211
v -0.565636 -0.108771 -0.147091
v -0.574821 -0.091376 -0.149620
v -0.548866 -0.099244 -0.142471
v -0.558051 -0.081849 -0.145001
v -0.570903 -0.108771 -0.127970
v -0.580088 -0.091376 -0.130499
v -0.554132 -0.099244 -0.123350
v -0.563317 -0.081849 -0.125880
v -3.059562 -0.487813 -0.156284
v -3.046756 -0.473500 -0.151335
v -3.072912 -0.474085 -0.161445
v -3.060106 -0.459771 -0.156497
v -3.052411 -0.487816 -0.174783
v -3.039605 -0.473502 -0.169835
v -3.065762 -0.474087 -0.179945
v -3.052955 -0.459774 -0.174996
v -0.457394 -0.067477 -0.166742
v -0.440838 -0.061005 -0.157947
v -0.451678 -0.086225 -0.163705
v -0.435122 -0.079752 -0.154911
v -0.466698 -0.067477 -0.149227
v -0.450142 -0.061005 -0.140432
v -0.460983 -0.086224 -0.146190
v -0.444426 -0.079752 -0.137395
v -1.516592 -0.219156 -0.079578
v -1.520126 -0.199642 -0.079857
v -1.536045 -0.222701 -0.081113
v -1.539580 -0.203187 -0.081392
v -1.515032 -0.219155 -0.099350
v -1.518567 -0.199642 -0.099629
v -1.534485 -0.222701 -0.100885
v -1.538020 -0.203187 -0.101163
v 3.039673 -0.026639 0.030172
v 3.045238 -0.022875 0.048832
v 3.038599 -0.007166 0.026565
v 3.044164 -0.003403 0.045225
v 3.058679 -0.026640 0.024503
v 3.064244 -0.022877 0.043164
v 3.057605 -0.007167 0.020897
v 3.063170 -0.003404 0.039557
v 0.704894 -0.016004 -0.254146
v 0.705685 0.003811 -0.254422
v 0.723604 -0.016842 -0.260671
v 0.724396 0.002973 -0.260948
v 0.711425 -0.016004 -0.235419
v 0.712217 0.003812 -0.235695
v 0.730135 -0.016842 -0.241945
v 0.730927 0.002973 -0.242221
v -2.288157 -0.291742 -0.188224
v -2.287887 -0.274255 -0.178871
v -2.287649 -0.301099 -0.170745
v -2.287379 -0.283613 -0.161391
v -2.307982 -0.291743 -0.187649
v -2.307712 -0.274256 -0.178295
v -2.307474 -0.301101 -0.170169
v -2.307203 -0.283614 -0.160816
v -3.745301 -0.696963 -0.045057
v -3.746783 -0.678463 -0.038064
v -3.741465 -0.689815 -0.063155
v -3.742947 -0.671315 -0.056163
v -3.725899 -0.696963 -0.040944
v -3.727381 -0.678462 -0.033952
v -3.722062 -0.689815 -0.059043
v -3.723545 -0.671315 -0.052050
v 1.162718 -0.016790 -0.316672
v 1.161494 0.002997 -0.317244
v 1.180638 -0.015439 -0.308281
v 1.179414 0.004348 -0.308854
v 1.154307 -0.016790 -0.298710
v 1.153084 0.002997 -0.299283
v 1.172228 -0.015439 -0.290319
v 1.171004 0.004348 -0.290892
v 0.273741 -0.037757 -0.215735
v 0.272231 -0.018000 -0.214888
v 0.290975 -0.036026 -0.225396
v 0.289465 -0.016269 -0.224550
v 0.283439 -0.037757 -0.198435
v 0.281929 -0.018000 -0.197588
v 0.300673 -0.036026 -0.208096
v 0.299163 -0.016269 -0.207250
v 0.061893 -0.008682 -0.191210
v 0.064716 0.008634 -0.181960
v 0.056846 0.000989 -0.207774
v 0.059670 0.018305 -0.198524
v 0.080864 -0.008687 -0.196993
v 0.083688 0.008628 -0.187743
v 0.075818 0.000984 -0.213556
v 0.078642 0.018300 -0.204306
v 2.307124 -0.021864 -0.194778
v 2.318542 -0.005746 -0.196561
v 2.323050 -0.033420 -0.197264
v 2.334468 -0.017301 -0.199047
v 2.310184 -0.021864 -0.175182
v 2.321601 -0.005745 -0.176965
v 2.326110 -0.033420 -0.177668
v 2.337527 -0.017301 -0.179451
v 2.443845 -0.047513 -0.117527
v 2.443940 -0.027680 -0.117448
v 2.428628 -0.047389 -0.130246
v 2.428723 -0.027557 -0.130167
v 2.456565 -0.047513 -0.132744
v 2.456660 -0.027681 -0.132665
v 2.441348 -0.047390 -0.145463
v 2.441443 -0.027557 -0.145384
v 1.433169 -0.045818 -0.253877
v 1.438095 -0.027281 -0.248832
v 1.420219 -0.038768 -0.267141
v 1.425145 -0.020230 -0.262097
v 1.447360 -0.045819 -0.267731
v 1.452286 -0.027282 -0.262687
v 1.434410 -0.038769 -0.280996
v 1.439337 -0.020231 -0.275952
v 1.447085 -0.058634 -0.267223
v 1.456545 -0.043812 -0.258048
v 1.436446 -0.045455 -0.277542
v 1.445906 -0.030634 -0.268367
v 1.460893 -0.058634 -0.281459
v 1.470354 -0.043813 -0.272284
v 1.450254 -0.045456 -0.291779
v 1.459715 -0.030634 -0.282604
v 1.650034 -0.028270 -0.302378
v 1.650649 -0.008458 -0.301681
v 1.663153 -0.029199 -0.287533
v 1.663769 -0.009388 -0.286836
v 1.635173 -0.028270 -0.289245
v 1.635788 -0.008459 -0.288548
v 1.648292 -0.029200 -0.274400
v 1.648907 -0.009389 -0.273703
v 2.825372 -0.024967 -0.084774
v 2.829497 -0.005682 -0.082670
v 2.842552 -0.029598 -0.076013
v 2.846677 -0.010313 -0.073909
v 2.816362 -0.024967 -0.067105
v 2.820487 -0.005682 -0.065002
v 2.833542 -0.029598 -0.058344
v 2.837667 -0.010313 -0.056241
v -3.206915 -0.532961 -0.130400
v -3.216329 -0.519493 -0.119294
v -3.215624 -0.547520 -0.120126
v -3.225037 -0.534052 -0.109020
v -3.222045 -0.532960 -0.143224
v -3.231458 -0.519493 -0.132117
v -3.230753 -0.547520 -0.132950
v -3.240167 -0.534052 -0.121844
v -1.033553 -0.152116 -0.110407
v -1.040563 -0.133729 -0.107928
v -1.050887 -0.159551 -0.104278
v -1.057898 -0.141165 -0.101799
v -1.040164 -0.152115 -0.129106
v -1.047174 -0.133729 -0.126627
v -1.057499 -0.159551 -0.122977
v -1.064509 -0.141164 -0.120498
v -1.813006 -0.259280 -0.128293
v -1.812532 -0.239453 -0.128478
v -1.794527 -0.259788 -0.135478
v -1.794053 -0.239962 -0.135662
v -1.805819 -0.259280 -0.109808
v -1.805345 -0.239453 -0.109993
v -1.787340 -0.259788 -0.116993
v -1.786866 -0.239962 -0.117177
v 1.284950 -0.016145 -0.317087
v 1.287334 0.003468 -0.315349
v 1.300798 -0.019095 -0.305532
v 1.303181 0.000518 -0.303794
v 1.273265 -0.016145 -0.301062
v 1.275649 0.003467 -0.299323
v 1.289113 -0.019095 -0.289507
v 1.291496 0.000517 -0.287768
v -3.768098 -0.722955 -0.079856
v -3.765107 -0.709866 -0.065259
v -3.770726 -0.708054 -0.092679
v -3.767735 -0.694965 -0.078081
v -3.748669 -0.722955 -0.083838
v -3.745678 -0.709866 -0.069240
v -3.751296 -0.708054 -0.096660
v -3.748306 -0.694965 -0.082062
v 0.471782 -0.022790 -0.256789
v 0.480177 -0.004821 -0.256749
v 0.453813 -0.014394 -0.256823
v 0.462209 0.003574 -0.256783
v 0.471829 -0.022768 -0.276622
v 0.480225 -0.004799 -0.276582
v 0.453861 -0.014373 -0.276656
v 0.462256 0.003596 -0.276616
v 0.836700 -0.014625 -0.288312
v 0.838079 0.005155 -0.288746
v 0.817833 -0.013180 -0.282372
v 0.819211 0.006600 -0.282806
v 0.830744 -0.014625 -0.307230
v 0.832123 0.005155 -0.307664
v 0.811877 -0.013180 -0.301289
v 0.813255 0.006601 -0.301723
v 1.087103 -0.018573 -0.276288
v 1.094576 -0.000208 -0.276748
v 1.105434 -0.026061 -0.277416
v 1.112907 -0.007695 -0.277875
v 1.088321 -0.018573 -0.256492
v 1.095794 -0.000208 -0.256952
v 1.106651 -0.026061 -0.257620
v 1.114125 -0.007695 -0.258080
v 2.862620 -0.044755 -0.080259
v 2.861801 -0.024947 -0.080839
v 2.878780 -0.043752 -0.068805
v 2.877961 -0.023944 -0.069385
v 2.851151 -0.044755 -0.064078
v 2.850332 -0.024948 -0.064659
v 2.867311 -0.043752 -0.052624
v 2.866493 -0.023944 -0.053204
v 0.374429 -0.009298 -0.224552
v 0.376286 0.010439 -0.225148
v 0.393224 -0.011248 -0.230576
v 0.395082 0.008489 -0.231171
v 0.380481 -0.009298 -0.205665
v 0.382339 0.010439 -0.206261
v 0.399277 -0.011248 -0.211689
v 0.401134 0.008489 -0.212284
v -2.055820 -0.270833 -0.182099
v -2.062384 -0.252397 -0.185323
v -2.039272 -0.263520 -0.173972
v -2.045836 -0.245084 -0.177195
v -2.064563 -0.270833 -0.164297
v -2.071127 -0.252398 -0.167521
v -2.048016 -0.263520 -0.156170
v -2.054580 -0.245085 -0.159393
v -3.666856 -0.689266 -0.083663
v -3.660208 -0.676232 -0.070274
v -3.672593 -0.674317 -0.095366
v -3.665945 -0.661283 -0.081977
v -3.649073 -0.689316 -0.092444
v -3.642425 -0.676282 -0.079055
v -3.654810 -0.674367 -0.104148
v -3.648162 -0.661333 -0.090758
v -3.026849 -0.474196 -0.133952
v -3.012831 -0.460779 -0.138052
v -3.013971 -0.488802 -0.137718
v -2.999953 -0.475385 -0.141818
v -3.021282 -0.474197 -0.114916
v -3.007264 -0.460779 -0.119016
v -3.008404 -0.488802 -0.118682
v -2.994386 -0.475385 -0.122782
v 1.372377 -0.050000 -0.262481
v 1.372460 -0.030391 -0.259505
v 1.371832 -0.047022 -0.282082
v 1.371915 -0.027414 -0.279106
v 1.392202 -0.050000 -0.263032
v 1.392285 -0.030392 -0.260055
v 1.391658 -0.047023 -0.282633
v 1.391741 -0.027414 -0.279656
v -1.649867 -0.215087 -0.094820
v -1.655880 -0.196188 -0.094866
v -1.668766 -0.221101 -0.094964
v -1.674779 -0.202201 -0.095009
v -1.649716 -0.215087 -0.114653
v -1.655729 -0.196188 -0.114698
v -1.668615 -0.221101 -0.114796
v -1.674628 -0.202201 -0.114842
v -1.414607 -0.189250 -0.109794
v -1.422077 -0.171067 -0.107163
v -1.431756 -0.197170 -0.103753
v -1.439227 -0.178988 -0.101122
v -1.421196 -0.189249 -0.128501
v -1.428667 -0.171067 -0.125869
v -1.438346 -0.197170 -0.122460
v -1.445817 -0.178987 -0.119828
v -0.804135 -0.117334 -0.115431
v -0.809092 -0.098170 -0.114191
v -0.822725 -0.122444 -0.110779
v -0.827682 -0.103280 -0.109538
v -0.808950 -0.117334 -0.134671
v -0.813907 -0.098170 -0.133430
v -0.827541 -0.122444 -0.130018
v -0.832498 -0.103280 -0.128777
v 2.672842 -0.025382 -0.072135
v 2.671434 -0.005662 -0.073704
v 2.659669 -0.027490 -0.086811
v 2.658261 -0.007770 -0.088379
v 2.687602 -0.025382 -0.085383
v 2.686194 -0.005661 -0.086952
v 2.674429 -0.027490 -0.100059
v 2.673021 -0.007769 -0.101627
v -0.268287 -0.059629 -0.141895
v -0.271405 -0.040060 -0.141054
v -0.249395 -0.056400 -0.146994
v -0.252512 -0.036831 -0.146153
v -0.263119 -0.059628 -0.122747
v -0.266237 -0.040060 -0.121906
v -0.244227 -0.056399 -0.127846
v -0.247344 -0.036831 -0.127005
v 2.337175 -0.040905 -0.190108
v 2.337863 -0.027237 -0.204463
v 2.337928 -0.055276 -0.203755
v 2.338616 -0.041609 -0.218110
v 2.356982 -0.040834 -0.189091
v 2.357670 -0.027166 -0.203446
v 2.357734 -0.055205 -0.202738
v 2.358423 -0.041538 -0.217093
v 2.143081 -0.030360 -0.239414
v 2.146332 -0.010926 -0.237161
v 2.159056 -0.034315 -0.228345
v 2.162307 -0.014881 -0.226093
v 2.131786 -0.030361 -0.223111
v 2.135036 -0.010926 -0.220859
v 2.147761 -0.034316 -0.212043
v 2.151012 -0.014881 -0.209790
v 1.137482 -0.007166 -0.287400
v 1.137578 0.011993 -0.282272
v 1.137844 -0.012295 -0.268245
v 1.137940 0.006863 -0.263117
v 1.117653 -0.007166 -0.287026
v 1.117749 0.011992 -0.281897
v 1.118014 -0.012295 -0.267871
v 1.118111 0.006863 -0.262743
v 1.833024 -0.066025 -0.238043
v 1.838282 -0.046979 -0.236321
v 1.814925 -0.060491 -0.243973
v 1.820184 -0.041446 -0.242250
v 1.839199 -0.066025 -0.256891
v 1.844457 -0.046980 -0.255168
v 1.821100 -0.060492 -0.262820
v 1.826358 -0.041446 -0.261098
v 3.066556 -0.008765 0.035699
v 3.060171 0.009536 0.031497
v 3.051267 -0.016409 0.025639
v 3.044882 0.001892 0.021438
v 3.077457 -0.008766 0.019131
v 3.071072 0.009536 0.014929
v 3.062169 -0.016409 0.009071
v 3.055784 0.001892 0.004870
v -2.777682 -0.395860 -0.164668
v -2.786494 -0.378574 -0.160558
v -2.762016 -0.386136 -0.171976
v -2.770828 -0.368850 -0.167866
v -2.769297 -0.395859 -0.146695
v -2.778109 -0.378573 -0.142584
v -2.753632 -0.386136 -0.154003
v -2.762444 -0.368850 -0.149892
v 1.011022 -0.019401 -0.268265
v 1.011987 0.000400 -0.268846
v 1.027981 -0.020528 -0.278486
v 1.028946 -0.000727 -0.279068
v 1.021260 -0.019401 -0.251278
v 1.022224 0.000400 -0.251860
v 1.038219 -0.020528 -0.261499
v 1.039184 -0.000727 -0.262081
v -2.049248 -0.269625 -0.124125
v -2.045221 -0.250338 -0.121857
v -2.066051 -0.265004 -0.133594
v -2.062024 -0.245717 -0.131325
v -2.039511 -0.269626 -0.141404
v -2.035485 -0.250338 -0.139135
v -2.056314 -0.265004 -0.150873
v -2.052288 -0.245717 -0.148604
v 2.866628 -0.063061 -0.060645
v 2.858084 -0.045266 -0.062563
v 2.883991 -0.054305 -0.056747
v 2.875448 -0.036509 -0.058665
v 2.862283 -0.063061 -0.041294
v 2.853740 -0.045266 -0.043212
v 2.879647 -0.054305 -0.037395
v 2.871103 -0.036509 -0.039314
v -0.737388 -0.119080 -0.097543
v -0.742557 -0.099937 -0.097145
v -0.718301 -0.113896 -0.099013
v -0.723470 -0.094752 -0.098615
v -0.735865 -0.119080 -0.077768
v -0.741034 -0.099937 -0.077370
v -0.716778 -0.113896 -0.079238
v -0.721947 -0.094752 -0.078840
v -3.100635 -0.506039 -0.107642
v -3.096417 -0.489827 -0.118259
v -3.106475 -0.494615 -0.092518
v -3.102257 -0.478403 -0.103135
v -3.119113 -0.505950 -0.114845
v -3.114896 -0.489738 -0.125462
v -3.124953 -0.494526 -0.099721
v -3.120736 -0.478313 -0.110338
v -3.450395 -0.670171 -0.060347
v -3.448131 -0.653369 -0.070638
v -3.454010 -0.659634 -0.043938
v -3.451746 -0.642831 -0.054230
v -3.469764 -0.670174 -0.064612
v -3.467500 -0.653371 -0.074903
v -3.473378 -0.659636 -0.048203
v -3.471115 -0.642834 -0.058495
v -0.986854 -0.131156 -0.095393
v -0.984726 -0.113714 -0.086197
v -0.990787 -0.121716 -0.112387
v -0.988659 -0.104274 -0.103190
v -0.967532 -0.131156 -0.099865
v -0.965403 -0.113714 -0.090669
v -0.971465 -0.121716 -0.116859
v -0.969336 -0.104274 -0.107662
v -1.290580 -0.220149 -0.115463
v -1.299154 -0.202560 -0.118698
v -1.274123 -0.210984 -0.109256
v -1.282698 -0.193396 -0.112490
v -1.297580 -0.220149 -0.096907
v -1.306154 -0.202561 -0.100141
v -1.281123 -0.210985 -0.090699
v -1.289698 -0.193396 -0.093933
v 1.948612 -0.022798 -0.241980
v 1.956873 -0.004949 -0.239427
v 1.965665 -0.031444 -0.236708
v 1.973926 -0.013595 -0.234155
v 1.942755 -0.022798 -0.223032
v 1.951015 -0.004949 -0.220478
v 1.959808 -0.031444 -0.217760
v 1.968068 -0.013595 -0.215207
v 0.537617 -0.001331 -0.254594
v 0.537312 0.018499 -0.254549
v 0.518003 -0.001640 -0.251670
v 0.517698 0.018190 -0.251624
v 0.534692 -0.001331 -0.274210
v 0.534387 0.018499 -0.274165
v 0.515078 -0.001640 -0.271286
v 0.514773 0.018190 -0.271240
v 0.114895 -0.029758 -0.215098
v 0.112726 -0.013634 -0.226441
v 0.111885 -0.041306 -0.230938
v 0.109716 -0.025182 -0.242281
v 0.134378 -0.029747 -0.218808
v 0.132209 -0.013623 -0.230151
v 0.131368 -0.041295 -0.234649
v 0.129199 -0.025171 -0.245992
v -3.013130 -0.466327 -0.166079
v -3.023998 -0.451763 -0.158132
v -3.024887 -0.479789 -0.157482
v -3.035754 -0.465225 -0.149536
v -3.024837 -0.466326 -0.182088
v -3.035704 -0.451762 -0.174142
v -3.036593 -0.479789 -0.173492
v -3.047461 -0.465225 -0.165545
v -3.185101 -0.526121 -0.098951
v -3.197505 -0.510715 -0.100422
v -3.200400 -0.538611 -0.100765
v -3.212803 -0.523205 -0.102235
v -3.182766 -0.526121 -0.118646
v -3.195170 -0.510715 -0.120117
v -3.198065 -0.538611 -0.120460
v -3.210469 -0.523205 -0.121930
v 1.939477 -0.028953 -0.271312
v 1.946376 -0.010622 -0.268190
v 1.956179 -0.036525 -0.263757
v 1.963078 -0.018194 -0.260636
v 1.931303 -0.028953 -0.253241
v 1.938202 -0.010622 -0.250120
v 1.948004 -0.036525 -0.245686
v 1.954903 -0.018194 -0.242565
v 0.273862 -0.012557 -0.213962
v 0.281520 -0.003550 -0.198039
v 0.277760 -0.030227 -0.205842
v 0.285418 -0.021219 -0.189918
v 0.255987 -0.012551 -0.205369
v 0.263645 -0.003544 -0.189446
v 0.259885 -0.030221 -0.197249
v 0.267543 -0.021213 -0.181325
v -3.577001 -0.703171 -0.049393
v -3.576194 -0.686591 -0.060247
v -3.578223 -0.692286 -0.032858
v -3.577416 -0.675707 -0.043712
v -3.596780 -0.703167 -0.050857
v -3.595973 -0.686587 -0.061711
v -3.598002 -0.692282 -0.034322
v -3.597195 -0.675703 -0.045177
v -2.867643 -0.400840 -0.156837
v -2.857633 -0.385269 -0.149714
v -2.854962 -0.413125 -0.147802
v -2.844953 -0.397554 -0.140679
v -2.879148 -0.400834 -0.140682
v -2.869139 -0.385264 -0.133559
v -2.866468 -0.413119 -0.131647
v -2.856458 -0.397549 -0.124524
v -0.570131 -0.071758 -0.130006
v -0.578326 -0.054279 -0.125460
v -0.585416 -0.081130 -0.121527
v -0.593611 -0.063651 -0.116981
v -0.579752 -0.071757 -0.147349
v -0.587947 -0.054278 -0.142803
v -0.595036 -0.081130 -0.138871
v -0.603232 -0.063651 -0.134324
v -2.761181 -0.347648 -0.151219
v -2.773793 -0.332593 -0.153984
v -2.775886 -0.360559 -0.154442
v -2.788498 -0.345504 -0.157207
v -2.756934 -0.347648 -0.170592
v -2.769546 -0.332593 -0.173357
v -2.771640 -0.360559 -0.173815
v -2.784251 -0.345505 -0.176580
v 2.895850 -0.046046 -0.069532
v 2.892826 -0.026634 -0.072251
v 2.910284 -0.041979 -0.056552
v 2.907260 -0.022567 -0.059271
v 2.882588 -0.046046 -0.054785
v 2.879564 -0.026635 -0.057504
v 2.897022 -0.041979 -0.041805
v 2.893998 -0.022568 -0.044524
v 2.442142 -0.061272 -0.181790
v 2.435161 -0.042821 -0.183830
v 2.459852 -0.053999 -0.176614
v 2.452872 -0.035548 -0.178654
v 2.436578 -0.061272 -0.162753
v 2.429598 -0.042821 -0.164793
v 2.454289 -0.053999 -0.157577
v 2.447308 -0.035548 -0.159617
v -1.106560 -0.192762 -0.084739
v -1.105570 -0.174759 -0.093001
v -1.108701 -0.184441 -0.066863
v -1.107712 -0.166438 -0.075125
v -1.126252 -0.192763 -0.087098
v -1.125263 -0.174760 -0.095360
v -1.128394 -0.184442 -0.069223
v -1.127405 -0.166439 -0.077485
v -0.880780 -0.154737 -0.127291
v -0.889371 -0.136911 -0.128629
v -0.863166 -0.146043 -0.124549
v -0.871757 -0.128217 -0.125887
v -0.883831 -0.154737 -0.107694
v -0.892422 -0.136911 -0.109032
v -0.866217 -0.146043 -0.104952
v -0.874808 -0.128217 -0.106290
v -3.086977 -0.507074 -0.123202
v -3.093218 -0.488631 -0.119424
v -3.071202 -0.499778 -0.132755
v -3.077443 -0.481335 -0.128976
v -3.076705 -0.507074 -0.106237
v -3.082946 -0.488631 -0.102458
v -3.060929 -0.499778 -0.115790
v -3.067170 -0.481335 -0.112011
v 0.785115 -0.001927 -0.278248
v 0.779969 0.008317 -0.294432
v 0.782009 -0.018910 -0.288011
v 0.776864 -0.008665 -0.304195
v 0.804015 -0.001929 -0.284258
v 0.798870 0.008316 -0.300442
v 0.800910 -0.018911 -0.294021
v 0.795765 -0.008666 -0.310205
v 2.733395 -0.026267 -0.101303
v 2.749757 -0.024104 -0.112302
v 2.735191 -0.045982 -0.102509
v 2.751553 -0.043818 -0.113508
v 2.744459 -0.026266 -0.084843
v 2.760821 -0.024103 -0.095842
v 2.746255 -0.045981 -0.086049
v 2.762617 -0.043817 -0.097048
v -2.034164 -0.272381 -0.177201
v -2.040187 -0.253582 -0.179120
v -2.016253 -0.266060 -0.171494
v -2.022276 -0.247261 -0.173413
v -2.040185 -0.272381 -0.158304
v -2.046208 -0.253583 -0.160222
v -2.022274 -0.266060 -0.152597
v -2.028296 -0.247261 -0.154516
v -2.706227 -0.336173 -0.151631
v -2.694978 -0.324012 -0.162537
v -2.714876 -0.320506 -0.143082
v -2.703627 -0.308345 -0.153988
v -2.720083 -0.336080 -0.165820
v -2.708835 -0.323919 -0.176726
v -2.728733 -0.320413 -0.157271
v -2.717484 -0.308252 -0.168177
v -3.232217 -0.566555 -0.085347
v -3.215574 -0.555797 -0.084572
v -3.242964 -0.549893 -0.085847
v -3.226320 -0.539135 -0.085072
v -3.231295 -0.566554 -0.105159
v -3.214651 -0.555796 -0.104384
v -3.242041 -0.549892 -0.105659
v -3.225398 -0.539135 -0.104884
v -1.628853 -0.243452 -0.139129
v -1.629194 -0.230512 -0.124103
v -1.629140 -0.258482 -0.126192
v -1.629480 -0.245542 -0.111166
v -1.648682 -0.243458 -0.139574
v -1.649022 -0.230517 -0.124548
v -1.648968 -0.258488 -0.126637
v -1.649309 -0.245547 -0.111611
v 0.849486 -0.014993 -0.289826
v 0.848033 0.004781 -0.289383
v 0.830569 -0.016513 -0.284065
v 0.829116 0.003262 -0.283622
v 0.843708 -0.014993 -0.308799
v 0.842255 0.004782 -0.308356
v 0.824791 -0.016512 -0.303038
v 0.823338 0.003262 -0.302595
v -3.047059 -0.458833 -0.121518
v -3.062829 -0.447036 -0.123860
v -3.058727 -0.474776 -0.123250
v -3.074498 -0.462980 -0.125592
v -3.044146 -0.458833 -0.141136
v -3.059916 -0.447037 -0.143478
v -3.055814 -0.474777 -0.142868
v -3.071585 -0.462980 -0.145210
v -1.838060 -0.254979 -0.115617
v -1.834872 -0.236064 -0.120659
v -1.827951 -0.260945 -0.131604
v -1.824763 -0.242030 -0.136646
v -1.821296 -0.254979 -0.105018
v -1.818108 -0.236064 -0.110060
v -1.811188 -0.260944 -0.121005
v -1.808000 -0.242030 -0.126047
v -0.431004 -0.045259 -0.127561
v -0.444306 -0.031164 -0.131771
v -0.444443 -0.059211 -0.131814
v -0.457745 -0.045116 -0.136024
v -0.425020 -0.045259 -0.146470
v -0.438322 -0.031164 -0.150680
v -0.438458 -0.059212 -0.150723
v -0.451761 -0.045116 -0.154933
v 1.988013 -0.059794 -0.206301
v 1.992365 -0.040542 -0.204364
v 1.970424 -0.055029 -0.214130
v 1.974777 -0.035777 -0.212193
v 1.996078 -0.059794 -0.224420
v 2.000431 -0.040542 -0.222483
v 1.978489 -0.055030 -0.232249
v 1.982842 -0.035777 -0.230312
v 1.447979 -0.014017 -0.290165
v 1.451922 0.005369 -0.288762
v 1.466243 -0.018203 -0.283665
v 1.470186 0.001183 -0.282262
v 1.441329 -0.014017 -0.271480
v 1.445272 0.005369 -0.270077
v 1.459593 -0.018203 -0.264980
v 1.463536 0.001183 -0.263577
v -2.438270 -0.305542 -0.149582
v -2.450171 -0.290357 -0.154181
v -2.452434 -0.318301 -0.155054
v -2.464335 -0.303116 -0.159654
v -2.431121 -0.305542 -0.168082
v -2.443022 -0.290358 -0.172681
v -2.445285 -0.318301 -0.173555
v -2.457186 -0.303117 -0.178154
v 1.789798 -0.024134 -0.281459
v 1.795616 -0.005177 -0.281067
v 1.808712 -0.029965 -0.280184
v 1.814529 -0.011008 -0.279792
v 1.788465 -0.024134 -0.261671
v 1.794282 -0.005177 -0.261279
v 1.807378 -0.029964 -0.260396
v 1.813195 -0.011008 -0.260004
v -0.442278 -0.050945 -0.107847
v -0.452550 -0.034527 -0.112123
v -0.457436 -0.062071 -0.114156
v -0.467708 -0.045653 -0.118431
v -0.434657 -0.050945 -0.126158
v -0.444930 -0.034527 -0.130433
v -0.449815 -0.062072 -0.132466
v -0.460087 -0.045654 -0.136742
v 0.547453 -0.012457 -0.227643
v 0.533959 0.000637 -0.221333
v 0.535592 -0.027353 -0.222096
v 0.522099 -0.014259 -0.215786
v 0.539051 -0.012457 -0.245609
v 0.525557 0.000637 -0.239298
v 0.527190 -0.027353 -0.240062
v 0.513697 -0.014259 -0.233751
v -2.636789 -0.314811 -0.160647
v -2.624833 -0.303565 -0.149514
v -2.645015 -0.298475 -0.168316
v -2.633059 -0.287229 -0.157184
v -2.623270 -0.314817 -0.175159
v -2.611315 -0.303571 -0.164026
v -2.631496 -0.298481 -0.182828
v -2.619540 -0.287235 -0.171696
v -3.399679 -0.654335 -0.094627
v -3.399875 -0.634522 -0.095495
v -3.404159 -0.655224 -0.113927
v -3.404355 -0.635411 -0.114795
v -3.380360 -0.654340 -0.099112
v -3.380556 -0.634527 -0.099979
v -3.384839 -0.655230 -0.118412
v -3.385036 -0.635417 -0.119279
v -3.670831 -0.717668 -0.091379
v -3.685245 -0.704283 -0.093912
v -3.657648 -0.703033 -0.089061
v -3.672061 -0.689648 -0.091595
v -3.674265 -0.717668 -0.071845
v -3.688679 -0.704283 -0.074379
v -3.661082 -0.703034 -0.069528
v -3.675495 -0.689648 -0.072061
v 1.125583 -0.017872 -0.266966
v 1.116568 -0.005071 -0.254792
v 1.118013 -0.033021 -0.256644
v 1.108997 -0.020220 -0.244469
v 1.109622 -0.017917 -0.278738
v 1.100606 -0.005116 -0.266564
v 1.102051 -0.033066 -0.268416
v 1.093036 -0.020265 -0.256241
v -3.793361 -0.705085 -0.067778
v -3.774506 -0.703429 -0.073701
v -3.794941 -0.685321 -0.067282
v -3.776085 -0.683666 -0.073205
v -3.799305 -0.705085 -0.086699
v -3.780449 -0.703430 -0.092622
v -3.800884 -0.685321 -0.086203
v -3.782029 -0.683666 -0.092126
v 1.656596 -0.029227 -0.252477
v 1.640996 -0.027860 -0.264648
v 1.657677 -0.009441 -0.251641
v 1.642077 -0.008074 -0.263812
v 1.644396 -0.029221 -0.236840
v 1.628796 -0.027854 -0.249011
v 1.645477 -0.009435 -0.236004
v 1.629878 -0.008068 -0.248175
v -1.151818 -0.196211 -0.090738
v -1.158441 -0.177617 -0.088801
v -1.133971 -0.189310 -0.095957
v -1.140594 -0.170716 -0.094021
v -1.146250 -0.196210 -0.071702
v -1.152873 -0.177616 -0.069765
v -1.128404 -0.189310 -0.076922
v -1.135027 -0.170716 -0.074985
v -0.359205 -0.087970 -0.152059
v -0.367931 -0.070248 -0.150285
v -0.341839 -0.079065 -0.155591
v -0.350565 -0.061343 -0.153817
v -0.355252 -0.087970 -0.132624
v -0.363978 -0.070248 -0.130849
v -0.337886 -0.079065 -0.136156
v -0.346612 -0.061343 -0.134381
v -1.270974 -0.194336 -0.132828
v -1.270974 -0.174503 -0.132828
v -1.254606 -0.194336 -0.121628
v -1.254606 -0.174503 -0.121628
v -1.282174 -0.194336 -0.116459
v -1.282174 -0.174503 -0.116459
v -1.265805 -0.194336 -0.105260
v -1.265805 -0.174503 -0.105260
v 0.479153 -0.029246 -0.236670
v 0.474563 -0.009987 -0.235500
v 0.497815 -0.024509 -0.241426
v 0.493226 -0.005250 -0.240256
v 0.484051 -0.029246 -0.217451
v 0.479461 -0.009987 -0.216281
v 0.502713 -0.024509 -0.222207
v 0.498124 -0.005250 -0.221037
v 0.948154 -0.010569 -0.292249
v 0.946736 0.009208 -0.291786
v 0.929352 -0.012061 -0.286115
v 0.927934 0.007716 -0.285652
v 0.942003 -0.010569 -0.311104
v 0.940585 0.009208 -0.310641
v 0.923201 -0.012061 -0.304970
v 0.921783 0.007716 -0.304507
v -1.807323 -0.245252 -0.102343
v -1.802136 -0.234299 -0.118042
v -1.810756 -0.228718 -0.091942
v -1.805568 -0.217765 -0.107641
v -1.826156 -0.245248 -0.108564
v -1.820968 -0.234295 -0.124263
v -1.829589 -0.228714 -0.098162
v -1.824401 -0.217761 -0.113862
v -3.301663 -0.596443 -0.137061
v -3.288590 -0.582053 -0.133138
v -3.287879 -0.610091 -0.132925
v -3.274807 -0.595701 -0.129003
v -3.307363 -0.596443 -0.118065
v -3.294290 -0.582053 -0.114142
v -3.293579 -0.610092 -0.113929
v -3.280507 -0.595701 -0.110006
v 1.273721 -0.050265 -0.292730
v 1.276367 -0.030611 -0.293007
v 1.293269 -0.052925 -0.294771
v 1.295914 -0.033271 -0.295047
v 1.275781 -0.050265 -0.273004
v 1.278426 -0.030611 -0.273281
v 1.295328 -0.052925 -0.275045
v 1.297974 -0.033271 -0.275322
v -0.492535 -0.085700 -0.149710
v -0.484842 -0.072639 -0.136921
v -0.499270 -0.070775 -0.160901
v -0.491578 -0.057714 -0.148111
v -0.475541 -0.085697 -0.159935
v -0.467848 -0.072636 -0.147145
v -0.482276 -0.070772 -0.171126
v -0.474583 -0.057711 -0.158336
v -0.545315 -0.073846 -0.091886
v -0.551726 -0.055263 -0.094523
v -0.562501 -0.080777 -0.098954
v -0.568911 -0.062195 -0.101591
v -0.537771 -0.073846 -0.110228
v -0.544181 -0.055264 -0.112865
v -0.554956 -0.080778 -0.117297
v -0.561367 -0.062195 -0.119933
v -2.284879 -0.292881 -0.166130
v -2.292083 -0.274436 -0.165000
v -2.266658 -0.285589 -0.168987
v -2.273861 -0.267145 -0.167858
v -2.281807 -0.292880 -0.146536
v -2.289010 -0.274436 -0.145407
v -2.263585 -0.285589 -0.149394
v -2.270789 -0.267145 -0.148264
v -0.160830 -0.028916 -0.162615
v -0.159252 -0.009146 -0.162733
v -0.141115 -0.030498 -0.164093
v -0.139538 -0.010728 -0.164211
v -0.159347 -0.028916 -0.142837
v -0.157770 -0.009146 -0.142956
v -0.139633 -0.030498 -0.144315
v -0.138055 -0.010728 -0.144433
v -3.726554 -0.688879 -0.060724
v -3.726794 -0.670674 -0.068591
v -3.725989 -0.681009 -0.042528
v -3.726229 -0.662804 -0.050395
v -3.746377 -0.688875 -0.060111
v -3.746617 -0.670670 -0.067977
v -3.745812 -0.681005 -0.041915
v -3.746052 -0.662801 -0.049781
v 0.926738 -0.016392 -0.272375
v 0.931614 0.002831 -0.272166
v 0.945943 -0.021273 -0.271552
v 0.950820 -0.002050 -0.271343
v 0.925889 -0.016392 -0.252560
v 0.930766 0.002831 -0.252351
v 0.945094 -0.021273 -0.251737
v 0.949971 -0.002050 -0.251528
v -2.700193 -0.346747 -0.168141
v -2.687326 -0.334759 -0.158972
v -2.690429 -0.362547 -0.161185
v -2.677562 -0.350559 -0.152016
v -2.711702 -0.346748 -0.151988
v -2.698834 -0.334760 -0.142820
v -2.701938 -0.362548 -0.145032
v -2.689070 -0.350559 -0.135864
v -1.514422 -0.201065 -0.084540
v -1.504592 -0.192872 -0.099693
v -1.518835 -0.183003 -0.077637
v -1.509005 -0.174810 -0.092790
v -1.531072 -0.201015 -0.095315
v -1.521242 -0.192822 -0.110468
v -1.535486 -0.182953 -0.088412
v -1.525656 -0.174760 -0.103565
v -0.900656 -0.116944 -0.078812
v -0.911008 -0.100401 -0.082349
v -0.916311 -0.127884 -0.084160
v -0.926663 -0.111341 -0.087697
v -0.894245 -0.116945 -0.097580
v -0.904597 -0.100402 -0.101117
v -0.909899 -0.127884 -0.102928
v -0.920252 -0.111341 -0.106465
v 1.309336 -0.050595 -0.296952
v 1.308984 -0.032920 -0.287962
v 1.308638 -0.059591 -0.279290
v 1.308285 -0.041916 -0.270301
v 1.289518 -0.050592 -0.297734
v 1.289166 -0.032917 -0.288745
v 1.288820 -0.059589 -0.280073
v 1.288468 -0.041913 -0.271083
v 1.753390 -0.060934 -0.239321
v 1.758649 -0.041831 -0.238443
v 1.734548 -0.055601 -0.242466
v 1.739807 -0.036498 -0.241589
v 1.756655 -0.060934 -0.258883
v 1.761915 -0.041831 -0.258005
v 1.737813 -0.055601 -0.262029
v 1.743073 -0.036499 -0.261151
v -3.257385 -0.600552 -0.105151
v -3.271960 -0.589529 -0.097441
v -3.247642 -0.584064 -0.110305
v -3.262216 -0.573041 -0.102595
v -3.248111 -0.600552 -0.087619
v -3.262686 -0.589529 -0.079910
v -3.238368 -0.584064 -0.092774
v -3.252942 -0.573041 -0.085064
v -0.057934 -0.029210 -0.160759
v -0.043277 -0.027543 -0.147501
v -0.059171 -0.009447 -0.161876
v -0.044515 -0.007780 -0.148619
v -0.044629 -0.029208 -0.175467
v -0.029973 -0.027541 -0.162210
v -0.045866 -0.009446 -0.176585
v -0.031210 -0.007779 -0.163327
v -2.843057 -0.428213 -0.172152
v -2.841769 -0.408716 -0.168750
v -2.836175 -0.431850 -0.153911
v -2.834887 -0.412353 -0.150509
v -2.861613 -0.428209 -0.165150
v -2.860326 -0.408712 -0.161748
v -2.854731 -0.431846 -0.146909
v -2.853443 -0.412350 -0.143507
v 2.997641 -0.032581 -0.039841
v 2.998734 -0.012812 -0.038693
v 3.011278 -0.034166 -0.025527
v 3.012370 -0.014396 -0.024379
v 2.983281 -0.032582 -0.026161
v 2.984374 -0.012812 -0.025014
v 2.996917 -0.034166 -0.011847
v 2.998010 -0.014396 -0.010699
v -1.592378 -0.225310 -0.083142
v -1.593237 -0.205497 -0.083363
v -1.611569 -0.226197 -0.088068
v -1.612428 -0.206384 -0.088289
v -1.587447 -0.225311 -0.102352
v -1.588306 -0.205497 -0.102573
v -1.606638 -0.226198 -0.107279
v -1.607497 -0.206384 -0.107499
v 2.755481 -0.037064 -0.038669
v 2.753070 -0.017522 -0.041045
v 2.741558 -0.040450 -0.052382
v 2.739146 -0.020907 -0.054758
v 2.769398 -0.037065 -0.052800
v 2.766987 -0.017523 -0.055175
v 2.755475 -0.040450 -0.066512
v 2.753063 -0.020908 -0.068888
v -1.827268 -0.243653 -0.166567
v -1.821621 -0.224728 -0.164742
v -1.809260 -0.249587 -0.160750
v -1.803613 -0.230663 -0.158926
v -1.833364 -0.243653 -0.147694
v -1.827717 -0.224728 -0.145869
v -1.815356 -0.249587 -0.141877
v -1.809709 -0.230663 -0.140053
v 2.031348 -0.035431 -0.202522
v 2.030766 -0.015606 -0.202512
v 2.011526 -0.036013 -0.202178
v 2.010944 -0.016188 -0.202168
v 2.031003 -0.035431 -0.222352
v 2.030421 -0.015606 -0.222342
v 2.011182 -0.036013 -0.222008
v 2.010599 -0.016188 -0.221998
v -3.042072 -0.471107 -0.112842
v -3.049788 -0.452959 -0.114950
v -3.059579 -0.479106 -0.117624
v -3.067295 -0.460958 -0.119732
v -3.036846 -0.471107 -0.131974
v -3.044562 -0.452959 -0.134082
v -3.054353 -0.479107 -0.136756
v -3.062069 -0.460958 -0.138865
v -0.980401 -0.172447 -0.122063
v -0.988870 -0.154590 -0.123719
v -0.962876 -0.163817 -0.118635
v -0.971345 -0.145960 -0.120291
v -0.984208 -0.172447 -0.102599
v -0.992677 -0.154590 -0.104255
v -0.966683 -0.163818 -0.099171
v -0.975152 -0.145960 -0.100827
v 0.292892 -0.000389 -0.226018
v 0.288240 0.018860 -0.224943
v 0.274136 -0.005164 -0.221684
v 0.269484 0.014086 -0.220609
v 0.288427 -0.000389 -0.245342
v 0.283775 0.018860 -0.244267
v 0.269671 -0.005164 -0.241008
v 0.265020 0.014086 -0.239934
v -1.841532 -0.240325 -0.167855
v -1.836735 -0.221129 -0.166491
v -1.823067 -0.245312 -0.162606
v -1.818270 -0.226116 -0.161242
v -1.846955 -0.240325 -0.148778
v -1.842158 -0.221129 -0.147414
v -1.828491 -0.245312 -0.143529
v -1.823694 -0.226116 -0.142165
v 0.157017 -0.023824 -0.222140
v 0.155631 -0.004046 -0.221606
v 0.138560 -0.025309 -0.215035
v 0.137174 -0.005532 -0.214501
v 0.149892 -0.023824 -0.240649
v 0.148506 -0.004046 -0.240115
v 0.131435 -0.025309 -0.233544
v 0.130049 -0.005532 -0.233010
v -3.192630 -0.560386 -0.134377
v -3.181985 -0.546542 -0.124976
v -3.203008 -0.546185 -0.143540
v -3.192363 -0.532340 -0.134140
v -3.179503 -0.560385 -0.149244
v -3.168858 -0.546541 -0.139843
v -3.189881 -0.546184 -0.158407
v -3.179236 -0.532339 -0.149006
v -3.231092 -0.545200 -0.116352
v -3.242615 -0.529562 -0.112350
v -3.245865 -0.557398 -0.111221
v -3.257387 -0.541760 -0.107218
v -3.237600 -0.545200 -0.135087
v -3.249122 -0.529562 -0.131085
v -3.252372 -0.557398 -0.129956
v -3.263895 -0.541760 -0.125953
v 0.040481 -0.050795 -0.195454
v 0.050767 -0.033859 -0.194623
v 0.023599 -0.040475 -0.196819
v 0.033886 -0.023539 -0.195987
v 0.042078 -0.050795 -0.215223
v 0.052365 -0.033859 -0.214392
v 0.025197 -0.040475 -0.216588
v 0.035484 -0.023538 -0.215756
v 1.927002 -0.062219 -0.267841
v 1.923506 -0.042735 -0.269055
v 1.945408 -0.058519 -0.261450
v 1.941912 -0.039034 -0.262664
v 1.920496 -0.062220 -0.249105
v 1.917000 -0.042735 -0.250319
v 1.938903 -0.058519 -0.242714
v 1.935407 -0.039034 -0.243928
v 1.665002 -0.032086 -0.238404
v 1.667678 -0.027153 -0.257426
v 1.664309 -0.012876 -0.233520
v 1.666986 -0.007943 -0.252542
v 1.645362 -0.032091 -0.241169
v 1.648039 -0.027158 -0.260191
v 1.644670 -0.012881 -0.236285
v 1.647346 -0.007948 -0.255307
v 1.728502 -0.051662 -0.241086
v 1.730886 -0.039390 -0.256483
v 1.726626 -0.036082 -0.228958
v 1.729010 -0.023810 -0.244355
v 1.708902 -0.051661 -0.244120
v 1.711286 -0.039389 -0.259517
v 1.707026 -0.036081 -0.231992
v 1.709410 -0.023808 -0.247389
v 1.831484 -0.043612 -0.287323
v 1.831699 -0.023780 -0.287226
v 1.849600 -0.043848 -0.279254
v 1.849815 -0.024017 -0.279158
v 1.823414 -0.043612 -0.269205
v 1.823630 -0.023781 -0.269109
v 1.841530 -0.043849 -0.261137
v 1.841746 -0.024017 -0.261040
v -1.796605 -0.255026 -0.160493
v -1.799475 -0.235520 -0.162647
v -1.781002 -0.251437 -0.148787
v -1.783872 -0.231932 -0.150940
v -1.808507 -0.255026 -0.144629
v -1.811378 -0.235520 -0.146782
v -1.792904 -0.251437 -0.132922
v -1.795775 -0.231932 -0.135076
v 2.315903 -0.070179 -0.160957
v 2.322948 -0.051988 -0.157380
v 2.299683 -0.062277 -0.169194
v 2.306729 -0.044086 -0.165617
v 2.324883 -0.070179 -0.178641
v 2.331928 -0.051988 -0.175063
v 2.308664 -0.062277 -0.186878
v 2.315709 -0.044086 -0.183300
v -2.693626 -0.331075 -0.186403
v -2.703439 -0.314896 -0.180461
v -2.707466 -0.342547 -0.178023
v -2.717279 -0.326368 -0.172081
v -2.703899 -0.331075 -0.203368
v -2.713712 -0.314896 -0.197426
v -2.717738 -0.342547 -0.194989
v -2.727551 -0.326368 -0.189047
v -0.411524 -0.060110 -0.150504
v -0.418903 -0.041984 -0.147286
v -0.428140 -0.068160 -0.143259
v -0.435519 -0.050034 -0.140042
v -0.419451 -0.060110 -0.168684
v -0.426829 -0.041984 -0.165467
v -0.436066 -0.068160 -0.161440
v -0.443445 -0.050033 -0.158223
v 1.488397 -0.055167 -0.262032
v 1.487881 -0.035342 -0.262250
v 1.470381 -0.055727 -0.270305
v 1.469865 -0.035902 -0.270523
v 1.496673 -0.055150 -0.280056
v 1.496157 -0.035325 -0.280274
v 1.478657 -0.055710 -0.288329
v 1.478141 -0.035885 -0.288547
v 0.974308 -0.013307 -0.272903
v 0.977062 0.006324 -0.273533
v 0.993446 -0.016132 -0.277276
v 0.996200 0.003499 -0.277906
v 0.978726 -0.013307 -0.253568
v 0.981480 0.006324 -0.254198
v 0.997864 -0.016131 -0.257941
v 1.000618 0.003499 -0.258571
v -0.409435 -0.086707 -0.144078
v -0.407787 -0.066949 -0.144609
v -0.428238 -0.084976 -0.138014
v -0.426591 -0.065218 -0.138545
v -0.415522 -0.086707 -0.162954
v -0.413874 -0.066949 -0.163485
v -0.434326 -0.084976 -0.156890
v -0.432678 -0.065218 -0.157421
v 2.066327 -0.055187 -0.255708
v 2.064934 -0.035441 -0.256929
v 2.081171 -0.053335 -0.242686
v 2.079778 -0.033589 -0.243907
v 2.053248 -0.055188 -0.240799
v 2.051855 -0.035442 -0.242020
v 2.068092 -0.053336 -0.227777
v 2.066699 -0.033589 -0.228998
v -2.153413 -0.239613 -0.158151
v -2.160474 -0.221137 -0.156697
v -2.171510 -0.246823 -0.154424
v -2.178571 -0.228346 -0.152970
v -2.157413 -0.239614 -0.177576
v -2.164474 -0.221137 -0.176122
v -2.175510 -0.246823 -0.173850
v -2.182571 -0.228346 -0.172396
v -0.127328 -0.031102 -0.185002
v -0.132431 -0.012114 -0.182406
v -0.144253 -0.036828 -0.176393
v -0.149356 -0.017839 -0.173797
v -0.136320 -0.031102 -0.202679
v -0.141423 -0.012113 -0.200083
v -0.153245 -0.036827 -0.194070
v -0.158348 -0.017839 -0.191474
v 2.752174 -0.066778 -0.087654
v 2.744979 -0.049278 -0.093596
v 2.765668 -0.057447 -0.076510
v 2.758473 -0.039946 -0.082452
v 2.739545 -0.066779 -0.072362
v 2.732350 -0.049278 -0.078303
v 2.753039 -0.057448 -0.061218
v 2.745844 -0.039947 -0.067159
v 1.290800 -0.028768 -0.255980
v 1.287590 -0.027664 -0.275521
v 1.290614 -0.048570 -0.257069
v 1.287405 -0.047466 -0.276609
v 1.310370 -0.028774 -0.259195
v 1.307161 -0.027670 -0.278736
v 1.310185 -0.048577 -0.260284
v 1.306976 -0.047472 -0.279824
v -3.643190 -0.713201 -0.089971
v -3.638013 -0.695602 -0.082434
v -3.633225 -0.722346 -0.075465
v -3.628048 -0.704747 -0.067928
v -3.659538 -0.713202 -0.078741
v -3.654361 -0.695603 -0.071204
v -3.649573 -0.722347 -0.064235
v -3.644395 -0.704747 -0.056698
v 0.026242 -0.010597 -0.194853
v 0.023831 0.004665 -0.207287
v 0.023335 -0.023263 -0.209836
v 0.020924 -0.008000 -0.222270
v 0.045712 -0.010598 -0.198630
v 0.043301 0.004664 -0.211063
v 0.042806 -0.023263 -0.213613
v 0.040395 -0.008001 -0.226046
v 2.735814 -0.061475 -0.106254
v 2.729584 -0.042966 -0.109711
v 2.751999 -0.054350 -0.097272
v 2.745768 -0.035841 -0.100730
v 2.726191 -0.061475 -0.088912
v 2.719961 -0.042966 -0.092369
v 2.742375 -0.054350 -0.079931
v 2.736145 -0.035841 -0.083388
v 2.430389 -0.067185 -0.133885
v 2.431565 -0.047432 -0.132542
v 2.417376 -0.065399 -0.148746
v 2.418553 -0.045646 -0.147402
v 2.445310 -0.067185 -0.146951
v 2.446487 -0.047432 -0.145607
v 2.432298 -0.065399 -0.161811
v 2.433475 -0.045646 -0.160468
v -3.534013 -0.699968 -0.093334
v -3.547547 -0.685896 -0.096819
v -3.520386 -0.685991 -0.089824
v -3.533920 -0.671919 -0.093310
v -3.538959 -0.699968 -0.074127
v -3.552494 -0.685896 -0.077613
v -3.525332 -0.685992 -0.070618
v -3.538867 -0.671920 -0.074103
v 0.774773 -0.007368 -0.262951
v 0.775424 0.012452 -0.263218
v 0.793108 -0.008072 -0.270482
v 0.793758 0.011749 -0.270749
v 0.782309 -0.007368 -0.244605
v 0.782960 0.012453 -0.244873
v 0.800643 -0.008071 -0.252136
v 0.801294 0.011749 -0.252404
v -3.810892 -0.703272 -0.070974
v -3.810709 -0.693927 -0.088467
v -3.810992 -0.685778 -0.061630
v -3.810810 -0.676433 -0.079123
v -3.830724 -0.703274 -0.071182
v -3.830542 -0.693929 -0.088675
v -3.830824 -0.685781 -0.061838
v -3.830642 -0.676436 -0.079330
v -0.101510 -0.060636 -0.166777
v -0.102280 -0.041031 -0.169678
v -0.096476 -0.057635 -0.147830
v -0.097246 -0.038030 -0.150731
v -0.120678 -0.060635 -0.161685
v -0.121448 -0.041030 -0.164585
v -0.115644 -0.057634 -0.142737
v -0.116414 -0.038029 -0.145638
v 0.065846 -0.011000 -0.203485
v 0.057517 0.006896 -0.201552
v 0.048414 -0.019550 -0.199439
v 0.040085 -0.001655 -0.197506
v 0.061363 -0.010999 -0.222804
v 0.053034 0.006896 -0.220871
v 0.043931 -0.019550 -0.218759
v 0.035602 -0.001655 -0.216826
v -3.357876 -0.630448 -0.081623
v -3.349282 -0.617161 -0.093579
v -3.350115 -0.645172 -0.092408
v -3.341521 -0.631885 -0.104364
v -3.341774 -0.630442 -0.070043
v -3.333180 -0.617155 -0.082000
v -3.334013 -0.645166 -0.080828
v -3.325419 -0.631880 -0.092785
v 2.439487 -0.035436 -0.162588
v 2.439165 -0.015611 -0.163075
v 2.426510 -0.036014 -0.177576
v 2.426189 -0.016190 -0.178063
v 2.454482 -0.035511 -0.175568
v 2.454161 -0.015687 -0.176055
v 2.441506 -0.036090 -0.190556
v 2.441184 -0.016265 -0.191043
v 0.844157 -0.043009 -0.273917
v 0.849827 -0.024005 -0.274159
v 0.825171 -0.037335 -0.273109
v 0.830840 -0.018331 -0.273350
v 0.843313 -0.043009 -0.293733
v 0.848983 -0.024005 -0.293974
v 0.824326 -0.037335 -0.292924
v 0.829996 -0.018331 -0.293165
v 2.947497 -0.020714 -0.048463
v 2.951268 -0.001422 -0.045825
v 2.963305 -0.025317 -0.037405
v 2.967076 -0.006025 -0.034767
v 2.936128 -0.020714 -0.032212
v 2.939899 -0.001423 -0.029574
v 2.951936 -0.025317 -0.021154
v 2.955707 -0.006025 -0.018515
v -1.675798 -0.247926 -0.094165
v -1.674736 -0.228128 -0.093674
v -1.693771 -0.246757 -0.102468
v -1.692709 -0.226958 -0.101978
v -1.667480 -0.247927 -0.112169
v -1.666417 -0.228128 -0.111679
v -1.685452 -0.246757 -0.120473
v -1.684391 -0.226958 -0.119982
v -2.162304 -0.262468 -0.129503
v -2.162611 -0.242637 -0.129609
v -2.181052 -0.262793 -0.135964
v -2.181360 -0.242962 -0.136070
v -2.155842 -0.262468 -0.148253
v -2.156149 -0.242638 -0.148359
v -2.174591 -0.262793 -0.154714
v -2.174898 -0.242963 -0.154820
v -2.721635 -0.383818 -0.163208
v -2.721038 -0.365839 -0.171559
v -2.722920 -0.375446 -0.145274
v -2.722323 -0.357467 -0.153626
v -2.741418 -0.383820 -0.164625
v -2.740821 -0.365840 -0.172976
v -2.742702 -0.375447 -0.146691
v -2.742105 -0.357468 -0.155043
v 0.338136 -0.009518 -0.207428
v 0.335241 0.003540 -0.222072
v 0.340677 0.005409 -0.194619
v 0.337782 0.018467 -0.209264
v 0.318680 -0.009512 -0.203576
v 0.315786 0.003547 -0.218220
v 0.321222 0.005416 -0.190768
v 0.318327 0.018474 -0.205412
v 2.350958 -0.040385 -0.184004
v 2.332327 -0.038072 -0.190396
v 2.348783 -0.060083 -0.184793
v 2.330151 -0.057769 -0.191185
v 2.357399 -0.040345 -0.202762
v 2.338767 -0.038031 -0.209154
v 2.355223 -0.060043 -0.203551
v 2.336591 -0.057729 -0.209943
v 0.988992 -0.014314 -0.272959
v 0.988349 -0.005549 -0.255180
v 0.989308 0.003477 -0.281719
v 0.988665 0.012242 -0.263939
v 1.008812 -0.014313 -0.272243
v 1.008169 -0.005548 -0.254463
v 1.009128 0.003478 -0.281002
v 1.008485 0.012243 -0.263223
v -2.662843 -0.346763 -0.165062
v -2.669398 -0.328177 -0.162837
v -2.645243 -0.339841 -0.171035
v -2.651798 -0.321255 -0.168811
v -2.656468 -0.346762 -0.146281
v -2.663023 -0.328176 -0.144056
v -2.638869 -0.339840 -0.152255
v -2.645423 -0.321254 -0.150030
v 1.377198 -0.051275 -0.308644
v 1.368549 -0.033598 -0.306179
v 1.394197 -0.042283 -0.313491
v 1.385549 -0.024605 -0.311025
v 1.382635 -0.051275 -0.289571
v 1.373986 -0.033598 -0.287106
v 1.399634 -0.042282 -0.294417
v 1.390986 -0.024605 -0.291952
v -2.484459 -0.294393 -0.186095
v -2.479712 -0.275139 -0.186368
v -2.503682 -0.289638 -0.184987
v -2.498934 -0.270383 -0.185261
v -2.485600 -0.294393 -0.205895
v -2.480852 -0.275139 -0.206168
v -2.504822 -0.289638 -0.204788
v -2.500075 -0.270383 -0.205061
v -3.377377 -0.654316 -0.088136
v -3.377482 -0.634487 -0.088498
v -3.371549 -0.653939 -0.069182
v -3.371655 -0.634110 -0.069544
v -3.396334 -0.654311 -0.082308
v -3.396440 -0.634482 -0.082670
v -3.390507 -0.653934 -0.063354
v -3.390613 -0.634104 -0.063716
v -3.369054 -0.641481 -0.086375
v -3.384251 -0.629894 -0.081072
v -3.358114 -0.625384 -0.090193
v -3.373312 -0.613798 -0.084890
v -3.362519 -0.641481 -0.067650
v -3.377717 -0.629894 -0.062346
v -3.351579 -0.625384 -0.071467
v -3.366777 -0.613797 -0.066164
v -1.317870 -0.218065 -0.118138
v -1.315766 -0.203728 -0.104596
v -1.315669 -0.231769 -0.103971
v -1.313565 -0.217432 -0.090429
v -1.337468 -0.218065 -0.115092
v -1.335364 -0.203728 -0.101551
v -1.335267 -0.231769 -0.100926
v -1.333163 -0.217432 -0.087384
v 2.635974 -0.051823 -0.136539
v 2.628153 -0.043247 -0.120457
v 2.639724 -0.033940 -0.144252
v 2.631903 -0.025364 -0.128170
v 2.653811 -0.051822 -0.127866
v 2.645989 -0.043246 -0.111784
v 2.657560 -0.033938 -0.135579
v 2.649739 -0.025362 -0.119497
v 2.428640 -0.052812 -0.121165
v 2.428668 -0.032979 -0.121132
v 2.416161 -0.052768 -0.136580
v 2.416188 -0.032935 -0.136547
v 2.444055 -0.052812 -0.133644
v 2.444083 -0.032979 -0.133611
v 2.431576 -0.052769 -0.149059
v 2.431604 -0.032936 -0.149026
v -2.117896 -0.261045 -0.125713
v -2.117605 -0.241214 -0.125592
v -2.136208 -0.260729 -0.133326
v -2.135916 -0.240899 -0.133205
v -2.110282 -0.261045 -0.144026
v -2.109991 -0.241215 -0.143905
v -2.128593 -0.260730 -0.151639
v -2.128302 -0.240899 -0.151518
v -3.616758 -0.671466 -0.056297
v -3.622952 -0.652652 -0.057310
v -3.635326 -0.677742 -0.059333
v -3.641520 -0.658929 -0.060346
v -3.613557 -0.671466 -0.075870
v -3.619751 -0.652652 -0.076883
v -3.632124 -0.677742 -0.078906
v -3.638318 -0.658929 -0.079919
[truncated: 5,487,696 more chars]
