# Supplementary material for: 3D in situ imaging of the female reproductive tract reveals molecular signatures of fertilizing spermatozoa in mice
Source: eLife. 2020 Oct 20;9:e62043. doi: 10.7554/eLife.62043 (PMC7707823; doi:10.7554/eLife.62043)
Supplement: Figure 5—source data 1. — Custom scripts and 3D objects for developing training environments, ANN input feeding and training, and constructing numerical objects coordinates arrays for supervised learning, and ANN performance evaluation. [file elife-62043-fig5-data1.zip › Generating of 3D training environments for ANNs input feed/Sperm tail CatSper 3D signatures low poly/Sperm CatSper 2.obj]

# Blender v2.75 (sub 0) OBJ File: 'Sperm CatSper 2.blend'
# www.blender.org
mtllib Sperm CatSper 2.mtl
o CatSper_tail_signature_2_Mesh
v 1.787150 0.154620 -1.161692
v 1.785219 0.174358 -1.161924
v 1.806747 0.156565 -1.159344
v 1.804816 0.176302 -1.159576
v 1.784791 0.154620 -1.142000
v 1.782860 0.174358 -1.142231
v 1.804388 0.156565 -1.139652
v 1.802457 0.176302 -1.139883
v 1.795742 0.132169 -1.126731
v 1.794389 0.151953 -1.126395
v 1.814944 0.133563 -1.131496
v 1.813591 0.153347 -1.131160
v 1.800519 0.132169 -1.107482
v 1.799166 0.151953 -1.107146
v 1.819721 0.133563 -1.112247
v 1.818367 0.153347 -1.111911
v 1.787692 0.154236 -1.125978
v 1.792008 0.169294 -1.113814
v 1.782656 0.167143 -1.140170
v 1.786973 0.182201 -1.128006
v 1.806383 0.154236 -1.132611
v 1.810700 0.169294 -1.120447
v 1.801347 0.167143 -1.146802
v 1.805664 0.182201 -1.134638
v -0.004499 0.169902 0.045573
v -0.007648 0.189426 0.047076
v -0.022117 0.166412 0.053985
v -0.025266 0.185936 0.055488
v -0.013044 0.169902 0.027675
v -0.016193 0.189426 0.029179
v -0.030662 0.166412 0.036087
v -0.033811 0.185936 0.037590
v 1.643707 0.082635 -0.696382
v 1.645043 0.102365 -0.697900
v 1.656736 0.080613 -0.711197
v 1.658072 0.100343 -0.712716
v 1.658600 0.082635 -0.683284
v 1.659936 0.102365 -0.684803
v 1.671630 0.080613 -0.698100
v 1.672965 0.100343 -0.699618
v 0.981822 0.116590 -0.388370
v 0.981596 0.136421 -0.388249
v 0.964364 0.116333 -0.378963
v 0.964138 0.136165 -0.378841
v 0.972414 0.116590 -0.405830
v 0.972188 0.136421 -0.405708
v 0.954956 0.116333 -0.396423
v 0.954730 0.136165 -0.396301
v -1.538950 0.020325 0.462290
v -1.534213 0.036348 0.472976
v -1.545442 0.032014 0.447642
v -1.540706 0.048037 0.458328
v -1.520818 0.020325 0.454253
v -1.516081 0.036348 0.464940
v -1.527310 0.032014 0.439605
v -1.522573 0.048037 0.450292
v 1.817497 0.155569 -1.096936
v 1.817968 0.174079 -1.089828
v 1.818721 0.148445 -1.078467
v 1.819192 0.166955 -1.071359
v 1.797708 0.155569 -1.095626
v 1.798179 0.174079 -1.088517
v 1.798931 0.148445 -1.077156
v 1.799402 0.166955 -1.070048
v 0.090586 0.135048 -0.887843
v 0.087742 0.154448 -0.884861
v 0.077197 0.130927 -0.873804
v 0.074353 0.150327 -0.870822
v 0.076234 0.135048 -0.901531
v 0.073390 0.154448 -0.898549
v 0.062845 0.130927 -0.887492
v 0.060001 0.150327 -0.884510
v 1.722987 0.058535 -0.777613
v 1.719679 0.076919 -0.770947
v 1.731159 0.065977 -0.794080
v 1.727851 0.084361 -0.787415
v 1.740752 0.058535 -0.768796
v 1.737444 0.076919 -0.762130
v 1.748925 0.065977 -0.785264
v 1.745617 0.084361 -0.778598
v 1.385726 0.049543 -0.544870
v 1.389906 0.068724 -0.547694
v 1.369833 0.054587 -0.534132
v 1.374012 0.073768 -0.536956
v 1.374623 0.049543 -0.561304
v 1.378803 0.068724 -0.564128
v 1.358730 0.054587 -0.550566
v 1.362909 0.073768 -0.553390
v -0.170911 0.065660 -0.690398
v -0.174570 0.085074 -0.688643
v -0.153405 0.069718 -0.698790
v -0.157064 0.089132 -0.697036
v -0.162336 0.065660 -0.672514
v -0.165995 0.085074 -0.670760
v -0.144831 0.069718 -0.680907
v -0.148490 0.089132 -0.679152
v 1.702599 0.050294 -0.757244
v 1.703876 0.070043 -0.758536
v 1.688714 0.052110 -0.743200
v 1.689991 0.071860 -0.744491
v 1.688496 0.050294 -0.771189
v 1.689773 0.070043 -0.772480
v 1.674610 0.052110 -0.757144
v 1.675887 0.071860 -0.758436
v -0.242898 0.050522 -0.610574
v -0.244575 0.070157 -0.608338
v -0.231117 0.053316 -0.626282
v -0.232794 0.072952 -0.624046
v -0.227031 0.050522 -0.598674
v -0.228707 0.070157 -0.596438
v -0.215250 0.053316 -0.614383
v -0.216927 0.072952 -0.612147
v -0.108933 0.144044 0.074138
v -0.109086 0.163876 0.074287
v -0.123085 0.143830 0.088031
v -0.123237 0.163662 0.088181
v -0.122828 0.144044 0.059985
v -0.122980 0.163876 0.060135
v -0.136979 0.143830 0.073879
v -0.137132 0.163662 0.074028
v 0.086455 0.177311 -0.878214
v 0.081191 0.195700 -0.872972
v 0.073425 0.169882 -0.865238
v 0.068161 0.188271 -0.859996
v 0.072460 0.177311 -0.892267
v 0.067197 0.195700 -0.887025
v 0.059430 0.169882 -0.879291
v 0.054166 0.188271 -0.874049
v -1.485743 0.029621 0.365599
v -1.485038 0.049172 0.368860
v -1.481610 0.026285 0.384708
v -1.480905 0.045835 0.387969
v -1.505128 0.029621 0.369792
v -1.504423 0.049172 0.373053
v -1.500995 0.026285 0.388900
v -1.500290 0.045835 0.392162
v -0.681711 0.017190 -0.274478
v -0.682748 0.036968 -0.273419
v -0.695543 0.015708 -0.260341
v -0.696579 0.035485 -0.259282
v -0.695888 0.017190 -0.288348
v -0.696924 0.036968 -0.287289
v -0.709719 0.015708 -0.274211
v -0.710756 0.035485 -0.273152
v -1.155935 0.031657 0.442052
v -1.159753 0.051099 0.442931
v -1.136988 0.035575 0.437690
v -1.140806 0.055017 0.438569
v -1.151484 0.031657 0.461379
v -1.155303 0.051099 0.462258
v -1.132538 0.035575 0.457017
v -1.136356 0.055017 0.457896
v 0.224366 0.162310 -0.079410
v 0.222370 0.181979 -0.077831
v 0.208942 0.159765 -0.067205
v 0.206946 0.179434 -0.065626
v 0.212060 0.162310 -0.094963
v 0.210063 0.181979 -0.093384
v 0.196635 0.159765 -0.082758
v 0.194639 0.179434 -0.081179
v 1.474651 0.071282 -0.595143
v 1.474144 0.091105 -0.594792
v 1.458362 0.070665 -0.583845
v 1.457855 0.090489 -0.583493
v 1.463347 0.071282 -0.611440
v 1.462840 0.091105 -0.611088
v 1.447058 0.070665 -0.600141
v 1.446552 0.090489 -0.599790
v 1.614716 0.084075 -0.679577
v 1.615876 0.103839 -0.680771
v 1.628489 0.082412 -0.693751
v 1.629648 0.102175 -0.694944
v 1.628940 0.084075 -0.665756
v 1.630099 0.103839 -0.666949
v 1.642713 0.082412 -0.679930
v 1.643872 0.102175 -0.681123
v 0.568205 0.119669 -0.218697
v 0.566973 0.139452 -0.218010
v 0.585481 0.121079 -0.228336
v 0.584249 0.140862 -0.227649
v 0.577869 0.119669 -0.201378
v 0.576637 0.139452 -0.200690
v 0.595144 0.121079 -0.211017
v 0.593912 0.140862 -0.210329
v 0.011604 0.170483 0.043425
v 0.009941 0.190231 0.044201
v -0.006293 0.168648 0.051772
v -0.007956 0.188396 0.052548
v 0.003221 0.170483 0.025451
v 0.001557 0.190231 0.026227
v -0.014676 0.168648 0.033798
v -0.016340 0.188396 0.034574
v 1.804841 0.162945 -1.097919
v 1.821366 0.173000 -1.093540
v 1.814560 0.145850 -1.095343
v 1.831085 0.155904 -1.090964
v 1.799761 0.162945 -1.078747
v 1.816286 0.173000 -1.074368
v 1.809480 0.145850 -1.076172
v 1.826005 0.155904 -1.071793
v -0.378322 0.141022 0.201961
v -0.381513 0.160537 0.203496
v -0.395906 0.137481 0.210424
v -0.399097 0.156996 0.211960
v -0.386923 0.141022 0.184090
v -0.390114 0.160537 0.185626
v -0.404507 0.137481 0.192553
v -0.407698 0.156996 0.194089
v 1.827771 0.109474 -1.012217
v 1.813962 0.123283 -1.015675
v 1.814375 0.095238 -1.015571
v 1.800566 0.109048 -1.019030
v 1.832589 0.109474 -1.031455
v 1.818780 0.123283 -1.034914
v 1.819194 0.095238 -1.034810
v 1.805385 0.109048 -1.038269
v -0.982199 -0.010639 -0.055074
v -0.981481 0.009164 -0.055890
v -0.995277 -0.009552 -0.040203
v -0.994559 0.010252 -0.041020
v -0.997091 -0.010639 -0.068172
v -0.996373 0.009164 -0.068989
v -1.010170 -0.009552 -0.053302
v -1.009452 0.010252 -0.054119
v -0.071765 0.165421 0.077031
v -0.066600 0.184424 0.074672
v -0.054480 0.159742 0.069137
v -0.049315 0.178745 0.066777
v -0.063526 0.165421 0.095072
v -0.058360 0.184424 0.092712
v -0.046240 0.159742 0.087177
v -0.041075 0.178745 0.084818
v 1.672335 0.067861 -0.748462
v 1.672724 0.087679 -0.749130
v 1.662361 0.068634 -0.731337
v 1.662750 0.088452 -0.732004
v 1.655197 0.067861 -0.758443
v 1.655586 0.087679 -0.759111
v 1.645223 0.068634 -0.741318
v 1.645612 0.088452 -0.741986
v -0.924433 0.086589 0.395939
v -0.928639 0.105584 0.399793
v -0.910428 0.092294 0.383106
v -0.914634 0.111289 0.386961
v -0.911035 0.086589 0.410562
v -0.915241 0.105584 0.414416
v -0.897030 0.092294 0.397729
v -0.901236 0.111289 0.401583
v -1.323628 -0.023986 0.215743
v -1.317846 -0.005475 0.211587
v -1.338659 -0.016865 0.226547
v -1.332877 0.001646 0.222390
v -1.335204 -0.023986 0.199638
v -1.329421 -0.005475 0.195482
v -1.350235 -0.016865 0.210442
v -1.344452 0.001646 0.206286
v -1.260602 0.034380 0.474757
v -1.263089 0.054040 0.475561
v -1.241896 0.036994 0.468707
v -1.244383 0.056654 0.469511
v -1.254499 0.034380 0.493628
v -1.256986 0.054040 0.494432
v -1.235793 0.036994 0.487578
v -1.238280 0.056654 0.488382
v -1.163898 -0.009081 0.078337
v -1.164553 0.010722 0.079225
v -1.175666 -0.010184 0.094264
v -1.176322 0.009619 0.095151
v -1.179849 -0.009081 0.066551
v -1.180504 0.010722 0.067438
v -1.191617 -0.010184 0.082477
v -1.192273 0.009619 0.083364
v 1.765077 0.088128 -0.829530
v 1.764367 0.107766 -0.826848
v 1.770103 0.090902 -0.848514
v 1.769393 0.110540 -0.845832
v 1.784249 0.088128 -0.824453
v 1.783540 0.107766 -0.821772
v 1.789276 0.090902 -0.843437
v 1.788566 0.110540 -0.840756
v 1.611040 0.082919 -0.672188
v 1.609463 0.102638 -0.670765
v 1.596399 0.080795 -0.658979
v 1.594822 0.100514 -0.657556
v 1.597755 0.082919 -0.686914
v 1.596177 0.102638 -0.685491
v 1.583113 0.080795 -0.673705
v 1.581536 0.100514 -0.672282
v -0.084970 0.151298 0.064076
v -0.087016 0.170943 0.065871
v -0.099737 0.148576 0.077032
v -0.101783 0.168221 0.078827
v -0.098049 0.151298 0.049167
v -0.100096 0.170943 0.050963
v -0.112817 0.148576 0.062124
v -0.114863 0.168221 0.063919
v -0.524195 0.114895 0.276761
v -0.526282 0.134550 0.278395
v -0.508720 0.117545 0.264643
v -0.510806 0.137200 0.266277
v -0.511968 0.114895 0.292377
v -0.514054 0.134550 0.294010
v -0.496492 0.117545 0.280259
v -0.498579 0.137200 0.281892
v -0.518461 0.005217 -0.384939
v -0.520774 0.024638 -0.381649
v -0.507292 0.009238 -0.400826
v -0.509605 0.028659 -0.397537
v -0.502237 0.005217 -0.373532
v -0.504549 0.024638 -0.370242
v -0.491067 0.009238 -0.389420
v -0.493380 0.028659 -0.386130
v 0.661196 0.149011 -0.262435
v 0.661292 0.168844 -0.262491
v 0.644085 0.149122 -0.252406
v 0.644181 0.168955 -0.252463
v 0.651167 0.149011 -0.279546
v 0.651263 0.168844 -0.279602
v 0.634057 0.149122 -0.269517
v 0.634152 0.168955 -0.269574
v 1.738643 0.072349 -0.827135
v 1.739594 0.092085 -0.828843
v 1.729034 0.074304 -0.809896
v 1.729986 0.094040 -0.811603
v 1.721319 0.072349 -0.836791
v 1.722270 0.092085 -0.838498
v 1.711710 0.074304 -0.819551
v 1.712662 0.094040 -0.821258
v 1.628077 0.085146 -0.693201
v 1.628976 0.104939 -0.694075
v 1.642273 0.083892 -0.706994
v 1.643172 0.103686 -0.707867
v 1.641897 0.085146 -0.678976
v 1.642796 0.104939 -0.679850
v 1.656093 0.083892 -0.692769
v 1.656992 0.103686 -0.693642
v 1.190708 0.068989 -0.448323
v 1.188702 0.088681 -0.447080
v 1.207444 0.071349 -0.458700
v 1.205439 0.091041 -0.457456
v 1.201159 0.068989 -0.431467
v 1.199153 0.088681 -0.430224
v 1.217895 0.071349 -0.441844
v 1.215890 0.091041 -0.440600
v 1.783318 0.093509 -0.924912
v 1.798302 0.100318 -0.935978
v 1.788794 0.074882 -0.928957
v 1.803779 0.081690 -0.940023
v 1.795100 0.093509 -0.908958
v 1.810084 0.100318 -0.920024
v 1.800577 0.074882 -0.913003
v 1.815561 0.081690 -0.924069
v -1.454640 0.023973 0.316382
v -1.452498 0.043502 0.313663
v -1.442552 0.020512 0.301044
v -1.440409 0.040041 0.298326
v -1.439063 0.023973 0.328658
v -1.436921 0.043502 0.325940
v -1.426975 0.020512 0.313321
v -1.424832 0.040041 0.310602
v -1.168793 -0.022723 0.112283
v -1.172810 -0.003913 0.117121
v -1.156779 -0.016435 0.097811
v -1.160795 0.002375 0.102648
v -1.153534 -0.022723 0.124952
v -1.157550 -0.003913 0.129789
v -1.141519 -0.016435 0.110479
v -1.145535 0.002375 0.115317
v -1.041838 0.000935 -0.004841
v -1.042325 0.020749 -0.004108
v -1.052802 0.000055 0.011663
v -1.053289 0.019869 0.012396
v -1.058358 0.000935 -0.015816
v -1.058845 0.020749 -0.015083
v -1.069322 0.000055 0.000688
v -1.069808 0.019869 0.001421
v 1.788904 0.180656 -1.166514
v 1.783518 0.191995 -1.151159
v 1.785151 0.164384 -1.155814
v 1.779765 0.175723 -1.140459
v 1.770189 0.180656 -1.173079
v 1.764803 0.191995 -1.157724
v 1.766436 0.164384 -1.162379
v 1.761050 0.175723 -1.147024
v 1.208448 0.060697 -0.446972
v 1.208344 0.080530 -0.446956
v 1.188828 0.060592 -0.444070
v 1.188725 0.080425 -0.444055
v 1.205547 0.060697 -0.466591
v 1.205443 0.080530 -0.466576
v 1.185927 0.060592 -0.463690
v 1.185823 0.080425 -0.463675
v 1.527694 0.069994 -0.598778
v 1.528992 0.089713 -0.600454
v 1.539767 0.067874 -0.614370
v 1.541065 0.087594 -0.616046
v 1.543375 0.069994 -0.586636
v 1.544673 0.089713 -0.588312
v 1.555448 0.067874 -0.602227
v 1.556746 0.087594 -0.603903
v -1.511950 0.052913 0.426065
v -1.520131 0.069723 0.432689
v -1.525014 0.042387 0.436643
v -1.533194 0.059196 0.443267
v -1.524431 0.052913 0.410651
v -1.532612 0.069723 0.417276
v -1.537495 0.042387 0.421230
v -1.545675 0.059196 0.427854
v -0.206300 0.125235 0.144547
v -0.208957 0.144768 0.146723
v -0.191188 0.128670 0.132169
v -0.193846 0.148203 0.134346
v -0.193732 0.125235 0.159890
v -0.196390 0.144768 0.162066
v -0.178621 0.128670 0.147512
v -0.181278 0.148203 0.149689
v -1.385605 0.021008 0.258721
v -1.386943 0.040778 0.259560
v -1.402352 0.019428 0.269228
v -1.403690 0.039199 0.270067
v -1.396145 0.021008 0.241921
v -1.397483 0.040778 0.242760
v -1.412892 0.019428 0.252427
v -1.414230 0.039199 0.253267
v -1.292655 -0.024400 0.192267
v -1.294567 -0.004728 0.193917
v -1.277763 -0.021874 0.179415
v -1.279675 -0.002203 0.181065
v -1.279696 -0.024400 0.207282
v -1.281608 -0.004728 0.208932
v -1.264804 -0.021874 0.194429
v -1.266716 -0.002203 0.196079
v 1.556693 0.083203 -0.624244
v 1.554304 0.102863 -0.623182
v 1.538727 0.080588 -0.616261
v 1.536338 0.100248 -0.615199
v 1.548640 0.083203 -0.642368
v 1.546250 0.102863 -0.641307
v 1.530674 0.080588 -0.634385
v 1.528284 0.100248 -0.633324
v 1.398774 0.048514 -0.539787
v 1.398647 0.068347 -0.539678
v 1.413830 0.048682 -0.552697
v 1.413702 0.068514 -0.552588
v 1.411685 0.048514 -0.524732
v 1.411558 0.068347 -0.524623
v 1.426740 0.048682 -0.537642
v 1.426613 0.068514 -0.537532
v 1.335739 0.049622 -0.518472
v 1.335671 0.069455 -0.518434
v 1.353051 0.049700 -0.528149
v 1.352983 0.069533 -0.528111
v 1.345417 0.049622 -0.501160
v 1.345348 0.069455 -0.501122
v 1.362728 0.049700 -0.510837
v 1.362660 0.069533 -0.510799
v -1.301386 0.024540 0.470151
v -1.303434 0.044259 0.470735
v -1.282422 0.026670 0.464750
v -1.284469 0.046388 0.465333
v -1.295953 0.024540 0.489226
v -1.298001 0.044259 0.489809
v -1.276989 0.026670 0.483824
v -1.279037 0.046388 0.484408
v -0.932519 -0.006336 -0.090567
v -0.932585 0.013497 -0.090497
v -0.946135 -0.006432 -0.076147
v -0.946201 0.013400 -0.076077
v -0.946940 -0.006336 -0.104183
v -0.947006 0.013497 -0.104113
v -0.960556 -0.006432 -0.089763
v -0.960622 0.013400 -0.089693
v 1.756472 0.066442 -0.825381
v 1.755100 0.085809 -0.821332
v 1.762688 0.070717 -0.843723
v 1.761316 0.090084 -0.839675
v 1.775256 0.066442 -0.819015
v 1.773884 0.085809 -0.814967
v 1.781472 0.070717 -0.837358
v 1.780100 0.090084 -0.833309
v 1.349606 0.089306 -0.516293
v 1.349014 0.109130 -0.516123
v 1.330553 0.088691 -0.510819
v 1.329962 0.108514 -0.510649
v 1.344129 0.089306 -0.535355
v 1.343538 0.109130 -0.535185
v 1.325077 0.088691 -0.529881
v 1.324485 0.108514 -0.529711
v 1.682549 0.072731 -0.758025
v 1.682001 0.092539 -0.757184
v 1.671726 0.071727 -0.741436
v 1.671178 0.091535 -0.740595
v 1.665939 0.072731 -0.768862
v 1.665390 0.092539 -0.768021
v 1.655116 0.071727 -0.752272
v 1.654567 0.091535 -0.751432
v 1.797085 0.127351 -1.123912
v 1.796151 0.147160 -1.123679
v 1.816305 0.128313 -1.128711
v 1.815371 0.148123 -1.128478
v 1.801890 0.127351 -1.104670
v 1.800956 0.147160 -1.104437
v 1.821109 0.128313 -1.109469
v 1.820175 0.148123 -1.109235
v -1.327566 0.018647 0.225632
v -1.328460 0.038455 0.226082
v -1.345258 0.017646 0.234540
v -1.346152 0.037454 0.234990
v -1.336486 0.018647 0.207918
v -1.337380 0.038455 0.208368
v -1.354177 0.017646 0.216826
v -1.355071 0.037454 0.217276
v -0.859954 -0.010499 -0.116674
v -0.860886 0.009286 -0.115659
v -0.846572 -0.009120 -0.131247
v -0.847504 0.010665 -0.130232
v -0.845346 -0.010499 -0.103260
v -0.846278 0.009286 -0.102244
v -0.831964 -0.009120 -0.117833
v -0.832896 0.010665 -0.116818
v 1.757866 0.088556 -0.819631
v 1.756790 0.107928 -0.815520
v 1.762772 0.092806 -0.838372
v 1.761696 0.112178 -0.834261
v 1.777052 0.088556 -0.814608
v 1.775976 0.107928 -0.810497
v 1.781959 0.092806 -0.833349
v 1.780882 0.112178 -0.829237
v 1.821944 0.105093 -1.079762
v 1.808769 0.119612 -1.082763
v 1.836100 0.118605 -1.076538
v 1.822925 0.133124 -1.079539
v 1.817540 0.105093 -1.060424
v 1.804365 0.119612 -1.063425
v 1.831696 0.118605 -1.057200
v 1.818521 0.133124 -1.060201
v 0.038692 0.167172 0.028078
v 0.040452 0.186881 0.026732
v 0.054347 0.164956 0.016105
v 0.056107 0.184665 0.014758
v 0.050741 0.167172 0.043832
v 0.052501 0.186881 0.042485
v 0.066396 0.164956 0.031858
v 0.068156 0.184665 0.030512
v 0.917943 0.086404 -0.344957
v 0.920477 0.106070 -0.345409
v 0.898585 0.088977 -0.341497
v 0.901118 0.108643 -0.341950
v 0.914455 0.086404 -0.364480
v 0.916988 0.106070 -0.364933
v 0.895096 0.088977 -0.361021
v 0.897629 0.108643 -0.361474
v 0.857637 0.096478 -0.331436
v 0.857150 0.116303 -0.331180
v 0.875192 0.097027 -0.340648
v 0.874706 0.116852 -0.340392
v 0.866853 0.096478 -0.313874
v 0.866366 0.116303 -0.313618
v 0.884408 0.097027 -0.323086
v 0.883922 0.116852 -0.322831
v 1.806001 0.121185 -0.929787
v 1.803275 0.139839 -0.923624
v 1.798456 0.114447 -0.912727
v 1.795731 0.133101 -0.906565
v 1.787863 0.121185 -0.937809
v 1.785137 0.139839 -0.931646
v 1.780318 0.114447 -0.920750
v 1.777592 0.133101 -0.914587
v 1.816329 0.101602 -0.983993
v 1.818037 0.121361 -0.983970
v 1.836087 0.099894 -0.983732
v 1.837794 0.119654 -0.983710
v 1.816067 0.101602 -0.964161
v 1.817775 0.121361 -0.964139
v 1.835825 0.099894 -0.963901
v 1.837533 0.119654 -0.963878
v 0.479972 0.164166 -0.191180
v 0.482022 0.183854 -0.192427
v 0.496791 0.161767 -0.201412
v 0.498842 0.181454 -0.202659
v 0.490280 0.164166 -0.174236
v 0.492330 0.183854 -0.175483
v 0.507099 0.161767 -0.184468
v 0.509149 0.181454 -0.185716
v 1.781187 0.073410 -0.873135
v 1.780555 0.092991 -0.870043
v 1.785107 0.076567 -0.892319
v 1.784475 0.096147 -0.889227
v 1.800619 0.073410 -0.869165
v 1.799987 0.092991 -0.866073
v 1.804538 0.076567 -0.888349
v 1.803906 0.096147 -0.885257
v 1.444772 0.073308 -0.578410
v 1.444100 0.093125 -0.577981
v 1.428054 0.072511 -0.567769
v 1.427382 0.092328 -0.567341
v 1.434123 0.073308 -0.595141
v 1.433451 0.093125 -0.594713
v 1.417405 0.072511 -0.584501
v 1.416732 0.092328 -0.584072
v -0.912722 -0.030644 -0.087357
v -0.915245 -0.011119 -0.084955
v -0.898583 -0.027161 -0.100822
v -0.901106 -0.007636 -0.098420
v -0.899045 -0.030644 -0.072995
v -0.901567 -0.011119 -0.070593
v -0.884906 -0.027161 -0.086460
v -0.887428 -0.007636 -0.084057
v -1.125459 0.003497 0.075563
v -1.119795 0.019957 0.085069
v -1.133884 0.014562 0.061423
v -1.128220 0.031022 0.070929
v -1.108421 0.003497 0.065411
v -1.102757 0.019957 0.074917
v -1.116846 0.014562 0.051271
v -1.111182 0.031022 0.060777
v -0.471332 0.024808 -0.448656
v -0.473346 0.044351 -0.445948
v -0.482995 0.021433 -0.432974
v -0.485009 0.040976 -0.430266
v -0.487246 0.024808 -0.460492
v -0.489260 0.044351 -0.457784
v -0.498909 0.021433 -0.444810
v -0.500923 0.040976 -0.442101
v -0.827105 -0.014563 -0.174561
v -0.827264 0.005267 -0.174306
v -0.837583 -0.014864 -0.157724
v -0.837742 0.004967 -0.157469
v -0.843943 -0.014563 -0.185040
v -0.844102 0.005267 -0.184785
v -0.854421 -0.014864 -0.168204
v -0.854580 0.004967 -0.167948
v 1.471470 0.041888 -0.590744
v 1.471409 0.061721 -0.590707
v 1.488302 0.041959 -0.601233
v 1.488242 0.061792 -0.601196
v 1.481959 0.041888 -0.573912
v 1.481898 0.061721 -0.573874
v 1.498791 0.041959 -0.584401
v 1.498731 0.061792 -0.584363
v 0.749924 0.135277 -0.284288
v 0.751309 0.155028 -0.285442
v 0.765096 0.133474 -0.296933
v 0.766481 0.153224 -0.298088
v 0.762621 0.135277 -0.269053
v 0.764007 0.155028 -0.270207
v 0.777794 0.133474 -0.281698
v 0.779179 0.153224 -0.282852
v 1.002221 0.118975 -0.384928
v 1.002413 0.138807 -0.384970
v 0.982850 0.119171 -0.380676
v 0.983042 0.139003 -0.380718
v 0.997969 0.118975 -0.404300
v 0.998161 0.138807 -0.404342
v 0.978598 0.119171 -0.400048
v 0.978790 0.139003 -0.400090
v -0.023799 0.111029 -0.806930
v -0.024618 0.130811 -0.805767
v -0.035186 0.109607 -0.790754
v -0.036004 0.129389 -0.789591
v -0.040017 0.111029 -0.818346
v -0.040836 0.130811 -0.817184
v -0.051404 0.109607 -0.802170
v -0.052222 0.129389 -0.801007
v 0.238556 0.135361 -0.067046
v 0.236224 0.154986 -0.065377
v 0.254518 0.138229 -0.078463
v 0.252185 0.157854 -0.076795
v 0.250095 0.135361 -0.050915
v 0.247763 0.154986 -0.049246
v 0.266057 0.138229 -0.062332
v 0.263724 0.157854 -0.060664
v 1.806037 0.140146 -1.197653
v 1.805551 0.159471 -1.193220
v 1.803933 0.135686 -1.178443
v 1.803447 0.155011 -1.174010
v 1.786321 0.140146 -1.199813
v 1.785836 0.159471 -1.195380
v 1.784217 0.135686 -1.180602
v 1.783732 0.155011 -1.176170
v 0.846951 0.096316 -0.329444
v 0.846817 0.116149 -0.329378
v 0.864700 0.096465 -0.338292
v 0.864567 0.116298 -0.338225
v 0.855798 0.096316 -0.311694
v 0.855664 0.116149 -0.311627
v 0.873548 0.096465 -0.320541
v 0.873414 0.116298 -0.320475
v -1.523452 -0.002864 0.368591
v -1.522894 0.016448 0.373072
v -1.525841 0.001652 0.349427
v -1.525282 0.020964 0.353908
v -1.503772 -0.002864 0.366138
v -1.503213 0.016448 0.370619
v -1.506159 0.001652 0.346974
v -1.505601 0.020964 0.351455
v -0.135295 0.095457 -0.685816
v -0.135935 0.115266 -0.685070
v -0.122392 0.096440 -0.700846
v -0.123033 0.116248 -0.700100
v -0.120247 0.095457 -0.672897
v -0.120887 0.115266 -0.672151
v -0.107344 0.096440 -0.687927
v -0.107984 0.116248 -0.687181
v 1.032354 0.114903 -0.397731
v 1.036797 0.134094 -0.400041
v 1.049379 0.109896 -0.406586
v 1.053822 0.129086 -0.408896
v 1.041505 0.114903 -0.380135
v 1.045948 0.134094 -0.382446
v 1.058531 0.109896 -0.388990
v 1.062973 0.129086 -0.391301
v 1.705099 0.054520 -0.757148
v 1.701176 0.072784 -0.750486
v 1.714366 0.062252 -0.772887
v 1.710443 0.080516 -0.766224
v 1.722189 0.054520 -0.747085
v 1.718266 0.072784 -0.740423
v 1.731456 0.062252 -0.762823
v 1.727533 0.080516 -0.756161
v -1.234282 -0.004582 0.133863
v -1.234414 0.015250 0.133986
v -1.248773 -0.004762 0.147404
v -1.248904 0.015070 0.147527
v -1.247824 -0.004582 0.119372
v -1.247955 0.015250 0.119495
v -1.262314 -0.004762 0.132913
v -1.262445 0.015070 0.133036
v 1.492856 0.040653 -0.585093
v 1.495971 0.060214 -0.586088
v 1.474221 0.043923 -0.579144
v 1.477337 0.063484 -0.580139
v 1.486824 0.040653 -0.603987
v 1.489939 0.060214 -0.604982
v 1.468189 0.043923 -0.598038
v 1.471304 0.063484 -0.599032
v 1.592874 0.041469 -0.665971
v 1.590140 0.060982 -0.663706
v 1.607901 0.045020 -0.678418
v 1.605167 0.064533 -0.676153
v 1.605525 0.041469 -0.650697
v 1.602791 0.060982 -0.648432
v 1.620553 0.045020 -0.663144
v 1.617818 0.064533 -0.660879
v -1.221433 0.027274 0.451300
v -1.224005 0.046928 0.451983
v -1.202439 0.029935 0.446253
v -1.205011 0.049589 0.446936
v -1.216341 0.027274 0.470468
v -1.218913 0.046928 0.471151
v -1.197346 0.029935 0.465421
v -1.199918 0.049589 0.466104
v -0.421869 0.112211 0.213455
v -0.422453 0.132033 0.213744
v -0.439633 0.111559 0.222251
v -0.440217 0.131382 0.222540
v -0.430670 0.112211 0.195681
v -0.431254 0.132033 0.195970
v -0.448434 0.111559 0.204477
v -0.449018 0.131382 0.204767
v -0.769625 -0.025554 -0.197148
v -0.773753 -0.006654 -0.192781
v -0.756641 -0.019545 -0.210883
v -0.760769 -0.000644 -0.206516
v -0.755212 -0.025554 -0.183524
v -0.759341 -0.006654 -0.179157
v -0.742228 -0.019545 -0.197259
v -0.746356 -0.000644 -0.192892
v 1.411074 0.076142 -0.539689
v 1.412706 0.095868 -0.540946
v 1.426699 0.074082 -0.551729
v 1.428331 0.093808 -0.552986
v 1.423180 0.076142 -0.523979
v 1.424812 0.095868 -0.525236
v 1.438805 0.074082 -0.536019
v 1.440437 0.093808 -0.537276
v -0.279130 0.083174 -0.591227
v -0.279635 0.102999 -0.590928
v -0.262077 0.083761 -0.601337
v -0.262582 0.103585 -0.601038
v -0.269016 0.083174 -0.574167
v -0.269520 0.102999 -0.573868
v -0.251963 0.083761 -0.584277
v -0.252468 0.103585 -0.583977
v -0.993705 -0.030680 -0.038584
v -0.990231 -0.011425 -0.041826
v -1.007783 -0.025927 -0.025446
v -1.004308 -0.006672 -0.028689
v -1.007237 -0.030680 -0.053084
v -1.003762 -0.011425 -0.056326
v -1.021314 -0.025927 -0.039946
v -1.017840 -0.006672 -0.043189
v -0.114741 0.164869 0.102435
v -0.116728 0.184577 0.103433
v -0.132353 0.162646 0.111280
v -0.134339 0.182354 0.112278
v -0.123642 0.164869 0.084712
v -0.125629 0.184577 0.085710
v -0.141254 0.162646 0.093557
v -0.143241 0.182354 0.094555
v 0.052423 0.129789 -0.867461
v 0.050361 0.149289 -0.864484
v 0.041320 0.126168 -0.851431
v 0.039259 0.145668 -0.848454
v 0.036119 0.129789 -0.878754
v 0.034057 0.149289 -0.875777
v 0.025016 0.126168 -0.862724
v 0.022954 0.145668 -0.859747
v -1.184504 -0.006137 0.125438
v -1.184791 0.013692 0.125747
v -1.171000 -0.005715 0.110919
v -1.171287 0.014114 0.111228
v -1.169981 -0.006137 0.138946
v -1.170269 0.013692 0.139255
v -1.156477 -0.005715 0.124426
v -1.156765 0.014114 0.124735
v 0.902762 0.103651 -0.367512
v 0.905033 0.123270 -0.369322
v 0.887419 0.106554 -0.355285
v 0.889690 0.126173 -0.357094
v 0.890402 0.103651 -0.383022
v 0.892672 0.123270 -0.384832
v 0.875059 0.106554 -0.370795
v 0.877329 0.126173 -0.372605
v 0.726400 0.143721 -0.286013
v 0.728984 0.163351 -0.287179
v 0.744294 0.140886 -0.294083
v 0.746879 0.160516 -0.295248
v 0.734553 0.143721 -0.267933
v 0.737137 0.163351 -0.269099
v 0.752447 0.140886 -0.276003
v 0.755032 0.160516 -0.277168
v 1.515947 0.054213 -0.592721
v 1.513519 0.073679 -0.589798
v 1.528389 0.058013 -0.607692
v 1.525960 0.077478 -0.604769
v 1.531201 0.054213 -0.580044
v 1.528772 0.073679 -0.577122
v 1.543642 0.058013 -0.595015
v 1.541214 0.077478 -0.592093
v 0.027938 0.165996 0.020423
v 0.026921 0.185790 0.021140
v 0.011757 0.164752 0.031825
v 0.010740 0.184546 0.032542
v 0.016513 0.165996 0.004211
v 0.015496 0.185790 0.004928
v 0.000333 0.164752 0.015613
v -0.000684 0.184546 0.016330
v 1.775616 0.064300 -0.846665
v 1.775449 0.084132 -0.846592
v 1.757467 0.064118 -0.838669
v 1.757300 0.083950 -0.838596
v 1.767620 0.064300 -0.864815
v 1.767453 0.084132 -0.864741
v 1.749471 0.064118 -0.856819
v 1.749304 0.083950 -0.856746
v 1.816451 0.101246 -1.061700
v 1.805927 0.117861 -1.059144
v 1.832597 0.112075 -1.065620
v 1.822074 0.128691 -1.063065
v 1.821131 0.101246 -1.042426
v 1.810607 0.117861 -1.039871
v 1.837277 0.112075 -1.046347
v 1.826753 0.128691 -1.043792
v -0.195793 0.118499 0.132604
v -0.192962 0.138116 0.131878
v -0.214794 0.121422 0.137482
v -0.211963 0.141039 0.136755
v -0.200724 0.118499 0.113394
v -0.197893 0.138116 0.112667
v -0.219725 0.121422 0.118271
v -0.216893 0.141039 0.117545
v 0.182119 0.159264 -0.031198
v 0.184262 0.178874 -0.033247
v 0.196294 0.156299 -0.044749
v 0.198437 0.175909 -0.046798
v 0.195824 0.159264 -0.016862
v 0.197967 0.178874 -0.018911
v 0.209999 0.156299 -0.030413
v 0.212142 0.175909 -0.032462
v 1.802911 0.142734 -1.045154
v 1.802556 0.162502 -1.046714
v 1.798530 0.141134 -1.064432
v 1.798176 0.160903 -1.065991
v 1.822251 0.142734 -1.049549
v 1.821896 0.162502 -1.051109
v 1.817870 0.141134 -1.068826
v 1.817516 0.160903 -1.070386
v -0.157425 0.066778 -0.692759
v -0.163507 0.085229 -0.688767
v -0.142001 0.074053 -0.702884
v -0.148082 0.092504 -0.698892
v -0.146542 0.066778 -0.676179
v -0.152624 0.085229 -0.672186
v -0.131117 0.074053 -0.686303
v -0.137199 0.092504 -0.682311
v -1.255254 0.004779 0.153015
v -1.256474 0.024542 0.154147
v -1.269740 0.003115 0.166458
v -1.270960 0.022878 0.167590
v -1.268744 0.004779 0.138477
v -1.269964 0.024542 0.139609
v -1.283231 0.003115 0.151920
v -1.284451 0.022878 0.153052
v -0.681242 0.076444 0.322208
v -0.685884 0.095547 0.324826
v -0.664601 0.081773 0.312824
v -0.669243 0.100876 0.315442
v -0.671499 0.076444 0.339484
v -0.676141 0.095547 0.342101
v -0.654859 0.081773 0.330099
v -0.659501 0.100876 0.332717
v 1.727532 0.096134 -0.798788
v 1.723594 0.114482 -0.792370
v 1.717937 0.088604 -0.783149
v 1.713999 0.106953 -0.776731
v 1.710627 0.096134 -0.809160
v 1.706689 0.114482 -0.802742
v 1.701032 0.088604 -0.793521
v 1.697094 0.106953 -0.787103
v 0.549916 0.143030 -0.228315
v 0.549956 0.162863 -0.228345
v 0.534069 0.143079 -0.216389
v 0.534109 0.162912 -0.216419
v 0.537990 0.143030 -0.244161
v 0.538029 0.162863 -0.244192
v 0.522143 0.143079 -0.232235
v 0.522183 0.162912 -0.232265
v 0.641475 0.150126 -0.255366
v 0.641652 0.169958 -0.255478
v 0.624699 0.150335 -0.244789
v 0.624876 0.170167 -0.244900
v 0.630897 0.150126 -0.272143
v 0.631074 0.169958 -0.272254
v 0.614121 0.150335 -0.261565
v 0.614298 0.170167 -0.261677
v 0.223627 0.132072 -0.066869
v 0.220846 0.151652 -0.065365
v 0.240849 0.135233 -0.076184
v 0.238068 0.154813 -0.074680
v 0.233062 0.132072 -0.049424
v 0.230282 0.151652 -0.047920
v 0.250284 0.135233 -0.058739
v 0.247504 0.154813 -0.057235
v -0.804778 0.062126 0.361254
v -0.806564 0.081872 0.361751
v -0.823802 0.060272 0.366544
v -0.825589 0.080018 0.367040
v -0.810090 0.062126 0.342146
v -0.811876 0.081872 0.342643
v -0.829115 0.060272 0.347435
v -0.830901 0.080018 0.347932
v 1.563423 0.070296 -0.653019
v 1.563110 0.090123 -0.652650
v 1.550580 0.069813 -0.637913
v 1.550267 0.089640 -0.637545
v 1.548312 0.070296 -0.665865
v 1.547999 0.090123 -0.665497
v 1.535470 0.069813 -0.650759
v 1.535157 0.089640 -0.650391
v 1.792666 0.167252 -1.145415
v 1.796143 0.186169 -1.140575
v 1.803702 0.161293 -1.130051
v 1.807178 0.180210 -1.125211
v 1.776558 0.167252 -1.133844
v 1.780035 0.186169 -1.129004
v 1.787594 0.161293 -1.118480
v 1.791070 0.180210 -1.113640
v -1.399516 0.043249 0.473344
v -1.401905 0.062931 0.472853
v -1.418795 0.040810 0.469379
v -1.421184 0.060492 0.468888
v -1.395520 0.043249 0.453918
v -1.397909 0.062931 0.453427
v -1.414799 0.040810 0.449952
v -1.417188 0.060492 0.449461
v -0.179553 0.161698 0.131604
v -0.183360 0.181134 0.132645
v -0.198302 0.157751 0.136729
v -0.202109 0.177188 0.137769
v -0.184783 0.161698 0.112473
v -0.188589 0.181134 0.113513
v -0.203531 0.157751 0.117598
v -0.207338 0.177188 0.118638
v 1.375419 0.087786 -0.523110
v 1.375513 0.107618 -0.523117
v 1.355639 0.087880 -0.521657
v 1.355733 0.107713 -0.521664
v 1.373965 0.087786 -0.542890
v 1.374059 0.107618 -0.542897
v 1.354185 0.087880 -0.541436
v 1.354280 0.107713 -0.541443
v -0.813399 0.007534 -0.178342
v -0.817403 0.026376 -0.173618
v -0.825582 0.001341 -0.163969
v -0.829586 0.020183 -0.159245
v -0.828529 0.007534 -0.191166
v -0.832533 0.026376 -0.186442
v -0.840712 0.001341 -0.176793
v -0.844716 0.020183 -0.172069
v 1.395400 0.059597 -0.528667
v 1.395468 0.079429 -0.528735
v 1.409521 0.059500 -0.542594
v 1.409589 0.079333 -0.542661
v 1.409327 0.059597 -0.514547
v 1.409395 0.079429 -0.514614
v 1.423447 0.059500 -0.528473
v 1.423516 0.079333 -0.528540
v -0.471290 0.135363 0.240732
v -0.472182 0.155172 0.241119
v -0.453118 0.136335 0.232846
v -0.454010 0.156145 0.233233
v -0.463396 0.135363 0.258926
v -0.464287 0.155172 0.259313
v -0.445223 0.136335 0.251040
v -0.446115 0.156145 0.251427
v -0.243907 0.045327 -0.603142
v -0.246435 0.064510 -0.607495
v -0.234272 0.050360 -0.586553
v -0.236800 0.069544 -0.590906
v -0.261057 0.045327 -0.593181
v -0.263585 0.064510 -0.597534
v -0.251423 0.050360 -0.576593
v -0.253950 0.069544 -0.580945
v -1.450328 0.057982 0.495972
v -1.453252 0.077581 0.495148
v -1.469193 0.054944 0.490656
v -1.472116 0.074543 0.489832
v -1.444948 0.057982 0.476883
v -1.447872 0.077581 0.476059
v -1.463812 0.054944 0.471566
v -1.466736 0.074543 0.470742
v -0.247754 0.081254 -0.626349
v -0.253157 0.098658 -0.618522
v -0.257641 0.071743 -0.612026
v -0.263044 0.089147 -0.604199
v -0.264076 0.081254 -0.637616
v -0.269479 0.098658 -0.629789
v -0.273963 0.071743 -0.623293
v -0.279366 0.089147 -0.615466
v -1.088525 -0.007023 0.053775
v -1.089797 0.012699 0.055439
v -1.076549 -0.004929 0.038105
v -1.077821 0.014793 0.039769
v -1.072767 -0.007023 0.065818
v -1.074039 0.012699 0.067482
v -1.060791 -0.004929 0.050148
v -1.062063 0.014793 0.051812
v 1.784152 0.160216 -1.123763
v 1.785524 0.176111 -1.111981
v 1.782314 0.172077 -1.139552
v 1.783686 0.187972 -1.127770
v 1.803852 0.160216 -1.126057
v 1.805224 0.176111 -1.114275
v 1.802014 0.172077 -1.141846
v 1.803385 0.187972 -1.130064
v -0.547586 0.020421 -0.353016
v -0.546203 0.040077 -0.355268
v -0.537302 0.017777 -0.369767
v -0.535918 0.037434 -0.372019
v -0.530684 0.020421 -0.342639
v -0.529301 0.040077 -0.344891
v -0.520400 0.017777 -0.359390
v -0.519016 0.037434 -0.361642
v -0.240523 0.077373 -0.635026
v -0.244181 0.095856 -0.628833
v -0.249923 0.070181 -0.619112
v -0.253581 0.088664 -0.612919
v -0.257599 0.077373 -0.645113
v -0.261257 0.095856 -0.638920
v -0.267000 0.070181 -0.629198
v -0.270657 0.088664 -0.623006
v -1.032125 -0.002595 -0.016468
v -1.032940 0.017183 -0.015240
v -1.043061 -0.004069 0.000011
v -1.043876 0.015709 0.001239
v -1.048650 -0.002595 -0.027435
v -1.049465 0.017183 -0.026207
v -1.059587 -0.004069 -0.010956
v -1.060402 0.015709 -0.009727
v -1.096045 -0.023950 0.058860
v -1.101325 -0.006024 0.065504
v -1.084891 -0.015464 0.044827
v -1.090171 0.002462 0.051471
v -1.080518 -0.023950 0.071200
v -1.085798 -0.006024 0.077844
v -1.069365 -0.015464 0.057167
v -1.074645 0.002462 0.063810
v 0.387649 0.149422 -0.157522
v 0.389198 0.169145 -0.158916
v 0.372988 0.151506 -0.144329
v 0.374537 0.171229 -0.145723
v 0.374383 0.149422 -0.172265
v 0.375932 0.169145 -0.173659
v 0.359722 0.151506 -0.159073
v 0.361270 0.171229 -0.160466
v 1.395963 0.070963 -0.527961
v 1.396974 0.090743 -0.528997
v 1.409777 0.069515 -0.542118
v 1.410788 0.089296 -0.543154
v 1.410158 0.070963 -0.514109
v 1.411169 0.090743 -0.515145
v 1.423972 0.069515 -0.528267
v 1.424983 0.089296 -0.529302
v 0.429809 0.141340 -0.174664
v 0.431569 0.161060 -0.175832
v 0.413376 0.143452 -0.163764
v 0.415136 0.163172 -0.164931
v 0.418847 0.141340 -0.191192
v 0.420607 0.161060 -0.192360
v 0.402413 0.143452 -0.180292
v 0.404173 0.163172 -0.181459
v -0.522648 0.042012 -0.384656
v -0.527051 0.061000 -0.380992
v -0.537242 0.036284 -0.372508
v -0.541645 0.055272 -0.368844
v -0.535337 0.042012 -0.399899
v -0.539739 0.061000 -0.396235
v -0.549930 0.036284 -0.387752
v -0.554333 0.055272 -0.384087
v 1.799082 0.117253 -1.056382
v 1.799359 0.136197 -1.050517
v 1.798186 0.123125 -1.075305
v 1.798464 0.142069 -1.069440
v 1.818892 0.117253 -1.057320
v 1.819170 0.136197 -1.051455
v 1.817997 0.123125 -1.076243
v 1.818274 0.142069 -1.070378
v -0.193729 0.099201 -0.631683
v -0.196281 0.118844 -0.630690
v -0.212034 0.096462 -0.624558
v -0.214586 0.116105 -0.623564
v -0.200923 0.099201 -0.650166
v -0.203475 0.118844 -0.649172
v -0.219228 0.096462 -0.643040
v -0.221780 0.116105 -0.642047
v -1.318773 0.037634 0.485440
v -1.322285 0.057133 0.486333
v -1.299875 0.041257 0.480638
v -1.303386 0.060756 0.481530
v -1.313888 0.037634 0.504662
v -1.317400 0.057133 0.505555
v -1.294990 0.041257 0.499860
v -1.298501 0.060756 0.500752
v 1.820629 0.120961 -1.036433
v 1.822095 0.133899 -1.021473
v 1.819368 0.135993 -1.049310
v 1.820833 0.148931 -1.034349
v 1.840368 0.120961 -1.038367
v 1.841833 0.133899 -1.023406
v 1.839107 0.135993 -1.051243
v 1.840572 0.148931 -1.036283
v -1.138699 0.039405 0.435933
v -1.139301 0.059227 0.436140
v -1.157438 0.038768 0.442399
v -1.158040 0.058591 0.442607
v -1.145169 0.039405 0.417185
v -1.145771 0.059227 0.417392
v -1.163908 0.038768 0.423651
v -1.164509 0.058591 0.423859
v -0.208735 0.160295 0.138787
v -0.215274 0.178918 0.140732
v -0.226585 0.153473 0.144095
v -0.233124 0.172096 0.146040
v -0.214388 0.160295 0.119777
v -0.220927 0.178918 0.121721
v -0.232238 0.153473 0.125085
v -0.238777 0.172096 0.127029
v -1.197079 0.047522 0.466908
v -1.199435 0.067190 0.467884
v -1.178908 0.050071 0.459382
v -1.181263 0.069740 0.460358
v -1.189491 0.047522 0.485232
v -1.191846 0.067190 0.486207
v -1.171319 0.050071 0.477706
v -1.173674 0.069740 0.478682
v -0.499504 0.034119 -0.426673
v -0.503067 0.052864 -0.421265
v -0.509817 0.027642 -0.411019
v -0.513380 0.046388 -0.405611
v -0.516066 0.034119 -0.437584
v -0.519629 0.052864 -0.432176
v -0.526379 0.027642 -0.421930
v -0.529942 0.046388 -0.416521
v -1.035844 0.041263 0.423932
v -1.035636 0.061095 0.423925
v -1.055666 0.041471 0.424559
v -1.055458 0.061303 0.424553
v -1.036471 0.041263 0.404109
v -1.036264 0.061095 0.404102
v -1.056293 0.041471 0.404736
v -1.056086 0.061303 0.404730
v 1.806839 0.117537 -1.098935
v 1.808167 0.129036 -1.082830
v 1.805894 0.133697 -1.110395
v 1.807222 0.145196 -1.094290
v 1.826605 0.117537 -1.100565
v 1.827933 0.129036 -1.084460
v 1.825660 0.133697 -1.112025
v 1.826988 0.145196 -1.095920
v -0.196792 0.102543 -0.659890
v -0.197579 0.122357 -0.659517
v -0.178886 0.103414 -0.668374
v -0.179673 0.123228 -0.668001
v -0.188300 0.102543 -0.641967
v -0.189088 0.122357 -0.641594
v -0.170394 0.103414 -0.650450
v -0.171182 0.123228 -0.650077
v -0.266038 0.084588 -0.584587
v -0.269063 0.103885 -0.581147
v -0.278780 0.080007 -0.570095
v -0.281804 0.099304 -0.566655
v -0.280933 0.084588 -0.597683
v -0.283958 0.103885 -0.594242
v -0.293675 0.080007 -0.583191
v -0.296699 0.099304 -0.579750
v 1.818094 0.156894 -1.100345
v 1.807655 0.166711 -1.114055
v 1.824042 0.174126 -1.092533
v 1.813602 0.183944 -1.106244
v 1.802315 0.156894 -1.088330
v 1.791875 0.166711 -1.102041
v 1.808262 0.174126 -1.080519
v 1.797823 0.183944 -1.094230
v 0.025735 0.149311 -0.822286
v 0.024455 0.169012 -0.820385
v 0.036740 0.151602 -0.838626
v 0.035460 0.171303 -0.836725
v 0.042185 0.149311 -0.811207
v 0.040906 0.169012 -0.809307
v 0.053190 0.151602 -0.827547
v 0.051910 0.171303 -0.825647
v -0.129264 0.109429 -0.684122
v -0.113306 0.120718 -0.680772
v -0.140313 0.125735 -0.686442
v -0.124355 0.137025 -0.683092
v -0.125189 0.109429 -0.703532
v -0.109231 0.120718 -0.700182
v -0.136238 0.125735 -0.705852
v -0.120280 0.137025 -0.702502
v 1.819922 0.138609 -1.050414
v 1.809219 0.155304 -1.050738
v 1.836609 0.149317 -1.049908
v 1.825906 0.166011 -1.050233
v 1.819321 0.138609 -1.030590
v 1.808619 0.155304 -1.030914
v 1.836008 0.149317 -1.030084
v 1.825305 0.166011 -1.030409
v 0.020072 0.139592 0.042339
v 0.018640 0.159339 0.043515
v 0.035335 0.141445 0.029811
v 0.033903 0.161192 0.030987
v 0.032655 0.139592 0.057670
v 0.031223 0.159339 0.058845
v 0.047918 0.141445 0.045141
v 0.046486 0.161192 0.046317
v 0.999700 0.084827 -0.380472
v 1.000960 0.104602 -0.381306
v 1.016189 0.083315 -0.391388
v 1.017450 0.103090 -0.392223
v 1.010648 0.084827 -0.363934
v 1.011909 0.104602 -0.364769
v 1.027138 0.083315 -0.374851
v 1.028398 0.103090 -0.375686
v 1.806408 0.135188 -1.011939
v 1.803576 0.154057 -1.006527
v 1.815158 0.141296 -1.028657
v 1.812326 0.160165 -1.023245
v 1.823980 0.135188 -1.002742
v 1.821148 0.154057 -0.997330
v 1.832730 0.141296 -1.019460
v 1.829898 0.160165 -1.014048
v 0.123669 0.144076 -0.914195
v 0.121418 0.163685 -0.912252
v 0.108826 0.141103 -0.901381
v 0.106576 0.160712 -0.899438
v 0.110708 0.144076 -0.929208
v 0.108458 0.163685 -0.927265
v 0.095865 0.141103 -0.916394
v 0.093615 0.160712 -0.914451
v 1.795258 0.155747 -1.174403
v 1.785348 0.162711 -1.158698
v 1.798975 0.174317 -1.180292
v 1.789065 0.181281 -1.164587
v 1.812031 0.155747 -1.163819
v 1.802121 0.162711 -1.148114
v 1.815748 0.174317 -1.169708
v 1.805838 0.181281 -1.154003
v 0.254282 0.171993 -0.067249
v 0.254517 0.191825 -0.067275
v 0.234570 0.172230 -0.065068
v 0.234806 0.192062 -0.065094
v 0.252100 0.171993 -0.086962
v 0.252335 0.191825 -0.086988
v 0.232388 0.172230 -0.084781
v 0.232624 0.192062 -0.084807
v -1.270443 0.064408 0.466037
v -1.274880 0.083730 0.466628
v -1.289596 0.059932 0.468589
v -1.294032 0.079253 0.469180
v -1.273063 0.064408 0.446378
v -1.277500 0.083730 0.446969
v -1.292215 0.059932 0.448930
v -1.296652 0.079253 0.449521
v -0.015210 0.166455 0.066054
v -0.012227 0.186061 0.065796
v -0.034743 0.169449 0.067749
v -0.031760 0.189055 0.067490
v -0.016924 0.166455 0.046295
v -0.013941 0.186061 0.046037
v -0.036457 0.169449 0.047990
v -0.033474 0.189055 0.047731
v -0.957991 0.078781 0.409559
v -0.956184 0.098519 0.408851
v -0.939613 0.076841 0.402359
v -0.937806 0.096579 0.401651
v -0.950757 0.078781 0.428025
v -0.948950 0.098519 0.427318
v -0.932378 0.076841 0.420826
v -0.930572 0.096579 0.420118
v 1.238295 0.095873 -0.476991
v 1.238405 0.115706 -0.477044
v 1.220476 0.095995 -0.468285
v 1.220585 0.115827 -0.468338
v 1.229589 0.095873 -0.494811
v 1.229698 0.115706 -0.494864
v 1.211769 0.095995 -0.486105
v 1.211878 0.115827 -0.486158
v 1.725185 0.095586 -0.779294
v 1.722906 0.115027 -0.776101
v 1.713891 0.091662 -0.763470
v 1.711611 0.111104 -0.760277
v 1.709043 0.095586 -0.790816
v 1.706763 0.115027 -0.787623
v 1.697748 0.091662 -0.774993
v 1.695469 0.111104 -0.771799
v -1.451213 0.029585 0.510204
v -1.454075 0.049181 0.509117
v -1.469533 0.026524 0.503250
v -1.472395 0.046119 0.502164
v -1.444175 0.029585 0.491661
v -1.447037 0.049181 0.490575
v -1.462495 0.026524 0.484708
v -1.465357 0.046119 0.483621
v -1.156248 0.042638 0.456394
v -1.159593 0.062142 0.457718
v -1.138114 0.046236 0.449212
v -1.141460 0.065740 0.450537
v -1.148945 0.042638 0.474833
v -1.152290 0.062142 0.476158
v -1.130811 0.046236 0.467651
v -1.134157 0.065740 0.468976
v 1.808554 0.120495 -0.976869
v 1.807731 0.139533 -0.971373
v 1.805734 0.114937 -0.958041
v 1.804911 0.133975 -0.952544
v 1.788940 0.120495 -0.979807
v 1.788116 0.139533 -0.974311
v 1.786120 0.114937 -0.960979
v 1.785296 0.133975 -0.955482
v 1.775256 0.131691 -1.157716
v 1.785499 0.148655 -1.156892
v 1.758348 0.141967 -1.159078
v 1.768590 0.158931 -1.158253
v 1.776848 0.131691 -1.177485
v 1.787091 0.148655 -1.176661
v 1.759939 0.141967 -1.178847
v 1.770182 0.158931 -1.178022
v 1.792745 0.149699 -1.142023
v 1.790785 0.169432 -1.141647
v 1.773367 0.147703 -1.138300
v 1.771407 0.167435 -1.137923
v 1.789003 0.149699 -1.161500
v 1.787042 0.169432 -1.161123
v 1.769625 0.147703 -1.157776
v 1.767664 0.167435 -1.157400
v -1.478477 0.056627 0.491727
v -1.480862 0.076233 0.489923
v -1.494116 0.053637 0.479902
v -1.496501 0.073243 0.478098
v -1.466515 0.056627 0.475907
v -1.468900 0.076233 0.474104
v -1.482154 0.053637 0.464082
v -1.484539 0.073243 0.462278
v 1.809613 0.102995 -1.049928
v 1.813589 0.120358 -1.041206
v 1.802412 0.112580 -1.065727
v 1.806388 0.129943 -1.057005
v 1.827660 0.102995 -1.058154
v 1.831636 0.120358 -1.049431
v 1.820459 0.112580 -1.073953
v 1.824435 0.129943 -1.065230
v 1.503038 0.069325 -0.613803
v 1.502777 0.089155 -0.613558
v 1.488575 0.068967 -0.600236
v 1.488314 0.088797 -0.599992
v 1.489469 0.069325 -0.628268
v 1.489208 0.089155 -0.628024
v 1.475006 0.068967 -0.614701
v 1.474745 0.088797 -0.614457
v 1.033802 0.106878 -0.389091
v 1.037324 0.126251 -0.391464
v 1.049869 0.102631 -0.399915
v 1.053391 0.122004 -0.402287
v 1.044882 0.106878 -0.372642
v 1.048404 0.126251 -0.375015
v 1.060950 0.102631 -0.383466
v 1.064472 0.122004 -0.385838
v -0.857632 0.008446 -0.134230
v -0.857183 0.028271 -0.134601
v -0.842357 0.007864 -0.146866
v -0.841908 0.027688 -0.147237
v -0.844991 0.008446 -0.118947
v -0.844542 0.028271 -0.119319
v -0.829715 0.007864 -0.131584
v -0.829266 0.027688 -0.131955
v -0.822805 0.011585 -0.160298
v -0.825852 0.030941 -0.157225
v -0.836430 0.007258 -0.146551
v -0.839476 0.026613 -0.143478
v -0.836892 0.011585 -0.174260
v -0.839938 0.030941 -0.171186
v -0.850517 0.007258 -0.160513
v -0.853563 0.026613 -0.157439
v -1.224998 0.067998 0.475272
v -1.226283 0.087789 0.475389
v -1.244708 0.066707 0.477063
v -1.245992 0.086498 0.477180
v -1.226792 0.067998 0.455521
v -1.228077 0.087789 0.455637
v -1.246502 0.066707 0.457311
v -1.247787 0.086498 0.457428
v 0.138843 0.147312 -0.010571
v 0.139210 0.167139 -0.010937
v 0.152891 0.146794 -0.024562
v 0.153258 0.166620 -0.024928
v 0.152839 0.147312 0.003481
v 0.153206 0.167139 0.003116
v 0.166887 0.146794 -0.010510
v 0.167254 0.166620 -0.010875
v -0.250036 0.049149 -0.604317
v -0.251789 0.068784 -0.602142
v -0.237713 0.051942 -0.619604
v -0.239466 0.071578 -0.617429
v -0.234594 0.049149 -0.591870
v -0.236348 0.068784 -0.589695
v -0.222272 0.051942 -0.607158
v -0.224025 0.071578 -0.604982
v -1.399923 0.048915 0.475083
v -1.403364 0.068432 0.474311
v -1.418967 0.045388 0.470813
v -1.422409 0.064905 0.470041
v -1.395584 0.048915 0.455730
v -1.399026 0.068432 0.454959
v -1.414628 0.045388 0.451460
v -1.418070 0.064905 0.450689
v 1.796480 0.117269 -1.025264
v 1.796183 0.135414 -1.017263
v 1.797154 0.125276 -1.043397
v 1.796856 0.143421 -1.035395
v 1.816299 0.117269 -1.024528
v 1.816002 0.135414 -1.016526
v 1.816973 0.125276 -1.042660
v 1.816676 0.143421 -1.034659
v -1.389562 0.060139 0.494926
v -1.391079 0.079914 0.494873
v -1.409324 0.058621 0.494244
v -1.410842 0.078396 0.494191
v -1.388877 0.060139 0.475104
v -1.390395 0.079914 0.475052
v -1.408641 0.058621 0.474422
v -1.410158 0.078396 0.474370
v -0.372765 0.145583 0.217234
v -0.375234 0.165241 0.218136
v -0.391231 0.142954 0.223978
v -0.393700 0.162612 0.224879
v -0.379569 0.145583 0.198604
v -0.382038 0.165241 0.199506
v -0.398034 0.142954 0.205348
v -0.400503 0.162612 0.206250
v -0.582632 0.097490 0.297469
v -0.586187 0.116823 0.300109
v -0.567109 0.101918 0.285946
v -0.570665 0.121251 0.288585
v -0.570810 0.097490 0.313394
v -0.574365 0.116823 0.316033
v -0.555287 0.101918 0.301870
v -0.558843 0.121251 0.304510
v 0.621414 0.123737 -0.254663
v 0.623758 0.143385 -0.256017
v 0.604400 0.126445 -0.244837
v 0.606744 0.146092 -0.246191
v 0.611495 0.123737 -0.271838
v 0.613840 0.143385 -0.273192
v 0.594481 0.126445 -0.262012
v 0.596826 0.146092 -0.263366
v -0.493054 0.004887 -0.419863
v -0.489675 0.024031 -0.415932
v -0.505532 0.010072 -0.434381
v -0.502153 0.029215 -0.430449
v -0.478013 0.004887 -0.432792
v -0.474634 0.024031 -0.428860
v -0.490492 0.010072 -0.447309
v -0.487112 0.029215 -0.443378
v 1.758984 0.098938 -0.849156
v 1.756681 0.118283 -0.845434
v 1.748805 0.094562 -0.832707
v 1.746501 0.113906 -0.828985
v 1.742119 0.098938 -0.859593
v 1.739815 0.118283 -0.855871
v 1.731940 0.094562 -0.843143
v 1.729636 0.113906 -0.839421
v 1.690316 0.047659 -0.755405
v 1.682494 0.065345 -0.751003
v 1.705729 0.056635 -0.764078
v 1.697906 0.074321 -0.759676
v 1.700043 0.047659 -0.738121
v 1.692221 0.065345 -0.733719
v 1.715456 0.056635 -0.746794
v 1.707633 0.074321 -0.742392
v 0.194966 0.172502 -0.053517
v 0.190340 0.191667 -0.051359
v 0.177598 0.167397 -0.045415
v 0.172972 0.186562 -0.043257
v 0.186581 0.172502 -0.071491
v 0.181955 0.191667 -0.069332
v 0.169213 0.167397 -0.063388
v 0.164587 0.186562 -0.061230
v -1.510916 0.013923 0.343169
v -1.511518 0.033480 0.346406
v -1.514493 0.010630 0.362397
v -1.515096 0.030187 0.365634
v -1.530415 0.013923 0.339542
v -1.531017 0.033480 0.342779
v -1.533992 0.010630 0.358770
v -1.534594 0.030187 0.362007
v -0.664957 0.020780 -0.283212
v -0.666051 0.040555 -0.282171
v -0.679285 0.019270 -0.269581
v -0.680379 0.039045 -0.268540
v -0.678628 0.020780 -0.297581
v -0.679722 0.040555 -0.296540
v -0.692955 0.019270 -0.283950
v -0.694049 0.039045 -0.282909
v 0.143451 0.131963 -0.030145
v 0.141705 0.151686 -0.029004
v 0.159962 0.134049 -0.040934
v 0.158216 0.153772 -0.039793
v 0.154300 0.131963 -0.013543
v 0.152554 0.151686 -0.012401
v 0.170811 0.134049 -0.024331
v 0.169065 0.153772 -0.023190
v 1.777842 0.141984 -1.179181
v 1.788470 0.158727 -1.178948
v 1.794581 0.131353 -1.178814
v 1.805209 0.148096 -1.178580
v 1.777406 0.141984 -1.159353
v 1.788035 0.158727 -1.159119
v 1.794146 0.131353 -1.158985
v 1.804774 0.148096 -1.158752
v -0.601704 0.089316 0.300832
v -0.604836 0.108766 0.303117
v -0.585991 0.093193 0.289368
v -0.589123 0.112643 0.291653
v -0.590015 0.089316 0.316854
v -0.593147 0.108766 0.319139
v -0.574301 0.093193 0.305390
v -0.577434 0.112643 0.307675
v -0.391632 0.137068 0.219294
v -0.392302 0.156886 0.219655
v -0.374182 0.137830 0.209899
v -0.374853 0.157648 0.210260
v -0.382229 0.137068 0.236757
v -0.382900 0.156886 0.237118
v -0.364779 0.137830 0.227362
v -0.365450 0.157648 0.227723
v -1.508411 0.041683 0.436304
v -1.517242 0.058802 0.441028
v -1.493316 0.051698 0.428230
v -1.502146 0.068817 0.432953
v -1.499057 0.041683 0.453793
v -1.507887 0.058802 0.458516
v -1.483961 0.051698 0.445719
v -1.492792 0.068817 0.450442
v -0.861158 0.065742 0.384026
v -0.864187 0.085255 0.385878
v -0.844510 0.069293 0.373847
v -0.847539 0.088806 0.375700
v -0.850813 0.065742 0.400947
v -0.853842 0.085255 0.402799
v -0.834165 0.069293 0.390769
v -0.837194 0.088806 0.392621
v 1.814512 0.124839 -1.084041
v 1.813394 0.144640 -1.083945
v 1.834241 0.125961 -1.085727
v 1.833124 0.145762 -1.085632
v 1.816201 0.124839 -1.064280
v 1.815084 0.144640 -1.064184
v 1.835931 0.125961 -1.065966
v 1.834813 0.145762 -1.065871
v 0.396563 0.127198 -0.150385
v 0.396154 0.147025 -0.150163
v 0.413976 0.127664 -0.159869
v 0.413566 0.147492 -0.159646
v 0.406049 0.127198 -0.132968
v 0.405639 0.147025 -0.132745
v 0.423462 0.127664 -0.142451
v 0.423052 0.147492 -0.142228
v 1.799541 0.112929 -1.044460
v 1.799981 0.131543 -1.037627
v 1.798341 0.119776 -1.063035
v 1.798782 0.138389 -1.056203
v 1.819332 0.112929 -1.045737
v 1.819773 0.131543 -1.038905
v 1.818133 0.119776 -1.064313
v 1.818574 0.138389 -1.057480
v -0.207977 0.159482 0.137491
v -0.212241 0.178733 0.139635
v -0.225175 0.154710 0.146141
v -0.229438 0.173960 0.148286
v -0.216889 0.159482 0.119773
v -0.221153 0.178733 0.121917
v -0.234087 0.154710 0.128423
v -0.238351 0.173960 0.130568
v -0.223203 0.054846 -0.634605
v -0.222975 0.074677 -0.634842
v -0.236953 0.055175 -0.620315
v -0.236725 0.075006 -0.620553
v -0.237495 0.054846 -0.648357
v -0.237266 0.074677 -0.648594
v -0.251244 0.055175 -0.634067
v -0.251016 0.075006 -0.634304
v -0.506708 0.092179 0.257497
v -0.511852 0.111141 0.260199
v -0.489920 0.097990 0.248680
v -0.495064 0.116952 0.251382
v -0.497486 0.092179 0.275056
v -0.502631 0.111141 0.277758
v -0.480698 0.097990 0.266239
v -0.485842 0.116952 0.268941
v 0.059691 0.127908 -0.883424
v 0.055888 0.147288 -0.881610
v 0.077183 0.132121 -0.891769
v 0.073380 0.151502 -0.889954
v 0.068231 0.127908 -0.865524
v 0.064428 0.147288 -0.863709
v 0.085723 0.132121 -0.873869
v 0.081920 0.151502 -0.872054
v 0.427530 0.166560 -0.171509
v 0.428957 0.186330 -0.172192
v 0.445359 0.164978 -0.180050
v 0.446786 0.184748 -0.180734
v 0.436099 0.166560 -0.153622
v 0.437526 0.186330 -0.154306
v 0.453928 0.164978 -0.162164
v 0.455355 0.184748 -0.162847
v 1.151203 0.103061 -0.445467
v 1.149641 0.122825 -0.444893
v 1.132652 0.101398 -0.438650
v 1.131091 0.121161 -0.438076
v 1.144361 0.103061 -0.464083
v 1.142799 0.122825 -0.463509
v 1.125811 0.101398 -0.457265
v 1.124249 0.121161 -0.456691
v 0.182578 0.155237 -0.030175
v 0.184749 0.174831 -0.032352
v 0.196412 0.152162 -0.044050
v 0.198584 0.171756 -0.046227
v 0.196623 0.155237 -0.016171
v 0.198794 0.174831 -0.018349
v 0.210457 0.152162 -0.030046
v 0.212628 0.171756 -0.032224
v 1.817145 0.084262 -0.962011
v 1.817350 0.103926 -0.959434
v 1.818706 0.081677 -0.942409
v 1.818911 0.101341 -0.939832
v 1.797374 0.084262 -0.960436
v 1.797580 0.103926 -0.957860
v 1.798936 0.081677 -0.940834
v 1.799141 0.101341 -0.938258
v -0.052333 0.152937 0.077815
v -0.056902 0.171286 0.083796
v -0.041194 0.160463 0.063233
v -0.045763 0.178813 0.069215
v -0.036572 0.152937 0.089855
v -0.041141 0.171286 0.095836
v -0.025434 0.160463 0.075273
v -0.030002 0.178813 0.081254
v 0.080128 0.133622 -0.884222
v 0.078396 0.153271 -0.882156
v 0.067503 0.130926 -0.869165
v 0.065771 0.150575 -0.867100
v 0.064930 0.133622 -0.896965
v 0.063198 0.153271 -0.894899
v 0.052305 0.130926 -0.881908
v 0.050573 0.150575 -0.879843
v 1.804139 0.118802 -0.914771
v 1.801119 0.137824 -0.910039
v 1.793907 0.113188 -0.898736
v 1.790887 0.132210 -0.894003
v 1.787420 0.118802 -0.925440
v 1.784400 0.137824 -0.920707
v 1.777188 0.113188 -0.909404
v 1.774168 0.132210 -0.904672
v -1.334637 0.047121 0.485958
v -1.336222 0.066887 0.486329
v -1.315392 0.048748 0.481449
v -1.316977 0.068514 0.481820
v -1.330113 0.047121 0.505268
v -1.331698 0.066887 0.505639
v -1.310868 0.048748 0.500759
v -1.312453 0.068514 0.501130
v 1.712018 0.054312 -0.768418
v 1.708786 0.073011 -0.762650
v 1.721158 0.060923 -0.784731
v 1.717926 0.079622 -0.778963
v 1.729320 0.054312 -0.758724
v 1.726089 0.073011 -0.752956
v 1.738460 0.060923 -0.775036
v 1.735229 0.079622 -0.769269
v -0.615906 0.027082 -0.316778
v -0.614773 0.046859 -0.317748
v -0.600883 0.025591 -0.329640
v -0.599749 0.045368 -0.330610
v -0.603007 0.027082 -0.301712
v -0.601874 0.046859 -0.302682
v -0.587984 0.025591 -0.314574
v -0.586851 0.045368 -0.315544
v -1.163412 0.071645 0.443780
v -1.164622 0.091440 0.444021
v -1.143999 0.072879 0.439911
v -1.145209 0.092674 0.440152
v -1.159535 0.071645 0.463231
v -1.160745 0.091440 0.463472
v -1.140122 0.072879 0.459361
v -1.141332 0.092674 0.459603
v 1.804143 0.121345 -0.932422
v 1.801107 0.139392 -0.924775
v 1.797484 0.113118 -0.915650
v 1.794448 0.131164 -0.908003
v 1.785709 0.121345 -0.939741
v 1.782673 0.139392 -0.932094
v 1.779050 0.113118 -0.922968
v 1.776015 0.131164 -0.915321
v -0.158320 0.110648 -0.673302
v -0.163049 0.129388 -0.668854
v -0.171971 0.104155 -0.660462
v -0.176700 0.122896 -0.656015
v -0.171907 0.110648 -0.687749
v -0.176636 0.129388 -0.683301
v -0.185558 0.104155 -0.674910
v -0.190288 0.122896 -0.670462
v 1.692603 0.051981 -0.744994
v 1.688371 0.070269 -0.738592
v 1.702687 0.059656 -0.760251
v 1.698455 0.077944 -0.753848
v 1.709148 0.051981 -0.734058
v 1.704916 0.070269 -0.727656
v 1.719233 0.059656 -0.749314
v 1.715000 0.077944 -0.742912
v 1.063847 0.093763 -0.397278
v 1.065891 0.113437 -0.398719
v 1.079929 0.091262 -0.408612
v 1.081974 0.110936 -0.410053
v 1.075272 0.093763 -0.381066
v 1.077316 0.113437 -0.382507
v 1.091354 0.091262 -0.392400
v 1.093399 0.110936 -0.393841
v -0.299655 0.151855 0.186415
v -0.301891 0.171538 0.187373
v -0.317748 0.149422 0.194165
v -0.319984 0.169105 0.195123
v -0.307464 0.151855 0.168184
v -0.309700 0.171538 0.169142
v -0.325557 0.149422 0.175935
v -0.327793 0.169105 0.176893
v 1.331005 0.083243 -0.503603
v 1.333009 0.102897 -0.505355
v 1.345803 0.080581 -0.516537
v 1.347807 0.100235 -0.518289
v 1.344056 0.083243 -0.488670
v 1.346061 0.102897 -0.490422
v 1.358854 0.080581 -0.501604
v 1.360859 0.100235 -0.503355
v -0.804072 -0.029088 -0.168570
v -0.803652 -0.009263 -0.168932
v -0.819093 -0.028534 -0.155631
v -0.818673 -0.008709 -0.155993
v -0.817016 -0.029088 -0.183597
v -0.816597 -0.009263 -0.183959
v -0.832037 -0.028534 -0.170658
v -0.831617 -0.008709 -0.171019
v -1.486621 0.017490 0.495715
v -1.486393 0.037322 0.495861
v -1.503310 0.017760 0.485004
v -1.503083 0.037592 0.485150
v -1.475908 0.017490 0.479024
v -1.475681 0.037322 0.479170
v -1.492598 0.017760 0.468313
v -1.492371 0.037592 0.468458
v 1.784577 0.100382 -0.915940
v 1.784181 0.120110 -0.913932
v 1.780755 0.098336 -0.896587
v 1.780358 0.118063 -0.894579
v 1.765120 0.100382 -0.919783
v 1.764723 0.120110 -0.917775
v 1.761298 0.098336 -0.900430
v 1.760901 0.118063 -0.898422
v -0.466966 0.129653 0.230883
v -0.471192 0.148827 0.233683
v -0.482948 0.124583 0.241475
v -0.487174 0.143757 0.244276
v -0.477922 0.129653 0.214350
v -0.482148 0.148827 0.217151
v -0.493905 0.124583 0.224943
v -0.498131 0.143757 0.227743
v 1.820911 0.146474 -1.196844
v 1.820396 0.166083 -1.193916
v 1.817515 0.143501 -1.177531
v 1.817000 0.163110 -1.174604
v 1.801378 0.146474 -1.200280
v 1.800863 0.166083 -1.197352
v 1.797981 0.143501 -1.180967
v 1.797467 0.163110 -1.178039
v -1.275120 -0.007419 0.193688
v -1.275040 0.012414 0.193599
v -1.261829 -0.007538 0.178967
v -1.261749 0.012294 0.178879
v -1.260398 -0.007419 0.206979
v -1.260319 0.012414 0.206890
v -1.247108 -0.007538 0.192258
v -1.247028 0.012294 0.192169
v 0.588242 0.155190 -0.231300
v 0.587952 0.175020 -0.231135
v 0.570990 0.154856 -0.221522
v 0.570699 0.174686 -0.221358
v 0.578463 0.155190 -0.248555
v 0.578173 0.175020 -0.248390
v 0.561211 0.154856 -0.238777
v 0.560921 0.174686 -0.238613
v 0.682898 0.150276 -0.278159
v 0.686691 0.169701 -0.279434
v 0.701311 0.146275 -0.284348
v 0.705104 0.165700 -0.285623
v 0.689218 0.150276 -0.259359
v 0.693011 0.169701 -0.260635
v 0.707630 0.146275 -0.265549
v 0.711424 0.165700 -0.266824
v -0.538013 0.006046 -0.390359
v -0.537412 0.025861 -0.390958
v -0.552049 0.006894 -0.376373
v -0.551448 0.026709 -0.376972
v -0.552012 0.006046 -0.404408
v -0.551411 0.025861 -0.405007
v -0.566048 0.006894 -0.390422
v -0.565447 0.026709 -0.391021
v -1.256827 0.047157 0.477950
v -1.254924 0.066887 0.477290
v -1.238186 0.045143 0.471484
v -1.236283 0.064873 0.470824
v -1.250327 0.047157 0.496688
v -1.248424 0.066887 0.496028
v -1.231686 0.045143 0.490222
v -1.229783 0.064873 0.489562
v -0.733485 0.076958 0.343591
v -0.735909 0.096603 0.344841
v -0.716026 0.079685 0.334584
v -0.718450 0.099330 0.335835
v -0.724392 0.076958 0.361217
v -0.726816 0.096603 0.362467
v -0.706934 0.079685 0.352210
v -0.709357 0.099330 0.353461
v -0.374460 0.062055 -0.502504
v -0.372236 0.081664 -0.504475
v -0.359785 0.059083 -0.515510
v -0.357561 0.078692 -0.517481
v -0.361306 0.062055 -0.487661
v -0.359082 0.081664 -0.489632
v -0.346631 0.059083 -0.500667
v -0.344407 0.078692 -0.502638
v -1.115565 -0.030009 0.051236
v -1.112109 -0.010915 0.047133
v -1.127866 -0.024644 0.065840
v -1.124409 -0.005550 0.061737
v -1.130735 -0.030009 0.038460
v -1.127279 -0.010915 0.034357
v -1.143035 -0.024644 0.053064
v -1.139579 -0.005550 0.048961
v -0.261056 0.155486 0.160249
v -0.265504 0.174684 0.162482
v -0.278214 0.150509 0.168863
v -0.282662 0.169707 0.171096
v -0.269955 0.155486 0.142524
v -0.274402 0.174684 0.144757
v -0.287112 0.150509 0.151138
v -0.291560 0.169707 0.153371
v -0.654456 0.076017 0.297290
v -0.657809 0.095539 0.298289
v -0.635746 0.079515 0.291719
v -0.639099 0.099037 0.292717
v -0.648797 0.076017 0.316299
v -0.652149 0.095539 0.317297
v -0.630086 0.079515 0.310728
v -0.633439 0.099037 0.311726
v -0.525300 0.117703 0.276142
v -0.526977 0.137424 0.277417
v -0.509599 0.119810 0.264210
v -0.511276 0.139531 0.265484
v -0.513300 0.117703 0.291933
v -0.514977 0.137424 0.293208
v -0.497598 0.119810 0.280001
v -0.499276 0.139531 0.281275
v -1.439442 0.029695 0.308074
v -1.441310 0.049440 0.308051
v -1.459186 0.027828 0.307826
v -1.461053 0.047572 0.307803
v -1.439193 0.029695 0.288243
v -1.441060 0.049440 0.288219
v -1.458936 0.027828 0.287995
v -1.460804 0.047572 0.287971
v -1.285070 0.015670 0.174141
v -1.281945 0.035183 0.172460
v -1.267887 0.012121 0.164894
v -1.264762 0.031635 0.163213
v -1.275671 0.015670 0.191606
v -1.272547 0.035183 0.189925
v -1.258488 0.012121 0.182359
v -1.255363 0.031635 0.180678
v 1.792492 0.179982 -1.185052
v 1.788594 0.197474 -1.176555
v 1.785199 0.170633 -1.169154
v 1.781301 0.188125 -1.160656
v 1.774466 0.179982 -1.193322
v 1.770567 0.197474 -1.184825
v 1.767172 0.170633 -1.177424
v 1.763274 0.188125 -1.168926
v -1.206522 -0.032206 0.136083
v -1.203140 -0.012771 0.134028
v -1.223128 -0.028249 0.146178
v -1.219747 -0.008815 0.144123
v -1.216823 -0.032206 0.119136
v -1.213442 -0.012771 0.117081
v -1.233430 -0.028249 0.129231
v -1.230049 -0.008815 0.127175
v 1.816244 0.144946 -1.055938
v 1.829504 0.159431 -1.058717
v 1.802068 0.158494 -1.052967
v 1.815328 0.172979 -1.055746
v 1.812176 0.144946 -1.075349
v 1.825436 0.159431 -1.078129
v 1.797999 0.158494 -1.072379
v 1.811259 0.172979 -1.075158
v -1.146576 0.006864 0.081607
v -1.147072 0.026682 0.082210
v -1.159148 0.006083 0.096927
v -1.159643 0.025900 0.097531
v -1.161909 0.006864 0.069026
v -1.162404 0.026682 0.069630
v -1.174480 0.006083 0.084346
v -1.174975 0.025900 0.084950
v 1.814299 0.143861 -1.201173
v 1.810580 0.162894 -1.197017
v 1.801609 0.138283 -1.186988
v 1.797891 0.157316 -1.182831
v 1.799518 0.143861 -1.214397
v 1.795799 0.162894 -1.210240
v 1.786828 0.138283 -1.200211
v 1.783109 0.157316 -1.196055
v -1.255037 0.065444 0.464159
v -1.258866 0.084892 0.464844
v -1.274180 0.061554 0.467587
v -1.278009 0.081002 0.468273
v -1.258533 0.065444 0.444636
v -1.262362 0.084892 0.445322
v -1.277677 0.061554 0.448065
v -1.281506 0.081002 0.448751
v -0.015210 0.166455 0.066054
v -0.012227 0.186061 0.065796
v -0.034743 0.169449 0.067749
v -0.031760 0.189055 0.067490
v -0.016924 0.166455 0.046295
v -0.013941 0.186061 0.046037
v -0.036457 0.169449 0.047990
v -0.033474 0.189055 0.047731
v -0.444832 0.118907 0.246561
v -0.446549 0.138634 0.247688
v -0.428341 0.120962 0.235736
v -0.430058 0.140688 0.236863
v -0.433949 0.118907 0.263141
v -0.435666 0.138634 0.264268
v -0.417458 0.120962 0.252316
v -0.419175 0.140688 0.253444
v -1.470155 0.008329 0.331662
v -1.474493 0.025795 0.339997
v -1.462092 0.017725 0.316168
v -1.466429 0.035191 0.324503
v -1.452562 0.008329 0.340818
v -1.456899 0.025795 0.349152
v -1.444499 0.017725 0.325324
v -1.448836 0.035191 0.333658
v -1.445131 0.018211 0.490269
v -1.445954 0.037972 0.488797
v -1.454776 0.016525 0.473021
v -1.455599 0.036286 0.471550
v -1.427821 0.018211 0.480588
v -1.428644 0.037972 0.479117
v -1.437467 0.016525 0.463341
v -1.438289 0.036286 0.461869
v -1.324505 -0.013244 0.226111
v -1.323541 0.006540 0.225100
v -1.310862 -0.014641 0.211784
v -1.309898 0.005143 0.210772
v -1.310142 -0.013244 0.239788
v -1.309178 0.006540 0.238777
v -1.296499 -0.014641 0.225461
v -1.295535 0.005143 0.224449
v 1.764932 0.156928 -1.151613
v 1.760560 0.170434 -1.165463
v 1.760866 0.142404 -1.164492
v 1.756494 0.155909 -1.178342
v 1.783845 0.156928 -1.157584
v 1.779473 0.170434 -1.171434
v 1.779779 0.142404 -1.170462
v 1.775407 0.155909 -1.184313
v -0.069425 0.161391 0.081021
v -0.071314 0.179767 0.088237
v -0.064771 0.168850 0.063243
v -0.066660 0.187227 0.070460
v -0.050238 0.161391 0.086043
v -0.052127 0.179767 0.093260
v -0.045584 0.168850 0.068266
v -0.047473 0.187227 0.075482
v 1.482910 0.083204 -0.577451
v 1.482469 0.103032 -0.577307
v 1.464069 0.082740 -0.571273
v 1.463628 0.102568 -0.571128
v 1.476730 0.083204 -0.596297
v 1.476289 0.103032 -0.596152
v 1.457890 0.082740 -0.590119
v 1.457448 0.102568 -0.589974
v 0.090229 0.131487 -0.892143
v 0.077754 0.146551 -0.888853
v 0.104795 0.144388 -0.895985
v 0.092320 0.159452 -0.892695
v 0.095287 0.131487 -0.872966
v 0.082812 0.146551 -0.869676
v 0.109852 0.144388 -0.876807
v 0.097378 0.159452 -0.873517
v 1.417644 0.043769 -0.543517
v 1.419737 0.063476 -0.544293
v 1.399167 0.046000 -0.536663
v 1.401259 0.065707 -0.537439
v 1.410747 0.043769 -0.562112
v 1.412839 0.063476 -0.562888
v 1.392270 0.046000 -0.555258
v 1.394362 0.065707 -0.556034
v -0.279248 0.058645 -0.564663
v -0.277985 0.078289 -0.567086
v -0.270168 0.055913 -0.582083
v -0.268905 0.075557 -0.584506
v -0.261661 0.058645 -0.555496
v -0.260398 0.078289 -0.557919
v -0.252581 0.055913 -0.572915
v -0.251318 0.075557 -0.575338
v -0.105529 0.122591 -0.720009
v -0.110047 0.141529 -0.716230
v -0.120055 0.116700 -0.707859
v -0.124573 0.135638 -0.704080
v -0.118254 0.122591 -0.735222
v -0.122772 0.141529 -0.731443
v -0.132780 0.116700 -0.723072
v -0.137298 0.135638 -0.719292
v 0.523512 0.159267 -0.206405
v 0.519973 0.178712 -0.204760
v 0.505879 0.155364 -0.198207
v 0.502340 0.174809 -0.196562
v 0.515151 0.159267 -0.224389
v 0.511612 0.178712 -0.222744
v 0.497518 0.155364 -0.216192
v 0.493979 0.174809 -0.214547
v -1.263039 0.015141 0.162905
v -1.257200 0.033837 0.159792
v -1.246541 0.008523 0.154110
v -1.240701 0.027220 0.150997
v -1.253709 0.015141 0.180407
v -1.247870 0.033837 0.177294
v -1.237211 0.008523 0.171612
v -1.231371 0.027220 0.168499
v -0.491982 0.044959 -0.403441
v -0.494437 0.064516 -0.401239
v -0.506541 0.041661 -0.390384
v -0.508997 0.061218 -0.388182
v -0.505224 0.044959 -0.418206
v -0.507679 0.064516 -0.416004
v -0.519783 0.041661 -0.405149
v -0.522239 0.061218 -0.402947
v 1.779784 0.176183 -1.181268
v 1.778466 0.188153 -1.165509
v 1.778786 0.160370 -1.169339
v 1.777468 0.172339 -1.153581
v 1.760020 0.176183 -1.182921
v 1.758702 0.188153 -1.167162
v 1.759022 0.160370 -1.170992
v 1.757704 0.172339 -1.155234
v -0.743354 0.107817 0.334442
v -0.744947 0.127579 0.334985
v -0.724648 0.109500 0.328070
v -0.726240 0.129261 0.328613
v -0.736959 0.107817 0.353216
v -0.738551 0.127579 0.353758
v -0.718253 0.109500 0.346844
v -0.719845 0.129261 0.347386
v -0.989029 -0.034575 -0.034504
v -0.993343 -0.015518 -0.031103
v -0.974063 -0.029081 -0.046303
v -0.978378 -0.010024 -0.042901
v -0.976750 -0.034575 -0.018929
v -0.981064 -0.015518 -0.015528
v -0.961784 -0.029081 -0.030728
v -0.966099 -0.010024 -0.027326
v -1.240329 0.057265 0.452385
v -1.242735 0.076935 0.453182
v -1.259001 0.054730 0.458571
v -1.261407 0.074400 0.459369
v -1.246567 0.057265 0.433559
v -1.248973 0.076935 0.434356
v -1.265239 0.054730 0.439745
v -1.267645 0.074400 0.440542
v 1.827388 0.121691 -1.100408
v 1.825826 0.139459 -1.109080
v 1.830537 0.130503 -1.082921
v 1.828975 0.148271 -1.091594
v 1.807869 0.121691 -1.096892
v 1.806307 0.139459 -1.105565
v 1.811018 0.130503 -1.079406
v 1.809456 0.148271 -1.088078
v 1.554238 0.040831 -0.626394
v 1.555965 0.060553 -0.627585
v 1.538000 0.042929 -0.615202
v 1.539727 0.062651 -0.616392
v 1.542983 0.040831 -0.642724
v 1.544710 0.060553 -0.643915
v 1.526744 0.042929 -0.631532
v 1.528471 0.062651 -0.632722
v 1.774389 0.064654 -0.854671
v 1.774503 0.084486 -0.854814
v 1.761990 0.064837 -0.839192
v 1.762104 0.084669 -0.839335
v 1.758909 0.064654 -0.867070
v 1.759023 0.084486 -0.867213
v 1.746511 0.064837 -0.851591
v 1.746625 0.084669 -0.851734
v -0.739623 0.016188 -0.223603
v -0.740169 0.036002 -0.222918
v -0.727267 0.017064 -0.239092
v -0.727813 0.036878 -0.238407
v -0.724118 0.016188 -0.211235
v -0.724665 0.036002 -0.210550
v -0.711762 0.017064 -0.226724
v -0.712309 0.036878 -0.226039
v -0.044649 0.125844 0.069785
v -0.041600 0.145438 0.070158
v -0.064097 0.128916 0.067400
v -0.061048 0.148510 0.067774
v -0.042236 0.125844 0.050099
v -0.039186 0.145438 0.050473
v -0.061684 0.128916 0.047715
v -0.058634 0.148510 0.048088
v -1.108054 -0.035026 0.063150
v -1.106112 -0.015339 0.061737
v -1.123976 -0.032624 0.074730
v -1.122033 -0.012936 0.073317
v -1.119719 -0.035026 0.047111
v -1.117777 -0.015339 0.045698
v -1.135641 -0.032624 0.058690
v -1.133698 -0.012936 0.057277
v 1.526980 0.081635 -0.612904
v 1.530646 0.100402 -0.607643
v 1.537709 0.075222 -0.597505
v 1.541374 0.093989 -0.592243
v 1.510707 0.081635 -0.601567
v 1.514373 0.100402 -0.596305
v 1.521435 0.075222 -0.586168
v 1.525101 0.093989 -0.580906
v 1.591328 0.078209 -0.668725
v 1.591033 0.098034 -0.668248
v 1.580896 0.077648 -0.651867
v 1.580601 0.097473 -0.651389
v 1.574463 0.078209 -0.679161
v 1.574168 0.098034 -0.678684
v 1.564031 0.077648 -0.662303
v 1.563736 0.097473 -0.661826
v -0.706782 0.111868 0.323977
v -0.712023 0.130841 0.326402
v -0.724001 0.106092 0.331945
v -0.729242 0.125066 0.334371
v -0.715111 0.111868 0.305977
v -0.720352 0.130841 0.308403
v -0.732331 0.106092 0.313946
v -0.737572 0.125066 0.316372
v 1.807992 0.183195 -1.198696
v 1.807842 0.201993 -1.192373
v 1.807544 0.176870 -1.179904
v 1.807394 0.195668 -1.173581
v 1.788165 0.183195 -1.199169
v 1.788014 0.201993 -1.192846
v 1.787717 0.176870 -1.180377
v 1.787566 0.195668 -1.174054
v -0.978018 0.045700 0.391175
v -0.980447 0.065369 0.391920
v -0.959213 0.048242 0.385405
v -0.961643 0.067911 0.386151
v -0.972200 0.045700 0.410135
v -0.974630 0.065369 0.410881
v -0.953395 0.048242 0.404366
v -0.955825 0.067911 0.405111
v -0.656757 -0.010462 -0.276072
v -0.660407 0.008399 -0.271144
v -0.645532 -0.004330 -0.291229
v -0.649182 0.014531 -0.286301
v -0.640819 -0.010462 -0.264268
v -0.644469 0.008399 -0.259340
v -0.629594 -0.004330 -0.279425
v -0.633244 0.014531 -0.274497
v 0.777399 0.141060 -0.308893
v 0.780743 0.160529 -0.310663
v 0.794606 0.137277 -0.318001
v 0.797950 0.156746 -0.319770
v 0.786677 0.141060 -0.291364
v 0.790020 0.160529 -0.293134
v 0.803884 0.137277 -0.300471
v 0.807228 0.156746 -0.302241
v 0.054262 0.137580 0.025091
v 0.053452 0.157381 0.025894
v 0.068321 0.138722 0.011148
v 0.067511 0.158522 0.011952
v 0.068228 0.137580 0.039173
v 0.067417 0.157381 0.039977
v 0.082287 0.138722 0.025231
v 0.081476 0.158522 0.026035
v 0.580602 0.137015 -0.242353
v 0.582353 0.156707 -0.243939
v 0.566004 0.139378 -0.229136
v 0.567756 0.159070 -0.230722
v 0.567291 0.137015 -0.257055
v 0.569042 0.156707 -0.258641
v 0.552693 0.139378 -0.243839
v 0.554444 0.159070 -0.245424
v 0.132650 0.131570 -0.026714
v 0.130907 0.151298 -0.025659
v 0.149528 0.133608 -0.036928
v 0.147785 0.153336 -0.035873
v 0.142919 0.131570 -0.009746
v 0.141175 0.151298 -0.008691
v 0.159797 0.133608 -0.019960
v 0.158053 0.153336 -0.018905
v -0.679418 -0.018602 -0.280547
v -0.680666 0.001131 -0.279001
v -0.667021 -0.016615 -0.295901
v -0.668270 0.003118 -0.294355
v -0.663986 -0.018602 -0.268088
v -0.665235 0.001131 -0.266542
v -0.651590 -0.016615 -0.283442
v -0.652838 0.003118 -0.281896
v -0.581880 0.026400 -0.334839
v -0.580278 0.046100 -0.336480
v -0.568122 0.024106 -0.348938
v -0.566519 0.043806 -0.350580
v -0.567686 0.026400 -0.320987
v -0.566083 0.046100 -0.322629
v -0.553927 0.024106 -0.335086
v -0.552325 0.043806 -0.336728
v -0.937800 0.090624 0.405874
v -0.940713 0.110225 0.406699
v -0.956658 0.087597 0.411219
v -0.959571 0.107197 0.412044
v -0.943208 0.090624 0.386792
v -0.946121 0.110225 0.387618
v -0.962066 0.087597 0.392137
v -0.964979 0.107197 0.392963
v 0.250832 0.172182 -0.088796
v 0.251464 0.192002 -0.089153
v 0.268079 0.171456 -0.098561
v 0.268711 0.191275 -0.098919
v 0.260603 0.172182 -0.071537
v 0.261235 0.192002 -0.071895
v 0.277851 0.171456 -0.081302
v 0.278482 0.191275 -0.081660
v 0.071163 0.170698 0.005980
v 0.071081 0.190531 0.006054
v 0.085786 0.170808 -0.007418
v 0.085705 0.190641 -0.007343
v 0.084561 0.170698 0.020603
v 0.084479 0.190531 0.020678
v 0.099184 0.170808 0.007206
v 0.099103 0.190641 0.007280
v -0.949648 -0.035411 -0.057060
v -0.947570 -0.015730 -0.058363
v -0.966323 -0.032958 -0.046606
v -0.964244 -0.013277 -0.047909
v -0.960184 -0.035411 -0.073864
v -0.958105 -0.015730 -0.075167
v -0.976858 -0.032958 -0.063409
v -0.974780 -0.013277 -0.064712
v 0.334583 0.156915 -0.132641
v 0.332568 0.176574 -0.130973
v 0.319436 0.154299 -0.120108
v 0.317421 0.173958 -0.118440
v 0.321939 0.156915 -0.147921
v 0.319924 0.176574 -0.146253
v 0.306792 0.154299 -0.135388
v 0.304777 0.173958 -0.133720
v 0.256679 0.138662 -0.092431
v 0.258776 0.158306 -0.094182
v 0.241605 0.141394 -0.079835
v 0.243702 0.161038 -0.081586
v 0.243962 0.138662 -0.107650
v 0.246059 0.158306 -0.109402
v 0.228888 0.141394 -0.095054
v 0.230984 0.161038 -0.096806
v -1.398026 0.024670 0.261834
v -1.395327 0.044153 0.259293
v -1.383842 0.020962 0.248477
v -1.381143 0.040446 0.245936
v -1.384429 0.024670 0.276273
v -1.381731 0.044153 0.273731
v -1.370245 0.020962 0.262916
v -1.367546 0.040446 0.260374
v -0.533174 -0.000740 -0.384783
v -0.531874 0.019022 -0.385842
v -0.548493 0.000937 -0.372299
v -0.547193 0.020699 -0.373358
v -0.545703 -0.000740 -0.400158
v -0.544403 0.019022 -0.401217
v -0.561022 0.000937 -0.387673
v -0.559722 0.020699 -0.388733
v 0.662859 0.150306 -0.259216
v 0.667106 0.169519 -0.261705
v 0.679435 0.145384 -0.268930
v 0.683682 0.164596 -0.271418
v 0.672886 0.150306 -0.242105
v 0.677133 0.169519 -0.244593
v 0.689462 0.145384 -0.251818
v 0.693709 0.164596 -0.254307
v -1.103593 0.001418 0.041917
v -1.104191 0.021227 0.042680
v -1.115817 0.000448 0.057505
v -1.116415 0.020257 0.058268
v -1.119199 0.001418 0.029678
v -1.119798 0.021227 0.030441
v -1.131423 0.000448 0.045266
v -1.132022 0.020257 0.046029
v -0.131418 0.114379 -0.708999
v -0.135490 0.133298 -0.704657
v -0.144360 0.108426 -0.695200
v -0.148432 0.127345 -0.690858
v -0.145884 0.114379 -0.722567
v -0.149956 0.133298 -0.718224
v -0.158826 0.108426 -0.708768
v -0.162899 0.127345 -0.704425
v -1.264502 -0.003888 0.186889
v -1.263918 0.015922 0.186140
v -1.252323 -0.004838 0.171264
v -1.251739 0.014972 0.170515
v -1.248859 -0.003888 0.199082
v -1.248275 0.015922 0.198332
v -1.236681 -0.004838 0.183457
v -1.236097 0.014972 0.182707
v 1.809489 0.183415 -1.196146
v 1.807378 0.202345 -1.190617
v 1.802736 0.177497 -1.178462
v 1.800624 0.196427 -1.172933
v 1.790961 0.183415 -1.203221
v 1.788850 0.202345 -1.197693
v 1.784208 0.177497 -1.185537
v 1.782096 0.196427 -1.180009
v -0.332040 0.107573 0.184445
v -0.336028 0.126905 0.186367
v -0.314623 0.112000 0.176054
v -0.318612 0.131332 0.177975
v -0.323431 0.107573 0.202312
v -0.327420 0.126905 0.204234
v -0.306015 0.112000 0.193921
v -0.310003 0.131332 0.195843
v -0.259337 0.086662 -0.589301
v -0.263697 0.105604 -0.585360
v -0.273389 0.080785 -0.576598
v -0.277748 0.099728 -0.572657
v -0.272637 0.086662 -0.604014
v -0.276996 0.105604 -0.600073
v -0.286689 0.080785 -0.591311
v -0.291048 0.099728 -0.587370
v 0.624147 0.149648 -0.238890
v 0.627127 0.169175 -0.240667
v 0.640919 0.146178 -0.248890
v 0.643900 0.165705 -0.250666
v 0.634303 0.149648 -0.221855
v 0.637284 0.169175 -0.223632
v 0.651076 0.146178 -0.231855
v 0.654056 0.165705 -0.233631
v -0.607839 0.113603 0.303611
v -0.605997 0.133323 0.302581
v -0.590622 0.111492 0.293995
v -0.588779 0.131212 0.292966
v -0.598169 0.113603 0.320927
v -0.596326 0.133323 0.319897
v -0.580952 0.111492 0.311311
v -0.579109 0.131212 0.310282
v -0.179726 0.131923 0.135194
v -0.180596 0.151725 0.135881
v -0.164186 0.133031 0.122921
v -0.165056 0.152833 0.123607
v -0.167433 0.131923 0.150758
v -0.168303 0.151725 0.151445
v -0.151893 0.133031 0.138485
v -0.152763 0.152833 0.139171
v -0.069465 0.131853 -0.756632
v -0.073923 0.150273 -0.750785
v -0.080633 0.124501 -0.741984
v -0.085091 0.142920 -0.736137
v -0.085237 0.131853 -0.768656
v -0.089695 0.150273 -0.762809
v -0.096405 0.124501 -0.754008
v -0.100863 0.142920 -0.748161
v -0.700325 0.072278 0.324207
v -0.706209 0.091072 0.326552
v -0.682866 0.078613 0.317249
v -0.688750 0.097407 0.319594
v -0.692982 0.072278 0.342631
v -0.698867 0.091072 0.344976
v -0.675523 0.078613 0.335673
v -0.681408 0.097407 0.338018
v 1.376749 0.074511 -0.519423
v 1.379622 0.093948 -0.522128
v 1.390900 0.070565 -0.532748
v 1.393772 0.090002 -0.535452
v 1.390346 0.074511 -0.504984
v 1.393219 0.093948 -0.507689
v 1.404496 0.070565 -0.518309
v 1.407369 0.090002 -0.521014
v -1.184093 -0.007785 0.125497
v -1.184827 0.012018 0.126298
v -1.170707 -0.006699 0.110903
v -1.171441 0.013104 0.111703
v -1.169476 -0.007785 0.138903
v -1.170210 0.012018 0.139704
v -1.156090 -0.006699 0.124309
v -1.156825 0.013104 0.125109
v -0.849063 0.095199 0.363352
v -0.854392 0.114145 0.365802
v -0.866277 0.089334 0.371266
v -0.871607 0.108280 0.373716
v -0.857347 0.095199 0.345332
v -0.862677 0.114145 0.347782
v -0.874562 0.089334 0.353246
v -0.879891 0.108280 0.355696
v -0.059096 0.091877 -0.780399
v -0.064776 0.110602 -0.777161
v -0.042829 0.098415 -0.789672
v -0.048508 0.117140 -0.786434
v -0.049273 0.091877 -0.763169
v -0.054953 0.110602 -0.759931
v -0.033006 0.098415 -0.772442
v -0.038686 0.117140 -0.769204
v 0.274329 0.144029 -0.075895
v 0.272952 0.163772 -0.074596
v 0.288687 0.145922 -0.089446
v 0.287310 0.165665 -0.088147
v 0.287943 0.144029 -0.061472
v 0.286566 0.163772 -0.060172
v 0.302300 0.145922 -0.075023
v 0.300923 0.165665 -0.073723
v 0.798026 0.137615 -0.312877
v 0.801788 0.157009 -0.314636
v 0.815594 0.133462 -0.321092
v 0.819356 0.152856 -0.322852
v 0.806428 0.137615 -0.294912
v 0.810190 0.157009 -0.296671
v 0.823995 0.133462 -0.303127
v 0.827757 0.152856 -0.304886
v 0.020291 0.170704 0.033339
v 0.017121 0.190223 0.034850
v 0.002669 0.167192 0.041735
v -0.000501 0.186712 0.043246
v 0.011761 0.170704 0.015435
v 0.008591 0.190223 0.016945
v -0.005861 0.167192 0.023831
v -0.009031 0.186712 0.025341
v -0.045785 0.102369 -0.762525
v -0.048167 0.121549 -0.758076
v -0.036731 0.107415 -0.779434
v -0.039113 0.126595 -0.774985
v -0.028300 0.102369 -0.753163
v -0.030683 0.121549 -0.748714
v -0.019247 0.107415 -0.770072
v -0.021629 0.126595 -0.765623
v 1.635058 0.084764 -0.689459
v 1.633123 0.104439 -0.687883
v 1.619801 0.082268 -0.677035
v 1.617866 0.101943 -0.675459
v 1.622534 0.084764 -0.704838
v 1.620599 0.104439 -0.703262
v 1.607277 0.082268 -0.692414
v 1.605342 0.101943 -0.690838
v -0.656801 0.110752 0.298969
v -0.661513 0.129792 0.301908
v -0.672955 0.105199 0.309047
v -0.677667 0.124238 0.311986
v -0.667298 0.110752 0.282142
v -0.672010 0.129792 0.285081
v -0.683453 0.105199 0.292220
v -0.688164 0.124238 0.295159
v -0.178222 0.120115 0.123935
v -0.177384 0.139927 0.123543
v -0.196176 0.121041 0.132311
v -0.195337 0.140852 0.131920
v -0.186608 0.120115 0.105961
v -0.185769 0.139927 0.105570
v -0.204561 0.121041 0.114338
v -0.203723 0.140852 0.113946
v 1.635058 0.084764 -0.689459
v 1.633123 0.104439 -0.687883
v 1.619801 0.082268 -0.677035
v 1.617866 0.101943 -0.675459
v 1.622534 0.084764 -0.704838
v 1.620599 0.104439 -0.703262
v 1.607277 0.082268 -0.692414
v 1.605342 0.101943 -0.690838
v 0.068761 0.135491 -0.858890
v 0.064925 0.153878 -0.852519
v 0.078245 0.142927 -0.874641
v 0.074409 0.161314 -0.868271
v 0.085752 0.135491 -0.848659
v 0.081916 0.153878 -0.842289
v 0.095236 0.142927 -0.864411
v 0.091400 0.161314 -0.858040
v -0.508839 0.006038 -0.411227
v -0.508536 0.025865 -0.411619
v -0.520951 0.006533 -0.395530
v -0.520648 0.026360 -0.395922
v -0.524541 0.006038 -0.423344
v -0.524238 0.025865 -0.423735
v -0.536653 0.006533 -0.407647
v -0.536350 0.026360 -0.408038
v -1.019308 0.084055 0.425405
v -1.022569 0.103608 0.426028
v -1.038514 0.080735 0.429074
v -1.041775 0.100288 0.429697
v -1.023030 0.084055 0.405924
v -1.026291 0.103608 0.406547
v -1.042236 0.080735 0.409593
v -1.045497 0.100288 0.410216
v -1.428864 0.006817 0.307547
v -1.427935 0.026590 0.306315
v -1.416960 0.005273 0.291759
v -1.416031 0.025046 0.290527
v -1.413028 0.006817 0.319487
v -1.412099 0.026590 0.318255
v -1.401124 0.005273 0.303699
v -1.400195 0.025046 0.302467
v -1.382018 -0.015742 0.253561
v -1.377337 0.003266 0.250374
v -1.397730 -0.010080 0.264257
v -1.393049 0.008928 0.261071
v -1.393179 -0.015742 0.237166
v -1.388498 0.003266 0.233980
v -1.408891 -0.010080 0.247863
v -1.404210 0.008928 0.244676
v 0.965333 0.080783 -0.366364
v 0.969559 0.100136 -0.367326
v 0.946462 0.085117 -0.362066
v 0.950688 0.104470 -0.363028
v 0.960929 0.080783 -0.385702
v 0.965155 0.100136 -0.386664
v 0.942058 0.085117 -0.381404
v 0.946284 0.104470 -0.382366
v 1.807719 0.155834 -1.109114
v 1.812149 0.173831 -1.116172
v 1.798151 0.164167 -1.093870
v 1.802581 0.182164 -1.100928
v 1.790920 0.155834 -1.119657
v 1.795351 0.173831 -1.126715
v 1.781353 0.164167 -1.104413
v 1.785783 0.182164 -1.111472
v -0.358056 0.024189 -0.523466
v -0.358193 0.044020 -0.523693
v -0.347755 0.024454 -0.506520
v -0.347892 0.044286 -0.506747
v -0.375003 0.024189 -0.513164
v -0.375141 0.044020 -0.513391
v -0.364702 0.024454 -0.496218
v -0.364840 0.044286 -0.496445
v -0.895159 -0.033798 -0.097587
v -0.894280 -0.013995 -0.098243
v -0.911029 -0.032701 -0.085743
v -0.910150 -0.012899 -0.086398
v -0.907021 -0.033798 -0.113481
v -0.906143 -0.013995 -0.114137
v -0.922891 -0.032701 -0.101637
v -0.922013 -0.012899 -0.102293
v -0.138607 0.130517 0.113715
v -0.142811 0.149733 0.116249
v -0.122150 0.135426 0.103795
v -0.126354 0.154642 0.106329
v -0.128368 0.130517 0.130701
v -0.132572 0.149733 0.133235
v -0.111911 0.135426 0.120780
v -0.116115 0.154642 0.123315
v -0.632350 0.082749 0.307830
v -0.635758 0.102147 0.310168
v -0.616356 0.086882 0.296856
v -0.619763 0.106280 0.299194
v -0.621130 0.082749 0.324184
v -0.624538 0.102147 0.326522
v -0.605135 0.086882 0.313210
v -0.608543 0.106280 0.315548
v 0.721974 0.104775 -0.273030
v 0.724458 0.124426 -0.274051
v 0.703799 0.107461 -0.265561
v 0.706283 0.127111 -0.266582
v 0.714435 0.104775 -0.291375
v 0.716919 0.124426 -0.292396
v 0.696260 0.107461 -0.283905
v 0.698744 0.127111 -0.284926
v -0.344096 0.106712 0.191151
v -0.348996 0.125801 0.193372
v -0.326709 0.112092 0.183270
v -0.331609 0.131182 0.185491
v -0.335908 0.106712 0.209215
v -0.340809 0.125801 0.211436
v -0.318521 0.112092 0.201335
v -0.323422 0.131182 0.203556
v 1.802383 0.160060 -1.108162
v 1.813729 0.173225 -1.117719
v 1.792315 0.174895 -1.099680
v 1.803660 0.188059 -1.109237
v 1.789605 0.160060 -1.123330
v 1.800951 0.173225 -1.132887
v 1.779537 0.174895 -1.114848
v 1.790883 0.188059 -1.124406
v 1.407839 0.048083 -0.544062
v 1.406881 0.067878 -0.543296
v 1.423300 0.049310 -0.556424
v 1.422341 0.069105 -0.555658
v 1.420224 0.048083 -0.528572
v 1.419266 0.067878 -0.527805
v 1.435685 0.049310 -0.540933
v 1.434727 0.069105 -0.540167
v 1.784356 0.133764 -1.186877
v 1.777085 0.151820 -1.183074
v 1.800356 0.141970 -1.195244
v 1.793085 0.160026 -1.191442
v 1.793547 0.133764 -1.169302
v 1.786276 0.151820 -1.165499
v 1.809547 0.141970 -1.177670
v 1.802276 0.160026 -1.173867
v -0.810425 -0.029642 -0.172061
v -0.815157 -0.010708 -0.168533
v -0.795245 -0.023740 -0.183378
v -0.799977 -0.004805 -0.179850
v -0.798571 -0.029642 -0.156160
v -0.803303 -0.010708 -0.152632
v -0.783391 -0.023740 -0.167477
v -0.788123 -0.004805 -0.163949
v -1.100942 0.073193 0.437329
v -1.103264 0.092861 0.438400
v -1.083084 0.075750 0.429088
v -1.085406 0.095418 0.430159
v -1.092632 0.073193 0.455337
v -1.094954 0.092861 0.456408
v -1.074774 0.075750 0.447096
v -1.077096 0.095418 0.448168
v -0.509852 0.098893 0.249213
v -0.510524 0.118711 0.249588
v -0.527156 0.098123 0.258874
v -0.527828 0.117941 0.259249
v -0.519520 0.098893 0.231896
v -0.520192 0.118711 0.232271
v -0.536824 0.098123 0.241557
v -0.537496 0.117941 0.241932
v -1.103894 0.000897 0.041431
v -1.104390 0.020713 0.042074
v -1.115996 0.000084 0.057122
v -1.116493 0.019901 0.057765
v -1.119598 0.000897 0.029318
v -1.120094 0.020713 0.029961
v -1.131701 0.000084 0.045009
v -1.132197 0.019901 0.045653
v 1.440761 0.078502 -0.555103
v 1.443496 0.097973 -0.557702
v 1.454876 0.074730 -0.568515
v 1.457610 0.094201 -0.571114
v 1.454423 0.078502 -0.540726
v 1.457158 0.097973 -0.543325
v 1.468538 0.074730 -0.554138
v 1.471272 0.094201 -0.556737
v 1.779751 0.088634 -0.904869
v 1.779567 0.108451 -0.904083
v 1.775231 0.087827 -0.885575
v 1.775047 0.107643 -0.884789
v 1.760441 0.088634 -0.909393
v 1.760257 0.108451 -0.908607
v 1.755921 0.087827 -0.890099
v 1.755737 0.107643 -0.889313
v 1.574441 0.041470 -0.635194
v 1.574318 0.061302 -0.635106
v 1.558341 0.041319 -0.623613
v 1.558218 0.061151 -0.623525
v 1.562859 0.041470 -0.651295
v 1.562737 0.061302 -0.651206
v 1.546760 0.041319 -0.639714
v 1.546637 0.061151 -0.639625
v -0.502612 0.003665 -0.403073
v -0.506220 0.022619 -0.398480
v -0.490906 0.009505 -0.417979
v -0.494513 0.028459 -0.413386
v -0.487015 0.003665 -0.390823
v -0.490622 0.022619 -0.386230
v -0.475308 0.009505 -0.405729
v -0.478915 0.028459 -0.401136
v -1.081049 -0.027938 0.023036
v -1.077785 -0.008696 0.019510
v -1.094120 -0.023133 0.037158
v -1.090856 -0.003891 0.033631
v -1.095605 -0.027938 0.009564
v -1.092340 -0.008696 0.006038
v -1.108675 -0.023133 0.023686
v -1.105411 -0.003891 0.020159
v 1.285804 0.056249 -0.490635
v 1.282907 0.075815 -0.489180
v 1.303289 0.059490 -0.499417
v 1.300392 0.079057 -0.497962
v 1.294705 0.056249 -0.472912
v 1.291808 0.075815 -0.471457
v 1.312190 0.059490 -0.481694
v 1.309293 0.079057 -0.480239
v 1.788461 0.165480 -1.208832
v 1.785866 0.182228 -1.198530
v 1.784370 0.154856 -1.192592
v 1.781775 0.171604 -1.182290
v 1.769229 0.165480 -1.213677
v 1.766634 0.182228 -1.203375
v 1.765138 0.154856 -1.197436
v 1.762543 0.171604 -1.187134
v 0.039667 0.153562 -0.864609
v 0.036838 0.172523 -0.859529
v 0.030442 0.147747 -0.848042
v 0.027613 0.166709 -0.842962
v 0.022339 0.153562 -0.874257
v 0.019510 0.172523 -0.869177
v 0.013114 0.147747 -0.857691
v 0.010286 0.166709 -0.852611
v -0.765740 -0.011203 -0.220152
v -0.763084 0.008020 -0.224247
v -0.776202 -0.006322 -0.204025
v -0.773546 0.012901 -0.208120
v -0.782379 -0.011203 -0.230946
v -0.779723 0.008020 -0.235041
v -0.792841 -0.006322 -0.214819
v -0.790184 0.012901 -0.218914
v 1.459724 0.083844 -0.567388
v 1.459334 0.103672 -0.567215
v 1.441593 0.083417 -0.559361
v 1.441203 0.103245 -0.559188
v 1.451695 0.083844 -0.585523
v 1.451305 0.103672 -0.585350
v 1.433564 0.083417 -0.577496
v 1.433174 0.103245 -0.577323
v -0.274808 0.081048 -0.582472
v -0.272364 0.100611 -0.584635
v -0.260158 0.077785 -0.595437
v -0.257715 0.097348 -0.597600
v -0.261663 0.081048 -0.567620
v -0.259220 0.100611 -0.569783
v -0.247014 0.077785 -0.580585
v -0.244570 0.097348 -0.582748
v -0.848021 -0.010322 -0.125757
v -0.849388 0.009408 -0.124263
v -0.834700 -0.008297 -0.140310
v -0.836067 0.011433 -0.138816
v -0.833390 -0.010322 -0.112366
v -0.834758 0.009408 -0.110872
v -0.820070 -0.008297 -0.126920
v -0.821437 0.011433 -0.125426
v -0.379498 0.140668 0.211176
v -0.379965 0.160494 0.211403
v -0.361672 0.141187 0.202497
v -0.362139 0.161013 0.202725
v -0.370816 0.140668 0.229008
v -0.371284 0.160494 0.229236
v -0.352990 0.141187 0.220330
v -0.353458 0.161013 0.220557
v -0.423889 0.031030 -0.450480
v -0.424270 0.050848 -0.449816
v -0.414025 0.031795 -0.467669
v -0.414406 0.051613 -0.467005
v -0.406687 0.031030 -0.440608
v -0.407068 0.050848 -0.439944
v -0.396823 0.031795 -0.457797
v -0.397204 0.051613 -0.457133
v 1.800284 0.132368 -1.156965
v 1.798525 0.151695 -1.161055
v 1.807918 0.136820 -1.139210
v 1.806159 0.156147 -1.143300
v 1.782063 0.132368 -1.149131
v 1.780305 0.151695 -1.153221
v 1.789698 0.136820 -1.131376
v 1.787939 0.156147 -1.135466
v 1.772058 0.131265 -1.167332
v 1.776255 0.149191 -1.159956
v 1.763195 0.139751 -1.182913
v 1.767391 0.157677 -1.175537
v 1.789297 0.131265 -1.177139
v 1.793493 0.149191 -1.169763
v 1.780433 0.139751 -1.192720
v 1.784630 0.157677 -1.185344
v -0.164623 0.108685 -0.666920
v -0.168725 0.127650 -0.662818
v -0.178034 0.102883 -0.653509
v -0.182136 0.121849 -0.649407
v -0.178647 0.108685 -0.680944
v -0.182750 0.127650 -0.676842
v -0.192058 0.102883 -0.667534
v -0.196160 0.121849 -0.663431
v 1.005579 0.081853 -0.397189
v 1.009465 0.101128 -0.399779
v 0.989541 0.086523 -0.386497
v 0.993427 0.105799 -0.389088
v 0.994578 0.081853 -0.413691
v 0.998464 0.101128 -0.416282
v 0.978540 0.086523 -0.403000
v 0.982426 0.105799 -0.405590
v 0.124559 0.144064 -0.913433
v 0.121910 0.163596 -0.911229
v 0.109547 0.140618 -0.900940
v 0.106898 0.160149 -0.898735
v 0.111872 0.144064 -0.928678
v 0.109223 0.163596 -0.926473
v 0.096859 0.140618 -0.916184
v 0.094211 0.160149 -0.913979
v 1.782062 0.165979 -1.147896
v 1.794786 0.179364 -1.155125
v 1.770423 0.180614 -1.141285
v 1.783148 0.193999 -1.148514
v 1.772265 0.165979 -1.165141
v 1.784990 0.179364 -1.172370
v 1.760627 0.180614 -1.158530
v 1.773352 0.193999 -1.165759
v 1.793935 0.112926 -0.927385
v 1.792632 0.131896 -0.921744
v 1.789665 0.107137 -0.908902
v 1.788362 0.126107 -0.903262
v 1.774611 0.112926 -0.931849
v 1.773308 0.131896 -0.926209
v 1.770341 0.107137 -0.913367
v 1.769038 0.126107 -0.907726
v 0.227572 0.146302 -0.052803
v 0.227722 0.166134 -0.052955
v 0.241502 0.146089 -0.066919
v 0.241652 0.165920 -0.067071
v 0.241689 0.146302 -0.038872
v 0.241839 0.166134 -0.039024
v 0.255619 0.146089 -0.052988
v 0.255769 0.165920 -0.053140
v -0.384960 0.109720 0.217884
v -0.388780 0.129049 0.220156
v -0.368349 0.114165 0.208002
v -0.372169 0.133494 0.210274
v -0.374821 0.109720 0.234929
v -0.378641 0.129049 0.237201
v -0.358209 0.114165 0.225047
v -0.362029 0.133494 0.227320
v 1.789336 0.111421 -0.876092
v 1.786975 0.130746 -0.872305
v 1.779112 0.106958 -0.859693
v 1.776751 0.126283 -0.855907
v 1.772506 0.111421 -0.886585
v 1.770145 0.130746 -0.882798
v 1.762282 0.106958 -0.870187
v 1.759921 0.126283 -0.866400
v 1.700547 0.090953 -0.759842
v 1.697801 0.110304 -0.756475
v 1.688316 0.086608 -0.744846
v 1.685570 0.105959 -0.741479
v 1.685177 0.090953 -0.772377
v 1.682431 0.110304 -0.769010
v 1.672946 0.086608 -0.757380
v 1.670200 0.105959 -0.754013
v 0.940185 0.125251 -0.367584
v 0.943245 0.144729 -0.369725
v 0.956146 0.121516 -0.378750
v 0.959205 0.140995 -0.380890
v 0.951554 0.125251 -0.351333
v 0.954614 0.144729 -0.353474
v 0.967515 0.121516 -0.362499
v 0.970574 0.140995 -0.364639
v -0.238428 0.152814 0.153543
v -0.238766 0.172642 0.153799
v -0.222612 0.153237 0.141583
v -0.222951 0.173066 0.141838
v -0.226465 0.152814 0.169362
v -0.226803 0.172642 0.169618
v -0.210650 0.153237 0.157402
v -0.210988 0.173066 0.157657
v -0.119442 0.127524 0.090036
v -0.118095 0.147297 0.089289
v -0.136731 0.129064 0.099631
v -0.135384 0.148837 0.098884
v -0.129066 0.127524 0.072695
v -0.127720 0.147297 0.071947
v -0.146355 0.129064 0.082290
v -0.145009 0.148837 0.081543
v 1.607686 0.079929 -0.661778
v 1.610578 0.099243 -0.665233
v 1.620082 0.075423 -0.676589
v 1.622975 0.094737 -0.680045
v 1.622895 0.079929 -0.649048
v 1.625787 0.099243 -0.652504
v 1.635291 0.075423 -0.663859
v 1.638183 0.094737 -0.667315
v 1.430196 0.044668 -0.559960
v 1.428796 0.064428 -0.558998
v 1.446482 0.046367 -0.571151
v 1.445081 0.066127 -0.570189
v 1.441429 0.044668 -0.543614
v 1.440029 0.064428 -0.542652
v 1.457715 0.046367 -0.554806
v 1.456314 0.066127 -0.553843
v 0.494308 0.130845 -0.201086
v 0.497305 0.150322 -0.203325
v 0.478705 0.134586 -0.189430
v 0.481702 0.154063 -0.191669
v 0.482439 0.130845 -0.216975
v 0.485436 0.150322 -0.219214
v 0.466835 0.134586 -0.205319
v 0.469832 0.154063 -0.207558
v 1.821156 0.113639 -1.072532
v 1.822030 0.132560 -1.078412
v 1.818374 0.119583 -1.053816
v 1.819248 0.138504 -1.059696
v 1.801538 0.113639 -1.075448
v 1.802413 0.132560 -1.081328
v 1.798756 0.119583 -1.056733
v 1.799631 0.138504 -1.062612
v -1.521656 0.003145 0.396468
v -1.518338 0.020409 0.387288
v -1.527525 0.012906 0.412704
v -1.524206 0.030171 0.403524
v -1.540308 0.003145 0.389726
v -1.536990 0.020409 0.380546
v -1.546177 0.012906 0.405963
v -1.542859 0.030171 0.396782
v 1.556693 0.083203 -0.624244
v 1.554304 0.102863 -0.623182
v 1.538727 0.080588 -0.616261
v 1.536338 0.100248 -0.615199
v 1.548640 0.083203 -0.642368
v 1.546250 0.102863 -0.641307
v 1.530674 0.080588 -0.634385
v 1.528284 0.100248 -0.633324
v 0.116253 0.144333 -0.905839
v 0.114842 0.164018 -0.907804
v 0.104768 0.141914 -0.921826
v 0.103356 0.161599 -0.923791
v 0.132360 0.144333 -0.917411
v 0.130949 0.164018 -0.919376
v 0.120875 0.141914 -0.933398
v 0.119463 0.161599 -0.935363
v 0.212369 0.149082 -0.076721
v 0.212474 0.168915 -0.076822
v 0.198111 0.149229 -0.062936
v 0.198216 0.169061 -0.063038
v 0.198584 0.149082 -0.090980
v 0.198689 0.168915 -0.091081
v 0.184325 0.149229 -0.077195
v 0.184430 0.169061 -0.077296
v 1.685019 0.088540 -0.741155
v 1.685100 0.108372 -0.741291
v 1.695188 0.088381 -0.758181
v 1.695270 0.108214 -0.758317
v 1.702046 0.088540 -0.730985
v 1.702127 0.108372 -0.731121
v 1.712216 0.088381 -0.748012
v 1.712297 0.108214 -0.748148
v 1.795334 0.130108 -1.128368
v 1.794030 0.149896 -1.128075
v 1.814638 0.131445 -1.132719
v 1.813334 0.151233 -1.132425
v 1.799695 0.130108 -1.109021
v 1.798391 0.149896 -1.108727
v 1.818999 0.131445 -1.113372
v 1.817695 0.151233 -1.113078
v -1.511781 0.015548 0.387832
v -1.508507 0.035104 0.388259
v -1.492388 0.012246 0.390360
v -1.489114 0.031802 0.390787
v -1.514345 0.015548 0.407499
v -1.511070 0.035104 0.407926
v -1.494952 0.012246 0.410027
v -1.491678 0.031802 0.410454
v -0.513329 0.090784 0.248267
v -0.515995 0.110365 0.249944
v -0.496756 0.093933 0.237839
v -0.499421 0.113514 0.239516
v -0.502768 0.090784 0.265054
v -0.505433 0.110365 0.266731
v -0.486194 0.093933 0.254626
v -0.488859 0.113514 0.256303
v -1.399071 0.013934 0.284975
v -1.397746 0.033630 0.283059
v -1.387864 0.011606 0.268778
v -1.386539 0.031302 0.266863
v -1.382762 0.013934 0.296260
v -1.381437 0.033630 0.294344
v -1.371555 0.011606 0.280063
v -1.370230 0.031302 0.278148
v -1.380202 -0.019312 0.259789
v -1.374464 -0.000597 0.256597
v -1.396556 -0.012747 0.268888
v -1.390819 0.005968 0.265696
v -1.389844 -0.019312 0.242458
v -1.384107 -0.000597 0.239266
v -1.406198 -0.012747 0.251557
v -1.400461 0.005968 0.248365
v -1.391741 0.060979 0.487411
v -1.396284 0.080209 0.485693
v -1.409727 0.056122 0.480608
v -1.414270 0.075352 0.478889
v -1.384724 0.060979 0.468861
v -1.389267 0.080209 0.467143
v -1.402709 0.056122 0.462058
v -1.407252 0.075352 0.460339
v 1.800400 0.160948 -1.108125
v 1.814040 0.168380 -1.120458
v 1.794888 0.179336 -1.103141
v 1.808527 0.186768 -1.115473
v 1.787099 0.160948 -1.122837
v 1.800738 0.168380 -1.135169
v 1.781586 0.179336 -1.117852
v 1.795225 0.186768 -1.130184
v 0.506482 0.139914 -0.210581
v 0.509074 0.159428 -0.212999
v 0.492213 0.143458 -0.197271
v 0.494804 0.162972 -0.199688
v 0.492954 0.139914 -0.225084
v 0.495545 0.159428 -0.227502
v 0.478684 0.143458 -0.211774
v 0.481276 0.162972 -0.214191
v 1.616282 0.042188 -0.688055
v 1.612889 0.061600 -0.685822
v 1.632499 0.046250 -0.698725
v 1.629106 0.065662 -0.696493
v 1.627184 0.042188 -0.671487
v 1.623790 0.061600 -0.669254
v 1.643401 0.046250 -0.682157
v 1.640007 0.065662 -0.679924
v 1.810416 0.120851 -0.923633
v 1.807604 0.140003 -0.919316
v 1.799960 0.115699 -0.907586
v 1.797148 0.134851 -0.903270
v 1.793800 0.120851 -0.934460
v 1.790987 0.140003 -0.930144
v 1.783344 0.115699 -0.918414
v 1.780531 0.134851 -0.914098
v -0.882224 -0.015618 -0.132582
v -0.881395 0.004159 -0.133833
v -0.893156 -0.014116 -0.116101
v -0.892326 0.005660 -0.117353
v -0.898752 -0.015618 -0.143545
v -0.897922 0.004159 -0.144796
v -0.909684 -0.014116 -0.127065
v -0.908854 0.005660 -0.128316
v 0.069177 0.171877 0.018843
v 0.067878 0.191664 0.019192
v 0.050067 0.170532 0.023976
v 0.048768 0.190319 0.024325
v 0.064032 0.171877 -0.000311
v 0.062733 0.191664 0.000038
v 0.044922 0.170532 0.004822
v 0.043623 0.190319 0.005171
v 1.834572 0.119312 -1.074805
v 1.831957 0.130114 -1.091232
v 1.836270 0.135946 -1.064138
v 1.833655 0.146748 -1.080565
v 1.814986 0.119312 -1.071688
v 1.812371 0.130114 -1.088114
v 1.816684 0.135946 -1.061020
v 1.814069 0.146747 -1.077447
v 1.800514 0.130985 -1.150023
v 1.804253 0.149732 -1.144740
v 1.811346 0.124513 -1.134721
v 1.815085 0.143260 -1.129439
v 1.784326 0.130985 -1.138564
v 1.788065 0.149732 -1.133281
v 1.795158 0.124513 -1.123262
v 1.798897 0.143260 -1.117980
v -0.574307 -0.007084 -0.351636
v -0.573877 0.012740 -0.352056
v -0.588500 -0.006483 -0.337796
v -0.588070 0.013341 -0.338216
v -0.588153 -0.007084 -0.365836
v -0.587723 0.012740 -0.366256
v -0.602347 -0.006483 -0.351996
v -0.601916 0.013341 -0.352416
v -1.046788 -0.017636 0.023916
v -1.052143 -0.000889 0.033093
v -1.038348 -0.007011 0.009452
v -1.043702 0.009736 0.018629
v -1.029658 -0.017636 0.033912
v -1.035012 -0.000889 0.043089
v -1.021218 -0.007011 0.019447
v -1.026572 0.009736 0.028624
v -1.501874 -0.006565 0.328740
v -1.499945 0.013118 0.327261
v -1.486252 -0.008996 0.316766
v -1.484323 0.010687 0.315287
v -1.489809 -0.006565 0.344481
v -1.487880 0.013118 0.343002
v -1.474187 -0.008996 0.332507
v -1.472258 0.010687 0.331028
v 1.796986 0.139192 -1.137854
v 1.780331 0.147931 -1.144146
v 1.788810 0.121388 -1.140943
v 1.772155 0.130128 -1.147234
v 1.803994 0.139192 -1.156408
v 1.787339 0.147931 -1.162699
v 1.795819 0.121388 -1.159496
v 1.779164 0.130128 -1.165788
v 0.475395 0.157914 -0.170550
v 0.481088 0.176473 -0.174612
v 0.490503 0.150921 -0.181330
v 0.496196 0.169481 -0.185391
v 0.486914 0.157914 -0.154405
v 0.492607 0.176473 -0.158467
v 0.502023 0.150921 -0.165185
v 0.507715 0.169481 -0.169246
v -0.938712 0.091065 0.400211
v -0.942824 0.110427 0.401459
v -0.957240 0.086769 0.405834
v -0.961351 0.106131 0.407081
v -0.944471 0.091065 0.381233
v -0.948583 0.110427 0.382480
v -0.962999 0.086769 0.386855
v -0.967110 0.106131 0.388103
v -0.544728 0.110328 0.256287
v -0.547670 0.129848 0.258205
v -0.561079 0.106816 0.266947
v -0.564021 0.126336 0.268865
v -0.555560 0.110328 0.239673
v -0.558502 0.129848 0.241591
v -0.571911 0.106816 0.250334
v -0.574853 0.126336 0.252252
v -0.605269 0.029082 -0.311932
v -0.607239 0.048769 -0.310563
v -0.621434 0.026682 -0.300695
v -0.623404 0.046370 -0.299326
v -0.616590 0.029082 -0.328217
v -0.618560 0.048769 -0.326848
v -0.632755 0.026682 -0.316980
v -0.634725 0.046370 -0.315611
v 1.796975 0.158832 -1.216916
v 1.795034 0.177508 -1.210529
v 1.791546 0.152156 -1.199047
v 1.789605 0.170832 -1.192660
v 1.777999 0.158832 -1.222683
v 1.776058 0.177508 -1.216296
v 1.772569 0.152156 -1.204814
v 1.770628 0.170832 -1.198427
v 1.790183 0.125099 -1.124686
v 1.797658 0.143301 -1.127168
v 1.807457 0.117222 -1.130422
v 1.814933 0.135424 -1.132905
v 1.796434 0.125099 -1.105864
v 1.803909 0.143301 -1.108346
v 1.813708 0.117222 -1.111600
v 1.821183 0.135424 -1.114082
v -0.278033 0.056737 -0.566006
v -0.277168 0.076475 -0.567748
v -0.269250 0.054792 -0.583682
v -0.268385 0.074529 -0.585424
v -0.260272 0.056737 -0.557181
v -0.259406 0.076475 -0.558922
v -0.251489 0.054792 -0.574856
v -0.250623 0.074529 -0.576598
v 1.791460 0.106945 -0.929229
v 1.790972 0.126583 -0.926501
v 1.787999 0.104173 -0.909898
v 1.787510 0.123812 -0.907170
v 1.771938 0.106945 -0.932725
v 1.771449 0.126583 -0.929997
v 1.768476 0.104173 -0.913394
v 1.767988 0.123812 -0.910666
v 1.799684 0.156296 -1.082247
v 1.801854 0.175145 -1.088023
v 1.806314 0.150126 -1.099892
v 1.808484 0.168975 -1.105667
v 1.818249 0.156296 -1.075271
v 1.820420 0.175145 -1.081046
v 1.824879 0.150126 -1.092915
v 1.827050 0.168975 -1.098691
v 1.354987 0.045975 -0.521230
v 1.363310 0.063975 -0.520927
v 1.336999 0.054304 -0.521885
v 1.345322 0.072303 -0.521582
v 1.355708 0.045975 -0.541050
v 1.364031 0.063975 -0.540747
v 1.337721 0.054304 -0.541705
v 1.346043 0.072303 -0.541402
v -1.288171 -0.012232 0.201048
v -1.289141 0.007556 0.201971
v -1.273839 -0.010892 0.187405
v -1.274809 0.008896 0.188329
v -1.274497 -0.012232 0.215414
v -1.275467 0.007556 0.216337
v -1.260164 -0.010892 0.201771
v -1.261135 0.008896 0.202694
v -1.395262 0.022095 0.265471
v -1.396967 0.041826 0.266528
v -1.412031 0.020089 0.275868
v -1.413736 0.039820 0.276926
v -1.405713 0.022095 0.248615
v -1.407418 0.041826 0.249672
v -1.422483 0.020089 0.259012
v -1.424188 0.039820 0.260070
v -1.115778 0.059336 0.449935
v -1.118598 0.078920 0.451296
v -1.098140 0.062467 0.441423
v -1.100960 0.082052 0.442784
v -1.107158 0.059336 0.467796
v -1.109978 0.078920 0.469157
v -1.089520 0.062467 0.459285
v -1.092340 0.082052 0.460646
v -1.188560 -0.032576 0.108743
v -1.192084 -0.013161 0.110738
v -1.171664 -0.028525 0.099178
v -1.175189 -0.009110 0.101174
v -1.178789 -0.032576 0.126002
v -1.182314 -0.013161 0.127998
v -1.161894 -0.028525 0.116438
v -1.165418 -0.009110 0.118433
v -1.283474 0.059115 0.462142
v -1.287348 0.078548 0.462975
v -1.302473 0.055153 0.466227
v -1.306347 0.074586 0.467060
v -1.287644 0.059115 0.442752
v -1.291517 0.078548 0.443585
v -1.306643 0.055153 0.446837
v -1.310516 0.074586 0.447670
v -0.301268 0.113605 0.179572
v -0.304656 0.133037 0.181640
v -0.284683 0.117575 0.169446
v -0.288071 0.137006 0.171515
v -0.290934 0.113605 0.196499
v -0.294322 0.133037 0.198568
v -0.274349 0.117575 0.186374
v -0.277737 0.137006 0.188443
v 1.820773 0.107836 -1.049582
v 1.816083 0.116123 -1.032184
v 1.822930 0.125855 -1.057584
v 1.818240 0.134142 -1.040186
v 1.839922 0.107836 -1.044420
v 1.835233 0.116123 -1.027022
v 1.842079 0.125855 -1.052421
v 1.837389 0.134142 -1.035024
v -1.096651 -0.022895 0.060196
v -1.100866 -0.004348 0.065816
v -1.085521 -0.015870 0.045360
v -1.089737 0.002677 0.050979
v -1.080785 -0.022895 0.072098
v -1.085001 -0.004348 0.077718
v -1.069655 -0.015870 0.057261
v -1.073871 0.002677 0.062881
v 1.399484 0.084676 -0.542149
v 1.402843 0.104086 -0.544457
v 1.415480 0.080601 -0.553143
v 1.418839 0.100010 -0.555452
v 1.410718 0.084676 -0.525804
v 1.414077 0.104086 -0.528113
v 1.426714 0.080601 -0.536798
v 1.430073 0.100010 -0.539107
v 1.101238 0.103855 -0.430892
v 1.102684 0.123623 -0.431585
v 1.083413 0.105459 -0.422346
v 1.084859 0.125227 -0.423039
v 1.092664 0.103855 -0.448776
v 1.094110 0.123623 -0.449469
v 1.074839 0.105459 -0.440229
v 1.076285 0.125227 -0.440923
v -0.709040 -0.004510 -0.264394
v -0.707191 0.015013 -0.267356
v -0.719376 -0.001019 -0.247831
v -0.717528 0.018505 -0.250793
v -0.725865 -0.004510 -0.274894
v -0.724016 0.015013 -0.277856
v -0.736202 -0.001019 -0.258332
v -0.734353 0.018505 -0.261294
v -0.807649 0.064001 0.355165
v -0.807873 0.083833 0.355245
v -0.826339 0.063763 0.361796
v -0.826563 0.083595 0.361876
v -0.814280 0.064001 0.336474
v -0.814504 0.083833 0.336553
v -0.832971 0.063763 0.343105
v -0.833195 0.083595 0.343184
v 1.225901 0.057207 -0.477946
v 1.225317 0.077031 -0.477835
v 1.245377 0.057802 -0.481645
v 1.244793 0.077626 -0.481533
v 1.229601 0.057207 -0.458461
v 1.229017 0.077031 -0.458350
v 1.249078 0.057802 -0.462160
v 1.248493 0.077626 -0.462049
v 1.236864 0.093395 -0.481540
v 1.237550 0.113211 -0.481994
v 1.220347 0.094218 -0.470592
v 1.221032 0.114034 -0.471047
v 1.225907 0.093395 -0.498072
v 1.226593 0.113211 -0.498526
v 1.209390 0.094218 -0.487124
v 1.210075 0.114034 -0.487578
v 1.822549 0.095591 -0.997362
v 1.811299 0.103107 -0.982859
v 1.827155 0.113945 -1.003300
v 1.815906 0.121461 -0.988797
v 1.838220 0.095591 -0.985205
v 1.826970 0.103107 -0.970703
v 1.842826 0.113945 -0.991144
v 1.831577 0.121461 -0.976641
v 0.790773 0.100147 -0.313892
v 0.795354 0.119250 -0.316620
v 0.774361 0.105479 -0.304115
v 0.778942 0.124581 -0.306844
v 0.780623 0.100147 -0.330931
v 0.785204 0.119250 -0.333660
v 0.764211 0.105479 -0.321154
v 0.768792 0.124581 -0.323883
v -0.738719 0.070631 0.334160
v -0.737832 0.090443 0.333885
v -0.757639 0.071560 0.340035
v -0.756752 0.091371 0.339759
v -0.744599 0.070631 0.315219
v -0.743712 0.090443 0.314944
v -0.763520 0.071560 0.321093
v -0.762633 0.091371 0.320818
v 1.419864 0.084611 -0.553611
v 1.419384 0.104436 -0.553305
v 1.403148 0.084042 -0.542952
v 1.402668 0.103867 -0.542646
v 1.409201 0.084611 -0.570333
v 1.408720 0.104436 -0.570027
v 1.392485 0.084042 -0.559674
v 1.392005 0.103867 -0.559368
v 0.370899 0.158967 -0.122310
v 0.372680 0.178665 -0.123778
v 0.386100 0.156658 -0.134837
v 0.387882 0.176356 -0.136305
v 0.383511 0.158967 -0.107004
v 0.385293 0.178665 -0.108473
v 0.398713 0.156658 -0.119531
v 0.400495 0.176356 -0.121000
v -0.992233 0.000133 -0.021907
v -0.990777 0.019835 -0.023660
v -0.979646 -0.002146 -0.037064
v -0.978190 0.017556 -0.038817
v -0.976975 0.000133 -0.009236
v -0.975519 0.019835 -0.010990
v -0.964388 -0.002146 -0.024393
v -0.962932 0.017556 -0.026146
v 1.815320 0.109507 -1.100178
v 1.803960 0.125645 -1.102145
v 1.831221 0.121036 -1.097424
v 1.819861 0.137174 -1.099391
v 1.811936 0.109507 -1.080635
v 1.800576 0.125645 -1.082603
v 1.827837 0.121036 -1.077882
v 1.816477 0.137174 -1.079849
v -0.901046 0.086229 0.392023
v -0.904637 0.105586 0.394424
v -0.884952 0.090549 0.381267
v -0.888544 0.109906 0.383667
v -0.890025 0.086229 0.408512
v -0.893617 0.105586 0.410913
v -0.873932 0.090549 0.397756
v -0.877523 0.109906 0.400157
v 1.358930 0.063719 -0.511521
v 1.359241 0.083547 -0.511814
v 1.373365 0.063292 -0.525115
v 1.373676 0.083120 -0.525408
v 1.372527 0.063719 -0.497083
v 1.372838 0.083547 -0.497376
v 1.386962 0.063292 -0.510677
v 1.387273 0.083120 -0.510970
v -1.533977 0.003697 0.378362
v -1.533956 0.023530 0.378161
v -1.531854 0.003495 0.358644
v -1.531832 0.023327 0.358443
v -1.514259 0.003697 0.380485
v -1.514237 0.023530 0.380284
v -1.512135 0.003495 0.360767
v -1.512113 0.023327 0.360566
v -0.873330 -0.032134 -0.118935
v -0.871700 -0.012411 -0.120234
v -0.888753 -0.030050 -0.106642
v -0.887124 -0.010327 -0.107941
v -0.885691 -0.032134 -0.134445
v -0.884062 -0.012411 -0.135743
v -0.901115 -0.030050 -0.122152
v -0.899485 -0.010327 -0.123450
v -1.349773 0.053244 0.485454
v -1.349274 0.073071 0.485379
v -1.330167 0.052739 0.482510
v -1.329667 0.072565 0.482435
v -1.346828 0.053244 0.505068
v -1.346328 0.073071 0.504992
v -1.327221 0.052739 0.502123
v -1.326721 0.072565 0.502048
v -1.299017 -0.010518 0.209561
v -1.298628 0.009308 0.209174
v -1.284964 -0.011067 0.195576
v -1.284575 0.008759 0.195189
v -1.285027 -0.010518 0.223619
v -1.284638 0.009308 0.223232
v -1.270974 -0.011067 0.209634
v -1.270585 0.008759 0.209247
v 1.569929 0.081483 -0.644538
v 1.567287 0.101015 -0.642331
v 1.554937 0.078040 -0.632019
v 1.552294 0.097572 -0.629812
v 1.557217 0.081483 -0.659761
v 1.554574 0.101015 -0.657555
v 1.542225 0.078040 -0.647242
v 1.539582 0.097572 -0.645036
v 1.821109 0.142866 -1.112429
v 1.820760 0.162584 -1.114531
v 1.824338 0.144997 -1.092977
v 1.823989 0.164715 -1.095080
v 1.801544 0.142866 -1.109181
v 1.801195 0.162584 -1.111284
v 1.804773 0.144997 -1.089729
v 1.804424 0.164715 -1.091832
v 0.043871 0.136919 0.029418
v 0.041711 0.156539 0.031355
v 0.058476 0.139820 0.016316
v 0.056316 0.159440 0.018254
v 0.057115 0.136919 0.044181
v 0.054955 0.156539 0.046118
v 0.071720 0.139820 0.031080
v 0.069560 0.159440 0.033017
v -0.333513 0.029699 -0.536263
v -0.335041 0.049426 -0.534896
v -0.348217 0.027649 -0.523113
v -0.349745 0.047376 -0.521746
v -0.346734 0.029699 -0.551046
v -0.348262 0.049426 -0.549680
v -0.361439 0.027649 -0.537896
v -0.362967 0.047376 -0.536529
v 1.012149 0.115800 -0.388070
v 1.012357 0.135630 -0.388338
v 1.024313 0.115461 -0.403731
v 1.024521 0.135292 -0.403999
v 1.027812 0.115800 -0.375904
v 1.028020 0.135630 -0.376172
v 1.039976 0.115461 -0.391565
v 1.040184 0.135292 -0.391833
v 1.691434 0.049134 -0.747028
v 1.693314 0.068782 -0.748970
v 1.677769 0.051836 -0.732911
v 1.679648 0.071484 -0.734852
v 1.677183 0.049134 -0.760822
v 1.679063 0.068782 -0.762764
v 1.663518 0.051836 -0.746704
v 1.665398 0.071484 -0.748646
v -0.929523 -0.034591 -0.081488
v -0.932871 -0.015236 -0.078745
v -0.914553 -0.030263 -0.093756
v -0.917901 -0.010908 -0.091012
v -0.916953 -0.034591 -0.066147
v -0.920301 -0.015236 -0.063404
v -0.901982 -0.030263 -0.078415
v -0.905330 -0.010908 -0.075671
v 0.526723 0.138594 -0.219581
v 0.528372 0.158300 -0.221108
v 0.512262 0.140842 -0.206195
v 0.513912 0.160547 -0.207722
v 0.513250 0.138594 -0.234136
v 0.514899 0.158300 -0.235663
v 0.498789 0.140842 -0.220749
v 0.500439 0.160547 -0.222276
v 1.063792 0.092193 -0.397288
v 1.065510 0.111914 -0.398497
v 1.079919 0.090092 -0.408641
v 1.081636 0.109814 -0.409850
v 1.075209 0.092193 -0.381070
v 1.076927 0.111914 -0.382280
v 1.091335 0.090092 -0.392423
v 1.093053 0.109814 -0.393632
v -1.516096 0.053434 0.470256
v -1.518478 0.072753 0.466450
v -1.526343 0.048945 0.453879
v -1.528725 0.068263 0.450073
v -1.499283 0.053434 0.459736
v -1.501665 0.072753 0.455930
v -1.509530 0.048945 0.443359
v -1.511912 0.068263 0.439553
v -0.173899 0.107767 -0.664005
v -0.179882 0.125958 -0.658845
v -0.187675 0.099866 -0.652125
v -0.193659 0.118058 -0.646965
v -0.186851 0.107767 -0.679024
v -0.192834 0.125958 -0.673865
v -0.200627 0.099866 -0.667144
v -0.206610 0.118058 -0.661985
v 1.341100 0.088897 -0.516985
v 1.341245 0.108729 -0.517065
v 1.323714 0.089062 -0.507443
v 1.323859 0.108894 -0.507522
v 1.331557 0.088897 -0.534371
v 1.331702 0.108729 -0.534451
v 1.314171 0.089062 -0.524829
v 1.314316 0.108894 -0.524908
v 1.779266 0.165372 -1.197378
v 1.777466 0.179740 -1.183825
v 1.777374 0.151700 -1.183135
v 1.775574 0.166068 -1.169582
v 1.759605 0.165372 -1.199989
v 1.757805 0.179740 -1.186437
v 1.757714 0.151700 -1.185747
v 1.755913 0.166068 -1.172194
v -1.198504 -0.023706 0.109899
v -1.196903 -0.004032 0.107969
v -1.211070 -0.021198 0.125037
v -1.209468 -0.001524 0.123107
v -1.213765 -0.023706 0.097232
v -1.212163 -0.004032 0.095302
v -1.226331 -0.021198 0.112370
v -1.224729 -0.001524 0.110440
v 1.713280 0.065042 -0.791026
v 1.713964 0.084835 -0.792084
v 1.702524 0.066302 -0.774410
v 1.703209 0.086095 -0.775468
v 1.696630 0.065042 -0.801803
v 1.697315 0.084835 -0.802861
v 1.685875 0.066302 -0.785188
v 1.686559 0.086095 -0.786245
v 1.806231 0.116697 -1.104336
v 1.805390 0.125254 -1.086464
v 1.806634 0.134589 -1.112884
v 1.805792 0.143146 -1.095012
v 1.826042 0.116697 -1.103404
v 1.825201 0.125254 -1.085531
v 1.826445 0.134589 -1.111951
v 1.825603 0.143146 -1.094079
v -0.949161 -0.025902 -0.053175
v -0.951819 -0.006439 -0.050441
v -0.935590 -0.022089 -0.067127
v -0.938249 -0.002625 -0.064393
v -0.934943 -0.025902 -0.039346
v -0.937602 -0.006439 -0.036613
v -0.921373 -0.022089 -0.053298
v -0.924032 -0.002625 -0.050565
v 0.580602 0.137015 -0.242353
v 0.582353 0.156707 -0.243939
v 0.566004 0.139378 -0.229136
v 0.567756 0.159070 -0.230722
v 0.567291 0.137015 -0.257055
v 0.569042 0.156707 -0.258641
v 0.552693 0.139378 -0.243839
v 0.554444 0.159070 -0.245424
v -0.088187 0.158753 0.072499
v -0.076245 0.172109 0.081004
v -0.099066 0.173414 0.064751
v -0.087124 0.186770 0.073256
v -0.076682 0.158753 0.056344
v -0.064740 0.172109 0.064849
v -0.087561 0.173414 0.048596
v -0.075619 0.186770 0.057101
v 1.797035 0.115923 -0.901900
v 1.794129 0.134930 -0.897037
v 1.787286 0.110258 -0.885583
v 1.784381 0.129265 -0.880720
v 1.780009 0.115923 -0.912072
v 1.777103 0.134930 -0.907209
v 1.770260 0.110258 -0.895755
v 1.767355 0.129265 -0.890892
v 0.863465 0.114303 -0.353428
v 0.864854 0.134057 -0.354527
v 0.847973 0.116074 -0.341173
v 0.849361 0.135828 -0.342272
v 0.851161 0.114303 -0.368983
v 0.852550 0.134057 -0.370082
v 0.835668 0.116074 -0.356728
v 0.837057 0.135828 -0.357827
v 0.249211 0.165267 -0.089368
v 0.247136 0.184913 -0.087620
v 0.234186 0.162553 -0.076710
v 0.232111 0.182200 -0.074962
v 0.236433 0.165267 -0.104536
v 0.234358 0.184913 -0.102788
v 0.221408 0.162553 -0.091877
v 0.219333 0.182200 -0.090129
v 1.718782 0.088986 -0.770595
v 1.719362 0.108772 -0.771824
v 1.727222 0.087627 -0.788491
v 1.727802 0.107413 -0.789720
v 1.736721 0.088986 -0.762135
v 1.737300 0.108772 -0.763364
v 1.745160 0.087627 -0.780031
v 1.745740 0.107413 -0.781260
v 1.802167 0.128269 -1.149933
v 1.803205 0.146404 -1.141971
v 1.804510 0.120239 -1.131950
v 1.805547 0.138374 -1.123988
v 1.782500 0.128269 -1.147371
v 1.783538 0.146404 -1.139409
v 1.784843 0.120239 -1.129388
v 1.785880 0.138374 -1.121426
v -0.738911 0.068383 0.322269
v -0.741474 0.088021 0.323322
v -0.720746 0.071154 0.314805
v -0.723310 0.090792 0.315858
v -0.731373 0.068383 0.340614
v -0.733936 0.088021 0.341667
v -0.713208 0.071154 0.333150
v -0.715772 0.090792 0.334203
v -1.329826 0.058231 0.471816
v -1.333425 0.077735 0.471876
v -1.349327 0.054632 0.472140
v -1.352926 0.074135 0.472199
v -1.330155 0.058231 0.451985
v -1.333754 0.077735 0.452045
v -1.349656 0.054632 0.452309
v -1.353255 0.074135 0.452369
v -0.259673 0.124420 0.170158
v -0.261488 0.144104 0.171760
v -0.244912 0.126840 0.157135
v -0.246727 0.146525 0.158737
v -0.246552 0.124420 0.185031
v -0.248367 0.144104 0.186632
v -0.231791 0.126840 0.172008
v -0.233606 0.146525 0.173609
v 1.555250 0.077677 -0.624269
v 1.555132 0.097509 -0.624096
v 1.566381 0.077887 -0.640682
v 1.566264 0.097719 -0.640509
v 1.571664 0.077677 -0.613137
v 1.571547 0.097509 -0.612964
v 1.582796 0.077887 -0.629550
v 1.582678 0.097719 -0.629377
v -1.020117 0.054036 0.404182
v -1.018485 0.073789 0.403496
v -1.038329 0.055806 0.411834
v -1.036697 0.075560 0.411148
v -1.027800 0.054036 0.385897
v -1.026168 0.073789 0.385211
v -1.046011 0.055806 0.393549
v -1.044379 0.075560 0.392863
v 1.678734 0.047270 -0.739781
v 1.673934 0.065874 -0.734862
v 1.691729 0.054143 -0.753095
v 1.686929 0.072747 -0.748177
v 1.692928 0.047270 -0.725928
v 1.688128 0.065874 -0.721010
v 1.705922 0.054143 -0.739242
v 1.701122 0.072747 -0.734324
v -0.041052 0.141025 -0.783186
v -0.041475 0.160851 -0.782895
v -0.024716 0.141537 -0.794419
v -0.025138 0.161364 -0.794129
v -0.029815 0.141025 -0.766843
v -0.030237 0.160851 -0.766553
v -0.013478 0.141537 -0.778077
v -0.013900 0.161364 -0.777787
v 1.812698 0.153426 -1.093537
v 1.804818 0.171574 -1.092163
v 1.794819 0.145427 -1.090421
v 1.786939 0.163576 -1.089047
v 1.809292 0.153426 -1.113075
v 1.801413 0.171574 -1.111702
v 1.791413 0.145427 -1.109959
v 1.783533 0.163576 -1.108586
v -0.428490 0.011867 -0.459508
v -0.429585 0.031649 -0.458596
v -0.443691 0.010442 -0.446849
v -0.444786 0.030224 -0.445938
v -0.441182 0.011867 -0.474748
v -0.442277 0.031649 -0.473837
v -0.456383 0.010442 -0.462090
v -0.457478 0.030224 -0.461178
v 1.431722 0.043140 -0.558190
v 1.436130 0.062357 -0.560341
v 1.414452 0.048046 -0.549762
v 1.418860 0.067263 -0.551913
v 1.423023 0.043140 -0.576014
v 1.427431 0.062357 -0.578165
v 1.405753 0.048046 -0.567586
v 1.410161 0.067263 -0.569737
v 1.589985 0.076178 -0.670193
v 1.589903 0.096011 -0.670057
v 1.579737 0.076019 -0.653214
v 1.579655 0.095852 -0.653078
v 1.573006 0.076178 -0.680442
v 1.572924 0.096011 -0.680306
v 1.562757 0.076019 -0.663463
v 1.562675 0.095852 -0.663327
v -1.361714 0.061814 0.485772
v -1.364944 0.081376 0.485274
v -1.381047 0.058546 0.482787
v -1.384277 0.078108 0.482288
v -1.358687 0.061814 0.466172
v -1.361917 0.081376 0.465673
v -1.378020 0.058546 0.463186
v -1.381250 0.078108 0.462687
v 1.404508 0.047717 -0.553094
v 1.408357 0.066961 -0.555956
v 1.389068 0.052513 -0.541607
v 1.392916 0.071758 -0.544470
v 1.392670 0.047717 -0.569006
v 1.396519 0.066961 -0.571869
v 1.377230 0.052513 -0.557520
v 1.381078 0.071758 -0.560382
v 1.486078 0.082528 -0.602011
v 1.486267 0.102360 -0.602131
v 1.502801 0.082304 -0.612671
v 1.502990 0.102136 -0.612791
v 1.496739 0.082528 -0.585286
v 1.496928 0.102360 -0.585407
v 1.513462 0.082304 -0.595946
v 1.513651 0.102136 -0.596067
v 1.761411 0.081915 -0.865278
v 1.761282 0.101746 -0.865004
v 1.753002 0.081612 -0.847318
v 1.752874 0.101443 -0.847044
v 1.743448 0.081915 -0.873687
v 1.743320 0.101746 -0.873413
v 1.735040 0.081612 -0.855727
v 1.734912 0.101443 -0.855453
v -0.113409 0.130301 0.101600
v -0.116463 0.149774 0.103797
v -0.097602 0.134063 0.090227
v -0.100656 0.153536 0.092424
v -0.101826 0.130301 0.117699
v -0.104879 0.149774 0.119896
v -0.086019 0.134063 0.106326
v -0.089072 0.153536 0.108523
v 1.144014 0.064310 -0.439420
v 1.149166 0.083325 -0.441710
v 1.126640 0.069949 -0.431694
v 1.131792 0.088963 -0.433985
v 1.135956 0.064310 -0.457542
v 1.141109 0.083325 -0.459833
v 1.118582 0.069949 -0.449817
v 1.123734 0.088963 -0.452107
v 1.563129 0.081715 -0.640538
v 1.563419 0.101544 -0.640833
v 1.577045 0.081302 -0.654664
v 1.577335 0.101130 -0.654959
v 1.577258 0.081715 -0.626620
v 1.577548 0.101544 -0.626914
v 1.591173 0.081302 -0.640746
v 1.591464 0.101130 -0.641040
v 1.163656 0.103219 -0.444291
v 1.164669 0.123022 -0.444670
v 1.145103 0.104300 -0.437365
v 1.146116 0.124104 -0.437744
v 1.156720 0.103219 -0.462872
v 1.157733 0.123022 -0.463250
v 1.138167 0.104300 -0.455946
v 1.139180 0.124104 -0.456324
v -0.287202 0.117894 0.177526
v -0.290515 0.137327 0.179705
v -0.270968 0.121860 0.166844
v -0.274281 0.141292 0.169024
v -0.276301 0.117894 0.194094
v -0.279614 0.137327 0.196274
v -0.260067 0.121860 0.183413
v -0.263379 0.141292 0.185592
v -0.597865 0.084324 0.287171
v -0.600855 0.103745 0.289864
v -0.612296 0.080300 0.300167
v -0.615286 0.099720 0.302860
v -0.611137 0.084324 0.272433
v -0.614128 0.103745 0.275126
v -0.625568 0.080300 0.285429
v -0.628559 0.099720 0.288122
v 0.104318 0.147068 -0.913442
v 0.103891 0.166888 -0.912857
v 0.092646 0.146343 -0.897424
v 0.092219 0.166163 -0.896838
v 0.088289 0.147068 -0.925122
v 0.087862 0.166888 -0.924536
v 0.076617 0.146343 -0.909103
v 0.076190 0.166163 -0.908517
v 0.788346 0.138798 -0.313382
v 0.789886 0.158214 -0.317123
v 0.780955 0.142843 -0.295427
v 0.782495 0.162260 -0.299169
v 0.770007 0.138798 -0.320932
v 0.771547 0.158214 -0.324673
v 0.762615 0.142843 -0.302977
v 0.764155 0.162260 -0.306718
v 0.158384 0.168865 -0.041882
v 0.154535 0.188197 -0.039686
v 0.141593 0.164434 -0.032302
v 0.137744 0.183766 -0.030106
v 0.148556 0.168865 -0.059108
v 0.144707 0.188197 -0.056913
v 0.131764 0.164434 -0.049528
v 0.127916 0.183766 -0.047333
v 1.276131 0.053294 -0.480103
v 1.278111 0.073000 -0.481150
v 1.258708 0.055534 -0.470895
v 1.260689 0.075240 -0.471942
v 1.266864 0.053294 -0.497638
v 1.268844 0.073000 -0.498685
v 1.249441 0.055534 -0.488430
v 1.251422 0.075240 -0.489477
v 1.145504 0.064019 -0.437144
v 1.149341 0.083413 -0.438723
v 1.127568 0.068168 -0.429765
v 1.131405 0.087563 -0.431344
v 1.137958 0.064019 -0.455486
v 1.141795 0.083413 -0.457065
v 1.120022 0.068168 -0.448107
v 1.123859 0.087563 -0.449685
v 1.210096 0.069711 -0.454136
v 1.209593 0.089535 -0.453799
v 1.226569 0.070316 -0.465165
v 1.226066 0.090140 -0.464828
v 1.221130 0.069711 -0.437656
v 1.220626 0.089535 -0.437319
v 1.237602 0.070316 -0.448684
v 1.237099 0.090140 -0.448347
v 0.664895 0.122124 -0.273490
v 0.667273 0.141764 -0.274900
v 0.648003 0.124889 -0.263471
v 0.650381 0.144529 -0.264881
v 0.654777 0.122124 -0.290548
v 0.657155 0.141764 -0.291958
v 0.637886 0.124889 -0.280530
v 0.640263 0.144529 -0.281940
v -0.739511 0.108124 0.352735
v -0.741305 0.127872 0.353150
v -0.758749 0.106283 0.357192
v -0.760543 0.126031 0.357607
v -0.743988 0.108124 0.333413
v -0.745782 0.127872 0.333829
v -0.763226 0.106283 0.337871
v -0.765019 0.126031 0.338286
v -0.288816 0.113819 0.167472
v -0.287744 0.133615 0.166908
v -0.306330 0.115030 0.176699
v -0.305258 0.134826 0.176135
v -0.298060 0.113819 0.149925
v -0.296988 0.133615 0.149361
v -0.315574 0.115030 0.159152
v -0.314503 0.134826 0.158588
v 1.525827 0.082481 -0.614562
v 1.529041 0.101503 -0.609959
v 1.536718 0.076867 -0.598966
v 1.539933 0.095889 -0.594364
v 1.509567 0.082481 -0.603206
v 1.512781 0.101503 -0.598603
v 1.520458 0.076867 -0.587610
v 1.523673 0.095889 -0.583008
v 1.791694 0.169411 -1.151507
v 1.794932 0.188854 -1.153713
v 1.775626 0.173329 -1.140562
v 1.778864 0.192771 -1.142767
v 1.780529 0.169411 -1.167899
v 1.783766 0.188854 -1.170104
v 1.764460 0.173329 -1.156953
v 1.767698 0.192771 -1.159159
v 1.801768 0.084829 -0.942200
v 1.801155 0.103921 -0.936865
v 1.799590 0.079459 -0.923232
v 1.798977 0.098552 -0.917897
v 1.782064 0.084829 -0.944462
v 1.781451 0.103921 -0.939128
v 1.779886 0.079459 -0.925495
v 1.779273 0.098552 -0.920160
v -0.344064 0.148510 0.200118
v -0.347262 0.168033 0.201518
v -0.361950 0.145018 0.207944
v -0.365148 0.164542 0.209344
v -0.352014 0.148510 0.181948
v -0.355212 0.168033 0.183348
v -0.369900 0.145018 0.189774
v -0.373099 0.164542 0.191174
v 0.694458 0.147790 -0.270103
v 0.695864 0.167558 -0.270885
v 0.677180 0.149399 -0.260499
v 0.678586 0.169167 -0.261281
v 0.684822 0.147790 -0.287438
v 0.686229 0.167558 -0.288220
v 0.667544 0.149399 -0.277834
v 0.668951 0.169167 -0.278616
v 1.793329 0.177601 -1.183774
v 1.793442 0.196729 -1.178534
v 1.793741 0.172360 -1.164650
v 1.793854 0.191488 -1.159410
v 1.773500 0.177601 -1.183347
v 1.773613 0.196729 -1.178107
v 1.773912 0.172360 -1.164223
v 1.774025 0.191488 -1.158983
v -0.113155 0.145505 0.105964
v -0.115836 0.165052 0.107989
v -0.097558 0.148865 0.094182
v -0.100239 0.168411 0.096207
v -0.101201 0.145505 0.121790
v -0.103881 0.165052 0.123815
v -0.085604 0.148865 0.110008
v -0.088285 0.168411 0.112033
v 1.548701 0.074054 -0.640942
v 1.547900 0.093849 -0.640007
v 1.535830 0.072823 -0.625903
v 1.535030 0.092618 -0.624967
v 1.533632 0.074054 -0.653837
v 1.532832 0.093849 -0.652902
v 1.520762 0.072823 -0.638798
v 1.519961 0.092618 -0.637863
v -1.318125 0.034848 0.484424
v -1.322074 0.054263 0.485350
v -1.299225 0.038904 0.479990
v -1.303173 0.058318 0.480916
v -1.313596 0.034848 0.503733
v -1.317544 0.054263 0.504659
v -1.294695 0.038904 0.499299
v -1.298643 0.058318 0.500225
v -1.288574 -0.006194 0.203785
v -1.287643 0.013591 0.202750
v -1.275340 -0.007586 0.189079
v -1.274409 0.012198 0.188044
v -1.273832 -0.006194 0.217052
v -1.272900 0.013591 0.216017
v -1.260598 -0.007586 0.202346
v -1.259666 0.012198 0.201311
v 1.810326 0.162503 -1.123103
v 1.812573 0.180846 -1.115902
v 1.815790 0.154960 -1.105593
v 1.818036 0.173303 -1.098392
v 1.791393 0.162503 -1.117195
v 1.793640 0.180846 -1.109995
v 1.796857 0.154960 -1.099685
v 1.799104 0.173303 -1.092484
v -0.612091 0.024603 -0.326495
v -0.613578 0.044327 -0.325042
v -0.626194 0.022524 -0.312706
v -0.627681 0.042247 -0.311253
v -0.625956 0.024603 -0.340676
v -0.627443 0.044327 -0.339223
v -0.640059 0.022524 -0.326887
v -0.641546 0.042247 -0.325434
v 1.784911 0.128423 -1.132103
v 1.794174 0.145538 -1.135928
v 1.800730 0.118401 -1.138636
v 1.809993 0.135516 -1.142461
v 1.792482 0.128423 -1.113772
v 1.801744 0.145538 -1.117597
v 1.808300 0.118401 -1.120305
v 1.817563 0.135516 -1.124130
v 0.131838 0.173206 -0.893191
v 0.125488 0.187165 -0.880614
v 0.125547 0.159117 -0.880731
v 0.119197 0.173077 -0.868154
v 0.114133 0.173206 -0.902130
v 0.107783 0.187165 -0.889553
v 0.107842 0.159117 -0.889670
v 0.101492 0.173077 -0.877093
v 1.798874 0.084447 -0.906716
v 1.798496 0.104111 -0.904158
v 1.801750 0.087033 -0.926168
v 1.801372 0.106697 -0.923611
v 1.818494 0.084447 -0.903815
v 1.818116 0.104111 -0.901257
v 1.821370 0.087033 -0.923267
v 1.820992 0.106697 -0.920710
v -0.286697 0.048173 -0.592490
v -0.288513 0.067690 -0.589466
v -0.296747 0.044646 -0.575759
v -0.298563 0.064163 -0.572736
v -0.303698 0.048173 -0.602703
v -0.305514 0.067690 -0.599679
v -0.313748 0.044646 -0.585972
v -0.315565 0.064163 -0.582949
v 1.743730 0.060596 -0.814376
v 1.742660 0.080127 -0.811100
v 1.749789 0.064042 -0.832944
v 1.748720 0.083573 -0.829668
v 1.762584 0.060596 -0.808223
v 1.761515 0.080127 -0.804947
v 1.768644 0.064042 -0.826790
v 1.767575 0.083573 -0.823514
v -0.812727 0.101140 0.358980
v -0.817821 0.120260 0.360340
v -0.831200 0.095868 0.363911
v -0.836294 0.114987 0.365271
v -0.817842 0.101140 0.339818
v -0.822936 0.120260 0.341178
v -0.836315 0.095868 0.344749
v -0.841408 0.114987 0.346108
v -0.152440 0.122375 0.111039
v -0.157186 0.141514 0.113168
v -0.134979 0.127576 0.103204
v -0.139724 0.146715 0.105333
v -0.144321 0.122375 0.129134
v -0.149067 0.141514 0.131263
v -0.126860 0.127576 0.121299
v -0.131605 0.146715 0.123428
v 0.359813 0.136523 -0.119173
v 0.356692 0.155963 -0.116780
v 0.375239 0.140455 -0.131001
v 0.372119 0.159895 -0.128609
v 0.371880 0.136523 -0.103434
v 0.368760 0.155963 -0.101041
v 0.387307 0.140455 -0.115262
v 0.384186 0.159895 -0.112869
v 0.341665 0.170353 -0.125539
v 0.344055 0.189992 -0.126933
v 0.358627 0.167587 -0.135438
v 0.361016 0.187226 -0.136832
v 0.351663 0.170353 -0.108410
v 0.354052 0.189992 -0.109804
v 0.368624 0.167587 -0.118309
v 0.371014 0.187226 -0.119703
v 0.305579 0.160082 -0.090617
v 0.307534 0.179733 -0.092445
v 0.319933 0.157405 -0.104039
v 0.321888 0.177057 -0.105867
v 0.319124 0.160082 -0.076130
v 0.321079 0.179733 -0.077958
v 0.333479 0.157405 -0.089552
v 0.335433 0.177057 -0.091380
v 0.783199 0.132313 -0.318323
v 0.784470 0.152083 -0.319275
v 0.767379 0.133901 -0.306467
v 0.768650 0.153671 -0.307420
v 0.771305 0.132313 -0.334194
v 0.772576 0.152083 -0.335146
v 0.755485 0.133901 -0.322338
v 0.756756 0.153671 -0.323290
v 1.142226 0.104275 -0.440536
v 1.142032 0.124107 -0.440458
v 1.123806 0.104067 -0.433187
v 1.123612 0.123899 -0.433110
v 1.134877 0.104275 -0.458957
v 1.134683 0.124107 -0.458880
v 1.116457 0.104067 -0.451608
v 1.116263 0.123899 -0.451531
v 0.705146 0.145352 -0.279489
v 0.706875 0.165065 -0.280813
v 0.689494 0.147530 -0.267505
v 0.691223 0.167243 -0.268829
v 0.693088 0.145352 -0.295236
v 0.694818 0.165065 -0.296560
v 0.677437 0.147530 -0.283252
v 0.679166 0.167243 -0.284576
v 0.767670 0.138043 -0.295611
v 0.770838 0.157502 -0.297773
v 0.783744 0.134208 -0.306578
v 0.786911 0.153667 -0.308740
v 0.778848 0.138043 -0.279228
v 0.782016 0.157502 -0.281390
v 0.794922 0.134208 -0.290195
v 0.798090 0.153667 -0.292357
v 1.676915 0.046648 -0.742663
v 1.672089 0.065487 -0.738770
v 1.691577 0.052848 -0.754492
v 1.686751 0.071687 -0.750599
v 1.689369 0.046648 -0.727227
v 1.684543 0.065487 -0.723334
v 1.704031 0.052848 -0.739056
v 1.699205 0.071687 -0.735163
v 1.675093 0.069306 -0.714807
v 1.673888 0.089012 -0.712914
v 1.685676 0.071550 -0.731430
v 1.684471 0.091256 -0.729537
v 1.691824 0.069306 -0.704156
v 1.690618 0.089012 -0.702263
v 1.702406 0.071550 -0.720779
v 1.701201 0.091256 -0.718886
v -0.653541 0.090506 0.323149
v -0.651968 0.110226 0.321734
v -0.638885 0.088390 0.309955
v -0.637313 0.108110 0.308539
v -0.640270 0.090506 0.337889
v -0.638698 0.110226 0.336473
v -0.625615 0.088390 0.324694
v -0.624043 0.108110 0.323278
v 0.693681 0.148928 -0.274156
v 0.699109 0.167844 -0.276621
v 0.710905 0.142967 -0.281977
v 0.716333 0.161883 -0.284442
v 0.701881 0.148928 -0.256098
v 0.707309 0.167844 -0.258562
v 0.719105 0.142967 -0.263918
v 0.724533 0.161883 -0.266383
v -0.386628 0.144467 0.221217
v -0.389244 0.164105 0.222147
v -0.405132 0.141691 0.227793
v -0.407748 0.161329 0.228722
v -0.393268 0.144467 0.202529
v -0.395884 0.164105 0.203458
v -0.411773 0.141691 0.209104
v -0.414389 0.161329 0.210034
v -0.195035 0.160823 0.135479
v -0.199534 0.180075 0.137060
v -0.213198 0.156055 0.141860
v -0.217697 0.175306 0.143440
v -0.201608 0.160823 0.116767
v -0.206107 0.180075 0.118348
v -0.219771 0.156055 0.123148
v -0.224270 0.175306 0.124728
v -0.760151 0.095754 0.332787
v -0.763437 0.115268 0.334100
v -0.778272 0.092215 0.340030
v -0.781558 0.111730 0.341343
v -0.767512 0.095754 0.314370
v -0.770798 0.115268 0.315684
v -0.785633 0.092215 0.321614
v -0.788919 0.111730 0.322927
v -0.929321 -0.033685 -0.080089
v -0.932053 -0.014171 -0.077830
v -0.914283 -0.030141 -0.092524
v -0.917014 -0.010627 -0.090266
v -0.916683 -0.033685 -0.064804
v -0.919414 -0.014171 -0.062546
v -0.901644 -0.030141 -0.077240
v -0.904376 -0.010627 -0.074981
v -1.429322 0.056409 0.482907
v -1.433651 0.075508 0.479768
v -1.444783 0.051062 0.471695
v -1.449112 0.070161 0.468556
v -1.417678 0.056409 0.466852
v -1.422007 0.075508 0.463712
v -1.433140 0.051062 0.455640
v -1.437468 0.070161 0.452500
v 1.800035 0.175595 -1.179443
v 1.800729 0.193733 -1.171451
v 1.801603 0.167573 -1.161373
v 1.802296 0.185711 -1.153381
v 1.780276 0.175595 -1.177729
v 1.780970 0.193733 -1.169737
v 1.781844 0.167573 -1.159659
v 1.782537 0.185711 -1.151667
v -0.280450 0.076958 -0.573523
v -0.278880 0.096650 -0.575279
v -0.267323 0.074602 -0.588202
v -0.265752 0.094294 -0.589958
v -0.265667 0.076958 -0.560302
v -0.264096 0.096650 -0.562058
v -0.252539 0.074602 -0.574981
v -0.250968 0.094294 -0.576737
v 0.859923 0.101290 -0.326926
v 0.859102 0.121099 -0.326401
v 0.876614 0.102264 -0.337593
v 0.875793 0.122073 -0.337068
v 0.870603 0.101290 -0.310214
v 0.869782 0.121099 -0.309689
v 0.887294 0.102264 -0.320881
v 0.886473 0.122073 -0.320357
v 0.148416 0.136213 -0.023257
v 0.145285 0.155653 -0.020884
v 0.163910 0.140141 -0.034998
v 0.160779 0.159581 -0.032626
v 0.160394 0.136213 -0.007450
v 0.157263 0.155653 -0.005077
v 0.175888 0.140141 -0.019191
v 0.172757 0.159581 -0.016819
v -0.591398 0.121454 0.290890
v -0.588880 0.141108 0.290031
v -0.572797 0.118794 0.284541
v -0.570280 0.138448 0.283682
v -0.584991 0.121454 0.309660
v -0.582473 0.141108 0.308800
v -0.566390 0.118794 0.303311
v -0.563873 0.138448 0.302451
v -1.097292 -0.028429 0.056458
v -1.102346 -0.010035 0.061887
v -1.084759 -0.021012 0.042995
v -1.089813 -0.002618 0.048423
v -1.082775 -0.028429 0.069972
v -1.087829 -0.010035 0.075400
v -1.070242 -0.021012 0.056509
v -1.075296 -0.002618 0.061937
v -0.809525 0.102763 0.366940
v -0.812768 0.122275 0.368394
v -0.827330 0.099209 0.374922
v -0.830573 0.118721 0.376376
v -0.817639 0.102763 0.348842
v -0.820882 0.122275 0.350296
v -0.835443 0.099209 0.356824
v -0.838686 0.118721 0.358278
v 1.387682 0.045734 -0.545234
v 1.387682 0.065567 -0.545234
v 1.405149 0.045734 -0.554628
v 1.405149 0.065567 -0.554628
v 1.397077 0.045734 -0.527767
v 1.397077 0.065567 -0.527767
v 1.414544 0.045734 -0.537161
v 1.414544 0.065567 -0.537161
v 0.673527 0.148410 -0.263567
v 0.676729 0.167908 -0.265281
v 0.690716 0.144778 -0.272769
v 0.693919 0.164275 -0.274483
v 0.682887 0.148410 -0.246081
v 0.686090 0.167908 -0.247796
v 0.700077 0.144778 -0.255284
v 0.703279 0.164275 -0.256998
v -0.862621 0.097420 0.379942
v -0.865211 0.116964 0.382111
v -0.877605 0.094042 0.392487
v -0.880196 0.113585 0.394656
v -0.875352 0.097420 0.364735
v -0.877943 0.116964 0.366904
v -0.890337 0.094042 0.377280
v -0.892927 0.113585 0.379449
v -0.735262 0.085291 0.348034
v -0.735417 0.105123 0.348122
v -0.717995 0.085468 0.338279
v -0.718150 0.105301 0.338366
v -0.725506 0.085291 0.365302
v -0.725660 0.105123 0.365389
v -0.708239 0.085468 0.355546
v -0.708393 0.105301 0.355633
v -0.725753 0.018816 -0.240965
v -0.730113 0.035828 -0.250183
v -0.733026 0.008620 -0.256344
v -0.737386 0.025631 -0.265561
v -0.707824 0.018816 -0.249445
v -0.712184 0.035828 -0.258663
v -0.715098 0.008620 -0.264824
v -0.719457 0.025631 -0.274041
v 1.691434 0.049134 -0.747028
v 1.693314 0.068782 -0.748970
v 1.677769 0.051836 -0.732911
v 1.679648 0.071484 -0.734852
v 1.677183 0.049134 -0.760822
v 1.679063 0.068782 -0.762764
v 1.663518 0.051836 -0.746704
v 1.665398 0.071484 -0.748646
v -0.570064 0.127120 0.287712
v -0.573670 0.146552 0.289366
v -0.587726 0.123153 0.295816
v -0.591332 0.142585 0.297470
v -0.578335 0.127120 0.269686
v -0.581940 0.146552 0.271340
v -0.595997 0.123153 0.277789
v -0.599602 0.142585 0.279443
v 1.793587 0.119663 -1.116794
v 1.796782 0.138235 -1.110611
v 1.785060 0.126623 -1.133292
v 1.788256 0.145195 -1.127109
v 1.811206 0.119663 -1.125899
v 1.814402 0.138235 -1.119716
v 1.802680 0.126623 -1.142398
v 1.805875 0.145195 -1.136215
v 0.149032 0.141228 -0.018652
v 0.147605 0.160967 -0.017342
v 0.163574 0.143165 -0.031999
v 0.162146 0.162904 -0.030689
v 0.162443 0.141228 -0.004040
v 0.161016 0.160967 -0.002730
v 0.176984 0.143165 -0.017387
v 0.175557 0.162904 -0.016077
v -0.717770 0.071256 0.331103
v -0.717539 0.091088 0.331048
v -0.737059 0.071494 0.335711
v -0.736828 0.091325 0.335656
v -0.722378 0.071256 0.311813
v -0.722147 0.091088 0.311758
v -0.741667 0.071494 0.316421
v -0.741436 0.091325 0.316365
v 1.813927 0.128609 -0.999166
v 1.821005 0.147134 -0.998913
v 1.795413 0.135691 -0.999830
v 1.802491 0.154217 -0.999576
v 1.814637 0.128609 -1.018987
v 1.821715 0.147134 -1.018733
v 1.796124 0.135691 -1.019650
v 1.803201 0.154217 -1.019397
v -1.188789 -0.011576 0.096253
v -1.188485 0.008250 0.095801
v -1.199853 -0.011031 0.112704
v -1.199549 0.008795 0.112252
v -1.205246 -0.011576 0.085185
v -1.204942 0.008250 0.084733
v -1.216311 -0.011031 0.101636
v -1.216006 0.008795 0.101184
v 1.809530 0.121923 -0.952872
v 1.806655 0.141352 -0.955632
v 1.823545 0.125908 -0.939417
v 1.820671 0.145337 -0.942177
v 1.795794 0.121923 -0.938565
v 1.792920 0.141352 -0.941325
v 1.809810 0.125908 -0.925110
v 1.806935 0.145337 -0.927869
v -0.061731 0.133075 -0.767610
v -0.065621 0.151624 -0.761763
v -0.072004 0.126053 -0.752166
v -0.075893 0.144601 -0.746319
v -0.078245 0.133075 -0.778594
v -0.082134 0.151624 -0.772747
v -0.088518 0.126053 -0.763151
v -0.092407 0.144601 -0.757303
v 0.016063 0.148039 -0.844379
v 0.012268 0.166416 -0.837956
v 0.006716 0.140579 -0.828557
v 0.002921 0.158956 -0.822134
v -0.001013 0.148039 -0.854467
v -0.004807 0.166416 -0.848044
v -0.010360 0.140579 -0.838646
v -0.014155 0.158956 -0.832223
v 1.825713 0.092715 -0.998034
v 1.825004 0.112301 -0.994994
v 1.821268 0.089593 -0.978959
v 1.820560 0.109179 -0.975919
v 1.806397 0.092715 -1.002535
v 1.805689 0.112301 -0.999494
v 1.801953 0.089593 -0.983460
v 1.801244 0.109179 -0.980420
v -0.263146 0.061908 -0.577612
v -0.262212 0.081640 -0.579380
v -0.253929 0.059907 -0.595058
v -0.252995 0.079639 -0.596827
v -0.245610 0.061908 -0.568347
v -0.244675 0.081640 -0.570116
v -0.236393 0.059907 -0.585794
v -0.235458 0.079639 -0.587563
v 1.819813 0.112059 -0.991272
v 1.818774 0.131865 -0.991280
v 1.839618 0.113097 -0.991115
v 1.838580 0.132903 -0.991123
v 1.819655 0.112059 -0.971440
v 1.818617 0.131865 -0.971448
v 1.839461 0.113097 -0.971282
v 1.838422 0.132903 -0.971290
v -0.587701 0.112193 0.298940
v -0.586433 0.131968 0.298117
v -0.571112 0.110681 0.288175
v -0.569844 0.130457 0.287352
v -0.576905 0.112193 0.315577
v -0.575637 0.131968 0.314754
v -0.560316 0.110681 0.304813
v -0.559048 0.130457 0.303990
v -0.840243 -0.030798 -0.160053
v -0.841808 -0.011049 -0.159109
v -0.823333 -0.028971 -0.170254
v -0.824898 -0.009222 -0.169310
v -0.829998 -0.030798 -0.143071
v -0.831563 -0.011049 -0.142127
v -0.813088 -0.028971 -0.153272
v -0.814653 -0.009222 -0.152328
v 1.473101 0.041984 -0.587513
v 1.472481 0.061802 -0.587049
v 1.488974 0.042758 -0.599379
v 1.488354 0.062576 -0.598915
v 1.484976 0.041984 -0.571627
v 1.484357 0.061802 -0.571164
v 1.500849 0.042758 -0.583494
v 1.500229 0.062576 -0.583030
v 1.805039 0.135863 -1.008191
v 1.805510 0.155499 -1.005438
v 1.801729 0.138657 -1.027546
v 1.802200 0.158292 -1.024792
v 1.824589 0.135863 -1.011535
v 1.825060 0.155499 -1.008781
v 1.821278 0.138657 -1.030889
v 1.821749 0.158292 -1.028136
v -1.033306 0.052643 0.429713
v -1.037194 0.071998 0.431625
v -1.015938 0.056975 0.421174
v -1.019825 0.076330 0.423085
v -1.024555 0.052643 0.447512
v -1.028443 0.071998 0.449423
v -1.007187 0.056975 0.438972
v -1.011074 0.076330 0.440883
v -0.259748 0.059218 -0.618363
v -0.262653 0.078085 -0.612983
v -0.268710 0.053103 -0.601761
v -0.271614 0.071970 -0.596380
v -0.277202 0.059218 -0.627784
v -0.280106 0.078085 -0.622403
v -0.286163 0.053103 -0.611181
v -0.289067 0.071970 -0.605800
v -0.932129 -0.035191 -0.084244
v -0.934356 -0.015570 -0.082399
v -0.917017 -0.032299 -0.096758
v -0.919244 -0.012678 -0.094914
v -0.919479 -0.035191 -0.068969
v -0.921706 -0.015570 -0.067124
v -0.904367 -0.032299 -0.081484
v -0.906594 -0.012678 -0.079639
v 0.334090 0.130793 -0.120522
v 0.338678 0.149924 -0.123031
v 0.317304 0.136022 -0.111344
v 0.321892 0.155153 -0.113853
v 0.324575 0.130793 -0.137924
v 0.329163 0.149924 -0.140432
v 0.307789 0.136022 -0.128746
v 0.312377 0.155153 -0.131254
v 1.249591 0.069282 -0.493346
v 1.251530 0.088986 -0.494506
v 1.232682 0.071541 -0.483230
v 1.234621 0.091245 -0.484390
v 1.239409 0.069282 -0.510365
v 1.241347 0.088986 -0.511525
v 1.222499 0.071541 -0.500250
v 1.224438 0.091245 -0.501409
v 0.767640 0.139629 -0.304188
v 0.769753 0.159278 -0.305858
v 0.752226 0.142322 -0.292002
v 0.754338 0.161971 -0.293672
v 0.755340 0.139629 -0.319746
v 0.757453 0.159278 -0.321416
v 0.739926 0.142322 -0.307560
v 0.742038 0.161971 -0.309230
v -0.807393 0.012430 -0.181435
v -0.807787 0.032257 -0.181147
v -0.791382 0.012919 -0.193129
v -0.791776 0.032746 -0.192841
v -0.795695 0.012430 -0.165419
v -0.796090 0.032257 -0.165131
v -0.779684 0.012919 -0.177113
v -0.780079 0.032746 -0.176825
v 1.572843 0.060788 -0.628495
v 1.572349 0.080606 -0.627881
v 1.585263 0.061576 -0.643938
v 1.584769 0.081394 -0.643324
v 1.588297 0.060788 -0.616065
v 1.587803 0.080606 -0.615451
v 1.600718 0.061576 -0.631508
v 1.600224 0.081394 -0.630894
v -0.931824 -0.035028 -0.083559
v -0.934003 -0.015401 -0.081726
v -0.916801 -0.032180 -0.096191
v -0.918980 -0.012553 -0.094358
v -0.919060 -0.035028 -0.068379
v -0.921239 -0.015401 -0.066546
v -0.904037 -0.032180 -0.081010
v -0.906216 -0.012553 -0.079177
v 1.491594 0.042077 -0.594218
v 1.488896 0.061640 -0.592382
v 1.507766 0.045340 -0.605225
v 1.505069 0.064903 -0.603389
v 1.502753 0.042077 -0.577822
v 1.500056 0.061640 -0.575986
v 1.518926 0.045340 -0.588830
v 1.516228 0.064903 -0.586994
v 1.779779 0.137775 -1.178132
v 1.786924 0.156269 -1.177597
v 1.761337 0.144940 -1.179513
v 1.768482 0.163434 -1.178978
v 1.781260 0.137775 -1.197909
v 1.788405 0.156269 -1.197374
v 1.762818 0.144940 -1.199290
v 1.769963 0.163434 -1.198755
v -0.574240 0.113451 0.267044
v -0.577395 0.132889 0.269403
v -0.589807 0.109512 0.278685
v -0.592962 0.128950 0.281044
v -0.586118 0.113451 0.251161
v -0.589273 0.132889 0.253520
v -0.601685 0.109512 0.262802
v -0.604840 0.128950 0.265162
v -0.195971 0.119033 0.130773
v -0.193162 0.138643 0.129813
v -0.214528 0.122002 0.137112
v -0.211719 0.141611 0.136153
v -0.202382 0.119033 0.112005
v -0.199574 0.138643 0.111045
v -0.220939 0.122002 0.118344
v -0.218130 0.141611 0.117384
v -0.016458 0.139541 -0.789397
v -0.017238 0.159336 -0.788432
v -0.004013 0.140781 -0.804789
v -0.004792 0.160576 -0.803825
v -0.001036 0.139541 -0.776927
v -0.001816 0.159336 -0.775962
v 0.011410 0.140781 -0.792319
v 0.010630 0.160576 -0.791355
v -0.266467 0.077814 -0.581075
v -0.263700 0.097149 -0.584515
v -0.254348 0.073399 -0.596142
v -0.251581 0.092735 -0.599582
v -0.251012 0.077814 -0.568645
v -0.248246 0.097149 -0.572085
v -0.238894 0.073399 -0.583712
v -0.236127 0.092735 -0.587152
v 1.073267 0.103705 -0.403913
v 1.076834 0.123071 -0.406273
v 1.089419 0.099428 -0.414599
v 1.092985 0.118794 -0.416959
v 1.084211 0.103705 -0.387373
v 1.087778 0.123071 -0.389733
v 1.100362 0.099428 -0.398059
v 1.103929 0.118794 -0.400419
v -0.529808 0.126307 0.269868
v -0.530883 0.146100 0.270525
v -0.512920 0.127567 0.259546
v -0.513995 0.147360 0.260203
v -0.519465 0.126307 0.286791
v -0.520540 0.146100 0.287448
v -0.502577 0.127567 0.276469
v -0.503652 0.147360 0.277126
v -1.529715 0.035089 0.364719
v -1.529116 0.052240 0.354777
v -1.528683 0.025129 0.347599
v -1.528083 0.042280 0.337657
v -1.509918 0.035089 0.365913
v -1.509318 0.052240 0.355971
v -1.508886 0.025129 0.348793
v -1.508286 0.042280 0.338852
v 1.542997 0.064803 -0.609343
v 1.542464 0.084620 -0.608748
v 1.556224 0.065601 -0.624099
v 1.555691 0.085418 -0.623505
v 1.557765 0.064803 -0.596105
v 1.557232 0.084620 -0.595510
v 1.570993 0.065601 -0.610862
v 1.570459 0.085418 -0.610267
v -0.306278 0.048667 -0.579699
v -0.307669 0.068318 -0.577405
v -0.316469 0.045985 -0.562898
v -0.317861 0.065636 -0.560604
v -0.323235 0.048667 -0.589985
v -0.324626 0.068318 -0.587691
v -0.333427 0.045985 -0.573183
v -0.334818 0.065636 -0.570890
v -1.115088 0.043578 0.428439
v -1.115792 0.063396 0.428715
v -1.133542 0.042822 0.435665
v -1.134246 0.062640 0.435941
v -1.122318 0.043578 0.409971
v -1.123023 0.063396 0.410247
v -1.140773 0.042822 0.417197
v -1.141477 0.062640 0.417472
v -0.957512 0.051519 0.395129
v -0.958027 0.071345 0.395319
v -0.976115 0.050971 0.401984
v -0.976629 0.070797 0.402173
v -0.964370 0.051519 0.376519
v -0.964884 0.071345 0.376709
v -0.982972 0.050971 0.383374
v -0.983487 0.070797 0.383563
v 1.180483 0.096470 -0.478547
v 1.176334 0.115840 -0.477596
v 1.199364 0.100727 -0.482877
v 1.195214 0.120098 -0.481926
v 1.184916 0.096470 -0.459216
v 1.180766 0.115840 -0.458265
v 1.203797 0.100727 -0.463546
v 1.199647 0.120098 -0.462594
v -0.840250 0.007554 -0.155398
v -0.843038 0.026881 -0.151923
v -0.852345 0.003099 -0.140324
v -0.855133 0.022426 -0.136849
v -0.855719 0.007554 -0.167810
v -0.858507 0.026881 -0.164335
v -0.867814 0.003099 -0.152736
v -0.870602 0.022426 -0.149261
v -1.057450 -0.017527 -0.000787
v -1.055586 0.002017 -0.003602
v -1.068240 -0.014150 0.015509
v -1.066375 0.005393 0.012693
v -1.073987 -0.017527 -0.011736
v -1.072123 0.002017 -0.014551
v -1.084776 -0.014150 0.004559
v -1.082912 0.005393 0.001744
v -1.117181 0.075288 0.426517
v -1.118667 0.095061 0.426134
v -1.098033 0.076822 0.431453
v -1.099519 0.096596 0.431070
v -1.122131 0.075288 0.445722
v -1.123617 0.095061 0.445339
v -1.102984 0.076822 0.450658
v -1.104470 0.096596 0.450275
v -0.732996 0.077795 0.343801
v -0.736042 0.097338 0.345268
v -0.715390 0.081177 0.335320
v -0.718436 0.100719 0.336787
v -0.724389 0.077795 0.361669
v -0.727435 0.097338 0.363136
v -0.706782 0.081177 0.353188
v -0.709829 0.100719 0.354655
v -0.502388 0.004567 -0.401495
v -0.505606 0.023654 -0.397173
v -0.490989 0.009955 -0.416804
v -0.494207 0.029042 -0.412483
v -0.486480 0.004567 -0.389650
v -0.489698 0.023654 -0.385329
v -0.475081 0.009955 -0.404960
v -0.478299 0.029042 -0.400638
v -0.578207 0.124059 0.282286
v -0.578671 0.143886 0.282471
v -0.559798 0.124558 0.274924
v -0.560261 0.144385 0.275109
v -0.570843 0.124059 0.300701
v -0.571306 0.143886 0.300886
v -0.552433 0.124558 0.293339
v -0.552896 0.144385 0.293524
v 1.761605 0.101825 -0.846139
v 1.759638 0.121296 -0.842919
v 1.751455 0.098051 -0.829523
v 1.749488 0.117522 -0.826303
v 1.744680 0.101825 -0.856478
v 1.742713 0.121296 -0.853258
v 1.734530 0.098051 -0.839863
v 1.732563 0.117522 -0.836642
v 0.207897 0.131336 -0.051820
v 0.209081 0.151124 -0.052441
v 0.190368 0.132673 -0.042638
v 0.191553 0.152461 -0.043259
v 0.198693 0.131336 -0.069389
v 0.199878 0.151124 -0.070010
v 0.181165 0.132673 -0.060207
v 0.182349 0.152461 -0.060827
v -1.045549 -0.023456 -0.007481
v -1.042197 -0.004466 -0.012118
v -1.056674 -0.017735 0.007908
v -1.053323 0.001255 0.003272
v -1.061622 -0.023456 -0.019101
v -1.058270 -0.004466 -0.023737
v -1.072747 -0.017735 -0.003711
v -1.069396 0.001255 -0.008347
v 1.816588 0.129364 -0.997850
v 1.816360 0.148922 -0.994567
v 1.815234 0.126073 -0.978338
v 1.815006 0.145631 -0.975055
v 1.796803 0.129364 -0.999223
v 1.796575 0.148922 -0.995940
v 1.795448 0.126073 -0.979712
v 1.795220 0.145631 -0.976429
v 0.613413 0.145402 -0.229132
v 0.615426 0.165076 -0.230630
v 0.629195 0.142892 -0.240878
v 0.631208 0.162566 -0.242377
v 0.625255 0.145402 -0.213222
v 0.627268 0.165076 -0.214720
v 0.641036 0.142892 -0.224968
v 0.643050 0.162566 -0.226467
v 0.663324 0.149471 -0.257752
v 0.667220 0.168763 -0.260197
v 0.679666 0.144871 -0.268006
v 0.683562 0.164163 -0.270450
v 0.673865 0.149471 -0.240952
v 0.677761 0.168763 -0.243397
v 0.690207 0.144871 -0.251206
v 0.694103 0.164163 -0.253651
v 0.714449 0.145848 -0.298377
v 0.715544 0.165650 -0.298517
v 0.734090 0.144743 -0.300897
v 0.735185 0.164546 -0.301038
v 0.716973 0.145848 -0.278705
v 0.718069 0.165650 -0.278846
v 0.736614 0.144743 -0.281226
v 0.737710 0.164546 -0.281366
v 1.356656 0.055185 -0.515500
v 1.356547 0.075017 -0.515407
v 1.371776 0.055328 -0.528334
v 1.371667 0.075161 -0.528242
v 1.369490 0.055185 -0.500380
v 1.369381 0.075017 -0.500287
v 1.384611 0.055328 -0.513214
v 1.384501 0.075161 -0.513121
v -0.993901 0.063843 0.420716
v -0.995840 0.083568 0.421435
v -0.975407 0.065912 0.413856
v -0.977346 0.085637 0.414575
v -0.987003 0.063843 0.439311
v -0.988942 0.083568 0.440030
v -0.968509 0.065912 0.432451
v -0.970448 0.085637 0.433170
v -0.630933 -0.015398 -0.301164
v -0.629367 0.004348 -0.302167
v -0.647563 -0.013539 -0.290518
v -0.645997 0.006207 -0.291520
v -0.641626 -0.015398 -0.317868
v -0.640060 0.004348 -0.318870
v -0.658256 -0.013539 -0.307222
v -0.656690 0.006207 -0.308224
v -1.018826 0.083801 0.426233
v -1.021690 0.103415 0.426898
v -1.037931 0.080860 0.430669
v -1.040796 0.100474 0.431334
v -1.023311 0.083801 0.406913
v -1.026176 0.103415 0.407578
v -1.042417 0.080860 0.411349
v -1.045281 0.100474 0.412014
v 0.149401 0.148338 -0.015118
v 0.149503 0.168171 -0.015223
v 0.163238 0.148192 -0.029327
v 0.163339 0.168025 -0.029431
v 0.163611 0.148338 -0.001281
v 0.163712 0.168171 -0.001386
v 0.177447 0.148192 -0.015490
v 0.177549 0.168025 -0.015595
v -0.809783 -0.029198 -0.170770
v -0.814730 -0.010409 -0.166792
v -0.795142 -0.022851 -0.182546
v -0.800088 -0.004061 -0.178568
v -0.797353 -0.029198 -0.155316
v -0.802299 -0.010409 -0.151338
v -0.782712 -0.022851 -0.167092
v -0.787658 -0.004061 -0.163114
v 0.828209 0.135595 -0.323284
v 0.833128 0.154616 -0.325993
v 0.844871 0.129979 -0.332459
v 0.849791 0.149000 -0.335167
v 0.837775 0.135595 -0.305910
v 0.842694 0.154616 -0.308619
v 0.854437 0.129979 -0.315085
v 0.859357 0.149000 -0.317794
v -0.249659 0.156614 0.153939
v -0.255958 0.175253 0.156445
v -0.266978 0.149835 0.160828
v -0.273277 0.168473 0.163333
v -0.256989 0.156614 0.135511
v -0.263288 0.175253 0.138016
v -0.274308 0.149835 0.142399
v -0.280607 0.168473 0.144904
v -1.513301 0.016410 0.447392
v -1.512522 0.036211 0.446579
v -1.499586 0.015284 0.433110
v -1.498806 0.035085 0.432298
v -1.498997 0.016410 0.461129
v -1.498217 0.036211 0.460317
v -1.485281 0.015284 0.446848
v -1.484501 0.035085 0.446036
v 0.257645 0.167024 -0.074254
v 0.259669 0.186693 -0.075800
v 0.273275 0.164478 -0.086195
v 0.275298 0.184147 -0.087741
v 0.269686 0.167024 -0.058494
v 0.271709 0.186693 -0.060040
v 0.285316 0.164478 -0.070434
v 0.287339 0.184147 -0.071980
v 0.362655 0.170679 -0.124641
v 0.358525 0.190070 -0.124115
v 0.343419 0.166515 -0.122191
v 0.339289 0.185907 -0.121665
v 0.360149 0.170679 -0.144315
v 0.356019 0.190070 -0.143789
v 0.340913 0.166515 -0.141865
v 0.336783 0.185907 -0.141339
v -1.510984 0.049963 0.423069
v -1.514485 0.069033 0.427248
v -1.523232 0.044512 0.437685
v -1.526734 0.063581 0.441863
v -1.526185 0.049963 0.410330
v -1.529686 0.069033 0.414509
v -1.538433 0.044512 0.424946
v -1.541934 0.063581 0.429124
v -1.067560 -0.036700 0.024146
v -1.066767 -0.017185 0.027592
v -1.071936 -0.033163 0.005127
v -1.071143 -0.013648 0.008574
v -1.048232 -0.036700 0.019699
v -1.047439 -0.017185 0.023146
v -1.052608 -0.033163 0.000681
v -1.051815 -0.013648 0.004127
v -1.372834 0.025917 0.486071
v -1.373341 0.045744 0.486207
v -1.353683 0.026442 0.480938
v -1.354191 0.046269 0.481074
v -1.367699 0.025917 0.505228
v -1.368207 0.045744 0.505364
v -1.348549 0.026442 0.500095
v -1.349056 0.046269 0.500231
v 0.412932 0.125806 -0.151146
v 0.417720 0.144959 -0.153045
v 0.395129 0.130957 -0.144083
v 0.399917 0.150109 -0.145982
v 0.405619 0.125806 -0.169581
v 0.410407 0.144959 -0.171480
v 0.387816 0.130957 -0.162519
v 0.392604 0.150109 -0.164418
v -0.213342 0.116891 0.127968
v -0.215663 0.136551 0.129177
v -0.195905 0.119507 0.118888
v -0.198226 0.139167 0.120097
v -0.204182 0.116891 0.145559
v -0.206503 0.136551 0.146768
v -0.186745 0.119507 0.136479
v -0.189066 0.139167 0.137688
v -1.505700 0.048008 0.458150
v -1.504180 0.065531 0.448984
v -1.502832 0.038717 0.440864
v -1.501311 0.056240 0.431698
v -1.486135 0.048008 0.461396
v -1.484614 0.065531 0.452231
v -1.483266 0.038717 0.444111
v -1.481745 0.056240 0.434945
v 0.403997 0.136236 -0.139828
v 0.402425 0.155982 -0.138859
v 0.420809 0.138083 -0.150187
v 0.419236 0.157829 -0.149218
v 0.414402 0.136236 -0.122943
v 0.412830 0.155982 -0.121974
v 0.431213 0.138083 -0.133303
v 0.429641 0.157829 -0.132334
v -0.862982 0.056401 0.357284
v -0.864468 0.076179 0.357262
v -0.843207 0.057887 0.357589
v -0.844693 0.077665 0.357566
v -0.863287 0.056401 0.377115
v -0.864773 0.076179 0.377092
v -0.843512 0.057887 0.377420
v -0.844998 0.077665 0.377397
v -0.871336 0.009280 -0.129331
v -0.871006 0.029109 -0.129573
v -0.855350 0.008871 -0.141063
v -0.855021 0.028700 -0.141305
v -0.859601 0.009280 -0.113342
v -0.859272 0.029109 -0.113584
v -0.843615 0.008871 -0.125074
v -0.843286 0.028700 -0.125316
v -0.313155 0.118068 0.189939
v -0.315183 0.137753 0.191259
v -0.296656 0.120489 0.179200
v -0.298685 0.140174 0.180521
v -0.302335 0.118068 0.206561
v -0.304364 0.137753 0.207881
v -0.285837 0.120489 0.195823
v -0.287866 0.140174 0.197143
v -1.474316 0.008893 0.302864
v -1.469240 0.025629 0.293511
v -1.482299 0.019535 0.317574
v -1.477223 0.036271 0.308221
v -1.491748 0.008893 0.293405
v -1.486672 0.025629 0.284051
v -1.499731 0.019535 0.308115
v -1.494655 0.036271 0.298761
v -0.347940 0.105795 0.185159
v -0.351233 0.125307 0.186500
v -0.329868 0.109352 0.177802
v -0.333162 0.128863 0.179143
v -0.340461 0.105795 0.203528
v -0.343755 0.125307 0.204869
v -0.322390 0.109352 0.196171
v -0.325684 0.128863 0.197512
v -1.508578 -0.003337 0.326232
v -1.507136 0.016211 0.323210
v -1.500161 -0.006686 0.308588
v -1.498719 0.012863 0.305566
v -1.490677 -0.003337 0.334772
v -1.489236 0.016211 0.331749
v -1.482260 -0.006686 0.317128
v -1.480818 0.012863 0.314106
v 1.317425 0.049375 -0.500744
v 1.321046 0.068834 -0.502013
v 1.299062 0.053212 -0.494307
v 1.302683 0.072671 -0.495576
v 1.310865 0.049375 -0.519460
v 1.314486 0.068834 -0.520729
v 1.292502 0.053212 -0.513024
v 1.296123 0.072671 -0.514293
v 1.814706 0.136988 -1.081885
v 1.812029 0.156639 -1.081798
v 1.834347 0.139667 -1.082518
v 1.831670 0.159318 -1.082432
v 1.815346 0.136988 -1.062062
v 1.812669 0.156639 -1.061975
v 1.834987 0.139667 -1.062696
v 1.832310 0.159318 -1.062609
v 1.793218 0.090069 -0.935489
v 1.793201 0.106689 -0.924667
v 1.793192 0.079247 -0.918869
v 1.793175 0.095867 -0.908047
v 1.773385 0.090069 -0.935520
v 1.773368 0.106689 -0.924698
v 1.773359 0.079247 -0.918900
v 1.773342 0.095867 -0.908078
v -0.048393 0.165029 0.052371
v -0.052246 0.183356 0.045843
v -0.039077 0.172609 0.068154
v -0.042930 0.190936 0.061626
v -0.065472 0.165029 0.062453
v -0.069326 0.183356 0.055925
v -0.056156 0.172609 0.078235
v -0.060009 0.190936 0.071707
v 1.798240 0.128764 -1.061960
v 1.798627 0.148405 -1.059236
v 1.795473 0.131514 -1.081405
v 1.795860 0.151156 -1.078682
v 1.817875 0.128764 -1.064754
v 1.818263 0.148405 -1.062030
v 1.815108 0.131514 -1.084199
v 1.815495 0.151156 -1.081476
v -0.788352 0.062409 0.341300
v -0.791857 0.081897 0.342427
v -0.769800 0.066090 0.335334
v -0.773304 0.085579 0.336461
v -0.782280 0.062409 0.360181
v -0.785785 0.081897 0.361308
v -0.763728 0.066090 0.354215
v -0.767232 0.085579 0.355342
v 0.020136 0.140951 0.043090
v 0.019008 0.160730 0.044033
v 0.035313 0.142421 0.030408
v 0.034185 0.162200 0.031350
v 0.032854 0.140951 0.058309
v 0.031726 0.160730 0.059251
v 0.048031 0.142421 0.045626
v 0.046903 0.162200 0.046569
v 1.796000 0.134447 -1.125394
v 1.794693 0.154234 -1.125057
v 1.815159 0.135797 -1.130343
v 1.813852 0.155584 -1.130005
v 1.800960 0.134447 -1.106192
v 1.799654 0.154234 -1.105854
v 1.820119 0.135797 -1.111140
v 1.818812 0.155584 -1.110803
v 0.111472 0.136699 -0.021566
v 0.113430 0.156369 -0.023174
v 0.096270 0.139233 -0.009082
v 0.098229 0.158904 -0.010690
v 0.098884 0.136699 -0.036893
v 0.100843 0.156369 -0.038501
v 0.083683 0.139233 -0.024409
v 0.085642 0.158904 -0.026017
v 0.368062 0.158803 -0.146165
v 0.366973 0.178586 -0.145282
v 0.352700 0.157401 -0.133699
v 0.351611 0.177184 -0.132816
v 0.355565 0.158803 -0.161565
v 0.354476 0.178586 -0.160682
v 0.340203 0.157401 -0.149100
v 0.339114 0.177184 -0.148216
v 1.800783 0.121868 -1.113235
v 1.801718 0.141677 -1.113471
v 1.819988 0.120903 -1.118093
v 1.820923 0.140713 -1.118330
v 1.805648 0.121868 -1.094007
v 1.806583 0.141677 -1.094244
v 1.824853 0.120903 -1.098866
v 1.825788 0.140713 -1.099103
v 0.101706 0.181576 -0.889905
v 0.096529 0.200007 -0.884720
v 0.088683 0.174250 -0.876864
v 0.083506 0.192680 -0.871679
v 0.087673 0.181576 -0.903919
v 0.082495 0.200007 -0.898735
v 0.074649 0.174250 -0.890878
v 0.069472 0.192680 -0.885694
v -0.961898 0.085513 0.397210
v -0.965643 0.104939 0.398614
v -0.980088 0.081514 0.404027
v -0.983833 0.100940 0.405431
v -0.968858 0.085513 0.378638
v -0.972603 0.104939 0.380042
v -0.987048 0.081514 0.385455
v -0.990793 0.100940 0.386859
v -1.241398 0.028651 0.464456
v -1.243604 0.048345 0.465244
v -1.222852 0.030993 0.457828
v -1.225058 0.050687 0.458616
v -1.234724 0.028651 0.483132
v -1.236929 0.048345 0.483920
v -1.216178 0.030993 0.476504
v -1.218384 0.050687 0.477292
v 1.795330 0.120118 -1.107417
v 1.798599 0.138347 -1.100322
v 1.787703 0.127929 -1.123975
v 1.790971 0.146159 -1.116880
v 1.813344 0.120118 -1.115715
v 1.816612 0.138347 -1.108620
v 1.805717 0.127929 -1.132273
v 1.808985 0.146159 -1.125178
v -0.900254 -0.032445 -0.102880
v -0.897303 -0.012992 -0.105374
v -0.915114 -0.028581 -0.090325
v -0.912162 -0.009128 -0.092819
v -0.913054 -0.032445 -0.118030
v -0.910102 -0.012992 -0.120523
v -0.927914 -0.028581 -0.105475
v -0.924962 -0.009128 -0.107969
v 0.037708 0.145956 -0.828821
v 0.035486 0.165283 -0.824965
v 0.047359 0.150407 -0.845566
v 0.045137 0.169734 -0.841710
v 0.054891 0.145956 -0.818917
v 0.052669 0.165283 -0.815061
v 0.064543 0.150407 -0.835662
v 0.062320 0.169734 -0.831806
v -0.672490 0.117430 0.328204
v -0.677004 0.136737 0.327741
v -0.691696 0.112893 0.326234
v -0.696210 0.132200 0.325770
v -0.670466 0.117430 0.308475
v -0.674980 0.136737 0.308012
v -0.689672 0.112893 0.306504
v -0.694186 0.132200 0.306041
v 0.056486 0.162738 -0.875290
v 0.052313 0.180993 -0.868755
v 0.046661 0.154985 -0.859905
v 0.042488 0.173240 -0.853371
v 0.039771 0.162738 -0.885965
v 0.035598 0.180993 -0.879430
v 0.029946 0.154985 -0.870580
v 0.025773 0.173240 -0.864046
v -0.875831 0.053525 0.373031
v -0.882032 0.072342 0.373927
v -0.857207 0.059790 0.370340
v -0.863408 0.078607 0.371236
v -0.872995 0.053525 0.392660
v -0.879196 0.072342 0.393556
v -0.854371 0.059790 0.389970
v -0.860572 0.078607 0.390866
v 1.790658 0.102291 -0.931031
v 1.790108 0.121896 -0.928085
v 1.787057 0.099293 -0.911759
v 1.786507 0.118899 -0.908813
v 1.771163 0.102291 -0.934674
v 1.770612 0.121896 -0.931728
v 1.767562 0.099293 -0.915402
v 1.767011 0.118899 -0.912456
v 1.794540 0.169264 -1.144509
v 1.799789 0.186531 -1.136285
v 1.803829 0.159507 -1.129954
v 1.809079 0.176774 -1.121729
v 1.777822 0.169264 -1.133839
v 1.783071 0.186531 -1.125614
v 1.787112 0.159507 -1.119284
v 1.792361 0.176774 -1.111059
v -0.558574 0.098179 0.263427
v -0.558180 0.118007 0.263166
v -0.575105 0.098652 0.274375
v -0.574711 0.118480 0.274114
v -0.569526 0.098179 0.246892
v -0.569132 0.118007 0.246631
v -0.586057 0.098652 0.257840
v -0.585663 0.118480 0.257579
v 0.409648 0.134199 -0.162627
v 0.413601 0.153433 -0.165414
v 0.393930 0.139035 -0.151541
v 0.397882 0.158270 -0.154328
v 0.398218 0.134199 -0.178835
v 0.402170 0.153433 -0.181622
v 0.382499 0.139035 -0.167749
v 0.386451 0.158270 -0.170536
v -0.535543 0.001557 -0.387420
v -0.534162 0.021303 -0.388662
v -0.550226 0.003414 -0.374218
v -0.548845 0.023160 -0.375460
v -0.548804 0.001557 -0.402168
v -0.547422 0.021303 -0.403410
v -0.563487 0.003414 -0.388966
v -0.562106 0.023160 -0.390208
v 1.574376 0.062827 -0.663472
v 1.574371 0.082661 -0.663464
v 1.562296 0.062818 -0.647742
v 1.562290 0.082651 -0.647735
v 1.558647 0.062827 -0.675552
v 1.558641 0.082661 -0.675545
v 1.546567 0.062818 -0.659823
v 1.546561 0.082651 -0.659815
v 1.065841 0.075320 -0.416623
v 1.069418 0.094753 -0.418332
v 1.048307 0.079285 -0.408245
v 1.051884 0.098717 -0.409954
v 1.057291 0.075320 -0.434518
v 1.060868 0.094753 -0.436227
v 1.039757 0.079285 -0.426140
v 1.043334 0.098717 -0.427850
v -1.157490 0.008028 0.096439
v -1.150876 0.023769 0.106529
v -1.148860 -0.004037 0.109604
v -1.142246 0.011705 0.119694
v -1.174077 0.008028 0.107312
v -1.167463 0.023769 0.117402
v -1.165447 -0.004037 0.120477
v -1.158833 0.011705 0.130567
v 0.007046 0.133389 0.042209
v 0.005225 0.153103 0.043389
v 0.023591 0.135559 0.031490
v 0.021770 0.155273 0.032670
v 0.017830 0.133389 0.058854
v 0.016009 0.153103 0.060034
v 0.034375 0.135559 0.048135
v 0.032554 0.155273 0.049315
v 0.084109 0.175853 -0.871852
v 0.086650 0.186611 -0.855384
v 0.085750 0.159191 -0.861220
v 0.088291 0.169948 -0.844753
v 0.064508 0.175853 -0.868827
v 0.067049 0.186611 -0.852359
v 0.066149 0.159191 -0.858195
v 0.068690 0.169948 -0.841728
v 1.688328 0.085314 -0.739623
v 1.688051 0.105141 -0.739223
v 1.699616 0.085800 -0.755923
v 1.699339 0.105627 -0.755523
v 1.704633 0.085314 -0.728331
v 1.704356 0.105141 -0.727932
v 1.715921 0.085800 -0.744631
v 1.715644 0.105627 -0.744232
v -0.968655 -0.026524 -0.061199
v -0.966092 -0.007024 -0.063754
v -0.982464 -0.022904 -0.047431
v -0.979901 -0.003404 -0.049987
v -0.982658 -0.026524 -0.075244
v -0.980095 -0.007024 -0.077800
v -0.996467 -0.022904 -0.061476
v -0.993904 -0.003404 -0.064032
v 0.102105 0.161590 0.004788
v 0.104494 0.181176 0.002783
v 0.117108 0.158471 -0.007804
v 0.119496 0.178057 -0.009808
v 0.114855 0.161590 0.019980
v 0.117244 0.181176 0.017975
v 0.129858 0.158471 0.007388
v 0.132247 0.178057 0.005383
v 0.718453 0.105157 -0.281253
v 0.722347 0.124476 -0.283483
v 0.701688 0.109645 -0.271653
v 0.705582 0.128963 -0.273883
v 0.708597 0.105157 -0.298464
v 0.712491 0.124476 -0.300694
v 0.691832 0.109645 -0.288864
v 0.695727 0.128963 -0.291094
v 0.972366 0.119119 -0.372482
v 0.975025 0.138666 -0.374536
v 0.987836 0.115759 -0.384429
v 0.990496 0.135306 -0.386483
v 0.984488 0.119119 -0.356785
v 0.987148 0.138666 -0.358839
v 0.999959 0.115759 -0.368732
v 1.002618 0.135306 -0.370786
v -0.825760 0.101020 0.374003
v -0.828850 0.120580 0.375102
v -0.844189 0.097741 0.380557
v -0.847279 0.117301 0.381656
v -0.832406 0.101020 0.355316
v -0.835496 0.120580 0.356415
v -0.850835 0.097741 0.361870
v -0.853925 0.117301 0.362969
v 1.814003 0.159104 -1.119870
v 1.815669 0.177740 -1.113291
v 1.818577 0.152318 -1.101804
v 1.820243 0.170954 -1.095225
v 1.794776 0.159104 -1.115001
v 1.796442 0.177740 -1.108422
v 1.799351 0.152318 -1.096936
v 1.801017 0.170954 -1.090357
v 0.018088 0.168548 0.028329
v 0.014579 0.187975 0.030236
v 0.001020 0.164554 0.037606
v -0.002489 0.183981 0.039513
v 0.008617 0.168548 0.010903
v 0.005108 0.187975 0.012810
v -0.008451 0.164554 0.020180
v -0.011960 0.183981 0.022088
v 0.855073 0.117094 -0.350228
v 0.855253 0.136926 -0.350366
v 0.839355 0.117321 -0.338135
v 0.839535 0.137153 -0.338273
v 0.842979 0.117094 -0.365947
v 0.843159 0.136926 -0.366085
v 0.827261 0.117321 -0.353854
v 0.827441 0.137153 -0.353992
v -1.064072 -0.004662 0.034395
v -1.065429 0.015026 0.036374
v -1.052938 -0.002262 0.018159
v -1.054295 0.017425 0.020137
v -1.047716 -0.004662 0.045612
v -1.049073 0.015026 0.047590
v -1.036582 -0.002262 0.029376
v -1.037938 0.017425 0.031354
v -1.219069 -0.029952 0.138234
v -1.216342 -0.010415 0.136187
v -1.234695 -0.026543 0.149963
v -1.231968 -0.007005 0.147916
v -1.230975 -0.029952 0.122372
v -1.228248 -0.010415 0.120325
v -1.246601 -0.026543 0.134101
v -1.243874 -0.007005 0.132054
v -0.525107 -0.001177 -0.401784
v -0.527956 0.018315 -0.399485
v -0.509938 0.002484 -0.414025
v -0.512788 0.021976 -0.411726
v -0.512652 -0.001177 -0.386350
v -0.515501 0.018315 -0.384050
v -0.497483 0.002484 -0.398591
v -0.500332 0.021976 -0.396292
v -1.011530 -0.036106 -0.010490
v -1.008414 -0.016585 -0.012089
v -1.028899 -0.032603 -0.001578
v -1.025782 -0.013082 -0.003177
v -1.020584 -0.036106 -0.028136
v -1.017467 -0.016585 -0.029735
v -1.037953 -0.032603 -0.019224
v -1.034836 -0.013082 -0.020823
v -0.556978 0.128655 0.279369
v -0.561775 0.147797 0.281348
v -0.574673 0.123466 0.286669
v -0.579470 0.142608 0.288648
v -0.564542 0.128655 0.261035
v -0.569339 0.147797 0.263014
v -0.582237 0.123466 0.268335
v -0.587034 0.142608 0.270314
v 0.892143 0.129061 -0.347412
v 0.893337 0.148851 -0.347952
v 0.874110 0.130371 -0.339262
v 0.875303 0.150161 -0.339801
v 0.883974 0.129061 -0.365485
v 0.885168 0.148851 -0.366025
v 0.865941 0.130371 -0.357334
v 0.867135 0.150161 -0.357874
v 0.653686 0.113495 -0.261213
v 0.657592 0.132823 -0.263338
v 0.636708 0.117941 -0.251974
v 0.640614 0.137270 -0.254100
v 0.644206 0.113495 -0.278633
v 0.648112 0.132823 -0.280759
v 0.627229 0.117941 -0.269395
v 0.631135 0.137270 -0.271520
v 0.423618 0.159213 -0.167139
v 0.422739 0.179020 -0.166650
v 0.406309 0.158207 -0.157508
v 0.405431 0.178015 -0.157019
v 0.413976 0.159213 -0.184470
v 0.413097 0.179020 -0.183981
v 0.396667 0.158207 -0.174840
v 0.395788 0.178015 -0.174351
v -0.911158 -0.034548 -0.086415
v -0.909834 -0.014781 -0.087343
v -0.927349 -0.032931 -0.075076
v -0.926025 -0.013164 -0.076003
v -0.922536 -0.034548 -0.102661
v -0.921211 -0.014781 -0.103588
v -0.938727 -0.032931 -0.091321
v -0.937403 -0.013164 -0.092249
v 1.810099 0.131738 -1.136532
v 1.791832 0.139461 -1.136337
v 1.817820 0.150006 -1.136615
v 1.799554 0.157729 -1.136420
v 1.810311 0.131738 -1.116701
v 1.792044 0.139461 -1.116505
v 1.818033 0.150006 -1.116783
v 1.799766 0.157729 -1.116588
v 1.825394 0.095428 -1.010296
v 1.824954 0.115120 -1.007979
v 1.821721 0.093069 -0.990950
v 1.821280 0.112761 -0.988632
v 1.805909 0.095428 -1.013996
v 1.805469 0.115120 -1.011678
v 1.802236 0.093069 -0.994649
v 1.801795 0.112761 -0.992332
v -1.315828 0.027122 0.478842
v -1.318543 0.046758 0.479493
v -1.296733 0.029914 0.474269
v -1.299448 0.049549 0.474919
v -1.311209 0.027122 0.498130
v -1.313924 0.046758 0.498780
v -1.292114 0.029914 0.493557
v -1.294828 0.049549 0.494207
v -0.639580 0.095175 0.289191
v -0.642522 0.114671 0.291327
v -0.655356 0.091538 0.300647
v -0.658299 0.111035 0.302783
v -0.651234 0.095175 0.273143
v -0.654176 0.114671 0.275279
v -0.667010 0.091538 0.284599
v -0.669952 0.111035 0.286735
v 0.077969 0.134978 -0.886039
v 0.076394 0.154639 -0.883959
v 0.066098 0.132369 -0.870366
v 0.064523 0.152030 -0.868286
v 0.062159 0.134978 -0.898014
v 0.060584 0.154639 -0.895934
v 0.050288 0.132369 -0.882342
v 0.048713 0.152030 -0.880262
v -0.066675 0.103701 -0.775188
v -0.068892 0.123035 -0.771362
v -0.076371 0.099279 -0.758461
v -0.078589 0.118613 -0.754635
v -0.083834 0.103701 -0.785134
v -0.086051 0.123035 -0.781309
v -0.093530 0.099279 -0.768408
v -0.095747 0.118613 -0.764582
v 1.809076 0.140666 -1.024235
v 1.809600 0.160185 -1.020759
v 1.806166 0.144181 -1.043537
v 1.806690 0.163700 -1.040060
v 1.828687 0.140666 -1.027192
v 1.829211 0.160185 -1.023715
v 1.825778 0.144181 -1.046493
v 1.826302 0.163700 -1.043017
v -0.754961 0.069595 0.338336
v -0.754361 0.089418 0.338126
v -0.773671 0.070231 0.344885
v -0.773071 0.090054 0.344675
v -0.761514 0.069595 0.319616
v -0.760914 0.089418 0.319407
v -0.780224 0.070231 0.326166
v -0.779624 0.090054 0.325956
v 1.828190 0.129568 -1.098967
v 1.827420 0.148665 -1.104265
v 1.830938 0.134921 -1.080069
v 1.830168 0.154018 -1.085366
v 1.808563 0.129568 -1.096114
v 1.807793 0.148665 -1.101411
v 1.811311 0.134921 -1.077215
v 1.810541 0.154018 -1.082512
v 0.290590 0.166899 -0.089204
v 0.293311 0.186422 -0.091395
v 0.305799 0.163406 -0.101445
v 0.308521 0.182929 -0.103635
v 0.303025 0.166899 -0.073754
v 0.305747 0.186422 -0.075944
v 0.318235 0.163406 -0.085994
v 0.320956 0.182929 -0.088184
v -1.373141 0.060135 0.477119
v -1.369313 0.079553 0.478390
v -1.354712 0.056101 0.483239
v -1.350884 0.075519 0.484511
v -1.379392 0.060135 0.495941
v -1.375564 0.079553 0.497212
v -1.360963 0.056101 0.502061
v -1.357135 0.075519 0.503333
v -0.840489 0.068527 0.378506
v -0.843137 0.088112 0.380163
v -0.823888 0.071650 0.368114
v -0.826536 0.091236 0.369771
v -0.829966 0.068527 0.395317
v -0.832614 0.088112 0.396974
v -0.813365 0.071650 0.384925
v -0.816013 0.091236 0.386582
v 1.507015 0.041396 -0.599766
v 1.509804 0.060951 -0.601556
v 1.490555 0.044711 -0.589209
v 1.493345 0.064265 -0.590999
v 1.496307 0.041396 -0.616461
v 1.499097 0.060951 -0.618250
v 1.479848 0.044711 -0.605904
v 1.482638 0.064265 -0.607693
v -0.705789 0.113314 0.329393
v -0.710259 0.132543 0.331294
v -0.723484 0.108456 0.336919
v -0.727955 0.127685 0.338820
v -0.713552 0.113314 0.311142
v -0.718022 0.132543 0.313043
v -0.731247 0.108456 0.318668
v -0.735717 0.127685 0.320569
v -1.254560 0.039521 0.453264
v -1.257139 0.059167 0.454105
v -1.273238 0.036807 0.459356
v -1.275818 0.056454 0.460198
v -1.260710 0.039521 0.434408
v -1.263290 0.059167 0.435250
v -1.279388 0.036807 0.440501
v -1.281968 0.056454 0.441342
v -0.860156 0.055056 0.361018
v -0.864019 0.074510 0.360915
v -0.840710 0.058921 0.361533
v -0.844573 0.078374 0.361431
v -0.860682 0.055056 0.380844
v -0.864545 0.074510 0.380741
v -0.841236 0.058921 0.381359
v -0.845099 0.078374 0.381257
v 0.727461 0.111005 -0.278671
v 0.724608 0.130568 -0.277094
v 0.744583 0.114265 -0.288135
v 0.741730 0.133828 -0.286558
v 0.737056 0.111005 -0.261313
v 0.734203 0.130568 -0.259736
v 0.754177 0.114265 -0.270778
v 0.751325 0.133828 -0.269201
v -0.280088 0.112660 0.152150
v -0.281573 0.132429 0.152715
v -0.261610 0.114248 0.145121
v -0.263095 0.134017 0.145686
v -0.273036 0.112660 0.170687
v -0.274521 0.132429 0.171252
v -0.254558 0.114248 0.163658
v -0.256043 0.134017 0.164223
v -1.057527 -0.019194 -0.000387
v -1.055271 0.000218 -0.003767
v -1.068300 -0.015131 0.015762
v -1.066045 0.004282 0.012382
v -1.074025 -0.019194 -0.011393
v -1.071770 0.000218 -0.014774
v -1.084799 -0.015131 0.004755
v -1.082543 0.004282 0.001375
v -1.336442 0.020337 0.222467
v -1.343103 0.036053 0.212368
v -1.345095 0.008239 0.209347
v -1.351756 0.023955 0.199249
v -1.319886 0.020337 0.211547
v -1.326547 0.036053 0.201448
v -1.328539 0.008239 0.198428
v -1.335200 0.023955 0.188329
v -1.506771 0.051481 0.460585
v -1.514838 0.066632 0.470521
v -1.516321 0.038682 0.472347
v -1.524387 0.053833 0.482283
v -1.522168 0.051481 0.448084
v -1.530235 0.066632 0.458020
v -1.531718 0.038682 0.459846
v -1.539785 0.053833 0.469782
v 0.043496 0.167601 0.011054
v 0.035334 0.177914 -0.003791
v 0.038527 0.150660 0.002017
v 0.030365 0.160974 -0.012828
v 0.060875 0.167601 0.001498
v 0.052713 0.177914 -0.013347
v 0.055906 0.150660 -0.007539
v 0.047744 0.160974 -0.022384
v 0.970494 0.093012 -0.365360
v 0.973086 0.112571 -0.367383
v 0.985911 0.089724 -0.377396
v 0.988503 0.109283 -0.379420
v 0.982700 0.093012 -0.349727
v 0.985291 0.112571 -0.351750
v 0.998116 0.089724 -0.361763
v 1.000708 0.109283 -0.363787
v 1.712733 0.080044 -0.739692
v 1.731688 0.082336 -0.745061
v 1.710528 0.099744 -0.739067
v 1.729482 0.102037 -0.744436
v 1.707328 0.080044 -0.758774
v 1.726282 0.082336 -0.764143
v 1.705122 0.099744 -0.758149
v 1.724077 0.102037 -0.763518
v 1.804115 0.154217 -1.080813
v 1.806142 0.173790 -1.078333
v 1.791727 0.157421 -1.095967
v 1.793754 0.176993 -1.093486
v 1.819470 0.154217 -1.093366
v 1.821497 0.173790 -1.090886
v 1.807081 0.157421 -1.108520
v 1.809109 0.176993 -1.106039
v 1.787036 0.111073 -0.895648
v 1.784909 0.130225 -0.890957
v 1.779127 0.105922 -0.878205
v 1.777000 0.125075 -0.873514
v 1.768973 0.111073 -0.903838
v 1.766846 0.130225 -0.899147
v 1.761064 0.105922 -0.886395
v 1.758937 0.125075 -0.881703
v -1.492506 0.034608 0.330689
v -1.501254 0.049721 0.321286
v -1.502800 0.021765 0.319624
v -1.511548 0.036877 0.310221
v -1.477985 0.034608 0.317179
v -1.486734 0.049721 0.307776
v -1.488279 0.021765 0.306115
v -1.497028 0.036877 0.296711
v -0.957453 -0.035277 -0.068700
v -0.958530 -0.015490 -0.067894
v -0.941611 -0.033931 -0.080557
v -0.942689 -0.014144 -0.079750
v -0.945569 -0.035277 -0.052822
v -0.946647 -0.015490 -0.052015
v -0.929727 -0.033931 -0.064678
v -0.930805 -0.014144 -0.063871
v 1.077187 0.070460 -0.412277
v 1.080881 0.089861 -0.414097
v 1.059784 0.074578 -0.403703
v 1.063478 0.093979 -0.405522
v 1.068422 0.070460 -0.430068
v 1.072116 0.089861 -0.431888
v 1.051018 0.074578 -0.421493
v 1.054712 0.093979 -0.423313
v -0.723042 0.104751 0.321362
v -0.727529 0.123883 0.324050
v -0.739454 0.099521 0.331193
v -0.743941 0.118653 0.333881
v -0.733234 0.104751 0.304348
v -0.737721 0.123883 0.307036
v -0.749646 0.099521 0.314179
v -0.754133 0.118653 0.316867
v -0.022922 0.127254 0.041481
v -0.025124 0.146946 0.042348
v -0.004601 0.129620 0.034263
v -0.006803 0.149312 0.035130
v -0.015652 0.127254 0.059934
v -0.017854 0.146946 0.060801
v 0.002669 0.129620 0.052716
v 0.000467 0.149312 0.053583
v -0.760082 0.099590 0.335007
v -0.764052 0.118966 0.336480
v -0.778247 0.095355 0.341748
v -0.782217 0.114731 0.343221
v -0.766982 0.099590 0.316413
v -0.770952 0.118966 0.317886
v -0.785147 0.095355 0.323154
v -0.789117 0.114731 0.324627
v 0.005337 0.153923 -0.810449
v 0.000065 0.172310 -0.805204
v -0.007697 0.146487 -0.797481
v -0.012969 0.164874 -0.792236
v -0.008652 0.153923 -0.824509
v -0.013924 0.172310 -0.819264
v -0.021686 0.146487 -0.811540
v -0.026958 0.164874 -0.806296
v 1.784044 0.129677 -1.140117
v 1.784285 0.149469 -1.138873
v 1.780275 0.130944 -1.159547
v 1.780516 0.150737 -1.158303
v 1.803514 0.129677 -1.143894
v 1.803756 0.149469 -1.142650
v 1.799745 0.130944 -1.163324
v 1.799986 0.150737 -1.162081
v -0.611604 0.025441 -0.324763
v -0.612726 0.045213 -0.323671
v -0.625767 0.023875 -0.310968
v -0.626889 0.043647 -0.309876
v -0.625442 0.025441 -0.338971
v -0.626564 0.045213 -0.337878
v -0.639606 0.023875 -0.325176
v -0.640727 0.043647 -0.324083
v -0.718563 0.018775 -0.238354
v -0.720697 0.038324 -0.235782
v -0.731044 0.015433 -0.223307
v -0.733177 0.034982 -0.220734
v -0.733829 0.018775 -0.251016
v -0.735963 0.038324 -0.248443
v -0.746310 0.015433 -0.235968
v -0.748443 0.034982 -0.233396
v 0.915872 0.089484 -0.355173
v 0.917516 0.109222 -0.356201
v 0.932608 0.087544 -0.365637
v 0.934252 0.107282 -0.366666
v 0.926386 0.089484 -0.338356
v 0.928031 0.109222 -0.339385
v 0.943122 0.087544 -0.348821
v 0.944767 0.107282 -0.349849
v 1.811852 0.146551 -1.045214
v 1.813079 0.166296 -1.043797
v 1.798927 0.148426 -1.060140
v 1.800154 0.168171 -1.058723
v 1.826845 0.146551 -1.058197
v 1.828072 0.166296 -1.056780
v 1.813920 0.148426 -1.073123
v 1.815147 0.168171 -1.071706
v -0.680149 0.019967 -0.271004
v -0.681823 0.039669 -0.269458
v -0.694619 0.017688 -0.257634
v -0.696293 0.037390 -0.256088
v -0.693608 0.019967 -0.285571
v -0.695282 0.039669 -0.284025
v -0.708079 0.017688 -0.272201
v -0.709753 0.037390 -0.270655
v 1.813541 0.155750 -1.100619
v 1.815569 0.175323 -1.098138
v 1.825929 0.152547 -1.085465
v 1.827957 0.172119 -1.082985
v 1.798186 0.155750 -1.088066
v 1.800213 0.175323 -1.085585
v 1.810574 0.152547 -1.072912
v 1.812602 0.172119 -1.070432
v -0.258564 0.045987 -0.589415
v -0.260721 0.065384 -0.592945
v -0.268677 0.041851 -0.605967
v -0.270833 0.061248 -0.609497
v -0.241640 0.045987 -0.599755
v -0.243796 0.065384 -0.603284
v -0.251752 0.041851 -0.616307
v -0.253909 0.061248 -0.619837
v -1.525107 0.047132 0.451741
v -1.533266 0.061508 0.462701
v -1.516522 0.060796 0.440209
v -1.524681 0.075172 0.451169
v -1.509198 0.047132 0.463584
v -1.517357 0.061508 0.474543
v -1.500613 0.060796 0.452052
v -1.508772 0.075172 0.463012
v 0.484178 0.124377 -0.183755
v 0.481777 0.144028 -0.182561
v 0.501772 0.127059 -0.192509
v 0.499371 0.146710 -0.191315
v 0.493013 0.124377 -0.165999
v 0.490612 0.144028 -0.164804
v 0.510607 0.127059 -0.174753
v 0.508206 0.146710 -0.173558
v 0.585165 0.115268 -0.221113
v 0.588304 0.134803 -0.222489
v 0.567273 0.118696 -0.213271
v 0.570412 0.138231 -0.214647
v 0.577204 0.115268 -0.239278
v 0.580343 0.134803 -0.240654
v 0.559312 0.118696 -0.231437
v 0.562451 0.138231 -0.232813
v 0.280832 0.158702 -0.106898
v 0.279108 0.178416 -0.105575
v 0.265190 0.156529 -0.094899
v 0.263466 0.176242 -0.093576
v 0.268760 0.158702 -0.122634
v 0.267036 0.178416 -0.121312
v 0.253119 0.156529 -0.110635
v 0.251394 0.176242 -0.109312
v -0.645015 0.025901 -0.303278
v -0.645733 0.045711 -0.302657
v -0.630025 0.026849 -0.316229
v -0.630743 0.046660 -0.315609
v -0.632048 0.025901 -0.288270
v -0.632766 0.045711 -0.287650
v -0.617058 0.026849 -0.301222
v -0.617776 0.046660 -0.300602
v 1.522537 0.080395 -0.608542
v 1.524616 0.100041 -0.610288
v 1.537579 0.077680 -0.621180
v 1.539657 0.097326 -0.622927
v 1.535295 0.080395 -0.593357
v 1.537374 0.100041 -0.595104
v 1.550337 0.077680 -0.605995
v 1.552416 0.097326 -0.607742
v 1.779444 0.083848 -0.863245
v 1.765053 0.092379 -0.873898
v 1.772587 0.065943 -0.868321
v 1.758196 0.074474 -0.878974
v 1.791244 0.083848 -0.879186
v 1.776853 0.092379 -0.889839
v 1.784387 0.065943 -0.884261
v 1.769997 0.074474 -0.894915
v -0.591789 0.121777 0.281813
v -0.595731 0.141048 0.284345
v -0.608003 0.117091 0.292228
v -0.611945 0.136363 0.294761
v -0.602508 0.121777 0.265126
v -0.606450 0.141048 0.267658
v -0.618722 0.117091 0.275542
v -0.622665 0.136363 0.278074
v 0.382028 0.134768 -0.130300
v 0.378354 0.154092 -0.127767
v 0.397936 0.139230 -0.141271
v 0.394262 0.158555 -0.138738
v 0.393288 0.134768 -0.113973
v 0.389614 0.154092 -0.111440
v 0.409196 0.139230 -0.124945
v 0.405522 0.158555 -0.122411
v 1.798855 0.118178 -1.084993
v 1.801357 0.136026 -1.076712
v 1.793693 0.126828 -1.102077
v 1.796195 0.144676 -1.093797
v 1.817841 0.118178 -1.090729
v 1.820343 0.136026 -1.082449
v 1.812678 0.126828 -1.107814
v 1.815180 0.144676 -1.099534
v -0.064014 0.167388 0.065536
v -0.070402 0.182047 0.053803
v -0.071024 0.154029 0.052662
v -0.077412 0.168688 0.040929
v -0.046595 0.167388 0.056052
v -0.052984 0.182047 0.044319
v -0.053605 0.154029 0.043177
v -0.059994 0.168688 0.031445
v -0.970384 -0.008549 -0.063089
v -0.969407 0.011229 -0.064201
v -0.983437 -0.007068 -0.048229
v -0.982460 0.012709 -0.049342
v -0.985285 -0.008549 -0.076177
v -0.984308 0.011229 -0.077290
v -0.998338 -0.007068 -0.061318
v -0.997360 0.012709 -0.062431
v -0.063570 0.133229 -0.760603
v -0.063840 0.153059 -0.760381
v -0.048236 0.133579 -0.773177
v -0.048506 0.153409 -0.772955
v -0.050994 0.133229 -0.745267
v -0.051265 0.153059 -0.745045
v -0.035660 0.133579 -0.757840
v -0.035931 0.153409 -0.757619
v 1.723439 0.096753 -0.791444
v 1.733691 0.113138 -0.786995
v 1.738470 0.085578 -0.784920
v 1.748721 0.101963 -0.780470
v 1.715543 0.096753 -0.773251
v 1.725794 0.113138 -0.768802
v 1.730573 0.085578 -0.766727
v 1.740824 0.101963 -0.762277
v 0.124081 0.169607 -0.024660
v 0.119982 0.188865 -0.022274
v 0.107439 0.164864 -0.014970
v 0.103340 0.184121 -0.012584
v 0.114102 0.169607 -0.041800
v 0.110003 0.188865 -0.039413
v 0.097459 0.164864 -0.032110
v 0.093360 0.184121 -0.029723
v 1.797168 0.147017 -1.078445
v 1.797318 0.166811 -1.077199
v 1.794808 0.148273 -1.098097
v 1.794958 0.168066 -1.096851
v 1.816860 0.147017 -1.080811
v 1.817010 0.166811 -1.079564
v 1.814500 0.148273 -1.100463
v 1.814650 0.168066 -1.099216
v -0.611060 0.121344 0.292572
v -0.609744 0.141131 0.292276
v -0.591756 0.119995 0.288225
v -0.590441 0.139783 0.287929
v -0.606702 0.121344 0.311921
v -0.605387 0.141131 0.311625
v -0.587399 0.119995 0.307573
v -0.586083 0.139783 0.307277
v -0.411989 0.014710 -0.473329
v -0.412643 0.034525 -0.472793
v -0.427305 0.013864 -0.460757
v -0.427958 0.033679 -0.460220
v -0.424573 0.014710 -0.488659
v -0.425227 0.034525 -0.488122
v -0.439889 0.013864 -0.476086
v -0.440542 0.033679 -0.475550
v -1.075665 0.074944 0.439696
v -1.071445 0.091151 0.450320
v -1.081648 0.086376 0.424633
v -1.077428 0.102583 0.435258
v -1.057233 0.074944 0.432375
v -1.053013 0.091151 0.442999
v -1.063215 0.086376 0.417313
v -1.058996 0.102583 0.427937
v -0.049578 0.147652 0.047146
v -0.047548 0.167269 0.045054
v -0.063240 0.150566 0.061224
v -0.061210 0.170184 0.059133
v -0.063811 0.147652 0.033334
v -0.061781 0.167269 0.031242
v -0.077473 0.150566 0.047413
v -0.075443 0.170184 0.045321
v -0.248773 0.157092 0.163292
v -0.253174 0.176419 0.163955
v -0.267885 0.152642 0.166172
v -0.272285 0.171969 0.166835
v -0.251728 0.157092 0.143680
v -0.256128 0.176419 0.144343
v -0.270839 0.152642 0.146560
v -0.275240 0.171969 0.147223
v -1.231505 -0.019882 0.172650
v -1.239419 -0.006862 0.159953
v -1.224618 -0.004921 0.183699
v -1.232532 0.008099 0.171002
v -1.248336 -0.019882 0.183141
v -1.256250 -0.006862 0.170444
v -1.241449 -0.004921 0.194190
v -1.249363 0.008099 0.181493
v 0.474787 0.164553 -0.174313
v 0.481120 0.174455 -0.158338
v 0.478436 0.147368 -0.165109
v 0.484769 0.157270 -0.149134
v 0.456350 0.164553 -0.167004
v 0.462683 0.174455 -0.151029
v 0.459999 0.147368 -0.157800
v 0.466332 0.157270 -0.141825
v -0.620739 0.101124 0.312845
v -0.618549 0.120763 0.311153
v -0.605201 0.098356 0.300835
v -0.603011 0.117995 0.299142
v -0.608609 0.101124 0.328537
v -0.606419 0.120763 0.326844
v -0.593071 0.098356 0.316526
v -0.590881 0.117995 0.314834
v 1.704614 0.080852 -0.780860
v 1.703501 0.100579 -0.779149
v 1.693859 0.078811 -0.764322
v 1.692746 0.098538 -0.762611
v 1.687987 0.080852 -0.791672
v 1.686875 0.100579 -0.789961
v 1.677232 0.078811 -0.775134
v 1.676120 0.098538 -0.773423
v 1.794665 0.181811 -1.196811
v 1.788873 0.197498 -1.186146
v 1.787178 0.169675 -1.183025
v 1.781386 0.185362 -1.172361
v 1.777236 0.181811 -1.206276
v 1.771444 0.197498 -1.195612
v 1.769749 0.169675 -1.192491
v 1.763958 0.185362 -1.181826
v -0.301964 0.035606 -0.563549
v -0.303594 0.054852 -0.559048
v -0.308519 0.030818 -0.545453
v -0.310149 0.050064 -0.540952
v -0.320611 0.035606 -0.570303
v -0.322242 0.054852 -0.565802
v -0.327166 0.030818 -0.552207
v -0.328797 0.050064 -0.547706
v -0.576953 0.034435 -0.358918
v -0.577748 0.054247 -0.358471
v -0.559676 0.035347 -0.368614
v -0.560471 0.055159 -0.368168
v -0.567246 0.034435 -0.341622
v -0.568041 0.054247 -0.341176
v -0.549969 0.035347 -0.351319
v -0.550764 0.055159 -0.350873
v -1.171974 0.004741 0.110516
v -1.165093 0.020121 0.120977
v -1.180427 0.017263 0.097666
v -1.173545 0.032643 0.108128
v -1.155405 0.004741 0.099616
v -1.148523 0.020121 0.110078
v -1.163857 0.017263 0.086767
v -1.156975 0.032643 0.097228
v -1.516620 0.002720 0.403066
v -1.515815 0.022072 0.398797
v -1.520201 0.007064 0.422083
v -1.519397 0.026416 0.417814
v -1.536110 0.002720 0.399395
v -1.535306 0.022072 0.395126
v -1.539692 0.007064 0.418412
v -1.538888 0.026416 0.414143
v 1.795736 0.171420 -1.215422
v 1.792573 0.188711 -1.206237
v 1.790105 0.161706 -1.199073
v 1.786941 0.178997 -1.189889
v 1.776985 0.171420 -1.221881
v 1.773821 0.188711 -1.212697
v 1.771353 0.161706 -1.205532
v 1.768189 0.178997 -1.196348
v 0.608519 0.155756 -0.244465
v 0.611768 0.175264 -0.245952
v 0.626259 0.152182 -0.252581
v 0.629509 0.171691 -0.254068
v 0.616769 0.155756 -0.226430
v 0.620019 0.175264 -0.227917
v 0.634510 0.152182 -0.234546
v 0.637759 0.171691 -0.236032
v -1.337749 -0.021750 0.224335
v -1.339544 -0.002061 0.225907
v -1.322938 -0.019364 0.211363
v -1.324733 0.000325 0.212935
v -1.324683 -0.021750 0.239255
v -1.326478 -0.002061 0.240827
v -1.309871 -0.019364 0.226283
v -1.311666 0.000325 0.227855
v 0.495013 0.162298 -0.189193
v 0.498061 0.181783 -0.191288
v 0.511071 0.158599 -0.200229
v 0.514120 0.178084 -0.202324
v 0.506246 0.162298 -0.172847
v 0.509294 0.181783 -0.174942
v 0.522305 0.158599 -0.183883
v 0.525353 0.178084 -0.185978
v -1.213889 0.010157 0.131297
v -1.210398 0.029509 0.128719
v -1.198321 0.005817 0.119802
v -1.194830 0.025169 0.117224
v -1.202109 0.010157 0.147252
v -1.198617 0.029509 0.144674
v -1.186540 0.005817 0.135757
v -1.183049 0.025169 0.133179
v 1.225505 0.089661 -0.481464
v 1.226771 0.109435 -0.482326
v 1.209163 0.091193 -0.470331
v 1.210428 0.110966 -0.471193
v 1.214339 0.089661 -0.497855
v 1.215605 0.109435 -0.498717
v 1.197997 0.091193 -0.486723
v 1.199263 0.110966 -0.487585
v -0.671919 0.090482 0.301058
v -0.671488 0.110309 0.300776
v -0.688500 0.090998 0.311928
v -0.688069 0.110824 0.311645
v -0.682793 0.090482 0.284472
v -0.682362 0.110309 0.284189
v -0.699374 0.090998 0.295341
v -0.698943 0.110824 0.295059
v -0.640623 0.117064 0.298756
v -0.646267 0.135857 0.301643
v -0.657354 0.110725 0.307315
v -0.662997 0.129517 0.310201
v -0.649655 0.117064 0.281099
v -0.655299 0.135857 0.283986
v -0.666386 0.110725 0.289657
v -0.672030 0.129517 0.292544
v -0.050047 0.156434 0.073657
v -0.058330 0.172620 0.065735
v -0.038349 0.167895 0.084844
v -0.046632 0.184081 0.076923
v -0.063755 0.156434 0.087990
v -0.072038 0.172620 0.080069
v -0.052057 0.167895 0.099177
v -0.060340 0.184081 0.091256
v 0.901494 0.097370 -0.342795
v 0.901951 0.117196 -0.343070
v 0.918482 0.096836 -0.353015
v 0.918940 0.116662 -0.353290
v 0.911717 0.097370 -0.325800
v 0.912175 0.117196 -0.326075
v 0.928706 0.096836 -0.336020
v 0.929163 0.116662 -0.336295
v -0.139091 0.163183 0.098261
v -0.139152 0.183016 0.098290
v -0.121145 0.163251 0.089818
v -0.121206 0.183084 0.089847
v -0.130647 0.163183 0.116207
v -0.130709 0.183016 0.116236
v -0.112701 0.163251 0.107764
v -0.112763 0.183084 0.107793
v 0.011788 0.110614 -0.816138
v 0.009524 0.130257 -0.814592
v -0.004431 0.107873 -0.805057
v -0.006694 0.127515 -0.803511
v 0.000600 0.110614 -0.832514
v -0.001664 0.130257 -0.830968
v -0.015619 0.107873 -0.821433
v -0.017883 0.127515 -0.819887
v 0.565342 0.127526 -0.245510
v 0.570167 0.142535 -0.233477
v 0.570928 0.114562 -0.231578
v 0.575754 0.129571 -0.219546
v 0.546934 0.127526 -0.238128
v 0.551759 0.142535 -0.226095
v 0.552520 0.114562 -0.224197
v 0.557345 0.129571 -0.212164
v -0.225025 0.088408 -0.642444
v -0.229395 0.106702 -0.636153
v -0.235462 0.080748 -0.627419
v -0.239832 0.099043 -0.621128
v -0.241315 0.088408 -0.653759
v -0.245684 0.106702 -0.647467
v -0.251751 0.080748 -0.638733
v -0.256121 0.099043 -0.632442
v 1.165682 0.084234 -0.464080
v 1.166059 0.104061 -0.464379
v 1.150150 0.084715 -0.451756
v 1.150527 0.104542 -0.452055
v 1.153355 0.084234 -0.479617
v 1.153731 0.104061 -0.479915
v 1.137823 0.084715 -0.467293
v 1.138199 0.104542 -0.467592
v 1.383471 0.082807 -0.542975
v 1.383230 0.102638 -0.542819
v 1.366794 0.082520 -0.532244
v 1.366552 0.102351 -0.532089
v 1.372739 0.082807 -0.559653
v 1.372498 0.102638 -0.559498
v 1.356062 0.082520 -0.548923
v 1.355821 0.102351 -0.548768
v 1.466951 0.068651 -0.592433
v 1.466103 0.088457 -0.591836
v 1.450758 0.067614 -0.581029
v 1.449910 0.087420 -0.580432
v 1.455531 0.068651 -0.608649
v 1.454683 0.088457 -0.608051
v 1.439338 0.067614 -0.597244
v 1.438490 0.087420 -0.596647
v -1.003746 0.002397 -0.029584
v -1.004348 0.022209 -0.028875
v -1.016574 0.001468 -0.014486
v -1.017176 0.021279 -0.013778
v -1.018860 0.002397 -0.042426
v -1.019461 0.022209 -0.041718
v -1.031688 0.001468 -0.027329
v -1.032290 0.021279 -0.026621
v 1.784875 0.161257 -1.150627
v 1.790024 0.166571 -1.169028
v 1.786307 0.142149 -1.155744
v 1.791455 0.147462 -1.174145
v 1.803975 0.161257 -1.145283
v 1.809123 0.166571 -1.163684
v 1.805407 0.142149 -1.150400
v 1.810555 0.147462 -1.168801
v 1.786638 0.178004 -1.177934
v 1.783914 0.194087 -1.166653
v 1.782863 0.166398 -1.162301
v 1.780138 0.182481 -1.151019
v 1.767359 0.178004 -1.182590
v 1.764635 0.194087 -1.171309
v 1.763584 0.166398 -1.166957
v 1.760860 0.182481 -1.155675
v 1.489552 0.043114 -0.593251
v 1.493209 0.062502 -0.595273
v 1.472586 0.047292 -0.583869
v 1.476243 0.066680 -0.585891
v 1.479955 0.043114 -0.610607
v 1.483612 0.062502 -0.612629
v 1.462988 0.047292 -0.601225
v 1.466645 0.066680 -0.603247
v -0.613221 0.080366 0.301450
v -0.615138 0.099368 0.296102
v -0.606808 0.086047 0.319337
v -0.608725 0.105049 0.313989
v -0.631890 0.080366 0.308143
v -0.633807 0.099368 0.302795
v -0.625477 0.086047 0.326030
v -0.627394 0.105049 0.320683
v 1.811453 0.133748 -0.991503
v 1.815642 0.152756 -0.987696
v 1.797387 0.139409 -1.004289
v 1.801576 0.158417 -1.000481
v 1.824793 0.133748 -1.006179
v 1.828982 0.152756 -1.002372
v 1.810727 0.139409 -1.018965
v 1.814917 0.158417 -1.015157
v -1.112681 0.008280 0.058774
v -1.107544 0.025690 0.066763
v -1.103264 -0.001219 0.073418
v -1.098126 0.016192 0.081407
v -1.129363 0.008280 0.069502
v -1.124225 0.025690 0.077491
v -1.119945 -0.001219 0.084146
v -1.114807 0.016192 0.092135
v 0.051609 0.128949 -0.847050
v 0.047549 0.147525 -0.841413
v 0.062467 0.135895 -0.862123
v 0.058407 0.154472 -0.856487
v 0.067701 0.128949 -0.835457
v 0.063641 0.147525 -0.829821
v 0.078560 0.135895 -0.850531
v 0.074499 0.154472 -0.844894
v -0.168924 0.123616 0.121590
v -0.170911 0.143310 0.122831
v -0.152220 0.125958 0.111157
v -0.154207 0.145653 0.112398
v -0.158417 0.123616 0.138412
v -0.160404 0.143310 0.139653
v -0.141713 0.125958 0.127979
v -0.143700 0.145653 0.129220
v -0.833702 0.011579 -0.160525
v -0.833220 0.031403 -0.160867
v -0.817525 0.010989 -0.171984
v -0.817043 0.030813 -0.172325
v -0.822238 0.011579 -0.144341
v -0.821757 0.031403 -0.144682
v -0.806061 0.010989 -0.155799
v -0.805580 0.030813 -0.156141
v -0.840489 0.068527 0.378506
v -0.843137 0.088112 0.380163
v -0.823888 0.071650 0.368114
v -0.826536 0.091236 0.369771
v -0.829966 0.068527 0.395317
v -0.832614 0.088112 0.396974
v -0.813365 0.071650 0.384925
v -0.816013 0.091236 0.386582
v 1.723331 0.092550 -0.771125
v 1.736329 0.107529 -0.770952
v 1.708353 0.105550 -0.771323
v 1.721352 0.120528 -0.771151
v 1.723594 0.092550 -0.790956
v 1.736592 0.107529 -0.790784
v 1.708616 0.105550 -0.791155
v 1.721615 0.120528 -0.790982
v -0.092403 0.126586 0.080248
v -0.090380 0.146281 0.079072
v -0.109428 0.128927 0.090150
v -0.107404 0.148622 0.088973
v -0.102375 0.126586 0.063104
v -0.100351 0.146281 0.061927
v -0.119399 0.128927 0.073006
v -0.117376 0.148622 0.071829
v 1.796007 0.076396 -0.925434
v 1.797993 0.096064 -0.923826
v 1.811290 0.073840 -0.913055
v 1.813277 0.093508 -0.911446
v 1.783524 0.076396 -0.910023
v 1.785510 0.096064 -0.908414
v 1.798807 0.073840 -0.897643
v 1.800793 0.093508 -0.896035
v -0.214693 0.117091 0.128110
v -0.216514 0.136805 0.129292
v -0.198159 0.119262 0.117375
v -0.199979 0.138976 0.118556
v -0.203893 0.117091 0.144744
v -0.205714 0.136805 0.145926
v -0.187359 0.119262 0.134009
v -0.189179 0.138976 0.135191
v 0.723708 0.145142 -0.301813
v 0.724972 0.164934 -0.301986
v 0.743317 0.143867 -0.304498
v 0.744581 0.163659 -0.304671
v 0.726398 0.145142 -0.282164
v 0.727662 0.164934 -0.282337
v 0.746008 0.143867 -0.284848
v 0.747271 0.163659 -0.285021
v 0.099614 0.180849 -0.893584
v 0.094910 0.199373 -0.888286
v 0.087315 0.173764 -0.879732
v 0.082611 0.192288 -0.874433
v 0.084782 0.180849 -0.906752
v 0.080078 0.199373 -0.901454
v 0.072484 0.173764 -0.892899
v 0.067780 0.192288 -0.887601
v -1.315015 0.064026 0.484263
v -1.316892 0.083768 0.484544
v -1.334541 0.062129 0.487181
v -1.336417 0.081872 0.487462
v -1.317947 0.064026 0.464648
v -1.319823 0.083768 0.464929
v -1.337472 0.062129 0.467566
v -1.339349 0.081872 0.467847
v 1.384364 0.057687 -0.548940
v 1.382493 0.077386 -0.547601
v 1.368348 0.055387 -0.537471
v 1.366477 0.075086 -0.536132
v 1.372817 0.057687 -0.565065
v 1.370946 0.077386 -0.563726
v 1.356801 0.055387 -0.553596
v 1.354930 0.075086 -0.552257
v 1.777140 0.169358 -1.162886
v 1.777532 0.189183 -1.163267
v 1.791341 0.168811 -1.176720
v 1.791733 0.188637 -1.177102
v 1.790981 0.169358 -1.148680
v 1.791372 0.189183 -1.149061
v 1.805181 0.168811 -1.162514
v 1.805573 0.188637 -1.162896
v -1.442966 -0.007912 0.299711
v -1.444236 0.011852 0.298649
v -1.458121 -0.009567 0.287025
v -1.459391 0.010197 0.285962
v -1.430236 -0.007912 0.284503
v -1.431505 0.011852 0.283441
v -1.445390 -0.009567 0.271817
v -1.446660 0.010197 0.270754
v -0.866803 0.087760 0.363453
v -0.869993 0.107243 0.365347
v -0.883557 0.084050 0.373397
v -0.886747 0.103533 0.375291
v -0.876925 0.087760 0.346398
v -0.880116 0.107243 0.348291
v -0.893680 0.084050 0.356342
v -0.896870 0.103533 0.358235
v -0.673641 0.114573 0.317765
v -0.665121 0.128114 0.329486
v -0.665679 0.100082 0.328719
v -0.657159 0.113624 0.340440
v -0.689684 0.114573 0.329427
v -0.681163 0.128114 0.341148
v -0.681722 0.100082 0.340380
v -0.673201 0.113624 0.352101
v -0.495414 0.017149 -0.430694
v -0.497989 0.036213 -0.425868
v -0.504388 0.011678 -0.413875
v -0.506963 0.030742 -0.409049
v -0.512911 0.017149 -0.440031
v -0.515487 0.036213 -0.435205
v -0.521886 0.011678 -0.423212
v -0.524461 0.030742 -0.418386
v -0.385055 0.061975 -0.491331
v -0.386806 0.081432 -0.487907
v -0.393917 0.058130 -0.474009
v -0.395668 0.077586 -0.470586
v -0.402711 0.061975 -0.500364
v -0.404463 0.081432 -0.496941
v -0.411573 0.058129 -0.483043
v -0.413325 0.077586 -0.479620
v -1.227594 0.010146 0.139488
v -1.225644 0.029832 0.138075
v -1.211652 0.007738 0.127937
v -1.209702 0.027424 0.126524
v -1.215957 0.010146 0.155548
v -1.214007 0.029832 0.154135
v -1.200015 0.007738 0.143997
v -1.198065 0.027424 0.142584
v -1.206737 -0.002911 0.140215
v -1.207567 0.016886 0.141059
v -1.192852 -0.001727 0.126103
v -1.193682 0.018070 0.126947
v -1.192600 -0.002911 0.154126
v -1.193430 0.016886 0.154969
v -1.178714 -0.001727 0.140014
v -1.179545 0.018070 0.140858
v -1.041714 -0.034629 0.002827
v -1.036253 -0.016001 -0.001235
v -1.056662 -0.027824 0.013945
v -1.051201 -0.009195 0.009883
v -1.053550 -0.034629 -0.013087
v -1.048090 -0.016001 -0.017149
v -1.068498 -0.027824 -0.001969
v -1.063037 -0.009195 -0.006031
v -0.083998 0.090419 -0.752740
v -0.085773 0.109997 -0.750116
v -0.094967 0.087251 -0.736522
v -0.096741 0.106830 -0.733899
v -0.100426 0.090419 -0.763851
v -0.102201 0.109997 -0.761227
v -0.111395 0.087251 -0.747634
v -0.113170 0.106830 -0.745010
v 1.821458 0.110838 -1.003334
v 1.820634 0.130654 -1.003393
v 1.841223 0.111664 -1.001916
v 1.840399 0.131480 -1.001975
v 1.820040 0.110838 -0.983552
v 1.819216 0.130654 -0.983611
v 1.839805 0.111664 -0.982134
v 1.838981 0.131480 -0.982193
v 0.312832 0.131318 -0.106492
v 0.310310 0.150936 -0.105035
v 0.329821 0.134232 -0.116303
v 0.327298 0.153849 -0.114846
v 0.322751 0.131318 -0.089317
v 0.320228 0.150936 -0.087860
v 0.339740 0.134232 -0.099128
v 0.337217 0.153849 -0.097671
v 0.976856 0.106180 -0.392548
v 0.979738 0.125726 -0.394278
v 0.960098 0.109541 -0.382487
v 0.962979 0.129087 -0.384217
v 0.966648 0.106180 -0.409552
v 0.969530 0.125726 -0.411282
v 0.949890 0.109541 -0.399491
v 0.952771 0.129087 -0.401221
v -1.336052 -0.019170 0.218289
v -1.331832 -0.000050 0.215129
v -1.351356 -0.013898 0.229750
v -1.347137 0.005222 0.226590
v -1.347940 -0.019170 0.202414
v -1.343721 -0.000050 0.199254
v -1.363244 -0.013898 0.213874
v -1.359025 0.005222 0.210714
v 1.774551 0.134480 -1.180802
v 1.775129 0.153213 -1.174316
v 1.772889 0.140991 -1.199461
v 1.773466 0.159725 -1.192976
v 1.794306 0.134480 -1.182561
v 1.794883 0.153213 -1.176075
v 1.792644 0.140991 -1.201221
v 1.793221 0.159725 -1.194735
v -1.057086 0.042642 0.407898
v -1.054596 0.060899 0.415236
v -1.051219 0.034893 0.425186
v -1.048728 0.053150 0.432524
v -1.075867 0.042642 0.414272
v -1.073376 0.060899 0.421610
v -1.069999 0.034893 0.431561
v -1.067509 0.053150 0.438898
v -1.406189 0.021340 0.483108
v -1.407027 0.041155 0.483238
v -1.386607 0.022189 0.480080
v -1.387445 0.042003 0.480210
v -1.403158 0.021340 0.502708
v -1.403996 0.041155 0.502838
v -1.383576 0.022189 0.499680
v -1.384414 0.042003 0.499810
v -1.500575 0.031622 0.319626
v -1.504542 0.051028 0.318609
v -1.481777 0.035717 0.324445
v -1.485744 0.055123 0.323428
v -1.505500 0.031622 0.338838
v -1.509467 0.051028 0.337821
v -1.486702 0.035717 0.343657
v -1.490669 0.055123 0.342640
v -0.073538 0.087235 -0.758944
v -0.078462 0.105842 -0.754160
v -0.060193 0.094100 -0.771910
v -0.065117 0.112707 -0.767126
v -0.059718 0.087235 -0.744719
v -0.064642 0.105842 -0.739935
v -0.046372 0.094100 -0.757685
v -0.051296 0.112707 -0.752901
v -0.982780 0.085504 0.401654
v -0.984082 0.105293 0.401925
v -0.963408 0.086834 0.397618
v -0.964709 0.106622 0.397889
v -0.978736 0.085504 0.421070
v -0.980037 0.105293 0.421341
v -0.959363 0.086834 0.417035
v -0.960665 0.106622 0.417306
v 1.194170 0.060595 -0.460108
v 1.197999 0.079916 -0.462432
v 1.177654 0.065073 -0.450083
v 1.181483 0.084394 -0.452407
v 1.183879 0.060595 -0.477063
v 1.187708 0.079916 -0.479387
v 1.167363 0.065073 -0.467038
v 1.171192 0.084394 -0.469361
v 1.798136 0.129215 -1.159179
v 1.790682 0.145342 -1.167995
v 1.808548 0.140760 -1.146864
v 1.801095 0.156887 -1.155680
v 1.782991 0.129215 -1.146373
v 1.775537 0.145342 -1.155189
v 1.793403 0.140760 -1.134059
v 1.785950 0.156887 -1.142874
v 1.791400 0.112617 -0.908164
v 1.789081 0.131682 -0.903214
v 1.783313 0.107151 -0.890899
v 1.780994 0.126216 -0.885949
v 1.773439 0.112617 -0.916577
v 1.771121 0.131682 -0.911627
v 1.765352 0.107151 -0.899312
v 1.763034 0.126216 -0.894362
v -1.268474 0.009207 0.179571
v -1.265734 0.028714 0.177271
v -1.253533 0.005629 0.167028
v -1.250793 0.025137 0.164727
v -1.255721 0.009207 0.194761
v -1.252981 0.028714 0.192460
v -1.240781 0.005629 0.182217
v -1.238041 0.025137 0.179917
v 0.840458 0.133241 -0.325798
v 0.843819 0.152642 -0.328176
v 0.856296 0.129123 -0.337003
v 0.859657 0.148524 -0.339381
v 0.851912 0.133241 -0.309607
v 0.855274 0.152642 -0.311985
v 0.867751 0.129123 -0.320812
v 0.871112 0.148524 -0.323190
v 0.644811 0.124183 -0.241238
v 0.643902 0.143986 -0.240613
v 0.661126 0.125287 -0.252462
v 0.660217 0.145089 -0.251837
v 0.656052 0.124183 -0.224899
v 0.655143 0.143986 -0.224273
v 0.672367 0.125287 -0.236122
v 0.671458 0.145089 -0.235497
v 0.112754 0.133147 -0.010645
v 0.109182 0.152532 -0.008457
v 0.129288 0.137336 -0.020766
v 0.125715 0.156722 -0.018579
v 0.123110 0.133147 0.006271
v 0.119536 0.152532 0.008458
v 0.139643 0.137336 -0.003851
v 0.136070 0.156722 -0.001663
v -0.210870 0.089676 -0.655213
v -0.215039 0.108146 -0.649309
v -0.221523 0.082449 -0.640125
v -0.225692 0.100919 -0.634222
v -0.227072 0.089676 -0.666652
v -0.231240 0.108146 -0.660749
v -0.237725 0.082449 -0.651565
v -0.241893 0.100919 -0.645661
v -0.362366 0.146094 0.202338
v -0.365873 0.165548 0.203944
v -0.380053 0.142237 0.210440
v -0.383560 0.161691 0.212047
v -0.370627 0.146094 0.184307
v -0.374134 0.165548 0.185913
v -0.388314 0.142237 0.192409
v -0.391820 0.161691 0.194016
v -0.492165 0.004503 -0.418851
v -0.488944 0.023704 -0.415072
v -0.504620 0.009468 -0.433465
v -0.501399 0.028670 -0.429686
v -0.477070 0.004503 -0.431715
v -0.473849 0.023704 -0.427936
v -0.489525 0.009468 -0.446329
v -0.486304 0.028670 -0.442550
v -0.659757 -0.010623 -0.313056
v -0.662405 0.007484 -0.305407
v -0.653835 -0.002530 -0.330166
v -0.656482 0.015577 -0.322518
v -0.641015 -0.010623 -0.306569
v -0.643662 0.007484 -0.298921
v -0.635093 -0.002530 -0.323679
v -0.637740 0.015577 -0.316031
v -1.471254 0.016438 0.300403
v -1.468457 0.035196 0.294600
v -1.479397 0.022879 0.317301
v -1.476600 0.041637 0.311499
v -1.489120 0.016438 0.291793
v -1.486324 0.035196 0.285990
v -1.497264 0.022879 0.308691
v -1.494467 0.041637 0.302889
v -0.900392 -0.007556 -0.086011
v -0.900350 0.012277 -0.086060
v -0.887586 -0.007620 -0.101156
v -0.887544 0.012213 -0.101205
v -0.885247 -0.007556 -0.073205
v -0.885205 0.012277 -0.073254
v -0.872442 -0.007620 -0.088350
v -0.872400 0.012213 -0.088399
v 0.096213 0.162414 -0.912836
v 0.094222 0.181899 -0.909717
v 0.085729 0.158715 -0.896412
v 0.083738 0.178199 -0.893294
v 0.079496 0.162414 -0.923508
v 0.077505 0.181899 -0.920389
v 0.069011 0.158715 -0.907084
v 0.067021 0.178199 -0.903965
v 1.694809 0.083457 -0.765882
v 1.692866 0.103024 -0.763289
v 1.683078 0.080217 -0.750223
v 1.681135 0.099784 -0.747630
v 1.678936 0.083457 -0.777774
v 1.676993 0.103024 -0.775180
v 1.667205 0.080217 -0.762114
v 1.665262 0.099784 -0.759521
v -1.515796 0.042022 0.393454
v -1.516039 0.061486 0.389653
v -1.514554 0.045830 0.412878
v -1.514797 0.065294 0.409078
v -1.535589 0.042022 0.394719
v -1.535832 0.061486 0.390919
v -1.534347 0.045830 0.414144
v -1.534590 0.065294 0.410343
v 1.190723 0.097658 -0.464025
v 1.188720 0.117367 -0.463083
v 1.172888 0.095445 -0.455637
v 1.170885 0.115155 -0.454695
v 1.182282 0.097658 -0.481972
v 1.180280 0.117367 -0.481030
v 1.164447 0.095445 -0.473584
v 1.162445 0.115155 -0.472643
v -0.062590 0.106816 -0.742152
v -0.062454 0.126647 -0.742432
v -0.053897 0.106504 -0.759976
v -0.053760 0.126335 -0.760256
v -0.044765 0.106816 -0.733457
v -0.044628 0.126647 -0.733738
v -0.036071 0.106504 -0.751281
v -0.035934 0.126335 -0.751561
v 0.057236 0.172061 0.019638
v 0.054496 0.191673 0.020733
v 0.039023 0.169110 0.026913
v 0.036283 0.188722 0.028007
v 0.049880 0.172061 0.001220
v 0.047140 0.191673 0.002314
v 0.031666 0.169110 0.008494
v 0.028926 0.188722 0.009589
v 1.807733 0.121380 -0.954502
v 1.802869 0.139887 -0.959716
v 1.820358 0.128510 -0.940970
v 1.815494 0.147017 -0.946184
v 1.793231 0.121380 -0.940973
v 1.788367 0.139887 -0.946186
v 1.805856 0.128510 -0.927441
v 1.800992 0.147017 -0.932654
v 1.801588 0.149623 -1.123829
v 1.799562 0.158245 -1.141576
v 1.802565 0.167485 -1.115264
v 1.800540 0.176106 -1.133010
v 1.781883 0.149623 -1.121581
v 1.779857 0.158245 -1.139327
v 1.782860 0.167485 -1.113015
v 1.780835 0.176106 -1.130761
v 0.264975 0.172928 -0.081835
v 0.273267 0.184872 -0.068347
v 0.271230 0.157095 -0.071661
v 0.279523 0.169039 -0.058173
v 0.248079 0.172928 -0.071448
v 0.256372 0.184872 -0.057960
v 0.254335 0.157095 -0.061273
v 0.262627 0.169039 -0.047785
v 0.536708 0.128742 -0.220041
v 0.542183 0.147343 -0.224207
v 0.521905 0.135622 -0.208777
v 0.527380 0.154224 -0.212943
v 0.524698 0.128742 -0.235824
v 0.530174 0.147343 -0.239991
v 0.509895 0.135622 -0.224560
v 0.515370 0.154224 -0.228727
v -0.788786 0.003686 -0.201314
v -0.790237 0.023338 -0.199067
v -0.799445 0.001011 -0.184803
v -0.800896 0.020663 -0.182556
v -0.805449 0.003686 -0.212070
v -0.806900 0.023338 -0.209823
v -0.816107 0.001011 -0.195560
v -0.817558 0.020663 -0.193313
v -1.113496 0.046069 0.448097
v -1.116627 0.065601 0.449537
v -1.095752 0.049515 0.439936
v -1.098882 0.069046 0.441376
v -1.105208 0.046069 0.466116
v -1.108339 0.065601 0.467556
v -1.087464 0.049515 0.457954
v -1.090594 0.069046 0.459394
v -0.731288 0.071823 0.347000
v -0.733045 0.090772 0.341415
v -0.736974 0.065969 0.328923
v -0.738731 0.084918 0.323339
v -0.712369 0.071823 0.341049
v -0.714126 0.090772 0.335464
v -0.718055 0.065969 0.322972
v -0.719812 0.084918 0.317388
v 1.796429 0.073588 -0.905630
v 1.795187 0.093353 -0.906701
v 1.811398 0.075229 -0.892723
v 1.810155 0.094994 -0.893794
v 1.783478 0.073588 -0.890609
v 1.782235 0.093353 -0.891681
v 1.798447 0.075229 -0.877702
v 1.797204 0.094994 -0.878774
v 1.809408 0.133005 -0.974105
v 1.813072 0.150339 -0.983018
v 1.815999 0.123368 -0.990137
v 1.819663 0.140702 -0.999050
v 1.827751 0.133005 -0.966564
v 1.831416 0.150339 -0.975477
v 1.834342 0.123368 -0.982596
v 1.838006 0.140702 -0.991510
v -0.797870 -0.026538 -0.183085
v -0.795476 -0.006997 -0.185488
v -0.811658 -0.023146 -0.169238
v -0.809265 -0.003605 -0.171641
v -0.811924 -0.026538 -0.197079
v -0.809531 -0.006997 -0.199483
v -0.825712 -0.023146 -0.183232
v -0.823318 -0.003605 -0.185636
v -0.868479 0.095867 0.381477
v -0.866231 0.114808 0.386912
v -0.875719 0.101748 0.363974
v -0.873471 0.120689 0.369409
v -0.850152 0.095867 0.373897
v -0.847904 0.114808 0.379331
v -0.857392 0.101748 0.356394
v -0.855144 0.120689 0.361828
v 1.783900 0.155372 -1.153227
v 1.782137 0.163404 -1.171275
v 1.784680 0.173506 -1.145233
v 1.782917 0.181538 -1.163281
v 1.764160 0.155372 -1.151299
v 1.762398 0.163404 -1.169347
v 1.764941 0.173506 -1.143305
v 1.763178 0.181538 -1.161353
v 1.725455 0.095035 -0.790951
v 1.726471 0.114002 -0.785243
v 1.722131 0.100832 -0.809624
v 1.723147 0.119799 -0.803917
v 1.744981 0.095035 -0.794426
v 1.745997 0.114002 -0.788719
v 1.741657 0.100832 -0.813100
v 1.742673 0.119799 -0.807392
v -0.090521 0.135175 0.094533
v -0.091768 0.154938 0.095643
v -0.075756 0.136844 0.081396
v -0.077004 0.156607 0.082506
v -0.077337 0.135175 0.109350
v -0.078584 0.154938 0.110460
v -0.062573 0.136844 0.096213
v -0.063820 0.156607 0.097323
v 1.680827 0.081034 -0.726981
v 1.680655 0.100865 -0.726739
v 1.692363 0.081331 -0.743111
v 1.692190 0.101161 -0.742869
v 1.696960 0.081034 -0.715444
v 1.696787 0.100865 -0.715202
v 1.708495 0.081331 -0.731574
v 1.708323 0.101161 -0.731333
v -0.049098 0.094421 -0.776682
v -0.053266 0.113005 -0.771146
v -0.037920 0.101351 -0.791527
v -0.042088 0.119934 -0.785991
v -0.033254 0.094421 -0.764752
v -0.037422 0.113005 -0.759216
v -0.022076 0.101351 -0.779597
v -0.026244 0.119934 -0.774061
v -0.395463 0.020604 -0.488942
v -0.399820 0.039538 -0.484962
v -0.381483 0.026506 -0.501712
v -0.385840 0.045441 -0.497732
v -0.382087 0.020604 -0.474299
v -0.386444 0.039538 -0.470318
v -0.368107 0.026506 -0.487069
v -0.372464 0.045441 -0.483088
v 0.390024 0.157030 -0.157127
v 0.389549 0.176853 -0.156695
v 0.375360 0.156389 -0.143789
v 0.374885 0.176212 -0.143357
v 0.376678 0.157030 -0.171799
v 0.376204 0.176853 -0.171367
v 0.362014 0.156389 -0.158460
v 0.361540 0.176212 -0.158029
v 0.183053 0.133456 -0.048039
v 0.184659 0.153202 -0.048968
v 0.165957 0.135311 -0.038159
v 0.167563 0.155057 -0.039087
v 0.173129 0.133456 -0.065211
v 0.174736 0.153202 -0.066139
v 0.156033 0.135311 -0.055331
v 0.157639 0.155057 -0.056259
v 1.810557 0.126329 -0.940636
v 1.804301 0.142733 -0.931409
v 1.801351 0.115181 -0.927059
v 1.795094 0.131585 -0.917832
v 1.794142 0.126329 -0.951767
v 1.787886 0.142733 -0.942540
v 1.784936 0.115181 -0.938190
v 1.778680 0.131585 -0.928963
v -1.319302 0.025633 0.477236
v -1.321176 0.045370 0.477767
v -1.300312 0.027581 0.471856
v -1.302186 0.047318 0.472387
v -1.313896 0.025633 0.496318
v -1.315770 0.045370 0.496849
v -1.294906 0.027581 0.490939
v -1.296780 0.047318 0.491470
v -0.169132 0.065130 -0.691175
v -0.174165 0.084224 -0.689323
v -0.151212 0.070492 -0.697769
v -0.156245 0.089587 -0.695917
v -0.162283 0.065130 -0.672562
v -0.167316 0.084224 -0.670710
v -0.144363 0.070492 -0.679155
v -0.149396 0.089587 -0.677304
v 1.173328 0.064580 -0.456680
v 1.177230 0.083854 -0.459259
v 1.157247 0.069257 -0.446054
v 1.161149 0.088531 -0.448633
v 1.162393 0.064580 -0.473227
v 1.166295 0.083854 -0.475806
v 1.146313 0.069257 -0.462601
v 1.150215 0.088531 -0.465180
v 1.656421 0.085874 -0.713716
v 1.659567 0.105203 -0.710577
v 1.670103 0.081429 -0.700063
v 1.673249 0.100758 -0.696924
v 1.642412 0.085874 -0.699677
v 1.645558 0.105203 -0.696538
v 1.656094 0.081429 -0.686024
v 1.659240 0.100758 -0.682885
v 1.805912 0.136535 -1.006884
v 1.806159 0.156205 -1.004362
v 1.803991 0.139069 -1.026461
v 1.804239 0.158739 -1.023939
v 1.825650 0.136535 -1.008821
v 1.825898 0.156205 -1.006299
v 1.823729 0.139069 -1.028397
v 1.823977 0.158739 -1.025875
v 0.820101 0.097186 -0.336138
v 0.823198 0.114374 -0.326739
v 0.814723 0.107082 -0.352463
v 0.817819 0.124270 -0.343064
v 0.838938 0.097186 -0.342345
v 0.842035 0.114374 -0.332946
v 0.833560 0.107082 -0.358669
v 0.836656 0.124270 -0.349271
v -1.420782 0.021475 0.485265
v -1.419016 0.041216 0.484547
v -1.402496 0.019568 0.477825
v -1.400730 0.039309 0.477106
v -1.413307 0.021475 0.503636
v -1.411541 0.041216 0.502917
v -1.395022 0.019568 0.496196
v -1.393255 0.039309 0.495477
v 1.801917 0.118593 -0.914705
v 1.814138 0.128197 -0.902385
v 1.808680 0.101241 -0.907887
v 1.820901 0.110844 -0.895567
v 1.787836 0.118593 -0.900738
v 1.800057 0.128197 -0.888418
v 1.794599 0.101241 -0.893920
v 1.806820 0.110844 -0.881600
v 0.998144 0.109363 -0.399369
v 0.999291 0.129146 -0.400177
v 0.981968 0.110765 -0.387980
v 0.983115 0.130548 -0.388787
v 0.986726 0.109363 -0.415586
v 0.987873 0.129146 -0.416393
v 0.970550 0.110765 -0.404197
v 0.971697 0.130548 -0.405004
v -0.218518 0.132446 0.153778
v -0.220473 0.152116 0.155388
v -0.203332 0.134978 0.141275
v -0.205287 0.154649 0.142884
v -0.205911 0.132446 0.169089
v -0.207866 0.152116 0.170699
v -0.190725 0.134978 0.156585
v -0.192680 0.154649 0.158195
v -0.777285 0.010065 -0.188614
v -0.778171 0.029836 -0.187323
v -0.766101 0.011630 -0.204918
v -0.766986 0.031401 -0.203627
v -0.760931 0.010065 -0.177395
v -0.761817 0.029836 -0.176104
v -0.749746 0.011630 -0.193698
v -0.750632 0.031401 -0.192407
v -1.199111 -0.004161 0.104442
v -1.200111 0.015590 0.105939
v -1.210087 -0.005962 0.120863
v -1.211088 0.013790 0.122359
v -1.215600 -0.004161 0.093421
v -1.216600 0.015590 0.094917
v -1.226576 -0.005962 0.109841
v -1.227576 0.013790 0.111338
v 1.492100 0.078298 -0.598293
v 1.490207 0.098011 -0.597216
v 1.474966 0.076120 -0.588544
v 1.473073 0.095833 -0.587467
v 1.482291 0.078298 -0.615531
v 1.480398 0.098011 -0.614454
v 1.465157 0.076120 -0.605781
v 1.463264 0.095833 -0.604704
v -0.918507 -0.028780 -0.097071
v -0.915768 -0.009376 -0.100130
v -0.931449 -0.024674 -0.082615
v -0.928711 -0.005270 -0.085674
v -0.933283 -0.028780 -0.110300
v -0.930544 -0.009376 -0.113359
v -0.946226 -0.024674 -0.095844
v -0.943487 -0.005270 -0.098903
v -0.211245 0.150982 0.146220
v -0.212219 0.170772 0.147089
v -0.196490 0.152287 0.133032
v -0.197463 0.172077 0.133902
v -0.198029 0.150982 0.161008
v -0.199003 0.170772 0.161878
v -0.183273 0.152287 0.147820
v -0.184247 0.172077 0.148690
v -1.123538 0.072688 0.428854
v -1.128279 0.091378 0.433498
v -1.110185 0.079325 0.415776
v -1.114927 0.098015 0.420420
v -1.109660 0.072688 0.443023
v -1.114401 0.091378 0.447667
v -1.096308 0.079325 0.429945
v -1.101049 0.098015 0.434589
v 1.608996 0.083056 -0.672714
v 1.611809 0.102426 -0.669512
v 1.621781 0.078794 -0.658163
v 1.624594 0.098164 -0.654961
v 1.594097 0.083056 -0.659623
v 1.596910 0.102426 -0.656421
v 1.606882 0.078794 -0.645072
v 1.609695 0.098164 -0.641870
v 1.794697 0.140354 -1.121163
v 1.813462 0.143862 -1.115787
v 1.798070 0.120834 -1.120197
v 1.816835 0.124342 -1.114821
v 1.789234 0.140354 -1.102097
v 1.808000 0.143862 -1.096721
v 1.792607 0.120834 -1.101131
v 1.811373 0.124342 -1.095755
v 1.771827 0.136131 -1.179376
v 1.782727 0.152564 -1.177249
v 1.787955 0.125026 -1.176228
v 1.798855 0.141458 -1.174101
v 1.768028 0.136131 -1.159911
v 1.778928 0.152564 -1.157783
v 1.784156 0.125026 -1.156763
v 1.795055 0.141458 -1.154635
v -1.482482 0.028163 0.312339
v -1.491637 0.042539 0.302196
v -1.472850 0.041826 0.323010
v -1.482005 0.056202 0.312868
v -1.497205 0.028163 0.325628
v -1.506360 0.042539 0.315485
v -1.487573 0.041826 0.336299
v -1.496728 0.056202 0.326157
v 1.812312 0.142149 -1.190783
v 1.811488 0.161529 -1.186649
v 1.808523 0.137934 -1.171777
v 1.807699 0.157314 -1.167643
v 1.792861 0.142149 -1.194660
v 1.792037 0.161529 -1.190527
v 1.789073 0.137934 -1.175654
v 1.788249 0.157314 -1.171521
v -1.054512 0.005423 0.019797
v -1.053894 0.025223 0.020769
v -1.065137 0.006576 0.003089
v -1.064519 0.026375 0.004062
v -1.037776 0.005423 0.009154
v -1.037158 0.025223 0.010127
v -1.048401 0.006576 -0.007553
v -1.047783 0.026375 -0.006581
v 0.413462 0.158428 -0.163888
v 0.412664 0.178239 -0.163409
v 0.396478 0.157498 -0.153688
v 0.395681 0.177309 -0.153209
v 0.403250 0.158428 -0.180890
v 0.402453 0.178239 -0.180411
v 0.386267 0.157498 -0.170690
v 0.385469 0.177309 -0.170211
v -0.281869 0.128237 0.152036
v -0.280908 0.148029 0.151206
v -0.296852 0.129507 0.164969
v -0.295890 0.149300 0.164139
v -0.294829 0.128237 0.137023
v -0.293868 0.148029 0.136193
v -0.309811 0.129507 0.149956
v -0.308850 0.149300 0.149126
v 0.498995 0.121909 -0.197748
v 0.500231 0.141688 -0.198552
v 0.515574 0.120434 -0.208532
v 0.516810 0.140212 -0.209337
v 0.509809 0.121909 -0.181123
v 0.511046 0.141688 -0.181927
v 0.526388 0.120434 -0.191908
v 0.527625 0.140212 -0.192712
v -1.056882 0.077455 0.419527
v -1.059354 0.097093 0.420792
v -1.074363 0.074679 0.428475
v -1.076834 0.094316 0.429740
v -1.065920 0.077455 0.401872
v -1.068391 0.097093 0.403137
v -1.083400 0.074679 0.410821
v -1.085872 0.094316 0.412086
v -1.502174 0.016853 0.490761
v -1.498934 0.036262 0.493239
v -1.517591 0.020932 0.478969
v -1.514351 0.040341 0.481447
v -1.490125 0.016853 0.475007
v -1.486885 0.036262 0.477485
v -1.505542 0.020932 0.463216
v -1.502302 0.040341 0.465694
v 0.976305 0.116231 -0.404042
v 0.963641 0.129458 -0.396424
v 0.987638 0.131010 -0.410861
v 0.974975 0.144237 -0.403242
v 0.986529 0.116231 -0.387047
v 0.973865 0.129458 -0.379429
v 0.997862 0.131010 -0.393866
v 0.985199 0.144237 -0.386248
v 1.808736 0.103156 -1.049661
v 1.807657 0.122427 -1.045099
v 1.813170 0.107843 -1.068415
v 1.812092 0.127115 -1.063853
v 1.828036 0.103156 -1.045097
v 1.826958 0.122427 -1.040536
v 1.832471 0.107843 -1.063851
v 1.831392 0.127115 -1.059290
v -1.343721 0.003373 0.244660
v -1.342231 0.023075 0.242931
v -1.330863 0.001091 0.229734
v -1.329373 0.020792 0.228005
v -1.328695 0.003373 0.257605
v -1.327205 0.023075 0.255876
v -1.315836 0.001091 0.242678
v -1.314346 0.020792 0.240949
v -0.186407 0.129764 0.100217
v -0.171950 0.142107 0.105874
v -0.174912 0.114239 0.104715
v -0.160456 0.126582 0.110372
v -0.193634 0.129764 0.118687
v -0.179177 0.142107 0.124344
v -0.182140 0.114239 0.123185
v -0.167683 0.126582 0.128842
v -0.122554 0.162826 0.096616
v -0.122000 0.182648 0.096289
v -0.105487 0.162183 0.086534
v -0.104933 0.182005 0.086207
v -0.112467 0.162826 0.113692
v -0.111913 0.182648 0.113365
v -0.095400 0.162183 0.103610
v -0.094846 0.182005 0.103283
v 1.371286 0.078465 -0.543750
v 1.370353 0.098264 -0.543042
v 1.355515 0.077294 -0.531781
v 1.354582 0.097093 -0.531073
v 1.359297 0.078465 -0.559548
v 1.358364 0.098264 -0.558841
v 1.343526 0.077294 -0.547580
v 1.342593 0.097093 -0.546872
v -0.483972 0.132348 0.250886
v -0.484011 0.152181 0.250906
v -0.466294 0.132392 0.241896
v -0.466332 0.152225 0.241915
v -0.474981 0.132348 0.268565
v -0.475020 0.152181 0.268584
v -0.457303 0.132392 0.259574
v -0.457342 0.152225 0.259593
v 1.804446 0.154967 -1.146967
v 1.809595 0.160281 -1.165369
v 1.803015 0.174075 -1.141851
v 1.808163 0.179389 -1.160252
v 1.785347 0.154967 -1.152311
v 1.790495 0.160281 -1.170713
v 1.783915 0.174075 -1.147194
v 1.789063 0.179389 -1.165596
v -1.497398 0.055243 0.479957
v -1.499934 0.074750 0.477428
v -1.511211 0.051661 0.466182
v -1.513747 0.071168 0.463653
v -1.483393 0.055243 0.465914
v -1.485929 0.074750 0.463385
v -1.497206 0.051661 0.452139
v -1.499742 0.071168 0.449610
v 1.645107 0.084999 -0.696988
v 1.648253 0.104328 -0.693849
v 1.631424 0.089443 -0.710642
v 1.634571 0.108772 -0.707502
v 1.659116 0.084999 -0.711028
v 1.662262 0.104328 -0.707888
v 1.645434 0.089443 -0.724681
v 1.648580 0.108772 -0.721541
v 0.736260 0.146402 -0.292025
v 0.738559 0.165328 -0.286562
v 0.743603 0.140474 -0.274581
v 0.745903 0.159401 -0.269118
v 0.717980 0.146402 -0.284330
v 0.720280 0.165328 -0.278867
v 0.725323 0.140474 -0.266886
v 0.727623 0.159401 -0.261423
v 0.191696 0.164046 -0.038460
v 0.194308 0.183573 -0.040745
v 0.206392 0.160576 -0.051319
v 0.209003 0.180104 -0.053604
v 0.204757 0.164046 -0.023535
v 0.207368 0.183573 -0.025819
v 0.219453 0.160576 -0.036394
v 0.222064 0.180104 -0.038679
v -1.307221 -0.009146 0.233892
v -1.317835 -0.001102 0.219195
v -1.302511 0.008983 0.240413
v -1.313125 0.017026 0.225716
v -1.323300 -0.009146 0.245504
v -1.333913 -0.001102 0.230807
v -1.318590 0.008983 0.252025
v -1.329204 0.017026 0.237328
v -0.968695 -0.000994 -0.040793
v -0.967685 0.018791 -0.041730
v -0.954190 -0.002372 -0.054248
v -0.953180 0.017413 -0.055185
v -0.955208 -0.000994 -0.026252
v -0.954198 0.018791 -0.027189
v -0.940702 -0.002372 -0.039708
v -0.939692 0.017413 -0.040645
v 1.798170 0.129583 -1.044158
v 1.797710 0.146384 -1.033630
v 1.798903 0.140121 -1.060943
v 1.798443 0.156923 -1.050415
v 1.817984 0.129583 -1.043293
v 1.817524 0.146384 -1.032764
v 1.818717 0.140121 -1.060078
v 1.818257 0.156923 -1.049550
v -0.555580 0.128388 0.285245
v -0.558988 0.147887 0.286486
v -0.573903 0.124762 0.291915
v -0.577310 0.144261 0.293155
v -0.562364 0.128388 0.266608
v -0.565772 0.147887 0.267849
v -0.580687 0.124762 0.273278
v -0.584094 0.144261 0.274518
v 1.709409 0.067230 -0.815966
v 1.707218 0.083519 -0.804866
v 1.712563 0.078544 -0.831947
v 1.710372 0.094833 -0.820846
v 1.728867 0.067230 -0.812127
v 1.726676 0.083519 -0.801026
v 1.732021 0.078544 -0.828107
v 1.729830 0.094833 -0.817006
v 0.029077 0.117820 -0.854645
v 0.024088 0.136727 -0.851332
v 0.044828 0.123809 -0.865104
v 0.039839 0.142716 -0.861791
v 0.040048 0.117820 -0.838123
v 0.035058 0.136727 -0.834810
v 0.055799 0.123809 -0.848581
v 0.050810 0.142716 -0.845269
v 0.784851 0.140401 -0.322343
v 0.787384 0.160055 -0.323152
v 0.803575 0.137742 -0.328319
v 0.806108 0.157396 -0.329128
v 0.790882 0.140401 -0.303449
v 0.793415 0.160055 -0.304258
v 0.809605 0.137742 -0.309425
v 0.812138 0.157396 -0.310234
v -0.136371 0.116519 -0.694247
v -0.141941 0.134832 -0.689056
v -0.149767 0.108904 -0.681761
v -0.155338 0.127217 -0.676569
v -0.149893 0.116519 -0.708756
v -0.155464 0.134832 -0.703564
v -0.163289 0.108904 -0.696270
v -0.168860 0.127217 -0.691078
v 0.996628 0.077864 -0.378501
v 1.000545 0.097260 -0.379850
v 0.978290 0.082008 -0.372183
v 0.982207 0.101403 -0.373533
v 0.990168 0.077864 -0.397252
v 0.994085 0.097260 -0.398602
v 0.971830 0.082008 -0.390935
v 0.975747 0.101403 -0.392285
v -0.732235 0.016917 -0.233600
v -0.736096 0.035882 -0.229266
v -0.744849 0.011113 -0.219438
v -0.748709 0.030078 -0.215104
v -0.747046 0.016917 -0.246791
v -0.750906 0.035882 -0.242457
v -0.759660 0.011113 -0.232629
v -0.763520 0.030078 -0.228295
v 1.800073 0.112778 -0.913004
v 1.788974 0.128938 -0.916005
v 1.815673 0.124276 -0.908786
v 1.804574 0.140436 -0.911787
v 1.794897 0.112778 -0.893859
v 1.783797 0.128938 -0.896860
v 1.810497 0.124276 -0.889641
v 1.799397 0.140436 -0.892642
v 0.268829 0.133815 -0.092241
v 0.271790 0.153325 -0.094224
v 0.252620 0.137378 -0.081382
v 0.255580 0.156888 -0.083366
v 0.257791 0.133815 -0.108719
v 0.260752 0.153325 -0.110702
v 0.241582 0.137378 -0.097860
v 0.244542 0.156888 -0.099843
v -0.879419 0.068669 0.391392
v -0.881455 0.088356 0.392663
v -0.862720 0.071068 0.380964
v -0.864756 0.090756 0.382235
v -0.868914 0.068669 0.408214
v -0.870950 0.088356 0.409485
v -0.852215 0.071068 0.397786
v -0.854250 0.090756 0.399057
v 1.010785 0.077760 -0.378032
v 1.012926 0.097468 -0.378646
v 0.991840 0.079987 -0.372605
v 0.993980 0.099695 -0.373218
v 1.005323 0.077760 -0.397099
v 1.007464 0.097468 -0.397712
v 0.986378 0.079987 -0.391671
v 0.988518 0.099695 -0.392285
v -0.754584 0.065846 0.336358
v -0.758698 0.085175 0.338030
v -0.736677 0.070287 0.329080
v -0.740791 0.089616 0.330752
v -0.747116 0.065846 0.354731
v -0.751230 0.085175 0.356404
v -0.729209 0.070287 0.347453
v -0.733323 0.089616 0.349125
v 1.827547 0.094845 -1.008459
v 1.826876 0.114478 -1.005728
v 1.822864 0.092034 -0.989393
v 1.822193 0.111666 -0.986662
v 1.808286 0.094845 -1.013190
v 1.807616 0.114478 -1.010459
v 1.803603 0.092034 -0.994124
v 1.802933 0.111666 -0.991393
v 1.822675 0.114949 -1.015948
v 1.821774 0.134761 -1.016020
v 1.842425 0.115852 -1.014379
v 1.841524 0.135665 -1.014451
v 1.821104 0.114949 -0.996178
v 1.820203 0.134761 -0.996249
v 1.840854 0.115852 -0.994609
v 1.839953 0.135665 -0.994680
v -0.635072 0.085004 0.293851
v -0.638021 0.104495 0.296034
v -0.650739 0.081335 0.305447
v -0.653688 0.100826 0.307629
v -0.646872 0.085004 0.277910
v -0.649821 0.104495 0.280092
v -0.662538 0.081335 0.289505
v -0.665487 0.100826 0.291688
v -0.819411 -0.024868 -0.153968
v -0.823527 -0.006073 -0.149158
v -0.807194 -0.018538 -0.168251
v -0.811309 0.000258 -0.163441
v -0.804340 -0.024868 -0.141076
v -0.808455 -0.006073 -0.136266
v -0.792122 -0.018538 -0.155359
v -0.796238 0.000258 -0.150549
v -1.044024 0.004577 0.010483
v -1.041206 0.023746 0.014720
v -1.054642 0.009665 -0.005477
v -1.051824 0.028835 -0.001240
v -1.027512 0.004577 -0.000502
v -1.024693 0.023746 0.003734
v -1.038130 0.009665 -0.016462
v -1.035311 0.028835 -0.012226
v -0.996828 0.005938 -0.028492
v -0.994345 0.025469 -0.030882
v -0.982755 0.002491 -0.042034
v -0.980271 0.022022 -0.044424
v -0.983077 0.005938 -0.014200
v -0.980593 0.025469 -0.016590
v -0.969003 0.002491 -0.027743
v -0.966519 0.022022 -0.030133
v -0.907114 -0.033685 -0.109052
v -0.908201 -0.013897 -0.108282
v -0.890964 -0.032354 -0.120486
v -0.892051 -0.012565 -0.119717
v -0.895654 -0.033685 -0.092865
v -0.896741 -0.013897 -0.092095
v -0.879504 -0.032354 -0.104299
v -0.880590 -0.012565 -0.103530
v 0.974555 0.081289 -0.379845
v 0.980285 0.100099 -0.382434
v 0.957414 0.087576 -0.372099
v 0.963143 0.106386 -0.374688
v 0.966388 0.081289 -0.397919
v 0.972118 0.100099 -0.400508
v 0.949247 0.087576 -0.390173
v 0.954976 0.106386 -0.392762
v -0.506930 0.031043 -0.387192
v -0.505899 0.050790 -0.388721
v -0.495885 0.029199 -0.403562
v -0.494854 0.048946 -0.405090
v -0.490490 0.031043 -0.376099
v -0.489458 0.050790 -0.377627
v -0.479445 0.029199 -0.392468
v -0.478413 0.048946 -0.393997
v 1.651470 0.054968 -0.694754
v 1.648347 0.073992 -0.690098
v 1.662068 0.060574 -0.710554
v 1.658944 0.079598 -0.705897
v 1.667941 0.054968 -0.683706
v 1.664818 0.073992 -0.679050
v 1.678539 0.060574 -0.699506
v 1.675415 0.079598 -0.694849
v -0.232619 0.117380 0.148355
v -0.236278 0.136706 0.150905
v -0.216763 0.121840 0.137307
v -0.220422 0.141165 0.139856
v -0.221280 0.117380 0.164628
v -0.224939 0.136706 0.167177
v -0.205425 0.121840 0.153579
v -0.209083 0.141165 0.156129
v -1.156852 0.006884 0.097417
v -1.149970 0.022264 0.107878
v -1.148399 -0.005638 0.110266
v -1.141517 0.009743 0.120727
v -1.173421 0.006884 0.108316
v -1.166540 0.022264 0.118778
v -1.164969 -0.005638 0.121166
v -1.158087 0.009743 0.131627
v -1.538376 0.046516 0.444988
v -1.538552 0.066285 0.446570
v -1.536202 0.048108 0.425339
v -1.536377 0.067877 0.426921
v -1.518664 0.046516 0.447170
v -1.518839 0.066285 0.448752
v -1.516490 0.048108 0.427521
v -1.516665 0.067877 0.429102
v -0.245191 0.118132 0.132712
v -0.247478 0.137671 0.135233
v -0.232065 0.121536 0.118239
v -0.234352 0.141075 0.120761
v -0.230500 0.118132 0.146036
v -0.232787 0.137671 0.148558
v -0.217374 0.121536 0.131563
v -0.219661 0.141075 0.134085
v -0.713342 -0.022688 -0.246762
v -0.718854 -0.004052 -0.242804
v -0.698204 -0.015902 -0.257631
v -0.703716 0.002734 -0.253674
v -0.701774 -0.022688 -0.230651
v -0.707286 -0.004052 -0.226694
v -0.686636 -0.015902 -0.241521
v -0.692148 0.002734 -0.237563
v 1.270785 0.071986 -0.475336
v 1.266585 0.091015 -0.471643
v 1.285075 0.077580 -0.487901
v 1.280874 0.096608 -0.484207
v 1.283882 0.071986 -0.460442
v 1.279681 0.091015 -0.456748
v 1.298171 0.077580 -0.473006
v 1.293971 0.096608 -0.469313
v -0.488480 0.095055 0.252997
v -0.493428 0.114042 0.255888
v -0.472086 0.100785 0.243419
v -0.477033 0.119772 0.246310
v -0.478475 0.095055 0.270122
v -0.483423 0.114042 0.273013
v -0.462081 0.100785 0.260544
v -0.467029 0.119772 0.263435
v -0.157034 0.087747 -0.665578
v -0.158500 0.107356 -0.662985
v -0.147383 0.090725 -0.682646
v -0.148849 0.110334 -0.680054
v -0.139770 0.087747 -0.655815
v -0.141236 0.107356 -0.653223
v -0.130118 0.090725 -0.672884
v -0.131584 0.110334 -0.670291
v -1.320909 0.017685 0.210296
v -1.320604 0.037510 0.210794
v -1.310561 0.017102 0.227206
v -1.310256 0.036926 0.227703
v -1.337826 0.017685 0.220648
v -1.337521 0.037510 0.221146
v -1.327478 0.017102 0.237558
v -1.327173 0.036926 0.238056
v 1.772019 0.133383 -1.159132
v 1.782919 0.149815 -1.157004
v 1.755891 0.144488 -1.162280
v 1.766791 0.160920 -1.160152
v 1.775819 0.133383 -1.178598
v 1.786718 0.149815 -1.176470
v 1.759691 0.144488 -1.181745
v 1.770590 0.160920 -1.179618
v -0.652835 0.086005 0.320337
v -0.652875 0.105838 0.320372
v -0.638012 0.086058 0.307159
v -0.638052 0.105891 0.307195
v -0.639657 0.086005 0.335159
v -0.639697 0.105838 0.335195
v -0.624835 0.086058 0.321982
v -0.624875 0.105891 0.322017
v -0.169954 0.070046 -0.662885
v -0.173446 0.088769 -0.657351
v -0.159962 0.076590 -0.678718
v -0.163454 0.095313 -0.673184
v -0.153181 0.070046 -0.652300
v -0.156673 0.088769 -0.646766
v -0.143189 0.076590 -0.668134
v -0.146681 0.095313 -0.662600
v -0.300730 0.066852 -0.550800
v -0.299048 0.086466 -0.553209
v -0.289500 0.063914 -0.566881
v -0.287818 0.083528 -0.569290
v -0.284469 0.066852 -0.539445
v -0.282787 0.086466 -0.541854
v -0.273239 0.063914 -0.555527
v -0.271557 0.083528 -0.557936
v 1.796080 0.130885 -1.145606
v 1.797269 0.150646 -1.146818
v 1.782244 0.132584 -1.131498
v 1.783433 0.152344 -1.132710
v 1.781920 0.130885 -1.159493
v 1.783109 0.150646 -1.160705
v 1.768084 0.132584 -1.145385
v 1.769273 0.152344 -1.146597
v -1.373141 0.060135 0.477119
v -1.369313 0.079553 0.478390
v -1.354712 0.056101 0.483239
v -1.350884 0.075519 0.484511
v -1.379392 0.060135 0.495941
v -1.375564 0.079553 0.497212
v -1.360963 0.056101 0.502061
v -1.357135 0.075519 0.503333
v 1.822492 0.148603 -1.194993
v 1.821706 0.168095 -1.191414
v 1.818308 0.144939 -1.175955
v 1.817522 0.164430 -1.172376
v 1.803121 0.148603 -1.199250
v 1.802335 0.168095 -1.195671
v 1.798937 0.144939 -1.180213
v 1.798151 0.164430 -1.176633
v -0.521649 0.116353 0.247482
v -0.502326 0.120783 0.246907
v -0.526078 0.135685 0.247614
v -0.506754 0.140115 0.247039
v -0.522240 0.116353 0.227658
v -0.502916 0.120783 0.227083
v -0.526668 0.135685 0.227790
v -0.507344 0.140115 0.227215
v -0.666600 0.082276 0.321712
v -0.669542 0.101809 0.323485
v -0.649869 0.085710 0.311631
v -0.652811 0.105244 0.313404
v -0.656365 0.082276 0.338700
v -0.659306 0.101809 0.340473
v -0.639634 0.085710 0.328619
v -0.642575 0.105244 0.330391
v 1.800928 0.151153 -1.073461
v 1.794583 0.164759 -1.086421
v 1.794945 0.136723 -1.085682
v 1.788599 0.150330 -1.098641
v 1.818741 0.151153 -1.082183
v 1.812395 0.164759 -1.095143
v 1.812757 0.136723 -1.094404
v 1.806411 0.150330 -1.107363
v -0.321249 0.035140 -0.568544
v -0.322879 0.054387 -0.564043
v -0.314694 0.039928 -0.586640
v -0.316325 0.059174 -0.582139
v -0.302601 0.035140 -0.561790
v -0.304232 0.054387 -0.557289
v -0.296047 0.039928 -0.579886
v -0.297677 0.059174 -0.575384
v -1.399479 0.030017 0.476552
v -1.401638 0.049720 0.475864
v -1.418254 0.027751 0.470578
v -1.420414 0.047454 0.469891
v -1.393465 0.030017 0.457652
v -1.395625 0.049720 0.456965
v -1.412241 0.027751 0.451678
v -1.414401 0.047454 0.450991
v 0.011882 0.117716 -0.831095
v 0.009513 0.137226 -0.828431
v -0.001084 0.114151 -0.816516
v -0.003453 0.133661 -0.813852
v -0.002939 0.117716 -0.844274
v -0.005308 0.137226 -0.841611
v -0.015904 0.114151 -0.829695
v -0.018273 0.133661 -0.827031
v 0.876580 0.123698 -0.353210
v 0.877488 0.143500 -0.353835
v 0.860272 0.124799 -0.341977
v 0.861179 0.144602 -0.342602
v 0.865331 0.123698 -0.369544
v 0.866238 0.143500 -0.370169
v 0.849022 0.124799 -0.358312
v 0.849929 0.144602 -0.358936
v 1.264912 0.094916 -0.503336
v 1.266279 0.114702 -0.503345
v 1.284697 0.093549 -0.503466
v 1.286064 0.113335 -0.503475
v 1.265042 0.094916 -0.483503
v 1.266409 0.114702 -0.483513
v 1.284828 0.093549 -0.483634
v 1.286194 0.113335 -0.483642
v 1.674261 0.077387 -0.747293
v 1.672724 0.097033 -0.745048
v 1.663161 0.074667 -0.731083
v 1.661624 0.094312 -0.728838
v 1.657896 0.077387 -0.758498
v 1.656359 0.097033 -0.756253
v 1.646797 0.074667 -0.742288
v 1.645260 0.094312 -0.740043
v -0.908903 0.091793 0.380254
v -0.909284 0.111582 0.378988
v -0.903209 0.093115 0.399207
v -0.903590 0.112904 0.397941
v -0.927898 0.091793 0.385961
v -0.928278 0.111582 0.384695
v -0.922204 0.093115 0.404913
v -0.922584 0.112904 0.403647
v -0.482820 0.006795 -0.438461
v -0.479599 0.025997 -0.434682
v -0.470365 0.001830 -0.423847
v -0.467144 0.021031 -0.420068
v -0.497915 0.006795 -0.425597
v -0.494694 0.025997 -0.421818
v -0.485460 0.001830 -0.410983
v -0.482239 0.021031 -0.407203
v -1.512881 0.053775 0.427037
v -1.522557 0.069513 0.434250
v -1.525499 0.041706 0.436443
v -1.535176 0.057444 0.443655
v -1.524734 0.053775 0.411135
v -1.534410 0.069513 0.418348
v -1.537352 0.041706 0.420541
v -1.547029 0.057444 0.427754
v 1.635058 0.084764 -0.689459
v 1.633123 0.104439 -0.687883
v 1.619801 0.082268 -0.677035
v 1.617866 0.101943 -0.675459
v 1.622534 0.084764 -0.704838
v 1.620599 0.104439 -0.703262
v 1.607277 0.082268 -0.692414
v 1.605342 0.101943 -0.690838
v -1.266924 -0.023191 0.179618
v -1.268452 -0.003495 0.181372
v -1.253984 -0.020865 0.164769
v -1.255512 -0.001168 0.166522
v -1.251971 -0.023191 0.192648
v -1.253499 -0.003495 0.194401
v -1.239031 -0.020865 0.177798
v -1.240559 -0.001168 0.179551
v 1.513512 0.044797 -0.599778
v 1.509508 0.063919 -0.596361
v 1.528057 0.050062 -0.612191
v 1.524053 0.069183 -0.608774
v 1.526386 0.044797 -0.584692
v 1.522382 0.063919 -0.581275
v 1.540932 0.050062 -0.597104
v 1.536927 0.069183 -0.593687
v 1.790921 0.135687 -1.100273
v 1.809827 0.141037 -1.097567
v 1.785625 0.154785 -1.101030
v 1.804530 0.160135 -1.098325
v 1.793731 0.135687 -1.119906
v 1.812636 0.141037 -1.117200
v 1.788435 0.154785 -1.120664
v 1.807340 0.160135 -1.117958
v 1.794086 0.146082 -1.093054
v 1.795604 0.163053 -1.082903
v 1.791574 0.156346 -1.109838
v 1.793093 0.173317 -1.099687
v 1.813700 0.146082 -1.095989
v 1.815219 0.163053 -1.085838
v 1.811189 0.156346 -1.112773
v 1.812708 0.173317 -1.102622
v 0.550256 0.120450 -0.229671
v 0.554984 0.136403 -0.218877
v 0.543855 0.132234 -0.244284
v 0.548583 0.148187 -0.233490
v 0.568423 0.120450 -0.237629
v 0.573151 0.136403 -0.226835
v 0.562022 0.132234 -0.252241
v 0.566750 0.148187 -0.241448
v -0.251273 0.047149 -0.608905
v -0.253708 0.066658 -0.606292
v -0.237977 0.050721 -0.623181
v -0.240412 0.070230 -0.620568
v -0.236760 0.047149 -0.595388
v -0.239195 0.066658 -0.592775
v -0.223464 0.050721 -0.609664
v -0.225898 0.070230 -0.607051
v -0.284167 0.082110 -0.588769
v -0.285281 0.101904 -0.588226
v -0.266374 0.083349 -0.597443
v -0.267489 0.103144 -0.596900
v -0.275477 0.082110 -0.570942
v -0.276591 0.101904 -0.570398
v -0.257684 0.083349 -0.579615
v -0.258798 0.103144 -0.579072
v 1.225134 0.097755 -0.486304
v 1.226657 0.117522 -0.486846
v 1.243757 0.096138 -0.492931
v 1.245280 0.115906 -0.493473
v 1.231783 0.097755 -0.467619
v 1.233306 0.117522 -0.468161
v 1.250406 0.096138 -0.474245
v 1.251929 0.115906 -0.474787
v 1.786462 0.150414 -1.139342
v 1.783404 0.169608 -1.135393
v 1.798212 0.155408 -1.154518
v 1.795155 0.174602 -1.150569
v 1.802144 0.150414 -1.127200
v 1.799087 0.169608 -1.123251
v 1.813895 0.155408 -1.142377
v 1.810837 0.174602 -1.138428
v 1.684361 0.053365 -0.731280
v 1.680554 0.071772 -0.724953
v 1.693852 0.060749 -0.747052
v 1.690045 0.079156 -0.740725
v 1.701355 0.053365 -0.721054
v 1.697548 0.071772 -0.714727
v 1.710845 0.060749 -0.736826
v 1.707038 0.079156 -0.730499
v 1.462731 0.045631 -0.571710
v 1.461745 0.065418 -0.570782
v 1.477148 0.046985 -0.585262
v 1.476161 0.066772 -0.584335
v 1.476315 0.045631 -0.557259
v 1.475329 0.065418 -0.556332
v 1.490732 0.046985 -0.570812
v 1.489746 0.066772 -0.569884
v -0.501831 0.011555 -0.393042
v -0.502998 0.031250 -0.391024
v -0.491967 0.013887 -0.410090
v -0.493135 0.033583 -0.408071
v -0.484663 0.011555 -0.383110
v -0.485831 0.031250 -0.381092
v -0.474800 0.013887 -0.400158
v -0.475968 0.033583 -0.398140
v 1.308068 0.080606 -0.517321
v 1.309641 0.100328 -0.518705
v 1.293265 0.082701 -0.504289
v 1.294838 0.102424 -0.505673
v 1.294963 0.080606 -0.532207
v 1.296536 0.100328 -0.533592
v 1.280160 0.082701 -0.519175
v 1.281733 0.102424 -0.520560
v 0.462481 0.165350 -0.178416
v 0.466757 0.184606 -0.180484
v 0.479816 0.160600 -0.186799
v 0.484093 0.179855 -0.188866
v 0.471115 0.165350 -0.160561
v 0.475391 0.184606 -0.162629
v 0.488450 0.160600 -0.168944
v 0.492727 0.179855 -0.171011
v 1.787991 0.160598 -1.132995
v 1.780772 0.178978 -1.134834
v 1.770179 0.153148 -1.137533
v 1.762960 0.171528 -1.139372
v 1.792887 0.160598 -1.152215
v 1.785667 0.178978 -1.154054
v 1.775075 0.153148 -1.156752
v 1.767856 0.171528 -1.158591
v -0.132734 0.105530 -0.691378
v -0.132908 0.125362 -0.691192
v -0.119195 0.105785 -0.705870
v -0.119370 0.125617 -0.705683
v -0.118242 0.105530 -0.677839
v -0.118416 0.125362 -0.677652
v -0.104703 0.105785 -0.692330
v -0.104877 0.125617 -0.692143
v 1.791431 0.128732 -1.167363
v 1.789834 0.148403 -1.169328
v 1.803838 0.131265 -1.152099
v 1.802241 0.150936 -1.154064
v 1.776041 0.128732 -1.154853
v 1.774444 0.148403 -1.156818
v 1.788448 0.131265 -1.139589
v 1.786851 0.150936 -1.141554
v 0.566121 0.157704 -0.221746
v 0.562311 0.177125 -0.220450
v 0.547735 0.153680 -0.215490
v 0.543925 0.173100 -0.214194
v 0.559733 0.157704 -0.240522
v 0.555923 0.177125 -0.239226
v 0.541347 0.153680 -0.234266
v 0.537537 0.173100 -0.232970
v 1.258767 0.098021 -0.482822
v 1.262378 0.114082 -0.471760
v 1.263750 0.086384 -0.467554
v 1.267360 0.102445 -0.456492
v 1.239912 0.098021 -0.476669
v 1.243523 0.114082 -0.465606
v 1.244895 0.086384 -0.461401
v 1.248506 0.102445 -0.450338
v 1.547423 0.082121 -0.636735
v 1.547288 0.101953 -0.636603
v 1.561657 0.082310 -0.650545
v 1.561521 0.102142 -0.650414
v 1.561234 0.082121 -0.622501
v 1.561098 0.101953 -0.622369
v 1.575468 0.082310 -0.636311
v 1.575332 0.102142 -0.636179
v 0.429809 0.141340 -0.174664
v 0.431569 0.161060 -0.175832
v 0.413376 0.143452 -0.163764
v 0.415136 0.163172 -0.164931
v 0.418847 0.141340 -0.191192
v 0.420607 0.161060 -0.192360
v 0.402413 0.143452 -0.180292
v 0.404173 0.163172 -0.181459
v 1.200496 0.100622 -0.456008
v 1.200136 0.120452 -0.455952
v 1.180901 0.100258 -0.452965
v 1.180541 0.120088 -0.452909
v 1.197452 0.100622 -0.475606
v 1.197092 0.120452 -0.475550
v 1.177857 0.100258 -0.472563
v 1.177498 0.120088 -0.472507
v -1.081860 0.001219 0.041734
v -1.081561 0.021047 0.041374
v -1.069183 0.000752 0.026488
v -1.068884 0.020580 0.026129
v -1.066610 0.001219 0.054414
v -1.066312 0.021047 0.054055
v -1.053933 0.000752 0.039169
v -1.053635 0.020580 0.038810
v -0.217171 0.060218 -0.645171
v -0.217344 0.080050 -0.644951
v -0.229404 0.059939 -0.629563
v -0.229577 0.079770 -0.629343
v -0.232781 0.060218 -0.657405
v -0.232954 0.080050 -0.657185
v -0.245014 0.059939 -0.641797
v -0.245187 0.079770 -0.641577
v -0.934282 0.059907 0.404091
v -0.939087 0.078990 0.406556
v -0.917302 0.065307 0.395381
v -0.922107 0.084390 0.397846
v -0.925230 0.059907 0.421738
v -0.930035 0.078990 0.424203
v -0.908250 0.065307 0.413028
v -0.913055 0.084390 0.415493
v -0.038348 0.140317 0.072261
v -0.039915 0.160029 0.073796
v -0.024272 0.142511 0.058463
v -0.025838 0.162222 0.059998
v -0.024465 0.140317 0.086424
v -0.026031 0.160029 0.087960
v -0.010388 0.142511 0.072626
v -0.011955 0.162222 0.074161
v 1.807265 0.085018 -0.951655
v 1.806680 0.104587 -0.948481
v 1.803714 0.081791 -0.932411
v 1.803129 0.101360 -0.929237
v 1.787761 0.085018 -0.955254
v 1.787176 0.104587 -0.952080
v 1.784210 0.081791 -0.936010
v 1.783625 0.101360 -0.932836
v 0.131023 0.143892 -0.919397
v 0.129472 0.163542 -0.921594
v 0.142351 0.146582 -0.903341
v 0.140801 0.166232 -0.905538
v 0.114817 0.143892 -0.907963
v 0.113267 0.163542 -0.910160
v 0.126146 0.146582 -0.891907
v 0.124595 0.166232 -0.894104
v 1.438131 0.084266 -0.560419
v 1.437318 0.104077 -0.559962
v 1.420862 0.083334 -0.550710
v 1.420049 0.103145 -0.550253
v 1.428411 0.084266 -0.577707
v 1.427599 0.104077 -0.577250
v 1.411142 0.083334 -0.567998
v 1.410330 0.103145 -0.567541
v -0.391658 0.050050 -0.481573
v -0.390784 0.069844 -0.482463
v -0.377781 0.048803 -0.495688
v -0.376907 0.068597 -0.496577
v -0.377516 0.050050 -0.467669
v -0.376642 0.069844 -0.468558
v -0.363639 0.048803 -0.481783
v -0.362765 0.068597 -0.482673
v -1.235673 0.025990 0.465777
v -1.232137 0.045080 0.469825
v -1.248233 0.031365 0.451400
v -1.244697 0.050456 0.455448
v -1.220737 0.025990 0.452729
v -1.217200 0.045080 0.456777
v -1.233297 0.031365 0.438352
v -1.229760 0.050456 0.442400
v -1.141815 -0.005217 0.062592
v -1.142085 0.014610 0.063009
v -1.152591 -0.005714 0.079235
v -1.152861 0.014113 0.079652
v -1.158463 -0.005217 0.051813
v -1.158733 0.014610 0.052230
v -1.169239 -0.005714 0.068456
v -1.169509 0.014113 0.068873
v -1.473417 0.020941 0.334073
v -1.473765 0.040757 0.334809
v -1.464948 0.021754 0.316158
v -1.465296 0.041570 0.316893
v -1.455486 0.020941 0.342549
v -1.455834 0.040757 0.343285
v -1.447018 0.021754 0.324633
v -1.447365 0.041570 0.325369
v 0.516689 0.140099 -0.215307
v 0.518202 0.159824 -0.216715
v 0.502252 0.142166 -0.201866
v 0.503765 0.161892 -0.203274
v 0.503175 0.140099 -0.229823
v 0.504688 0.159824 -0.231231
v 0.488738 0.142166 -0.216382
v 0.490251 0.161892 -0.217790
v -0.070663 0.096630 -0.741815
v -0.072400 0.116201 -0.739110
v -0.060086 0.099845 -0.758281
v -0.061823 0.119416 -0.755576
v -0.053976 0.096630 -0.731096
v -0.055713 0.116201 -0.728391
v -0.043399 0.099845 -0.747563
v -0.045136 0.119416 -0.744857
v -1.069660 0.003891 0.029460
v -1.069104 0.023701 0.028675
v -1.058207 0.002930 0.013296
v -1.057651 0.022740 0.012512
v -1.053477 0.003891 0.040926
v -1.052922 0.023701 0.040142
v -1.042024 0.002930 0.024763
v -1.041469 0.022740 0.023978
v 1.585431 0.083522 -0.647610
v 1.582953 0.103120 -0.645848
v 1.569457 0.080481 -0.636255
v 1.566979 0.100080 -0.634493
v 1.573941 0.083522 -0.663775
v 1.571463 0.103120 -0.662013
v 1.557967 0.080481 -0.652420
v 1.555488 0.100080 -0.650658
v 1.807478 0.130064 -1.139624
v 1.803014 0.147953 -1.146932
v 1.816803 0.138627 -1.124358
v 1.812340 0.156516 -1.131665
v 1.790553 0.130064 -1.129285
v 1.786089 0.147953 -1.136593
v 1.799878 0.138627 -1.114019
v 1.795414 0.156516 -1.121327
v 1.156280 0.103715 -0.459961
v 1.158108 0.123448 -0.460747
v 1.174409 0.101725 -0.467755
v 1.176237 0.121459 -0.468540
v 1.164113 0.103715 -0.441741
v 1.165941 0.123448 -0.442526
v 1.182242 0.101725 -0.449534
v 1.184070 0.121459 -0.450320
v 1.807137 0.152147 -1.092954
v 1.796058 0.165905 -1.083935
v 1.817807 0.166432 -1.101639
v 1.806729 0.180190 -1.092621
v 1.819658 0.152147 -1.077572
v 1.808579 0.165905 -1.068554
v 1.830328 0.166432 -1.086258
v 1.819249 0.180190 -1.077239
v -1.438915 -0.002057 0.265022
v -1.430032 0.004940 0.281315
v -1.442264 0.016500 0.258878
v -1.433381 0.023498 0.275172
v -1.421501 -0.002057 0.255528
v -1.412619 0.004940 0.271822
v -1.424851 0.016500 0.249385
v -1.415968 0.023498 0.265678
v 1.779316 0.149495 -1.194024
v 1.780107 0.166256 -1.183451
v 1.780567 0.138892 -1.177309
v 1.781359 0.155653 -1.166736
v 1.759538 0.149495 -1.192543
v 1.760329 0.166256 -1.181970
v 1.760789 0.138892 -1.175829
v 1.761581 0.155653 -1.165256
v 1.655457 0.083196 -0.716927
v 1.654022 0.102920 -0.715418
v 1.641867 0.081114 -0.702632
v 1.640432 0.100838 -0.701123
v 1.641082 0.083196 -0.730592
v 1.639648 0.102920 -0.729083
v 1.627493 0.081114 -0.716297
v 1.626058 0.100838 -0.714788
v -0.616335 0.027504 -0.317265
v -0.615102 0.047272 -0.318301
v -0.601198 0.025894 -0.329979
v -0.599965 0.045661 -0.331015
v -0.603578 0.027504 -0.302078
v -0.602345 0.047272 -0.303114
v -0.588442 0.025894 -0.314793
v -0.587209 0.045661 -0.315828
v -0.924895 0.092490 0.395953
v -0.925276 0.112279 0.394687
v -0.930589 0.091168 0.377001
v -0.930970 0.110957 0.375734
v -0.905901 0.092490 0.390246
v -0.906281 0.112279 0.388980
v -0.911595 0.091168 0.371294
v -0.911975 0.110957 0.370028
v -0.892107 -0.024675 -0.119609
v -0.889755 -0.005167 -0.122303
v -0.904936 -0.021099 -0.104914
v -0.902585 -0.001591 -0.107607
v -0.907047 -0.024675 -0.132653
v -0.904696 -0.005167 -0.135346
v -0.919877 -0.021099 -0.117957
v -0.917526 -0.001591 -0.120650
v -1.135402 0.006733 0.074913
v -1.135311 0.026566 0.074786
v -1.146976 0.006890 0.091018
v -1.146885 0.026722 0.090891
v -1.151508 0.006733 0.063339
v -1.151417 0.026566 0.063212
v -1.163082 0.006890 0.079444
v -1.162991 0.026722 0.079317
v -0.722330 0.017891 -0.238448
v -0.723480 0.037565 -0.236218
v -0.713312 0.020400 -0.255933
v -0.714462 0.040074 -0.253703
v -0.704704 0.017891 -0.229356
v -0.705854 0.037565 -0.227126
v -0.695685 0.020400 -0.246841
v -0.696836 0.040074 -0.244611
v 1.799489 0.154849 -1.093699
v 1.799639 0.174630 -1.095125
v 1.801555 0.153415 -1.113372
v 1.801704 0.173197 -1.114798
v 1.819214 0.154849 -1.091628
v 1.819363 0.174630 -1.093054
v 1.821280 0.153415 -1.111301
v 1.821429 0.173197 -1.112727
v 1.835786 0.117552 -1.070902
v 1.834153 0.132998 -1.083234
v 1.837814 0.129992 -1.055589
v 1.836181 0.145438 -1.067922
v 1.816124 0.117552 -1.068298
v 1.814491 0.132998 -1.080631
v 1.818153 0.129992 -1.052985
v 1.816519 0.145438 -1.065318
v 0.996628 0.077864 -0.378501
v 1.000545 0.097260 -0.379850
v 0.978290 0.082008 -0.372183
v 0.982207 0.101403 -0.373533
v 0.990168 0.077864 -0.397252
v 0.994085 0.097260 -0.398602
v 0.971830 0.082008 -0.390935
v 0.975747 0.101403 -0.392285
v 1.689485 0.050083 -0.749200
v 1.691612 0.069638 -0.751733
v 1.676909 0.053391 -0.734225
v 1.679036 0.072946 -0.736758
v 1.674297 0.050083 -0.761955
v 1.676424 0.069638 -0.764488
v 1.661721 0.053391 -0.746979
v 1.663849 0.072946 -0.749513
v 0.885952 0.121657 -0.363573
v 0.873918 0.130501 -0.376624
v 0.891948 0.139409 -0.357072
v 0.879913 0.148253 -0.370122
v 0.871372 0.121657 -0.350128
v 0.859338 0.130501 -0.363178
v 0.877368 0.139409 -0.343626
v 0.865333 0.148253 -0.356676
v 1.801216 0.083527 -0.921147
v 1.800607 0.102949 -0.917177
v 1.804160 0.087543 -0.940344
v 1.803552 0.106965 -0.936375
v 1.820819 0.083527 -0.918139
v 1.820211 0.102949 -0.914170
v 1.823764 0.087543 -0.937337
v 1.823155 0.106965 -0.933367
v -1.386555 0.031092 0.491092
v -1.386882 0.050922 0.491160
v -1.367142 0.031425 0.487045
v -1.367469 0.051256 0.487113
v -1.382507 0.031092 0.510508
v -1.382834 0.050922 0.510576
v -1.363095 0.031425 0.506460
v -1.363421 0.051256 0.506528
v -0.070075 0.152135 0.056586
v -0.073006 0.171566 0.059267
v -0.084415 0.148162 0.069698
v -0.087347 0.167593 0.072379
v -0.083458 0.152135 0.041949
v -0.086390 0.171566 0.044630
v -0.097798 0.148162 0.055061
v -0.100730 0.167593 0.057742
v -1.501779 -0.001049 0.353751
v -1.505642 0.018253 0.356170
v -1.485419 0.003509 0.343507
v -1.489282 0.022811 0.345926
v -1.491253 -0.001049 0.370561
v -1.495116 0.018253 0.372980
v -1.474894 0.003509 0.360316
v -1.478756 0.022811 0.362735
v -0.463051 0.137638 0.252417
v -0.466425 0.157166 0.253206
v -0.482065 0.134173 0.256865
v -0.485439 0.153701 0.257654
v -0.467568 0.137638 0.233105
v -0.470942 0.157166 0.233894
v -0.486583 0.134173 0.237553
v -0.489957 0.153701 0.238342
v 0.089786 0.134628 0.013638
v 0.083135 0.149797 0.002728
v 0.097682 0.147405 0.026590
v 0.091031 0.162574 0.015680
v 0.072851 0.134628 0.023961
v 0.066201 0.149797 0.013052
v 0.080747 0.147405 0.036913
v 0.074097 0.162574 0.026004
v -0.039241 0.168488 0.068320
v -0.040951 0.188233 0.069065
v -0.057344 0.166623 0.076206
v -0.059053 0.186368 0.076951
v -0.047162 0.168488 0.050138
v -0.048871 0.188233 0.050882
v -0.065264 0.166623 0.058023
v -0.066974 0.186368 0.058768
v 1.612923 0.065845 -0.691976
v 1.614120 0.085582 -0.693516
v 1.600814 0.067796 -0.676390
v 1.602011 0.087533 -0.677930
v 1.597261 0.065845 -0.704144
v 1.598458 0.085582 -0.705684
v 1.585152 0.067796 -0.688558
v 1.586349 0.087533 -0.690098
v 0.221257 0.131306 -0.057253
v 0.222321 0.151103 -0.057791
v 0.203591 0.132498 -0.048319
v 0.204655 0.152295 -0.048856
v 0.212306 0.131306 -0.074952
v 0.213370 0.151103 -0.075490
v 0.194640 0.132498 -0.066017
v 0.195703 0.152295 -0.066555
v 1.825351 0.098824 -1.048030
v 1.809342 0.110427 -1.046462
v 1.836898 0.114909 -1.049161
v 1.820890 0.126511 -1.047593
v 1.827284 0.098824 -1.028291
v 1.811275 0.110427 -1.026724
v 1.838831 0.114909 -1.029422
v 1.822823 0.126511 -1.027854
v 0.326415 0.164399 -0.124623
v 0.323365 0.183864 -0.122347
v 0.310814 0.160594 -0.112983
v 0.307764 0.180058 -0.110707
v 0.314554 0.164399 -0.140519
v 0.311505 0.183864 -0.138243
v 0.298954 0.160594 -0.128879
v 0.295904 0.180058 -0.126603
v 1.773482 0.134549 -1.172334
v 1.779208 0.152988 -1.167800
v 1.759026 0.141852 -1.183781
v 1.764751 0.160291 -1.179247
v 1.785794 0.134549 -1.187883
v 1.791519 0.152988 -1.183349
v 1.771337 0.141852 -1.199330
v 1.777063 0.160291 -1.194796
v 0.766548 0.140740 -0.300836
v 0.769576 0.160261 -0.302609
v 0.783395 0.137231 -0.310696
v 0.786423 0.156752 -0.312469
v 0.776566 0.140740 -0.283719
v 0.779594 0.160261 -0.285492
v 0.793413 0.137231 -0.293579
v 0.796441 0.156752 -0.295352
v -0.189883 0.122339 0.116062
v -0.184226 0.139728 0.123741
v -0.200198 0.131876 0.102062
v -0.194540 0.149266 0.109741
v -0.173916 0.122339 0.104298
v -0.168258 0.139728 0.111976
v -0.184231 0.131876 0.090298
v -0.178573 0.149266 0.097977
v 1.394366 0.052841 -0.532846
v 1.392918 0.072584 -0.531634
v 1.409504 0.054730 -0.545520
v 1.408056 0.074473 -0.544308
v 1.407097 0.052841 -0.517639
v 1.405650 0.072584 -0.516427
v 1.422236 0.054730 -0.530313
v 1.420788 0.074473 -0.529101
v -0.954716 0.047001 0.405131
v -0.956069 0.065847 0.399104
v -0.950587 0.053177 0.423519
v -0.951940 0.072024 0.417493
v -0.974067 0.047001 0.409475
v -0.975421 0.065847 0.403448
v -0.969939 0.053177 0.427864
v -0.971292 0.072024 0.421837
v 0.121959 0.151744 -0.927490
v 0.121145 0.171531 -0.926415
v 0.110015 0.150396 -0.911714
v 0.109202 0.170184 -0.910639
v 0.106146 0.151744 -0.939461
v 0.105333 0.171531 -0.938387
v 0.094202 0.150396 -0.923685
v 0.093389 0.170184 -0.922611
v -1.246084 -0.022253 0.147103
v -1.244474 -0.002561 0.145379
v -1.259531 -0.019894 0.161489
v -1.257920 -0.000201 0.159766
v -1.260574 -0.022253 0.133560
v -1.258964 -0.002561 0.131837
v -1.274020 -0.019894 0.147947
v -1.272410 -0.000201 0.146224
v 1.272635 0.094704 -0.492204
v 1.276103 0.114132 -0.494173
v 1.289528 0.090715 -0.501797
v 1.292997 0.110143 -0.503767
v 1.282428 0.094704 -0.474957
v 1.285897 0.114132 -0.476927
v 1.299322 0.090715 -0.484551
v 1.302791 0.110143 -0.486521
v -1.516462 0.027847 0.406852
v -1.515246 0.047586 0.405362
v -1.503982 0.025923 0.391558
v -1.502766 0.045663 0.390068
v -1.501095 0.027847 0.419391
v -1.499879 0.047586 0.417901
v -1.488616 0.025923 0.404096
v -1.487400 0.045663 0.402606
v 1.829072 0.148964 -1.050203
v 1.823164 0.166306 -1.042608
v 1.818424 0.139341 -1.036515
v 1.812516 0.156684 -1.028920
v 1.813418 0.148964 -1.062381
v 1.807510 0.166306 -1.054786
v 1.802770 0.139341 -1.048692
v 1.796862 0.156684 -1.041097
v 1.369810 0.057957 -0.560245
v 1.369121 0.077764 -0.559490
v 1.383165 0.058979 -0.574872
v 1.382476 0.078786 -0.574117
v 1.384456 0.057957 -0.546872
v 1.383768 0.077764 -0.546117
v 1.397811 0.058979 -0.561499
v 1.397123 0.078786 -0.560744
v -0.092093 0.165351 0.077500
v -0.092117 0.185176 0.078049
v -0.092968 0.164801 0.097306
v -0.092992 0.184627 0.097855
v -0.111907 0.165351 0.076625
v -0.111931 0.185176 0.077174
v -0.112782 0.164801 0.096431
v -0.112806 0.184627 0.096980
v 1.809183 0.127189 -0.963827
v 1.810273 0.146590 -0.967797
v 1.814320 0.123072 -0.982536
v 1.815410 0.142473 -0.986506
v 1.828309 0.127189 -0.958577
v 1.829399 0.146590 -0.962546
v 1.833445 0.123072 -0.977286
v 1.834535 0.142473 -0.981255
v 0.127891 0.177621 -0.894300
v 0.123208 0.191504 -0.880932
v 0.123302 0.163457 -0.881198
v 0.118618 0.177339 -0.867831
v 0.109174 0.177621 -0.900857
v 0.104490 0.191504 -0.887490
v 0.104584 0.163457 -0.887756
v 0.099900 0.177339 -0.874388
v 1.574859 0.050726 -0.659422
v 1.577048 0.070276 -0.661948
v 1.562057 0.054069 -0.644648
v 1.564246 0.073618 -0.647174
v 1.559871 0.050726 -0.672411
v 1.562060 0.070276 -0.674937
v 1.547068 0.054069 -0.657637
v 1.549257 0.073618 -0.660163
v -1.420674 -0.001381 0.256218
v -1.414232 0.011659 0.269702
v -1.415053 -0.016325 0.267984
v -1.408611 -0.003285 0.281468
v -1.438570 -0.001381 0.264768
v -1.432128 0.011659 0.278251
v -1.432948 -0.016325 0.276534
v -1.426507 -0.003285 0.290018
v -0.163184 0.098515 -0.664568
v -0.163583 0.118336 -0.663982
v -0.152022 0.099225 -0.680947
v -0.152422 0.119046 -0.680361
v -0.146794 0.098515 -0.653400
v -0.147194 0.118336 -0.652813
v -0.135633 0.099225 -0.669779
v -0.136032 0.119046 -0.669192
v 1.779459 0.092119 -0.905422
v 1.778955 0.111818 -0.903174
v 1.775148 0.089815 -0.886200
v 1.774644 0.109514 -0.883952
v 1.760107 0.092119 -0.909762
v 1.759603 0.111818 -0.907514
v 1.755796 0.089815 -0.890540
v 1.755292 0.109514 -0.888293
v -0.101620 0.166050 0.093215
v -0.105001 0.185536 0.094701
v -0.119459 0.162357 0.101057
v -0.122840 0.181843 0.102544
v -0.109603 0.166050 0.075059
v -0.112984 0.185536 0.076545
v -0.127441 0.162357 0.082901
v -0.130822 0.181843 0.084388
v -1.507766 0.008719 0.438893
v -1.509068 0.028369 0.436539
v -1.498259 0.011409 0.456090
v -1.499561 0.031059 0.453735
v -1.525123 0.008719 0.448489
v -1.526425 0.028369 0.446135
v -1.515616 0.011409 0.465686
v -1.516918 0.031059 0.463331
v 0.547571 0.119286 -0.214617
v 0.554053 0.137817 -0.217436
v 0.530577 0.126355 -0.207228
v 0.537059 0.144885 -0.210046
v 0.539661 0.119286 -0.232805
v 0.546144 0.137817 -0.235624
v 0.522668 0.126355 -0.225416
v 0.529150 0.144885 -0.228234
v -0.526821 0.128025 0.260549
v -0.531191 0.147288 0.262335
v -0.544652 0.123304 0.267838
v -0.549022 0.142567 0.269625
v -0.534327 0.128025 0.242191
v -0.538697 0.147288 0.243977
v -0.552157 0.123304 0.249480
v -0.556527 0.142567 0.251266
v -0.577438 0.016165 -0.311025
v -0.561669 0.021308 -0.321899
v -0.581672 0.035320 -0.308105
v -0.565903 0.040463 -0.318980
v -0.588697 0.016165 -0.327352
v -0.572929 0.021308 -0.338227
v -0.592931 0.035320 -0.324433
v -0.577163 0.040463 -0.335307
v 0.359672 0.164306 -0.136794
v 0.358102 0.184052 -0.135822
v 0.342883 0.162458 -0.126398
v 0.341313 0.182205 -0.125426
v 0.349231 0.164306 -0.153656
v 0.347660 0.184052 -0.152684
v 0.332442 0.162458 -0.143260
v 0.330872 0.182205 -0.142288
v 0.945106 0.086499 -0.372156
v 0.948612 0.105931 -0.374008
v 0.927922 0.090464 -0.363082
v 0.931428 0.109897 -0.364934
v 0.935845 0.086499 -0.389694
v 0.939352 0.105931 -0.391546
v 0.918661 0.090464 -0.380620
v 0.922168 0.109897 -0.382472
v -0.924038 0.074332 0.380790
v -0.922869 0.094016 0.382923
v -0.933497 0.076765 0.363528
v -0.932328 0.096448 0.365662
v -0.906645 0.074332 0.371259
v -0.905476 0.094016 0.373392
v -0.916104 0.076765 0.353998
v -0.914935 0.096448 0.356131
v -0.767195 0.013938 -0.189202
v -0.768112 0.033729 -0.188288
v -0.781207 0.012643 -0.175226
v -0.782125 0.032434 -0.174312
v -0.781201 0.013938 -0.203245
v -0.782118 0.033729 -0.202330
v -0.795213 0.012643 -0.189268
v -0.796130 0.032434 -0.188354
v 1.079984 0.075280 -0.411456
v 1.081391 0.095042 -0.412377
v 1.096516 0.073599 -0.422283
v 1.097922 0.093360 -0.423204
v 1.090850 0.075280 -0.394864
v 1.092257 0.095042 -0.395785
v 1.107382 0.073599 -0.405691
v 1.108789 0.093360 -0.406612
v -1.140084 0.074556 0.452657
v -1.142543 0.094220 0.453451
v -1.158797 0.071972 0.458698
v -1.161257 0.091635 0.459491
v -1.146176 0.074556 0.433783
v -1.148635 0.094220 0.434577
v -1.164889 0.071972 0.439823
v -1.167348 0.091635 0.440617
v 1.790198 0.129609 -1.154973
v 1.793614 0.146910 -1.164049
v 1.784104 0.139307 -1.138781
v 1.787520 0.156608 -1.147858
v 1.771636 0.129609 -1.161959
v 1.775052 0.146910 -1.171035
v 1.765542 0.139307 -1.145767
v 1.768958 0.156608 -1.154844
v -0.275879 0.040467 -0.563355
v -0.278753 0.055769 -0.575640
v -0.272394 0.053083 -0.548454
v -0.275267 0.068386 -0.560740
v -0.295191 0.040467 -0.558838
v -0.298064 0.055769 -0.571124
v -0.291706 0.053083 -0.543938
v -0.294579 0.068386 -0.556223
v 1.616282 0.042188 -0.688055
v 1.612889 0.061600 -0.685822
v 1.632499 0.046250 -0.698725
v 1.629106 0.065662 -0.696493
v 1.627184 0.042188 -0.671487
v 1.623790 0.061600 -0.669254
v 1.643401 0.046250 -0.682157
v 1.640007 0.065662 -0.679924
v 1.279650 0.052543 -0.489421
v 1.283786 0.071856 -0.491223
v 1.261944 0.057054 -0.481706
v 1.266080 0.076367 -0.483508
v 1.271727 0.052543 -0.507603
v 1.275863 0.071856 -0.509405
v 1.254022 0.057054 -0.499888
v 1.258158 0.076367 -0.501690
v 1.823510 0.157303 -1.080707
v 1.812431 0.171062 -1.071689
v 1.812840 0.143018 -1.072022
v 1.801761 0.156777 -1.063004
v 1.810989 0.157303 -1.096089
v 1.799911 0.171062 -1.087071
v 1.800319 0.143018 -1.087403
v 1.789240 0.156777 -1.078385
v 1.789162 0.155017 -1.124026
v 1.793427 0.174133 -1.127142
v 1.804597 0.149734 -1.135304
v 1.808862 0.168851 -1.138420
v 1.800863 0.155017 -1.108012
v 1.805128 0.174133 -1.111128
v 1.816298 0.149734 -1.119291
v 1.820563 0.168851 -1.122407
v 1.014937 0.087143 -0.405082
v 1.016957 0.106831 -0.406366
v 0.998324 0.089537 -0.394516
v 1.000344 0.109225 -0.395801
v 1.004293 0.087143 -0.421817
v 1.006313 0.106831 -0.423102
v 0.987680 0.089537 -0.411251
v 0.989700 0.109225 -0.412536
v 0.466693 0.130782 -0.168350
v 0.465056 0.150509 -0.167118
v 0.482455 0.132831 -0.180213
v 0.480818 0.152558 -0.178980
v 0.478619 0.130782 -0.152504
v 0.476982 0.150509 -0.151271
v 0.494381 0.132831 -0.164366
v 0.492744 0.152558 -0.163134
v -0.859440 0.010424 -0.124770
v -0.861595 0.030053 -0.122923
v -0.874346 0.007586 -0.111998
v -0.876501 0.027215 -0.110151
v -0.872345 0.010424 -0.139831
v -0.874500 0.030053 -0.137984
v -0.887250 0.007586 -0.127059
v -0.889406 0.027215 -0.125212
v 1.310703 0.056691 -0.530671
v 1.319985 0.074131 -0.532419
v 1.327841 0.047246 -0.533898
v 1.337123 0.064685 -0.535647
v 1.314373 0.056691 -0.511180
v 1.323656 0.074131 -0.512928
v 1.331512 0.047246 -0.514408
v 1.340794 0.064685 -0.516156
v 0.666070 0.114282 -0.268485
v 0.668849 0.133845 -0.270184
v 0.649378 0.117540 -0.258281
v 0.652157 0.137104 -0.259980
v 0.655725 0.114282 -0.285407
v 0.658505 0.133845 -0.287106
v 0.639033 0.117540 -0.275203
v 0.641813 0.137104 -0.276902
v -0.357254 0.024233 -0.520944
v -0.357405 0.044063 -0.521269
v -0.348872 0.024591 -0.502973
v -0.349024 0.044421 -0.503298
v -0.375228 0.024233 -0.512561
v -0.375380 0.044063 -0.512886
v -0.366847 0.024591 -0.494590
v -0.366998 0.044421 -0.494914
v -1.113465 0.037989 0.441263
v -1.116611 0.057524 0.442612
v -1.095513 0.041412 0.433559
v -1.098659 0.060948 0.434909
v -1.105644 0.037989 0.459489
v -1.108790 0.057524 0.460838
v -1.087692 0.041412 0.451785
v -1.090838 0.060948 0.453135
v -1.261713 0.024976 0.455654
v -1.263916 0.044680 0.456133
v -1.242457 0.027231 0.451470
v -1.244661 0.046935 0.451949
v -1.257501 0.024976 0.475035
v -1.259705 0.044680 0.475513
v -1.238246 0.027231 0.470851
v -1.240450 0.046935 0.471330
v 1.783348 0.157967 -1.116889
v 1.779807 0.166541 -1.134419
v 1.781651 0.140083 -1.125293
v 1.778110 0.148657 -1.142823
v 1.802789 0.157967 -1.120815
v 1.799248 0.166541 -1.138345
v 1.801091 0.140083 -1.129220
v 1.797550 0.148657 -1.146750
v -1.157996 -0.014980 0.107448
v -1.159897 0.004605 0.109935
v -1.146100 -0.011849 0.091890
v -1.148002 0.007735 0.094377
v -1.142240 -0.014980 0.119495
v -1.144142 0.004605 0.121982
v -1.130345 -0.011849 0.103937
v -1.132246 0.007735 0.106424
v -1.064257 0.048787 0.416138
v -1.053691 0.065411 0.413825
v -1.080496 0.059602 0.419694
v -1.069931 0.076227 0.417381
v -1.068499 0.048787 0.396764
v -1.057934 0.065411 0.394451
v -1.084738 0.059602 0.400320
v -1.074173 0.076227 0.398007
v 1.784882 0.073742 -0.889398
v 1.783639 0.093507 -0.890470
v 1.769913 0.072101 -0.902305
v 1.768671 0.091866 -0.903377
v 1.797834 0.073742 -0.904419
v 1.796591 0.093507 -0.905491
v 1.782865 0.072101 -0.917326
v 1.781622 0.091866 -0.918397
v 1.022624 0.118908 -0.399064
v 1.024200 0.138182 -0.394660
v 1.029120 0.114231 -0.380918
v 1.030697 0.133504 -0.376514
v 1.003951 0.118908 -0.392379
v 1.005528 0.138182 -0.387975
v 1.010447 0.114231 -0.374233
v 1.012024 0.133504 -0.369829
v -0.373143 0.024322 -0.508090
v -0.373295 0.044152 -0.508415
v -0.381525 0.023964 -0.526061
v -0.381677 0.043794 -0.526386
v -0.355169 0.024322 -0.516473
v -0.355320 0.044152 -0.516798
v -0.363551 0.023964 -0.534444
v -0.363702 0.043794 -0.534769
v -1.203355 0.030175 0.445894
v -1.202291 0.049423 0.450554
v -1.199071 0.025395 0.464660
v -1.198007 0.044643 0.469320
v -1.222691 0.030175 0.450308
v -1.221627 0.049423 0.454969
v -1.218407 0.025395 0.469074
v -1.217342 0.044643 0.473734
v -0.053815 0.103285 -0.752413
v -0.054276 0.123087 -0.751396
v -0.045657 0.104401 -0.770456
v -0.046116 0.124203 -0.769439
v -0.035744 0.103285 -0.744241
v -0.036204 0.123087 -0.743224
v -0.027585 0.104401 -0.762284
v -0.028045 0.124203 -0.761267
v -0.315859 0.136882 0.193641
v -0.316295 0.156708 0.193930
v -0.299337 0.137405 0.182682
v -0.299773 0.157231 0.182971
v -0.304896 0.136882 0.210169
v -0.305332 0.156708 0.210458
v -0.288374 0.137405 0.199210
v -0.288810 0.157231 0.199499
v 0.798949 0.135626 -0.310627
v 0.801845 0.155193 -0.312066
v 0.816472 0.132392 -0.319334
v 0.819369 0.151959 -0.320773
v 0.807774 0.135626 -0.292866
v 0.810670 0.155193 -0.294305
v 0.825297 0.132392 -0.301573
v 0.828194 0.151959 -0.303012
v -0.196386 0.059278 -0.661649
v -0.199740 0.078611 -0.658760
v -0.181738 0.063705 -0.674267
v -0.185092 0.083038 -0.671378
v -0.183442 0.059278 -0.646623
v -0.186796 0.078611 -0.643733
v -0.168794 0.063705 -0.659240
v -0.172148 0.083038 -0.656351
v 1.810434 0.087315 -0.995306
v 1.802708 0.105552 -0.994274
v 1.828510 0.095109 -0.997723
v 1.820784 0.113347 -0.996690
v 1.813062 0.087315 -0.975648
v 1.805336 0.105552 -0.974615
v 1.831138 0.095109 -0.978064
v 1.823412 0.113347 -0.977032
v -1.093608 -0.016637 0.027102
v -1.092188 0.003064 0.025303
v -1.105816 -0.014346 0.042563
v -1.104397 0.005355 0.040765
v -1.109174 -0.016637 0.014811
v -1.107754 0.003064 0.013013
v -1.121382 -0.014346 0.030272
v -1.119962 0.005355 0.028474
v 1.610466 0.046912 -0.666033
v 1.608132 0.066406 -0.663224
v 1.622923 0.050564 -0.681028
v 1.620589 0.070058 -0.678218
v 1.625721 0.046912 -0.653359
v 1.623387 0.066406 -0.650550
v 1.638178 0.050564 -0.668354
v 1.635845 0.070058 -0.665545
v -1.059614 0.079495 0.426379
v -1.055395 0.095702 0.437003
v -1.053632 0.068064 0.441441
v -1.049412 0.084271 0.452066
v -1.078047 0.079495 0.433700
v -1.073827 0.095702 0.444324
v -1.072064 0.068064 0.448762
v -1.067845 0.084271 0.459387
v -0.707706 0.020239 -0.249219
v -0.703512 0.038912 -0.244016
v -0.695987 0.013555 -0.234682
v -0.691793 0.032228 -0.229478
v -0.723147 0.020239 -0.236772
v -0.718953 0.038912 -0.231568
v -0.711428 0.013555 -0.222234
v -0.707233 0.032228 -0.217031
v -0.749978 0.014420 -0.212401
v -0.730951 0.019965 -0.211643
v -0.755518 0.033462 -0.212621
v -0.736491 0.039007 -0.211864
v -0.749189 0.014420 -0.232218
v -0.730162 0.019965 -0.231461
v -0.754730 0.033462 -0.232439
v -0.735702 0.039007 -0.231681
v -1.508356 0.044651 0.404692
v -1.503427 0.062932 0.410594
v -1.496637 0.036961 0.418724
v -1.491708 0.055243 0.424626
v -1.523579 0.044651 0.417405
v -1.518650 0.062932 0.423307
v -1.511860 0.036961 0.431437
v -1.506931 0.055243 0.437339
v 1.162495 0.081448 -0.433054
v 1.162653 0.101280 -0.433178
v 1.178052 0.081247 -0.445354
v 1.178209 0.101079 -0.445478
v 1.174796 0.081448 -0.417496
v 1.174954 0.101280 -0.417621
v 1.190353 0.081247 -0.429796
v 1.190510 0.101079 -0.429921
v 0.112194 0.163448 -0.002495
v 0.113977 0.183159 -0.003778
v 0.128194 0.161251 -0.014008
v 0.129977 0.180962 -0.015291
v 0.123778 0.163448 0.013604
v 0.125561 0.183159 0.012321
v 0.139778 0.161251 0.002091
v 0.141561 0.180962 0.000808
v 1.127474 0.065250 -0.427874
v 1.131458 0.084634 -0.429195
v 1.109074 0.069447 -0.421775
v 1.113058 0.088831 -0.423096
v 1.121233 0.065250 -0.446700
v 1.125218 0.084634 -0.448021
v 1.102834 0.069447 -0.440601
v 1.106818 0.088831 -0.441922
v 0.025152 0.149970 -0.822340
v 0.024047 0.169706 -0.820727
v 0.036306 0.151925 -0.838622
v 0.035201 0.171661 -0.837010
v 0.041513 0.149970 -0.811131
v 0.040408 0.169706 -0.809518
v 0.052668 0.151925 -0.827413
v 0.051563 0.171661 -0.825800
v 1.804853 0.153651 -1.110927
v 1.809118 0.172768 -1.114044
v 1.789417 0.158933 -1.099649
v 1.793682 0.178050 -1.102765
v 1.793151 0.153651 -1.126941
v 1.797416 0.172768 -1.130057
v 1.777716 0.158933 -1.115662
v 1.781981 0.178050 -1.118779
v 0.703349 0.108794 -0.259172
v 0.703732 0.128623 -0.259343
v 0.685236 0.109213 -0.251105
v 0.685618 0.129042 -0.251276
v 0.695281 0.108794 -0.277290
v 0.695663 0.128623 -0.277460
v 0.677167 0.109213 -0.269223
v 0.677550 0.129042 -0.269394
v -0.531363 -0.002388 -0.381914
v -0.529822 0.017353 -0.383033
v -0.547338 -0.000484 -0.370316
v -0.545797 0.019258 -0.371435
v -0.543015 -0.002388 -0.397964
v -0.541474 0.017353 -0.399083
v -0.558990 -0.000484 -0.386365
v -0.557449 0.019258 -0.387484
v -1.333444 -0.008558 0.191445
v -1.325835 0.003006 0.205648
v -1.327983 -0.024671 0.201639
v -1.320374 -0.013106 0.215842
v -1.350926 -0.008558 0.200810
v -1.343317 0.003006 0.215013
v -1.345465 -0.024671 0.211004
v -1.337857 -0.013106 0.225207
v -0.477184 0.100397 0.237939
v -0.476736 0.120224 0.237676
v -0.494269 0.100917 0.247998
v -0.493821 0.120743 0.247734
v -0.487246 0.100397 0.220848
v -0.486798 0.120224 0.220585
v -0.504331 0.100917 0.230907
v -0.503883 0.120743 0.230643
v 1.793587 0.119663 -1.116794
v 1.796782 0.138235 -1.110611
v 1.785060 0.126623 -1.133292
v 1.788256 0.145195 -1.127109
v 1.811206 0.119663 -1.125899
v 1.814402 0.138235 -1.119716
v 1.802680 0.126623 -1.142398
v 1.805875 0.145195 -1.136215
v 0.940491 0.125054 -0.366862
v 0.943998 0.144441 -0.369135
v 0.956761 0.120874 -0.377405
v 0.960268 0.140262 -0.379678
v 0.951276 0.125054 -0.350218
v 0.954784 0.144441 -0.352491
v 0.967547 0.120874 -0.360761
v 0.971054 0.140262 -0.363034
v -0.573172 -0.001905 -0.377173
v -0.569707 0.017519 -0.379187
v -0.556377 -0.005913 -0.386932
v -0.552912 0.013511 -0.388945
v -0.563208 -0.001905 -0.360025
v -0.559743 0.017519 -0.362038
v -0.546413 -0.005913 -0.369783
v -0.542948 0.013511 -0.371797
v -0.385053 0.027360 -0.490760
v -0.387829 0.046794 -0.487937
v -0.371427 0.031319 -0.504617
v -0.374203 0.050753 -0.501794
v -0.370912 0.027360 -0.476854
v -0.373688 0.046794 -0.474031
v -0.357286 0.031319 -0.490711
v -0.360062 0.050753 -0.487888
v -0.098262 0.124808 -0.726858
v -0.103417 0.143439 -0.722423
v -0.112385 0.118008 -0.714706
v -0.117539 0.136639 -0.710271
v -0.111198 0.124808 -0.741892
v -0.116353 0.143439 -0.737456
v -0.125321 0.118008 -0.729740
v -0.130475 0.136639 -0.725304
v 1.788888 0.075499 -0.905678
v 1.790874 0.095167 -0.904069
v 1.773604 0.078055 -0.918057
v 1.775591 0.097723 -0.916448
v 1.801371 0.075499 -0.921090
v 1.803357 0.095167 -0.919481
v 1.786088 0.078055 -0.933469
v 1.788074 0.097723 -0.931860
v -1.226090 0.065705 0.461118
v -1.226503 0.085534 0.461204
v -1.206687 0.066126 0.457034
v -1.207099 0.085955 0.457120
v -1.222006 0.065705 0.480525
v -1.222418 0.085534 0.480612
v -1.202602 0.066126 0.476442
v -1.203014 0.085955 0.476528
v -0.655605 0.010390 -0.303172
v -0.654926 0.030191 -0.304075
v -0.667499 0.011520 -0.287341
v -0.666820 0.031321 -0.288245
v -0.671461 0.010390 -0.315085
v -0.670783 0.030191 -0.315989
v -0.683355 0.011520 -0.299255
v -0.682676 0.031321 -0.300158
v -0.554494 -0.004793 -0.364008
v -0.549674 0.014351 -0.365911
v -0.572301 0.000390 -0.356977
v -0.567480 0.019534 -0.358881
v -0.561778 -0.004793 -0.382455
v -0.556957 0.014351 -0.384358
v -0.579584 0.000390 -0.375425
v -0.574764 0.019534 -0.377328
v -0.865720 0.081706 0.387975
v -0.863275 0.101341 0.386615
v -0.848564 0.078909 0.378425
v -0.846120 0.098543 0.377064
v -0.856072 0.081706 0.405304
v -0.853628 0.101341 0.403943
v -0.838917 0.078909 0.395754
v -0.836473 0.098543 0.394393
v -0.141483 0.115165 -0.697212
v -0.138723 0.134722 -0.699014
v -0.125107 0.111869 -0.707903
v -0.122346 0.131426 -0.709705
v -0.130641 0.115165 -0.680604
v -0.127881 0.134722 -0.682406
v -0.114265 0.111869 -0.691295
v -0.111505 0.131426 -0.693097
v 1.808474 0.094294 -0.929994
v 1.808146 0.113940 -0.927298
v 1.810852 0.097010 -0.949495
v 1.810523 0.116656 -0.946800
v 1.828162 0.094294 -0.927594
v 1.827833 0.113940 -0.924898
v 1.830539 0.097010 -0.947096
v 1.830211 0.116656 -0.944400
v -0.759130 -0.026500 -0.217689
v -0.761667 -0.006936 -0.215648
v -0.743889 -0.023244 -0.229955
v -0.746425 -0.003680 -0.227914
v -0.746696 -0.026500 -0.202238
v -0.749232 -0.006936 -0.200197
v -0.731454 -0.023244 -0.214504
v -0.733991 -0.003680 -0.212463
v 1.817685 0.117974 -1.067602
v 1.821987 0.133651 -1.078963
v 1.812133 0.130122 -1.052941
v 1.816435 0.145799 -1.064302
v 1.799137 0.117974 -1.074625
v 1.803440 0.133651 -1.085986
v 1.793585 0.130122 -1.059965
v 1.797888 0.145799 -1.071326
v 0.215111 0.164397 -0.074715
v 0.211790 0.183766 -0.072036
v 0.200034 0.160131 -0.062556
v 0.196713 0.179500 -0.059878
v 0.202661 0.164397 -0.090153
v 0.199340 0.183766 -0.087475
v 0.187584 0.160131 -0.077994
v 0.184263 0.179500 -0.075316
v -1.494202 0.013195 0.377410
v -1.498374 0.032191 0.373525
v -1.480299 0.018897 0.390355
v -1.484472 0.037893 0.386470
v -1.507717 0.013195 0.391925
v -1.511890 0.032191 0.388040
v -1.493815 0.018897 0.404870
v -1.497987 0.037893 0.400985
v -1.508347 0.036379 0.356886
v -1.510655 0.055303 0.362354
v -1.515705 0.030444 0.374321
v -1.518012 0.049369 0.379789
v -1.526620 0.036379 0.349175
v -1.528927 0.055303 0.354643
v -1.533977 0.030444 0.366610
v -1.536285 0.049369 0.372078
v -0.208284 0.074663 -0.660485
v -0.210320 0.094119 -0.657219
v -0.218578 0.070814 -0.643976
v -0.220614 0.090270 -0.640709
v -0.225113 0.074663 -0.670979
v -0.227150 0.094119 -0.667713
v -0.235407 0.070814 -0.654469
v -0.237444 0.090270 -0.651203
v 0.944619 0.085949 -0.366853
v 0.947111 0.105535 -0.368730
v 0.960264 0.082829 -0.378636
v 0.962757 0.102415 -0.380513
v 0.956550 0.085949 -0.351010
v 0.959042 0.105535 -0.352887
v 0.972196 0.082829 -0.362793
v 0.974688 0.102415 -0.364670
v 1.090140 0.102249 -0.445459
v 1.083566 0.118886 -0.436896
v 1.100273 0.113044 -0.458655
v 1.093698 0.129682 -0.450093
v 1.105872 0.102249 -0.433381
v 1.099297 0.118886 -0.424818
v 1.116004 0.113044 -0.446577
v 1.109429 0.129682 -0.438014
v 0.737464 0.146062 -0.289572
v 0.740630 0.163881 -0.281460
v 0.743943 0.137354 -0.272973
v 0.747110 0.155173 -0.264861
v 0.718988 0.146062 -0.282360
v 0.722155 0.163881 -0.274248
v 0.725468 0.137354 -0.265761
v 0.728635 0.155173 -0.257649
v 1.537146 0.079289 -0.616802
v 1.538394 0.099051 -0.617921
v 1.551859 0.077613 -0.629996
v 1.553106 0.097375 -0.631115
v 1.550387 0.079289 -0.602036
v 1.551635 0.099051 -0.603155
v 1.565100 0.077613 -0.615230
v 1.566348 0.097375 -0.616349
v -1.299414 0.002235 0.210433
v -1.297395 0.021858 0.208385
v -1.285640 -0.000641 0.196455
v -1.283622 0.018983 0.194407
v -1.285287 0.002235 0.224353
v -1.283269 0.021858 0.222305
v -1.271513 -0.000641 0.210376
v -1.269495 0.018983 0.208328
v 1.067584 0.073621 -0.414417
v 1.070146 0.093237 -0.415829
v 1.050405 0.076547 -0.404947
v 1.052967 0.096163 -0.406359
v 1.058009 0.073621 -0.431786
v 1.060571 0.093237 -0.433198
v 1.040830 0.076547 -0.422316
v 1.043392 0.096163 -0.423728
v -0.261569 0.045724 -0.603097
v -0.263712 0.065024 -0.599066
v -0.270629 0.041158 -0.586055
v -0.272772 0.060459 -0.582024
v -0.279081 0.045724 -0.612407
v -0.281224 0.065024 -0.608375
v -0.288141 0.041158 -0.595365
v -0.290284 0.060459 -0.591334
v -0.352465 0.145555 0.196186
v -0.353057 0.165377 0.196486
v -0.334779 0.146218 0.187235
v -0.335371 0.166040 0.187535
v -0.343510 0.145555 0.213882
v -0.344102 0.165377 0.214182
v -0.325824 0.146218 0.204931
v -0.326416 0.166040 0.205231
v -1.241277 -0.029329 0.157951
v -1.238719 -0.009776 0.155832
v -1.256336 -0.026007 0.170423
v -1.253778 -0.006454 0.168303
v -1.253927 -0.029329 0.142676
v -1.251369 -0.009776 0.140557
v -1.268987 -0.026007 0.155148
v -1.266428 -0.006454 0.153028
v 1.625732 0.058513 -0.670123
v 1.624368 0.078205 -0.668197
v 1.637117 0.060873 -0.686190
v 1.635752 0.080565 -0.684264
v 1.641915 0.058513 -0.658656
v 1.640550 0.078205 -0.656731
v 1.653300 0.060873 -0.674724
v 1.651935 0.080565 -0.672798
v 0.848640 0.133929 -0.332767
v 0.851928 0.153359 -0.335006
v 0.864702 0.129951 -0.343701
v 0.867990 0.149381 -0.345940
v 0.859801 0.133929 -0.316373
v 0.863089 0.153359 -0.318611
v 0.875862 0.129951 -0.327306
v 0.879151 0.149381 -0.329545
v 0.721377 0.143644 -0.276256
v 0.723684 0.162563 -0.270770
v 0.714042 0.149595 -0.293695
v 0.716350 0.168515 -0.288209
v 0.739659 0.143644 -0.283945
v 0.741966 0.162563 -0.278459
v 0.732324 0.149595 -0.301384
v 0.734632 0.168515 -0.295898
v 1.814304 0.142249 -1.046042
v 1.816045 0.159502 -1.055669
v 1.817374 0.132467 -1.063019
v 1.819115 0.149719 -1.072646
v 1.833821 0.142249 -1.042513
v 1.835562 0.159502 -1.052140
v 1.836891 0.132467 -1.059490
v 1.838632 0.149719 -1.069117
v 1.180802 0.098963 -0.450186
v 1.183157 0.118602 -0.451648
v 1.197485 0.096191 -0.460546
v 1.199840 0.115829 -0.462009
v 1.191265 0.098963 -0.433337
v 1.193621 0.118602 -0.434800
v 1.207948 0.096191 -0.443698
v 1.210304 0.115829 -0.445161
v -0.118890 0.122468 0.086616
v -0.122019 0.142019 0.087754
v -0.100515 0.125797 0.079934
v -0.103644 0.145349 0.081072
v -0.112112 0.122468 0.105254
v -0.115241 0.142019 0.106392
v -0.093737 0.125797 0.098572
v -0.096866 0.145349 0.099710
v 1.757760 0.103016 -0.827973
v 1.754812 0.122129 -0.823572
v 1.747124 0.097720 -0.812093
v 1.744177 0.116832 -0.807692
v 1.741281 0.103016 -0.839009
v 1.738333 0.122129 -0.834608
v 1.730645 0.097720 -0.823129
v 1.727698 0.116832 -0.818728
v -1.335253 0.017540 0.224852
v -1.334949 0.037365 0.225350
v -1.345601 0.018124 0.207942
v -1.345297 0.037949 0.208440
v -1.318336 0.017540 0.214499
v -1.318032 0.037365 0.214997
v -1.328684 0.018124 0.197590
v -1.328380 0.037949 0.198088
v -1.028843 0.005215 -0.002503
v -1.026024 0.024384 0.001733
v -1.018224 0.000127 0.013456
v -1.015406 0.019296 0.017693
v -1.045355 0.005215 0.008482
v -1.042537 0.024384 0.012719
v -1.034737 0.000127 0.024442
v -1.031919 0.019296 0.028679
v -1.324621 0.064524 0.480695
v -1.328438 0.083400 0.485434
v -1.336462 0.058438 0.495395
v -1.340280 0.077315 0.500134
v -1.340066 0.064524 0.468253
v -1.343884 0.083400 0.472992
v -1.351908 0.058439 0.482953
v -1.355725 0.077315 0.487692
v -1.321544 -0.001148 0.248234
v -1.332029 0.006610 0.233294
v -1.326000 -0.019401 0.241884
v -1.336486 -0.011643 0.226943
v -1.305310 -0.001148 0.236841
v -1.315795 0.006610 0.221900
v -1.309766 -0.019401 0.230491
v -1.320251 -0.011643 0.215550
v 0.076425 0.140820 0.029962
v 0.069674 0.155727 0.018757
v 0.068732 0.127738 0.017194
v 0.061980 0.142645 0.005989
v 0.093413 0.140820 0.019726
v 0.086661 0.155727 0.008521
v 0.085719 0.127738 0.006958
v 0.078968 0.142645 -0.004247
v -0.049301 0.162080 0.051080
v -0.055715 0.176617 0.039210
v -0.042389 0.175573 0.063869
v -0.048804 0.190109 0.051999
v -0.066749 0.162080 0.060510
v -0.073163 0.176617 0.048640
v -0.059837 0.175573 0.073298
v -0.066252 0.190109 0.061429
v 0.601003 0.153686 -0.233991
v 0.602976 0.173387 -0.235155
v 0.617970 0.151396 -0.244002
v 0.619943 0.171096 -0.245166
v 0.611081 0.153686 -0.216910
v 0.613054 0.173387 -0.218073
v 0.628048 0.151396 -0.226920
v 0.630021 0.171096 -0.228084
v 1.448662 0.081185 -0.571846
v 1.447811 0.100994 -0.571378
v 1.431299 0.080213 -0.562310
v 1.430448 0.100023 -0.561842
v 1.439115 0.081185 -0.589230
v 1.438263 0.100994 -0.588762
v 1.421752 0.080213 -0.579694
v 1.420900 0.100023 -0.579226
v 0.332617 0.139832 -0.128945
v 0.334580 0.159515 -0.130376
v 0.316712 0.142261 -0.117349
v 0.318675 0.161945 -0.118780
v 0.320933 0.139832 -0.144971
v 0.322896 0.159515 -0.146402
v 0.305028 0.142261 -0.133375
v 0.306991 0.161945 -0.134806
v 1.535321 0.041959 -0.626628
v 1.536546 0.061683 -0.624951
v 1.546961 0.039881 -0.610705
v 1.548187 0.059605 -0.609028
v 1.519309 0.041959 -0.614924
v 1.520535 0.061683 -0.613247
v 1.530949 0.039881 -0.599001
v 1.532175 0.059605 -0.597324
v -1.175188 -0.027206 0.095886
v -1.173535 -0.007529 0.094034
v -1.188295 -0.024724 0.110562
v -1.186641 -0.005047 0.108711
v -1.189981 -0.027206 0.082675
v -1.188328 -0.007529 0.080824
v -1.203088 -0.024724 0.097352
v -1.201434 -0.005047 0.095501
v -0.913911 0.056193 0.381044
v -0.902353 0.072285 0.381938
v -0.929955 0.067786 0.379803
v -0.918397 0.083878 0.380697
v -0.912381 0.056193 0.361270
v -0.900823 0.072285 0.362164
v -0.928425 0.067786 0.360029
v -0.916867 0.083878 0.360923
v -0.073975 0.125620 0.066134
v -0.075120 0.145399 0.067042
v -0.058477 0.127082 0.053843
v -0.059622 0.146861 0.054752
v -0.061651 0.125620 0.081673
v -0.062796 0.145399 0.082581
v -0.046153 0.127082 0.069383
v -0.047299 0.146861 0.070291
v -0.664004 -0.000944 -0.307603
v -0.649301 0.009512 -0.299365
v -0.673125 0.015909 -0.312714
v -0.658423 0.026365 -0.304476
v -0.654309 -0.000944 -0.324906
v -0.639607 0.009512 -0.316668
v -0.663431 0.015909 -0.330016
v -0.648728 0.026365 -0.321779
v 0.150263 0.131867 -0.044352
v 0.150427 0.151699 -0.044405
v 0.169130 0.131695 -0.050463
v 0.169294 0.151527 -0.050516
v 0.156373 0.131867 -0.025484
v 0.156538 0.151699 -0.025537
v 0.175241 0.131695 -0.031595
v 0.175405 0.151527 -0.031648
v 0.510614 0.133119 -0.184271
v 0.507484 0.152546 -0.181797
v 0.525858 0.137108 -0.196315
v 0.522728 0.156536 -0.193841
v 0.522910 0.133119 -0.168709
v 0.519780 0.152546 -0.166235
v 0.538154 0.137108 -0.180753
v 0.535023 0.156536 -0.178280
v -0.465937 0.048797 -0.423975
v -0.468746 0.068278 -0.421541
v -0.480660 0.045080 -0.411217
v -0.483469 0.064562 -0.408784
v -0.478924 0.048797 -0.438964
v -0.481733 0.068278 -0.436530
v -0.493648 0.045080 -0.426207
v -0.496457 0.064562 -0.423773
v -0.798453 0.004426 -0.168059
v -0.799501 0.024190 -0.166784
v -0.785905 0.006075 -0.183329
v -0.786952 0.025840 -0.182054
v -0.783130 0.004426 -0.155467
v -0.784178 0.024190 -0.154192
v -0.770582 0.006075 -0.170737
v -0.771629 0.025840 -0.169462
v 1.006962 0.116740 -0.383969
v 1.008538 0.136014 -0.379566
v 1.000466 0.121418 -0.402115
v 1.002042 0.140692 -0.397712
v 1.025634 0.116740 -0.390654
v 1.027211 0.136014 -0.386250
v 1.019138 0.121418 -0.408800
v 1.020715 0.140692 -0.404396
v -0.218584 0.157961 0.153826
v -0.220313 0.177716 0.154185
v -0.237925 0.156195 0.157844
v -0.239654 0.175950 0.158203
v -0.222618 0.157961 0.134407
v -0.224347 0.177716 0.134767
v -0.241959 0.156195 0.138426
v -0.243688 0.175950 0.138785
v -0.589862 0.025082 -0.329273
v -0.572163 0.031002 -0.335985
v -0.584328 0.006153 -0.331372
v -0.566628 0.012072 -0.338084
v -0.582830 0.025082 -0.310728
v -0.565131 0.031002 -0.317440
v -0.577295 0.006153 -0.312827
v -0.559596 0.012072 -0.319539
v -0.433645 0.037474 -0.443125
v -0.433200 0.057289 -0.443833
v -0.423098 0.036637 -0.459900
v -0.422652 0.056452 -0.460608
v -0.416856 0.037474 -0.432568
v -0.416410 0.057289 -0.433276
v -0.406308 0.036637 -0.449343
v -0.405863 0.056452 -0.450051
v 1.781509 0.130398 -1.147516
v 1.779464 0.149940 -1.150215
v 1.769706 0.127012 -1.163091
v 1.767661 0.146554 -1.165790
v 1.797316 0.130398 -1.159495
v 1.795271 0.149940 -1.162194
v 1.785513 0.127012 -1.175070
v 1.783468 0.146554 -1.177769
v 1.822164 0.117790 -1.035286
v 1.820861 0.137581 -1.035296
v 1.841954 0.119093 -1.035134
v 1.840651 0.138883 -1.035144
v 1.822012 0.117790 -1.015453
v 1.820709 0.137581 -1.015463
v 1.841802 0.119093 -1.015301
v 1.840499 0.138883 -1.015311
v -0.648796 0.083700 0.295869
v -0.653073 0.102202 0.301591
v -0.659873 0.076556 0.310689
v -0.664150 0.095058 0.316411
v -0.664683 0.083700 0.283996
v -0.668960 0.102202 0.289718
v -0.675759 0.076556 0.298816
v -0.680036 0.095058 0.304538
v 0.562236 0.149971 -0.206878
v 0.564493 0.169576 -0.208849
v 0.577002 0.146974 -0.219774
v 0.579259 0.166579 -0.221746
v 0.575282 0.149971 -0.191940
v 0.577539 0.169576 -0.193911
v 0.590048 0.146974 -0.204836
v 0.592305 0.166579 -0.206808
v -1.082517 -0.035418 0.045339
v -1.081492 -0.015626 0.044584
v -1.098452 -0.034145 0.057078
v -1.097427 -0.014353 0.056323
v -1.094280 -0.035418 0.029371
v -1.093255 -0.015626 0.028616
v -1.110215 -0.034145 0.041110
v -1.109190 -0.014353 0.040355
v -1.349999 -0.011292 0.202540
v -1.342390 0.000273 0.216743
v -1.355460 0.004821 0.192346
v -1.347852 0.016385 0.206549
v -1.332517 -0.011292 0.193174
v -1.324908 0.000273 0.207377
v -1.337978 0.004821 0.182980
v -1.330369 0.016385 0.197183
v 1.316484 0.054248 -0.512410
v 1.322410 0.073170 -0.512829
v 1.297609 0.060188 -0.511073
v 1.303534 0.079111 -0.511493
v 1.315083 0.054248 -0.532193
v 1.321009 0.073170 -0.532613
v 1.296208 0.060188 -0.530857
v 1.302134 0.079111 -0.531276
v 1.816372 0.148366 -1.184352
v 1.815867 0.167936 -1.181170
v 1.813303 0.145144 -1.165024
v 1.812798 0.164714 -1.161842
v 1.796785 0.148366 -1.187462
v 1.796279 0.167936 -1.184281
v 1.793715 0.145144 -1.168135
v 1.793210 0.164714 -1.164953
v 1.811759 0.143961 -1.045678
v 1.819983 0.159093 -1.035842
v 1.802053 0.156782 -1.057287
v 1.810277 0.171914 -1.047451
v 1.826975 0.143961 -1.058399
v 1.835199 0.159093 -1.048563
v 1.817269 0.156782 -1.070008
v 1.825492 0.171914 -1.060172
v -1.073919 0.040070 0.420011
v -1.071428 0.058326 0.427349
v -1.079787 0.047818 0.402723
v -1.077296 0.066075 0.410061
v -1.055138 0.040070 0.413637
v -1.052648 0.058326 0.420974
v -1.061006 0.047818 0.396349
v -1.058515 0.066075 0.403686
v -0.972458 0.049407 0.416641
v -0.973812 0.068254 0.410614
v -0.976587 0.043231 0.398252
v -0.977940 0.062078 0.392225
v -0.953107 0.049407 0.412296
v -0.954460 0.068254 0.406269
v -0.957236 0.043231 0.393907
v -0.958589 0.062078 0.387880
v -1.116034 0.034626 0.424776
v -1.118245 0.054327 0.425370
v -1.097007 0.036915 0.419669
v -1.099218 0.056616 0.420262
v -1.110892 0.034626 0.443931
v -1.113103 0.054327 0.444525
v -1.091865 0.036915 0.438824
v -1.094076 0.056616 0.439417
v -1.493596 0.048466 0.460274
v -1.487540 0.064397 0.450132
v -1.485429 0.036653 0.446596
v -1.479372 0.052584 0.436453
v -1.476568 0.048466 0.470442
v -1.470512 0.064397 0.460300
v -1.468401 0.036653 0.456764
v -1.462344 0.052584 0.446622
v 1.659129 0.046469 -0.714836
v 1.653182 0.064429 -0.708884
v 1.671824 0.054883 -0.727540
v 1.665877 0.072843 -0.721589
v 1.673159 0.046469 -0.700817
v 1.667212 0.064429 -0.694866
v 1.685853 0.054883 -0.713522
v 1.679906 0.072843 -0.707570
v 1.744117 0.097661 -0.823502
v 1.741393 0.116685 -0.818601
v 1.734875 0.092053 -0.806874
v 1.732151 0.111077 -0.801973
v 1.726782 0.097661 -0.833137
v 1.724057 0.116685 -0.828236
v 1.717540 0.092053 -0.816510
v 1.714816 0.111077 -0.811608
v -1.202392 -0.031197 0.132293
v -1.201844 -0.011405 0.131155
v -1.210992 -0.029934 0.150120
v -1.210443 -0.010142 0.148982
v -1.220256 -0.031197 0.123675
v -1.219707 -0.011405 0.122538
v -1.228855 -0.029934 0.141502
v -1.228307 -0.010142 0.140365
v -0.793832 -0.029004 -0.183731
v -0.800027 -0.010649 -0.179479
v -0.778699 -0.021491 -0.194118
v -0.784894 -0.003136 -0.189866
v -0.782609 -0.029004 -0.167379
v -0.788803 -0.010649 -0.163128
v -0.767476 -0.021491 -0.177766
v -0.773670 -0.003136 -0.173514
v -0.862483 -0.002376 -0.116865
v -0.862208 0.017453 -0.117152
v -0.848757 -0.002773 -0.131176
v -0.848482 0.017056 -0.131462
v -0.848169 -0.002376 -0.103136
v -0.847894 0.017453 -0.103423
v -0.834444 -0.002773 -0.117447
v -0.834168 0.017056 -0.117734
v 1.817145 0.084262 -0.962011
v 1.817350 0.103926 -0.959434
v 1.818706 0.081677 -0.942409
v 1.818911 0.101341 -0.939832
v 1.797374 0.084262 -0.960436
v 1.797580 0.103926 -0.957860
v 1.798936 0.081677 -0.940834
v 1.799141 0.101341 -0.938258
v -0.861606 0.067189 0.385026
v -0.864035 0.086813 0.386560
v -0.845014 0.070063 0.374546
v -0.847444 0.089687 0.376081
v -0.851014 0.067189 0.401794
v -0.853444 0.086813 0.403329
v -0.834423 0.070063 0.391315
v -0.836853 0.089687 0.392849
v -1.389550 0.012634 0.250076
v -1.390739 0.032398 0.251211
v -1.403854 0.010990 0.263715
v -1.405044 0.030754 0.264850
v -1.403235 0.012634 0.235722
v -1.404425 0.032398 0.236856
v -1.417540 0.010990 0.249361
v -1.418730 0.030754 0.250495
v 0.014941 0.148334 -0.816226
v 0.014201 0.168136 -0.815411
v 0.028257 0.149434 -0.830883
v 0.027517 0.169237 -0.830068
v 0.029621 0.148334 -0.802890
v 0.028881 0.168136 -0.802075
v 0.042937 0.149434 -0.817547
v 0.042197 0.169237 -0.816732
v 1.186000 0.063838 -0.452926
v 1.186672 0.083656 -0.453335
v 1.202927 0.063052 -0.463231
v 1.203599 0.082869 -0.463641
v 1.196314 0.063838 -0.435985
v 1.196986 0.083656 -0.436395
v 1.213241 0.063052 -0.446291
v 1.213913 0.082869 -0.446700
v 0.510215 0.145314 -0.181582
v 0.509884 0.165142 -0.181261
v 0.524441 0.145775 -0.195394
v 0.524110 0.165603 -0.195073
v 0.524030 0.145314 -0.167353
v 0.523700 0.165142 -0.167031
v 0.538257 0.145775 -0.181164
v 0.537926 0.165603 -0.180843
v -0.072453 0.127691 0.077939
v -0.080694 0.145375 0.081503
v -0.056222 0.136669 0.070919
v -0.064463 0.154354 0.074483
v -0.064581 0.127691 0.096143
v -0.072822 0.145375 0.099707
v -0.048349 0.136669 0.089123
v -0.056590 0.154354 0.092687
v -1.079956 0.064895 0.416807
v -1.082392 0.084542 0.418001
v -1.097598 0.062182 0.425453
v -1.100034 0.081829 0.426646
v -1.088683 0.064895 0.398998
v -1.091119 0.084542 0.400191
v -1.106325 0.062182 0.407643
v -1.108761 0.081829 0.408837
v -1.324799 0.004156 0.197776
v -1.325645 0.023932 0.199017
v -1.335931 0.002654 0.214122
v -1.336776 0.022430 0.215363
v -1.341192 0.004156 0.186612
v -1.342038 0.023932 0.187854
v -1.352324 0.002654 0.202958
v -1.353169 0.022430 0.204200
v -0.935333 0.054154 0.388196
v -0.936376 0.073954 0.388637
v -0.953568 0.053021 0.395913
v -0.954611 0.072822 0.396355
v -0.943064 0.054154 0.369931
v -0.944107 0.073954 0.370372
v -0.961298 0.053021 0.377648
v -0.962341 0.072822 0.378090
v -0.499313 0.037408 -0.423998
v -0.502851 0.056246 -0.418905
v -0.510062 0.031206 -0.408527
v -0.513600 0.050045 -0.403434
v -0.515600 0.037408 -0.435315
v -0.519139 0.056246 -0.430222
v -0.526349 0.031206 -0.419844
v -0.529888 0.050045 -0.414751
v 0.331030 0.129299 -0.104190
v 0.331899 0.149111 -0.104454
v 0.312072 0.130206 -0.098437
v 0.312940 0.150019 -0.098701
v 0.325271 0.129299 -0.123169
v 0.326139 0.149111 -0.123433
v 0.306312 0.130206 -0.117416
v 0.307181 0.150019 -0.117679
v -0.023711 0.101932 -0.796044
v -0.028330 0.120421 -0.790549
v -0.011813 0.109111 -0.810196
v -0.016432 0.127599 -0.804701
v -0.008530 0.101932 -0.783281
v -0.013149 0.120421 -0.777787
v 0.003368 0.109111 -0.797433
v -0.001251 0.127599 -0.791938
v -1.528220 0.035889 0.406659
v -1.528209 0.055681 0.405379
v -1.528396 0.037170 0.426450
v -1.528384 0.056962 0.425169
v -1.548052 0.035889 0.406483
v -1.548041 0.055681 0.405202
v -1.548228 0.037170 0.426274
v -1.548217 0.056962 0.424993
v 1.326078 0.090900 -0.524506
v 1.328048 0.110633 -0.524217
v 1.345601 0.088909 -0.521641
v 1.347571 0.108642 -0.521352
v 1.323198 0.090900 -0.504884
v 1.325168 0.110633 -0.504594
v 1.342721 0.088909 -0.502018
v 1.344691 0.108642 -0.501729
v -1.246543 -0.015826 0.186079
v -1.254461 -0.002880 0.173309
v -1.253365 -0.030851 0.175076
v -1.261283 -0.017905 0.162307
v -1.229687 -0.015826 0.175627
v -1.237605 -0.002880 0.162858
v -1.236510 -0.030851 0.164625
v -1.244427 -0.017905 0.151855
v -0.806185 0.064880 0.361337
v -0.809782 0.084317 0.362960
v -0.788469 0.068826 0.353342
v -0.792066 0.088263 0.354965
v -0.798028 0.064880 0.379414
v -0.801624 0.084317 0.381037
v -0.780311 0.068826 0.371419
v -0.783908 0.088263 0.373042
v -1.042625 0.005949 0.001530
v -1.042007 0.025748 0.002502
v -1.032001 0.004797 0.018238
v -1.031383 0.024596 0.019210
v -1.059361 0.005949 0.012173
v -1.058743 0.025748 0.013145
v -1.048737 0.004797 0.028880
v -1.048118 0.024596 0.029852
v 1.730929 0.066961 -0.807651
v 1.729517 0.086726 -0.806805
v 1.713979 0.065315 -0.797485
v 1.712568 0.085080 -0.796639
v 1.720728 0.066961 -0.824660
v 1.719316 0.086726 -0.823813
v 1.703778 0.065315 -0.814494
v 1.702367 0.085080 -0.813647
v 1.157483 0.066028 -0.443041
v 1.157535 0.085861 -0.443069
v 1.175054 0.065969 -0.452239
v 1.175106 0.085802 -0.452266
v 1.166680 0.066028 -0.425470
v 1.166732 0.085861 -0.425497
v 1.184251 0.065969 -0.434667
v 1.184303 0.085802 -0.434694
v 0.066543 0.142486 -0.851504
v 0.065428 0.162169 -0.849337
v 0.075546 0.144925 -0.869008
v 0.074431 0.164607 -0.866840
v 0.084181 0.142486 -0.842433
v 0.083065 0.162169 -0.840265
v 0.093183 0.144925 -0.859936
v 0.092068 0.164607 -0.857768
v 0.047999 0.162877 -0.863808
v 0.043370 0.181066 -0.857398
v 0.037350 0.154970 -0.849063
v 0.032720 0.173158 -0.842653
v 0.031921 0.162877 -0.875420
v 0.027291 0.181066 -0.869010
v 0.021272 0.154970 -0.860675
v 0.016642 0.173158 -0.854265
v 1.069722 0.077172 -0.406733
v 1.070309 0.096994 -0.407091
v 1.086633 0.076485 -0.417073
v 1.087219 0.096306 -0.417432
v 1.080069 0.077172 -0.389812
v 1.080655 0.096994 -0.390171
v 1.096979 0.076485 -0.400153
v 1.097565 0.096306 -0.400511
v 1.166877 0.061665 -0.441822
v 1.170498 0.081102 -0.443378
v 1.149017 0.065607 -0.434151
v 1.152639 0.085044 -0.435707
v 1.159049 0.061665 -0.460045
v 1.162671 0.081102 -0.461601
v 1.141190 0.065607 -0.452374
v 1.144811 0.085044 -0.453930
v -1.199202 0.057328 0.465708
v -1.200691 0.077096 0.466294
v -1.180805 0.058928 0.458471
v -1.182295 0.078696 0.459057
v -1.191941 0.057328 0.484164
v -1.193430 0.077096 0.484750
v -1.173545 0.058928 0.476928
v -1.175034 0.078696 0.477513
v 1.575747 0.041201 -0.654679
v 1.573961 0.060894 -0.653146
v 1.590695 0.043555 -0.667499
v 1.588908 0.063248 -0.665967
v 1.588659 0.041201 -0.639624
v 1.586873 0.060894 -0.638092
v 1.603607 0.043555 -0.652445
v 1.601820 0.063248 -0.650913
v -1.038703 0.081869 0.421408
v -1.043162 0.101150 0.422721
v -1.057198 0.077221 0.426854
v -1.061657 0.096501 0.428168
v -1.044305 0.081869 0.402382
v -1.048765 0.101150 0.403696
v -1.062801 0.077221 0.407829
v -1.067260 0.096501 0.409142
v 1.525827 0.082481 -0.614562
v 1.529041 0.101503 -0.609959
v 1.536718 0.076867 -0.598966
v 1.539933 0.095889 -0.594364
v 1.509567 0.082481 -0.603206
v 1.512781 0.101503 -0.598603
v 1.520458 0.076867 -0.587610
v 1.523673 0.095889 -0.583008
v -1.010114 0.000997 -0.007851
v -1.024200 0.010077 -0.018458
v -1.002861 0.018630 -0.002389
v -1.016947 0.027710 -0.012996
v -1.022044 0.000997 0.007993
v -1.036130 0.010077 -0.002614
v -1.014791 0.018630 0.013454
v -1.028877 0.027710 0.002848
v -0.693755 0.016603 -0.266475
v -0.694804 0.036362 -0.265128
v -0.705894 0.014896 -0.250884
v -0.706943 0.034655 -0.249537
v -0.709404 0.016603 -0.278659
v -0.710452 0.036362 -0.277313
v -0.721543 0.014896 -0.263069
v -0.722592 0.034655 -0.261722
v -1.188110 0.003714 0.120837
v -1.186508 0.023433 0.119438
v -1.173258 0.001587 0.107866
v -1.171656 0.021305 0.106467
v -1.175064 0.003714 0.135776
v -1.173462 0.023433 0.134376
v -1.160212 0.001587 0.122805
v -1.158610 0.021305 0.121405
v -0.523335 0.121135 0.227690
v -0.504011 0.125565 0.227116
v -0.518906 0.101803 0.227559
v -0.499583 0.106233 0.226984
v -0.522745 0.121135 0.247515
v -0.503421 0.125565 0.246940
v -0.518317 0.101803 0.247383
v -0.498993 0.106233 0.246808
v 0.693288 0.108606 -0.276306
v 0.694845 0.128368 -0.276950
v 0.711545 0.106921 -0.283867
v 0.713103 0.126682 -0.284511
v 0.700876 0.108606 -0.257982
v 0.702433 0.128368 -0.258627
v 0.719134 0.106921 -0.265543
v 0.720691 0.126682 -0.266188
v 0.900046 0.130392 -0.359126
v 0.904434 0.149660 -0.360813
v 0.918030 0.125691 -0.366042
v 0.922418 0.144959 -0.367730
v 0.907165 0.130392 -0.340615
v 0.911553 0.149660 -0.342302
v 0.925149 0.125691 -0.347531
v 0.929537 0.144959 -0.349218
v 0.167507 0.165284 -0.048485
v 0.165063 0.184918 -0.047111
v 0.150393 0.162481 -0.038861
v 0.147949 0.182115 -0.037488
v 0.157786 0.165284 -0.065772
v 0.155342 0.184918 -0.064398
v 0.140672 0.162481 -0.056149
v 0.138229 0.182115 -0.054775
v 1.831086 0.142271 -1.082368
v 1.830964 0.162006 -1.084329
v 1.832303 0.144236 -1.062670
v 1.832181 0.163972 -1.064632
v 1.811290 0.142271 -1.081144
v 1.811169 0.162006 -1.083106
v 1.812507 0.144236 -1.061447
v 1.812386 0.163972 -1.063408
v -0.693567 -0.020346 -0.267646
v -0.695460 -0.000710 -0.265599
v -0.680233 -0.017558 -0.282060
v -0.682126 0.002078 -0.280014
v -0.679008 -0.020346 -0.254177
v -0.680902 -0.000710 -0.252131
v -0.665674 -0.017558 -0.268592
v -0.667567 0.002078 -0.266545
v 0.207897 0.131336 -0.051820
v 0.209081 0.151124 -0.052441
v 0.190368 0.132673 -0.042638
v 0.191553 0.152461 -0.043259
v 0.198693 0.131336 -0.069389
v 0.199878 0.151124 -0.070010
v 0.181165 0.132673 -0.060207
v 0.182349 0.152461 -0.060827
v -0.433025 0.044600 -0.478475
v -0.437364 0.062865 -0.472080
v -0.443281 0.036872 -0.463360
v -0.447619 0.055137 -0.456966
v -0.449437 0.044600 -0.489611
v -0.453776 0.062865 -0.483216
v -0.459692 0.036872 -0.474496
v -0.464031 0.055137 -0.468101
v -0.037983 0.105707 -0.794369
v -0.040476 0.124931 -0.790177
v -0.047810 0.100829 -0.777847
v -0.050303 0.120053 -0.773654
v -0.055029 0.105707 -0.804508
v -0.057522 0.124931 -0.800315
v -0.064856 0.100829 -0.787985
v -0.067349 0.120053 -0.783793
v 1.248253 0.089860 -0.472701
v 1.249693 0.109620 -0.473606
v 1.264984 0.088159 -0.483214
v 1.266425 0.107919 -0.484119
v 1.258804 0.089860 -0.455908
v 1.260245 0.109620 -0.456813
v 1.275536 0.088159 -0.466421
v 1.276976 0.107919 -0.467326
v 1.769584 0.133698 -1.154194
v 1.781040 0.147422 -1.145604
v 1.758604 0.148017 -1.162426
v 1.770060 0.161740 -1.153837
v 1.781482 0.133698 -1.170062
v 1.792938 0.147422 -1.161473
v 1.770502 0.148017 -1.178295
v 1.781958 0.161740 -1.169705
v 0.074740 0.150601 -0.011501
v 0.073306 0.170339 -0.010188
v 0.060183 0.148656 0.001827
v 0.058748 0.168394 0.003141
v 0.061347 0.150601 -0.026129
v 0.059913 0.170339 -0.024816
v 0.046790 0.148656 -0.012801
v 0.045355 0.168394 -0.011487
v -1.202803 0.046141 0.442934
v -1.205948 0.065684 0.444177
v -1.220977 0.042760 0.450118
v -1.224122 0.062302 0.451361
v -1.210094 0.046141 0.424490
v -1.213239 0.065684 0.425733
v -1.228269 0.042760 0.431674
v -1.231413 0.062302 0.432917
v 0.048508 0.164645 -0.845763
v 0.046704 0.183305 -0.839290
v 0.043497 0.157926 -0.827788
v 0.041693 0.176586 -0.821316
v 0.029403 0.164645 -0.851088
v 0.027599 0.183305 -0.844616
v 0.024393 0.157926 -0.833114
v 0.022588 0.176586 -0.826641
v 1.791027 0.159820 -1.152688
v 1.783807 0.178200 -1.154527
v 1.808839 0.167270 -1.148151
v 1.801619 0.185650 -1.149990
v 1.786131 0.159820 -1.133469
v 1.778912 0.178200 -1.135308
v 1.803943 0.167270 -1.128932
v 1.796723 0.185650 -1.130771
v 1.820830 0.131221 -1.034847
v 1.815171 0.150230 -1.034783
v 1.839837 0.136880 -1.035062
v 1.834179 0.155888 -1.034998
v 1.821054 0.131221 -1.015015
v 1.815396 0.150230 -1.014952
v 1.840061 0.136880 -1.015231
v 1.834403 0.155888 -1.015166
v -1.442379 0.019950 0.485712
v -1.443351 0.039719 0.484451
v -1.454454 0.018358 0.470059
v -1.455426 0.038127 0.468799
v -1.426675 0.019950 0.473597
v -1.427648 0.039719 0.472337
v -1.438751 0.018358 0.457945
v -1.439723 0.038127 0.456684
v -0.002675 0.143211 0.056067
v -0.002142 0.163030 0.055548
v 0.011510 0.142467 0.042225
v 0.012042 0.162286 0.041705
v 0.011177 0.143211 0.070261
v 0.011710 0.163030 0.069742
v 0.025361 0.142467 0.056419
v 0.025894 0.162286 0.055899
v 0.384512 0.169131 -0.147220
v 0.387505 0.188691 -0.148574
v 0.402333 0.165847 -0.155281
v 0.405325 0.185406 -0.156635
v 0.392687 0.169131 -0.129150
v 0.395679 0.188691 -0.130504
v 0.410507 0.165847 -0.137211
v 0.413500 0.185406 -0.138565
v 0.396519 0.168329 -0.136492
v 0.395913 0.188153 -0.136383
v 0.377012 0.167713 -0.132964
v 0.376406 0.187536 -0.132855
v 0.392989 0.168329 -0.156009
v 0.392383 0.188153 -0.155899
v 0.373482 0.167713 -0.152481
v 0.372876 0.187536 -0.152372
v 0.512290 0.156436 -0.206717
v 0.509887 0.176058 -0.205126
v 0.495928 0.153553 -0.195886
v 0.493524 0.173176 -0.194295
v 0.501343 0.156436 -0.223255
v 0.498940 0.176058 -0.221664
v 0.484980 0.153553 -0.212424
v 0.482577 0.173176 -0.210833
v 0.038042 0.163844 -0.839666
v 0.032498 0.181935 -0.833724
v 0.025700 0.155717 -0.826438
v 0.020156 0.173809 -0.820496
v 0.023541 0.163844 -0.853196
v 0.017997 0.181935 -0.847254
v 0.011199 0.155717 -0.839968
v 0.005655 0.173809 -0.834026
v 0.116913 0.144390 -0.904993
v 0.115362 0.164040 -0.907191
v 0.105584 0.141700 -0.921049
v 0.104034 0.161350 -0.923247
v 0.133118 0.144390 -0.916427
v 0.131567 0.164040 -0.918625
v 0.121789 0.141700 -0.932483
v 0.120239 0.161350 -0.934681
v -0.323342 0.044908 -0.534551
v -0.324728 0.064615 -0.532794
v -0.311141 0.047147 -0.550026
v -0.312527 0.066853 -0.548268
v -0.307768 0.044908 -0.522272
v -0.309153 0.064615 -0.520514
v -0.295566 0.047147 -0.537747
v -0.296952 0.066853 -0.535989
v 0.837143 0.100489 -0.347794
v 0.840240 0.117678 -0.338395
v 0.842522 0.090594 -0.331469
v 0.845618 0.107782 -0.322071
v 0.818306 0.100489 -0.341588
v 0.821403 0.117678 -0.332189
v 0.823685 0.090594 -0.325263
v 0.826781 0.107782 -0.315864
v 0.617896 0.150285 -0.247490
v 0.618346 0.170111 -0.247753
v 0.600782 0.150805 -0.237481
v 0.601231 0.170631 -0.237744
v 0.607884 0.150285 -0.264610
v 0.608334 0.170111 -0.264873
v 0.590770 0.150805 -0.254602
v 0.591219 0.170631 -0.254865
v 1.443295 0.044625 -0.568745
v 1.447917 0.063780 -0.570999
v 1.426078 0.049767 -0.560350
v 1.430700 0.068922 -0.562604
v 1.434602 0.044625 -0.586572
v 1.439225 0.063780 -0.588826
v 1.417385 0.049767 -0.578177
v 1.422008 0.068922 -0.580431
v 0.905154 0.089064 -0.335678
v 0.905127 0.108897 -0.335682
v 0.885561 0.089036 -0.338755
v 0.885534 0.108869 -0.338759
v 0.908232 0.089064 -0.355271
v 0.908205 0.108897 -0.355275
v 0.888639 0.089036 -0.358348
v 0.888612 0.108869 -0.358352
v -1.500924 -0.002512 0.366967
v -1.503978 0.016512 0.362266
v -1.490558 0.003094 0.382920
v -1.493612 0.022118 0.378219
v -1.517554 -0.002512 0.377773
v -1.520608 0.016512 0.373072
v -1.507189 0.003094 0.393726
v -1.510243 0.022118 0.389025
v -0.184672 0.151906 0.111930
v -0.188225 0.171207 0.114795
v -0.199697 0.147342 0.124045
v -0.203250 0.166642 0.126910
v -0.197121 0.151906 0.096491
v -0.200674 0.171207 0.099356
v -0.212146 0.147342 0.108606
v -0.215699 0.166642 0.111471
v -0.011673 0.149224 -0.802847
v -0.017330 0.167194 -0.796648
v -0.023786 0.140832 -0.789573
v -0.029442 0.158802 -0.783374
v -0.026324 0.149224 -0.816215
v -0.031980 0.167194 -0.810017
v -0.038437 0.140832 -0.802941
v -0.044093 0.158802 -0.796742
v -0.213115 0.098890 -0.634143
v -0.219461 0.116732 -0.628246
v -0.226185 0.090228 -0.621998
v -0.232530 0.108069 -0.616102
v -0.226615 0.098890 -0.648672
v -0.232961 0.116732 -0.642775
v -0.239685 0.090228 -0.636527
v -0.246031 0.108069 -0.630631
v 1.780943 0.136999 -1.191723
v 1.786669 0.155439 -1.187190
v 1.795400 0.129696 -1.180277
v 1.801125 0.148136 -1.175743
v 1.768631 0.136999 -1.176175
v 1.774357 0.155439 -1.171641
v 1.783088 0.129696 -1.164728
v 1.788814 0.148136 -1.160195
v -0.637585 0.020347 -0.291888
v -0.638423 0.040119 -0.290577
v -0.626938 0.021903 -0.308548
v -0.627776 0.041675 -0.307238
v -0.620873 0.020347 -0.281208
v -0.621711 0.040119 -0.279897
v -0.610226 0.021903 -0.297869
v -0.611064 0.041675 -0.296558
v -1.382839 0.023588 0.263918
v -1.384154 0.043363 0.264650
v -1.400116 0.022082 0.273539
v -1.401432 0.041858 0.274272
v -1.392488 0.023588 0.246590
v -1.393804 0.043363 0.247323
v -1.409766 0.022082 0.256212
v -1.411081 0.041858 0.256945
v 0.623514 0.118001 -0.238205
v 0.621539 0.137701 -0.237044
v 0.640500 0.120291 -0.248184
v 0.638525 0.139992 -0.247023
v 0.633560 0.118001 -0.221105
v 0.631585 0.137701 -0.219944
v 0.650546 0.120291 -0.231084
v 0.648571 0.139992 -0.229923
v -0.090231 0.145435 0.096565
v -0.091465 0.165203 0.097602
v -0.075100 0.147046 0.083845
v -0.076333 0.166814 0.084881
v -0.077469 0.145435 0.111746
v -0.078702 0.165203 0.112783
v -0.062338 0.147046 0.099026
v -0.063571 0.166814 0.100062
v 0.117801 0.142898 -0.892011
v 0.114553 0.161691 -0.886565
v 0.108175 0.136558 -0.875871
v 0.104928 0.155350 -0.870425
v 0.100767 0.142898 -0.902170
v 0.097520 0.161691 -0.896724
v 0.091142 0.136558 -0.886030
v 0.087894 0.155350 -0.880584
v 0.745808 0.144320 -0.307560
v 0.748769 0.163925 -0.308032
v 0.765168 0.141321 -0.310648
v 0.768130 0.160926 -0.311120
v 0.748932 0.144320 -0.287974
v 0.751894 0.163925 -0.288447
v 0.768292 0.141321 -0.291062
v 0.771254 0.160926 -0.291535
v 0.581154 0.156077 -0.225331
v 0.580942 0.175905 -0.225725
v 0.571758 0.155630 -0.242792
v 0.571546 0.175458 -0.243185
v 0.598619 0.156077 -0.234730
v 0.598407 0.175905 -0.235123
v 0.589223 0.155630 -0.252190
v 0.589011 0.175458 -0.252584
v 0.049382 0.157797 0.004424
v 0.048032 0.177568 0.005232
v 0.032415 0.156224 0.014572
v 0.031064 0.175994 0.015380
v 0.039202 0.157797 -0.012597
v 0.037852 0.177568 -0.011789
v 0.022235 0.156224 -0.002449
v 0.020884 0.175994 -0.001642
v -1.113439 -0.005902 0.071063
v -1.115191 0.013748 0.073099
v -1.100624 -0.003216 0.056166
v -1.102376 0.016434 0.058203
v -1.098404 -0.005903 0.083997
v -1.100156 0.013748 0.086033
v -1.085589 -0.003216 0.069100
v -1.087341 0.016434 0.071137
v -1.316761 0.023016 0.477255
v -1.314674 0.042733 0.477739
v -1.335969 0.025159 0.472801
v -1.333882 0.044876 0.473285
v -1.312281 0.023016 0.457935
v -1.310194 0.042733 0.458419
v -1.331488 0.025159 0.453480
v -1.329401 0.044876 0.453965
v 1.820634 0.147452 -1.065369
v 1.821861 0.167197 -1.063952
v 1.833559 0.145578 -1.050444
v 1.834786 0.165322 -1.049026
v 1.805641 0.147452 -1.052386
v 1.806868 0.167197 -1.050969
v 1.818566 0.145578 -1.037460
v 1.819793 0.165322 -1.036043
v -1.277703 0.058122 0.474847
v -1.277337 0.077952 0.474770
v -1.258293 0.057749 0.470788
v -1.257928 0.077578 0.470712
v -1.273644 0.058122 0.494260
v -1.273278 0.077952 0.494183
v -1.254234 0.057749 0.490201
v -1.253868 0.077578 0.490125
v -0.265000 0.085736 -0.598395
v -0.264935 0.105569 -0.598444
v -0.249247 0.085655 -0.610445
v -0.249183 0.105488 -0.610494
v -0.252949 0.085736 -0.582642
v -0.252885 0.105569 -0.582692
v -0.237197 0.085655 -0.594692
v -0.237132 0.105488 -0.594741
v -0.576810 -0.008967 -0.354241
v -0.581539 0.009876 -0.350250
v -0.562408 -0.002779 -0.366393
v -0.567138 0.016064 -0.362402
v -0.564019 -0.008967 -0.339083
v -0.568749 0.009876 -0.335092
v -0.549618 -0.002779 -0.351235
v -0.554348 0.016064 -0.347244
v -1.407158 0.022964 0.274255
v -1.408004 0.042772 0.274787
v -1.423927 0.021966 0.284799
v -1.424772 0.041773 0.285330
v -1.417715 0.022964 0.257465
v -1.418561 0.042772 0.257997
v -1.434484 0.021966 0.268008
v -1.435329 0.041773 0.268540
v -0.058719 0.162657 0.074296
v -0.059374 0.182470 0.074924
v -0.044419 0.163565 0.060582
v -0.045074 0.183377 0.061210
v -0.044992 0.162657 0.088610
v -0.045646 0.182470 0.089238
v -0.030692 0.163565 0.074897
v -0.031347 0.183377 0.075525
v -0.567556 0.090479 0.286705
v -0.572172 0.109533 0.289701
v -0.551573 0.095982 0.276333
v -0.556189 0.115036 0.279329
v -0.556760 0.090479 0.303343
v -0.561376 0.109533 0.306338
v -0.540776 0.095982 0.292970
v -0.545392 0.115036 0.295966
v 1.331455 0.090785 -0.516323
v 1.332547 0.110449 -0.513977
v 1.339754 0.088197 -0.498497
v 1.340846 0.107861 -0.496151
v 1.313475 0.090785 -0.507953
v 1.314567 0.110449 -0.505607
v 1.321773 0.088197 -0.490126
v 1.322866 0.107861 -0.487780
v 1.412459 0.063073 -0.537075
v 1.412160 0.082902 -0.536825
v 1.427662 0.063463 -0.549806
v 1.427363 0.083293 -0.549555
v 1.425193 0.063073 -0.521869
v 1.424893 0.082902 -0.521619
v 1.440395 0.063463 -0.534600
v 1.440096 0.083293 -0.534350
v -0.217928 0.146822 0.130528
v -0.218367 0.152349 0.111486
v -0.217801 0.165869 0.136054
v -0.218239 0.171397 0.117012
v -0.237756 0.146822 0.130985
v -0.238195 0.152349 0.111942
v -0.237629 0.165869 0.136511
v -0.238067 0.171397 0.117468
v -0.080210 0.158825 0.089196
v -0.075609 0.177828 0.085868
v -0.064813 0.153147 0.078059
v -0.060212 0.172149 0.074731
v -0.068586 0.158825 0.105266
v -0.063985 0.177828 0.101938
v -0.053189 0.153147 0.094130
v -0.048588 0.172149 0.090801
v 1.750002 0.069072 -0.808821
v 1.748383 0.088213 -0.803886
v 1.755972 0.074266 -0.827007
v 1.754352 0.093407 -0.822072
v 1.768847 0.069072 -0.802636
v 1.767227 0.088213 -0.797701
v 1.774816 0.074266 -0.820822
v 1.773196 0.093407 -0.815887
v -0.167698 0.109100 -0.673214
v -0.173490 0.127139 -0.667346
v -0.180370 0.100856 -0.660376
v -0.186162 0.118894 -0.654508
v -0.181814 0.109100 -0.687146
v -0.187606 0.127139 -0.681279
v -0.194485 0.100856 -0.674308
v -0.200277 0.118894 -0.668440
v -0.025245 0.169114 0.060649
v -0.027097 0.188841 0.061520
v -0.043098 0.167067 0.069042
v -0.044950 0.186794 0.069913
v -0.033684 0.169114 0.042701
v -0.035536 0.188841 0.043571
v -0.051536 0.167067 0.051094
v -0.053389 0.186794 0.051965
v -0.726362 0.017771 -0.242275
v -0.730831 0.034490 -0.251963
v -0.733364 0.007102 -0.257457
v -0.737833 0.023821 -0.267146
v -0.708352 0.017771 -0.250581
v -0.712821 0.034490 -0.260270
v -0.715354 0.007102 -0.265763
v -0.719823 0.023821 -0.275452
v 0.867451 0.092684 -0.323071
v 0.868292 0.112499 -0.323190
v 0.847832 0.093534 -0.320290
v 0.848673 0.113349 -0.320409
v 0.864668 0.092684 -0.342708
v 0.865509 0.112499 -0.342827
v 0.845049 0.093534 -0.339927
v 0.845890 0.113349 -0.340046
v 1.737232 0.097418 -0.806041
v 1.743291 0.115699 -0.801303
v 1.751633 0.089727 -0.794779
v 1.757691 0.108009 -0.790041
v 1.725015 0.097418 -0.790418
v 1.731073 0.115699 -0.785680
v 1.739415 0.089727 -0.779156
v 1.745474 0.108009 -0.774418
v 1.757760 0.103016 -0.827973
v 1.754812 0.122129 -0.823572
v 1.747124 0.097720 -0.812093
v 1.744177 0.116832 -0.807692
v 1.741281 0.103016 -0.839009
v 1.738333 0.122129 -0.834608
v 1.730645 0.097720 -0.823129
v 1.727698 0.116832 -0.818728
v 1.319650 0.051653 -0.508354
v 1.317771 0.071376 -0.507452
v 1.337431 0.053738 -0.516890
v 1.335551 0.073461 -0.515988
v 1.328234 0.051653 -0.490475
v 1.326355 0.071376 -0.489572
v 1.346014 0.053738 -0.499011
v 1.344135 0.073461 -0.498109
v -1.009904 0.055550 0.423188
v -1.012940 0.075123 0.424214
v -0.991361 0.058755 0.416923
v -0.994397 0.078328 0.417949
v -1.003556 0.055550 0.441978
v -1.006592 0.075123 0.443003
v -0.985013 0.058755 0.435713
v -0.988049 0.078328 0.436739
v -0.234773 0.050712 -0.622060
v -0.235791 0.070490 -0.620988
v -0.248381 0.049233 -0.607708
v -0.249398 0.069011 -0.606634
v -0.249166 0.050712 -0.635706
v -0.250183 0.070490 -0.634633
v -0.262773 0.049233 -0.621353
v -0.263791 0.069011 -0.620280
v 1.683927 0.079085 -0.757651
v 1.682073 0.098622 -0.754788
v 1.673307 0.075674 -0.741253
v 1.671452 0.095211 -0.738389
v 1.667280 0.079085 -0.768432
v 1.665426 0.098622 -0.765569
v 1.656660 0.075674 -0.752034
v 1.654806 0.095211 -0.749171
v 1.596592 0.082224 -0.656783
v 1.599405 0.101594 -0.653581
v 1.583807 0.086486 -0.671333
v 1.586620 0.105856 -0.668132
v 1.611491 0.082224 -0.669874
v 1.614304 0.101594 -0.666672
v 1.598706 0.086486 -0.684424
v 1.601519 0.105856 -0.681223
v -0.796943 0.089650 0.343522
v -0.799265 0.109329 0.344365
v -0.815440 0.087179 0.350237
v -0.817763 0.106858 0.351081
v -0.803711 0.089650 0.324879
v -0.806034 0.109329 0.325722
v -0.822208 0.087179 0.331595
v -0.824531 0.106858 0.332438
v -0.182511 0.120004 0.122178
v -0.185449 0.139560 0.123692
v -0.165127 0.123310 0.113222
v -0.168065 0.142865 0.114736
v -0.173428 0.120004 0.139809
v -0.176366 0.139560 0.141323
v -0.156044 0.123310 0.130853
v -0.158982 0.142865 0.132367
v -1.381719 -0.016617 0.254734
v -1.376798 0.002322 0.251500
v -1.397546 -0.010728 0.265134
v -1.392625 0.008211 0.261901
v -1.392611 -0.016617 0.238159
v -1.387690 0.002322 0.234925
v -1.408438 -0.010728 0.248560
v -1.403517 0.008211 0.245326
v 1.798750 0.119961 -1.071893
v 1.802648 0.135424 -1.083686
v 1.803603 0.107542 -1.086575
v 1.807500 0.123005 -1.098367
v 1.817582 0.119961 -1.065670
v 1.821479 0.135424 -1.077462
v 1.822434 0.107542 -1.080351
v 1.826331 0.123005 -1.092144
v 1.765220 0.163832 -1.147069
v 1.762371 0.171805 -1.165004
v 1.763969 0.145672 -1.154944
v 1.761120 0.153646 -1.172879
v 1.784808 0.163832 -1.150181
v 1.781959 0.171805 -1.168115
v 1.783557 0.145672 -1.158056
v 1.780708 0.153646 -1.175990
v 1.561819 0.064297 -0.652652
v 1.562852 0.084074 -0.653733
v 1.548152 0.065792 -0.638358
v 1.549185 0.085569 -0.639438
v 1.547483 0.064297 -0.666358
v 1.548516 0.084074 -0.667438
v 1.533817 0.065792 -0.652063
v 1.534849 0.085569 -0.653144
v 0.784337 0.099104 -0.298067
v 0.786979 0.118715 -0.299397
v 0.766821 0.102061 -0.289248
v 0.769462 0.121672 -0.290578
v 0.775419 0.099104 -0.315782
v 0.778060 0.118715 -0.317112
v 0.757902 0.102061 -0.306963
v 0.760544 0.121672 -0.308293
v 1.801768 0.084829 -0.942200
v 1.801155 0.103921 -0.936865
v 1.799590 0.079459 -0.923232
v 1.798977 0.098552 -0.917897
v 1.782064 0.084829 -0.944462
v 1.781451 0.103921 -0.939128
v 1.779886 0.079459 -0.925495
v 1.779273 0.098552 -0.920160
v 0.476048 0.149090 -0.196753
v 0.477448 0.168828 -0.198089
v 0.461766 0.151025 -0.183128
v 0.463166 0.170763 -0.184464
v 0.462358 0.149090 -0.211103
v 0.463758 0.168828 -0.212439
v 0.448076 0.151025 -0.197479
v 0.449476 0.170763 -0.198814
v 0.025259 0.116692 -0.834922
v 0.023437 0.136363 -0.833158
v 0.011127 0.114157 -0.821240
v 0.009305 0.133827 -0.819476
v 0.011463 0.116692 -0.849171
v 0.009641 0.136363 -0.847407
v -0.002669 0.114157 -0.835488
v -0.004491 0.133827 -0.833724
v -1.463019 0.004449 0.296159
v -1.456544 0.020928 0.287223
v -1.472688 0.015484 0.309503
v -1.466213 0.031964 0.300567
v -1.479079 0.004449 0.284522
v -1.472604 0.020928 0.275586
v -1.488748 0.015484 0.297866
v -1.482273 0.031964 0.288930
v -0.044528 0.133324 0.052809
v -0.034361 0.150352 0.052643
v -0.061553 0.143492 0.053087
v -0.051386 0.160520 0.052921
v -0.044851 0.133324 0.032979
v -0.034684 0.150352 0.032813
v -0.061877 0.143492 0.033256
v -0.051710 0.160520 0.033090
v -1.079633 0.077393 0.428100
v -1.083396 0.096816 0.429488
v -1.097857 0.073382 0.434821
v -1.101619 0.092805 0.436209
v -1.086495 0.077393 0.409492
v -1.090258 0.096816 0.410880
v -1.104719 0.073382 0.416213
v -1.108482 0.092805 0.417601
v 1.579329 0.078486 -0.659128
v 1.577410 0.098082 -0.656749
v 1.567024 0.075429 -0.643878
v 1.565104 0.095025 -0.641498
v 1.563895 0.078486 -0.671583
v 1.561975 0.098082 -0.669203
v 1.551589 0.075429 -0.656332
v 1.549669 0.095025 -0.653953
v -1.297536 -0.025700 0.184773
v -1.297245 -0.005870 0.184589
v -1.280770 -0.026044 0.174184
v -1.280479 -0.006214 0.174000
v -1.286945 -0.025700 0.201542
v -1.286654 -0.005870 0.201358
v -1.270179 -0.026044 0.190952
v -1.269888 -0.006214 0.190768
v -0.745673 -0.020226 -0.227469
v -0.742313 -0.001008 -0.231037
v -0.758848 -0.015325 -0.213478
v -0.755488 0.003893 -0.217046
v -0.760112 -0.020226 -0.241066
v -0.756752 -0.001008 -0.244634
v -0.773287 -0.015325 -0.227075
v -0.769927 0.003893 -0.230643
v 0.393931 0.126456 -0.133962
v 0.396078 0.146168 -0.134393
v 0.374604 0.128645 -0.130087
v 0.376750 0.148357 -0.130518
v 0.390032 0.126456 -0.153408
v 0.392179 0.146168 -0.153839
v 0.370705 0.128645 -0.149534
v 0.372851 0.148357 -0.149964
v 1.778018 0.075690 -0.858918
v 1.777529 0.095391 -0.856685
v 1.782233 0.077975 -0.878163
v 1.781744 0.097676 -0.875930
v 1.797392 0.075690 -0.854674
v 1.796903 0.095391 -0.852442
v 1.801607 0.077975 -0.873919
v 1.801118 0.097676 -0.871687
v 1.584814 0.068856 -0.637892
v 1.585102 0.088683 -0.638281
v 1.596600 0.068372 -0.653835
v 1.596888 0.088199 -0.654225
v 1.600762 0.068856 -0.626102
v 1.601050 0.088683 -0.626491
v 1.612549 0.068372 -0.642045
v 1.612836 0.088199 -0.642435
v 0.069194 0.128189 -0.871444
v 0.061700 0.145029 -0.864120
v 0.081237 0.138668 -0.883214
v 0.073743 0.155507 -0.875890
v 0.083057 0.128189 -0.857260
v 0.075563 0.145029 -0.849936
v 0.095099 0.138668 -0.869030
v 0.087606 0.155507 -0.861706
v -1.435531 -0.009066 0.271501
v -1.428902 0.004741 0.284102
v -1.441959 0.005173 0.259282
v -1.435331 0.018979 0.271883
v -1.417979 -0.009066 0.262267
v -1.411350 0.004741 0.274868
v -1.424407 0.005173 0.250048
v -1.417778 0.018979 0.262649
v 0.207610 0.173305 -0.052253
v 0.205136 0.192964 -0.051373
v 0.189090 0.170679 -0.045663
v 0.186615 0.190337 -0.044782
v 0.200961 0.173305 -0.070939
v 0.198487 0.192964 -0.070058
v 0.182440 0.170679 -0.064348
v 0.179966 0.190337 -0.063468
v 1.821513 0.148620 -1.063374
v 1.828777 0.165738 -1.056479
v 1.833929 0.138605 -1.051589
v 1.841193 0.155723 -1.044695
v 1.807859 0.148620 -1.048988
v 1.815124 0.165738 -1.042094
v 1.820276 0.138605 -1.037204
v 1.827540 0.155723 -1.030309
v -1.256705 0.065281 0.482171
v -1.257601 0.085093 0.482277
v -1.276381 0.064378 0.484493
v -1.277277 0.084190 0.484599
v -1.259029 0.065281 0.462474
v -1.259926 0.085093 0.462580
v -1.278705 0.064378 0.464796
v -1.279602 0.084190 0.464902
v 0.941476 0.124871 -0.363193
v 0.941882 0.144700 -0.363299
v 0.922290 0.125292 -0.358184
v 0.922697 0.145121 -0.358291
v 0.936466 0.124871 -0.382383
v 0.936872 0.144700 -0.382489
v 0.917280 0.125292 -0.377374
v 0.917687 0.145121 -0.377480
v -0.022731 0.142464 0.036800
v -0.022440 0.162294 0.036576
v -0.038444 0.142832 0.048897
v -0.038152 0.162662 0.048673
v -0.034830 0.142464 0.021085
v -0.034539 0.162294 0.020861
v -0.050543 0.142832 0.033182
v -0.050251 0.162662 0.032958
v -0.635209 0.027181 -0.292704
v -0.638331 0.046663 -0.290687
v -0.651574 0.023465 -0.282133
v -0.654696 0.042947 -0.280117
v -0.645970 0.027181 -0.309363
v -0.649092 0.046663 -0.307347
v -0.662335 0.023465 -0.298793
v -0.665457 0.042947 -0.296777
v -0.913911 0.056193 0.381044
v -0.902353 0.072285 0.381938
v -0.929955 0.067786 0.379803
v -0.918397 0.083878 0.380697
v -0.912381 0.056193 0.361270
v -0.900823 0.072285 0.362164
v -0.928425 0.067786 0.360029
v -0.916867 0.083878 0.360923
v 1.295727 0.084068 -0.488139
v 1.296170 0.103892 -0.488547
v 1.310301 0.083465 -0.501577
v 1.310744 0.103289 -0.501985
v 1.309171 0.084068 -0.473558
v 1.309614 0.103892 -0.473966
v 1.323746 0.083465 -0.486996
v 1.324189 0.103289 -0.487404
v 1.797514 0.123562 -0.936594
v 1.793326 0.142493 -0.940768
v 1.784105 0.117649 -0.949958
v 1.779917 0.136581 -0.954132
v 1.811514 0.123562 -0.950642
v 1.807327 0.142493 -0.954816
v 1.798105 0.117649 -0.964006
v 1.793918 0.136581 -0.968180
v 1.821253 0.135173 -1.009397
v 1.825442 0.154181 -1.005590
v 1.835319 0.129512 -0.996612
v 1.839508 0.148520 -0.992804
v 1.807913 0.135173 -0.994721
v 1.812102 0.154181 -0.990914
v 1.821978 0.129512 -0.981936
v 1.826167 0.148520 -0.978128
v 1.521523 0.041564 -0.611896
v 1.522749 0.061288 -0.610219
v 1.509883 0.043641 -0.627819
v 1.511109 0.063365 -0.626142
v 1.537534 0.041564 -0.623600
v 1.538760 0.061288 -0.621923
v 1.525894 0.043641 -0.639523
v 1.527120 0.063365 -0.637846
v -1.494936 0.033232 0.332884
v -1.492404 0.052702 0.330084
v -1.481876 0.029457 0.318443
v -1.479344 0.048928 0.315643
v -1.480226 0.033232 0.346187
v -1.477694 0.052702 0.343387
v -1.467166 0.029457 0.331746
v -1.464634 0.048928 0.328946
v 0.978355 0.122068 -0.389192
v 0.981381 0.141592 -0.390922
v 0.995302 0.118582 -0.398887
v 0.998328 0.138107 -0.400618
v 0.988204 0.122068 -0.371976
v 0.991229 0.141592 -0.373707
v 1.005151 0.118582 -0.381672
v 1.008176 0.138107 -0.383403
v -0.275364 0.046398 -0.576220
v -0.276574 0.066052 -0.573851
v -0.266425 0.049058 -0.593724
v -0.267635 0.068712 -0.591354
v -0.257701 0.046398 -0.567200
v -0.258911 0.066052 -0.564831
v -0.248762 0.049058 -0.584704
v -0.249972 0.068712 -0.582334
v -1.490141 -0.009390 0.325327
v -1.497406 0.009031 0.326442
v -1.471933 -0.002040 0.322534
v -1.479198 0.016381 0.323648
v -1.487133 -0.009390 0.344931
v -1.494398 0.009031 0.346046
v -1.468925 -0.002040 0.342137
v -1.476190 0.016381 0.343252
v -1.466882 0.053361 0.502969
v -1.471229 0.072610 0.500986
v -1.484396 0.048584 0.494982
v -1.488743 0.067832 0.492999
v -1.458653 0.053361 0.484923
v -1.463000 0.072610 0.482941
v -1.476166 0.048584 0.476936
v -1.480514 0.067832 0.474954
v -1.125266 0.003771 0.075928
v -1.119946 0.020915 0.084361
v -1.134414 0.013741 0.061429
v -1.129094 0.030886 0.069861
v -1.108492 0.003771 0.065346
v -1.103172 0.020915 0.073778
v -1.117640 0.013741 0.050846
v -1.112320 0.030886 0.059278
v 1.795766 0.113975 -0.924539
v 1.794338 0.133248 -0.920083
v 1.789884 0.109296 -0.906186
v 1.788456 0.128569 -0.901730
v 1.776879 0.113975 -0.930592
v 1.775451 0.133248 -0.926136
v 1.770997 0.109296 -0.912238
v 1.769569 0.128569 -0.907783
v 1.672311 0.046542 -0.721453
v 1.672739 0.066367 -0.721839
v 1.657603 0.047119 -0.708161
v 1.658031 0.066943 -0.708547
v 1.659014 0.046542 -0.736167
v 1.659441 0.066367 -0.736554
v 1.644305 0.047119 -0.722875
v 1.644733 0.066943 -0.723262
v 0.086958 0.136664 -0.009087
v 0.088758 0.156377 -0.010321
v 0.070702 0.138846 0.002064
v 0.072501 0.158559 0.000829
v 0.075740 0.136664 -0.025442
v 0.077539 0.156377 -0.026676
v 0.059483 0.138846 -0.014292
v 0.061283 0.158559 -0.015526
v -0.586670 0.083119 0.272692
v -0.589693 0.102709 0.273356
v -0.567536 0.086215 0.268489
v -0.570559 0.105805 0.269153
v -0.582414 0.083119 0.292063
v -0.585438 0.102709 0.292728
v -0.563280 0.086215 0.287860
v -0.566304 0.105805 0.288524
v 1.725314 0.068480 -0.771287
v 1.723492 0.087604 -0.766358
v 1.731946 0.073735 -0.789224
v 1.730124 0.092860 -0.784295
v 1.743917 0.068480 -0.764409
v 1.742094 0.087604 -0.759480
v 1.750548 0.073735 -0.782346
v 1.748726 0.092860 -0.777417
v -1.523848 0.009297 0.450813
v -1.525348 0.028885 0.448094
v -1.533313 0.006191 0.433663
v -1.534813 0.025780 0.430944
v -1.506484 0.009297 0.441229
v -1.507984 0.028885 0.438511
v -1.515949 0.006191 0.424080
v -1.517450 0.025780 0.421361
v 0.873356 0.127529 -0.347977
v 0.861321 0.136373 -0.361027
v 0.867360 0.109777 -0.354479
v 0.855326 0.118621 -0.367529
v 0.887936 0.127529 -0.361423
v 0.875901 0.136373 -0.374472
v 0.881940 0.109777 -0.367924
v 0.869905 0.118621 -0.380974
v -0.709248 0.016406 -0.252523
v -0.713717 0.033125 -0.262212
v -0.702246 0.027076 -0.237341
v -0.706715 0.043794 -0.247030
v -0.727258 0.016406 -0.244217
v -0.731726 0.033125 -0.253906
v -0.720256 0.027076 -0.229035
v -0.724724 0.043794 -0.238724
v 0.251277 0.164570 -0.066267
v 0.259587 0.176297 -0.052601
v 0.245184 0.180564 -0.076287
v 0.253494 0.192292 -0.062621
v 0.268223 0.164570 -0.076572
v 0.276533 0.176297 -0.062905
v 0.262130 0.180564 -0.086592
v 0.270440 0.192292 -0.072925
v -0.052540 0.130380 0.043249
v -0.054811 0.149838 0.046346
v -0.041034 0.134220 0.027558
v -0.043305 0.153678 0.030655
v -0.036547 0.130380 0.054977
v -0.038818 0.149838 0.058074
v -0.025041 0.134220 0.039286
v -0.027311 0.153678 0.042383
v -1.221842 0.029228 0.454025
v -1.220778 0.048477 0.458686
v -1.226126 0.034009 0.435260
v -1.225062 0.053257 0.439920
v -1.202507 0.029228 0.449611
v -1.201443 0.048477 0.454271
v -1.206791 0.034009 0.430845
v -1.205727 0.053257 0.435506
v -0.864158 0.067594 0.363446
v -0.866055 0.087317 0.364313
v -0.882096 0.065509 0.371646
v -0.883992 0.085232 0.372513
v -0.872403 0.067594 0.345408
v -0.874300 0.087317 0.346276
v -0.890341 0.065509 0.353608
v -0.892238 0.085232 0.354475
v 0.353449 0.170406 -0.122107
v 0.350306 0.189968 -0.121222
v 0.334620 0.167140 -0.116804
v 0.331476 0.186702 -0.115919
v 0.348073 0.170406 -0.141198
v 0.344930 0.189968 -0.140312
v 0.329243 0.167140 -0.135894
v 0.326100 0.186702 -0.135009
v 0.059870 0.164174 -0.000330
v 0.051708 0.174487 -0.015175
v 0.064839 0.181114 0.008707
v 0.056677 0.191428 -0.006138
v 0.042491 0.164174 0.009226
v 0.034329 0.174487 -0.005619
v 0.047460 0.181114 0.018263
v 0.039297 0.191428 0.003418
v 1.093774 0.107865 -0.426981
v 1.085539 0.120707 -0.439654
v 1.086777 0.092751 -0.437749
v 1.078542 0.105593 -0.450422
v 1.110405 0.107865 -0.437788
v 1.102169 0.120707 -0.450461
v 1.103407 0.092751 -0.448556
v 1.095172 0.105593 -0.461229
v 1.706915 0.083731 -0.758657
v 1.725870 0.086023 -0.764026
v 1.709121 0.064031 -0.759282
v 1.728075 0.066323 -0.764651
v 1.712320 0.083731 -0.739575
v 1.731275 0.086023 -0.744944
v 1.714526 0.064031 -0.740199
v 1.733480 0.066323 -0.745568
v 0.597526 0.156025 -0.236761
v 0.597314 0.175853 -0.237155
v 0.606922 0.156472 -0.219301
v 0.606710 0.176300 -0.219694
v 0.580061 0.156025 -0.227363
v 0.579849 0.175853 -0.227756
v 0.589457 0.156472 -0.209903
v 0.589245 0.176300 -0.210296
v 0.973660 0.120356 -0.382527
v 0.966759 0.134998 -0.393988
v 0.966107 0.106978 -0.395071
v 0.959207 0.121620 -0.406532
v 0.990651 0.120356 -0.392757
v 0.983751 0.134998 -0.404218
v 0.983099 0.106978 -0.405301
v 0.976198 0.121620 -0.416762
v -0.811305 -0.000659 -0.154202
v -0.811789 0.019159 -0.153578
v -0.799151 0.000131 -0.169855
v -0.799636 0.019948 -0.169232
v -0.795639 -0.000659 -0.142039
v -0.796123 0.019159 -0.141415
v -0.783485 0.000131 -0.157692
v -0.783970 0.019948 -0.157069
v -0.909344 0.061564 0.376739
v -0.901497 0.079596 0.374167
v -0.926479 0.069822 0.382357
v -0.918632 0.087854 0.379784
v -0.915523 0.061564 0.357893
v -0.907676 0.079596 0.355321
v -0.932658 0.069822 0.363511
v -0.924811 0.087854 0.360939
v 1.525339 0.043267 -0.609884
v 1.522195 0.062684 -0.607346
v 1.540448 0.047307 -0.622080
v 1.537304 0.066724 -0.619542
v 1.537796 0.043267 -0.594451
v 1.534652 0.062684 -0.591914
v 1.552905 0.047307 -0.606647
v 1.549761 0.066724 -0.604109
v -1.069365 -0.033343 0.020358
v -1.063688 -0.014977 0.015475
v -1.083289 -0.025855 0.032333
v -1.077612 -0.007490 0.027450
v -1.082297 -0.033343 0.005321
v -1.076620 -0.014977 0.000438
v -1.096221 -0.025855 0.017295
v -1.090544 -0.007490 0.012413
v -0.180484 0.061551 -0.670593
v -0.185991 0.079883 -0.665398
v -0.167149 0.069122 -0.683171
v -0.172656 0.087453 -0.677976
v -0.166875 0.061551 -0.656165
v -0.172382 0.079883 -0.650971
v -0.153540 0.069122 -0.668743
v -0.159047 0.087453 -0.663549
v 1.242536 0.091838 -0.468620
v 1.246147 0.107861 -0.457503
v 1.237587 0.103527 -0.483859
v 1.241197 0.119550 -0.472743
v 1.261399 0.091838 -0.474747
v 1.265010 0.107861 -0.463630
v 1.256450 0.103527 -0.489986
v 1.260060 0.119550 -0.478869
v -0.283334 0.152916 0.161093
v -0.284460 0.172711 0.161605
v -0.265316 0.154153 0.152896
v -0.266442 0.173948 0.153408
v -0.275121 0.152916 0.179145
v -0.276247 0.172711 0.179658
v -0.257104 0.154153 0.170949
v -0.258230 0.173948 0.171461
v -0.181320 0.061126 -0.648936
v -0.186161 0.079844 -0.644517
v -0.195145 0.054571 -0.636317
v -0.199986 0.073289 -0.631897
v -0.194691 0.061126 -0.663584
v -0.199532 0.079844 -0.659165
v -0.208516 0.054571 -0.650965
v -0.213357 0.073289 -0.646545
v -0.488068 0.005767 -0.414115
v -0.492638 0.024350 -0.408904
v -0.475815 0.012699 -0.428085
v -0.480385 0.031281 -0.422874
v -0.473157 0.005767 -0.401037
v -0.477728 0.024350 -0.395826
v -0.460904 0.012699 -0.415007
v -0.465475 0.031281 -0.409796
v 1.052840 0.114100 -0.406807
v 1.058137 0.133037 -0.409389
v 1.069863 0.108207 -0.415104
v 1.075160 0.127144 -0.417686
v 1.061529 0.114100 -0.388979
v 1.066826 0.133037 -0.391561
v 1.078552 0.108207 -0.397276
v 1.083849 0.127144 -0.399858
v 0.458243 0.155485 -0.162290
v 0.464507 0.165258 -0.146209
v 0.454696 0.172743 -0.171397
v 0.460960 0.182516 -0.155316
v 0.476724 0.155485 -0.169488
v 0.482987 0.165258 -0.153407
v 0.473177 0.172743 -0.178595
v 0.479440 0.182516 -0.162514
v -1.039927 0.080765 0.437066
v -1.040812 0.100578 0.437052
v -1.059738 0.079880 0.436753
v -1.060622 0.099694 0.436739
v -1.039614 0.080765 0.417236
v -1.040498 0.100578 0.417222
v -1.059425 0.079880 0.416922
v -1.060309 0.099694 0.416909
v -0.293238 0.047948 -0.550120
v -0.296054 0.063186 -0.562498
v -0.296619 0.035253 -0.564978
v -0.299435 0.050491 -0.577356
v -0.273899 0.047948 -0.554520
v -0.276716 0.063186 -0.566898
v -0.277280 0.035253 -0.569378
v -0.280096 0.050491 -0.581756
v -0.245622 0.044358 -0.606272
v -0.247778 0.063755 -0.609802
v -0.235509 0.048495 -0.589720
v -0.237666 0.067892 -0.593250
v -0.262546 0.044358 -0.595932
v -0.264703 0.063755 -0.599462
v -0.252434 0.048495 -0.579380
v -0.254590 0.067892 -0.582910
v 1.825120 0.093965 -0.999836
v 1.809842 0.101164 -0.989437
v 1.831070 0.112446 -1.003886
v 1.815793 0.119644 -0.993487
v 1.836280 0.093965 -0.983441
v 1.821002 0.101164 -0.973042
v 1.842230 0.112446 -0.987491
v 1.826953 0.119644 -0.977092
v 1.513158 0.080630 -0.598063
v 1.516372 0.099652 -0.593461
v 1.502266 0.086244 -0.613658
v 1.505481 0.105266 -0.609056
v 1.529418 0.080630 -0.609419
v 1.532632 0.099652 -0.604817
v 1.518526 0.086244 -0.625014
v 1.521741 0.105266 -0.620412
v -0.247145 0.048159 -0.613161
v -0.248969 0.067754 -0.610699
v -0.258809 0.045094 -0.597416
v -0.260633 0.064689 -0.594953
v -0.263081 0.048159 -0.624967
v -0.264906 0.067754 -0.622505
v -0.274745 0.045094 -0.609222
v -0.276570 0.064689 -0.606759
v 1.221634 0.058634 -0.470406
v 1.225961 0.077904 -0.472220
v 1.203861 0.063326 -0.462957
v 1.208189 0.082596 -0.464771
v 1.213967 0.058634 -0.488697
v 1.218295 0.077904 -0.490511
v 1.196195 0.063326 -0.481248
v 1.200522 0.082596 -0.483062
v -0.428673 0.100568 0.226997
v -0.429197 0.120392 0.227244
v -0.446610 0.099988 0.235441
v -0.447134 0.119813 0.235687
v -0.437121 0.100568 0.209053
v -0.437645 0.120392 0.209299
v -0.455057 0.099988 0.217496
v -0.455581 0.119813 0.217743
v 1.814175 0.104659 -0.950726
v 1.813800 0.124109 -0.946867
v 1.816058 0.108536 -0.970085
v 1.815682 0.127987 -0.966226
v 1.833915 0.104659 -0.948806
v 1.833540 0.124109 -0.944947
v 1.835798 0.108536 -0.968166
v 1.835423 0.127987 -0.964306
v -1.250629 0.012540 0.160393
v -1.253120 0.032118 0.162347
v -1.266035 0.009374 0.172475
v -1.268527 0.028952 0.174428
v -1.262867 0.012540 0.144786
v -1.265358 0.032118 0.146740
v -1.278274 0.009374 0.156868
v -1.280765 0.028952 0.158822
v -0.345483 0.070740 -0.529778
v -0.350849 0.089190 -0.524864
v -0.359089 0.063464 -0.517317
v -0.364454 0.081914 -0.512402
v -0.358879 0.070740 -0.544404
v -0.364245 0.089190 -0.539490
v -0.372485 0.063464 -0.531942
v -0.377850 0.081914 -0.527028
v -1.303280 -0.012115 0.184462
v -1.301199 0.007458 0.182028
v -1.316000 -0.008912 0.199338
v -1.313919 0.010660 0.196904
v -1.318354 -0.012115 0.171573
v -1.316272 0.007458 0.169139
v -1.331074 -0.008912 0.186449
v -1.328992 0.010660 0.184014
v 1.792121 0.168951 -1.149989
v 1.793029 0.188742 -1.150901
v 1.778157 0.170238 -1.135964
v 1.779065 0.190029 -1.136876
v 1.778067 0.168951 -1.163983
v 1.778975 0.188742 -1.164895
v 1.764103 0.170238 -1.149958
v 1.765011 0.190029 -1.150870
v -0.714580 0.069547 0.334021
v -0.716336 0.088496 0.328437
v -0.708894 0.075401 0.352098
v -0.710650 0.094351 0.346513
v -0.733499 0.069547 0.339972
v -0.735256 0.088496 0.334388
v -0.727813 0.075401 0.358048
v -0.729570 0.094351 0.352464
v -0.923297 0.083987 0.398736
v -0.922764 0.103812 0.398511
v -0.905032 0.083409 0.391028
v -0.904500 0.103234 0.390803
v -0.915586 0.083987 0.417008
v -0.915053 0.103812 0.416784
v -0.897321 0.083409 0.409300
v -0.896789 0.103234 0.409076
v 1.345831 0.088478 -0.520102
v 1.347010 0.108240 -0.521294
v 1.359736 0.086801 -0.534144
v 1.360916 0.106563 -0.535336
v 1.359923 0.088478 -0.506147
v 1.361103 0.108240 -0.507338
v 1.373828 0.086801 -0.520189
v 1.375008 0.106563 -0.521381
v 1.392065 0.084553 -0.536884
v 1.395533 0.103906 -0.539495
v 1.407526 0.080213 -0.548523
v 1.410994 0.099565 -0.551134
v 1.403993 0.084553 -0.521039
v 1.407461 0.103906 -0.523650
v 1.419454 0.080213 -0.532678
v 1.422922 0.099565 -0.535289
v -0.458866 0.017069 -0.429267
v -0.460915 0.036647 -0.426845
v -0.446225 0.020241 -0.444217
v -0.448273 0.039819 -0.441795
v -0.443722 0.017069 -0.416461
v -0.445770 0.036647 -0.414039
v -0.431080 0.020241 -0.431410
v -0.433129 0.039819 -0.428988
v -0.074925 0.103928 -0.768752
v -0.077319 0.123241 -0.764927
v -0.085173 0.099415 -0.752383
v -0.087568 0.118728 -0.748558
v -0.091735 0.103928 -0.779276
v -0.094130 0.123241 -0.775451
v -0.101983 0.099415 -0.762907
v -0.104378 0.118728 -0.759082
v 0.033195 0.159028 -0.823065
v 0.029296 0.178220 -0.819930
v 0.018237 0.154025 -0.811040
v 0.014338 0.173217 -0.807906
v 0.020768 0.159028 -0.838522
v 0.016869 0.178220 -0.835388
v 0.005811 0.154025 -0.826497
v 0.001912 0.173217 -0.823363
v -0.602349 0.080598 0.283399
v -0.607439 0.099730 0.284581
v -0.583714 0.085823 0.279069
v -0.588803 0.104956 0.280252
v -0.597861 0.080598 0.302717
v -0.602951 0.099730 0.303900
v -0.579225 0.085823 0.298388
v -0.584315 0.104956 0.299570
v -0.237714 0.153119 0.132812
v -0.238153 0.158647 0.113769
v -0.237841 0.134072 0.127286
v -0.238280 0.139600 0.108243
v -0.217886 0.153119 0.132355
v -0.218325 0.158647 0.113313
v -0.218013 0.134072 0.126829
v -0.218452 0.139600 0.107787
v 0.945077 0.099055 -0.381594
v 0.946994 0.118759 -0.382777
v 0.928309 0.101308 -0.371244
v 0.930227 0.121013 -0.372427
v 0.934659 0.099055 -0.398471
v 0.936577 0.118759 -0.399654
v 0.917892 0.101308 -0.388120
v 0.919809 0.121013 -0.389304
v -0.851580 0.097027 0.370444
v -0.849332 0.115968 0.375878
v -0.844340 0.091147 0.387947
v -0.842093 0.110088 0.393381
v -0.869907 0.097027 0.378024
v -0.867660 0.115968 0.383459
v -0.862668 0.091147 0.395528
v -0.860420 0.110088 0.400962
v 1.791183 0.070897 -0.892382
v 1.792822 0.090546 -0.894518
v 1.779221 0.073588 -0.876793
v 1.780859 0.093238 -0.878929
v 1.775448 0.070897 -0.904456
v 1.777087 0.090546 -0.906591
v 1.763486 0.073588 -0.888867
v 1.765125 0.093238 -0.891002
v -0.195824 0.060890 -0.672475
v -0.198555 0.080493 -0.671208
v -0.178043 0.063900 -0.680729
v -0.180774 0.083504 -0.679462
v -0.187474 0.060890 -0.654486
v -0.190204 0.080493 -0.653218
v -0.169692 0.063900 -0.662739
v -0.172423 0.083504 -0.661472
v 0.049341 0.130631 0.015332
v 0.048115 0.150401 0.016342
v 0.064597 0.132220 0.002758
v 0.063371 0.151989 0.003769
v 0.061955 0.130631 0.030636
v 0.060729 0.150401 0.031647
v 0.077211 0.132220 0.018063
v 0.075985 0.151989 0.019073
v -0.149423 0.068922 -0.697239
v -0.155262 0.087449 -0.693241
v -0.134134 0.075999 -0.707704
v -0.139974 0.094526 -0.703707
v -0.138220 0.068922 -0.680873
v -0.144059 0.087449 -0.676875
v -0.122931 0.075999 -0.691339
v -0.128771 0.094526 -0.687341
v -0.686033 0.107885 0.334449
v -0.677477 0.121375 0.346203
v -0.693972 0.122424 0.323542
v -0.685416 0.135914 0.335297
v -0.669998 0.107885 0.322777
v -0.661442 0.121375 0.334531
v -0.677938 0.122424 0.311870
v -0.669381 0.135914 0.323624
v -0.096492 0.118209 -0.722127
v -0.096083 0.138031 -0.722651
v -0.084305 0.117544 -0.737760
v -0.083897 0.137366 -0.738284
v -0.080851 0.118209 -0.709933
v -0.080442 0.138031 -0.710457
v -0.068664 0.117544 -0.725566
v -0.068255 0.137366 -0.726090
v 1.801389 0.130102 -1.152228
v 1.802226 0.149826 -1.150323
v 1.809318 0.128022 -1.134167
v 1.810154 0.147745 -1.132263
v 1.783229 0.130102 -1.144256
v 1.784065 0.149826 -1.142351
v 1.791157 0.128022 -1.126195
v 1.791993 0.147745 -1.124291
v -0.630277 0.081795 0.312642
v -0.632194 0.100797 0.307294
v -0.636690 0.076114 0.294755
v -0.638607 0.095116 0.289407
v -0.611608 0.081795 0.305949
v -0.613525 0.100797 0.300601
v -0.618021 0.076114 0.288062
v -0.619938 0.095116 0.282714
v 1.399916 0.044797 -0.533505
v 1.401840 0.064530 -0.534051
v 1.380934 0.046797 -0.528118
v 1.382857 0.066529 -0.528664
v 1.394501 0.044797 -0.552585
v 1.396425 0.064530 -0.553131
v 1.375519 0.046797 -0.547197
v 1.377442 0.066529 -0.547743
v -1.042515 -0.000233 -0.005791
v -1.042684 0.019597 -0.005524
v -1.053124 -0.000550 0.010963
v -1.053293 0.019281 0.011230
v -1.059271 -0.000233 -0.016402
v -1.059440 0.019597 -0.016134
v -1.069880 -0.000550 0.000352
v -1.070049 0.019281 0.000620
v 0.673929 0.149184 -0.264511
v 0.673637 0.169015 -0.264381
v 0.655839 0.148865 -0.256387
v 0.655548 0.168695 -0.256256
v 0.665803 0.149184 -0.282604
v 0.665512 0.169015 -0.282473
v 0.647713 0.148865 -0.274479
v 0.647422 0.168695 -0.274348
v -0.909344 0.061564 0.376739
v -0.901497 0.079596 0.374167
v -0.926479 0.069822 0.382357
v -0.918632 0.087854 0.379784
v -0.915523 0.061564 0.357893
v -0.907676 0.079596 0.355321
v -0.932658 0.069822 0.363511
v -0.924811 0.087854 0.360939
v -1.417308 0.023095 0.276922
v -1.419982 0.042650 0.278873
v -1.433107 0.019785 0.288446
v -1.435781 0.039340 0.290396
v -1.428996 0.023095 0.260899
v -1.431670 0.042650 0.262849
v -1.444795 0.019785 0.272422
v -1.447469 0.039340 0.274372
v -1.147734 -0.023677 0.096494
v -1.150488 -0.004322 0.099835
v -1.135422 -0.019348 0.081561
v -1.138176 0.000007 0.084901
v -1.132432 -0.023677 0.109111
v -1.135186 -0.004322 0.112451
v -1.120119 -0.019348 0.094177
v -1.122873 0.000007 0.097518
v 0.534836 0.160951 -0.203313
v 0.532122 0.180588 -0.202711
v 0.515664 0.158171 -0.199065
v 0.512950 0.177808 -0.198464
v 0.530547 0.160951 -0.222676
v 0.527832 0.180588 -0.222075
v 0.511374 0.158171 -0.218429
v 0.508660 0.177808 -0.217828
v -0.129935 0.163323 0.102766
v -0.132286 0.182982 0.103937
v -0.147531 0.160696 0.111530
v -0.149883 0.180355 0.112702
v -0.138777 0.163323 0.085013
v -0.141129 0.182982 0.086184
v -0.156374 0.160696 0.093778
v -0.158725 0.180355 0.094949
v 1.269658 0.071685 -0.502524
v 1.271375 0.091412 -0.503642
v 1.253125 0.073734 -0.491763
v 1.254842 0.093461 -0.492880
v 1.258839 0.071685 -0.519147
v 1.260556 0.091412 -0.520264
v 1.242306 0.073734 -0.508385
v 1.244023 0.093461 -0.509503
v -0.043819 0.095552 -0.774074
v -0.046759 0.114819 -0.770398
v -0.055852 0.090845 -0.759028
v -0.058792 0.110112 -0.755351
v -0.059308 0.095552 -0.786461
v -0.062248 0.114819 -0.782785
v -0.071341 0.090845 -0.771414
v -0.074281 0.110112 -0.767738
v -0.435721 0.016178 -0.467332
v -0.435683 0.036011 -0.467374
v -0.448924 0.016235 -0.452532
v -0.448886 0.036067 -0.452575
v -0.450520 0.016178 -0.480535
v -0.450483 0.036011 -0.480578
v -0.463724 0.016235 -0.465736
v -0.463686 0.036067 -0.465778
v 1.785167 0.159293 -1.139101
v 1.780231 0.178488 -1.138377
v 1.804160 0.164282 -1.141886
v 1.799223 0.183478 -1.141162
v 1.788045 0.159293 -1.119478
v 1.783109 0.178488 -1.118754
v 1.807037 0.164282 -1.122263
v 1.802101 0.183478 -1.121539
v -1.464664 0.021007 0.502312
v -1.467790 0.040487 0.500283
v -1.481004 0.017279 0.491707
v -1.484130 0.036759 0.489678
v -1.453866 0.021007 0.485676
v -1.456993 0.040487 0.483647
v -1.470206 0.017279 0.475071
v -1.473332 0.036759 0.473042
v 1.029527 0.117010 -0.410042
v 1.032706 0.136543 -0.411339
v 1.047614 0.113576 -0.417420
v 1.050792 0.133110 -0.418717
v 1.037018 0.117010 -0.391678
v 1.040197 0.136543 -0.392975
v 1.055105 0.113576 -0.399057
v 1.058284 0.133110 -0.400353
v 1.315641 0.090110 -0.503300
v 1.316733 0.109773 -0.500953
v 1.307342 0.092698 -0.521126
v 1.308434 0.112361 -0.518780
v 1.333621 0.090110 -0.511670
v 1.334713 0.109773 -0.509323
v 1.325322 0.092698 -0.529496
v 1.326415 0.112361 -0.527150
v -0.318149 0.071514 -0.545122
v -0.316227 0.091149 -0.547154
v -0.304657 0.068718 -0.559387
v -0.302735 0.088353 -0.561419
v -0.303740 0.071514 -0.531494
v -0.301818 0.091149 -0.533525
v -0.290247 0.068718 -0.545759
v -0.288326 0.088353 -0.547790
v -0.305014 0.141396 0.188207
v -0.303636 0.161160 0.187294
v -0.288539 0.139743 0.177290
v -0.287161 0.159507 0.176377
v -0.294059 0.141396 0.204740
v -0.292681 0.161160 0.203827
v -0.277583 0.139743 0.193823
v -0.276206 0.159507 0.192909
v -0.834797 -0.008010 -0.135167
v -0.831886 0.011352 -0.138329
v -0.821685 -0.012308 -0.149413
v -0.818774 0.007054 -0.152576
v -0.820204 -0.008010 -0.121736
v -0.817293 0.011352 -0.124899
v -0.807092 -0.012308 -0.135982
v -0.804181 0.007054 -0.139145
v -1.145226 0.007449 0.084449
v -1.145146 0.027281 0.084348
v -1.157545 0.007578 0.099991
v -1.157465 0.027410 0.099890
v -1.160769 0.007449 0.072129
v -1.160689 0.027281 0.072028
v -1.173088 0.007578 0.087672
v -1.173008 0.027410 0.087571
v -1.247574 -0.002760 0.143808
v -1.246615 0.017026 0.142835
v -1.261463 -0.001394 0.157899
v -1.260504 0.018392 0.156926
v -1.261699 -0.002760 0.129885
v -1.260740 0.017026 0.128912
v -1.275589 -0.001394 0.143977
v -1.274630 0.018392 0.143004
v -1.193222 0.008158 0.117882
v -1.193166 0.027991 0.117823
v -1.206870 0.008240 0.132273
v -1.206813 0.028073 0.132213
v -1.207613 0.008158 0.104234
v -1.207557 0.027991 0.104175
v -1.221261 0.008240 0.118625
v -1.221204 0.028073 0.118566
v -1.448838 0.028075 0.300641
v -1.447516 0.047698 0.298085
v -1.457850 0.030952 0.318073
v -1.456528 0.050575 0.315516
v -1.466455 0.028075 0.291533
v -1.465134 0.047698 0.288976
v -1.475467 0.030952 0.308964
v -1.474146 0.050575 0.306408
v -0.855900 0.007059 -0.129542
v -0.854025 0.026721 -0.131351
v -0.841749 0.004453 -0.143191
v -0.839874 0.024114 -0.145000
v -0.842131 0.007059 -0.115267
v -0.840256 0.026721 -0.117076
v -0.827980 0.004453 -0.128916
v -0.826105 0.024114 -0.130726
v -0.666224 0.000810 -0.295157
v -0.667182 0.020593 -0.294142
v -0.679808 -0.000586 -0.280774
v -0.680767 0.019198 -0.279759
v -0.680643 0.000810 -0.308775
v -0.681601 0.020593 -0.307760
v -0.694227 -0.000586 -0.294391
v -0.695186 0.019198 -0.293377
v -1.100530 0.068494 0.426048
v -1.100806 0.088325 0.426163
v -1.118815 0.068195 0.433721
v -1.119092 0.088025 0.433837
v -1.108204 0.068494 0.407760
v -1.108481 0.088325 0.407875
v -1.126490 0.068195 0.415433
v -1.126766 0.088025 0.415549
v -0.400965 0.043292 -0.477008
v -0.404166 0.062777 -0.478865
v -0.384111 0.046993 -0.467232
v -0.387311 0.066477 -0.469089
v -0.410917 0.043292 -0.459852
v -0.414117 0.062777 -0.461709
v -0.394062 0.046993 -0.450076
v -0.397262 0.066477 -0.451933
v -0.874126 -0.027967 -0.116886
v -0.875286 -0.008195 -0.115862
v -0.859301 -0.026419 -0.129970
v -0.860462 -0.006647 -0.128945
v -0.861002 -0.027967 -0.102016
v -0.862163 -0.008195 -0.100991
v -0.846177 -0.026419 -0.115100
v -0.847338 -0.006647 -0.114075
v -0.574962 0.085346 0.266524
v -0.577023 0.105058 0.267242
v -0.556347 0.087528 0.260039
v -0.558408 0.107240 0.260756
v -0.568437 0.085346 0.285253
v -0.570497 0.105058 0.285971
v -0.549822 0.087528 0.278768
v -0.551882 0.107240 0.279485
v -0.045507 0.164997 0.063450
v -0.045230 0.184828 0.063288
v -0.028380 0.164677 0.053454
v -0.028103 0.184507 0.053292
v -0.035510 0.164997 0.080579
v -0.035233 0.184828 0.080417
v -0.018383 0.164677 0.070583
v -0.018106 0.184507 0.070421
v -0.077259 0.146892 0.084759
v -0.078301 0.166675 0.083814
v -0.062605 0.148299 0.098050
v -0.063648 0.168082 0.097105
v -0.090583 0.146892 0.099449
v -0.091626 0.166675 0.098504
v -0.075930 0.148299 0.112740
v -0.076972 0.168082 0.111795
v -0.739898 -0.015642 -0.210408
v -0.741648 0.003962 -0.207962
v -0.728489 -0.012634 -0.226350
v -0.730239 0.006970 -0.223904
v -0.723769 -0.015642 -0.198866
v -0.725520 0.003962 -0.196419
v -0.712360 -0.012634 -0.214808
v -0.714111 0.006970 -0.212361
v -0.210598 0.088466 -0.653738
v -0.214747 0.107277 -0.649016
v -0.223014 0.082180 -0.639607
v -0.227163 0.100991 -0.634885
v -0.225496 0.088466 -0.666829
v -0.229645 0.107277 -0.662107
v -0.237913 0.082180 -0.652699
v -0.242062 0.100991 -0.647977
v -0.080722 0.131895 0.069659
v -0.081853 0.151679 0.070465
v -0.096833 0.130506 0.081141
v -0.097964 0.150290 0.081947
v -0.092232 0.131895 0.053508
v -0.093363 0.151679 0.054314
v -0.108344 0.130506 0.064990
v -0.109474 0.150290 0.065796
v -1.452464 0.039109 0.467437
v -1.452837 0.058767 0.470042
v -1.449676 0.041740 0.447978
v -1.450049 0.061398 0.450583
v -1.432832 0.039109 0.470250
v -1.433205 0.058767 0.472855
v -1.430043 0.041740 0.450791
v -1.430417 0.061398 0.453396
v -0.571127 0.126601 0.284840
v -0.574457 0.146085 0.286469
v -0.588630 0.122895 0.293400
v -0.591959 0.142378 0.295028
v -0.579840 0.126601 0.267023
v -0.583170 0.146085 0.268652
v -0.597343 0.122895 0.275583
v -0.600672 0.142378 0.277211
v -0.905912 -0.025310 -0.074599
v -0.911291 -0.009870 -0.085826
v -0.912584 -0.037758 -0.088523
v -0.917963 -0.022318 -0.099749
v -0.888026 -0.025310 -0.083170
v -0.893405 -0.009870 -0.094396
v -0.894698 -0.037758 -0.097094
v -0.900077 -0.022318 -0.108320
v -0.446975 0.046950 -0.440992
v -0.444595 0.066474 -0.443543
v -0.433654 0.043461 -0.455265
v -0.431273 0.062984 -0.457816
v -0.432476 0.046950 -0.427460
v -0.430095 0.066474 -0.430011
v -0.419155 0.043461 -0.441733
v -0.416774 0.062984 -0.444284
v -0.561856 -0.004102 -0.358159
v -0.565799 0.015011 -0.354624
v -0.547626 0.001194 -0.370919
v -0.551569 0.020307 -0.367384
v -0.548616 -0.004102 -0.343393
v -0.552559 0.015011 -0.339858
v -0.534385 0.001194 -0.356153
v -0.538328 0.020307 -0.352617
v -1.478233 0.015633 0.473219
v -1.478401 0.035465 0.473267
v -1.459154 0.015808 0.467804
v -1.459322 0.035640 0.467852
v -1.472818 0.015633 0.492298
v -1.472987 0.035465 0.492346
v -1.453739 0.015808 0.486884
v -1.453908 0.035640 0.486932
v -0.054756 0.126264 -0.781402
v -0.060036 0.144560 -0.775858
v -0.067374 0.118608 -0.768152
v -0.072653 0.136905 -0.762609
v -0.069119 0.126264 -0.795079
v -0.074398 0.144560 -0.789536
v -0.081736 0.118608 -0.781830
v -0.087016 0.136905 -0.776286
v -0.047675 0.111642 -0.758113
v -0.050009 0.131116 -0.755169
v -0.035577 0.115400 -0.773373
v -0.037911 0.134874 -0.770429
v -0.032133 0.111642 -0.745791
v -0.034468 0.131116 -0.742847
v -0.020035 0.115400 -0.761051
v -0.022369 0.134874 -0.758107
v -1.203003 0.049014 0.487856
v -1.197264 0.055085 0.469868
v -1.204849 0.067895 0.493640
v -1.199109 0.073966 0.475652
v -1.221898 0.049014 0.481827
v -1.216158 0.055085 0.463840
v -1.223743 0.067895 0.487611
v -1.218004 0.073966 0.469624
v -1.304261 0.015129 0.182082
v -1.304852 0.034953 0.182261
v -1.285292 0.015746 0.176327
v -1.285882 0.035569 0.176506
v -1.298503 0.015129 0.201061
v -1.299093 0.034953 0.201240
v -1.279533 0.015746 0.195306
v -1.280124 0.035569 0.195485
v -1.136692 0.065648 0.450308
v -1.136871 0.085480 0.450364
v -1.117746 0.065835 0.444445
v -1.117925 0.085667 0.444501
v -1.130829 0.065648 0.469255
v -1.131008 0.085480 0.469310
v -1.111883 0.065835 0.463392
v -1.112062 0.085667 0.463447
v -0.626621 0.018367 -0.323031
v -0.627874 0.038098 -0.321454
v -0.638891 0.016354 -0.307579
v -0.640143 0.036084 -0.306002
v -0.642153 0.018367 -0.335364
v -0.643405 0.038098 -0.333787
v -0.654423 0.016354 -0.319913
v -0.655675 0.036084 -0.318336
v -1.181313 0.044422 0.465447
v -1.176725 0.063403 0.461982
v -1.166166 0.038673 0.454006
v -1.161579 0.057654 0.450541
v -1.169359 0.044422 0.481273
v -1.164772 0.063403 0.477808
v -1.154213 0.038673 0.469832
v -1.149625 0.057654 0.466367
v -1.311327 0.011914 0.196694
v -1.313755 0.031478 0.198871
v -1.325893 0.008654 0.209755
v -1.328320 0.028217 0.211931
v -1.324568 0.011914 0.181928
v -1.326995 0.031478 0.184105
v -1.339133 0.008654 0.194989
v -1.341561 0.028217 0.197165
v -0.764069 0.010650 -0.208361
v -0.748886 0.022243 -0.203029
v -0.775007 0.026742 -0.212202
v -0.759824 0.038335 -0.206871
v -0.757497 0.010650 -0.227074
v -0.742314 0.022243 -0.221742
v -0.768436 0.026742 -0.230915
v -0.753253 0.038335 -0.225583
v -1.179824 0.034028 0.432076
v -1.183914 0.050598 0.442179
v -1.173606 0.044929 0.416717
v -1.177697 0.061498 0.426821
v -1.161440 0.034028 0.439518
v -1.165531 0.050598 0.449622
v -1.155223 0.044929 0.424160
v -1.159313 0.061498 0.434263
v -0.935760 0.005147 -0.075767
v -0.935246 0.024968 -0.076197
v -0.920550 0.004476 -0.088477
v -0.920035 0.024298 -0.088907
v -0.923043 0.005147 -0.060548
v -0.922529 0.024968 -0.060978
v -0.907832 0.004476 -0.073258
v -0.907318 0.024298 -0.073688
v -0.708339 -0.001970 -0.263525
v -0.707770 0.017844 -0.264196
v -0.721163 -0.001091 -0.248421
v -0.720594 0.018723 -0.249092
v -0.723458 -0.001970 -0.276361
v -0.722889 0.017844 -0.277032
v -0.736282 -0.001091 -0.261257
v -0.735713 0.018723 -0.261927
v -1.183084 0.072193 0.454753
v -1.183430 0.091942 0.452961
v -1.186828 0.070368 0.435362
v -1.187175 0.090117 0.433571
v -1.163610 0.072193 0.450993
v -1.163957 0.091942 0.449201
v -1.167355 0.070368 0.431602
v -1.167701 0.090117 0.429810
v -1.287351 -0.005081 0.203603
v -1.288555 0.014652 0.205188
v -1.275420 -0.003090 0.187886
v -1.276623 0.016643 0.189471
v -1.271555 -0.005081 0.215595
v -1.272758 0.014652 0.217181
v -1.259623 -0.003090 0.199878
v -1.260827 0.016643 0.201464
v -0.064928 0.112559 -0.742952
v -0.066165 0.132287 -0.741331
v -0.052961 0.114598 -0.758636
v -0.054198 0.134326 -0.757015
v -0.049160 0.112559 -0.730921
v -0.050397 0.132287 -0.729301
v -0.037193 0.114598 -0.746606
v -0.038430 0.134326 -0.744985
v -0.097369 0.124106 -0.723661
v -0.101123 0.143343 -0.720632
v -0.112340 0.119282 -0.711580
v -0.116094 0.138519 -0.708551
v -0.109823 0.124106 -0.739096
v -0.113578 0.143343 -0.736066
v -0.124795 0.119282 -0.727015
v -0.128549 0.138519 -0.723986
v -0.317075 0.139316 0.192832
v -0.315512 0.159068 0.191955
v -0.299850 0.137524 0.183166
v -0.298287 0.157276 0.182289
v -0.307370 0.139316 0.210128
v -0.305807 0.159068 0.209251
v -0.290145 0.137524 0.200462
v -0.288582 0.157276 0.199585
v -1.533024 0.003569 0.390265
v -1.530267 0.022723 0.385920
v -1.522762 -0.001577 0.374092
v -1.520005 0.017578 0.369748
v -1.516278 0.003569 0.400891
v -1.513521 0.022723 0.396547
v -1.506015 -0.001577 0.384718
v -1.503259 0.017578 0.380374
v -1.099650 0.075149 0.434177
v -1.101601 0.094876 0.434783
v -1.118491 0.073106 0.440026
v -1.120442 0.092834 0.440632
v -1.105530 0.075149 0.415236
v -1.107481 0.094876 0.415841
v -1.124371 0.073106 0.421085
v -1.126322 0.092834 0.421690
v -1.509789 0.011046 0.444236
v -1.516108 0.028331 0.451627
v -1.498557 0.020770 0.431097
v -1.504876 0.038056 0.438488
v -1.494714 0.011046 0.457123
v -1.501033 0.028331 0.464515
v -1.483482 0.020770 0.443985
v -1.489801 0.038056 0.451376
v -0.783163 0.013561 -0.184958
v -0.785574 0.033162 -0.183129
v -0.798782 0.010535 -0.173114
v -0.801192 0.030136 -0.171286
v -0.795147 0.013561 -0.200761
v -0.797558 0.033162 -0.198933
v -0.810766 0.010535 -0.188917
v -0.813177 0.030136 -0.187089
v -0.813392 0.007760 -0.172455
v -0.814188 0.027561 -0.171661
v -0.827408 0.006636 -0.158468
v -0.828204 0.026437 -0.157674
v -0.827401 0.007760 -0.186494
v -0.828197 0.027561 -0.185700
v -0.841418 0.006636 -0.172507
v -0.842213 0.026437 -0.171713
v -0.957803 0.079447 0.408816
v -0.958942 0.099240 0.409370
v -0.940006 0.080714 0.400156
v -0.941145 0.100507 0.400710
v -0.949126 0.079447 0.426650
v -0.950265 0.099240 0.427204
v -0.931328 0.080714 0.417990
v -0.932467 0.100507 0.418544
v -0.044961 0.164135 0.053695
v -0.050010 0.183105 0.056524
v -0.061509 0.158347 0.062970
v -0.066558 0.177317 0.065800
v -0.054658 0.164135 0.036394
v -0.059707 0.183105 0.039224
v -0.071206 0.158347 0.045669
v -0.076255 0.177317 0.048499
v -1.317672 -0.023951 0.218142
v -1.315845 -0.004273 0.216480
v -1.332229 -0.021482 0.231384
v -1.330402 -0.001803 0.229722
v -1.331018 -0.023951 0.203471
v -1.329192 -0.004273 0.201809
v -1.345575 -0.021482 0.216714
v -1.343748 -0.001803 0.215052
v -0.523351 0.028955 -0.378758
v -0.524799 0.048680 -0.377277
v -0.509565 0.031026 -0.392865
v -0.511012 0.050751 -0.391384
v -0.509167 0.028955 -0.364896
v -0.510614 0.048680 -0.363415
v -0.495380 0.031026 -0.379003
v -0.496828 0.050751 -0.377522
v -1.494399 0.017045 0.484337
v -1.488152 0.034071 0.476310
v -1.504857 0.027217 0.497773
v -1.498609 0.044243 0.489745
v -1.510050 0.017045 0.472155
v -1.503803 0.034071 0.464128
v -1.520508 0.027217 0.485591
v -1.514260 0.044243 0.477564
v -1.352646 0.060599 0.473018
v -1.353408 0.080240 0.470376
v -1.347197 0.063349 0.491888
v -1.347960 0.082990 0.489247
v -1.371700 0.060599 0.478519
v -1.372463 0.080240 0.475878
v -1.366252 0.063349 0.497390
v -1.367015 0.082990 0.494748
v -0.064491 0.167310 0.074799
v -0.067239 0.186917 0.075974
v -0.082519 0.164321 0.082506
v -0.085268 0.183927 0.083681
v -0.072286 0.167310 0.056563
v -0.075035 0.186917 0.057738
v -0.090315 0.164321 0.064269
v -0.093063 0.183927 0.065444
v -1.146308 0.007569 0.068131
v -1.145856 0.027396 0.067882
v -1.128947 0.007054 0.058557
v -1.128495 0.026880 0.058308
v -1.136730 0.007569 0.085499
v -1.136278 0.027396 0.085249
v -1.119369 0.007054 0.075924
v -1.118917 0.026880 0.075675
v -0.923997 0.076591 0.378363
v -0.925204 0.096379 0.378932
v -0.941894 0.075256 0.386805
v -0.943101 0.095044 0.387375
v -0.932459 0.076591 0.360425
v -0.933666 0.096379 0.360995
v -0.950356 0.075256 0.368868
v -0.951562 0.095044 0.369437
v -1.181067 0.066822 0.444876
v -1.180276 0.086631 0.444307
v -1.197146 0.067797 0.456447
v -1.196355 0.087606 0.455877
v -1.192652 0.066822 0.428778
v -1.191861 0.086631 0.428209
v -1.208731 0.067797 0.440348
v -1.207940 0.087606 0.439779
v -0.201361 0.147187 0.120140
v -0.202220 0.166994 0.120703
v -0.217929 0.146160 0.130994
v -0.218788 0.165967 0.131557
v -0.212230 0.147187 0.103550
v -0.213089 0.166994 0.104113
v -0.228797 0.146160 0.114405
v -0.229656 0.165967 0.114967
v -0.477907 0.096463 0.248000
v -0.479511 0.116196 0.249173
v -0.461975 0.098450 0.236357
v -0.463579 0.118183 0.237529
v -0.466204 0.096463 0.264013
v -0.467809 0.116196 0.265185
v -0.450272 0.098450 0.252369
v -0.451876 0.118183 0.253541
v -0.045486 0.168072 0.064883
v -0.046237 0.187858 0.063740
v -0.056343 0.166704 0.048342
v -0.057094 0.186490 0.047198
v -0.028905 0.168072 0.054000
v -0.029656 0.187858 0.052857
v -0.039762 0.166704 0.037459
v -0.040513 0.186490 0.036316
v -0.472003 0.046515 -0.429429
v -0.470936 0.066301 -0.430280
v -0.456534 0.045150 -0.441766
v -0.455467 0.064936 -0.442617
v -0.459637 0.046515 -0.413923
v -0.458570 0.066301 -0.414774
v -0.444168 0.045150 -0.426260
v -0.443101 0.064936 -0.427111
v -0.653940 0.012892 -0.302159
v -0.656592 0.032396 -0.299727
v -0.668314 0.009293 -0.288976
v -0.670966 0.028797 -0.286543
v -0.667346 0.012892 -0.316775
v -0.669998 0.032396 -0.314343
v -0.681720 0.009293 -0.303592
v -0.684372 0.028797 -0.301160
v -0.560087 0.002996 -0.350041
v -0.563724 0.022038 -0.345852
v -0.547605 0.008543 -0.364420
v -0.551241 0.027585 -0.360231
v -0.545110 0.002996 -0.337039
v -0.548746 0.022038 -0.332850
v -0.532627 0.008543 -0.351419
v -0.536264 0.027585 -0.347230
v -0.169472 0.148140 0.130028
v -0.168024 0.167900 0.129131
v -0.152677 0.146436 0.119618
v -0.151228 0.166196 0.118721
v -0.159024 0.148140 0.146886
v -0.157575 0.167900 0.145988
v -0.142228 0.146436 0.136476
v -0.140780 0.166196 0.135578
v -0.926899 -0.028674 -0.088990
v -0.927663 -0.008873 -0.088153
v -0.940243 -0.029808 -0.074362
v -0.941008 -0.010007 -0.073524
v -0.941552 -0.028674 -0.102356
v -0.942316 -0.008873 -0.101519
v -0.954896 -0.029808 -0.087728
v -0.955660 -0.010007 -0.086890
v -0.118622 0.124315 0.094956
v -0.117732 0.144083 0.096297
v -0.129558 0.125925 0.078488
v -0.128667 0.145692 0.079829
v -0.102100 0.124315 0.083985
v -0.101210 0.144083 0.085325
v -0.113035 0.125925 0.067517
v -0.112145 0.145692 0.068858
v -0.873993 -0.007885 -0.105766
v -0.872013 0.011734 -0.107897
v -0.860637 -0.010794 -0.120136
v -0.858657 0.008825 -0.122267
v -0.859466 -0.007885 -0.092264
v -0.857485 0.011734 -0.094395
v -0.846110 -0.010794 -0.106634
v -0.844130 0.008825 -0.108765
v -0.564943 0.002715 -0.373037
v -0.567120 0.021973 -0.368822
v -0.573781 -0.002029 -0.355928
v -0.575959 0.017229 -0.351713
v -0.582563 0.002715 -0.382140
v -0.584741 0.021973 -0.377925
v -0.591402 -0.002029 -0.365031
v -0.593580 0.017229 -0.360816
v -0.074963 0.118301 -0.741000
v -0.080130 0.136569 -0.735261
v -0.062739 0.126024 -0.754576
v -0.067906 0.144292 -0.748837
v -0.060224 0.118301 -0.727729
v -0.065391 0.136569 -0.721990
v -0.048000 0.126024 -0.741305
v -0.053168 0.144292 -0.735566
v -0.499211 0.133116 0.254143
v -0.492995 0.149536 0.263367
v -0.490034 0.121992 0.267759
v -0.483818 0.138412 0.276983
v -0.515658 0.133116 0.265227
v -0.509441 0.149536 0.274451
v -0.506481 0.121992 0.278843
v -0.500264 0.138412 0.288067
v -0.123982 0.093108 -0.703216
v -0.133608 0.100069 -0.719098
v -0.127590 0.074537 -0.709169
v -0.137216 0.081498 -0.725051
v -0.107021 0.093108 -0.713496
v -0.116647 0.100069 -0.729378
v -0.110629 0.074537 -0.719449
v -0.120255 0.081498 -0.735331
v -0.119116 0.112714 -0.709347
v -0.103892 0.125018 -0.706158
v -0.107073 0.097159 -0.706824
v -0.091848 0.109463 -0.703636
v -0.123182 0.112714 -0.689935
v -0.107957 0.125018 -0.686746
v -0.111138 0.097159 -0.687412
v -0.095914 0.109463 -0.684224
v -0.491887 0.094613 0.250976
v -0.492089 0.114445 0.251059
v -0.510211 0.094394 0.258559
v -0.510414 0.114226 0.258643
v -0.499470 0.094613 0.232650
v -0.499672 0.114445 0.232734
v -0.517795 0.094394 0.240233
v -0.517997 0.114226 0.240317
v -0.653695 0.118457 0.319667
v -0.657228 0.137943 0.320749
v -0.672327 0.114762 0.325372
v -0.675860 0.134247 0.326454
v -0.659501 0.118457 0.300703
v -0.663034 0.137943 0.301785
v -0.678133 0.114762 0.306408
v -0.681666 0.134247 0.307489
v -0.882640 0.085254 0.367095
v -0.887983 0.104147 0.369903
v -0.899364 0.079219 0.375883
v -0.904707 0.098111 0.378690
v -0.891865 0.085254 0.349538
v -0.897208 0.104147 0.352346
v -0.908589 0.079219 0.358326
v -0.913932 0.098111 0.361133
v -1.097465 -0.016637 0.062139
v -1.100291 0.002659 0.065747
v -1.085570 -0.012054 0.046945
v -1.088396 0.007242 0.050553
v -1.081849 -0.016637 0.074364
v -1.084674 0.002659 0.077973
v -1.069954 -0.012054 0.059170
v -1.072779 0.007242 0.062779
v -0.218594 0.134889 0.148755
v -0.229152 0.140067 0.132784
v -0.221450 0.115743 0.144436
v -0.232007 0.120922 0.128464
v -0.202049 0.134889 0.137819
v -0.212606 0.140067 0.121848
v -0.204904 0.115743 0.133499
v -0.215462 0.120922 0.117528
v -1.030161 -0.029844 -0.011123
v -1.028489 -0.010136 -0.012586
v -1.044992 -0.027622 0.001856
v -1.043319 -0.007914 0.000393
v -1.043222 -0.029844 -0.026048
v -1.041550 -0.010136 -0.027511
v -1.058053 -0.027622 -0.013069
v -1.056381 -0.007914 -0.014532
v -0.142699 0.161773 0.096896
v -0.148809 0.171508 0.080732
v -0.146141 0.144494 0.087790
v -0.152251 0.154229 0.071626
v -0.124147 0.161773 0.089882
v -0.130257 0.171508 0.073719
v -0.127590 0.144494 0.080776
v -0.133700 0.154229 0.064613
v -1.272789 -0.027655 0.165284
v -1.272930 -0.007822 0.165350
v -1.254834 -0.027499 0.156861
v -1.254975 -0.007666 0.156927
v -1.264366 -0.027655 0.183240
v -1.264507 -0.007822 0.183306
v -1.246411 -0.027499 0.174816
v -1.246552 -0.007666 0.174883
v -1.510714 0.049372 0.434181
v -1.510861 0.069204 0.434123
v -1.492247 0.049530 0.441413
v -1.492394 0.069362 0.441355
v -1.517946 0.049372 0.452648
v -1.518093 0.069204 0.452591
v -1.499479 0.049530 0.459880
v -1.499626 0.069362 0.459823
v -0.214345 0.156271 0.141251
v -0.211118 0.175777 0.139694
v -0.196777 0.152687 0.132775
v -0.193549 0.172193 0.131217
v -0.205727 0.156271 0.159114
v -0.202499 0.175777 0.157557
v -0.188158 0.152687 0.150637
v -0.184931 0.172193 0.149080
v -0.454983 0.045049 -0.435071
v -0.452509 0.064588 -0.437410
v -0.440786 0.041644 -0.448495
v -0.438312 0.061182 -0.450834
v -0.441357 0.045049 -0.420660
v -0.438882 0.064588 -0.423000
v -0.427160 0.041644 -0.434084
v -0.424685 0.061182 -0.436423
v -0.557398 0.014662 -0.383519
v -0.559269 0.034152 -0.380360
v -0.567330 0.010990 -0.366750
v -0.569202 0.030480 -0.363590
v -0.574462 0.014662 -0.393626
v -0.576333 0.034152 -0.390467
v -0.584395 0.010990 -0.376857
v -0.586266 0.030480 -0.373698
v -1.284717 0.064246 0.486308
v -1.285322 0.084070 0.486314
v -1.304540 0.063640 0.486521
v -1.305145 0.083464 0.486527
v -1.284930 0.064246 0.466476
v -1.285535 0.084070 0.466482
v -1.304753 0.063640 0.466689
v -1.305358 0.083464 0.466695
v -1.185051 0.073327 0.448217
v -1.185914 0.088314 0.435256
v -1.186046 0.060337 0.433263
v -1.186910 0.075324 0.420302
v -1.165262 0.073327 0.446899
v -1.166125 0.088314 0.433938
v -1.166257 0.060337 0.431946
v -1.167120 0.075324 0.418984
v -1.332504 0.054381 0.483691
v -1.332460 0.074214 0.483683
v -1.313005 0.054336 0.480067
v -1.312961 0.074169 0.480059
v -1.328880 0.054381 0.503191
v -1.328836 0.074214 0.503182
v -1.309381 0.054336 0.499566
v -1.309337 0.074169 0.499558
v -1.268874 0.039314 0.456910
v -1.270574 0.059070 0.457288
v -1.288158 0.037572 0.461202
v -1.289859 0.057328 0.461581
v -1.273183 0.039314 0.437550
v -1.274883 0.059070 0.437929
v -1.292467 0.037572 0.441843
v -1.294168 0.057328 0.442221
v -0.527441 0.035848 -0.393570
v -0.529932 0.055386 -0.391243
v -0.541719 0.032439 -0.380233
v -0.544210 0.051977 -0.377905
v -0.540981 0.035848 -0.408063
v -0.543472 0.055386 -0.405736
v -0.555258 0.032439 -0.394725
v -0.557749 0.051977 -0.392398
v -0.957803 0.079447 0.408816
v -0.958942 0.099240 0.409370
v -0.940006 0.080714 0.400156
v -0.941145 0.100507 0.400710
v -0.949126 0.079447 0.426650
v -0.950265 0.099240 0.427204
v -0.931328 0.080714 0.417990
v -0.932467 0.100507 0.418544
v -0.925280 0.089420 0.390870
v -0.925803 0.109246 0.391021
v -0.906231 0.089965 0.385374
v -0.906754 0.109790 0.385525
v -0.919782 0.089420 0.409926
v -0.920305 0.109246 0.410076
v -0.900733 0.089965 0.404430
v -0.901256 0.109790 0.404581
v -0.750790 0.020181 -0.218361
v -0.759559 0.032235 -0.231444
v -0.757501 0.004431 -0.228374
v -0.766270 0.016485 -0.241457
v -0.734315 0.020181 -0.229403
v -0.743084 0.032235 -0.242486
v -0.741026 0.004431 -0.239416
v -0.749795 0.016485 -0.252499
v -1.084069 -0.034927 0.033673
v -1.084069 -0.015094 0.033673
v -1.072895 -0.034927 0.017288
v -1.072895 -0.015094 0.017288
v -1.067683 -0.034927 0.044848
v -1.067683 -0.015094 0.044848
v -1.056509 -0.034927 0.028462
v -1.056509 -0.015094 0.028462
v -0.822845 0.010772 -0.157522
v -0.824425 0.030493 -0.156132
v -0.837653 0.008668 -0.144497
v -0.839233 0.028389 -0.143107
v -0.835944 0.010772 -0.172414
v -0.837524 0.030493 -0.171024
v -0.850752 0.008668 -0.159389
v -0.852332 0.028389 -0.157999
v -1.005339 -0.019719 -0.036438
v -1.006860 -0.000001 -0.034953
v -1.019448 -0.021845 -0.022662
v -1.020968 -0.002126 -0.021177
v -1.019196 -0.019719 -0.050628
v -1.020716 -0.000001 -0.049143
v -1.033304 -0.021845 -0.036852
v -1.034825 -0.002126 -0.035367
v -0.561790 -0.005578 -0.360720
v -0.566858 0.013130 -0.356513
v -0.547396 0.001008 -0.372668
v -0.552463 0.019716 -0.368461
v -0.549123 -0.005578 -0.345459
v -0.554191 0.013130 -0.341252
v -0.534728 0.001008 -0.357407
v -0.539796 0.019716 -0.353201
v -1.092661 -0.006329 0.026945
v -1.092560 0.013504 0.026794
v -1.103704 -0.006148 0.043418
v -1.103603 0.013685 0.043267
v -1.109134 -0.006329 0.015901
v -1.109033 0.013504 0.015750
v -1.120178 -0.006148 0.032374
v -1.120077 0.013685 0.032223
v -1.248558 0.062223 0.456533
v -1.237562 0.071883 0.469917
v -1.254689 0.079545 0.449069
v -1.243694 0.089205 0.462453
v -1.233232 0.062223 0.443943
v -1.222237 0.071883 0.457328
v -1.239365 0.079545 0.436479
v -1.228369 0.089205 0.449864
v -1.113787 -0.006212 0.071382
v -1.114319 0.013606 0.071920
v -1.099859 -0.005456 0.057283
v -1.100390 0.014363 0.057821
v -1.099678 -0.006212 0.085321
v -1.100209 0.013606 0.085859
v -1.085749 -0.005456 0.071222
v -1.086281 0.014363 0.071760
v 0.060306 0.132617 -0.851835
v 0.057903 0.151784 -0.847343
v 0.069348 0.137712 -0.868736
v 0.066945 0.156879 -0.864243
v 0.077794 0.132617 -0.842479
v 0.075391 0.151784 -0.837987
v 0.086836 0.137712 -0.859380
v 0.084433 0.156879 -0.854888
v -0.378045 0.135717 0.193174
v -0.383470 0.154360 0.197218
v -0.392993 0.128950 0.204315
v -0.398418 0.147593 0.208359
v -0.389897 0.135717 0.177272
v -0.395322 0.154360 0.181315
v -0.404845 0.128950 0.188413
v -0.410270 0.147593 0.192456
v -0.838161 0.009982 -0.147347
v -0.840518 0.029580 -0.145420
v -0.853333 0.006938 -0.134941
v -0.855690 0.026536 -0.133015
v -0.850716 0.009982 -0.162701
v -0.853072 0.029580 -0.160774
v -0.865888 0.006938 -0.150295
v -0.868244 0.026536 -0.148368
v -1.488971 0.026401 0.461269
v -1.489786 0.046184 0.460129
v -1.500485 0.025000 0.445181
v -1.501300 0.044783 0.444042
v -1.472843 0.026401 0.449725
v -1.473658 0.046184 0.448586
v -1.484357 0.025000 0.433638
v -1.485173 0.044783 0.432499
v -1.100333 0.069722 0.426818
v -1.100990 0.089542 0.427092
v -1.118620 0.069010 0.434462
v -1.119277 0.088831 0.434737
v -1.107983 0.069722 0.408519
v -1.108640 0.089542 0.408794
v -1.126270 0.069010 0.416164
v -1.126926 0.088831 0.416438
v -0.119253 0.076889 -0.716878
v -0.123489 0.095626 -0.711945
v -0.107047 0.083391 -0.731093
v -0.111282 0.102128 -0.726160
v -0.104207 0.076889 -0.703957
v -0.108442 0.095626 -0.699024
v -0.092000 0.083391 -0.718172
v -0.096235 0.102128 -0.713240
v -1.017815 0.051564 0.405098
v -1.018335 0.071389 0.405324
v -1.036004 0.050997 0.412983
v -1.036524 0.070822 0.413209
v -1.025703 0.051564 0.386901
v -1.026223 0.071389 0.387127
v -1.043892 0.050997 0.394786
v -1.044412 0.070822 0.395012
v -1.389683 0.013424 0.252095
v -1.389486 0.033255 0.251926
v -1.404715 0.013683 0.265030
v -1.404519 0.033514 0.264861
v -1.402619 0.013424 0.237061
v -1.402422 0.033255 0.236892
v -1.417651 0.013683 0.249996
v -1.417455 0.033514 0.249827
v 0.178527 0.144785 -0.057968
v 0.179124 0.164604 -0.058430
v 0.162850 0.145539 -0.045843
v 0.163447 0.165358 -0.046305
v 0.166394 0.144785 -0.073657
v 0.166990 0.164604 -0.074118
v 0.150716 0.145539 -0.061532
v 0.151313 0.165358 -0.061993
v -0.093293 0.083935 -0.748062
v -0.095725 0.103099 -0.743572
v -0.084167 0.089042 -0.764914
v -0.086599 0.108206 -0.760424
v -0.075853 0.083935 -0.738618
v -0.078285 0.103099 -0.734127
v -0.066727 0.089042 -0.755469
v -0.069159 0.108206 -0.750979
v -1.178669 0.030072 0.441065
v -1.181135 0.049737 0.441816
v -1.159859 0.032650 0.435332
v -1.162325 0.052315 0.436083
v -1.172887 0.030072 0.460036
v -1.175353 0.049737 0.460788
v -1.154076 0.032650 0.454303
v -1.156542 0.052315 0.455055
v -0.842754 0.057242 0.359587
v -0.845969 0.076768 0.360909
v -0.824695 0.060718 0.352161
v -0.827910 0.080244 0.353483
v -0.835211 0.057242 0.377930
v -0.838427 0.076768 0.379252
v -0.817152 0.060718 0.370504
v -0.820368 0.080244 0.371826
v -0.905891 0.089918 0.382977
v -0.908650 0.109538 0.383869
v -0.924559 0.087018 0.389013
v -0.927318 0.106638 0.389905
v -0.911993 0.089918 0.364106
v -0.914752 0.109538 0.364998
v -0.930661 0.087018 0.370142
v -0.933420 0.106638 0.371034
v -0.861708 0.059812 0.369436
v -0.862352 0.079633 0.369695
v -0.880101 0.059118 0.376822
v -0.880745 0.078938 0.377081
v -0.869098 0.059812 0.351032
v -0.869743 0.079633 0.351290
v -0.887491 0.059118 0.358418
v -0.888136 0.078938 0.358677
v -0.795331 0.101518 0.354005
v -0.797958 0.121116 0.355541
v -0.778412 0.104561 0.344114
v -0.781039 0.124159 0.345650
v -0.785322 0.101518 0.371127
v -0.787949 0.121116 0.372663
v -0.768402 0.104561 0.361237
v -0.771030 0.124159 0.362773
v -0.496651 0.132911 0.252233
v -0.500151 0.152341 0.254128
v -0.513737 0.128931 0.261483
v -0.517237 0.148361 0.263379
v -0.506094 0.132911 0.234792
v -0.509594 0.152341 0.236687
v -0.523180 0.128931 0.244043
v -0.526680 0.148361 0.245938
v -0.285867 0.047017 -0.606852
v -0.282672 0.066476 -0.608969
v -0.269644 0.043184 -0.617598
v -0.266449 0.062643 -0.619715
v -0.274915 0.047017 -0.590318
v -0.271719 0.066476 -0.592434
v -0.258692 0.043184 -0.601064
v -0.255497 0.062643 -0.603181
v -0.002552 0.137633 0.050475
v -0.003408 0.157440 0.051008
v 0.014266 0.138641 0.040011
v 0.013410 0.158449 0.040544
v 0.007926 0.137633 0.067315
v 0.007070 0.157440 0.067847
v 0.024744 0.138641 0.056850
v 0.023888 0.158449 0.057383
v -0.574677 -0.009048 -0.351256
v -0.575510 0.010726 -0.352527
v -0.563837 -0.007529 -0.334717
v -0.564670 0.012246 -0.335988
v -0.591264 -0.009048 -0.340383
v -0.592098 0.010726 -0.341654
v -0.580424 -0.007529 -0.323845
v -0.581257 0.012246 -0.325116
v -0.204788 0.057868 -0.644300
v -0.205523 0.077681 -0.643783
v -0.220992 0.056970 -0.632898
v -0.221727 0.076783 -0.632381
v -0.216201 0.057868 -0.660520
v -0.216936 0.077681 -0.660003
v -0.232405 0.056970 -0.649119
v -0.233140 0.076783 -0.648601
v -1.514221 0.046673 0.446545
v -1.521764 0.064297 0.441460
v -1.499608 0.055769 0.456397
v -1.507150 0.073393 0.451313
v -1.525308 0.046673 0.462990
v -1.532851 0.064297 0.457905
v -1.510695 0.055769 0.472842
v -1.518237 0.073393 0.467757
v -1.019314 0.082193 0.413832
v -1.021277 0.101890 0.415055
v -1.036033 0.079879 0.424246
v -1.037997 0.099577 0.425470
v -1.029799 0.082193 0.396998
v -1.031763 0.101890 0.398221
v -1.046519 0.079879 0.407412
v -1.048483 0.099577 0.408635
v -0.486067 0.014427 -0.432531
v -0.481065 0.032917 -0.437674
v -0.498958 0.021601 -0.419275
v -0.493956 0.040092 -0.424419
v -0.500285 0.014427 -0.446358
v -0.495284 0.032917 -0.451501
v -0.513176 0.021601 -0.433102
v -0.508175 0.040092 -0.438246
v -1.327439 0.038711 0.480309
v -1.330659 0.048091 0.463133
v -1.329168 0.021237 0.471089
v -1.332388 0.030616 0.453914
v -1.307945 0.038711 0.476653
v -1.311166 0.048091 0.459478
v -1.309674 0.021237 0.467434
v -1.312895 0.030616 0.450258
v -1.459655 0.030722 0.314695
v -1.459987 0.050551 0.314897
v -1.476594 0.030334 0.325003
v -1.476926 0.050163 0.325205
v -1.469965 0.030722 0.297752
v -1.470296 0.050551 0.297954
v -1.486904 0.030334 0.308060
v -1.487236 0.050163 0.308262
v -0.059185 0.091986 -0.775478
v -0.063336 0.110903 -0.771204
v -0.046007 0.097945 -0.789050
v -0.050157 0.116862 -0.784775
v -0.044956 0.091986 -0.761662
v -0.049107 0.110903 -0.757387
v -0.031778 0.097945 -0.775233
v -0.035929 0.116862 -0.770958
v 0.025773 0.170638 0.024987
v 0.029244 0.190130 0.023806
v 0.044226 0.166971 0.018710
v 0.047698 0.186463 0.017529
v 0.032160 0.170638 0.043763
v 0.035631 0.190130 0.042582
v 0.050613 0.166971 0.037487
v 0.054084 0.186463 0.036306
v -0.712714 -0.020661 -0.241108
v -0.716972 -0.001846 -0.236504
v -0.699938 -0.014390 -0.254921
v -0.704196 0.004425 -0.250317
v -0.698154 -0.020661 -0.227641
v -0.702412 -0.001846 -0.223037
v -0.685378 -0.014390 -0.241454
v -0.689636 0.004425 -0.236850
v -0.174967 0.147918 0.107962
v -0.174967 0.167751 0.107962
v -0.191294 0.147918 0.119222
v -0.191294 0.167751 0.119222
v -0.186227 0.147918 0.091635
v -0.186227 0.167751 0.091635
v -0.202554 0.147918 0.102895
v -0.202554 0.167751 0.102895
v -1.485180 -0.001765 0.312047
v -1.484056 0.017880 0.309564
v -1.493286 0.000961 0.329942
v -1.492161 0.020606 0.327459
v -1.503247 -0.001765 0.303864
v -1.502122 0.017880 0.301381
v -1.511352 0.000961 0.321759
v -1.510227 0.020606 0.319276
v -0.980891 0.003567 -0.046238
v -0.985735 0.020572 -0.055222
v -0.972822 0.013773 -0.031270
v -0.977665 0.030779 -0.040254
v -0.998349 0.003567 -0.036827
v -1.003193 0.020572 -0.045811
v -0.990280 0.013773 -0.021858
v -0.995123 0.030779 -0.030842
v -1.213545 -0.017037 0.100389
v -1.202547 -0.008595 0.114571
v -1.218719 0.000910 0.093718
v -1.207721 0.009352 0.107900
v -1.197873 -0.017037 0.088235
v -1.186875 -0.008595 0.102417
v -1.203047 0.000910 0.081564
v -1.192048 0.009352 0.095745
v -0.405325 0.052389 -0.494272
v -0.409657 0.071244 -0.489909
v -0.418610 0.046240 -0.480891
v -0.422942 0.065096 -0.476528
v -0.419399 0.052389 -0.508246
v -0.423731 0.071244 -0.503883
v -0.432685 0.046240 -0.494865
v -0.437016 0.065096 -0.490502
v -0.087529 0.084735 -0.744202
v -0.091372 0.103837 -0.740501
v -0.073772 0.090070 -0.757454
v -0.077614 0.109172 -0.753753
v -0.073770 0.084735 -0.729918
v -0.077613 0.103837 -0.726217
v -0.060013 0.090070 -0.743170
v -0.063855 0.109172 -0.739469
v -0.728974 -0.018324 -0.240494
v -0.729758 0.001463 -0.239391
v -0.740442 -0.019677 -0.224368
v -0.741225 0.000110 -0.223266
v -0.745138 -0.018324 -0.251987
v -0.745922 0.001463 -0.250885
v -0.756605 -0.019677 -0.235862
v -0.757389 0.000110 -0.234759
v -0.584334 0.085746 0.287887
v -0.587226 0.105269 0.289843
v -0.568162 0.089237 0.276950
v -0.571054 0.108760 0.278906
v -0.573223 0.085746 0.304316
v -0.576115 0.105269 0.306272
v -0.557051 0.089237 0.293378
v -0.559943 0.108760 0.295334
v -0.109598 0.097539 -0.707519
v -0.113549 0.116443 -0.703004
v -0.097147 0.103539 -0.721744
v -0.101099 0.122443 -0.717229
v -0.094674 0.097539 -0.694456
v -0.098626 0.116443 -0.689942
v -0.082224 0.103539 -0.708681
v -0.086175 0.122443 -0.704167
v -0.244953 0.045262 -0.600580
v -0.246603 0.064734 -0.597195
v -0.253485 0.041495 -0.583077
v -0.255136 0.060967 -0.579692
v -0.262780 0.045262 -0.609271
v -0.264431 0.064734 -0.605886
v -0.271313 0.041495 -0.591768
v -0.272963 0.060967 -0.588383
v -1.049099 0.041637 0.421813
v -1.051882 0.061212 0.423368
v -1.066188 0.038449 0.431360
v -1.068971 0.058024 0.432915
v -1.058773 0.041637 0.404498
v -1.061556 0.061212 0.406053
v -1.075862 0.038449 0.414046
v -1.078645 0.058024 0.415601
v -0.586161 0.002926 -0.348483
v -0.574718 0.018580 -0.344314
v -0.571453 -0.009252 -0.343125
v -0.560010 0.006402 -0.338956
v -0.592950 0.002926 -0.329848
v -0.581507 0.018580 -0.325679
v -0.578241 -0.009252 -0.324489
v -0.566799 0.006402 -0.320321
v -0.871217 0.090136 0.367282
v -0.872866 0.104669 0.353888
v -0.869441 0.103631 0.381707
v -0.871090 0.118165 0.368313
v -0.890901 0.090136 0.369706
v -0.892550 0.104669 0.356312
v -0.889125 0.103631 0.384130
v -0.890774 0.118165 0.370736
v -0.639925 0.114569 0.309393
v -0.640701 0.134382 0.309812
v -0.622481 0.115451 0.299998
v -0.623257 0.135264 0.300416
v -0.630520 0.114569 0.326855
v -0.631296 0.134382 0.327273
v -0.613075 0.115451 0.317459
v -0.613852 0.135264 0.317877
v -0.042447 0.129338 0.058780
v -0.041762 0.149157 0.058457
v -0.060375 0.130096 0.067228
v -0.059691 0.149914 0.066905
v -0.050901 0.129338 0.040839
v -0.050216 0.149157 0.040516
v -0.068829 0.130096 0.049286
v -0.068144 0.149914 0.048964
v -1.431095 0.026039 0.294814
v -1.429443 0.045635 0.297383
v -1.441693 0.029093 0.278331
v -1.440041 0.048689 0.280900
v -1.414412 0.026039 0.284087
v -1.412760 0.045635 0.286656
v -1.425011 0.029093 0.267604
v -1.423359 0.048689 0.270173
v -1.259931 0.010561 0.168851
v -1.258669 0.030320 0.167676
v -1.245474 0.008838 0.155383
v -1.244212 0.028596 0.154209
v -1.246412 0.010561 0.183363
v -1.245151 0.030320 0.182188
v -1.231955 0.008838 0.169896
v -1.230694 0.028596 0.168721
v -1.099591 0.070118 0.441022
v -1.101425 0.089849 0.441833
v -1.081546 0.072123 0.433040
v -1.083380 0.091855 0.433852
v -1.091569 0.070118 0.459160
v -1.093403 0.089849 0.459971
v -1.073524 0.072123 0.451179
v -1.075357 0.091855 0.451990
v 0.138554 0.145931 0.006782
v 0.125223 0.160566 0.005579
v 0.123978 0.132545 0.005467
v 0.110647 0.147181 0.004264
v 0.140336 0.145931 -0.012971
v 0.127005 0.160566 -0.014174
v 0.125760 0.132545 -0.014286
v 0.112429 0.147181 -0.015489
v -1.154530 0.005513 0.092021
v -1.152315 0.025133 0.090154
v -1.139526 0.002616 0.079378
v -1.137310 0.022237 0.077512
v -1.141751 0.005513 0.107188
v -1.139535 0.025133 0.105322
v -1.126746 0.002616 0.094545
v -1.124531 0.022237 0.092679
v -0.859827 -0.028849 -0.135206
v -0.859340 -0.009028 -0.135681
v -0.874025 -0.028169 -0.121375
v -0.873538 -0.008347 -0.121850
v -0.873667 -0.028849 -0.149413
v -0.873179 -0.009028 -0.149888
v -0.887865 -0.028169 -0.135582
v -0.887377 -0.008347 -0.136057
v -0.673200 0.023475 -0.283157
v -0.674116 0.043272 -0.282389
v -0.658029 0.024671 -0.295875
v -0.658945 0.044468 -0.295107
v -0.660458 0.023475 -0.267958
v -0.661374 0.043272 -0.267190
v -0.645287 0.024671 -0.280676
v -0.646203 0.044468 -0.279908
v -0.682898 0.081969 0.327316
v -0.683688 0.101781 0.327776
v -0.665776 0.082883 0.317349
v -0.666566 0.102695 0.317809
v -0.672921 0.081969 0.344456
v -0.673711 0.101781 0.344916
v -0.655799 0.082883 0.334489
v -0.656588 0.102695 0.334949
v -0.989649 -0.032830 -0.033069
v -0.991939 -0.013198 -0.031425
v -0.973702 -0.030012 -0.044518
v -0.975991 -0.010380 -0.042875
v -0.978083 -0.032830 -0.016958
v -0.980372 -0.013198 -0.015314
v -0.962135 -0.030012 -0.028407
v -0.964424 -0.010380 -0.026764
v -1.030722 0.043468 0.415772
v -1.033861 0.062927 0.417973
v -1.046655 0.039634 0.426942
v -1.049795 0.059093 0.429143
v -1.042107 0.043468 0.399531
v -1.045246 0.062927 0.401732
v -1.058040 0.039634 0.410702
v -1.061180 0.059093 0.412902
v -1.459862 -0.007971 0.310632
v -1.458574 0.011790 0.309544
v -1.444765 -0.009657 0.297881
v -1.443477 0.010104 0.296793
v -1.447064 -0.007971 0.325784
v -1.445776 0.011790 0.324696
v -1.431967 -0.009657 0.313033
v -1.430679 0.010104 0.311945
v -0.677882 -0.019060 -0.283306
v -0.680273 0.000555 -0.281600
v -0.661915 -0.016122 -0.294699
v -0.664306 0.003492 -0.292992
v -0.666362 -0.019060 -0.267161
v -0.668753 0.000555 -0.265455
v -0.650395 -0.016122 -0.278554
v -0.652786 0.003492 -0.276848
v -0.511154 0.106012 0.244133
v -0.513680 0.125591 0.246040
v -0.526780 0.102847 0.255930
v -0.529306 0.122426 0.257837
v -0.523105 0.106012 0.228304
v -0.525630 0.125591 0.230211
v -0.538730 0.102847 0.240101
v -0.541256 0.122426 0.242008
v -0.686975 0.073241 0.307294
v -0.689813 0.092828 0.308570
v -0.669109 0.076353 0.299264
v -0.671948 0.095941 0.300540
v -0.678844 0.073241 0.325384
v -0.681683 0.092828 0.326660
v -0.660978 0.076353 0.317354
v -0.663817 0.095941 0.318630
v -0.092959 0.125014 0.082870
v -0.096793 0.144339 0.085150
v -0.076349 0.129474 0.072993
v -0.080182 0.148799 0.075273
v -0.082822 0.125014 0.099917
v -0.086656 0.144339 0.102197
v -0.066212 0.129474 0.090040
v -0.070045 0.148799 0.092319
v -1.151827 -0.013365 0.071508
v -1.153495 0.006327 0.073182
v -1.165724 -0.015728 0.085459
v -1.167392 0.003964 0.087133
v -1.165878 -0.013365 0.057511
v -1.167546 0.006327 0.059185
v -1.179775 -0.015728 0.071462
v -1.181443 0.003964 0.073136
v -1.492559 0.031998 0.337801
v -1.488276 0.050768 0.333037
v -1.480010 0.025592 0.323843
v -1.475727 0.044362 0.319080
v -1.477811 0.031998 0.351061
v -1.473528 0.050768 0.346298
v -1.465261 0.025592 0.337104
v -1.460978 0.044362 0.332340
v -0.085564 0.149251 0.065832
v -0.086686 0.169037 0.066612
v -0.101810 0.147884 0.077127
v -0.102932 0.167670 0.077907
v -0.096885 0.149251 0.049548
v -0.098007 0.169037 0.050328
v -0.113131 0.147884 0.060842
v -0.114253 0.167670 0.061622
v -1.200609 -0.028679 0.129085
v -1.199633 -0.009036 0.126519
v -1.193624 -0.031423 0.110726
v -1.192648 -0.011781 0.108161
v -1.182072 -0.028679 0.136137
v -1.181096 -0.009036 0.133572
v -1.175087 -0.031423 0.117779
v -1.174111 -0.011781 0.115214
v -0.013247 0.169309 0.038159
v -0.013435 0.189141 0.038257
v 0.004324 0.169522 0.028961
v 0.004135 0.189354 0.029060
v -0.004049 0.169309 0.055730
v -0.004237 0.189141 0.055829
v 0.013522 0.169522 0.046533
v 0.013333 0.189354 0.046631
v -0.107920 0.080593 -0.721814
v -0.113260 0.098938 -0.716497
v -0.094918 0.088128 -0.734757
v -0.100259 0.106474 -0.729441
v -0.093928 0.080593 -0.707758
v -0.099268 0.098938 -0.702442
v -0.080926 0.088128 -0.720702
v -0.086266 0.106474 -0.715385
v -0.335434 0.129206 0.175751
v -0.339751 0.148391 0.178328
v -0.351908 0.124178 0.185584
v -0.356225 0.143364 0.188161
v -0.345599 0.129206 0.158721
v -0.349916 0.148391 0.161298
v -0.362073 0.124178 0.168554
v -0.366390 0.143364 0.171131
v -0.566874 0.087850 0.276863
v -0.567970 0.107645 0.277420
v -0.584522 0.086620 0.285828
v -0.585619 0.106415 0.286385
v -0.575855 0.087850 0.259181
v -0.576952 0.107645 0.259738
v -0.593504 0.086620 0.268145
v -0.594601 0.106415 0.268702
v -1.162308 0.072318 0.453018
v -1.161493 0.091859 0.456312
v -1.167004 0.075712 0.434050
v -1.166188 0.095252 0.437344
v -1.143056 0.072318 0.448253
v -1.142241 0.091859 0.451547
v -1.147752 0.075712 0.429285
v -1.146936 0.095252 0.432579
v -0.054559 0.127984 0.065193
v -0.052629 0.147705 0.064339
v -0.072594 0.130094 0.073170
v -0.070664 0.149815 0.072316
v -0.062581 0.127984 0.047055
v -0.060651 0.147705 0.046201
v -0.080616 0.130094 0.055032
v -0.078686 0.149815 0.054178
v -0.584086 0.084131 0.284091
v -0.588091 0.103436 0.286243
v -0.567081 0.088678 0.274952
v -0.571086 0.107982 0.277104
v -0.574697 0.084131 0.301561
v -0.578702 0.103436 0.303713
v -0.557692 0.088678 0.292422
v -0.561697 0.107982 0.294574
v 0.051693 0.133275 0.019931
v 0.051012 0.153088 0.020508
v 0.066813 0.134167 0.007126
v 0.066132 0.153980 0.007703
v 0.064511 0.133275 0.035066
v 0.063830 0.153088 0.035643
v 0.079631 0.134167 0.022261
v 0.078950 0.153980 0.022838
v -0.318196 0.033402 -0.569594
v -0.319932 0.053159 -0.569746
v -0.298515 0.035145 -0.567870
v -0.300251 0.054902 -0.568023
v -0.319926 0.033402 -0.549837
v -0.321662 0.053159 -0.549989
v -0.300245 0.035145 -0.548113
v -0.301981 0.054902 -0.548265
v -0.838584 -0.024317 -0.156736
v -0.837785 -0.004516 -0.157542
v -0.852525 -0.023181 -0.142674
v -0.851726 -0.003381 -0.143480
v -0.852669 -0.024317 -0.170699
v -0.851870 -0.004516 -0.171505
v -0.866610 -0.023181 -0.156637
v -0.865811 -0.003381 -0.157443
v -0.545782 0.117297 0.257929
v -0.547682 0.136990 0.259321
v -0.561665 0.114941 0.269571
v -0.563565 0.134634 0.270964
v -0.557507 0.117297 0.241933
v -0.559408 0.136990 0.243326
v -0.573390 0.114941 0.253575
v -0.575290 0.134634 0.254968
v -1.514209 0.001703 0.397217
v -1.518673 0.020458 0.392561
v -1.501230 0.008154 0.410756
v -1.505694 0.026908 0.406099
v -1.528526 0.001703 0.410942
v -1.532990 0.020458 0.406286
v -1.515547 0.008154 0.424481
v -1.520011 0.026908 0.419824
v -0.956468 0.070978 0.412979
v -0.954639 0.090701 0.411976
v -0.939175 0.068892 0.403496
v -0.937345 0.088615 0.402493
v -0.946933 0.070978 0.430369
v -0.945103 0.090701 0.429366
v -0.929639 0.068892 0.420886
v -0.927810 0.088615 0.419883
v 0.132362 0.142084 -0.034999
v 0.132117 0.161914 -0.034797
v 0.117069 0.141767 -0.022374
v 0.116825 0.161598 -0.022172
v 0.119735 0.142084 -0.050293
v 0.119491 0.161914 -0.050092
v 0.104442 0.141767 -0.037668
v 0.104198 0.161598 -0.037467
v -0.351244 0.027848 -0.529846
v -0.353152 0.047449 -0.527498
v -0.338882 0.030872 -0.545057
v -0.340790 0.050473 -0.542710
v -0.335853 0.027848 -0.517337
v -0.337760 0.047449 -0.514990
v -0.323491 0.030872 -0.532549
v -0.325398 0.050473 -0.530202
v -0.182493 0.103853 -0.655455
v -0.185653 0.123168 -0.652248
v -0.196050 0.099350 -0.641697
v -0.199210 0.118665 -0.638489
v -0.196620 0.103853 -0.669376
v -0.199780 0.123168 -0.666168
v -0.210177 0.099350 -0.655617
v -0.213337 0.118665 -0.652410
v -1.016754 0.048497 0.407716
v -1.017364 0.068320 0.407956
v -1.035196 0.047842 0.414983
v -1.035806 0.067664 0.415223
v -1.024025 0.048497 0.389264
v -1.024635 0.068320 0.389504
v -1.042467 0.047842 0.396531
v -1.043077 0.067664 0.396771
v 0.082214 0.169606 -0.865865
v 0.089843 0.185069 -0.875666
v 0.091712 0.157186 -0.878067
v 0.099341 0.172649 -0.887868
v 0.097865 0.169606 -0.853683
v 0.105494 0.185069 -0.863484
v 0.107363 0.157186 -0.865884
v 0.114992 0.172649 -0.875685
v -0.568929 -0.003354 -0.365739
v -0.564910 0.015496 -0.361063
v -0.581216 0.002811 -0.380034
v -0.577198 0.021661 -0.375359
v -0.553888 -0.003354 -0.378667
v -0.549869 0.015496 -0.373991
v -0.566176 0.002811 -0.392962
v -0.562157 0.021661 -0.388287
v -0.340610 0.147361 0.189304
v -0.342212 0.167098 0.190413
v -0.324381 0.149309 0.178073
v -0.325982 0.169046 0.179181
v -0.329324 0.147361 0.205613
v -0.330926 0.167098 0.206721
v -0.313094 0.149309 0.194381
v -0.314696 0.169046 0.195490
v -0.110552 0.112378 -0.713295
v -0.112463 0.132057 -0.711733
v -0.095315 0.114847 -0.725748
v -0.097226 0.134526 -0.724186
v -0.098001 0.112378 -0.697939
v -0.099912 0.132057 -0.696376
v -0.082763 0.114847 -0.710392
v -0.084675 0.134526 -0.708830
v 0.144649 0.141949 -0.040236
v 0.145818 0.161729 -0.041088
v 0.128664 0.143396 -0.028585
v 0.129833 0.163176 -0.029437
v 0.132968 0.141949 -0.056264
v 0.134137 0.161729 -0.057116
v 0.116982 0.143396 -0.044613
v 0.118152 0.163176 -0.045466
v -1.153394 0.062404 0.439467
v -1.141282 0.066514 0.424309
v -1.155959 0.081807 0.442677
v -1.143847 0.085916 0.427519
v -1.168888 0.062404 0.427086
v -1.156776 0.066514 0.411928
v -1.171453 0.081807 0.430297
v -1.159341 0.085916 0.415139
v -0.523388 0.105692 0.277222
v -0.523065 0.125521 0.276959
v -0.507994 0.105276 0.264724
v -0.507671 0.125105 0.264462
v -0.510888 0.105692 0.292620
v -0.510565 0.125521 0.292357
v -0.495494 0.105276 0.280122
v -0.495171 0.125105 0.279860
v -0.536267 0.098693 0.278244
v -0.537540 0.118468 0.279070
v -0.519682 0.100212 0.267474
v -0.520955 0.119986 0.268301
v -0.525465 0.098693 0.294877
v -0.526738 0.118468 0.295704
v -0.508880 0.100212 0.284108
v -0.510153 0.119986 0.284934
v -1.491731 0.035320 0.373674
v -1.491678 0.055148 0.374131
v -1.489441 0.034861 0.393369
v -1.489388 0.054688 0.393826
v -1.511431 0.035320 0.375965
v -1.511378 0.055148 0.376422
v -1.509141 0.034861 0.395660
v -1.509088 0.054688 0.396117
v -0.982699 0.003640 -0.034954
v -0.979766 0.023098 -0.037428
v -0.967824 -0.000197 -0.047498
v -0.964890 0.019261 -0.049972
v -0.969913 0.003640 -0.019792
v -0.966980 0.023098 -0.022266
v -0.955038 -0.000197 -0.032336
v -0.952105 0.019261 -0.034810
v -1.281572 -0.003188 0.167401
v -1.281289 0.016640 0.167091
v -1.294965 -0.002769 0.182023
v -1.294681 0.017060 0.181713
v -1.296197 -0.003188 0.154005
v -1.295914 0.016640 0.153695
v -1.309590 -0.002769 0.168627
v -1.309307 0.017060 0.168317
v -0.449038 0.139408 0.241358
v -0.453310 0.158698 0.243081
v -0.466929 0.134801 0.248573
v -0.471201 0.154092 0.250296
v -0.456456 0.139408 0.222964
v -0.460728 0.158698 0.224687
v -0.474347 0.134801 0.230179
v -0.478619 0.154092 0.231902
v -1.114140 0.035875 0.437064
v -1.113797 0.055658 0.438432
v -1.118956 0.037286 0.417876
v -1.118612 0.057069 0.419244
v -1.094904 0.035875 0.432236
v -1.094560 0.055658 0.433605
v -1.099719 0.037286 0.413048
v -1.099376 0.057069 0.414417
v -1.331052 -0.022812 0.214811
v -1.330758 -0.002983 0.214523
v -1.316913 -0.023224 0.200909
v -1.316619 -0.003395 0.200620
v -1.317146 -0.022812 0.228953
v -1.316853 -0.002983 0.228665
v -1.303008 -0.023224 0.215051
v -1.302714 -0.003395 0.214762
v -0.583046 -0.000471 -0.322859
v -0.587390 0.014683 -0.334894
v -0.588191 -0.013266 -0.337113
v -0.592534 0.001888 -0.349148
v -0.564391 -0.000471 -0.329591
v -0.568735 0.014683 -0.341626
v -0.569535 -0.013266 -0.343845
v -0.573879 0.001888 -0.355881
v -0.102215 0.136005 0.101223
v -0.103733 0.155725 0.102696
v -0.088067 0.138120 0.087486
v -0.089585 0.157840 0.088959
v -0.088400 0.136005 0.115453
v -0.089918 0.155725 0.116926
v -0.074251 0.138120 0.101716
v -0.075769 0.157840 0.103189
v 0.151085 0.132892 -0.030678
v 0.151576 0.152717 -0.030984
v 0.134266 0.133471 -0.020182
v 0.134757 0.153296 -0.020489
v 0.140585 0.132892 -0.047503
v 0.141076 0.152717 -0.047810
v 0.123766 0.133471 -0.037008
v 0.124257 0.153296 -0.037315
v 0.120429 0.168412 -0.879911
v 0.126994 0.186292 -0.885440
v 0.106754 0.176995 -0.868393
v 0.113319 0.194875 -0.873922
v 0.107653 0.168412 -0.895080
v 0.114217 0.186292 -0.900610
v 0.093977 0.176995 -0.883562
v 0.100542 0.194875 -0.889091
v -0.666949 0.019541 -0.273528
v -0.667131 0.039372 -0.273336
v -0.653292 0.019806 -0.287908
v -0.653475 0.039637 -0.287716
v -0.652568 0.019541 -0.259870
v -0.652750 0.039372 -0.259678
v -0.638911 0.019806 -0.274250
v -0.639094 0.039637 -0.274058
v 0.057552 0.135141 -0.874693
v 0.054627 0.154307 -0.870516
v 0.046557 0.130042 -0.858994
v 0.043632 0.149208 -0.854818
v 0.041308 0.135141 -0.886070
v 0.038383 0.154307 -0.881894
v 0.030312 0.130042 -0.870371
v 0.027387 0.149208 -0.866195
v -1.508625 0.039800 0.367512
v -1.509450 0.059540 0.365780
v -1.500134 0.041718 0.385332
v -1.500959 0.061458 0.383601
v -1.526530 0.039800 0.376043
v -1.527354 0.059540 0.374311
v -1.518038 0.041718 0.393863
v -1.518863 0.061458 0.392132
v -0.513408 0.125904 0.249205
v -0.515898 0.145491 0.251072
v -0.529080 0.122791 0.260955
v -0.531570 0.142379 0.262822
v -0.525306 0.125904 0.233336
v -0.527796 0.145491 0.235203
v -0.540977 0.122791 0.245086
v -0.543468 0.142379 0.246953
v -0.793892 0.069371 0.338168
v -0.787658 0.084878 0.348846
v -0.801711 0.081736 0.324776
v -0.795476 0.097243 0.335454
v -0.776764 0.069371 0.328169
v -0.770530 0.084878 0.338847
v -0.784583 0.081736 0.314777
v -0.778349 0.097243 0.325455
v -0.197259 0.072171 -0.663471
v -0.198849 0.091885 -0.662001
v -0.211732 0.070004 -0.650086
v -0.213323 0.089719 -0.648615
v -0.210725 0.072171 -0.678032
v -0.212315 0.091885 -0.676561
v -0.225198 0.070004 -0.664647
v -0.226789 0.089719 -0.663176
v -1.036318 0.053006 0.407580
v -1.038646 0.072668 0.408748
v -1.053893 0.050402 0.416394
v -1.056221 0.070063 0.417562
v -1.045208 0.053006 0.389852
v -1.047537 0.072668 0.391019
v -1.062783 0.050402 0.398665
v -1.065112 0.070063 0.399833
v -0.700052 0.020975 -0.257524
v -0.699351 0.040787 -0.258105
v -0.684795 0.020064 -0.270164
v -0.684094 0.039876 -0.270745
v -0.687399 0.020975 -0.242252
v -0.686698 0.040787 -0.242833
v -0.672142 0.020064 -0.254891
v -0.671441 0.039876 -0.255472
v -0.302939 0.073172 -0.560267
v -0.304148 0.092937 -0.559168
v -0.288312 0.074806 -0.573561
v -0.289521 0.094571 -0.572462
v -0.289600 0.073172 -0.545590
v -0.290809 0.092937 -0.544491
v -0.274972 0.074806 -0.558884
v -0.276181 0.094571 -0.557785
v -0.084115 0.124403 -0.737408
v -0.067347 0.134645 -0.740107
v -0.074003 0.107419 -0.739036
v -0.057235 0.117661 -0.741735
v -0.080963 0.124403 -0.717827
v -0.064195 0.134645 -0.720526
v -0.070851 0.107419 -0.719455
v -0.054083 0.117661 -0.722154
v -1.222783 -0.027013 0.144560
v -1.224382 -0.007304 0.146101
v -1.208585 -0.024791 0.130890
v -1.210186 -0.005083 0.132431
v -1.209026 -0.027013 0.158847
v -1.210626 -0.007304 0.160388
v -1.194829 -0.024791 0.145177
v -1.196429 -0.005083 0.146718
v -0.022458 0.127862 0.046208
v -0.024233 0.147583 0.047333
v -0.005803 0.129963 0.035647
v -0.007578 0.149684 0.036772
v -0.011837 0.127862 0.062958
v -0.013611 0.147583 0.064083
v 0.004818 0.129963 0.052396
v 0.003044 0.149684 0.053521
v -0.567843 0.087512 0.287740
v -0.569479 0.106867 0.283737
v -0.575165 0.083187 0.269823
v -0.576800 0.102542 0.265819
v -0.549484 0.087512 0.280239
v -0.551119 0.106867 0.276235
v -0.556805 0.083187 0.262321
v -0.558441 0.102542 0.258317
v 0.022815 0.137210 -0.816880
v 0.020572 0.156703 -0.813994
v 0.034777 0.140865 -0.832272
v 0.032534 0.160358 -0.829386
v 0.038475 0.137210 -0.804710
v 0.036233 0.156703 -0.801824
v 0.050437 0.140865 -0.820102
v 0.048194 0.160358 -0.817216
v -0.371412 0.025403 -0.515756
v -0.368543 0.044765 -0.512555
v -0.384333 0.029702 -0.530176
v -0.381464 0.049064 -0.526974
v -0.356641 0.025403 -0.528992
v -0.353772 0.044765 -0.525790
v -0.369562 0.029702 -0.543411
v -0.366693 0.049064 -0.540210
v -1.076189 -0.034453 0.029835
v -1.073605 -0.014921 0.027558
v -1.090839 -0.031009 0.042752
v -1.088256 -0.011477 0.040475
v -1.089305 -0.034453 0.014959
v -1.086721 -0.014921 0.012681
v -1.103955 -0.031009 0.027876
v -1.101372 -0.011477 0.025598
v -0.182575 0.128238 0.112989
v -0.183312 0.148049 0.113555
v -0.198287 0.127308 0.125057
v -0.199024 0.147120 0.125623
v -0.194656 0.128238 0.097260
v -0.195394 0.148049 0.097826
v -0.210368 0.127308 0.109328
v -0.211105 0.147120 0.109894
v -0.740432 0.075427 0.328681
v -0.739992 0.095255 0.328489
v -0.758610 0.075908 0.336598
v -0.758170 0.095735 0.336406
v -0.748351 0.075427 0.310497
v -0.747911 0.095255 0.310306
v -0.766530 0.075908 0.318414
v -0.766089 0.095735 0.318222
v -1.464548 0.024064 0.320391
v -1.463916 0.043875 0.319702
v -1.451146 0.023129 0.305801
v -1.450513 0.042940 0.305113
v -1.449943 0.024064 0.333808
v -1.449310 0.043875 0.333119
v -1.436540 0.023129 0.319219
v -1.435908 0.042940 0.318530
v -0.489126 0.097660 0.255452
v -0.491878 0.117244 0.256955
v -0.471937 0.100796 0.246068
v -0.474689 0.120380 0.247570
v -0.479622 0.097660 0.272860
v -0.482374 0.117244 0.274362
v -0.462433 0.100796 0.263475
v -0.465185 0.120380 0.264978
v 0.066303 0.168185 -0.847873
v 0.062409 0.187507 -0.845674
v 0.049479 0.163713 -0.838370
v 0.045585 0.183036 -0.836171
v 0.056549 0.168185 -0.865142
v 0.052656 0.187507 -0.862943
v 0.039725 0.163713 -0.855640
v 0.035832 0.183036 -0.853440
v -0.264587 0.147133 0.167579
v -0.262653 0.166851 0.166656
v -0.246789 0.144990 0.159094
v -0.244855 0.164708 0.158172
v -0.256053 0.147133 0.185482
v -0.254118 0.166851 0.184559
v -0.238255 0.144990 0.176997
v -0.236320 0.164708 0.176075
v -0.475841 0.006334 -0.426900
v -0.472898 0.025842 -0.424870
v -0.491901 0.009909 -0.437975
v -0.488958 0.029417 -0.435945
v -0.464582 0.006334 -0.443227
v -0.461639 0.025842 -0.441197
v -0.480641 0.009909 -0.454302
v -0.477698 0.029417 -0.452272
v -0.133891 0.072141 -0.713314
v -0.140470 0.090520 -0.709811
v -0.117668 0.079595 -0.721953
v -0.124247 0.097974 -0.718449
v -0.124569 0.072141 -0.695808
v -0.131148 0.090520 -0.692305
v -0.108346 0.079595 -0.704447
v -0.114925 0.097974 -0.700943
v -0.006306 0.122836 -0.792127
v -0.008535 0.142279 -0.788911
v 0.004771 0.126749 -0.808107
v 0.002541 0.146192 -0.804890
v 0.009995 0.122836 -0.780829
v 0.007765 0.142279 -0.777612
v 0.021071 0.126749 -0.796808
v 0.018842 0.146192 -0.793592
v -0.552537 -0.004230 -0.377472
v -0.550421 0.015302 -0.374757
v -0.540527 -0.007671 -0.362068
v -0.538411 0.011861 -0.359354
v -0.568178 -0.004230 -0.365277
v -0.566062 0.015302 -0.362563
v -0.556168 -0.007671 -0.349873
v -0.554052 0.011861 -0.347159
v -1.227542 0.068088 0.456039
v -1.228503 0.085967 0.447509
v -1.229544 0.059504 0.438272
v -1.230505 0.077384 0.429742
v -1.207834 0.068088 0.453818
v -1.208795 0.085967 0.445288
v -1.209836 0.059504 0.436051
v -1.210797 0.077384 0.427521
v -0.053989 0.100842 -0.756811
v -0.055380 0.120514 -0.754709
v -0.043131 0.103364 -0.773216
v -0.044523 0.123036 -0.771113
v -0.037450 0.100842 -0.745866
v -0.038841 0.120514 -0.743763
v -0.026592 0.103364 -0.762270
v -0.027984 0.123036 -0.760167
v -0.671764 0.115635 0.317638
v -0.675831 0.135021 0.318634
v -0.690593 0.111448 0.322251
v -0.694660 0.130834 0.323247
v -0.676483 0.115635 0.298374
v -0.680550 0.135021 0.299371
v -0.695313 0.111448 0.302987
v -0.699379 0.130834 0.303983
v -0.054648 0.156016 0.077268
v -0.056445 0.175704 0.078842
v -0.039839 0.158405 0.064293
v -0.041636 0.178094 0.065868
v -0.041578 0.156016 0.092185
v -0.043375 0.175704 0.093760
v -0.026769 0.158405 0.079211
v -0.028566 0.178094 0.080785
v -0.626948 0.120850 0.302058
v -0.626593 0.140664 0.302847
v -0.635077 0.121715 0.283987
v -0.634722 0.141529 0.284777
v -0.608861 0.120850 0.293921
v -0.608506 0.140664 0.294710
v -0.616989 0.121715 0.275851
v -0.616635 0.141529 0.276640
v -1.168990 -0.032800 0.111876
v -1.167252 -0.013060 0.111059
v -1.186855 -0.030879 0.120273
v -1.185117 -0.011140 0.119456
v -1.177426 -0.032800 0.093927
v -1.175688 -0.013060 0.093110
v -1.195291 -0.030879 0.102323
v -1.193553 -0.011140 0.101506
v -0.544778 0.000541 -0.366307
v -0.547926 0.019743 -0.362470
v -0.532600 0.005504 -0.381154
v -0.535748 0.024706 -0.377316
v -0.529444 0.000541 -0.353729
v -0.532591 0.019743 -0.349892
v -0.517266 0.005504 -0.368575
v -0.520414 0.024706 -0.364738
v -1.495612 0.038344 0.360913
v -1.495631 0.058177 0.360803
v -1.492311 0.038455 0.380469
v -1.492330 0.058288 0.380360
v -1.515169 0.038344 0.364214
v -1.515187 0.058177 0.364104
v -1.511868 0.038455 0.383770
v -1.511886 0.058288 0.383660
v -0.646674 -0.011528 -0.288907
v -0.648672 0.008102 -0.286900
v -0.632823 -0.008696 -0.302817
v -0.634822 0.010934 -0.300810
v -0.632620 -0.011528 -0.274912
v -0.634618 0.008102 -0.272906
v -0.618769 -0.008696 -0.288823
v -0.620768 0.010934 -0.286816
v -1.456288 0.031031 0.476308
v -1.459756 0.042744 0.491932
v -1.458827 0.015026 0.487743
v -1.462294 0.026740 0.503367
v -1.475650 0.031031 0.472010
v -1.479118 0.042744 0.487634
v -1.478188 0.015026 0.483445
v -1.481656 0.026740 0.499070
v 0.021947 0.131535 -0.848352
v 0.019000 0.150738 -0.844367
v 0.010531 0.126579 -0.832910
v 0.007585 0.145782 -0.828924
v 0.005998 0.131535 -0.860142
v 0.003052 0.150738 -0.856156
v -0.005418 0.126579 -0.844699
v -0.008364 0.145782 -0.840714
v -0.119567 0.111789 -0.726584
v -0.121126 0.131433 -0.724339
v -0.130776 0.109056 -0.710452
v -0.132335 0.128699 -0.708207
v -0.135854 0.111789 -0.737901
v -0.137413 0.131433 -0.735656
v -0.147063 0.109056 -0.721769
v -0.148623 0.128699 -0.719525
v -0.743041 0.103864 0.329736
v -0.745575 0.123466 0.331380
v -0.759486 0.100844 0.340404
v -0.762020 0.120446 0.342048
v -0.753835 0.103864 0.313098
v -0.756368 0.123466 0.314741
v -0.770280 0.100844 0.323766
v -0.772813 0.120446 0.325409
v -1.261410 0.043148 0.436609
v -1.260660 0.062966 0.436377
v -1.242476 0.042362 0.430761
v -1.241725 0.062180 0.430529
v -1.255558 0.043148 0.455559
v -1.254807 0.062966 0.455327
v -1.236623 0.042362 0.449711
v -1.235873 0.062180 0.449479
v -1.037987 -0.028036 0.012837
v -1.041986 -0.009140 0.017342
v -1.025442 -0.022012 -0.001295
v -1.029441 -0.003116 0.003210
v -1.023154 -0.028036 0.026003
v -1.027153 -0.009140 0.030508
v -1.010610 -0.022012 0.011871
v -1.014609 -0.003116 0.016376
v -0.938725 0.007548 -0.072940
v -0.944669 0.025990 -0.068708
v -0.953748 0.000251 -0.062244
v -0.959692 0.018693 -0.058011
v -0.950228 0.007548 -0.089096
v -0.956173 0.025990 -0.084864
v -0.965251 0.000251 -0.078400
v -0.971195 0.018693 -0.074168
v -0.483012 0.131407 0.251164
v -0.483343 0.151237 0.251316
v -0.464983 0.131771 0.242907
v -0.465314 0.151601 0.243059
v -0.474753 0.131407 0.269196
v -0.475084 0.151237 0.269348
v -0.456724 0.131771 0.260939
v -0.457056 0.151601 0.261090
v -0.940194 0.088948 0.396467
v -0.942813 0.108591 0.397282
v -0.958949 0.086205 0.402305
v -0.961568 0.105848 0.403120
v -0.946089 0.088948 0.377530
v -0.948708 0.108591 0.378346
v -0.964844 0.086205 0.383368
v -0.967463 0.105848 0.384183
v 0.015640 0.156053 -0.816970
v 0.011447 0.174827 -0.812145
v 0.003326 0.149660 -0.802798
v -0.000867 0.168435 -0.797973
v 0.000668 0.156053 -0.829979
v -0.003524 0.174827 -0.825153
v -0.011645 0.149660 -0.815807
v -0.015838 0.168435 -0.810981
v -0.791817 0.012166 -0.182407
v -0.790189 0.031873 -0.183938
v -0.777464 0.009931 -0.195911
v -0.775837 0.029638 -0.197442
v -0.778226 0.012166 -0.167962
v -0.776598 0.031873 -0.169493
v -0.763873 0.009931 -0.181466
v -0.762246 0.029638 -0.182998
v -0.313486 0.111910 0.182307
v -0.316964 0.131381 0.183768
v -0.295535 0.115683 0.174764
v -0.299013 0.135154 0.176226
v -0.305803 0.111910 0.200591
v -0.309281 0.131381 0.202053
v -0.287853 0.115683 0.193049
v -0.291330 0.135154 0.194510
v -0.939844 0.005757 -0.076688
v -0.944966 0.024349 -0.072056
v -0.953633 -0.001149 -0.064217
v -0.958754 0.017443 -0.059584
v -0.953148 0.005757 -0.091397
v -0.958270 0.024349 -0.086765
v -0.966937 -0.001149 -0.078925
v -0.972058 0.017443 -0.074293
v -1.471927 0.031533 0.307852
v -1.469324 0.051110 0.306029
v -1.455889 0.028355 0.296626
v -1.453285 0.047932 0.294804
v -1.460555 0.031533 0.324100
v -1.457951 0.051110 0.322278
v -1.444516 0.028355 0.312875
v -1.441913 0.047932 0.311053
v -1.181429 0.057154 0.439267
v -1.181408 0.076987 0.439258
v -1.199537 0.057177 0.447358
v -1.199516 0.077010 0.447349
v -1.189521 0.057154 0.421159
v -1.189500 0.076987 0.421150
v -1.207628 0.057177 0.429251
v -1.207607 0.077010 0.429242
v -0.955307 -0.035241 -0.068036
v -0.957207 -0.015531 -0.066913
v -0.938340 -0.033033 -0.078066
v -0.940240 -0.013323 -0.076943
v -0.945214 -0.035241 -0.050963
v -0.947113 -0.015531 -0.049840
v -0.928247 -0.033033 -0.060994
v -0.930147 -0.013323 -0.059871
v -0.440749 0.024987 -0.429674
v -0.443279 0.037941 -0.444477
v -0.442932 0.009969 -0.442442
v -0.445462 0.022923 -0.457246
v -0.421200 0.024987 -0.433015
v -0.423730 0.037941 -0.447819
v -0.423382 0.009969 -0.445784
v -0.425912 0.022923 -0.460587
v -1.231236 -0.027710 0.129514
v -1.226587 -0.009929 0.136968
v -1.240645 -0.018926 0.114426
v -1.235997 -0.001144 0.121880
v -1.214407 -0.027710 0.119019
v -1.209759 -0.009929 0.126473
v -1.223817 -0.018926 0.103931
v -1.219168 -0.001144 0.111385
v -1.424330 0.053326 0.472672
v -1.421849 0.069759 0.461849
v -1.428000 0.064429 0.488690
v -1.425520 0.080863 0.477867
v -1.443661 0.053326 0.468242
v -1.441182 0.069759 0.457419
v -1.447332 0.064429 0.484260
v -1.444852 0.080863 0.473437
v -0.440881 0.017731 -0.434749
v -0.444203 0.034531 -0.444753
v -0.446175 0.007190 -0.450693
v -0.449497 0.023990 -0.460698
v -0.422059 0.017731 -0.440998
v -0.425380 0.034531 -0.451002
v -0.427352 0.007190 -0.456943
v -0.430674 0.023990 -0.466947
v -0.682776 0.084221 0.328477
v -0.683392 0.104042 0.328812
v -0.665361 0.084923 0.319013
v -0.665977 0.104744 0.319348
v -0.673306 0.084221 0.345903
v -0.673922 0.104042 0.346238
v -0.655891 0.084923 0.336439
v -0.656507 0.104744 0.336774
v -0.659286 0.024140 -0.272572
v -0.660958 0.043857 -0.271239
v -0.674703 0.022001 -0.260280
v -0.676376 0.041719 -0.258947
v -0.671650 0.024140 -0.288079
v -0.673322 0.043857 -0.286746
v -0.687067 0.022001 -0.275787
v -0.688739 0.041719 -0.274454
v 0.013179 0.112993 -0.840865
v 0.007962 0.131865 -0.837703
v 0.029317 0.119094 -0.850647
v 0.024100 0.137966 -0.847485
v 0.023459 0.112993 -0.823904
v 0.018242 0.131865 -0.820742
v 0.039598 0.119094 -0.833686
v 0.034380 0.137966 -0.830524
v -1.350109 -0.006630 0.218440
v -1.348781 0.013099 0.216910
v -1.363044 -0.004603 0.233338
v -1.361715 0.015126 0.231808
v -1.365086 -0.006630 0.205438
v -1.363757 0.013099 0.203908
v -1.378020 -0.004603 0.220336
v -1.376691 0.015126 0.218806
v -0.735580 0.068809 0.340216
v -0.736741 0.088607 0.340469
v -0.754923 0.067621 0.344433
v -0.756084 0.087419 0.344686
v -0.739804 0.068809 0.320838
v -0.740965 0.088607 0.321091
v -0.759148 0.067621 0.325055
v -0.760308 0.087419 0.325308
v -1.502710 0.006581 0.397525
v -1.507542 0.024693 0.391048
v -1.491879 0.014662 0.412042
v -1.496711 0.032774 0.405565
v -1.518606 0.006581 0.409384
v -1.523439 0.024693 0.402907
v -1.507776 0.014662 0.423902
v -1.512608 0.032774 0.417424
v -1.066521 0.037137 0.414568
v -1.070001 0.056636 0.413549
v -1.047808 0.040763 0.420046
v -1.051288 0.060262 0.419027
v -1.072094 0.037137 0.433602
v -1.075574 0.056636 0.432583
v -1.053380 0.040763 0.439080
v -1.056860 0.060262 0.438062
v -0.136529 0.113205 -0.707116
v -0.138819 0.132544 -0.710874
v -0.126467 0.117606 -0.690601
v -0.128756 0.136945 -0.694359
v -0.153466 0.113205 -0.696796
v -0.155755 0.132544 -0.700554
v -0.143403 0.117606 -0.680282
v -0.145693 0.136945 -0.684039
v -1.531546 0.026618 0.429407
v -1.527004 0.042692 0.440101
v -1.525263 0.015000 0.444202
v -1.520721 0.031073 0.454896
v -1.549801 0.026618 0.437161
v -1.545259 0.042692 0.447855
v -1.543517 0.015000 0.451955
v -1.538975 0.031073 0.462649
v 0.078911 0.134561 -0.001276
v 0.079272 0.154390 -0.001492
v 0.061895 0.134982 0.008903
v 0.062256 0.154810 0.008687
v 0.068730 0.134561 -0.018296
v 0.069091 0.154390 -0.018512
v 0.051713 0.134982 -0.008117
v 0.052074 0.154810 -0.008333
v -0.178747 0.087802 -0.682274
v -0.180183 0.107506 -0.680531
v -0.191274 0.085544 -0.667065
v -0.192710 0.105248 -0.665321
v -0.194057 0.087802 -0.694883
v -0.195493 0.107506 -0.693139
v -0.206584 0.085544 -0.679673
v -0.208019 0.105248 -0.677930
v -0.526387 0.120741 0.274562
v -0.528916 0.140310 0.276564
v -0.511046 0.123966 0.262414
v -0.513574 0.143535 0.264416
v -0.514075 0.120741 0.290111
v -0.516603 0.140310 0.292113
v -0.498733 0.123966 0.277962
v -0.501262 0.143535 0.279964
v -0.336110 0.049799 -0.523648
v -0.338172 0.069393 -0.521366
v -0.322971 0.052876 -0.538184
v -0.325034 0.072469 -0.535901
v -0.321396 0.049799 -0.510349
v -0.323459 0.069393 -0.508067
v -0.308258 0.052876 -0.524884
v -0.310321 0.072469 -0.522602
v -0.281029 0.042069 -0.586398
v -0.279767 0.061833 -0.587475
v -0.296060 0.043728 -0.573566
v -0.294798 0.063492 -0.574643
v -0.293905 0.042069 -0.601482
v -0.292643 0.061833 -0.602559
v -0.308937 0.043728 -0.588650
v -0.307675 0.063492 -0.589727
v -0.943598 0.000786 -0.061557
v -0.942402 0.020555 -0.062617
v -0.928801 -0.000813 -0.074666
v -0.927604 0.018956 -0.075726
v -0.930447 0.000786 -0.046712
v -0.929250 0.020555 -0.047772
v -0.915650 -0.000813 -0.059820
v -0.914453 0.018956 -0.060880
v 0.008562 0.122266 -0.833755
v 0.005410 0.141419 -0.829684
v -0.003163 0.117117 -0.818610
v -0.006315 0.136270 -0.814539
v -0.007121 0.122266 -0.845896
v -0.010273 0.141419 -0.841825
v -0.018846 0.117117 -0.830751
v -0.021997 0.136270 -0.826680
v -1.332826 0.021428 0.465454
v -1.334801 0.041158 0.465880
v -1.313539 0.023448 0.461299
v -1.315513 0.043178 0.461725
v -1.328649 0.021428 0.484843
v -1.330624 0.041158 0.485268
v -1.309362 0.023448 0.480688
v -1.311337 0.043178 0.481113
v 0.032183 0.152627 -0.831458
v 0.028923 0.171700 -0.827105
v 0.043616 0.158066 -0.846724
v 0.040356 0.177139 -0.842371
v 0.048058 0.152627 -0.819569
v 0.044798 0.171700 -0.815216
v 0.059491 0.158066 -0.834836
v 0.056231 0.177139 -0.830483
v -1.065279 0.005172 0.018294
v -1.070429 0.023849 0.022536
v -1.079696 -0.001500 0.030169
v -1.084846 0.017178 0.034410
v -1.077888 0.005172 0.002985
v -1.083038 0.023849 0.007227
v -1.092305 -0.001500 0.014860
v -1.097455 0.017178 0.019101
v -0.951537 -0.028821 -0.055839
v -0.952155 -0.009005 -0.055282
v -0.936820 -0.027988 -0.069109
v -0.937439 -0.008172 -0.068551
v -0.938255 -0.028821 -0.041110
v -0.938874 -0.009005 -0.040552
v -0.923539 -0.027988 -0.054380
v -0.924157 -0.008172 -0.053822
v -0.767081 -0.024256 -0.209696
v -0.768149 -0.004748 -0.206282
v -0.772908 -0.027834 -0.191079
v -0.773976 -0.008326 -0.187665
v -0.786008 -0.024256 -0.215620
v -0.787077 -0.004748 -0.212206
v -0.791835 -0.027834 -0.197003
v -0.792904 -0.008326 -0.193589
v -0.479261 0.108229 0.233121
v -0.480495 0.128005 0.233984
v -0.495470 0.106723 0.244449
v -0.496705 0.126498 0.245312
v -0.490621 0.108229 0.216864
v -0.491857 0.128005 0.217727
v -0.506831 0.106723 0.228192
v -0.508066 0.126498 0.229055
v -0.849669 0.099407 0.382611
v -0.853530 0.118861 0.382588
v -0.869123 0.095547 0.382496
v -0.872983 0.115000 0.382473
v -0.849552 0.099407 0.362779
v -0.853412 0.118861 0.362756
v -0.869005 0.095547 0.362663
v -0.872866 0.115000 0.362640
v -0.336511 0.136424 0.176987
v -0.339870 0.155853 0.179122
v -0.352909 0.132443 0.187408
v -0.356269 0.151873 0.189543
v -0.347148 0.136424 0.160248
v -0.350508 0.155853 0.162383
v -0.363547 0.132443 0.170669
v -0.366906 0.151873 0.172804
v -0.574152 0.121365 0.274572
v -0.576571 0.140995 0.276046
v -0.590913 0.118533 0.284790
v -0.593331 0.138162 0.286264
v -0.584476 0.121365 0.257638
v -0.586894 0.140995 0.259112
v -0.601237 0.118533 0.267856
v -0.603655 0.138162 0.269330
v -0.061484 0.117462 -0.778014
v -0.065480 0.136379 -0.773597
v -0.074176 0.111505 -0.763986
v -0.078172 0.130423 -0.759569
v -0.076191 0.117462 -0.791320
v -0.080187 0.136379 -0.786903
v -0.088883 0.111505 -0.777292
v -0.092879 0.130423 -0.772875
v 0.019131 0.122460 -0.818063
v 0.016698 0.141885 -0.814889
v 0.030948 0.126459 -0.833481
v 0.028515 0.145884 -0.830307
v 0.034872 0.122460 -0.805999
v 0.032439 0.141885 -0.802825
v 0.046689 0.126459 -0.821417
v 0.044256 0.145884 -0.818243
v -0.405347 0.052946 -0.474946
v -0.404662 0.072756 -0.475614
v -0.391165 0.051989 -0.488777
v -0.390480 0.071799 -0.489446
v -0.391500 0.052946 -0.460747
v -0.390814 0.072756 -0.461416
v -0.377317 0.051989 -0.474578
v -0.376632 0.071799 -0.475247
v -0.956627 0.051057 0.395674
v -0.957755 0.070854 0.396116
v -0.975055 0.049846 0.402907
v -0.976182 0.069642 0.403349
v -0.963873 0.051057 0.377212
v -0.965001 0.070854 0.377655
v -0.982301 0.049846 0.384445
v -0.983428 0.069642 0.384887
v -0.374446 0.146561 0.212037
v -0.379001 0.165794 0.213688
v -0.392527 0.141716 0.218592
v -0.397082 0.160949 0.220243
v -0.381205 0.146561 0.193392
v -0.385760 0.165794 0.195043
v -0.399286 0.141716 0.199946
v -0.403841 0.160949 0.201597
v -0.883801 0.077049 0.365550
v -0.884328 0.096873 0.365876
v -0.900665 0.076429 0.375970
v -0.901193 0.096252 0.376296
v -0.894225 0.077049 0.348678
v -0.894753 0.096873 0.349004
v -0.911089 0.076429 0.359097
v -0.911617 0.096252 0.359424
v -0.113340 0.103832 -0.704939
v -0.115016 0.123505 -0.703068
v -0.100211 0.106344 -0.719591
v -0.101888 0.126018 -0.717720
v -0.098569 0.103832 -0.691704
v -0.100245 0.123505 -0.689833
v -0.085440 0.106344 -0.706356
v -0.087117 0.126018 -0.704484
v -1.440130 -0.012905 0.287189
v -1.435956 0.005198 0.294132
v -1.449457 -0.004804 0.271674
v -1.445283 0.013299 0.278616
v -1.423132 -0.012905 0.276971
v -1.418958 0.005198 0.283913
v -1.432459 -0.004804 0.261455
v -1.428285 0.013299 0.268398
v -1.452614 0.013484 0.319061
v -1.450816 0.033147 0.317193
v -1.438977 0.010891 0.304895
v -1.437178 0.030554 0.303028
v -1.438326 0.013484 0.332816
v -1.436528 0.033147 0.330948
v -1.424689 0.010891 0.318651
v -1.422891 0.030554 0.316783
v -0.329759 0.110927 0.189597
v -0.333074 0.130431 0.191007
v -0.311811 0.114530 0.181965
v -0.315126 0.134033 0.183374
v -0.321998 0.110927 0.207849
v -0.325312 0.130431 0.209258
v -0.304050 0.114530 0.200216
v -0.307365 0.134033 0.201626
v 0.034275 0.150414 -0.830614
v 0.031705 0.169824 -0.827452
v 0.046519 0.154490 -0.845676
v 0.043948 0.173900 -0.842513
v 0.049666 0.150414 -0.818105
v 0.047095 0.169824 -0.814942
v 0.061908 0.154490 -0.833166
v 0.059338 0.173900 -0.830004
v -0.359468 0.133889 0.211747
v -0.358620 0.153696 0.211186
v -0.342950 0.132872 0.200816
v -0.342103 0.152680 0.200255
v -0.348523 0.133889 0.228286
v -0.347675 0.153696 0.227725
v -0.332005 0.132872 0.217355
v -0.331158 0.152680 0.216794
v -0.091137 0.137353 0.096999
v -0.090867 0.157182 0.096713
v -0.077520 0.136960 0.082584
v -0.077251 0.156789 0.082298
v -0.076719 0.137353 0.110618
v -0.076450 0.157182 0.110332
v -0.063103 0.136960 0.096203
v -0.062833 0.156789 0.095917
v -0.299922 0.116502 0.181021
v -0.303025 0.136040 0.182431
v -0.282132 0.119911 0.172943
v -0.285236 0.139449 0.174352
v -0.291722 0.116502 0.199080
v -0.294825 0.136040 0.200489
v -0.273932 0.119911 0.191002
v -0.277036 0.139449 0.192411
v -0.677511 0.022873 -0.264596
v -0.680594 0.042358 -0.262553
v -0.693755 0.019174 -0.253834
v -0.696838 0.038659 -0.251791
v -0.688465 0.022873 -0.281129
v -0.691549 0.042358 -0.279086
v -0.704709 0.019174 -0.270367
v -0.707792 0.038659 -0.268324
v -1.035718 0.069322 0.443305
v -1.029143 0.075810 0.425755
v -1.033442 0.050580 0.437230
v -1.026867 0.057068 0.419679
v -1.017145 0.069322 0.450263
v -1.010571 0.075810 0.432712
v -1.014869 0.050580 0.444187
v -1.008294 0.057068 0.426636
v -0.786991 0.006374 -0.175537
v -0.784705 0.025907 -0.178104
v -0.773999 0.002937 -0.190122
v -0.771713 0.022470 -0.192689
v -0.772182 0.006374 -0.162345
v -0.769896 0.025907 -0.164912
v -0.759189 0.002937 -0.176931
v -0.756903 0.022470 -0.179497
v -0.994384 -0.020463 -0.046772
v -0.995395 -0.000701 -0.045421
v -1.006229 -0.022149 -0.030954
v -1.007240 -0.002388 -0.029604
v -1.010259 -0.020463 -0.058660
v -1.011270 -0.000701 -0.057310
v -1.022104 -0.022149 -0.042842
v -1.023115 -0.002388 -0.041492
v 0.029630 0.121574 -0.845614
v 0.033385 0.140757 -0.842254
v 0.015334 0.126613 -0.858404
v 0.019089 0.145795 -0.855044
v 0.042854 0.121574 -0.860394
v 0.046609 0.140757 -0.857035
v 0.028558 0.126613 -0.873185
v 0.032313 0.145795 -0.869825
v -0.053961 0.099643 -0.758285
v -0.055700 0.119237 -0.755754
v -0.042863 0.102714 -0.774433
v -0.044603 0.122308 -0.771902
v -0.037615 0.099643 -0.747052
v -0.039355 0.119237 -0.744521
v -0.026518 0.102714 -0.763200
v -0.028257 0.122308 -0.760669
v -0.996207 0.066936 0.419657
v -0.998454 0.086242 0.415711
v -0.986653 0.071477 0.436433
v -0.988900 0.090783 0.432487
v -1.013441 0.066936 0.429472
v -1.015689 0.086242 0.425526
v -1.003887 0.071477 0.446248
v -1.006134 0.090783 0.442302
v -0.735563 0.069234 0.338095
v -0.736713 0.089030 0.338441
v -0.754522 0.068033 0.343795
v -0.755672 0.087829 0.344141
v -0.741274 0.069234 0.319102
v -0.742424 0.089030 0.319447
v -0.760232 0.068033 0.324801
v -0.761382 0.087829 0.325147
v -1.517553 0.000819 0.327136
v -1.509602 0.013897 0.339750
v -1.524527 0.015730 0.316073
v -1.516575 0.028808 0.328687
v -1.500775 0.000819 0.316560
v -1.492824 0.013897 0.329174
v -1.507749 0.015730 0.305497
v -1.499798 0.028808 0.318111
v -0.738273 0.015111 -0.221347
v -0.739532 0.034752 -0.218900
v -0.729286 0.017864 -0.238812
v -0.730545 0.037505 -0.236364
v -0.720638 0.015111 -0.212272
v -0.721897 0.034752 -0.209824
v -0.711651 0.017864 -0.229737
v -0.712910 0.037505 -0.227289
v -1.020580 0.064595 0.401778
v -1.021139 0.084418 0.402074
v -1.038101 0.063962 0.411050
v -1.038660 0.083785 0.411346
v -1.029856 0.064595 0.384248
v -1.030415 0.084418 0.384544
v -1.047377 0.063962 0.393520
v -1.047936 0.083785 0.393816
v -1.479162 0.013152 0.461403
v -1.482682 0.032638 0.460273
v -1.460608 0.016849 0.467357
v -1.464128 0.036334 0.466228
v -1.485222 0.013152 0.480287
v -1.488742 0.032638 0.479158
v -1.466669 0.016849 0.486242
v -1.470189 0.036334 0.485112
v -1.174594 0.036308 0.468817
v -1.175539 0.052083 0.456833
v -1.173354 0.048329 0.484543
v -1.174299 0.064104 0.472559
v -1.194366 0.036308 0.470375
v -1.195311 0.052083 0.458391
v -1.193126 0.048329 0.486101
v -1.194071 0.064104 0.474117
v -0.187141 0.062747 -0.678187
v -0.190122 0.082262 -0.676275
v -0.170714 0.066289 -0.688723
v -0.173696 0.085804 -0.686811
v -0.176433 0.062747 -0.661493
v -0.179415 0.082262 -0.659581
v -0.160007 0.066289 -0.672028
v -0.162988 0.085804 -0.670116
v -0.729302 -0.017727 -0.241235
v -0.730244 0.002035 -0.239855
v -0.740447 -0.019399 -0.224915
v -0.741389 0.000364 -0.223535
v -0.745680 -0.017727 -0.252420
v -0.746623 0.002035 -0.251040
v -0.756825 -0.019399 -0.236100
v -0.757768 0.000364 -0.234720
v -0.833033 -0.029369 -0.151054
v -0.832956 -0.009536 -0.151132
v -0.846965 -0.029260 -0.136939
v -0.846889 -0.009427 -0.137017
v -0.847148 -0.029369 -0.164987
v -0.847071 -0.009536 -0.165064
v -0.861080 -0.029260 -0.150872
v -0.861004 -0.009427 -0.150950
v -0.988360 -0.011376 -0.021078
v -0.987628 0.008433 -0.021749
v -0.973756 -0.012369 -0.034460
v -0.973023 0.007439 -0.035132
v -0.974961 -0.011376 -0.006456
v -0.974228 0.008433 -0.007127
v -0.960357 -0.012369 -0.019838
v -0.959624 0.007439 -0.020509
v -0.147052 0.076010 -0.683331
v -0.150554 0.095156 -0.679520
v -0.134097 0.081185 -0.697428
v -0.137599 0.100331 -0.693618
v -0.132449 0.076010 -0.669911
v -0.135950 0.095156 -0.666100
v -0.119494 0.081185 -0.684008
v -0.122995 0.100331 -0.680198
v -0.837718 0.009934 -0.145942
v -0.838930 0.029700 -0.144860
v -0.852462 0.008309 -0.132777
v -0.853674 0.028075 -0.131694
v -0.850928 0.009934 -0.160736
v -0.852140 0.029700 -0.159653
v -0.865672 0.008309 -0.147570
v -0.866884 0.028075 -0.146488
v -1.362159 0.021158 0.476881
v -1.363854 0.040915 0.477278
v -1.342923 0.022899 0.472373
v -1.344619 0.042656 0.472771
v -1.357634 0.021158 0.496191
v -1.359329 0.040915 0.496588
v -1.338398 0.022899 0.491683
v -1.340093 0.042656 0.492081
v -0.882600 0.081537 0.391659
v -0.883019 0.101365 0.391889
v -0.865218 0.082016 0.382120
v -0.865637 0.101843 0.382350
v -0.873059 0.081537 0.409046
v -0.873478 0.101365 0.409276
v -0.855677 0.082016 0.399507
v -0.856096 0.101843 0.399737
v -0.852850 -0.031077 -0.144950
v -0.854757 -0.011370 -0.143796
v -0.835986 -0.028848 -0.155147
v -0.837894 -0.009140 -0.153993
v -0.842587 -0.031077 -0.127978
v -0.844495 -0.011370 -0.126824
v -0.825723 -0.028848 -0.138176
v -0.827631 -0.009140 -0.137022
v -0.209299 0.087367 -0.630329
v -0.211862 0.106844 -0.627600
v -0.195964 0.091110 -0.644524
v -0.198527 0.110587 -0.641796
v -0.194844 0.087367 -0.616749
v -0.197407 0.106844 -0.614021
v -0.181509 0.091110 -0.630945
v -0.184072 0.110587 -0.628217
v -0.815040 0.003350 -0.176686
v -0.815638 0.023164 -0.176054
v -0.828648 0.002481 -0.162284
v -0.829245 0.022295 -0.161652
v -0.829457 0.003350 -0.190307
v -0.830054 0.023164 -0.189675
v -0.843064 0.002481 -0.175904
v -0.843661 0.022295 -0.175273
v -0.896181 0.061809 0.392972
v -0.897433 0.081589 0.393688
v -0.879011 0.063251 0.383152
v -0.880263 0.083032 0.383868
v -0.886335 0.061809 0.410188
v -0.887587 0.081589 0.410904
v -0.869164 0.063251 0.400368
v -0.870416 0.083032 0.401084
v -1.444659 0.020979 0.485083
v -1.440217 0.040089 0.482178
v -1.428666 0.015671 0.474625
v -1.424223 0.034781 0.471720
v -1.433805 0.020979 0.501682
v -1.429363 0.040089 0.498778
v -1.417811 0.015671 0.491224
v -1.413369 0.034781 0.488319
v -0.979600 0.086107 0.406959
v -0.983276 0.105564 0.408086
v -0.998202 0.082262 0.412661
v -1.001878 0.101719 0.413788
v -0.985412 0.086107 0.387997
v -0.989088 0.105564 0.389123
v -1.004014 0.082262 0.393699
v -1.007691 0.101719 0.394825
v -0.162512 0.067349 -0.677944
v -0.169090 0.085346 -0.672825
v -0.148308 0.075685 -0.688995
v -0.154887 0.093681 -0.683876
v -0.150333 0.067349 -0.662291
v -0.156912 0.085346 -0.657172
v -0.136129 0.075685 -0.673342
v -0.142708 0.093681 -0.668223
v -0.286658 0.068276 -0.593563
v -0.288568 0.087872 -0.591175
v -0.298901 0.065218 -0.578263
v -0.300812 0.084814 -0.575875
v -0.302142 0.068276 -0.605955
v -0.304054 0.087872 -0.603567
v -0.314387 0.065218 -0.590655
v -0.316297 0.084814 -0.588267
v -0.115462 0.117324 -0.714769
v -0.115888 0.137150 -0.714436
v -0.099866 0.117865 -0.727008
v -0.100290 0.137690 -0.726675
v -0.103219 0.117324 -0.699166
v -0.103644 0.137150 -0.698833
v -0.087622 0.117865 -0.711405
v -0.088047 0.137690 -0.711072
v -1.253723 -0.018099 0.174001
[truncated: 5,041,385 more chars]
