# Supplementary material for: 3D in situ imaging of the female reproductive tract reveals molecular signatures of fertilizing spermatozoa in mice
Source: eLife. 2020 Oct 20;9:e62043. doi: 10.7554/eLife.62043 (PMC7707823; doi:10.7554/eLife.62043)
Supplement: Figure 5—source data 1. — Custom scripts and 3D objects for developing training environments, ANN input feeding and training, and constructing numerical objects coordinates arrays for supervised learning, and ANN performance evaluation. [file elife-62043-fig5-data1.zip › Generating of 3D training environments for ANNs input feed/Sperm tail CatSper 3D signatures low poly/Sperm CatSper 3.obj]

# Blender v2.75 (sub 0) OBJ File: 'Sperm CatSper 3.blend'
# www.blender.org
mtllib Sperm CatSper 3.mtl
o CatSper_signature_3_Mesh
v 2.401104 0.193832 0.327578
v 2.403228 0.213550 0.327792
v 2.381486 0.195966 0.325602
v 2.383610 0.215684 0.325816
v 2.403091 0.193832 0.307845
v 2.405215 0.213550 0.308059
v 2.383473 0.195966 0.305869
v 2.385597 0.215684 0.306083
v 2.184949 0.197230 0.293493
v 2.184552 0.217060 0.293513
v 2.204753 0.197627 0.292512
v 2.204357 0.217456 0.292531
v 2.185930 0.197230 0.313302
v 2.185534 0.217060 0.313322
v 2.205735 0.197627 0.312321
v 2.205339 0.217456 0.312340
v 2.267160 0.205781 0.307063
v 2.256720 0.215599 0.293352
v 2.273107 0.223014 0.314874
v 2.262667 0.232831 0.301163
v 2.251380 0.205781 0.319078
v 2.240941 0.215599 0.305367
v 2.257327 0.223014 0.326889
v 2.246888 0.232831 0.313178
v -0.490920 0.120954 0.030319
v -0.498534 0.139198 0.031901
v -0.508783 0.113176 0.034029
v -0.516398 0.131421 0.035610
v -0.494952 0.120953 0.010900
v -0.502567 0.139198 0.012482
v -0.512816 0.113176 0.014610
v -0.520430 0.131421 0.016191
v 1.113256 0.140573 0.312277
v 1.112130 0.160372 0.311991
v 1.094066 0.139411 0.307405
v 1.092940 0.159210 0.307119
v 1.118137 0.140573 0.293054
v 1.117011 0.160372 0.292768
v 1.098947 0.139411 0.288182
v 1.097821 0.159210 0.287896
v 0.133201 0.177906 0.139345
v 0.138585 0.196941 0.137918
v 0.114800 0.183477 0.144218
v 0.120185 0.202512 0.142792
v 0.128123 0.177906 0.120173
v 0.133507 0.196941 0.118746
v 0.109722 0.183477 0.125046
v 0.115107 0.202512 0.123620
v -1.340471 -0.058310 0.169907
v -1.346861 -0.039646 0.171955
v -1.322697 -0.051600 0.164212
v -1.329087 -0.032936 0.166260
v -1.334419 -0.058310 0.188795
v -1.340809 -0.039646 0.190842
v -1.316646 -0.051600 0.183100
v -1.323036 -0.032936 0.185147
v 2.031222 0.221958 0.295375
v 2.031734 0.241589 0.292596
v 2.027658 0.224784 0.314679
v 2.028171 0.244415 0.311901
v 2.011718 0.221958 0.291774
v 2.012231 0.241589 0.288996
v 2.008154 0.224784 0.311079
v 2.008667 0.244415 0.308300
v -2.753085 0.126789 0.456954
v -2.747335 0.145656 0.454865
v -2.735353 0.120673 0.450510
v -2.729604 0.139539 0.448421
v -2.746310 0.126789 0.475595
v -2.740561 0.145656 0.473505
v -2.728579 0.120673 0.469150
v -2.722830 0.139539 0.467061
v 1.285927 0.130817 0.291386
v 1.277812 0.148824 0.289579
v 1.303503 0.139130 0.295301
v 1.295389 0.157137 0.293494
v 1.281615 0.130817 0.310745
v 1.273501 0.148824 0.308938
v 1.299191 0.139130 0.314660
v 1.291077 0.157137 0.312852
v 0.568449 0.121192 0.216521
v 0.567578 0.141005 0.216359
v 0.587929 0.122078 0.220140
v 0.587058 0.141891 0.219979
v 0.564826 0.121192 0.236020
v 0.563955 0.141005 0.235858
v 0.584306 0.122078 0.239640
v 0.583435 0.141891 0.239478
v -2.536363 0.061072 0.416970
v -2.532639 0.080533 0.417835
v -2.555320 0.064896 0.412570
v -2.551596 0.084357 0.413435
v -2.531879 0.061072 0.397651
v -2.528154 0.080533 0.398515
v -2.550836 0.064896 0.393251
v -2.547112 0.084357 0.394115
v 1.199212 0.127276 0.270340
v 1.194230 0.146451 0.269424
v 1.218071 0.132342 0.273810
v 1.213089 0.151517 0.272893
v 1.195624 0.127276 0.289846
v 1.190641 0.146451 0.288929
v 1.214483 0.132342 0.293316
v 1.209500 0.151517 0.292399
v -2.471350 0.045815 0.385827
v -2.467254 0.065114 0.383790
v -2.488629 0.050390 0.394421
v -2.484533 0.069688 0.392384
v -2.480183 0.045815 0.368069
v -2.476087 0.065114 0.366032
v -2.497461 0.050390 0.376664
v -2.493366 0.069688 0.374627
v -0.523321 0.096716 0.020187
v -0.526085 0.116290 0.021786
v -0.540263 0.093522 0.029991
v -0.543028 0.113096 0.031590
v -0.533255 0.096716 0.003021
v -0.536019 0.116290 0.004620
v -0.550197 0.093522 0.012825
v -0.552961 0.113096 0.014424
v -2.747947 0.156927 0.454363
v -2.740662 0.175172 0.451641
v -2.730856 0.149151 0.447978
v -2.723571 0.167395 0.445256
v -2.741006 0.156927 0.472942
v -2.733721 0.175172 0.470220
v -2.723916 0.149151 0.466557
v -2.716630 0.167395 0.463835
v -1.392177 -0.041914 0.165478
v -1.394059 -0.022194 0.166440
v -1.409738 -0.044027 0.174451
v -1.411619 -0.024306 0.175413
v -1.401202 -0.041914 0.147817
v -1.403083 -0.022194 0.148778
v -1.418762 -0.044027 0.156790
v -1.420644 -0.024306 0.157752
v -2.107156 -0.004266 0.308931
v -2.105745 0.015506 0.308272
v -2.089247 -0.005823 0.300553
v -2.087836 0.013949 0.299893
v -2.098751 -0.004266 0.326896
v -2.097341 0.015506 0.326236
v -2.080842 -0.005823 0.318517
v -2.079432 0.013949 0.317857
v -1.074823 -0.041949 0.114541
v -1.080782 -0.023039 0.115028
v -1.055976 -0.035970 0.113000
v -1.061935 -0.017060 0.113487
v -1.073207 -0.041949 0.134308
v -1.079166 -0.023039 0.134795
v -1.054360 -0.035970 0.132767
v -1.060319 -0.017060 0.133254
v -0.410780 0.135328 0.005071
v -0.415811 0.154478 0.006208
v -0.429460 0.130170 0.009293
v -0.434491 0.149321 0.010430
v -0.415153 0.135328 -0.014274
v -0.420183 0.154478 -0.013137
v -0.433833 0.130170 -0.010052
v -0.438863 0.149321 -0.008915
v 0.737528 0.133561 0.254775
v 0.737119 0.153390 0.254764
v 0.717706 0.133152 0.254238
v 0.717297 0.152981 0.254227
v 0.738065 0.133561 0.234949
v 0.737656 0.153390 0.234938
v 0.718243 0.133152 0.234412
v 0.717834 0.152981 0.234401
v 1.058067 0.142404 0.304670
v 1.054969 0.161985 0.304100
v 1.038808 0.139254 0.301129
v 1.035711 0.158835 0.300559
v 1.061654 0.142404 0.285164
v 1.058556 0.161985 0.284594
v 1.042395 0.139254 0.281623
v 1.039297 0.158835 0.281053
v -0.237069 0.132531 0.024413
v -0.242420 0.151623 0.023943
v -0.218050 0.137903 0.026082
v -0.223402 0.156995 0.025612
v -0.238802 0.132531 0.044170
v -0.244154 0.151623 0.043701
v -0.219783 0.137903 0.045839
v -0.225135 0.156995 0.045369
v -0.485731 0.121711 0.031826
v -0.492568 0.140231 0.033732
v -0.503571 0.114614 0.036800
v -0.510407 0.133134 0.038705
v -0.491057 0.121711 0.012722
v -0.497894 0.140231 0.014627
v -0.508897 0.114614 0.017695
v -0.515733 0.133134 0.019601
v 2.059918 0.223665 0.298723
v 2.056827 0.240001 0.309536
v 2.055428 0.212419 0.314429
v 2.052336 0.228755 0.325243
v 2.040849 0.223665 0.293271
v 2.037757 0.240001 0.304084
v 2.036359 0.212419 0.308977
v 2.033267 0.228754 0.319791
v -0.628484 0.077423 0.054390
v -0.636343 0.095479 0.056751
v -0.645776 0.069217 0.059585
v -0.653635 0.087273 0.061946
v -0.634190 0.077423 0.035396
v -0.642049 0.095479 0.037757
v -0.651482 0.069217 0.040591
v -0.659341 0.087273 0.042951
v 1.807446 0.185696 0.277215
v 1.804358 0.205284 0.276850
v 1.826899 0.188806 0.279514
v 1.823810 0.208393 0.279149
v 1.805119 0.185696 0.296911
v 1.802030 0.205284 0.296546
v 1.824571 0.188806 0.299210
v 1.821483 0.208393 0.298845
v -1.856778 -0.041004 0.263258
v -1.855388 -0.021227 0.262726
v -1.838306 -0.042493 0.256193
v -1.836915 -0.022716 0.255661
v -1.849693 -0.041004 0.281783
v -1.848302 -0.021227 0.281251
v -1.831221 -0.042493 0.274718
v -1.829830 -0.022716 0.274186
v -0.505145 0.109558 0.044729
v -0.514368 0.126496 0.049356
v -0.520284 0.099240 0.052325
v -0.529507 0.116178 0.056951
v -0.514039 0.109558 0.027002
v -0.523261 0.126496 0.031629
v -0.529178 0.099240 0.034597
v -0.538401 0.116178 0.039224
v 1.162775 0.143378 0.284464
v 1.161258 0.163153 0.284546
v 1.143029 0.141858 0.285530
v 1.141511 0.161632 0.285612
v 1.161706 0.143378 0.264660
v 1.160188 0.163153 0.264742
v 1.141960 0.141858 0.265726
v 1.140442 0.161632 0.265808
v -0.908809 0.013169 0.098576
v -0.902556 0.028519 0.109468
v -0.901167 0.000610 0.111888
v -0.894914 0.015959 0.122780
v -0.926009 0.013169 0.108450
v -0.919756 0.028519 0.119342
v -0.918368 0.000610 0.121762
v -0.912114 0.015959 0.132654
v -1.568482 -0.071217 0.198986
v -1.573487 -0.052049 0.199935
v -1.549650 -0.066123 0.195416
v -1.554654 -0.046955 0.196365
v -1.564788 -0.071217 0.218472
v -1.569793 -0.052049 0.219421
v -1.545956 -0.066123 0.214902
v -1.550961 -0.046955 0.215851
v -1.145342 -0.045667 0.137644
v -1.149960 -0.026474 0.139549
v -1.127598 -0.040672 0.130327
v -1.132216 -0.021478 0.132232
v -1.137781 -0.045667 0.155980
v -1.142399 -0.026474 0.157884
v -1.120037 -0.040672 0.148663
v -1.124655 -0.021478 0.150567
v -1.703543 -0.052036 0.235585
v -1.703647 -0.032203 0.235628
v -1.685192 -0.051924 0.228064
v -1.685296 -0.032091 0.228106
v -1.696021 -0.052036 0.253937
v -1.696126 -0.032203 0.253980
v -1.677670 -0.051924 0.246415
v -1.677774 -0.032091 0.246458
v 1.411484 0.157353 0.305142
v 1.409351 0.177071 0.305295
v 1.431151 0.159492 0.303731
v 1.429018 0.179209 0.303885
v 1.412903 0.157353 0.324924
v 1.410770 0.177071 0.325077
v 1.432570 0.159491 0.323514
v 1.430437 0.179209 0.323667
v 1.004780 0.144699 0.289111
v 1.000184 0.163989 0.288751
v 0.985549 0.140089 0.287605
v 0.980953 0.159379 0.287245
v 1.006328 0.144699 0.269338
v 1.001732 0.163989 0.268978
v 0.987097 0.140089 0.267832
v 0.982502 0.159379 0.267472
v -0.514950 0.103985 0.019814
v -0.520056 0.122969 0.022438
v -0.531835 0.098244 0.028492
v -0.536940 0.117228 0.031117
v -0.524017 0.103985 0.002174
v -0.529123 0.122969 0.004799
v -0.540901 0.098244 0.010853
v -0.546007 0.117228 0.013477
v -0.703498 0.039333 0.074401
v -0.711786 0.057055 0.077657
v -0.687003 0.048238 0.067921
v -0.695292 0.065960 0.071177
v -0.696246 0.039333 0.092861
v -0.704534 0.057055 0.096117
v -0.679752 0.048238 0.086381
v -0.688040 0.065960 0.089637
v -2.240660 -0.002194 0.328524
v -2.236610 0.017138 0.326721
v -2.258320 0.002239 0.336387
v -2.254271 0.021570 0.334584
v -2.248726 -0.002194 0.310406
v -2.244677 0.017138 0.308603
v -2.266386 0.002239 0.318268
v -2.262337 0.021570 0.316465
v -0.167880 0.171103 0.052090
v -0.172758 0.190305 0.051171
v -0.186749 0.166139 0.048534
v -0.191628 0.185341 0.047615
v -0.164207 0.171103 0.032600
v -0.169086 0.190305 0.031680
v -0.183077 0.166139 0.029044
v -0.187955 0.185341 0.028125
v 1.343309 0.153750 0.291860
v 1.344905 0.173519 0.291747
v 1.323591 0.155350 0.293259
v 1.325186 0.175119 0.293146
v 1.341906 0.153750 0.272077
v 1.343502 0.173519 0.271964
v 1.322187 0.155350 0.273476
v 1.323783 0.175119 0.273362
v 1.089864 0.145587 0.306072
v 1.085368 0.164891 0.305369
v 1.070792 0.141036 0.303090
v 1.066296 0.160340 0.302387
v 1.092928 0.145587 0.286477
v 1.088432 0.164891 0.285774
v 1.073855 0.141036 0.283495
v 1.069360 0.160340 0.282792
v 0.368360 0.139156 0.226552
v 0.371280 0.158749 0.227511
v 0.349743 0.142230 0.220442
v 0.352664 0.161823 0.221401
v 0.374544 0.139156 0.207708
v 0.377465 0.158749 0.208666
v 0.355928 0.142230 0.201598
v 0.358848 0.161823 0.202557
v 1.577754 0.161708 0.282667
v 1.573450 0.181015 0.281236
v 1.596075 0.166244 0.288759
v 1.591770 0.185551 0.287328
v 1.571496 0.161707 0.301487
v 1.567191 0.181015 0.300055
v 1.589817 0.166244 0.307579
v 1.585512 0.185551 0.306148
v -1.453024 -0.041918 0.178472
v -1.454292 -0.022135 0.179082
v -1.470849 -0.043325 0.187054
v -1.472116 -0.023542 0.187664
v -1.461628 -0.041918 0.160602
v -1.462895 -0.022135 0.161212
v -1.479453 -0.043325 0.169184
v -1.480720 -0.023542 0.169794
v -1.700875 -0.060831 0.221310
v -1.691379 -0.043470 0.219976
v -1.718066 -0.051242 0.223725
v -1.708571 -0.033881 0.222391
v -1.703633 -0.060831 0.201670
v -1.694137 -0.043470 0.200336
v -1.720825 -0.051242 0.204085
v -1.711329 -0.033881 0.202751
v -1.804549 -0.038416 0.249646
v -1.806569 -0.018711 0.250636
v -1.786855 -0.036166 0.240972
v -1.788876 -0.016461 0.241962
v -1.795818 -0.038416 0.267454
v -1.797838 -0.018711 0.268445
v -1.778125 -0.036166 0.258780
v -1.780145 -0.016461 0.259770
v 2.365485 0.216526 0.312722
v 2.364428 0.236330 0.312609
v 2.345792 0.215462 0.310628
v 2.344734 0.235267 0.310516
v 2.367582 0.216526 0.293000
v 2.366524 0.236330 0.292887
v 2.347888 0.215462 0.290906
v 2.346831 0.235267 0.290794
v 0.353515 0.136718 0.215344
v 0.353685 0.156542 0.215912
v 0.347821 0.137311 0.196355
v 0.347991 0.157135 0.196923
v 0.372512 0.136718 0.209647
v 0.372682 0.156542 0.210215
v 0.366818 0.137311 0.190658
v 0.366988 0.157135 0.191226
v 0.863737 0.122883 0.292642
v 0.863337 0.142712 0.292590
v 0.844072 0.122480 0.290099
v 0.843671 0.142309 0.290047
v 0.866281 0.122883 0.272973
v 0.865880 0.142712 0.272921
v 0.846616 0.122480 0.270429
v 0.846215 0.142309 0.270378
v -1.345401 -0.036035 0.183898
v -1.346737 -0.016247 0.184056
v -1.365053 -0.037379 0.186214
v -1.366388 -0.017592 0.186371
v -1.347723 -0.036034 0.164201
v -1.349058 -0.016247 0.164359
v -1.367374 -0.037379 0.166517
v -1.368710 -0.017592 0.166675
v -0.572929 0.067037 0.042736
v -0.579278 0.085610 0.045573
v -0.555970 0.073991 0.035159
v -0.562320 0.092565 0.037996
v -0.564838 0.067037 0.060844
v -0.571188 0.085610 0.063681
v -0.547880 0.073991 0.053267
v -0.554229 0.092565 0.056104
v -1.518016 -0.043972 0.204707
v -1.510157 -0.031207 0.217693
v -1.524625 -0.028794 0.193786
v -1.516767 -0.016028 0.206772
v -1.501048 -0.043972 0.194439
v -1.493189 -0.031207 0.207425
v -1.507657 -0.028794 0.183518
v -1.499799 -0.016028 0.196504
v -1.591607 -0.066075 0.207701
v -1.593126 -0.046303 0.208022
v -1.610952 -0.067628 0.211788
v -1.612471 -0.047856 0.212109
v -1.595706 -0.066075 0.188296
v -1.597225 -0.046303 0.188617
v -1.615051 -0.067628 0.192383
v -1.616571 -0.047856 0.192704
v 0.887299 0.140740 0.283264
v 0.882672 0.160011 0.282495
v 0.868290 0.136050 0.280105
v 0.863663 0.155320 0.279336
v 0.890551 0.140740 0.263699
v 0.885924 0.160011 0.262930
v 0.871541 0.136050 0.260540
v 0.866914 0.155320 0.259771
v 0.613058 0.110977 0.240274
v 0.611893 0.130776 0.240347
v 0.632818 0.112144 0.239032
v 0.631653 0.131942 0.239105
v 0.614302 0.110977 0.260068
v 0.613137 0.130776 0.260141
v 0.634062 0.112144 0.258826
v 0.632897 0.131942 0.258899
v 0.523119 0.117073 0.225385
v 0.522601 0.136899 0.225321
v 0.542793 0.117595 0.227837
v 0.542275 0.137421 0.227772
v 0.520666 0.117073 0.245066
v 0.520148 0.136899 0.245001
v 0.540340 0.117595 0.247518
v 0.539822 0.137421 0.247453
v -1.194781 -0.054901 0.133134
v -1.201686 -0.036357 0.134472
v -1.176575 -0.047868 0.129607
v -1.183480 -0.029324 0.130945
v -1.191009 -0.054901 0.152605
v -1.197914 -0.036357 0.153943
v -1.172803 -0.047868 0.149078
v -1.179708 -0.029324 0.150416
v -1.897870 -0.035551 0.270448
v -1.896720 -0.015757 0.269983
v -1.879516 -0.036791 0.263036
v -1.878365 -0.016997 0.262572
v -1.890444 -0.035551 0.288838
v -1.889294 -0.015757 0.288374
v -1.872090 -0.036791 0.281427
v -1.870939 -0.016997 0.280962
v 1.389286 0.142243 0.295210
v 1.384245 0.161419 0.295685
v 1.408378 0.147306 0.293409
v 1.403337 0.166482 0.293884
v 1.391149 0.142243 0.314955
v 1.386108 0.161419 0.315431
v 1.410240 0.147306 0.313154
v 1.405199 0.166482 0.313630
v 0.528317 0.147999 0.248062
v 0.527823 0.167826 0.247990
v 0.508702 0.147500 0.245176
v 0.508207 0.167326 0.245104
v 0.531204 0.147999 0.228440
v 0.530710 0.167826 0.228368
v 0.511589 0.147500 0.225554
v 0.511094 0.167326 0.225482
v 1.187395 0.147838 0.286792
v 1.184438 0.167448 0.287002
v 1.167835 0.144873 0.288181
v 1.164877 0.164484 0.288391
v 1.185991 0.147838 0.267008
v 1.183033 0.167448 0.267218
v 1.166430 0.144873 0.268397
v 1.163472 0.164484 0.268607
v 2.160162 0.194724 0.290889
v 2.157457 0.214369 0.291234
v 2.179648 0.197451 0.288396
v 2.176944 0.217095 0.288742
v 2.162678 0.194724 0.310561
v 2.159974 0.214369 0.310907
v 2.182164 0.197451 0.308069
v 2.179460 0.217095 0.308415
v -1.560070 -0.041795 0.197625
v -1.563677 -0.022364 0.199299
v -1.542445 -0.037818 0.189445
v -1.546052 -0.018388 0.191119
v -1.551720 -0.041795 0.215615
v -1.555327 -0.022364 0.217289
v -1.534096 -0.037818 0.207435
v -1.537703 -0.018388 0.209109
v -1.954837 -0.033386 0.265722
v -1.951669 -0.013850 0.264430
v -1.972927 -0.029966 0.273097
v -1.969759 -0.010430 0.271806
v -1.962324 -0.033386 0.247356
v -1.959157 -0.013850 0.246065
v -1.980414 -0.029966 0.254731
v -1.977247 -0.010430 0.253440
v 1.389827 0.155973 0.304383
v 1.384907 0.175186 0.304427
v 1.409039 0.160892 0.304212
v 1.404120 0.180105 0.304256
v 1.390003 0.155973 0.324216
v 1.385084 0.175186 0.324259
v 1.409216 0.160892 0.324044
v 1.404297 0.180105 0.324088
v 1.952785 0.189828 0.280674
v 1.947979 0.209068 0.280364
v 1.971985 0.194643 0.281910
v 1.967180 0.213883 0.281600
v 1.951511 0.189828 0.300466
v 1.946706 0.209068 0.300156
v 1.970711 0.194643 0.301702
v 1.965905 0.213883 0.301392
v -0.469911 0.119377 0.039517
v -0.475918 0.138252 0.040521
v -0.488528 0.113286 0.042629
v -0.494535 0.132161 0.043633
v -0.473180 0.119377 0.019956
v -0.479187 0.138252 0.020959
v -0.491797 0.113286 0.023067
v -0.497804 0.132161 0.024071
v 0.057674 0.149488 0.100680
v 0.054922 0.169106 0.099725
v 0.076207 0.152400 0.107112
v 0.073456 0.172019 0.106158
v 0.051170 0.149488 0.119416
v 0.048419 0.169106 0.118461
v 0.069703 0.152400 0.125849
v 0.066952 0.172019 0.124894
v 0.013733 0.149954 0.097113
v 0.011759 0.169683 0.096656
v 0.032953 0.151979 0.101565
v 0.030980 0.171709 0.101108
v 0.009257 0.149954 0.116434
v 0.007284 0.169683 0.115977
v 0.028478 0.151979 0.120886
v 0.026504 0.171709 0.120429
v 1.589566 0.195765 0.315262
v 1.582695 0.214343 0.314260
v 1.571183 0.188821 0.312583
v 1.564311 0.207399 0.311581
v 1.592427 0.195765 0.295636
v 1.585555 0.214343 0.294635
v 1.574043 0.188821 0.292957
v 1.567171 0.207399 0.291956
v 1.719470 0.177688 0.298421
v 1.715943 0.197204 0.298553
v 1.738973 0.181218 0.297688
v 1.735445 0.200734 0.297821
v 1.720214 0.177688 0.318240
v 1.716687 0.197204 0.318372
v 1.739717 0.181217 0.317507
v 1.736190 0.200734 0.317640
v -0.284555 0.159687 0.035842
v -0.289444 0.178833 0.034146
v -0.302644 0.154513 0.029568
v -0.307533 0.173659 0.027872
v -0.278056 0.159687 0.017104
v -0.282945 0.178833 0.015408
v -0.296145 0.154513 0.010830
v -0.301034 0.173659 0.009134
v 1.491626 0.152080 0.296415
v 1.485939 0.170983 0.298331
v 1.509540 0.158081 0.290379
v 1.503853 0.176985 0.292295
v 1.497959 0.152080 0.315210
v 1.492271 0.170983 0.317126
v 1.515872 0.158081 0.309174
v 1.510185 0.176985 0.311090
v 0.682418 0.135047 0.250403
v 0.681976 0.154875 0.250400
v 0.662590 0.134606 0.250254
v 0.662149 0.154434 0.250251
v 0.682567 0.135047 0.230570
v 0.682125 0.154875 0.230567
v 0.662739 0.134606 0.230421
v 0.662298 0.154434 0.230418
v -1.911721 -0.050536 0.263892
v -1.908709 -0.030946 0.263156
v -1.930751 -0.047435 0.268543
v -1.927738 -0.027845 0.267807
v -1.916430 -0.050536 0.244626
v -1.913418 -0.030946 0.243890
v -1.935459 -0.047435 0.249277
v -1.932447 -0.027845 0.248541
v -1.731822 -0.038459 0.221884
v -1.735768 -0.020431 0.214619
v -1.723217 -0.030192 0.237725
v -1.727163 -0.012164 0.230461
v -1.749250 -0.038459 0.231351
v -1.753196 -0.020431 0.224086
v -1.740644 -0.030192 0.247192
v -1.744591 -0.012164 0.239928
v -2.286012 0.015923 0.354088
v -2.279701 0.034317 0.350195
v -2.270356 0.008507 0.344431
v -2.264045 0.026902 0.340538
v -2.275600 0.015923 0.370969
v -2.269288 0.034317 0.367075
v -2.259944 0.008507 0.361311
v -2.253633 0.026902 0.357418
v -1.986718 -0.035897 0.288277
v -1.986205 -0.016072 0.288042
v -1.968693 -0.036461 0.280022
v -1.968180 -0.016636 0.279787
v -1.978460 -0.035897 0.306309
v -1.977947 -0.016072 0.306074
v -1.960435 -0.036461 0.298054
v -1.959922 -0.016636 0.297819
v 0.750322 0.106741 0.242486
v 0.747064 0.126303 0.242189
v 0.769802 0.110013 0.244266
v 0.766544 0.129574 0.243968
v 0.748518 0.106741 0.262237
v 0.745260 0.126303 0.261940
v 0.767998 0.110013 0.264017
v 0.764740 0.129574 0.263719
v -0.082195 0.166010 0.098000
v -0.084009 0.185735 0.097006
v -0.099495 0.163942 0.088524
v -0.101309 0.183667 0.087530
v -0.072667 0.166010 0.080605
v -0.074481 0.185735 0.079612
v -0.089967 0.163942 0.071130
v -0.091781 0.183667 0.070136
v 0.157604 0.182172 0.155054
v 0.154378 0.201730 0.154384
v 0.138455 0.178877 0.151077
v 0.135229 0.198435 0.150407
v 0.161637 0.182172 0.135635
v 0.158411 0.201730 0.134965
v 0.142488 0.178877 0.131658
v 0.139262 0.198435 0.130989
v -2.660479 0.106170 0.446009
v -2.653306 0.123647 0.439973
v -2.647106 0.096795 0.434756
v -2.639933 0.114272 0.428719
v -2.647709 0.106170 0.461184
v -2.640536 0.123647 0.455148
v -2.634336 0.096795 0.449931
v -2.627163 0.114272 0.443895
v -0.417997 0.108032 0.007335
v -0.426673 0.125751 0.009362
v -0.400742 0.116941 0.003303
v -0.409418 0.134661 0.005330
v -0.413483 0.108032 0.026648
v -0.422159 0.125751 0.028675
v -0.396229 0.116941 0.022615
v -0.404905 0.134661 0.024643
v 2.495123 0.172728 0.316900
v 2.495223 0.192561 0.316905
v 2.475324 0.172828 0.315741
v 2.475424 0.192661 0.315747
v 2.496282 0.172728 0.297100
v 2.496382 0.192561 0.297106
v 2.476483 0.172828 0.295942
v 2.476582 0.192661 0.295948
v 0.003166 0.148940 0.093205
v 0.000740 0.168622 0.092860
v 0.022651 0.151391 0.095976
v 0.020225 0.171072 0.095631
v 0.000373 0.148940 0.112840
v -0.002053 0.168621 0.112495
v 0.019858 0.151391 0.115611
v 0.017432 0.171072 0.115266
v -1.412516 -0.068241 0.172724
v -1.417899 -0.049233 0.174480
v -1.394446 -0.062579 0.166828
v -1.399829 -0.043571 0.168584
v -1.406364 -0.068241 0.191578
v -1.411747 -0.049233 0.193335
v -1.388294 -0.062579 0.185683
v -1.393677 -0.043571 0.187439
v -2.560387 0.084447 0.401230
v -2.556663 0.103852 0.399517
v -2.578016 0.088546 0.409339
v -2.574292 0.107951 0.407626
v -2.568675 0.084447 0.383211
v -2.564951 0.103852 0.381498
v -2.586304 0.088546 0.391321
v -2.582580 0.107951 0.389608
v 0.207223 0.173847 0.185010
v 0.206827 0.193675 0.184776
v 0.190137 0.173387 0.174950
v 0.189740 0.193214 0.174717
v 0.217285 0.173847 0.167919
v 0.216889 0.193674 0.167685
v 0.200199 0.173387 0.157859
v 0.199802 0.193214 0.157626
v 1.234304 0.126460 0.289219
v 1.227442 0.145067 0.289063
v 1.252907 0.133323 0.289641
v 1.246045 0.151931 0.289485
v 1.233854 0.126460 0.309047
v 1.226992 0.145067 0.308891
v 1.252457 0.133323 0.309469
v 1.245595 0.151931 0.309313
v -1.644404 -0.051856 0.223647
v -1.643339 -0.032054 0.223344
v -1.625355 -0.052964 0.218238
v -1.624290 -0.033162 0.217935
v -1.638987 -0.051856 0.242725
v -1.637921 -0.032054 0.242423
v -1.619938 -0.052964 0.237316
v -1.618872 -0.033162 0.237014
v 0.748795 0.108543 0.238433
v 0.746067 0.128185 0.238098
v 0.768291 0.111292 0.240829
v 0.765562 0.130934 0.240493
v 0.746377 0.108543 0.258118
v 0.743648 0.128184 0.257783
v 0.765872 0.111292 0.260514
v 0.763143 0.130934 0.260178
v 0.990814 0.110119 0.264159
v 0.985627 0.129230 0.263047
v 1.009500 0.115424 0.268166
v 1.004313 0.134534 0.267054
v 0.986655 0.110119 0.283551
v 0.981469 0.129230 0.282439
v 1.005341 0.115424 0.287558
v 1.000154 0.134535 0.286446
v -1.108653 -0.041066 0.114047
v -1.104793 -0.022837 0.120839
v -1.099646 -0.048878 0.129896
v -1.095786 -0.030649 0.136688
v -1.125896 -0.041066 0.123846
v -1.122036 -0.022837 0.130638
v -1.116889 -0.048878 0.139695
v -1.113029 -0.030649 0.146487
v -0.647984 0.054078 0.049466
v -0.651725 0.073513 0.050746
v -0.666373 0.050125 0.055754
v -0.670115 0.069560 0.057033
v -0.654400 0.054078 0.030700
v -0.658142 0.073513 0.031979
v -0.672790 0.050125 0.036988
v -0.676531 0.069560 0.038267
v -2.036204 -0.039610 0.290733
v -2.028652 -0.021275 0.291110
v -2.054517 -0.032049 0.289817
v -2.046965 -0.013714 0.290195
v -2.035214 -0.039611 0.270924
v -2.027662 -0.021275 0.271302
v -2.053526 -0.032049 0.270009
v -2.045974 -0.013714 0.270386
v 0.647838 0.126242 0.274025
v 0.650715 0.145857 0.274591
v 0.628592 0.129175 0.270238
v 0.631469 0.148790 0.270804
v 0.651667 0.126242 0.254565
v 0.654544 0.145857 0.255131
v 0.632421 0.129175 0.250778
v 0.635298 0.148790 0.251344
v -2.369335 0.050941 0.370502
v -2.366589 0.070580 0.370184
v -2.388844 0.053705 0.372762
v -2.386098 0.073344 0.372444
v -2.371617 0.050941 0.350801
v -2.368871 0.070580 0.350483
v -2.391126 0.053705 0.353061
v -2.388380 0.073344 0.352743
v -1.845812 -0.057155 0.254959
v -1.848988 -0.037601 0.255897
v -1.827057 -0.053844 0.249422
v -1.830234 -0.034289 0.250360
v -1.840197 -0.057155 0.273981
v -1.843373 -0.037601 0.274918
v -1.821442 -0.053844 0.268444
v -1.824618 -0.034289 0.269382
v -0.537151 0.102860 0.027797
v -0.540828 0.121917 0.023713
v -0.524400 0.108356 0.041959
v -0.528077 0.127413 0.037875
v -0.551891 0.102860 0.041067
v -0.555568 0.121917 0.036983
v -0.539140 0.108356 0.055230
v -0.542817 0.127413 0.051146
v -2.721802 0.119981 0.455199
v -2.717485 0.139249 0.453334
v -2.704115 0.115279 0.447556
v -2.699798 0.134546 0.445691
v -2.713935 0.119981 0.473405
v -2.709618 0.139249 0.471540
v -2.696248 0.115279 0.465763
v -2.691931 0.134546 0.463897
v -1.683360 -0.049313 0.216340
v -1.680104 -0.029786 0.215125
v -1.701652 -0.045838 0.223172
v -1.698397 -0.026312 0.221956
v -1.690298 -0.049313 0.197761
v -1.687043 -0.029786 0.196545
v -1.708591 -0.045838 0.204592
v -1.705336 -0.026312 0.203377
v 0.046555 0.166830 0.084408
v 0.046425 0.186662 0.084343
v 0.064234 0.166974 0.093396
v 0.064105 0.186807 0.093331
v 0.037567 0.166830 0.102088
v 0.037438 0.186662 0.102022
v 0.055246 0.166974 0.111076
v 0.055117 0.186807 0.111010
v -0.104470 0.167802 0.064951
v -0.112576 0.185655 0.061967
v -0.087716 0.176440 0.071120
v -0.095822 0.194293 0.068135
v -0.111322 0.167802 0.083563
v -0.119429 0.185655 0.080578
v -0.094569 0.176440 0.089731
v -0.102675 0.194293 0.086747
v 0.819143 0.112374 0.265340
v 0.816831 0.132071 0.265248
v 0.838825 0.114687 0.266121
v 0.836513 0.134385 0.266030
v 0.818356 0.112374 0.285157
v 0.816044 0.132071 0.285066
v 0.838038 0.114687 0.285939
v 0.835726 0.134385 0.285847
v -0.478733 0.123872 0.021271
v -0.487268 0.141657 0.023317
v -0.496028 0.115095 0.025417
v -0.504564 0.132880 0.027463
v -0.483357 0.123872 0.001984
v -0.491892 0.141657 0.004030
v -0.500652 0.115095 0.006131
v -0.509187 0.132880 0.008177
v 1.410397 0.146095 0.280984
v 1.406657 0.165572 0.280791
v 1.429848 0.149840 0.281985
v 1.426108 0.169317 0.281792
v 1.409377 0.146095 0.300791
v 1.405638 0.165572 0.300598
v 1.428828 0.149840 0.301792
v 1.425088 0.169317 0.301599
v 1.897618 0.187504 0.280652
v 1.892651 0.206702 0.280294
v 1.916766 0.192484 0.282033
v 1.911799 0.211682 0.281675
v 1.896191 0.187504 0.300434
v 1.891224 0.206702 0.300076
v 1.915339 0.192484 0.301815
v 1.910372 0.211682 0.301457
v -0.572433 0.068942 0.020381
v -0.574909 0.088620 0.020471
v -0.552769 0.071419 0.019665
v -0.555244 0.091097 0.019756
v -0.571712 0.068942 0.040201
v -0.574187 0.088620 0.040291
v -0.552047 0.071419 0.039485
v -0.554523 0.091097 0.039576
v -0.448684 0.120673 0.019071
v -0.447426 0.140463 0.018723
v -0.429609 0.119368 0.013799
v -0.428351 0.139158 0.013452
v -0.443401 0.120673 0.038188
v -0.442143 0.140463 0.037840
v -0.424326 0.119368 0.032916
v -0.423068 0.139158 0.032568
v 1.916364 0.220864 0.303209
v 1.910927 0.239909 0.304242
v 1.897653 0.215329 0.306762
v 1.892216 0.234375 0.307795
v 1.912663 0.220864 0.283724
v 1.907226 0.239909 0.284757
v 1.893953 0.215329 0.287278
v 1.888515 0.234375 0.288310
v -2.544662 0.062338 0.412237
v -2.537450 0.080777 0.411070
v -2.562864 0.069643 0.415182
v -2.555652 0.088082 0.414015
v -2.547829 0.062338 0.392658
v -2.540618 0.080777 0.391492
v -2.566031 0.069643 0.395604
v -2.558820 0.088082 0.394437
v -1.625919 -0.046356 0.217783
v -1.624070 -0.026613 0.217374
v -1.606642 -0.048249 0.213520
v -1.604793 -0.028506 0.213111
v -1.621636 -0.046356 0.237148
v -1.619787 -0.026613 0.236739
v -1.602359 -0.048249 0.232885
v -1.600510 -0.028506 0.232476
v -0.782592 0.006688 0.077568
v -0.790642 0.024710 0.079510
v -0.765073 0.014968 0.073340
v -0.773123 0.032990 0.075283
v -0.777940 0.006688 0.096848
v -0.785990 0.024710 0.098790
v -0.760421 0.014969 0.092620
v -0.768471 0.032990 0.094563
v 1.293804 0.166086 0.303791
v 1.286624 0.184571 0.303461
v 1.275339 0.158898 0.302944
v 1.268159 0.177383 0.302614
v 1.294713 0.166086 0.283978
v 1.287533 0.184571 0.283649
v 1.276248 0.158898 0.283131
v 1.269068 0.177383 0.282802
v -0.265803 0.150344 0.014545
v -0.266969 0.168546 0.022332
v -0.263107 0.158218 -0.003457
v -0.264273 0.176421 0.004330
v -0.246189 0.150344 0.017482
v -0.247355 0.168546 0.025270
v -0.243493 0.158218 -0.000520
v -0.244659 0.176421 0.007268
v -0.183493 0.168688 0.047031
v -0.186789 0.188239 0.046530
v -0.202823 0.165355 0.044095
v -0.206119 0.184906 0.043595
v -0.180515 0.168688 0.027423
v -0.183811 0.188239 0.026922
v -0.199845 0.165355 0.024487
v -0.203140 0.184905 0.023986
v -0.423339 0.106049 0.003709
v -0.430703 0.124395 0.005298
v -0.405405 0.113583 -0.000162
v -0.412770 0.131929 0.001428
v -0.419155 0.106049 0.023095
v -0.426519 0.124395 0.024685
v -0.401221 0.113583 0.019225
v -0.408586 0.131929 0.020814
v -0.869506 -0.007834 0.074268
v -0.875628 0.011026 0.073847
v -0.850690 -0.001697 0.075564
v -0.856813 0.017163 0.075142
v -0.870868 -0.007834 0.094055
v -0.876991 0.011026 0.093633
v -0.852053 -0.001697 0.095350
v -0.858175 0.017163 0.094928
v 0.916064 0.135469 0.268695
v 0.915038 0.155276 0.268789
v 0.896339 0.134439 0.270493
v 0.895314 0.154245 0.270587
v 0.914264 0.135469 0.248944
v 0.913238 0.155276 0.249038
v 0.894539 0.134439 0.250742
v 0.893513 0.154245 0.250836
v 2.238191 0.220965 0.314729
v 2.236850 0.240752 0.314584
v 2.218519 0.219616 0.312601
v 2.217177 0.239404 0.312456
v 2.240324 0.220965 0.295011
v 2.238983 0.240753 0.294866
v 2.220652 0.219617 0.292883
v 2.219311 0.239404 0.292738
v -1.241048 -0.034050 0.141113
v -1.244431 -0.014555 0.142467
v -1.259148 -0.037695 0.148356
v -1.262532 -0.018200 0.149710
v -1.248415 -0.034050 0.122700
v -1.251799 -0.014555 0.124054
v -1.266515 -0.037695 0.129942
v -1.269899 -0.018200 0.131296
v -0.549504 0.103585 0.046576
v -0.559209 0.120692 0.049124
v -0.566050 0.093550 0.050920
v -0.575756 0.110657 0.053469
v -0.554540 0.103585 0.027393
v -0.564246 0.120692 0.029941
v -0.571086 0.093550 0.031737
v -0.580792 0.110657 0.034286
v 0.565284 0.144410 0.254676
v 0.564964 0.164240 0.254622
v 0.545728 0.144085 0.251387
v 0.545408 0.163916 0.251334
v 0.568573 0.144410 0.235118
v 0.568253 0.164240 0.235064
v 0.549017 0.144085 0.231829
v 0.548697 0.163916 0.231775
v -1.994755 -0.023067 0.288364
v -1.997048 -0.003413 0.289708
v -1.977796 -0.020408 0.278430
v -1.980090 -0.000754 0.279774
v -1.984730 -0.023067 0.305477
v -1.987024 -0.003413 0.306821
v -1.967771 -0.020408 0.295543
v -1.970065 -0.000754 0.296887
v 0.603234 0.118196 0.246977
v 0.604873 0.137961 0.246979
v 0.623000 0.116557 0.246992
v 0.624639 0.136323 0.246993
v 0.603219 0.118196 0.266811
v 0.604859 0.137961 0.266812
v 0.622985 0.116557 0.266825
v 0.624624 0.136323 0.266827
v -0.671546 0.062663 0.058697
v -0.670023 0.082401 0.059900
v -0.656060 0.060722 0.070934
v -0.654536 0.080460 0.072137
v -0.683842 0.062663 0.074258
v -0.682319 0.082401 0.075462
v -0.668356 0.060722 0.086495
v -0.666832 0.080460 0.087699
v -2.472501 0.043110 0.371767
v -2.469025 0.062499 0.369459
v -2.456348 0.038937 0.361043
v -2.452872 0.058327 0.358735
v -2.461532 0.043110 0.388290
v -2.458056 0.062499 0.385982
v -2.445378 0.038937 0.377566
v -2.441902 0.058327 0.375258
v -1.265874 -0.029542 0.170987
v -1.269497 -0.010047 0.171392
v -1.285249 -0.033188 0.173151
v -1.288872 -0.013692 0.173556
v -1.268076 -0.029542 0.151277
v -1.271699 -0.010047 0.151681
v -1.287451 -0.033188 0.153441
v -1.291074 -0.013692 0.153845
v -2.471542 0.072068 0.393581
v -2.458179 0.086104 0.389369
v -2.458155 0.058056 0.389361
v -2.444792 0.072093 0.385149
v -2.465580 0.072068 0.412497
v -2.452217 0.086104 0.408285
v -2.452193 0.058056 0.408277
v -2.438830 0.072093 0.404065
v -1.761958 -0.043662 0.229405
v -1.759492 -0.024040 0.227899
v -1.778707 -0.040772 0.239626
v -1.776240 -0.021150 0.238121
v -1.772290 -0.043662 0.212475
v -1.769823 -0.024040 0.210970
v -1.789039 -0.040772 0.222697
v -1.786572 -0.021151 0.221191
v 2.185454 0.224281 0.309453
v 2.183985 0.244060 0.309352
v 2.165723 0.222809 0.308089
v 2.164253 0.242587 0.307988
v 2.186822 0.224281 0.289667
v 2.185353 0.244060 0.289566
v 2.167091 0.222809 0.288303
v 2.165622 0.242587 0.288202
v -2.213881 0.008082 0.318388
v -2.215627 0.027822 0.319175
v -2.231878 0.006166 0.326497
v -2.233625 0.025906 0.327284
v -2.222028 0.008082 0.300306
v -2.223775 0.027822 0.301093
v -2.240026 0.006166 0.308415
v -2.241773 0.025906 0.309202
v -2.459396 0.060780 0.387741
v -2.459643 0.080608 0.387382
v -2.448116 0.061215 0.404048
v -2.448364 0.081043 0.403690
v -2.475707 0.060779 0.399023
v -2.475955 0.080608 0.398665
v -2.464427 0.061215 0.415330
v -2.464675 0.081043 0.414972
v -1.793068 -0.043395 0.251598
v -1.797372 -0.026442 0.242247
v -1.785980 -0.033102 0.266997
v -1.790283 -0.016149 0.257647
v -1.811084 -0.043395 0.259890
v -1.815388 -0.026442 0.250540
v -1.803996 -0.033102 0.275290
v -1.808300 -0.016149 0.265940
v -1.756779 -0.055851 0.229791
v -1.751590 -0.036777 0.228180
v -1.774996 -0.050418 0.235446
v -1.769807 -0.031344 0.233835
v -1.762660 -0.055851 0.210849
v -1.757471 -0.036777 0.209238
v -1.780877 -0.050418 0.216505
v -1.775688 -0.031344 0.214894
v -0.341152 0.139510 0.004338
v -0.338168 0.159113 0.003910
v -0.360557 0.142525 0.007120
v -0.357572 0.162127 0.006692
v -0.343968 0.139510 -0.015295
v -0.340983 0.159113 -0.015723
v -0.363372 0.142525 -0.012512
v -0.360388 0.162127 -0.012940
v 0.622544 0.123124 0.271078
v 0.625353 0.142754 0.271411
v 0.603051 0.125953 0.268765
v 0.605860 0.145583 0.269098
v 0.624881 0.123124 0.251383
v 0.627690 0.142754 0.251716
v 0.605388 0.125953 0.249070
v 0.608197 0.145583 0.249403
v -0.327562 0.135831 -0.013189
v -0.338452 0.152237 -0.015558
v -0.311531 0.146975 -0.009702
v -0.322420 0.163381 -0.012071
v -0.331778 0.135831 0.006191
v -0.342667 0.152237 0.003822
v -0.315747 0.146975 0.009678
v -0.326636 0.163381 0.007309
v -2.237716 0.022963 0.326156
v -2.233209 0.042264 0.325466
v -2.218637 0.018403 0.323237
v -2.214129 0.037705 0.322548
v -2.234718 0.022963 0.345761
v -2.230211 0.042264 0.345071
v -2.215638 0.018403 0.342842
v -2.211131 0.037705 0.342153
v 1.905014 0.201151 0.293476
v 1.920321 0.211596 0.286406
v 1.895533 0.218012 0.297856
v 1.910839 0.228456 0.290786
v 1.896698 0.201151 0.275471
v 1.912004 0.211596 0.268401
v 1.887216 0.218012 0.279851
v 1.902522 0.228456 0.272781
v -2.493576 0.080925 0.380557
v -2.494590 0.100537 0.377788
v -2.486835 0.083873 0.398975
v -2.487848 0.103486 0.396206
v -2.512201 0.080925 0.387374
v -2.513214 0.100537 0.384605
v -2.505459 0.083873 0.405792
v -2.506473 0.103486 0.403023
v -1.217543 -0.047814 0.152309
v -1.220777 -0.028300 0.153756
v -1.199730 -0.044271 0.144340
v -1.202964 -0.024757 0.145787
v -1.209444 -0.047814 0.170413
v -1.212678 -0.028300 0.171860
v -1.191631 -0.044271 0.162444
v -1.194865 -0.024757 0.163891
v 1.895241 0.195273 0.300486
v 1.889152 0.214143 0.300914
v 1.914065 0.201378 0.299163
v 1.907975 0.220248 0.299591
v 1.896632 0.195273 0.320270
v 1.890542 0.214144 0.320698
v 1.915456 0.201378 0.318948
v 1.909366 0.220248 0.319376
v -1.086855 -0.030203 0.100448
v -1.084389 -0.010523 0.100425
v -1.067176 -0.032668 0.100268
v -1.064711 -0.012989 0.100245
v -1.086673 -0.030203 0.120280
v -1.084208 -0.010523 0.120257
v -1.066995 -0.032668 0.120100
v -1.064530 -0.012989 0.120078
v -0.560733 0.102342 0.046399
v -0.572934 0.117845 0.048437
v -0.576024 0.089973 0.048953
v -0.588225 0.105476 0.050990
v -0.564000 0.102342 0.026837
v -0.576201 0.117845 0.028874
v -0.579291 0.089973 0.029391
v -0.591492 0.105475 0.031428
v -1.101139 -0.034758 0.135340
v -1.105249 -0.015426 0.136997
v -1.083210 -0.030326 0.128112
v -1.087320 -0.010994 0.129769
v -1.093723 -0.034758 0.153735
v -1.097834 -0.015426 0.155392
v -1.075794 -0.030326 0.146506
v -1.079904 -0.010994 0.148163
v -2.260137 0.016938 0.346428
v -2.257360 0.036525 0.345015
v -2.242682 0.013822 0.337543
v -2.239905 0.033409 0.336129
v -2.251140 0.016938 0.364103
v -2.248363 0.036525 0.362690
v -2.233685 0.013822 0.355217
v -2.230908 0.033409 0.353804
v -1.009825 -0.030186 0.095788
v -1.015339 -0.011143 0.096362
v -0.990885 -0.024642 0.093817
v -0.996398 -0.005600 0.094391
v -1.007772 -0.030186 0.115515
v -1.013286 -0.011143 0.116089
v -0.988831 -0.024642 0.113544
v -0.994345 -0.005600 0.114117
v 2.074184 0.193302 0.288289
v 2.069546 0.212585 0.288440
v 2.093456 0.197943 0.287661
v 2.088818 0.217225 0.287812
v 2.074829 0.193302 0.308112
v 2.070191 0.212585 0.308263
v 2.094102 0.197943 0.307484
v 2.089463 0.217225 0.307635
v -2.512984 0.086723 0.407591
v -2.511512 0.106499 0.407914
v -2.532300 0.088230 0.403351
v -2.530828 0.108006 0.403674
v -2.508732 0.086723 0.388220
v -2.507260 0.106499 0.388543
v -2.528047 0.088230 0.383979
v -2.526576 0.108006 0.384302
v -2.392911 0.055220 0.361718
v -2.388783 0.074524 0.359804
v -2.375398 0.050670 0.353598
v -2.371270 0.069974 0.351684
v -2.384569 0.055220 0.379711
v -2.380441 0.074524 0.377797
v -2.367056 0.050670 0.371592
v -2.362928 0.069974 0.369678
v 2.092545 0.222842 0.313507
v 2.091288 0.242635 0.313347
v 2.072912 0.221575 0.310993
v 2.071656 0.241368 0.310833
v 2.095064 0.222842 0.293835
v 2.093807 0.242635 0.293674
v 2.075431 0.221575 0.291321
v 2.074175 0.241368 0.291160
v -2.698828 0.133854 0.443089
v -2.695503 0.153390 0.442286
v -2.717819 0.137275 0.447671
v -2.714494 0.156811 0.446869
v -2.703480 0.133854 0.423809
v -2.700155 0.153390 0.423007
v -2.722471 0.137275 0.428391
v -2.719146 0.156811 0.427589
v -2.569867 0.100312 0.414563
v -2.576898 0.117760 0.408281
v -2.582878 0.090883 0.402938
v -2.589909 0.108331 0.396655
v -2.556652 0.100312 0.399774
v -2.563683 0.117760 0.393492
v -2.569663 0.090883 0.388148
v -2.576694 0.108331 0.381866
v 1.911514 0.213321 0.319605
v 1.909729 0.233073 0.319435
v 1.891852 0.211528 0.317733
v 1.890066 0.231279 0.317563
v 1.913395 0.213321 0.299862
v 1.911609 0.233073 0.299692
v 1.893732 0.211528 0.297989
v 1.891946 0.231279 0.297819
v -0.498218 0.092950 0.026263
v -0.503331 0.111960 0.028675
v -0.481025 0.098604 0.018152
v -0.486138 0.117614 0.020564
v -0.489755 0.092950 0.044200
v -0.494869 0.111960 0.046612
v -0.472563 0.098604 0.036089
v -0.477676 0.117614 0.038501
v 0.163090 0.151462 0.143325
v 0.162054 0.171263 0.142906
v 0.181447 0.152579 0.150750
v 0.180411 0.172381 0.150331
v 0.155654 0.151462 0.161711
v 0.154618 0.171263 0.161292
v 0.174011 0.152579 0.169136
v 0.172975 0.172381 0.168717
v 1.824314 0.212379 0.315825
v 1.820583 0.231858 0.315951
v 1.804846 0.208647 0.316484
v 1.801116 0.228126 0.316610
v 1.823642 0.212379 0.296003
v 1.819912 0.231858 0.296129
v 1.804175 0.208647 0.296662
v 1.800445 0.228126 0.296788
v -2.780549 0.135445 0.464048
v -2.775082 0.154431 0.462311
v -2.762455 0.129709 0.458298
v -2.756989 0.148694 0.456561
v -2.774542 0.135445 0.482950
v -2.769075 0.154431 0.481213
v -2.756449 0.129709 0.477200
v -2.750982 0.148694 0.475463
v 2.457361 0.185837 0.332518
v 2.457177 0.205670 0.332482
v 2.437912 0.185650 0.328637
v 2.437728 0.205482 0.328600
v 2.461242 0.185838 0.313069
v 2.461058 0.205670 0.313032
v 2.441793 0.185650 0.309188
v 2.441609 0.205482 0.309151
v -0.404314 0.142968 0.022170
v -0.411459 0.161469 0.022156
v -0.422815 0.135822 0.022134
v -0.429960 0.154324 0.022120
v -0.404275 0.142968 0.002337
v -0.411420 0.161469 0.002323
v -0.422776 0.135822 0.002301
v -0.429922 0.154324 0.002287
v -1.139766 -0.014917 0.136421
v -1.147156 0.003394 0.138273
v -1.157528 -0.022536 0.140871
v -1.164919 -0.004225 0.142723
v -1.144585 -0.014917 0.117183
v -1.151976 0.003394 0.119034
v -1.162347 -0.022536 0.121632
v -1.169738 -0.004225 0.123484
v -0.507800 0.111788 0.022249
v -0.513918 0.130570 0.020474
v -0.489762 0.118159 0.027483
v -0.495880 0.136941 0.025708
v -0.513328 0.111788 0.041296
v -0.519446 0.130570 0.039521
v -0.495290 0.118159 0.046531
v -0.501408 0.136941 0.044755
v -0.940570 -0.004220 0.112394
v -0.942137 0.015547 0.112796
v -0.921420 -0.002602 0.107494
v -0.922988 0.017165 0.107895
v -0.935653 -0.004220 0.131608
v -0.937221 0.015547 0.132009
v -0.916503 -0.002602 0.126708
v -0.918071 0.017165 0.127109
v 0.384375 0.160931 0.200682
v 0.379294 0.164623 0.219494
v 0.385337 0.180418 0.197118
v 0.380257 0.184109 0.215931
v 0.403522 0.160931 0.205853
v 0.398441 0.164623 0.224666
v 0.404485 0.180418 0.202289
v 0.399404 0.184109 0.221102
v 1.271121 0.163382 0.310216
v 1.264090 0.181925 0.309899
v 1.252597 0.156344 0.309381
v 1.245566 0.174887 0.309063
v 1.272015 0.163382 0.290403
v 1.264984 0.181925 0.290086
v 1.253491 0.156344 0.289567
v 1.246460 0.174887 0.289250
v -1.282880 -0.055970 0.158962
v -1.286846 -0.036577 0.160189
v -1.264353 -0.051819 0.153230
v -1.268319 -0.032425 0.154457
v -1.277018 -0.055970 0.177909
v -1.280983 -0.036577 0.179136
v -1.258491 -0.051819 0.172177
v -1.262456 -0.032425 0.173404
v -1.071641 -0.037382 0.127137
v -1.079270 -0.019219 0.129436
v -1.054252 -0.029414 0.121896
v -1.061880 -0.011252 0.124195
v -1.065918 -0.037382 0.146126
v -1.073546 -0.019219 0.148425
v -1.048528 -0.029414 0.140885
v -1.056157 -0.011252 0.143184
v 1.675341 0.200846 0.302615
v 1.670226 0.220002 0.303107
v 1.656273 0.195708 0.304451
v 1.651158 0.214864 0.304944
v 1.673439 0.200846 0.282873
v 1.668324 0.220002 0.283365
v 1.654371 0.195708 0.284709
v 1.649257 0.214864 0.285202
v 2.347252 0.195333 0.274962
v 2.350313 0.214919 0.275579
v 2.366452 0.192211 0.278832
v 2.369513 0.211797 0.279449
v 2.343334 0.195333 0.294405
v 2.346395 0.214919 0.295021
v 2.362534 0.192211 0.298274
v 2.365594 0.211797 0.298891
v 2.248116 0.216215 0.293086
v 2.247083 0.236021 0.293158
v 2.228357 0.215180 0.294448
v 2.227324 0.234986 0.294519
v 2.246753 0.216215 0.273300
v 2.245720 0.236021 0.273371
v 2.226994 0.215180 0.274662
v 2.225961 0.234986 0.274733
v -1.283999 -0.030852 0.173175
v -1.286784 -0.011218 0.173430
v -1.303553 -0.033649 0.174964
v -1.306338 -0.014014 0.175219
v -1.285807 -0.030852 0.153424
v -1.288592 -0.011218 0.153679
v -1.305360 -0.033649 0.155214
v -1.308145 -0.014014 0.155469
v 1.896752 0.191126 0.276262
v 1.893186 0.210634 0.276050
v 1.916227 0.194698 0.277419
v 1.912661 0.214206 0.277207
v 1.895576 0.191126 0.296060
v 1.892010 0.210634 0.295848
v 1.915050 0.194698 0.297218
v 1.911484 0.214206 0.297006
v 0.793434 0.132914 0.258120
v 0.792694 0.152734 0.258149
v 0.773630 0.132174 0.258904
v 0.772891 0.151993 0.258934
v 0.792649 0.132914 0.238303
v 0.791910 0.152734 0.238332
v 0.772846 0.132174 0.239087
v 0.772106 0.151993 0.239116
v 0.206109 0.166039 0.187429
v 0.207350 0.185820 0.188153
v 0.189021 0.167476 0.177464
v 0.190263 0.187257 0.178188
v 0.216100 0.166039 0.170296
v 0.217341 0.185820 0.171020
v 0.199012 0.167476 0.160331
v 0.200253 0.187257 0.161055
v -1.957240 -0.019669 0.277188
v -1.955701 0.000100 0.276748
v -1.976247 -0.018068 0.282622
v -1.974708 0.001700 0.282182
v -1.962692 -0.019669 0.258119
v -1.961153 0.000100 0.257679
v -1.981699 -0.018068 0.263553
v -1.980160 0.001700 0.263113
v -1.964339 -0.019628 0.293762
v -1.961577 0.000007 0.293327
v -1.983734 -0.016833 0.296819
v -1.980973 0.002802 0.296384
v -1.967426 -0.019628 0.274171
v -1.964665 0.000007 0.273736
v -1.986822 -0.016833 0.277227
v -1.984061 0.002802 0.276792
v -1.114864 -0.014831 0.147484
v -1.120665 0.004119 0.148260
v -1.133647 -0.020684 0.149994
v -1.139448 -0.001734 0.150769
v -1.117490 -0.014831 0.127826
v -1.123291 0.004119 0.128601
v -1.136273 -0.020684 0.130335
v -1.142075 -0.001734 0.131110
v -0.460058 0.106784 0.019923
v -0.464655 0.125980 0.021854
v -0.442360 0.111771 0.012489
v -0.446957 0.130967 0.014420
v -0.452377 0.106784 0.038208
v -0.456975 0.125980 0.040139
v -0.434679 0.111771 0.030774
v -0.439277 0.130967 0.032705
v -2.464836 0.044530 0.382837
v -2.461114 0.063885 0.380626
v -2.481477 0.048859 0.392721
v -2.477755 0.068214 0.390510
v -2.474964 0.044530 0.365785
v -2.471242 0.063885 0.363574
v -2.491605 0.048859 0.375669
v -2.487883 0.068214 0.373458
v -1.240668 -0.030702 0.143260
v -1.244208 -0.011237 0.144651
v -1.258785 -0.034505 0.150378
v -1.262324 -0.015040 0.151769
v -1.247921 -0.030702 0.124801
v -1.251460 -0.011237 0.126191
v -1.266038 -0.034505 0.131919
v -1.269577 -0.015039 0.133310
v 1.825583 0.206343 0.294178
v 1.822695 0.225957 0.294739
v 1.806328 0.203402 0.297915
v 1.803441 0.223016 0.298475
v 1.821805 0.206343 0.274708
v 1.818917 0.225957 0.275269
v 1.802550 0.203402 0.278445
v 1.799662 0.223016 0.279005
v -1.226229 -0.025239 0.163318
v -1.231324 -0.006085 0.164053
v -1.245185 -0.030387 0.166054
v -1.250281 -0.011233 0.166790
v -1.229062 -0.025239 0.143688
v -1.234157 -0.006085 0.144424
v -1.248019 -0.030387 0.146425
v -1.253114 -0.011233 0.147160
v -0.626787 0.077757 0.068796
v -0.634306 0.096088 0.069676
v -0.644994 0.070186 0.070925
v -0.652514 0.088518 0.071805
v -0.629090 0.077757 0.049098
v -0.636609 0.096088 0.049977
v -0.647298 0.070186 0.051227
v -0.654817 0.088518 0.052106
v -0.735484 0.025616 0.080317
v -0.739971 0.044739 0.083061
v -0.719167 0.030876 0.070344
v -0.723655 0.049999 0.073087
v -0.725140 0.025616 0.097240
v -0.729628 0.044739 0.099983
v -0.708824 0.030876 0.087267
v -0.713311 0.049999 0.090010
v -0.203628 0.148559 0.009456
v -0.204839 0.168344 0.008789
v -0.186300 0.149942 0.019007
v -0.187512 0.169727 0.018339
v -0.213201 0.148559 0.026826
v -0.214412 0.168344 0.026158
v -0.195874 0.149942 0.036376
v -0.197085 0.169727 0.035708
v -2.262606 -0.001269 0.335295
v -2.264246 0.018348 0.332881
v -2.251581 0.001649 0.351522
v -2.253221 0.021266 0.349108
v -2.279011 -0.001269 0.346441
v -2.280651 0.018348 0.344027
v -2.267986 0.001649 0.362668
v -2.269626 0.021266 0.360253
v 1.402615 0.173931 0.302575
v 1.398263 0.193276 0.302994
v 1.383358 0.169559 0.304428
v 1.379006 0.188904 0.304847
v 1.400715 0.173931 0.282833
v 1.396363 0.193276 0.283252
v 1.381459 0.169559 0.284686
v 1.377107 0.188904 0.285105
v 1.202623 0.122874 0.280389
v 1.195755 0.141476 0.279968
v 1.221190 0.129755 0.281524
v 1.214322 0.148356 0.281104
v 1.201412 0.122874 0.300185
v 1.194544 0.141476 0.299764
v 1.219979 0.129755 0.301320
v 1.213110 0.148356 0.300900
v -0.424392 0.138964 0.015008
v -0.432489 0.157047 0.015908
v -0.442364 0.130817 0.017006
v -0.450461 0.148899 0.017907
v -0.426584 0.138964 -0.004704
v -0.434681 0.157047 -0.003803
v -0.444555 0.130817 -0.002705
v -0.452653 0.148899 -0.001805
v -1.409969 -0.059125 0.182473
v -1.413895 -0.039731 0.183827
v -1.391636 -0.054973 0.176150
v -1.395561 -0.035579 0.177503
v -1.403503 -0.059125 0.201222
v -1.407428 -0.039731 0.202576
v -1.385169 -0.054973 0.194899
v -1.389094 -0.035579 0.196253
v -2.120856 0.000799 0.307325
v -2.116920 0.020212 0.306322
v -2.102044 -0.003262 0.302532
v -2.098109 0.016150 0.301529
v -2.115959 0.000799 0.326544
v -2.112024 0.020212 0.325542
v -2.097147 -0.003262 0.321751
v -2.093212 0.016150 0.320749
v -0.452278 0.099455 0.005674
v -0.459460 0.117861 0.007402
v -0.434382 0.106842 0.001369
v -0.441564 0.125248 0.003097
v -0.447639 0.099455 0.024957
v -0.454821 0.117861 0.026685
v -0.429744 0.106842 0.020653
v -0.436926 0.125248 0.022380
v 2.416698 0.179213 0.309540
v 2.416744 0.199046 0.309451
v 2.425785 0.179113 0.291912
v 2.425831 0.198946 0.291823
v 2.434326 0.179213 0.318628
v 2.434372 0.199046 0.318539
v 2.443414 0.179113 0.301000
v 2.443460 0.198946 0.300910
v -0.743901 0.018700 0.077690
v -0.750167 0.037092 0.081670
v -0.728377 0.026123 0.067828
v -0.734642 0.044514 0.071808
v -0.733267 0.018700 0.094430
v -0.739532 0.037092 0.098410
v -0.717742 0.026123 0.084569
v -0.724008 0.044514 0.088549
v -0.624375 0.067614 0.077488
v -0.627313 0.087226 0.077824
v -0.643859 0.064658 0.079718
v -0.646797 0.084269 0.080054
v -0.626630 0.067614 0.057783
v -0.629568 0.087226 0.058120
v -0.646115 0.064658 0.060013
v -0.649052 0.084269 0.060350
v -1.320035 -0.033759 0.156830
v -1.322152 -0.014095 0.158310
v -1.336152 -0.036342 0.168097
v -1.338269 -0.016677 0.169577
v -1.331398 -0.033759 0.140575
v -1.333515 -0.014095 0.142055
v -1.347515 -0.036342 0.151842
v -1.349632 -0.016677 0.153321
v -0.889419 0.003840 0.116534
v -0.886328 0.012712 0.099067
v -0.887873 -0.013898 0.107798
v -0.884782 -0.005027 0.090331
v -0.869889 0.003840 0.119989
v -0.866798 0.012712 0.102522
v -0.868343 -0.013898 0.111253
v -0.865253 -0.005027 0.093786
v 2.020768 0.193906 0.294955
v 2.010431 0.209975 0.289634
v 2.035054 0.205532 0.302309
v 2.024718 0.221601 0.296988
v 2.011691 0.193907 0.312589
v 2.001354 0.209975 0.307268
v 2.025977 0.205532 0.319943
v 2.015640 0.221601 0.314622
v -0.341365 0.119695 0.000860
v -0.347086 0.138676 0.000262
v -0.322487 0.125447 0.002831
v -0.328208 0.144428 0.002234
v -0.343425 0.119695 0.020586
v -0.349146 0.138676 0.019988
v -0.324547 0.125447 0.022557
v -0.330268 0.144428 0.021960
v 1.881273 0.203745 0.292422
v 1.877802 0.223270 0.292727
v 1.861823 0.200261 0.294134
v 1.858353 0.219786 0.294439
v 1.879534 0.203745 0.272665
v 1.876063 0.223270 0.272971
v 1.860084 0.200261 0.274377
v 1.856614 0.219786 0.274683
v -0.559994 0.102175 0.046046
v -0.571639 0.117945 0.049051
v -0.575264 0.090148 0.049986
v -0.586909 0.105918 0.052991
v -0.564949 0.102175 0.026842
v -0.576595 0.117945 0.029847
v -0.580219 0.090148 0.030782
v -0.591865 0.105918 0.033787
v -2.471221 0.060933 0.382035
v -2.467546 0.072904 0.397416
v -2.468439 0.045120 0.393678
v -2.464765 0.057090 0.409059
v -2.490511 0.060933 0.386644
v -2.486836 0.072904 0.402025
v -2.487730 0.045120 0.398286
v -2.484055 0.057090 0.413667
v -0.694658 0.026595 0.060368
v -0.705064 0.043112 0.063870
v -0.679004 0.037574 0.055099
v -0.689409 0.054091 0.058601
v -0.688332 0.026595 0.079165
v -0.698737 0.043112 0.082667
v -0.672677 0.037574 0.073896
v -0.683083 0.054091 0.077398
v -2.739387 0.122473 0.471840
v -2.740392 0.142096 0.469142
v -2.746239 0.119594 0.453452
v -2.747245 0.139217 0.450754
v -2.720802 0.122473 0.464914
v -2.721807 0.142096 0.462216
v -2.727654 0.119594 0.446527
v -2.728660 0.139217 0.443828
v -0.315243 0.157525 0.029806
v -0.321806 0.176091 0.027441
v -0.332709 0.150549 0.023513
v -0.339272 0.169115 0.021148
v -0.308520 0.157525 0.011147
v -0.315083 0.176091 0.008782
v -0.325987 0.150549 0.004854
v -0.332550 0.169115 0.002489
v 0.292663 0.173198 0.175371
v 0.295120 0.192878 0.175482
v 0.312323 0.170739 0.176262
v 0.314780 0.190419 0.176373
v 0.291765 0.173198 0.195183
v 0.294222 0.192878 0.195295
v 0.311425 0.170739 0.196075
v 0.313882 0.190419 0.196186
v -0.446573 0.115661 0.019337
v -0.449310 0.135277 0.020383
v -0.428250 0.118591 0.012335
v -0.430987 0.138207 0.013381
v -0.439494 0.115661 0.037864
v -0.442231 0.135277 0.038909
v -0.421171 0.118591 0.030862
v -0.423907 0.138207 0.031907
v 1.636244 0.167010 0.283438
v 1.630724 0.186033 0.282418
v 1.654949 0.172624 0.286895
v 1.649429 0.191646 0.285875
v 1.632640 0.167010 0.302941
v 1.627120 0.186033 0.301921
v 1.651345 0.172624 0.306398
v 1.645825 0.191646 0.305378
v -0.501397 0.111112 0.032667
v -0.505120 0.120432 0.049773
v -0.503379 0.093605 0.041773
v -0.507102 0.102925 0.058880
v -0.520776 0.111112 0.028449
v -0.524500 0.120432 0.045555
v -0.522758 0.093605 0.037555
v -0.526482 0.102925 0.054662
v -2.745369 0.125674 0.459190
v -2.739927 0.144556 0.456511
v -2.728427 0.119608 0.450850
v -2.722985 0.138491 0.448171
v -2.736609 0.125674 0.476984
v -2.731167 0.144556 0.474305
v -2.719668 0.119608 0.468644
v -2.714226 0.138491 0.465965
v 1.562634 0.188759 0.297843
v 1.562583 0.208591 0.297571
v 1.566245 0.189036 0.317343
v 1.566195 0.208867 0.317071
v 1.543132 0.188759 0.301456
v 1.543082 0.208591 0.301184
v 1.546744 0.189036 0.320955
v 1.546694 0.208867 0.320683
v -1.172864 -0.037089 0.146310
v -1.176361 -0.017604 0.147517
v -1.154447 -0.033390 0.139950
v -1.157943 -0.013905 0.141157
v -1.166391 -0.037089 0.165057
v -1.169887 -0.017604 0.166264
v -1.147973 -0.033390 0.158697
v -1.151469 -0.013905 0.159904
v 1.258598 0.127673 0.287687
v 1.251289 0.146089 0.286802
v 1.276880 0.135036 0.289901
v 1.269571 0.153452 0.289016
v 1.256214 0.127673 0.307377
v 1.248905 0.146089 0.306492
v 1.274497 0.135036 0.309590
v 1.267187 0.153452 0.308705
v -2.159018 0.008385 0.317362
v -2.159319 0.028215 0.317431
v -2.178346 0.008076 0.321800
v -2.178647 0.027907 0.321869
v -2.163456 0.008385 0.298032
v -2.163757 0.028215 0.298101
v -2.182784 0.008076 0.302470
v -2.183085 0.027907 0.302539
v -1.056646 -0.008572 0.139732
v -1.063006 0.010177 0.140899
v -1.075087 -0.015038 0.143116
v -1.081447 0.003711 0.144283
v -1.060225 -0.008572 0.120224
v -1.066585 0.010177 0.121391
v -1.078667 -0.015038 0.123608
v -1.085027 0.003711 0.124775
v 1.589781 0.196044 0.312786
v 1.582654 0.214538 0.312068
v 1.571380 0.188881 0.310933
v 1.564253 0.207375 0.310216
v 1.591768 0.196044 0.293052
v 1.584640 0.214538 0.292335
v 1.573366 0.188881 0.291200
v 1.566239 0.207375 0.290483
v -2.543959 0.093980 0.401596
v -2.538908 0.112933 0.398662
v -2.527571 0.088138 0.392075
v -2.522520 0.107092 0.389140
v -2.533996 0.093980 0.418745
v -2.528945 0.112933 0.415811
v -2.517608 0.088138 0.409224
v -2.512557 0.107092 0.406289
v 1.204234 0.123614 0.286547
v 1.197403 0.142230 0.286185
v 1.222824 0.130455 0.287532
v 1.215992 0.149071 0.287170
v 1.203184 0.123614 0.306352
v 1.196353 0.142230 0.305990
v 1.221774 0.130455 0.307337
v 1.214943 0.149071 0.306975
v 0.237798 0.157902 0.195975
v 0.238673 0.177711 0.196419
v 0.220130 0.158884 0.187017
v 0.221006 0.178692 0.187461
v 0.246767 0.157902 0.178286
v 0.247642 0.177711 0.178730
v 0.229099 0.158884 0.169328
v 0.229975 0.178692 0.169772
v -0.596886 0.088099 0.063272
v -0.606318 0.105539 0.063739
v -0.614305 0.078655 0.064135
v -0.623737 0.096095 0.064601
v -0.597866 0.088099 0.043464
v -0.607299 0.105539 0.043930
v -0.615285 0.078655 0.044326
v -0.624718 0.096095 0.044793
v 0.528663 0.136049 0.261661
v 0.531902 0.155592 0.262626
v 0.509935 0.139428 0.256076
v 0.513173 0.158972 0.257042
v 0.534330 0.136049 0.242654
v 0.537569 0.155592 0.243620
v 0.515602 0.139428 0.237070
v 0.518841 0.158972 0.238035
v -2.004265 -0.044820 0.276981
v -2.004532 -0.024989 0.277060
v -1.985238 -0.044541 0.271391
v -1.985505 -0.024710 0.271469
v -1.998674 -0.044820 0.296010
v -1.998941 -0.024989 0.296088
v -1.979647 -0.044541 0.290420
v -1.979914 -0.024710 0.290498
v -1.307016 -0.063113 0.155090
v -1.314129 -0.044650 0.156452
v -1.288882 -0.055870 0.151619
v -1.295996 -0.037407 0.152980
v -1.303286 -0.063113 0.174569
v -1.310401 -0.044650 0.175931
v -1.285153 -0.055870 0.171098
v -1.292266 -0.037407 0.172460
v 1.508363 0.180252 0.283613
v 1.506782 0.200014 0.284152
v 1.527068 0.181922 0.277234
v 1.525487 0.201685 0.277773
v 1.514765 0.180252 0.302384
v 1.513183 0.200014 0.302923
v 1.533470 0.181922 0.296005
v 1.531889 0.201685 0.296544
v -0.668279 0.064317 0.056518
v -0.675650 0.082395 0.060013
v -0.684614 0.056159 0.064262
v -0.691986 0.074237 0.067757
v -0.676774 0.064317 0.038597
v -0.684146 0.082395 0.042092
v -0.693109 0.056159 0.046341
v -0.700481 0.074237 0.049835
v 2.517905 0.167896 0.329750
v 2.519643 0.187651 0.329984
v 2.498328 0.169649 0.327105
v 2.500065 0.189405 0.327340
v 2.520560 0.167896 0.310095
v 2.522298 0.187651 0.310330
v 2.500982 0.169649 0.307451
v 2.502720 0.189405 0.307685
v -1.606228 -0.054645 0.201240
v -1.605145 -0.034847 0.200796
v -1.624541 -0.053475 0.208763
v -1.623458 -0.033676 0.208319
v -1.613764 -0.054645 0.182895
v -1.612681 -0.034846 0.182450
v -1.632077 -0.053475 0.190418
v -1.630995 -0.033676 0.189973
v -0.223544 0.166049 0.037407
v -0.228101 0.185345 0.036922
v -0.242733 0.161467 0.035366
v -0.247289 0.180763 0.034882
v -0.221447 0.166048 0.017685
v -0.226003 0.185345 0.017200
v -0.240636 0.161467 0.015644
v -0.245192 0.180763 0.015160
v -0.133404 0.173775 0.072442
v -0.139195 0.192666 0.070726
v -0.151517 0.167735 0.067076
v -0.157308 0.186627 0.065360
v -0.127770 0.173775 0.053426
v -0.133561 0.192666 0.051710
v -0.145883 0.167735 0.048060
v -0.151674 0.186627 0.046344
v -2.228636 -0.003329 0.335711
v -2.227131 0.016438 0.335126
v -2.210212 -0.004944 0.328546
v -2.208708 0.014824 0.327961
v -2.221447 -0.003329 0.354196
v -2.219943 0.016438 0.353611
v -2.203024 -0.004943 0.347031
v -2.201520 0.014824 0.346446
v -1.141367 -0.037812 0.141867
v -1.143949 -0.018179 0.142970
v -1.123314 -0.035005 0.134151
v -1.125895 -0.015372 0.135254
v -1.133573 -0.037812 0.160104
v -1.136154 -0.018179 0.161207
v -1.115519 -0.035005 0.152388
v -1.118100 -0.015372 0.153491
v -0.812172 0.004294 0.087418
v -0.816624 0.023568 0.088843
v -0.793815 0.008968 0.081544
v -0.798267 0.028243 0.082969
v -0.806128 0.004294 0.106308
v -0.810580 0.023568 0.107733
v -0.787771 0.008968 0.100434
v -0.792223 0.028243 0.101859
v -2.390401 0.052975 0.366546
v -2.388594 0.072716 0.365927
v -2.409079 0.054885 0.372938
v -2.407271 0.074626 0.372320
v -2.396824 0.052975 0.347781
v -2.395017 0.072716 0.347163
v -2.415501 0.054885 0.354174
v -2.413694 0.074626 0.353556
v -1.744172 -0.063515 0.236777
v -1.747228 -0.043949 0.237866
v -1.725742 -0.060271 0.230208
v -1.728798 -0.040705 0.231297
v -1.737514 -0.063515 0.255459
v -1.740569 -0.043949 0.256548
v -1.719083 -0.060271 0.248890
v -1.722139 -0.040705 0.249979
v -0.605937 0.086633 0.047785
v -0.605794 0.105811 0.052839
v -0.606481 0.091688 0.028615
v -0.606338 0.110866 0.033668
v -0.586112 0.086633 0.047223
v -0.585969 0.105811 0.052276
v -0.586656 0.091688 0.028053
v -0.586512 0.110866 0.033106
v -0.768777 0.009860 0.063646
v -0.777068 0.027857 0.064494
v -0.750873 0.018195 0.061815
v -0.759165 0.036192 0.062663
v -0.766758 0.009860 0.083376
v -0.775050 0.027857 0.084225
v -0.748855 0.018195 0.081545
v -0.757147 0.036192 0.082393
v -0.704917 0.041749 0.074467
v -0.711711 0.060225 0.076875
v -0.687502 0.048957 0.068293
v -0.694296 0.067434 0.070702
v -0.698290 0.041749 0.093160
v -0.705085 0.060225 0.095568
v -0.680875 0.048957 0.086987
v -0.687669 0.067434 0.089395
v -1.453871 -0.041772 0.197993
v -1.445670 -0.035011 0.181248
v -1.456845 -0.023126 0.204064
v -1.448643 -0.016366 0.187320
v -1.471683 -0.041772 0.189269
v -1.463481 -0.035011 0.172525
v -1.474656 -0.023126 0.195341
v -1.466455 -0.016366 0.178596
v -1.599900 -0.038004 0.219542
v -1.603028 -0.018420 0.219598
v -1.619481 -0.041133 0.219893
v -1.622610 -0.021549 0.219949
v -1.600255 -0.038004 0.199712
v -1.603384 -0.018420 0.199768
v -1.619837 -0.041133 0.200063
v -1.622966 -0.021549 0.200119
v 2.479342 0.204394 0.320658
v 2.479591 0.224225 0.320655
v 2.459512 0.204643 0.320907
v 2.459761 0.224475 0.320904
v 2.479093 0.204394 0.300826
v 2.479342 0.224225 0.300823
v 2.459263 0.204643 0.301075
v 2.459512 0.224475 0.301072
v -1.666993 -0.070076 0.212215
v -1.669365 -0.050391 0.212695
v -1.647699 -0.067656 0.208311
v -1.650071 -0.047971 0.208791
v -1.663060 -0.070076 0.231654
v -1.665432 -0.050391 0.232134
v -1.643766 -0.067656 0.227751
v -1.646138 -0.047971 0.228231
v 1.970195 0.222487 0.311100
v 1.965337 0.241716 0.311205
v 1.950971 0.217628 0.311514
v 1.946112 0.236857 0.311619
v 1.969768 0.222487 0.291272
v 1.964910 0.241716 0.291376
v 1.950544 0.217628 0.291685
v 1.945686 0.236857 0.291790
v -1.694637 -0.039445 0.244417
v -1.693568 -0.019641 0.244419
v -1.714442 -0.038376 0.244377
v -1.713373 -0.018572 0.244379
v -1.694597 -0.039445 0.224583
v -1.693528 -0.019641 0.224586
v -1.714401 -0.038376 0.224544
v -1.713333 -0.018572 0.224546
v 2.528948 0.168756 0.319290
v 2.529487 0.188582 0.319367
v 2.509321 0.169300 0.316490
v 2.509860 0.189126 0.316567
v 2.531749 0.168756 0.299656
v 2.532288 0.188581 0.299733
v 2.512122 0.169300 0.296856
v 2.512661 0.189126 0.296933
v -1.139487 -0.014484 0.138141
v -1.146979 0.003808 0.139766
v -1.157363 -0.022150 0.142019
v -1.164854 -0.003858 0.143644
v -1.143692 -0.014484 0.118758
v -1.151184 0.003808 0.120384
v -1.161568 -0.022150 0.122637
v -1.169060 -0.003858 0.124262
v -0.507800 0.111788 0.022249
v -0.513918 0.130570 0.020474
v -0.489762 0.118159 0.027483
v -0.495880 0.136941 0.025708
v -0.513328 0.111788 0.041296
v -0.519446 0.130570 0.039521
v -0.495290 0.118159 0.046531
v -0.501408 0.136941 0.044755
v -0.668846 0.046733 0.068585
v -0.674972 0.065357 0.071579
v -0.652113 0.053551 0.060407
v -0.658239 0.072175 0.063401
v -0.660137 0.046733 0.086404
v -0.666263 0.065357 0.089398
v -0.643404 0.053551 0.078226
v -0.649530 0.072175 0.081220
v -1.443876 -0.054818 0.173842
v -1.434441 -0.038326 0.168155
v -1.458001 -0.043801 0.182356
v -1.448565 -0.027309 0.176669
v -1.454114 -0.054818 0.156856
v -1.444679 -0.038326 0.151169
v -1.468239 -0.043801 0.165370
v -1.458804 -0.027309 0.159683
v -1.281469 -0.058514 0.136476
v -1.284739 -0.038953 0.136442
v -1.261909 -0.055244 0.136678
v -1.265178 -0.035683 0.136644
v -1.281673 -0.058514 0.156308
v -1.284943 -0.038953 0.156275
v -1.262113 -0.055244 0.156510
v -1.265383 -0.035683 0.156476
v -1.563689 -0.055910 0.193674
v -1.574350 -0.040349 0.199803
v -1.577179 -0.068207 0.201429
v -1.587840 -0.052646 0.207558
v -1.573573 -0.055910 0.176480
v -1.584234 -0.040349 0.182608
v -1.587063 -0.068207 0.184235
v -1.597724 -0.052646 0.190364
v 2.338096 0.214842 0.298474
v 2.329882 0.232764 0.296307
v 2.320768 0.206347 0.293902
v 2.312553 0.224268 0.291735
v 2.343155 0.214842 0.279297
v 2.334941 0.232764 0.277130
v 2.325827 0.206347 0.274725
v 2.317612 0.224268 0.272558
v -0.509661 0.108045 0.031121
v -0.509590 0.127700 0.033768
v -0.509131 0.105396 0.050769
v -0.509060 0.125051 0.053417
v -0.529487 0.108045 0.031656
v -0.529416 0.127700 0.034303
v -0.528957 0.105396 0.051304
v -0.528886 0.125051 0.053951
v 0.743739 0.139028 0.271686
v 0.740251 0.158544 0.271111
v 0.724484 0.135493 0.268512
v 0.720995 0.155008 0.267937
v 0.746964 0.139028 0.252117
v 0.743476 0.158544 0.251542
v 0.727709 0.135493 0.248943
v 0.724221 0.155008 0.248368
v -2.742455 0.138765 0.467552
v -2.757648 0.150498 0.462567
v -2.753604 0.122775 0.463894
v -2.768797 0.134508 0.458910
v -2.736273 0.138765 0.448707
v -2.751466 0.150498 0.443722
v -2.747422 0.122775 0.445049
v -2.762615 0.134508 0.440065
v 0.611354 0.110948 0.228953
v 0.608419 0.130562 0.228776
v 0.630932 0.113889 0.230135
v 0.627997 0.133503 0.229958
v 0.610159 0.110948 0.248750
v 0.607223 0.130562 0.248573
v 0.629737 0.113889 0.249932
v 0.626802 0.133503 0.249755
v -2.421806 0.046690 0.365280
v -2.420463 0.066464 0.364535
v -2.439098 0.048226 0.374870
v -2.437755 0.068000 0.374125
v -2.431425 0.046690 0.347936
v -2.430082 0.066464 0.347191
v -2.448718 0.048226 0.357526
v -2.447374 0.068000 0.356781
v -2.587642 0.106739 0.411997
v -2.580706 0.125220 0.410079
v -2.569829 0.099542 0.407072
v -2.562893 0.118023 0.405154
v -2.582357 0.106739 0.431113
v -2.575421 0.125220 0.429195
v -2.564544 0.099542 0.426188
v -2.557608 0.118023 0.424270
v -0.278692 0.159572 0.026614
v -0.281855 0.178958 0.023872
v -0.293341 0.155386 0.013915
v -0.296504 0.174772 0.011173
v -0.265701 0.159572 0.011628
v -0.268864 0.178958 0.008886
v -0.280349 0.155386 -0.001071
v -0.283512 0.174772 -0.003813
v -1.618289 -0.036989 0.219610
v -1.623644 -0.017892 0.219609
v -1.637385 -0.042343 0.219603
v -1.642740 -0.023247 0.219601
v -1.618282 -0.036989 0.199777
v -1.623636 -0.017892 0.199775
v -1.637378 -0.042343 0.199770
v -1.642733 -0.023247 0.199768
v -2.262413 0.024803 0.342161
v -2.262854 0.044573 0.343683
v -2.256901 0.026388 0.323175
v -2.257342 0.046157 0.324697
v -2.243366 0.024803 0.347691
v -2.243808 0.044573 0.349212
v -2.237854 0.026388 0.328705
v -2.238296 0.046157 0.330226
v 2.395962 0.212998 0.307329
v 2.395013 0.232808 0.307200
v 2.376333 0.212040 0.304660
v 2.375383 0.231850 0.304531
v 2.398634 0.212998 0.287677
v 2.397684 0.232808 0.287548
v 2.379004 0.212040 0.285008
v 2.378055 0.231850 0.284879
v -0.794990 0.034011 0.102628
v -0.802646 0.052297 0.103242
v -0.813217 0.026330 0.104089
v -0.820873 0.044616 0.104702
v -0.796574 0.034011 0.082858
v -0.804231 0.052297 0.083472
v -0.814801 0.026330 0.084319
v -0.822458 0.044616 0.084933
v -1.869452 -0.054985 0.237772
v -1.867610 -0.035239 0.237513
v -1.849898 -0.056845 0.235024
v -1.848056 -0.037099 0.234766
v -1.866692 -0.054985 0.257412
v -1.864850 -0.035239 0.257153
v -1.847138 -0.056845 0.254664
v -1.845296 -0.037099 0.254406
v -1.131250 -0.018309 0.127722
v -1.137743 0.000292 0.130001
v -1.148802 -0.025190 0.133881
v -1.155295 -0.006589 0.136160
v -1.137817 -0.018309 0.109008
v -1.144310 0.000292 0.111286
v -1.155369 -0.025190 0.115167
v -1.161862 -0.006589 0.117445
v 2.072788 0.194989 0.292053
v 2.068536 0.214358 0.292378
v 2.092101 0.199253 0.290575
v 2.087849 0.218622 0.290901
v 2.074301 0.194989 0.311828
v 2.070050 0.214358 0.312153
v 2.093614 0.199253 0.310351
v 2.089362 0.218622 0.310676
v 0.868112 0.110001 0.246606
v 0.865455 0.129639 0.245826
v 0.886956 0.112770 0.252137
v 0.884299 0.132409 0.251357
v 0.862526 0.110001 0.265636
v 0.859869 0.129639 0.264856
v 0.881370 0.112770 0.271168
v 0.878712 0.132409 0.270387
v 1.409848 0.147355 0.279216
v 1.406552 0.166911 0.278958
v 1.429344 0.150661 0.280742
v 1.426048 0.170216 0.280484
v 1.408300 0.147355 0.298989
v 1.405005 0.166911 0.298731
v 1.427796 0.150661 0.300515
v 1.424500 0.170216 0.300257
v -2.054461 -0.006977 0.295666
v -2.052762 0.012761 0.294720
v -2.071707 -0.005032 0.305265
v -2.070008 0.014706 0.304319
v -2.064107 -0.006977 0.278336
v -2.062407 0.012761 0.277390
v -2.081353 -0.005032 0.287936
v -2.079653 0.014706 0.286990
v -0.527338 0.090590 0.021541
v -0.519398 0.106282 0.012371
v -0.517067 0.078460 0.009679
v -0.509126 0.094151 0.000509
v -0.512345 0.090590 0.034524
v -0.504404 0.106282 0.025354
v -0.502073 0.078460 0.022662
v -0.494133 0.094151 0.013492
v -1.750117 -0.066906 0.228594
v -1.752267 -0.047211 0.229527
v -1.732053 -0.064562 0.220751
v -1.734202 -0.044867 0.221684
v -1.742219 -0.066906 0.246786
v -1.744369 -0.047211 0.247720
v -1.724154 -0.064562 0.238943
v -1.726304 -0.044867 0.239876
v 0.832065 0.137172 0.262486
v 0.836660 0.153068 0.273421
v 0.838223 0.125311 0.277140
v 0.842818 0.141207 0.288075
v 0.813781 0.137172 0.270169
v 0.818376 0.153068 0.281104
v 0.819939 0.125311 0.284824
v 0.824534 0.141207 0.295758
v 0.971673 0.142708 0.280015
v 0.967073 0.161999 0.280142
v 0.952389 0.138106 0.280550
v 0.947789 0.157397 0.280678
v 0.971123 0.142708 0.260189
v 0.966522 0.162000 0.260317
v 0.951838 0.138106 0.260725
v 0.947238 0.157397 0.260852
v -0.790669 0.037339 0.087045
v -0.797522 0.055893 0.088517
v -0.808808 0.030330 0.090942
v -0.815661 0.048884 0.092413
v -0.794834 0.037339 0.067654
v -0.801687 0.055893 0.069126
v -0.812973 0.030330 0.071551
v -0.819826 0.048884 0.073023
v 2.530393 0.193631 0.335918
v 2.530547 0.213463 0.335938
v 2.510725 0.193786 0.333377
v 2.510878 0.213618 0.333397
v 2.532934 0.193631 0.316248
v 2.533088 0.213463 0.316268
v 2.513265 0.193786 0.313707
v 2.513418 0.213618 0.313727
v -0.955455 -0.022100 0.108898
v -0.954899 -0.002313 0.110136
v -0.963562 -0.020743 0.090849
v -0.963006 -0.000957 0.092086
v -0.937363 -0.022100 0.100772
v -0.936807 -0.002313 0.102010
v -0.945470 -0.020743 0.082722
v -0.944914 -0.000957 0.083960
v -2.124033 -0.020618 0.302278
v -2.120643 -0.001126 0.300893
v -2.142076 -0.016955 0.309654
v -2.138685 0.002537 0.308268
v -2.131537 -0.020618 0.283920
v -2.128147 -0.001126 0.282534
v -2.149580 -0.016955 0.291295
v -2.146190 0.002537 0.289909
v -0.050550 0.176671 0.100788
v -0.054976 0.195924 0.099030
v -0.068443 0.171908 0.093680
v -0.072869 0.191161 0.091922
v -0.043228 0.176671 0.082355
v -0.047654 0.195924 0.080597
v -0.061121 0.171908 0.075248
v -0.065547 0.191161 0.073490
v -0.465522 0.095997 0.028195
v -0.464056 0.115537 0.025133
v -0.473960 0.099391 0.045819
v -0.472495 0.118931 0.042758
v -0.483410 0.095997 0.019630
v -0.481945 0.115537 0.016569
v -0.491849 0.099391 0.037254
v -0.490383 0.118931 0.034193
v -0.243906 0.151338 0.018486
v -0.245708 0.170265 0.024130
v -0.238149 0.157262 0.000455
v -0.239951 0.176190 0.006099
v -0.225013 0.151338 0.024518
v -0.226815 0.170265 0.030162
v -0.219256 0.157262 0.006487
v -0.221058 0.176190 0.012131
v -0.456455 0.098684 0.005723
v -0.463134 0.117264 0.007606
v -0.438572 0.105624 0.000684
v -0.445251 0.124203 0.002566
v -0.451075 0.098684 0.024813
v -0.457755 0.117264 0.026695
v -0.433192 0.105624 0.019774
v -0.439872 0.124203 0.021656
v -2.129643 -0.027096 0.297007
v -2.128337 -0.007306 0.296957
v -2.109868 -0.028402 0.296239
v -2.108562 -0.008612 0.296189
v -2.128873 -0.027096 0.316825
v -2.127568 -0.007306 0.316775
v -2.109098 -0.028402 0.316058
v -2.107793 -0.008612 0.316007
v -2.186543 0.010147 0.317667
v -2.187688 0.029944 0.318020
v -2.205458 0.008949 0.323509
v -2.206603 0.028746 0.323863
v -2.192396 0.010148 0.298717
v -2.193541 0.029944 0.299070
v -2.211311 0.008949 0.304559
v -2.212456 0.028746 0.304913
v -0.924381 0.010159 0.119695
v -0.929065 0.029430 0.119854
v -0.943642 0.005472 0.120346
v -0.948326 0.024744 0.120505
v -0.925052 0.010159 0.099874
v -0.929735 0.029430 0.100032
v -0.944312 0.005472 0.100525
v -0.948996 0.024744 0.100683
v -0.395908 0.144721 0.022174
v -0.403420 0.163076 0.022175
v -0.414264 0.137209 0.022176
v -0.421775 0.155565 0.022177
v -0.395911 0.144721 0.002341
v -0.403423 0.163076 0.002342
v -0.414266 0.137209 0.002343
v -0.421778 0.155565 0.002344
v -0.459605 0.127063 0.033386
v -0.466187 0.145753 0.034224
v -0.478145 0.120428 0.035748
v -0.484727 0.139118 0.036587
v -0.462112 0.127063 0.013712
v -0.468693 0.145753 0.014550
v -0.480652 0.120428 0.016074
v -0.487234 0.139118 0.016913
v -1.881591 -0.057861 0.252018
v -1.883471 -0.038120 0.252311
v -1.862085 -0.055958 0.248976
v -1.863966 -0.036217 0.249269
v -1.878535 -0.057861 0.271614
v -1.880415 -0.038120 0.271907
v -1.859029 -0.055958 0.268572
v -1.860910 -0.036217 0.268865
v -0.364809 0.140562 0.002633
v -0.367792 0.160160 0.003261
v -0.383986 0.137514 0.006670
v -0.386969 0.157111 0.007299
v -0.368895 0.140562 -0.016775
v -0.371878 0.160160 -0.016147
v -0.388072 0.137514 -0.012737
v -0.391055 0.157111 -0.012109
v -0.418790 0.124222 0.006961
v -0.418596 0.142958 0.000460
v -0.418232 0.117718 -0.011767
v -0.418038 0.136454 -0.018268
v -0.398965 0.124222 0.007552
v -0.398772 0.142958 0.001051
v -0.398407 0.117718 -0.011176
v -0.398214 0.136454 -0.017677
v -1.507866 -0.037967 0.201733
v -1.511219 -0.018428 0.202312
v -1.527119 -0.041369 0.205060
v -1.530473 -0.021830 0.205640
v -1.511243 -0.037967 0.182190
v -1.514596 -0.018428 0.182769
v -1.530497 -0.041369 0.185517
v -1.533850 -0.021830 0.186096
v -2.231045 -0.008347 0.328801
v -2.231068 0.011486 0.328806
v -2.211648 -0.008323 0.324666
v -2.211671 0.011510 0.324671
v -2.226910 -0.008347 0.348198
v -2.226933 0.011486 0.348203
v -2.207513 -0.008323 0.344063
v -2.207536 0.011510 0.344068
v -0.154614 0.167717 0.073031
v -0.157966 0.187200 0.071442
v -0.172219 0.164008 0.064684
v -0.175570 0.183491 0.063095
v -0.146117 0.167717 0.055110
v -0.149469 0.187200 0.053521
v -0.163722 0.164008 0.046763
v -0.167073 0.183491 0.045174
v -1.752592 -0.040853 0.238862
v -1.753016 -0.021024 0.238990
v -1.733610 -0.040410 0.233129
v -1.734035 -0.020581 0.233257
v -1.746857 -0.040853 0.257848
v -1.747282 -0.021024 0.257976
v -1.727876 -0.040409 0.252115
v -1.728300 -0.020581 0.252243
v -2.567377 0.098474 0.415271
v -2.561902 0.117292 0.412226
v -2.550931 0.092210 0.406126
v -2.545456 0.111028 0.403081
v -2.557739 0.098474 0.432604
v -2.552264 0.117292 0.429560
v -2.541292 0.092210 0.423459
v -2.535818 0.111028 0.420415
v -1.614856 -0.051287 0.203272
v -1.614692 -0.031455 0.203210
v -1.633402 -0.051112 0.210299
v -1.633238 -0.031279 0.210237
v -1.621884 -0.051287 0.184726
v -1.621720 -0.031455 0.184664
v -1.640429 -0.051112 0.191753
v -1.640265 -0.031279 0.191691
v 2.532595 0.194455 0.334300
v 2.532812 0.214287 0.334323
v 2.512876 0.194674 0.332184
v 2.513093 0.214505 0.332207
v 2.534711 0.194455 0.314580
v 2.534928 0.214287 0.314603
v 2.514992 0.194673 0.312464
v 2.515209 0.214505 0.312487
v -0.618843 0.048621 0.041969
v -0.626787 0.066728 0.043513
v -0.601069 0.056714 0.038514
v -0.609013 0.074821 0.040058
v -0.615059 0.048621 0.061437
v -0.623003 0.066728 0.062981
v -0.597285 0.056714 0.057983
v -0.605229 0.074821 0.059527
v -2.449772 0.066653 0.395455
v -2.446278 0.085890 0.398784
v -2.463700 0.071479 0.382185
v -2.460205 0.090716 0.385515
v -2.436091 0.066653 0.381096
v -2.432597 0.085890 0.384425
v -2.450018 0.071479 0.367826
v -2.446524 0.090716 0.371156
v -0.186271 0.161822 0.065953
v -0.189324 0.181385 0.064802
v -0.204577 0.158560 0.059053
v -0.207630 0.178123 0.057903
v -0.179277 0.161822 0.047394
v -0.182329 0.181385 0.046243
v -0.197583 0.158560 0.040494
v -0.200635 0.178123 0.039344
v -0.749916 0.045190 0.078568
v -0.736993 0.060234 0.078647
v -0.734873 0.032266 0.078660
v -0.721949 0.047310 0.078739
v -0.750038 0.045190 0.098401
v -0.737114 0.060234 0.098480
v -0.734994 0.032266 0.098493
v -0.722070 0.047310 0.098572
v -0.563145 0.072462 0.042349
v -0.569483 0.091088 0.044853
v -0.545822 0.079277 0.035506
v -0.552161 0.097903 0.038010
v -0.555858 0.072462 0.060795
v -0.562196 0.091088 0.063299
v -0.538535 0.079277 0.053952
v -0.544874 0.097903 0.056456
v -2.618989 0.114853 0.424769
v -2.612378 0.133255 0.421452
v -2.602541 0.107456 0.416515
v -2.595931 0.125859 0.413198
v -2.610094 0.114853 0.442495
v -2.603483 0.133255 0.439178
v -2.593646 0.107456 0.434242
v -2.587035 0.125859 0.430925
v -0.795408 0.004479 0.077190
v -0.800846 0.023511 0.078447
v -0.776865 0.010060 0.072906
v -0.782303 0.029092 0.074162
v -0.790943 0.004479 0.096514
v -0.796381 0.023511 0.097771
v -0.772400 0.010060 0.092230
v -0.777838 0.029092 0.093487
v 0.593525 0.125503 0.268683
v 0.596669 0.145079 0.269159
v 0.574169 0.128683 0.265753
v 0.577314 0.148260 0.266229
v 0.596493 0.125503 0.249073
v 0.599638 0.145079 0.249549
v 0.577137 0.128683 0.246144
v 0.580282 0.148260 0.246620
v -1.683829 -0.050531 0.216093
v -1.679962 -0.031136 0.214597
v -1.701919 -0.046384 0.223087
v -1.698051 -0.026989 0.221592
v -1.690982 -0.050531 0.197594
v -1.687114 -0.031136 0.196099
v -1.709072 -0.046384 0.204589
v -1.705204 -0.026989 0.203093
v -0.872290 0.021096 0.095487
v -0.880234 0.039123 0.097784
v -0.889607 0.012827 0.100495
v -0.897551 0.030853 0.102792
v -0.877799 0.021096 0.076435
v -0.885743 0.039123 0.078732
v -0.895116 0.012827 0.081442
v -0.903060 0.030853 0.083739
v -2.638717 0.090823 0.416546
v -2.633431 0.109842 0.418462
v -2.620836 0.085200 0.423027
v -2.615550 0.104220 0.424944
v -2.645476 0.090823 0.435191
v -2.640190 0.109842 0.437108
v -2.627595 0.085200 0.441673
v -2.622309 0.104220 0.443589
v -0.408401 0.116674 0.012995
v -0.413753 0.135717 0.014433
v -0.390010 0.122217 0.008054
v -0.395363 0.141260 0.009492
v -0.403255 0.116674 0.032149
v -0.408608 0.135717 0.033587
v -0.384864 0.122217 0.027208
v -0.390217 0.141260 0.028646
v -0.032947 0.173959 0.108585
v -0.035321 0.193629 0.107671
v -0.051303 0.171415 0.101517
v -0.053677 0.191085 0.100603
v -0.025821 0.173959 0.090077
v -0.028195 0.193629 0.089162
v -0.044176 0.171415 0.083009
v -0.046550 0.191085 0.082095
v -0.482432 0.123676 0.027263
v -0.490242 0.141798 0.029258
v -0.499989 0.115616 0.031748
v -0.507799 0.133737 0.033744
v -0.487341 0.123676 0.008047
v -0.495151 0.141798 0.010042
v -0.504898 0.115616 0.012533
v -0.512708 0.133737 0.014528
v -2.635932 0.094234 0.423008
v -2.629176 0.112424 0.418905
v -2.651480 0.102139 0.432449
v -2.644723 0.120328 0.428346
v -2.646226 0.094234 0.406055
v -2.639469 0.112424 0.401953
v -2.661774 0.102139 0.415496
v -2.655017 0.120328 0.411394
v 1.056196 0.147560 0.294249
v 1.050914 0.166672 0.293830
v 1.037143 0.142262 0.292735
v 1.031862 0.161374 0.292316
v 1.057767 0.147560 0.274479
v 1.052486 0.166672 0.274059
v 1.038714 0.142262 0.272965
v 1.033433 0.161374 0.272545
v -0.763084 0.042093 0.073512
v -0.771835 0.059511 0.077166
v -0.779158 0.032609 0.080224
v -0.787909 0.050028 0.083878
v -0.770726 0.042092 0.055211
v -0.779477 0.059511 0.058865
v -0.786800 0.032609 0.061922
v -0.795551 0.050028 0.065576
v -0.548885 0.077917 0.021565
v -0.553036 0.092177 0.034709
v -0.553180 0.064133 0.035163
v -0.557330 0.078393 0.048307
v -0.567798 0.077917 0.015592
v -0.571949 0.092177 0.028737
v -0.572092 0.064133 0.029190
v -0.576243 0.078393 0.042335
v 1.056196 0.147560 0.294249
v 1.050914 0.166672 0.293830
v 1.037143 0.142262 0.292735
v 1.031862 0.161374 0.292316
v 1.057767 0.147560 0.274479
v 1.052486 0.166672 0.274059
v 1.038714 0.142262 0.272965
v 1.033433 0.161374 0.272545
v -2.750389 0.126973 0.441676
v -2.748597 0.141654 0.454890
v -2.752362 0.140308 0.427128
v -2.750570 0.154989 0.440342
v -2.730736 0.126973 0.439011
v -2.728944 0.141654 0.452225
v -2.732708 0.140308 0.424463
v -2.730917 0.154989 0.437677
v -2.253428 -0.001368 0.339244
v -2.251389 0.018338 0.338317
v -2.235489 -0.003609 0.331088
v -2.233449 0.016098 0.330161
v -2.245220 -0.001368 0.357299
v -2.243181 0.018338 0.356371
v -2.227281 -0.003609 0.349143
v -2.225241 0.016098 0.348216
v -0.977703 0.003065 0.124420
v -0.982754 0.022233 0.125085
v -0.996706 -0.002029 0.126924
v -1.001757 0.017139 0.127590
v -0.980294 0.003065 0.104757
v -0.985345 0.022233 0.105422
v -0.999298 -0.002029 0.107261
v -1.004348 0.017139 0.107927
v -1.473820 -0.051896 0.178032
v -1.475796 -0.032177 0.178825
v -1.492121 -0.054025 0.185374
v -1.494097 -0.034307 0.186166
v -1.481204 -0.051896 0.159625
v -1.483181 -0.032177 0.160418
v -1.499505 -0.054025 0.166966
v -1.501481 -0.034307 0.167759
v -1.523091 -0.068993 0.194786
v -1.527570 -0.049686 0.195516
v -1.504036 -0.064455 0.191678
v -1.508515 -0.045148 0.192409
v -1.519899 -0.068993 0.214360
v -1.524377 -0.049686 0.215091
v -1.500844 -0.064455 0.211253
v -1.505322 -0.045148 0.211983
v 0.109063 0.149073 0.115488
v 0.102508 0.167748 0.114211
v 0.127393 0.155751 0.119059
v 0.120838 0.174426 0.117782
v 0.105270 0.149073 0.134955
v 0.098715 0.167748 0.133678
v 0.123600 0.155751 0.138526
v 0.117046 0.174426 0.137249
v 2.123859 0.225410 0.305072
v 2.121724 0.245128 0.305084
v 2.104142 0.223275 0.305185
v 2.102006 0.242992 0.305197
v 2.123746 0.225410 0.285239
v 2.121610 0.245128 0.285252
v 2.104028 0.223275 0.285352
v 2.101893 0.242992 0.285365
v -2.426883 0.032327 0.383327
v -2.421381 0.051348 0.382205
v -2.445522 0.037942 0.387125
v -2.440020 0.056963 0.386004
v -2.430844 0.032327 0.363893
v -2.425342 0.051348 0.362772
v -2.449482 0.037942 0.367692
v -2.443980 0.056963 0.366570
v -1.926864 -0.053592 0.259717
v -1.927842 -0.033784 0.259864
v -1.907274 -0.052604 0.256786
v -1.908251 -0.032796 0.256932
v -1.923929 -0.053592 0.279332
v -1.924906 -0.033784 0.279478
v -1.904339 -0.052604 0.276401
v -1.905316 -0.032796 0.276547
v -0.550694 0.075828 0.039033
v -0.555897 0.094783 0.041679
v -0.533799 0.081665 0.030441
v -0.539001 0.100620 0.033087
v -0.541704 0.075829 0.056711
v -0.546906 0.094783 0.059357
v -0.524808 0.081665 0.048119
v -0.530011 0.100620 0.050765
v -0.741606 0.015632 0.075320
v -0.742256 0.035337 0.073165
v -0.735912 0.017882 0.094184
v -0.736562 0.037587 0.092030
v -0.760593 0.015632 0.081050
v -0.761243 0.035337 0.078896
v -0.754899 0.017882 0.099915
v -0.755549 0.037587 0.097760
v -0.125906 0.140474 0.043253
v -0.131789 0.159240 0.040691
v -0.108700 0.146890 0.050746
v -0.114583 0.165657 0.048184
v -0.133824 0.140474 0.061437
v -0.139707 0.159240 0.058875
v -0.116619 0.146890 0.068929
v -0.122502 0.165657 0.066368
v -0.624509 0.047197 0.044792
v -0.632069 0.065450 0.046535
v -0.606723 0.054955 0.040693
v -0.614283 0.073208 0.042435
v -0.620055 0.047197 0.064119
v -0.627615 0.065450 0.065861
v -0.602268 0.054955 0.060019
v -0.609828 0.073208 0.061762
v 2.182861 0.221740 0.314368
v 2.181663 0.241536 0.314280
v 2.163118 0.220539 0.312914
v 2.161920 0.240336 0.312826
v 2.184318 0.221740 0.294589
v 2.183120 0.241536 0.294501
v 2.164574 0.220539 0.293135
v 2.163377 0.240336 0.293046
v 0.627577 0.110370 0.241647
v 0.626033 0.130143 0.241675
v 0.647347 0.111915 0.241292
v 0.645802 0.131687 0.241320
v 0.627933 0.110370 0.261477
v 0.626389 0.130143 0.261505
v 0.647703 0.111915 0.261122
v 0.646159 0.131687 0.261149
v 2.450726 0.193458 0.317287
v 2.447625 0.198419 0.298336
v 2.449925 0.174256 0.312392
v 2.446824 0.179216 0.293441
v 2.470299 0.193458 0.314084
v 2.467198 0.198419 0.295133
v 2.469498 0.174256 0.309189
v 2.466397 0.179216 0.290238
v -1.997506 -0.043468 0.285399
v -1.994442 -0.023876 0.285051
v -2.016973 -0.040384 0.287604
v -2.013909 -0.020792 0.287257
v -1.999739 -0.043468 0.265691
v -1.996675 -0.023876 0.265344
v -2.019207 -0.040384 0.267897
v -2.016142 -0.020792 0.267550
v -1.017179 -0.013714 0.131077
v -1.014320 0.000481 0.117525
v -1.020110 0.000137 0.144966
v -1.017250 0.014332 0.131414
v -1.036585 -0.013714 0.126982
v -1.033725 0.000481 0.113430
v -1.039516 0.000137 0.140872
v -1.036656 0.014332 0.127319
v -0.689698 0.039998 0.059991
v -0.694779 0.059140 0.061039
v -0.708445 0.034809 0.063859
v -0.713527 0.053952 0.064908
v -0.693706 0.039998 0.040567
v -0.698787 0.059140 0.041615
v -0.712453 0.034809 0.044435
v -0.717535 0.053952 0.045484
v -1.752536 -0.041118 0.239260
v -1.752801 -0.021287 0.239341
v -1.733568 -0.040841 0.233474
v -1.733833 -0.021010 0.233555
v -1.746750 -0.041118 0.258230
v -1.747014 -0.021287 0.258311
v -1.727781 -0.040841 0.252444
v -1.728046 -0.021010 0.252525
v 0.702452 0.127765 0.278646
v 0.703590 0.147563 0.278898
v 0.683122 0.128930 0.274362
v 0.684261 0.148729 0.274615
v 0.706743 0.127765 0.259283
v 0.707882 0.147563 0.259535
v 0.687413 0.128930 0.254999
v 0.688552 0.148729 0.255251
v 1.506172 0.173960 0.295017
v 1.503782 0.193646 0.295304
v 1.486627 0.171552 0.297366
v 1.484236 0.191238 0.297654
v 1.503806 0.173960 0.275325
v 1.501415 0.193646 0.275613
v 1.484260 0.171552 0.277675
v 1.481869 0.191238 0.277963
v 0.902528 0.108324 0.253432
v 0.897434 0.127482 0.252835
v 0.921556 0.113454 0.255662
v 0.916462 0.132612 0.255065
v 0.900220 0.108324 0.273130
v 0.895125 0.127482 0.272533
v 0.919248 0.113454 0.275360
v 0.914153 0.132612 0.274763
v -2.253720 -0.002011 0.334506
v -2.249771 0.017356 0.332875
v -2.271620 0.002261 0.341901
v -2.267671 0.021629 0.340270
v -2.261293 -0.002011 0.316176
v -2.257344 0.017356 0.314544
v -2.279193 0.002261 0.323571
v -2.275244 0.021629 0.321940
v -1.774180 -0.059583 0.245014
v -1.775778 -0.039826 0.245690
v -1.755981 -0.057848 0.237324
v -1.757579 -0.038091 0.237999
v -1.766460 -0.059583 0.263283
v -1.768058 -0.039826 0.263959
v -1.748261 -0.057848 0.255593
v -1.749859 -0.038091 0.256268
v 0.464509 0.124443 0.219639
v 0.462232 0.144069 0.217917
v 0.480165 0.127297 0.231475
v 0.477888 0.146923 0.229753
v 0.452548 0.124443 0.235459
v 0.450271 0.144069 0.233738
v 0.468204 0.127297 0.247295
v 0.465927 0.146923 0.245574
v 2.511687 0.191245 0.311164
v 2.512414 0.211065 0.311317
v 2.492288 0.191988 0.307105
v 2.493016 0.211808 0.307257
v 2.515750 0.191246 0.291752
v 2.516477 0.211065 0.291904
v 2.496351 0.191989 0.287692
v 2.497078 0.211808 0.287844
v -2.711456 0.135818 0.460346
v -2.707067 0.154925 0.457340
v -2.695692 0.130499 0.449550
v -2.691303 0.149606 0.446545
v -2.700250 0.135818 0.476709
v -2.695861 0.154925 0.473704
v -2.684485 0.130499 0.465914
v -2.680097 0.149606 0.462908
v -2.039869 -0.027572 0.299589
v -2.038296 -0.007815 0.298838
v -2.022042 -0.029315 0.291074
v -2.020469 -0.009559 0.290322
v -2.031321 -0.027572 0.317485
v -2.029747 -0.007815 0.316734
v -2.013494 -0.029315 0.308970
v -2.011920 -0.009559 0.308218
v 0.699868 0.139138 0.267302
v 0.697903 0.158869 0.266907
v 0.680522 0.137133 0.263416
v 0.678557 0.156865 0.263022
v 0.703773 0.139138 0.247857
v 0.701808 0.158869 0.247462
v 0.684428 0.137133 0.243971
v 0.682463 0.156865 0.243577
v -2.301783 0.033828 0.346728
v -2.301946 0.053661 0.346765
v -2.321109 0.033661 0.351179
v -2.321272 0.053493 0.351217
v -2.306234 0.033828 0.327401
v -2.306397 0.053661 0.327438
v -2.325561 0.033661 0.331852
v -2.325724 0.053493 0.331890
v -1.964904 -0.032636 0.267624
v -1.961148 -0.013227 0.266032
v -1.982774 -0.028556 0.275197
v -1.979018 -0.009148 0.273605
v -1.972643 -0.032636 0.249363
v -1.968886 -0.013227 0.247771
v -1.990513 -0.028556 0.256936
v -1.986757 -0.009147 0.255345
v -0.619302 0.072372 0.075549
v -0.624008 0.091637 0.075846
v -0.638529 0.067658 0.076763
v -0.643234 0.086922 0.077060
v -0.620552 0.072372 0.055755
v -0.625257 0.091637 0.056053
v -0.639778 0.067658 0.056969
v -0.644483 0.086922 0.057266
v -2.380453 0.036313 0.356818
v -2.377670 0.055914 0.355629
v -2.398476 0.039339 0.364522
v -2.395694 0.058940 0.363333
v -2.388247 0.036313 0.338581
v -2.385465 0.055914 0.337392
v -2.406271 0.039339 0.346285
v -2.403489 0.058940 0.345096
v 2.353826 0.186821 0.304177
v 2.355895 0.206143 0.300212
v 2.344887 0.191293 0.321307
v 2.346956 0.210615 0.317342
v 2.336242 0.186821 0.295002
v 2.338311 0.206143 0.291037
v 2.327304 0.191293 0.312132
v 2.329373 0.210615 0.308167
v 2.398270 0.186489 0.281015
v 2.400261 0.206215 0.281527
v 2.417373 0.184433 0.285932
v 2.419364 0.204159 0.286445
v 2.393325 0.186489 0.300222
v 2.395317 0.206215 0.300734
v 2.412429 0.184433 0.305139
v 2.414420 0.204159 0.305652
v -2.538642 0.092650 0.398180
v -2.533318 0.111570 0.395531
v -2.521704 0.086702 0.389751
v -2.516379 0.105623 0.387101
v -2.529806 0.092650 0.415936
v -2.524482 0.111570 0.413286
v -2.512867 0.086702 0.407507
v -2.507543 0.105623 0.404857
v 0.140345 0.163356 0.136613
v 0.145980 0.181121 0.129831
v 0.151698 0.154539 0.122948
v 0.157332 0.172304 0.116166
v 0.155601 0.163356 0.149287
v 0.161235 0.181121 0.142505
v 0.166953 0.154539 0.135622
v 0.172588 0.172304 0.128840
v -2.781574 0.135634 0.464246
v -2.775745 0.154462 0.462043
v -2.763961 0.129403 0.457589
v -2.758133 0.148232 0.455385
v -2.774561 0.135633 0.482798
v -2.768733 0.154463 0.480595
v -2.756948 0.129403 0.476140
v -2.751120 0.148232 0.473937
v 2.387846 0.213179 0.318397
v 2.387571 0.233011 0.318356
v 2.368234 0.212902 0.315454
v 2.367960 0.232733 0.315413
v 2.390789 0.213179 0.298784
v 2.390515 0.233010 0.298743
v 2.371177 0.212902 0.295841
v 2.370903 0.232733 0.295800
v 1.564732 0.192920 0.306384
v 1.556763 0.211076 0.305926
v 1.546605 0.184939 0.305342
v 1.538637 0.203095 0.304884
v 1.565870 0.192920 0.286584
v 1.557902 0.211076 0.286126
v 1.547744 0.184939 0.285541
v 1.539776 0.203095 0.285083
v -0.426397 0.113134 0.014298
v -0.432612 0.131880 0.016123
v -0.408410 0.119612 0.009018
v -0.414625 0.138357 0.010842
v -0.420810 0.113134 0.033328
v -0.427025 0.131880 0.035153
v -0.402823 0.119612 0.028048
v -0.409038 0.138357 0.029872
v -0.642223 0.045076 0.056676
v -0.649009 0.063567 0.058995
v -0.624725 0.052247 0.050697
v -0.631511 0.070738 0.053016
v -0.635810 0.045076 0.075444
v -0.642596 0.063567 0.077763
v -0.618312 0.052247 0.069464
v -0.625098 0.070738 0.071783
v 1.483371 0.183170 0.318430
v 1.477576 0.202118 0.317555
v 1.464636 0.177309 0.315599
v 1.458841 0.196257 0.314723
v 1.486335 0.183170 0.298820
v 1.480540 0.202118 0.297944
v 1.467601 0.177309 0.295988
v 1.461805 0.196257 0.295112
v 1.215439 0.158383 0.302148
v 1.210021 0.177461 0.301910
v 1.196380 0.152960 0.301310
v 1.190962 0.172037 0.301072
v 1.216311 0.158383 0.282334
v 1.210892 0.177461 0.282096
v 1.197252 0.152960 0.281496
v 1.191833 0.172037 0.281258
v 0.109885 0.178997 0.153209
v 0.108393 0.198745 0.152137
v 0.093850 0.177160 0.141682
v 0.092359 0.196908 0.140610
v 0.121461 0.178997 0.137105
v 0.119970 0.198745 0.136033
v 0.105427 0.177160 0.125578
v 0.103935 0.196908 0.124506
v -0.570106 0.087296 0.063628
v -0.570238 0.107128 0.063633
v -0.589926 0.087163 0.064339
v -0.590058 0.106996 0.064344
v -0.570816 0.087296 0.043808
v -0.570949 0.107128 0.043813
v -0.590636 0.087163 0.044518
v -0.590769 0.106996 0.044523
v -0.549032 0.079976 0.011242
v -0.553201 0.099362 0.011644
v -0.529736 0.084164 0.009380
v -0.533905 0.103550 0.009782
v -0.547127 0.079976 0.030983
v -0.551296 0.099362 0.031386
v -0.527831 0.084164 0.029121
v -0.532000 0.103550 0.029523
v 1.032568 0.134040 0.306883
v 1.031916 0.153862 0.306734
v 1.013243 0.133370 0.302472
v 1.012591 0.153192 0.302323
v 1.036981 0.134040 0.287547
v 1.036329 0.153862 0.287398
v 1.017657 0.133370 0.283136
v 1.017004 0.153192 0.282987
v 0.668446 0.107999 0.241593
v 0.666002 0.127681 0.241468
v 0.688102 0.110446 0.242598
v 0.685658 0.130128 0.242473
v 0.667433 0.107999 0.261401
v 0.664989 0.127681 0.261276
v 0.687089 0.110446 0.262405
v 0.684646 0.130128 0.262280
v -0.293840 0.139842 -0.010092
v -0.293066 0.159657 -0.009735
v -0.275847 0.138989 -0.001793
v -0.275073 0.158804 -0.001436
v -0.302147 0.139842 0.007917
v -0.301373 0.159657 0.008274
v -0.284154 0.138989 0.016216
v -0.283380 0.158804 0.016573
v 1.921980 0.196840 0.278318
v 1.914701 0.213165 0.286913
v 1.932530 0.208102 0.265860
v 1.925251 0.224427 0.274455
v 1.937115 0.196840 0.291135
v 1.929837 0.213165 0.299730
v 1.947665 0.208102 0.278677
v 1.940387 0.224427 0.287272
v -1.384724 -0.065967 0.170681
v -1.390627 -0.047111 0.172407
v -1.366627 -0.059817 0.165388
v -1.372529 -0.040961 0.167114
v -1.379157 -0.065967 0.189716
v -1.385059 -0.047111 0.191443
v -1.361060 -0.059817 0.184423
v -1.366962 -0.040961 0.186150
v 0.887299 0.140740 0.283264
v 0.882672 0.160011 0.282495
v 0.868290 0.136050 0.280105
v 0.863663 0.155320 0.279336
v 0.890551 0.140740 0.263699
v 0.885924 0.160011 0.262930
v 0.871541 0.136050 0.260540
v 0.866914 0.155320 0.259771
v -2.770441 0.134935 0.456382
v -2.768637 0.154448 0.459439
v -2.760525 0.131385 0.473188
v -2.758721 0.150898 0.476245
v -2.787522 0.134935 0.466461
v -2.785719 0.154448 0.469518
v -2.777606 0.131386 0.483266
v -2.775802 0.150898 0.486324
v -0.412782 0.126251 0.001502
v -0.417238 0.145538 0.002721
v -0.431387 0.121631 0.006590
v -0.435843 0.140919 0.007809
v -0.418014 0.126251 -0.017628
v -0.422470 0.145538 -0.016410
v -0.436619 0.121631 -0.012540
v -0.441075 0.140919 -0.011322
v 1.217218 0.151927 0.316703
v 1.214003 0.171483 0.315940
v 1.198190 0.148623 0.312190
v 1.194975 0.168179 0.311427
v 1.221795 0.151927 0.297405
v 1.218580 0.171483 0.296643
v 1.202767 0.148623 0.292892
v 1.199553 0.168179 0.292129
v 2.185381 0.196253 0.291825
v 2.185173 0.216085 0.291833
v 2.205199 0.196461 0.291067
v 2.204991 0.216293 0.291075
v 2.186139 0.196253 0.311644
v 2.185931 0.216085 0.311652
v 2.205957 0.196461 0.310886
v 2.205749 0.216293 0.310894
v -1.376292 -0.055312 0.163915
v -1.374664 -0.035550 0.163482
v -1.395389 -0.053627 0.168996
v -1.393761 -0.033865 0.168563
v -1.381392 -0.055312 0.144749
v -1.379764 -0.035550 0.144315
v -1.400489 -0.053627 0.149830
v -1.398861 -0.033865 0.149397
v -0.696915 0.027251 0.050740
v -0.706933 0.044274 0.052536
v -0.680160 0.037428 0.047737
v -0.690177 0.054451 0.049532
v -0.693416 0.027251 0.070262
v -0.703434 0.044274 0.072058
v -0.676660 0.037428 0.067259
v -0.686678 0.054451 0.069054
v -1.504391 -0.045554 0.184845
v -1.506360 -0.025841 0.185787
v -1.522174 -0.047737 0.193351
v -1.524143 -0.028024 0.194293
v -1.512950 -0.045554 0.166953
v -1.514919 -0.025841 0.167895
v -1.530732 -0.047737 0.175460
v -1.532701 -0.028024 0.176401
v -1.524880 -0.070960 0.190053
v -1.529160 -0.051600 0.190538
v -1.505644 -0.066652 0.187873
v -1.509924 -0.047293 0.188358
v -1.522647 -0.070960 0.209760
v -1.526927 -0.051600 0.210245
v -1.503410 -0.066652 0.207579
v -1.507690 -0.047293 0.208065
v -1.228947 -0.022964 0.153963
v -1.235370 -0.004267 0.155548
v -1.247100 -0.029580 0.158443
v -1.253523 -0.010882 0.160029
v -1.233700 -0.022964 0.134708
v -1.240122 -0.004267 0.136293
v -1.251852 -0.029580 0.139188
v -1.258275 -0.010882 0.140773
v 2.206948 0.217975 0.317429
v 2.206960 0.237808 0.317431
v 2.187231 0.217986 0.315291
v 2.187243 0.237819 0.315292
v 2.209086 0.217975 0.297712
v 2.209098 0.237808 0.297713
v 2.189369 0.217986 0.295573
v 2.189381 0.237819 0.295575
v -0.282868 0.144198 -0.006347
v -0.291326 0.161873 -0.009413
v -0.266250 0.153194 -0.000325
v -0.274708 0.170870 -0.003390
v -0.289626 0.144198 0.012299
v -0.298084 0.161874 0.009233
v -0.273009 0.153194 0.018322
v -0.281466 0.170870 0.015256
v 1.040497 0.112762 0.267641
v 1.035038 0.131822 0.267129
v 1.059474 0.118244 0.269420
v 1.054015 0.137305 0.268908
v 1.038646 0.112762 0.287387
v 1.033187 0.131822 0.286876
v 1.057623 0.118244 0.289166
v 1.052164 0.137305 0.288654
v 1.589020 0.193759 0.319648
v 1.583681 0.212824 0.318479
v 1.570396 0.188293 0.315570
v 1.565057 0.207358 0.314401
v 1.593262 0.193759 0.300273
v 1.587922 0.212824 0.299104
v 1.574638 0.188293 0.296196
v 1.569298 0.207358 0.295027
v -1.939968 -0.039966 0.279048
v -1.940898 -0.020158 0.279433
v -1.921671 -0.038959 0.271459
v -1.922601 -0.019151 0.271845
v -1.932370 -0.039966 0.297368
v -1.933300 -0.020158 0.297753
v -1.914073 -0.038959 0.289779
v -1.915003 -0.019152 0.290165
v -0.467613 0.127873 0.029924
v -0.475648 0.145974 0.030994
v -0.485555 0.119767 0.032314
v -0.493590 0.137868 0.033384
v -0.470231 0.127873 0.010265
v -0.478266 0.145974 0.011335
v -0.488173 0.119767 0.012654
v -0.496209 0.137868 0.013724
v 2.020379 0.192832 0.293155
v 2.011074 0.209618 0.288154
v 2.035165 0.203396 0.301101
v 2.025860 0.220182 0.296100
v 2.010991 0.192832 0.310625
v 2.001685 0.209618 0.305624
v 2.025776 0.203396 0.318571
v 2.016471 0.220182 0.313570
v 2.248728 0.191745 0.288134
v 2.247227 0.211520 0.288229
v 2.268465 0.193248 0.286892
v 2.266963 0.213024 0.286987
v 2.249974 0.191744 0.307928
v 2.248473 0.211520 0.308023
v 2.269710 0.193248 0.306686
v 2.268209 0.213024 0.306781
v -2.199053 -0.014066 0.323930
v -2.196472 0.005549 0.322535
v -2.181796 -0.016999 0.314604
v -2.179215 0.002616 0.313210
v -2.189624 -0.014065 0.341378
v -2.187043 0.005549 0.339983
v -2.172367 -0.016999 0.332053
v -2.169786 0.002616 0.330658
v -1.797864 -0.049038 0.235807
v -1.790376 -0.031140 0.231693
v -1.813550 -0.040493 0.244427
v -1.806062 -0.022595 0.240312
v -1.807415 -0.049038 0.218426
v -1.799927 -0.031140 0.214311
v -1.823101 -0.040493 0.227045
v -1.815613 -0.022595 0.222930
v -1.440814 -0.069320 0.167268
v -1.445056 -0.049946 0.167323
v -1.421442 -0.065078 0.167016
v -1.425683 -0.045704 0.167071
v -1.440556 -0.069320 0.187099
v -1.444797 -0.049946 0.187155
v -1.421183 -0.065078 0.186847
v -1.425425 -0.045704 0.186902
v 2.299285 0.206455 0.298673
v 2.310501 0.211499 0.283113
v 2.302235 0.187274 0.294581
v 2.313451 0.192318 0.279021
v 2.315374 0.206455 0.310270
v 2.326591 0.211499 0.294711
v 2.318324 0.187274 0.306178
v 2.329540 0.192318 0.290618
v -0.291326 0.147682 0.044151
v -0.294031 0.167301 0.043076
v -0.309558 0.144772 0.036906
v -0.312263 0.164390 0.035832
v -0.284003 0.147682 0.025719
v -0.286708 0.167301 0.024645
v -0.302234 0.144772 0.018475
v -0.304939 0.164390 0.017400
v -0.925280 0.011979 0.115003
v -0.931510 0.030800 0.115549
v -0.944030 0.005725 0.116646
v -0.950259 0.024547 0.117192
v -0.927011 0.011979 0.095246
v -0.933241 0.030800 0.095792
v -0.945761 0.005725 0.096889
v -0.951991 0.024547 0.097435
v -0.706747 0.046085 0.059514
v -0.711666 0.065180 0.061644
v -0.724269 0.040725 0.067104
v -0.729187 0.059820 0.069234
v -0.714631 0.046085 0.041315
v -0.719549 0.065180 0.043445
v -0.732153 0.040725 0.048905
v -0.737071 0.059820 0.051035
v -2.146639 0.007067 0.324117
v -2.144693 0.026804 0.324017
v -2.166350 0.009015 0.325125
v -2.164405 0.028752 0.325026
v -2.147652 0.007067 0.304310
v -2.145707 0.026804 0.304210
v -2.167364 0.009015 0.305318
v -2.165418 0.028752 0.305219
v 2.542834 0.181605 0.313818
v 2.543902 0.201407 0.314054
v 2.523497 0.182699 0.309548
v 2.524566 0.202502 0.309784
v 2.547111 0.181605 0.294452
v 2.548180 0.201407 0.294688
v 2.527774 0.182699 0.290181
v 2.528843 0.202502 0.290417
v 2.131241 0.194091 0.279430
v 2.128074 0.213670 0.279393
v 2.150818 0.197258 0.279662
v 2.147652 0.216837 0.279625
v 2.131006 0.194091 0.299262
v 2.127840 0.213670 0.299225
v 2.150583 0.197258 0.299494
v 2.147417 0.216836 0.299456
v -2.407209 0.040844 0.362235
v -2.405448 0.060574 0.361258
v -2.424464 0.042858 0.371804
v -2.422703 0.062589 0.370827
v -2.416828 0.040844 0.344890
v -2.415066 0.060574 0.343913
v -2.434083 0.042858 0.354459
v -2.432321 0.062589 0.353483
v 1.565138 0.190632 0.301920
v 1.557682 0.209009 0.302142
v 1.546769 0.183173 0.302467
v 1.539313 0.201550 0.302689
v 1.564548 0.190632 0.282096
v 1.557092 0.209009 0.282318
v 1.546179 0.183173 0.282643
v 1.538723 0.201550 0.282865
v 2.060203 0.224498 0.297666
v 2.057364 0.241329 0.307766
v 2.055649 0.214006 0.313868
v 2.052809 0.230837 0.323969
v 2.041110 0.224498 0.292299
v 2.038270 0.241329 0.302399
v 2.036556 0.214006 0.308502
v 2.033716 0.230837 0.318602
v 0.531160 0.118292 0.217420
v 0.527126 0.137711 0.217416
v 0.550578 0.122325 0.217439
v 0.546545 0.141744 0.217435
v 0.531140 0.118292 0.237253
v 0.527107 0.137711 0.237249
v 0.550559 0.122325 0.237272
v 0.546526 0.141744 0.237268
v -1.596845 -0.059429 0.201263
v -1.593578 -0.039891 0.200280
v -1.615554 -0.056017 0.206889
v -1.612287 -0.036480 0.205907
v -1.602557 -0.059429 0.182270
v -1.599290 -0.039891 0.181287
v -1.621267 -0.056017 0.187897
v -1.617999 -0.036480 0.186914
v -1.481828 -0.039356 0.203904
v -1.487176 -0.020484 0.206837
v -1.498374 -0.045455 0.212980
v -1.503721 -0.026583 0.215914
v -1.491367 -0.039356 0.186515
v -1.496715 -0.020484 0.189449
v -1.507913 -0.045455 0.195592
v -1.513260 -0.026583 0.198525
v -1.047168 -0.022276 0.128261
v -1.048730 -0.002511 0.128784
v -1.028423 -0.020628 0.121997
v -1.029985 -0.000864 0.122519
v -1.040882 -0.022276 0.147072
v -1.042444 -0.002511 0.147594
v -1.022137 -0.020628 0.140807
v -1.023699 -0.000864 0.141329
v -1.702025 -0.067342 0.211393
v -1.703689 -0.047586 0.211903
v -1.683136 -0.065602 0.205603
v -1.684800 -0.045846 0.206113
v -1.696213 -0.067342 0.230355
v -1.697877 -0.047586 0.230865
v -1.677324 -0.065602 0.224566
v -1.678988 -0.045846 0.225075
v -1.176003 -0.021767 0.135244
v -1.180892 -0.002679 0.137501
v -1.193334 -0.027152 0.143244
v -1.198223 -0.008064 0.145501
v -1.184315 -0.021767 0.117237
v -1.189204 -0.002679 0.119494
v -1.201646 -0.027152 0.125237
v -1.206535 -0.008064 0.127494
v -0.607769 0.053247 0.046411
v -0.615466 0.071220 0.049741
v -0.591273 0.061632 0.039276
v -0.598970 0.079606 0.042605
v -0.599896 0.053247 0.064615
v -0.607592 0.071220 0.067944
v -0.583399 0.061632 0.057479
v -0.591096 0.079606 0.060808
v 1.896894 0.187218 0.292246
v 1.890484 0.205986 0.292356
v 1.915659 0.193628 0.291923
v 1.909250 0.212397 0.292033
v 1.897235 0.187218 0.312076
v 1.890825 0.205986 0.312186
v 1.916000 0.193628 0.311753
v 1.909591 0.212397 0.311863
v -1.756671 -0.055343 0.229535
v -1.751598 -0.036239 0.227898
v -1.774852 -0.050012 0.235400
v -1.769778 -0.030908 0.233763
v -1.762760 -0.055343 0.210659
v -1.757687 -0.036239 0.209023
v -1.780941 -0.050012 0.216524
v -1.775867 -0.030908 0.214888
v 0.634449 0.134505 0.270491
v 0.634663 0.154337 0.270539
v 0.615102 0.134725 0.266132
v 0.615317 0.154557 0.266180
v 0.638808 0.134505 0.251143
v 0.639023 0.154337 0.251191
v 0.619461 0.134725 0.246784
v 0.619676 0.154557 0.246832
v 0.254248 0.175443 0.181218
v 0.252657 0.195186 0.180213
v 0.237554 0.173561 0.170676
v 0.235963 0.193304 0.169672
v 0.264837 0.175443 0.164448
v 0.263246 0.195186 0.163443
v 0.248143 0.173561 0.153907
v 0.246552 0.193304 0.152902
v -2.081356 -0.023825 0.306277
v -2.088491 -0.005504 0.308883
v -2.064147 -0.016228 0.299991
v -2.071282 0.002092 0.302597
v -2.074551 -0.023825 0.324906
v -2.081686 -0.005504 0.327512
v -2.057343 -0.016228 0.318620
v -2.064478 0.002092 0.321226
v -0.874020 -0.003635 0.070922
v -0.877016 0.015971 0.070876
v -0.854417 -0.000639 0.071223
v -0.857413 0.018967 0.071177
v -0.874325 -0.003635 0.090753
v -0.877321 0.015971 0.090707
v -0.854722 -0.000639 0.091054
v -0.857718 0.018967 0.091008
v 0.392879 0.132497 0.202090
v 0.393538 0.152319 0.202202
v 0.412421 0.131829 0.205412
v 0.413080 0.151651 0.205524
v 0.389556 0.132497 0.221642
v 0.390215 0.152319 0.221754
v 0.409097 0.131829 0.224964
v 0.409756 0.151651 0.225076
v 0.383613 0.158592 0.199906
v 0.376701 0.167337 0.216310
v 0.387008 0.176393 0.191847
v 0.380097 0.185138 0.208251
v 0.401890 0.158592 0.207606
v 0.394979 0.167337 0.224010
v 0.405285 0.176393 0.199547
v 0.398374 0.185138 0.215951
v 1.747498 0.176935 0.294138
v 1.741565 0.195859 0.293938
v 1.766411 0.182871 0.294778
v 1.760478 0.201795 0.294577
v 1.746827 0.176935 0.313960
v 1.740895 0.195859 0.313759
v 1.765740 0.182871 0.314599
v 1.759808 0.201795 0.314399
v -0.060388 0.149642 0.054791
v -0.064759 0.168879 0.052740
v -0.042974 0.154472 0.062964
v -0.047346 0.173708 0.060913
v -0.068814 0.149642 0.072745
v -0.073186 0.168878 0.070693
v -0.051401 0.154472 0.080918
v -0.055772 0.173708 0.078867
v -0.828624 0.003711 0.065350
v -0.833506 0.022932 0.065638
v -0.809437 0.008602 0.064217
v -0.814319 0.027823 0.064506
v -0.827455 0.003711 0.085148
v -0.832338 0.022932 0.085436
v -0.808268 0.008602 0.084016
v -0.813151 0.027823 0.084304
v 0.632398 0.141211 0.256964
v 0.631118 0.161003 0.256876
v 0.612654 0.139928 0.255598
v 0.611374 0.159720 0.255510
v 0.633767 0.141211 0.237179
v 0.632487 0.161003 0.237090
v 0.614022 0.139928 0.235813
v 0.612743 0.159720 0.235724
v -0.349352 0.137768 0.035629
v -0.349791 0.157596 0.035529
v -0.368679 0.137318 0.031199
v -0.369117 0.157146 0.031099
v -0.344921 0.137768 0.016297
v -0.345359 0.157596 0.016197
v -0.364248 0.137318 0.011867
v -0.364686 0.157146 0.011767
v -1.843194 -0.033487 0.247812
v -1.842587 -0.013665 0.247512
v -1.860966 -0.032810 0.256589
v -1.860359 -0.012988 0.256289
v -1.851976 -0.033487 0.230029
v -1.851370 -0.013665 0.229729
v -1.869749 -0.032810 0.238806
v -1.869142 -0.012988 0.238507
v 2.011390 0.191582 0.283221
v 2.004864 0.209933 0.286959
v 2.027315 0.199103 0.274099
v 2.020788 0.217454 0.277838
v 2.021248 0.191582 0.300431
v 2.014721 0.209933 0.304169
v 2.037173 0.199103 0.291309
v 2.030646 0.217455 0.295047
v -0.889016 0.003007 0.108760
v -0.890131 0.019730 0.098155
v -0.887267 0.013670 0.125391
v -0.888382 0.030393 0.114786
v -0.908740 0.003007 0.110834
v -0.909856 0.019730 0.100230
v -0.906991 0.013670 0.127465
v -0.908106 0.030393 0.116861
v 0.548170 0.124205 0.241967
v 0.551864 0.143691 0.242091
v 0.567645 0.120509 0.242624
v 0.571339 0.139995 0.242748
v 0.547502 0.124205 0.261788
v 0.551196 0.143691 0.261913
v 0.566976 0.120509 0.262445
v 0.570670 0.139995 0.262570
v -1.403590 -0.066189 0.175271
v -1.408748 -0.047132 0.177172
v -1.385709 -0.060692 0.168682
v -1.390867 -0.041636 0.170583
v -1.396733 -0.066189 0.193881
v -1.401890 -0.047132 0.195782
v -1.378852 -0.060692 0.187292
v -1.384009 -0.041636 0.189193
v -1.946144 -0.050863 0.267001
v -1.947076 -0.031053 0.267201
v -1.926772 -0.049910 0.262857
v -1.927704 -0.030100 0.263056
v -1.941995 -0.050863 0.286395
v -1.942927 -0.031053 0.286595
v -1.922623 -0.049910 0.282251
v -1.923555 -0.030100 0.282450
v -1.205950 -0.034067 0.149670
v -1.206509 -0.014242 0.149799
v -1.186635 -0.033494 0.145204
v -1.187194 -0.013669 0.145333
v -1.201482 -0.034067 0.168993
v -1.202041 -0.014242 0.169123
v -1.182167 -0.033494 0.164527
v -1.182725 -0.013669 0.164656
v -1.586150 -0.057786 0.198634
v -1.586342 -0.037954 0.198701
v -1.604869 -0.057989 0.205184
v -1.605061 -0.038157 0.205251
v -1.592700 -0.057786 0.179914
v -1.592892 -0.037954 0.179981
v -1.611420 -0.057989 0.186464
v -1.611611 -0.038157 0.186531
v 0.918949 0.140677 0.279601
v 0.915933 0.160278 0.279418
v 0.899384 0.137655 0.278415
v 0.896367 0.157256 0.278233
v 0.920149 0.140677 0.259804
v 0.917132 0.160278 0.259622
v 0.900583 0.137655 0.258619
v 0.897567 0.157256 0.258436
v 2.124067 0.206892 0.299316
v 2.123927 0.226725 0.299328
v 2.143828 0.207033 0.297632
v 2.143688 0.226865 0.297644
v 2.125751 0.206892 0.319078
v 2.125612 0.226724 0.319090
v 2.145513 0.207032 0.317393
v 2.145372 0.226865 0.317405
v -0.490993 0.093960 0.023349
v -0.495131 0.113234 0.025525
v -0.473933 0.098635 0.014381
v -0.478071 0.117909 0.016557
v -0.481765 0.093960 0.040905
v -0.485903 0.113234 0.043080
v -0.464705 0.098635 0.031937
v -0.468843 0.117909 0.034112
v -2.405218 0.027298 0.364991
v -2.401854 0.046817 0.363968
v -2.386542 0.023781 0.359315
v -2.383178 0.043300 0.358293
v -2.399452 0.027298 0.383967
v -2.396087 0.046817 0.382945
v -2.380776 0.023782 0.378292
v -2.377411 0.043300 0.377269
v 0.186033 0.176345 0.176432
v 0.185549 0.196171 0.176183
v 0.168404 0.175801 0.167362
v 0.167920 0.195626 0.167113
v 0.195106 0.176345 0.158795
v 0.194622 0.196171 0.158546
v 0.177477 0.175801 0.149726
v 0.176993 0.195626 0.149477
v 1.173564 0.126003 0.268236
v 1.168599 0.145186 0.267386
v 1.192472 0.131040 0.271472
v 1.187507 0.150223 0.270622
v 1.170218 0.126003 0.287784
v 1.165253 0.145186 0.286935
v 1.189126 0.131040 0.291021
v 1.184161 0.150223 0.290171
v -1.920572 -0.052432 0.250470
v -1.919747 -0.032617 0.250233
v -1.901525 -0.053290 0.245009
v -1.900700 -0.033476 0.244773
v -1.915106 -0.052432 0.269535
v -1.914281 -0.032617 0.269299
v -1.896059 -0.053290 0.264074
v -1.895234 -0.033476 0.263838
v -0.273700 0.144512 -0.002073
v -0.286364 0.157739 0.005545
v -0.262367 0.159290 -0.008891
v -0.275030 0.172517 -0.001273
v -0.263476 0.144512 0.014922
v -0.276140 0.157739 0.022540
v -0.252143 0.159290 0.008104
v -0.264806 0.172517 0.015722
v 0.237431 0.156894 0.195631
v 0.238423 0.176696 0.196146
v 0.219862 0.158012 0.186497
v 0.220853 0.177813 0.187013
v 0.246579 0.156894 0.178034
v 0.247571 0.176696 0.178549
v 0.229010 0.158012 0.168900
v 0.230001 0.177813 0.169416
v -1.337647 -0.035825 0.172735
v -1.330945 -0.020535 0.183442
v -1.345761 -0.023194 0.159775
v -1.339059 -0.007904 0.170481
v -1.320836 -0.035825 0.162212
v -1.314134 -0.020535 0.172918
v -1.328950 -0.023194 0.149251
v -1.322248 -0.007904 0.159957
v -2.530326 0.090994 0.397625
v -2.523600 0.109533 0.395517
v -2.512635 0.083946 0.392081
v -2.505910 0.102484 0.389973
v -2.524395 0.090994 0.416550
v -2.517669 0.109533 0.414443
v -2.506705 0.083946 0.411007
v -2.499979 0.102484 0.408899
v 0.501874 0.148881 0.224089
v 0.501874 0.168714 0.224089
v 0.521703 0.148881 0.223679
v 0.521703 0.168714 0.223679
v 0.502284 0.148881 0.243918
v 0.502284 0.168714 0.243918
v 0.522113 0.148881 0.243508
v 0.522113 0.168714 0.243508
v 2.434717 0.207848 0.288402
v 2.446470 0.223427 0.284866
v 2.449636 0.195574 0.283913
v 2.461389 0.211154 0.280378
v 2.440431 0.207848 0.307394
v 2.452183 0.223427 0.303858
v 2.455350 0.195574 0.302906
v 2.467103 0.211154 0.299370
v -1.674996 -0.064039 0.227045
v -1.676621 -0.044286 0.227776
v -1.656981 -0.062257 0.218943
v -1.658606 -0.042504 0.219674
v -1.666861 -0.064039 0.245133
v -1.668486 -0.044286 0.245864
v -1.648846 -0.062257 0.237031
v -1.650471 -0.042504 0.237762
v 1.247778 0.143211 0.269004
v 1.243270 0.162524 0.268802
v 1.267072 0.147725 0.269873
v 1.262563 0.167037 0.269670
v 1.246887 0.143211 0.288818
v 1.242378 0.162524 0.288615
v 1.266180 0.147725 0.289686
v 1.261672 0.167037 0.289483
v 2.074870 0.192863 0.286289
v 2.070206 0.212139 0.286330
v 2.094146 0.197527 0.286120
v 2.089482 0.216804 0.286161
v 2.075044 0.192863 0.306121
v 2.070379 0.212139 0.306162
v 2.094320 0.197527 0.305952
v 2.089656 0.216804 0.305993
v -1.880473 -0.049175 0.253568
v -1.877004 -0.029679 0.252458
v -1.899042 -0.045533 0.259509
v -1.895573 -0.026037 0.258399
v -1.886517 -0.049175 0.234678
v -1.883048 -0.029679 0.233568
v -1.905085 -0.045533 0.240619
v -1.901616 -0.026037 0.239509
v -0.243829 0.151085 0.017630
v -0.246075 0.169752 0.023943
v -0.237571 0.157786 0.000044
v -0.239817 0.176453 0.006357
v -0.225143 0.151085 0.024279
v -0.227390 0.169752 0.030592
v -0.218885 0.157786 0.006693
v -0.221132 0.176453 0.013006
v -0.514974 0.108841 0.026480
v -0.513942 0.128613 0.025321
v -0.528119 0.110393 0.041250
v -0.527087 0.130165 0.040090
v -0.529789 0.108841 0.013295
v -0.528757 0.128613 0.012135
v -0.542934 0.110393 0.028064
v -0.541902 0.130165 0.026905
v 1.510969 0.182852 0.302582
v 1.506472 0.201284 0.308362
v 1.522287 0.190176 0.288034
v 1.517790 0.208607 0.293815
v 1.526623 0.182852 0.314760
v 1.522126 0.201284 0.320541
v 1.537941 0.190176 0.300213
v 1.533443 0.208607 0.305993
v 0.005096 0.171126 0.072697
v 0.006456 0.190903 0.073324
v 0.023050 0.169629 0.080989
v 0.024410 0.189406 0.081617
v -0.003220 0.171126 0.090702
v -0.001861 0.190903 0.091330
v 0.014734 0.169629 0.098995
v 0.016093 0.189406 0.099622
v -0.402157 0.140205 0.007521
v -0.409105 0.158760 0.008417
v -0.420560 0.133200 0.009895
v -0.427507 0.151755 0.010791
v -0.404695 0.140205 -0.012150
v -0.411643 0.158760 -0.011253
v -0.423098 0.133200 -0.009775
v -0.430045 0.151755 -0.008879
v 1.291889 0.160456 0.295981
v 1.298631 0.172808 0.309956
v 1.297256 0.144939 0.307106
v 1.303999 0.157292 0.321081
v 1.274026 0.160456 0.304599
v 1.280769 0.172808 0.318574
v 1.279393 0.144939 0.315724
v 1.286136 0.157292 0.329699
v 2.194200 0.198521 0.273485
v 2.194504 0.218352 0.273513
v 2.213947 0.198216 0.275306
v 2.214251 0.218047 0.275334
v 2.192379 0.198521 0.293235
v 2.192683 0.218352 0.293263
v 2.212126 0.198216 0.295055
v 2.212430 0.218047 0.295083
v -0.815056 0.003803 0.085881
v -0.814409 0.023549 0.087630
v -0.821903 0.005668 0.067361
v -0.821256 0.025414 0.069110
v -0.796453 0.003803 0.079004
v -0.795807 0.023549 0.080753
v -0.803300 0.005668 0.060484
v -0.802654 0.025414 0.062233
v -1.160460 -0.018060 0.136596
v -1.167428 0.000391 0.138679
v -1.178138 -0.025333 0.141881
v -1.185106 -0.006882 0.143964
v -1.166140 -0.018060 0.117594
v -1.173109 0.000391 0.119677
v -1.183819 -0.025333 0.122879
v -1.190787 -0.006882 0.124962
v -0.592484 0.062339 0.048810
v -0.598873 0.080906 0.051603
v -0.575472 0.069312 0.041373
v -0.581861 0.087879 0.044166
v -0.584539 0.062339 0.066982
v -0.590928 0.080906 0.069776
v -0.567527 0.069312 0.059545
v -0.573916 0.087879 0.062338
v 0.920578 0.130987 0.297228
v 0.921756 0.150781 0.297621
v 0.901803 0.132230 0.290957
v 0.902981 0.152024 0.291351
v 0.926860 0.130987 0.278416
v 0.928038 0.150781 0.278810
v 0.908085 0.132230 0.272146
v 0.909263 0.152024 0.272539
v -0.982354 -0.014944 0.103887
v -0.983205 0.004869 0.104122
v -1.001452 -0.015827 0.109165
v -1.002303 0.003987 0.109401
v -0.987638 -0.014944 0.084771
v -0.988489 0.004869 0.085006
v -1.006736 -0.015827 0.090049
v -1.007586 0.003987 0.090284
v 1.178612 0.120805 0.279555
v 1.172013 0.139483 0.278584
v 1.197091 0.127476 0.282271
v 1.190491 0.146154 0.281301
v 1.175728 0.120806 0.299177
v 1.169128 0.139483 0.298207
v 1.194206 0.127476 0.301893
v 1.187607 0.146154 0.300923
v -2.641003 0.122391 0.436283
v -2.637156 0.141838 0.435691
v -2.660224 0.126282 0.439238
v -2.656378 0.145730 0.438647
v -2.644017 0.122390 0.416680
v -2.640170 0.141838 0.416089
v -2.663239 0.126282 0.419636
v -2.659392 0.145730 0.419044
v 2.063038 0.224629 0.300828
v 2.059058 0.244059 0.300857
v 2.043609 0.220650 0.300966
v 2.039629 0.240080 0.300995
v 2.062897 0.224629 0.280996
v 2.058918 0.244059 0.281024
v 2.043468 0.220650 0.281134
v 2.039488 0.240080 0.281162
v -2.307589 0.008379 0.363763
v -2.311831 0.027028 0.358513
v -2.319310 0.001630 0.349257
v -2.323552 0.020279 0.344007
v -2.292162 0.008379 0.351298
v -2.296405 0.027028 0.346048
v -2.303883 0.001629 0.336792
v -2.308126 0.020279 0.331542
v 0.640964 0.113323 0.225772
v 0.640522 0.133151 0.225646
v 0.660037 0.113783 0.231191
v 0.659595 0.133611 0.231065
v 0.635544 0.113323 0.244850
v 0.635102 0.133151 0.244724
v 0.654617 0.113783 0.250269
v 0.654175 0.133611 0.250143
v 0.971017 0.141588 0.277696
v 0.967079 0.161025 0.277933
v 0.951615 0.137643 0.278864
v 0.947677 0.157080 0.279101
v 0.969825 0.141588 0.257899
v 0.965887 0.161025 0.258136
v 0.950423 0.137643 0.259067
v 0.946485 0.157080 0.259304
v -1.167419 -0.016988 0.147154
v -1.174523 0.001505 0.148087
v -1.185755 -0.024153 0.149563
v -1.192859 -0.005660 0.150496
v -1.170002 -0.016988 0.127490
v -1.177106 0.001505 0.128423
v -1.188338 -0.024153 0.129899
v -1.195442 -0.005660 0.130832
v 0.596723 0.118844 0.219445
v 0.596194 0.138670 0.219339
v 0.616162 0.119384 0.223339
v 0.615634 0.139210 0.223233
v 0.592827 0.118844 0.238892
v 0.592299 0.138670 0.238786
v 0.612267 0.119384 0.242786
v 0.611738 0.139210 0.242680
v 0.799359 0.138044 0.277317
v 0.796694 0.157693 0.276927
v 0.779917 0.135350 0.274473
v 0.777251 0.155000 0.274084
v 0.802229 0.138044 0.257693
v 0.799564 0.157693 0.257303
v 0.782787 0.135350 0.254849
v 0.780122 0.155000 0.254459
v 1.424952 0.165645 0.294044
v 1.422589 0.185335 0.294279
v 1.405359 0.163269 0.295993
v 1.402995 0.182960 0.296229
v 1.422989 0.165645 0.274308
v 1.420625 0.185335 0.274543
v 1.403395 0.163269 0.276258
v 1.401032 0.182960 0.276493
v -0.541464 0.077638 0.034860
v -0.546485 0.096701 0.037039
v -0.523977 0.083111 0.027271
v -0.528998 0.102174 0.029450
v -0.533569 0.077638 0.053054
v -0.538589 0.096701 0.055233
v -0.516081 0.083111 0.045465
v -0.521102 0.102174 0.047644
v 0.293493 0.146230 0.165880
v 0.292730 0.166047 0.165602
v 0.312109 0.147042 0.172674
v 0.311346 0.166859 0.172396
v 0.286694 0.146230 0.184511
v 0.285931 0.166047 0.184233
v 0.305310 0.147042 0.191305
v 0.304547 0.166859 0.191027
v 0.948092 0.138508 0.295479
v 0.944510 0.158000 0.294717
v 0.929027 0.134846 0.291423
v 0.925445 0.154338 0.290660
v 0.952220 0.138508 0.276080
v 0.948637 0.158000 0.275318
v 0.933155 0.134846 0.272024
v 0.929572 0.154338 0.271261
v 0.322112 0.171544 0.206267
v 0.321752 0.191374 0.206140
v 0.303410 0.171163 0.199676
v 0.303050 0.190993 0.199550
v 0.328704 0.171544 0.187562
v 0.328344 0.191374 0.187435
v 0.310002 0.171163 0.180971
v 0.309642 0.190993 0.180844
v -0.602520 0.056373 0.048677
v -0.610332 0.074181 0.052574
v -0.586585 0.065103 0.040726
v -0.594396 0.082911 0.044624
v -0.593666 0.056373 0.066424
v -0.601477 0.074181 0.070321
v -0.577730 0.065103 0.058473
v -0.585542 0.082911 0.062371
v -0.752529 0.016694 0.055110
v -0.757804 0.035787 0.054118
v -0.733765 0.022062 0.058637
v -0.739040 0.041155 0.057646
v -0.756193 0.016694 0.074601
v -0.761468 0.035787 0.073610
v -0.737429 0.022062 0.078129
v -0.742704 0.041155 0.077137
v -2.767153 0.138772 0.473408
v -2.760625 0.156914 0.468760
v -2.752374 0.130758 0.462886
v -2.745846 0.148900 0.458238
v -2.755651 0.138772 0.489565
v -2.749122 0.156914 0.484917
v -2.740872 0.130758 0.479043
v -2.734343 0.148900 0.474395
v -0.059524 0.178957 0.089208
v -0.064755 0.198050 0.088006
v -0.078132 0.173590 0.084930
v -0.083363 0.192683 0.083727
v -0.055080 0.178957 0.069880
v -0.060311 0.198050 0.068677
v -0.073687 0.173590 0.065601
v -0.078918 0.192683 0.064398
v -0.435731 0.134340 0.012122
v -0.443287 0.152620 0.013576
v -0.453681 0.126646 0.015577
v -0.461237 0.144926 0.017032
v -0.439480 0.134340 -0.007354
v -0.447036 0.152620 -0.005899
v -0.457430 0.126646 -0.003898
v -0.464986 0.144926 -0.002444
v 0.424066 0.129014 0.204304
v 0.424513 0.148842 0.204449
v 0.442924 0.128544 0.210427
v 0.443372 0.148371 0.210572
v 0.417941 0.129014 0.223167
v 0.418389 0.148842 0.223313
v 0.436799 0.128544 0.229290
v 0.437247 0.148371 0.229436
v 0.293643 0.144889 0.167571
v 0.292498 0.164685 0.167182
v 0.312387 0.146098 0.173938
v 0.311243 0.165894 0.173549
v 0.287264 0.144889 0.186350
v 0.286120 0.164685 0.185962
v 0.306009 0.146098 0.192717
v 0.304864 0.165894 0.192328
v 0.388631 0.136543 0.231574
v 0.394581 0.155429 0.232710
v 0.370081 0.142602 0.228031
v 0.376032 0.161487 0.229168
v 0.392351 0.136543 0.212093
v 0.398302 0.155429 0.213229
v 0.373801 0.142602 0.208550
v 0.379752 0.161487 0.209687
v -0.169971 0.153145 0.018077
v -0.170706 0.172961 0.017669
v -0.152651 0.153986 0.027703
v -0.153386 0.173801 0.027295
v -0.179606 0.153145 0.035412
v -0.180341 0.172961 0.035004
v -0.162286 0.153986 0.045039
v -0.163021 0.173801 0.044630
v -0.806386 0.032606 0.103408
v -0.814281 0.050792 0.103956
v -0.824528 0.024692 0.104667
v -0.832423 0.042878 0.105214
v -0.807758 0.032606 0.083623
v -0.815653 0.050792 0.084170
v -0.825900 0.024692 0.084881
v -0.833795 0.042877 0.085429
v -0.612227 0.057636 0.027410
v -0.618185 0.076535 0.028238
v -0.593508 0.063651 0.024809
v -0.599465 0.082550 0.025637
v -0.609498 0.057636 0.047055
v -0.615455 0.076535 0.047882
v -0.590778 0.063651 0.044454
v -0.596736 0.082550 0.045281
v 0.831591 0.138217 0.261348
v 0.835937 0.154553 0.271722
v 0.837903 0.126970 0.276415
v 0.842248 0.143306 0.286789
v 0.813298 0.138217 0.269011
v 0.817644 0.154553 0.279385
v 0.819610 0.126970 0.284078
v 0.823956 0.143306 0.294452
v 2.414627 0.209600 0.322454
v 2.411756 0.229224 0.322544
v 2.395012 0.206728 0.323066
v 2.392142 0.226352 0.323156
v 2.414008 0.209600 0.302630
v 2.411137 0.229224 0.302720
v 2.394394 0.206728 0.303243
v 2.391522 0.226352 0.303333
v 1.571593 0.169368 0.276544
v 1.570618 0.189177 0.276394
v 1.591173 0.170355 0.279542
v 1.590198 0.190163 0.279393
v 1.568591 0.169368 0.296148
v 1.567616 0.189177 0.295999
v 1.588171 0.170355 0.299147
v 1.587196 0.190163 0.298997
v -0.614458 0.082629 0.062153
v -0.622677 0.100621 0.063607
v -0.632174 0.074283 0.065287
v -0.640393 0.092274 0.066741
v -0.617913 0.082629 0.042623
v -0.626132 0.100621 0.044077
v -0.635629 0.074283 0.045757
v -0.643848 0.092274 0.047211
v -0.143436 0.173316 0.063777
v -0.147918 0.192600 0.062600
v -0.162087 0.168681 0.058879
v -0.166570 0.187965 0.057701
v -0.138398 0.173316 0.044595
v -0.142880 0.192600 0.043417
v -0.157050 0.168681 0.039696
v -0.161532 0.187965 0.038519
v 2.473671 0.203379 0.326547
v 2.473068 0.223202 0.326511
v 2.453884 0.202774 0.325345
v 2.453281 0.222598 0.325309
v 2.474874 0.203378 0.306751
v 2.474271 0.223202 0.306714
v 2.455086 0.202774 0.305549
v 2.454483 0.222598 0.305512
v -0.542763 0.087151 0.041213
v -0.548187 0.106004 0.044132
v -0.526163 0.093311 0.032278
v -0.531586 0.112163 0.035197
v -0.533363 0.087151 0.058677
v -0.538787 0.106004 0.061596
v -0.516763 0.093311 0.049742
v -0.522186 0.112163 0.052661
v 0.884001 0.137524 0.268713
v 0.881205 0.157158 0.268851
v 0.864390 0.134725 0.269681
v 0.861594 0.154359 0.269819
v 0.883022 0.137524 0.248904
v 0.880226 0.157158 0.249042
v 0.863412 0.134725 0.249872
v 0.860615 0.154359 0.250010
v -1.184051 -0.047292 0.145330
v -1.189517 -0.028344 0.147442
v -1.166376 -0.041432 0.138502
v -1.171842 -0.022485 0.140614
v -1.176903 -0.047292 0.163831
v -1.182369 -0.028344 0.165942
v -1.159229 -0.041432 0.157002
v -1.164695 -0.022485 0.159114
v -1.595912 -0.055563 0.199559
v -1.593659 -0.035881 0.198625
v -1.614094 -0.053125 0.207097
v -1.611841 -0.033442 0.206163
v -1.603507 -0.055563 0.181238
v -1.601255 -0.035881 0.180304
v -1.621689 -0.053125 0.188776
v -1.619437 -0.033442 0.187842
v 2.145968 0.219363 0.316802
v 2.146008 0.239196 0.316807
v 2.126328 0.219403 0.314044
v 2.126368 0.239237 0.314050
v 2.148726 0.219363 0.297161
v 2.148766 0.239196 0.297167
v 2.129086 0.219404 0.294404
v 2.129126 0.239237 0.294409
v -2.165329 0.005285 0.320135
v -2.163248 0.024987 0.319199
v -2.147361 0.003003 0.312053
v -2.145280 0.022705 0.311117
v -2.157192 0.005285 0.338223
v -2.155111 0.024987 0.337287
v -2.139225 0.003003 0.330140
v -2.137144 0.022705 0.329204
v 2.165736 0.194439 0.278525
v 2.163116 0.214098 0.278460
v 2.185390 0.197061 0.279010
v 2.182769 0.216720 0.278945
v 2.165247 0.194439 0.298352
v 2.162626 0.214098 0.298287
v 2.184900 0.197061 0.298837
v 2.182279 0.216720 0.298772
v -2.786838 0.154409 0.448544
v -2.779063 0.171848 0.443182
v -2.772482 0.144964 0.438642
v -2.764707 0.162403 0.433280
v -2.775577 0.154409 0.464871
v -2.767802 0.171848 0.459508
v -2.761221 0.144964 0.454969
v -2.753446 0.162403 0.449606
v 1.574815 0.162118 0.299297
v 1.569288 0.181123 0.300560
v 1.593343 0.167787 0.295065
v 1.587816 0.186793 0.296327
v 1.579232 0.162118 0.318632
v 1.573705 0.181123 0.319895
v 1.597760 0.167787 0.314400
v 1.592233 0.186793 0.315663
v -2.437552 0.041686 0.386028
v -2.432479 0.060563 0.382672
v -2.421809 0.035603 0.375612
v -2.416735 0.054480 0.372256
v -2.426609 0.041686 0.402569
v -2.421535 0.060563 0.399212
v -2.410865 0.035603 0.392153
v -2.405792 0.054480 0.388796
v 1.358870 0.137977 0.289104
v 1.353616 0.157101 0.289249
v 1.377986 0.143233 0.288576
v 1.372732 0.162357 0.288721
v 1.359417 0.137977 0.308930
v 1.354163 0.157101 0.309075
v 1.378534 0.143233 0.308402
v 1.373280 0.162357 0.308547
v -0.855292 0.026352 0.097887
v -0.863473 0.044404 0.098643
v -0.873267 0.018136 0.099547
v -0.881448 0.036188 0.100302
v -0.857116 0.026352 0.078138
v -0.865296 0.044404 0.078894
v -0.875090 0.018136 0.079798
v -0.883271 0.036188 0.080553
v -0.552555 0.070023 0.031513
v -0.560293 0.088090 0.034166
v -0.535464 0.078202 0.025654
v -0.543202 0.096270 0.028306
v -0.546123 0.070023 0.050274
v -0.553861 0.088090 0.052927
v -0.529032 0.078202 0.044415
v -0.536770 0.096270 0.047068
v -0.367395 0.121076 0.009349
v -0.371432 0.140493 0.009233
v -0.347986 0.125114 0.009903
v -0.352022 0.144532 0.009788
v -0.367962 0.121076 0.029174
v -0.371999 0.140493 0.029058
v -0.348552 0.125114 0.029728
v -0.352589 0.144532 0.029613
v -0.359879 0.148784 0.027982
v -0.365354 0.167805 0.026726
v -0.378418 0.143167 0.023728
v -0.383893 0.162188 0.022471
v -0.355443 0.148784 0.008651
v -0.360918 0.167805 0.007395
v -0.373982 0.143167 0.004397
v -0.379457 0.162188 0.003141
v -0.376665 0.130427 0.015528
v -0.376315 0.150052 0.012682
v -0.379057 0.133294 0.035006
v -0.378707 0.152919 0.032161
v -0.396350 0.130427 0.013111
v -0.396001 0.150052 0.010265
v -0.398742 0.133294 0.032589
v -0.398393 0.152919 0.029743
v -0.060497 0.173012 0.077240
v -0.060134 0.192842 0.077276
v -0.080229 0.173377 0.075271
v -0.079866 0.193207 0.075308
v -0.058528 0.173012 0.057505
v -0.058166 0.192842 0.057541
v -0.078260 0.173377 0.055536
v -0.077897 0.193207 0.055572
v 0.300258 0.173129 0.197249
v 0.300247 0.192962 0.197245
v 0.281509 0.173117 0.190782
v 0.281498 0.192950 0.190778
v 0.306725 0.173129 0.178500
v 0.306714 0.192962 0.178496
v 0.287976 0.173117 0.172033
v 0.287965 0.192950 0.172029
v -0.130885 0.174482 0.062300
v -0.136413 0.193525 0.061863
v -0.149868 0.168938 0.060800
v -0.155396 0.187980 0.060363
v -0.129323 0.174482 0.042529
v -0.134850 0.193525 0.042092
v -0.148306 0.168938 0.041028
v -0.153833 0.187980 0.040591
v -0.064413 0.170645 0.102349
v -0.067180 0.190217 0.100723
v -0.081285 0.167435 0.092431
v -0.084052 0.187007 0.090805
v -0.054362 0.170645 0.085252
v -0.057130 0.190217 0.083625
v -0.071235 0.167435 0.075333
v -0.074002 0.187007 0.073707
v 1.178055 0.121062 0.277281
v 1.171732 0.139828 0.276173
v 1.196539 0.127481 0.280522
v 1.190216 0.146247 0.279414
v 1.174630 0.121062 0.296817
v 1.168308 0.139828 0.295708
v 1.193114 0.127481 0.300057
v 1.186791 0.146247 0.298949
v 1.153280 0.132026 0.294901
v 1.152053 0.151821 0.294929
v 1.173069 0.133253 0.294441
v 1.171843 0.153048 0.294470
v 1.153740 0.132026 0.314728
v 1.152514 0.151821 0.314757
v 1.173530 0.133253 0.314269
v 1.172303 0.153048 0.314297
v -0.758995 0.016088 0.079414
v -0.768525 0.033481 0.079271
v -0.741604 0.025619 0.079675
v -0.751134 0.043012 0.079532
v -0.759293 0.016088 0.099245
v -0.768823 0.033481 0.099101
v -0.741902 0.025619 0.099506
v -0.751433 0.043012 0.099363
v -0.127062 0.171713 0.079939
v -0.132591 0.190609 0.077545
v -0.144402 0.165688 0.072431
v -0.149931 0.184584 0.070037
v -0.119182 0.171713 0.061739
v -0.124711 0.190609 0.059345
v -0.136522 0.165688 0.054231
v -0.142051 0.184584 0.051837
v -0.632703 0.076800 0.068919
v -0.640753 0.094904 0.069810
v -0.650697 0.068701 0.070910
v -0.658747 0.086805 0.071801
v -0.634885 0.076800 0.049206
v -0.642935 0.094904 0.050097
v -0.652879 0.068701 0.051198
v -0.660929 0.086805 0.052089
v -0.555079 0.102899 0.046094
v -0.565852 0.119276 0.049108
v -0.570850 0.091712 0.050506
v -0.581623 0.108088 0.053520
v -0.560423 0.102899 0.026994
v -0.571196 0.119276 0.030008
v -0.576194 0.091712 0.031407
v -0.586967 0.108088 0.034421
v -0.822373 0.024244 0.082145
v -0.825884 0.043726 0.083367
v -0.840771 0.020527 0.088550
v -0.844282 0.040008 0.089772
v -0.828893 0.024244 0.063414
v -0.832404 0.043726 0.064637
v -0.847292 0.020527 0.069819
v -0.850803 0.040008 0.071042
v -1.921155 -0.052100 0.250265
v -1.920648 -0.032274 0.250090
v -1.902420 -0.052637 0.243781
v -1.901913 -0.032811 0.243605
v -1.914669 -0.052100 0.269008
v -1.914161 -0.032274 0.268832
v -1.895933 -0.052636 0.262523
v -1.895426 -0.032811 0.262348
v -1.255572 -0.027710 0.151503
v -1.259161 -0.008252 0.152863
v -1.273768 -0.031548 0.158397
v -1.277357 -0.012090 0.159757
v -1.262599 -0.027710 0.132956
v -1.266188 -0.008252 0.134316
v -1.280795 -0.031548 0.139850
v -1.284384 -0.012090 0.141210
v 2.467879 0.200019 0.331336
v 2.464738 0.219601 0.331151
v 2.448331 0.196873 0.330181
v 2.445190 0.216455 0.329996
v 2.469049 0.200019 0.311538
v 2.465909 0.219601 0.311352
v 2.449501 0.196873 0.310383
v 2.446360 0.216455 0.310197
v -2.445243 0.067084 0.380738
v -2.448471 0.086652 0.380985
v -2.464753 0.063847 0.382231
v -2.467981 0.083414 0.382478
v -2.446756 0.067084 0.360963
v -2.449984 0.086652 0.361210
v -2.466266 0.063847 0.362455
v -2.469494 0.083414 0.362702
v 0.026740 0.154048 0.125758
v 0.025849 0.173858 0.125433
v 0.008126 0.153099 0.118978
v 0.007235 0.172910 0.118653
v 0.033528 0.154048 0.107122
v 0.032637 0.173858 0.106798
v 0.014914 0.153099 0.100342
v 0.014023 0.172910 0.100018
v -0.453358 0.101437 0.012801
v -0.460485 0.119785 0.015231
v -0.435991 0.108966 0.006881
v -0.443118 0.127315 0.009311
v -0.446959 0.101437 0.031574
v -0.454086 0.119785 0.034003
v -0.429592 0.108966 0.025654
v -0.436719 0.127315 0.028083
v -0.714387 0.047365 0.092785
v -0.721117 0.065990 0.093859
v -0.732779 0.040549 0.095720
v -0.739510 0.059175 0.096794
v -0.717512 0.047365 0.073199
v -0.724243 0.065990 0.074273
v -0.735905 0.040550 0.076134
v -0.742635 0.059175 0.077209
v -1.756444 -0.059087 0.232037
v -1.752070 -0.039763 0.231140
v -1.775375 -0.054621 0.235916
v -1.771000 -0.035297 0.235019
v -1.760426 -0.059087 0.212607
v -1.756051 -0.039763 0.211711
v -1.779356 -0.054621 0.216486
v -1.774982 -0.035297 0.215590
v -0.852223 0.025897 0.105193
v -0.859857 0.044169 0.106292
v -0.870308 0.018184 0.107797
v -0.877942 0.036455 0.108897
v -0.855050 0.025897 0.085562
v -0.862684 0.044169 0.086662
v -0.873135 0.018184 0.088166
v -0.880769 0.036455 0.089266
v 0.599829 0.110761 0.232261
v 0.597498 0.130456 0.232210
v 0.619520 0.113092 0.232692
v 0.617189 0.132788 0.232641
v 0.599395 0.110761 0.252089
v 0.597064 0.130456 0.252038
v 0.619086 0.113092 0.252520
v 0.616755 0.132788 0.252469
v -0.145642 0.168404 0.075555
v -0.149620 0.187757 0.073821
v -0.163382 0.164065 0.067820
v -0.167359 0.183418 0.066085
v -0.137715 0.168404 0.057375
v -0.141692 0.187757 0.055641
v -0.155454 0.164065 0.049640
v -0.159432 0.183418 0.047905
v -0.877336 0.020701 0.109895
v -0.886202 0.038302 0.112125
v -0.894405 0.011559 0.114187
v -0.903271 0.029160 0.116417
v -0.882173 0.020701 0.090661
v -0.891039 0.038302 0.092890
v -0.899242 0.011559 0.094953
v -0.908108 0.029160 0.097183
v -0.814382 0.009859 0.093077
v -0.816104 0.029601 0.093876
v -0.796472 0.011758 0.084771
v -0.798195 0.031500 0.085570
v -0.806038 0.009859 0.111069
v -0.807760 0.029601 0.111868
v -0.788128 0.011758 0.102763
v -0.789850 0.031500 0.103562
v -2.067065 -0.003176 0.295613
v -2.063069 0.013462 0.305642
v -2.060906 -0.013971 0.311069
v -2.056909 0.002666 0.321097
v -2.085489 -0.003176 0.302956
v -2.081492 0.013462 0.312985
v -2.079330 -0.013971 0.318411
v -2.075333 0.002666 0.328440
v 1.173564 0.126003 0.268236
v 1.168599 0.145186 0.267386
v 1.192472 0.131040 0.271472
v 1.187507 0.150223 0.270622
v 1.170218 0.126003 0.287784
v 1.165253 0.145186 0.286935
v 1.189126 0.131040 0.291021
v 1.184161 0.150223 0.290171
v -0.719108 0.054001 0.083691
v -0.726613 0.072333 0.084672
v -0.737286 0.046432 0.086068
v -0.744790 0.064765 0.087049
v -0.721679 0.054001 0.064026
v -0.729184 0.072333 0.065007
v -0.739857 0.046432 0.066402
v -0.747361 0.064765 0.067383
v 2.133596 0.198757 0.273134
v 2.131862 0.218513 0.273031
v 2.153318 0.200494 0.274309
v 2.151584 0.220251 0.274205
v 2.132418 0.198757 0.292933
v 2.130684 0.218513 0.292829
v 2.152140 0.200494 0.294107
v 2.150406 0.220251 0.294003
v -0.453539 0.103665 0.015589
v -0.460972 0.121893 0.018005
v -0.436203 0.111480 0.009956
v -0.443636 0.129708 0.012371
v -0.447409 0.103665 0.034451
v -0.454842 0.121893 0.036867
v -0.430073 0.111480 0.028818
v -0.437506 0.129708 0.031233
v -0.815735 0.004072 0.064613
v -0.821244 0.023124 0.064539
v -0.796684 0.009582 0.064870
v -0.802193 0.028634 0.064796
v -0.816003 0.004072 0.084444
v -0.821512 0.023124 0.084370
v -0.796952 0.009582 0.084702
v -0.802461 0.028634 0.084627
v 1.792518 0.212646 0.303514
v 1.786814 0.231589 0.304914
v 1.774121 0.206772 0.308031
v 1.768417 0.225716 0.309431
v 1.787789 0.212646 0.284253
v 1.782085 0.231589 0.285653
v 1.769391 0.206772 0.288770
v 1.763687 0.225716 0.290170
v -1.682542 -0.055366 0.231690
v -1.684022 -0.035598 0.232303
v -1.664280 -0.053765 0.224121
v -1.665760 -0.033996 0.224734
v -1.674948 -0.055367 0.250012
v -1.676427 -0.035598 0.250625
v -1.656686 -0.053765 0.242442
v -1.658166 -0.033996 0.243056
v 1.647203 0.197052 0.299192
v 1.647859 0.216478 0.303137
v 1.650387 0.193052 0.318355
v 1.651043 0.212478 0.322300
v 1.627639 0.197052 0.302442
v 1.628294 0.216478 0.306388
v 1.630822 0.193052 0.321605
v 1.631478 0.212478 0.325551
v -2.626086 0.116587 0.429042
v -2.619155 0.134814 0.425418
v -2.609934 0.108767 0.420597
v -2.603004 0.126993 0.416973
v -2.616896 0.116587 0.446617
v -2.609966 0.134814 0.442994
v -2.600745 0.108767 0.438172
v -2.593814 0.126993 0.434549
v -2.692224 0.132033 0.454374
v -2.684717 0.149829 0.449868
v -2.676966 0.123278 0.445215
v -2.669459 0.141074 0.440709
v -2.682016 0.132033 0.471379
v -2.674510 0.149829 0.466873
v -2.666758 0.123278 0.462219
v -2.659251 0.141074 0.457713
v 1.720614 0.177449 0.279252
v 1.717222 0.196978 0.278595
v 1.739787 0.180904 0.282968
v 1.736395 0.200434 0.282310
v 1.716841 0.177449 0.298723
v 1.713449 0.196978 0.298065
v 1.736014 0.180904 0.302438
v 1.732622 0.200434 0.301781
v -2.411334 0.042139 0.363460
v -2.408574 0.061726 0.362009
v -2.428673 0.045258 0.372570
v -2.425912 0.064845 0.371120
v -2.420560 0.042139 0.345903
v -2.417799 0.061726 0.344452
v -2.437898 0.045258 0.355014
v -2.435138 0.064845 0.353563
v 1.743551 0.185673 0.303824
v 1.740104 0.205196 0.304384
v 1.762821 0.189165 0.300692
v 1.759374 0.208689 0.301252
v 1.746732 0.185673 0.323400
v 1.743285 0.205196 0.323960
v 1.766003 0.189166 0.320269
v 1.762555 0.208689 0.320829
v -0.736003 0.034231 0.080412
v -0.740394 0.053513 0.081929
v -0.717779 0.038877 0.074116
v -0.722170 0.058159 0.075633
v -0.729526 0.034231 0.099158
v -0.733918 0.053513 0.100675
v -0.711302 0.038877 0.092862
v -0.715693 0.058159 0.094379
v -1.997474 -0.045907 0.275269
v -1.997474 -0.026074 0.275269
v -1.980992 -0.045907 0.264238
v -1.980992 -0.026074 0.264238
v -1.986444 -0.045907 0.291752
v -1.986444 -0.026074 0.291752
v -1.969961 -0.045907 0.280721
v -1.969961 -0.026074 0.280721
v 0.750982 0.106244 0.244795
v 0.747562 0.125779 0.244577
v 0.770477 0.109671 0.246038
v 0.767057 0.129206 0.245820
v 0.749720 0.106244 0.264588
v 0.746300 0.125779 0.264370
v 0.769215 0.109671 0.265831
v 0.765795 0.129206 0.265613
v 1.824809 0.214376 0.309807
v 1.820725 0.233780 0.310190
v 1.805490 0.210274 0.311622
v 1.801406 0.229678 0.312005
v 1.822954 0.214376 0.290061
v 1.818870 0.233780 0.290444
v 1.803635 0.210274 0.291875
v 1.799551 0.229678 0.292259
v -0.990794 -0.024833 0.116659
v -0.995200 -0.005536 0.117904
v -0.972223 -0.020255 0.111413
v -0.976629 -0.000958 0.112658
v -0.985402 -0.024833 0.135745
v -0.989808 -0.005536 0.136990
v -0.966831 -0.020255 0.130499
v -0.971237 -0.000958 0.131744
v -2.340517 0.022073 0.364232
v -2.336527 0.041372 0.361993
v -2.323689 0.017498 0.354786
v -2.319699 0.036796 0.352546
v -2.330808 0.022073 0.381527
v -2.326819 0.041372 0.379287
v -2.313980 0.017498 0.372080
v -2.309991 0.036796 0.369841
v -1.918238 -0.053497 0.251643
v -1.917362 -0.033684 0.251513
v -1.898639 -0.054382 0.248733
v -1.897764 -0.034568 0.248603
v -1.915325 -0.053497 0.271261
v -1.914450 -0.033684 0.271131
v -1.895726 -0.054382 0.268351
v -1.894851 -0.034568 0.268221
v -0.378899 0.119438 -0.014146
v -0.384073 0.138546 -0.015355
v -0.360292 0.124751 -0.009799
v -0.365466 0.143860 -0.011008
v -0.383411 0.119438 0.005167
v -0.388585 0.138546 0.003958
v -0.364804 0.124751 0.009514
v -0.369978 0.143860 0.008306
v 0.401410 0.146575 0.188387
v 0.401878 0.166402 0.188582
v 0.419704 0.146068 0.196030
v 0.420172 0.165895 0.196225
v 0.393764 0.146575 0.206687
v 0.394232 0.166402 0.206883
v 0.412059 0.146068 0.214330
v 0.412527 0.165895 0.214525
v -0.075861 0.177590 0.078712
v -0.080707 0.196817 0.078291
v -0.095017 0.172726 0.077050
v -0.099863 0.191953 0.076630
v -0.074148 0.177590 0.058953
v -0.078994 0.196817 0.058532
v -0.093303 0.172726 0.057291
v -0.098149 0.191953 0.056871
v -1.998908 -0.013332 0.291017
v -1.998147 0.006485 0.290815
v -2.018063 -0.012545 0.296099
v -2.017302 0.007272 0.295897
v -2.003994 -0.013332 0.271847
v -2.003233 0.006485 0.271645
v -2.023149 -0.012545 0.276929
v -2.022388 0.007272 0.276727
v 0.933141 0.117870 0.277204
v 0.931264 0.137614 0.277130
v 0.952869 0.119747 0.277978
v 0.950993 0.139491 0.277905
v 0.932363 0.117870 0.297022
v 0.930487 0.137614 0.296948
v 0.952092 0.119747 0.297796
v 0.950215 0.139491 0.297723
v -1.918229 -0.053259 0.250717
v -1.917169 -0.033454 0.250603
v -1.898540 -0.054325 0.248584
v -1.897480 -0.034521 0.248469
v -1.916093 -0.053259 0.270435
v -1.915032 -0.033454 0.270320
v -1.896403 -0.054325 0.268302
v -1.895343 -0.034521 0.268187
v 0.780856 0.105962 0.250962
v 0.776870 0.125390 0.250894
v 0.800282 0.109949 0.251289
v 0.796295 0.129377 0.251222
v 0.780522 0.105962 0.270792
v 0.776535 0.125390 0.270725
v 0.799948 0.109949 0.271120
v 0.795961 0.129377 0.271052
v 2.482401 0.186369 0.304787
v 2.475604 0.204996 0.305223
v 2.463812 0.179559 0.305981
v 2.457015 0.198186 0.306418
v 2.481128 0.186369 0.284994
v 2.474332 0.204996 0.285431
v 2.462540 0.179559 0.286189
v 2.455743 0.198186 0.286626
v -0.721102 0.047749 0.064102
v -0.727994 0.066133 0.066909
v -0.738128 0.040307 0.071037
v -0.745020 0.058692 0.073844
v -0.728583 0.047749 0.045734
v -0.735476 0.066133 0.048541
v -0.745609 0.040308 0.052669
v -0.752501 0.058691 0.055476
v -0.572777 0.069270 0.019982
v -0.576469 0.088752 0.020403
v -0.553420 0.072987 0.017775
v -0.557113 0.092469 0.018196
v -0.570530 0.069270 0.039687
v -0.574223 0.088752 0.040108
v -0.551174 0.072987 0.037480
v -0.554866 0.092469 0.037901
v -2.659310 0.123083 0.431706
v -2.655563 0.142482 0.429984
v -2.676937 0.127205 0.439808
v -2.673191 0.146605 0.438086
v -2.667592 0.123082 0.413685
v -2.663846 0.142482 0.411963
v -2.685220 0.127205 0.421787
v -2.681473 0.146605 0.420065
v -2.449982 0.065000 0.377184
v -2.451879 0.084734 0.377741
v -2.468917 0.063023 0.382744
v -2.470813 0.082758 0.383301
v -2.455571 0.065000 0.358154
v -2.457467 0.084734 0.358711
v -2.474505 0.063023 0.363715
v -2.476402 0.082758 0.364272
v 0.247971 0.165071 0.200061
v 0.248323 0.184900 0.200276
v 0.231040 0.165483 0.189741
v 0.231392 0.185312 0.189955
v 0.258294 0.165071 0.183126
v 0.258646 0.184900 0.183340
v 0.241362 0.165483 0.172806
v 0.241714 0.185312 0.173020
v -0.687468 0.053592 0.089134
v -0.691208 0.073070 0.089099
v -0.706944 0.049852 0.088952
v -0.710684 0.069330 0.088917
v -0.687282 0.053592 0.069302
v -0.691022 0.073070 0.069267
v -0.706759 0.049852 0.069120
v -0.710499 0.069330 0.069085
v -1.412054 -0.046185 0.181628
v -1.414855 -0.026568 0.182446
v -1.393222 -0.043267 0.176132
v -1.396024 -0.023649 0.176950
v -1.406498 -0.046185 0.200667
v -1.409299 -0.026568 0.201484
v -1.387666 -0.043267 0.195171
v -1.390468 -0.023649 0.195989
v 0.874763 0.119518 0.272756
v 0.872895 0.139262 0.272575
v 0.894415 0.121395 0.274657
v 0.892547 0.141139 0.274476
v 0.872853 0.119518 0.292496
v 0.870985 0.139262 0.292316
v 0.892505 0.121395 0.294398
v 0.890637 0.141139 0.294217
v -2.463233 0.055032 0.397545
v -2.454851 0.071408 0.390135
v -2.450964 0.043844 0.386698
v -2.442582 0.060220 0.379288
v -2.450096 0.055032 0.412404
v -2.441714 0.071408 0.404993
v -2.437827 0.043844 0.401557
v -2.429445 0.060220 0.394146
v -1.048277 -0.027155 0.114996
v -1.048827 -0.007330 0.115092
v -1.067803 -0.027713 0.118428
v -1.068352 -0.007888 0.118525
v -1.051710 -0.027155 0.095462
v -1.052260 -0.007330 0.095559
v -1.071236 -0.027713 0.098894
v -1.071786 -0.007888 0.098991
v -0.961400 -0.018099 0.084736
v -0.963967 0.001567 0.084849
v -0.941754 -0.015530 0.083864
v -0.944320 0.004136 0.083978
v -0.960522 -0.018099 0.104549
v -0.963088 0.001567 0.104663
v -0.940875 -0.015530 0.103678
v -0.943441 0.004136 0.103792
v 0.343281 0.170406 0.211850
v 0.343050 0.189213 0.205557
v 0.342592 0.164108 0.193056
v 0.342361 0.182915 0.186763
v 0.363101 0.170406 0.211123
v 0.362870 0.189213 0.204830
v 0.362412 0.164108 0.192329
v 0.362181 0.182915 0.186036
v -1.973577 -0.021633 0.280918
v -1.972089 -0.001863 0.280370
v -1.955024 -0.023219 0.274089
v -1.953536 -0.003449 0.273542
v -1.966726 -0.021633 0.299531
v -1.965238 -0.001863 0.298983
v -1.948174 -0.023219 0.292702
v -1.946685 -0.003449 0.292154
v -1.790404 -0.053027 0.250029
v -1.796451 -0.034267 0.252227
v -1.772772 -0.046593 0.243621
v -1.778819 -0.027833 0.245819
v -1.783629 -0.053027 0.268669
v -1.789676 -0.034267 0.270867
v -1.765997 -0.046593 0.262261
v -1.772044 -0.027833 0.264459
v -1.030844 -0.003758 0.134992
v -1.037138 0.015049 0.135041
v -1.049651 -0.010053 0.135137
v -1.055946 0.008754 0.135185
v -1.030996 -0.003758 0.115160
v -1.037291 0.015049 0.115208
v -1.049803 -0.010053 0.115304
v -1.056098 0.008754 0.115353
v -0.812375 0.005050 0.088344
v -0.816539 0.024390 0.089748
v -0.794049 0.009445 0.082162
v -0.798213 0.028785 0.083567
v -0.806036 0.005050 0.107137
v -0.810200 0.024390 0.108541
v -0.787710 0.009445 0.100955
v -0.791874 0.028785 0.102360
v -2.254707 -0.001698 0.334347
v -2.249990 0.017490 0.332636
v -2.272744 0.003320 0.340892
v -2.268028 0.022508 0.339180
v -2.261472 -0.001698 0.315704
v -2.256755 0.017490 0.313992
v -2.279509 0.003320 0.322248
v -2.274792 0.022508 0.320537
v -0.710978 0.051191 0.091848
v -0.716814 0.070144 0.091574
v -0.729911 0.045349 0.090957
v -0.735746 0.064302 0.090683
v -0.710046 0.051191 0.072037
v -0.715882 0.070144 0.071763
v -0.728978 0.045349 0.071146
v -0.734814 0.064302 0.070872
v 1.403045 0.175092 0.307073
v 1.398452 0.194385 0.307268
v 1.383770 0.170495 0.307891
v 1.379176 0.189788 0.308086
v 1.402204 0.175092 0.287258
v 1.397611 0.194385 0.287453
v 1.382929 0.170495 0.288076
v 1.378335 0.189788 0.288271
v -0.420078 0.110938 0.015444
v -0.428653 0.128803 0.014626
v -0.437862 0.102324 0.013747
v -0.446437 0.120189 0.012929
v -0.418194 0.110938 -0.004299
v -0.426769 0.128803 -0.005117
v -0.435978 0.102324 -0.005996
v -0.444553 0.120189 -0.006814
v -1.802554 -0.055014 0.251435
v -1.806259 -0.035573 0.252730
v -1.784201 -0.051089 0.245023
v -1.787906 -0.031648 0.246318
v -1.796012 -0.055014 0.270159
v -1.799717 -0.035573 0.271453
v -1.777659 -0.051089 0.263746
v -1.781364 -0.031648 0.265041
v 1.736962 0.209226 0.307701
v 1.730008 0.227797 0.308061
v 1.718415 0.202264 0.308660
v 1.711462 0.220835 0.309020
v 1.735937 0.209226 0.287894
v 1.728984 0.227797 0.288254
v 1.717391 0.202264 0.288853
v 1.710438 0.220835 0.289213
v -0.196426 0.156234 0.065270
v -0.198137 0.175979 0.064545
v -0.214608 0.154376 0.057569
v -0.216319 0.174122 0.056845
v -0.188691 0.156234 0.047007
v -0.190402 0.175980 0.046282
v -0.206874 0.154376 0.039306
v -0.208585 0.174122 0.038582
v -0.154889 0.166850 0.073737
v -0.157942 0.186389 0.072240
v -0.172432 0.163449 0.065132
v -0.175485 0.182989 0.063635
v -0.146155 0.166850 0.055931
v -0.149208 0.186389 0.054433
v -0.163698 0.163449 0.047326
v -0.166751 0.182989 0.045829
v -0.125154 0.171612 0.064268
v -0.125180 0.189388 0.073064
v -0.125103 0.180408 0.046492
v -0.125128 0.198184 0.055288
v -0.105321 0.171612 0.064326
v -0.105347 0.189388 0.073121
v -0.105270 0.180408 0.046550
v -0.105295 0.198184 0.055345
v 0.547421 0.118082 0.236990
v 0.548363 0.137893 0.237020
v 0.567222 0.117141 0.237624
v 0.568163 0.136951 0.237654
v 0.546787 0.118082 0.256813
v 0.547728 0.137893 0.256843
v 0.566588 0.117141 0.257447
v 0.567529 0.136951 0.257477
v -0.963929 -0.016464 0.115566
v -0.968351 0.002826 0.116872
v -0.945429 -0.011853 0.110103
v -0.949851 0.007437 0.111408
v -0.958312 -0.016464 0.134587
v -0.962734 0.002826 0.135893
v -0.939812 -0.011853 0.129124
v -0.944234 0.007437 0.130429
v -2.148553 -0.024469 0.305823
v -2.148804 -0.004637 0.305851
v -2.128850 -0.024216 0.303567
v -2.129101 -0.004385 0.303596
v -2.146298 -0.024469 0.325527
v -2.146549 -0.004637 0.325556
v -2.126595 -0.024216 0.323272
v -2.126846 -0.004385 0.323301
v -0.977488 0.002675 0.125730
v -0.982381 0.021888 0.126246
v -0.996596 -0.002244 0.127745
v -1.001488 0.016969 0.128261
v -0.979569 0.002675 0.106006
v -0.984461 0.021888 0.106522
v -0.998676 -0.002244 0.108021
v -1.003568 0.016969 0.108537
v -0.456716 0.108403 0.019767
v -0.461326 0.127594 0.021712
v -0.439033 0.113407 0.012309
v -0.443643 0.132598 0.014254
v -0.449008 0.108403 0.038042
v -0.453619 0.127594 0.039986
v -0.431325 0.113407 0.030583
v -0.435936 0.132598 0.032528
v -1.998336 -0.043249 0.284654
v -1.994599 -0.023775 0.284256
v -2.017700 -0.039491 0.286716
v -2.013964 -0.020017 0.286318
v -2.000437 -0.043249 0.264932
v -1.996700 -0.023775 0.264534
v -2.019801 -0.039491 0.266995
v -2.016064 -0.020017 0.266597
v -0.005733 0.175485 0.119425
v -0.008309 0.195068 0.117627
v -0.021790 0.172344 0.108216
v -0.024365 0.191927 0.106418
v 0.005620 0.175485 0.103163
v 0.003045 0.195068 0.101365
v -0.010437 0.172344 0.091953
v -0.013012 0.191927 0.090155
v -0.576427 0.097437 0.048960
v -0.588742 0.112860 0.050915
v -0.591660 0.084967 0.051378
v -0.603975 0.100390 0.053332
v -0.579536 0.097437 0.029372
v -0.591851 0.112860 0.031327
v -0.594768 0.084967 0.031789
v -0.607083 0.100390 0.033744
v -1.322739 -0.056205 0.158963
v -1.322979 -0.036373 0.158991
v -1.342433 -0.056446 0.161297
v -1.342672 -0.036614 0.161325
v -1.325073 -0.056205 0.139268
v -1.325312 -0.036373 0.139296
v -1.344767 -0.056446 0.141601
v -1.345006 -0.036614 0.141630
v -0.410430 0.132488 0.010694
v -0.422908 0.144383 0.020500
v -0.401077 0.148358 0.003344
v -0.413555 0.160253 0.013150
v -0.398175 0.132488 0.026288
v -0.410653 0.144383 0.036094
v -0.388822 0.148358 0.018938
v -0.401300 0.160253 0.028744
v -0.359058 0.146432 0.007214
v -0.357393 0.165659 0.002641
v -0.365634 0.151299 0.025281
v -0.363969 0.170526 0.020708
v -0.377695 0.146432 0.000431
v -0.376030 0.165659 -0.004142
v -0.384271 0.151299 0.018498
v -0.382606 0.170526 0.013925
v -1.348466 -0.035599 0.183156
v -1.348324 -0.015766 0.183160
v -1.368292 -0.035456 0.182639
v -1.368150 -0.015624 0.182643
v -1.347949 -0.035599 0.163330
v -1.347807 -0.015766 0.163334
v -1.367775 -0.035456 0.162813
v -1.367633 -0.015624 0.162817
v -1.796571 -0.064424 0.232931
v -1.799301 -0.044783 0.232569
v -1.777101 -0.061670 0.235515
v -1.779830 -0.042029 0.235153
v -1.799180 -0.064424 0.252592
v -1.801909 -0.044783 0.252230
v -1.779709 -0.061670 0.255176
v -1.782439 -0.042029 0.254813
v -1.185145 -0.052467 0.139088
v -1.191343 -0.033768 0.141381
v -1.167607 -0.045858 0.132600
v -1.173806 -0.027158 0.134893
v -1.178263 -0.052467 0.157689
v -1.184462 -0.033768 0.159982
v -1.160726 -0.045858 0.151201
v -1.166924 -0.027158 0.153494
v -0.338502 0.122453 -0.009205
v -0.344715 0.141178 -0.011239
v -0.320707 0.128991 -0.003377
v -0.326921 0.147716 -0.005412
v -0.344674 0.122453 0.009643
v -0.350888 0.141178 0.007609
v -0.326880 0.128991 0.015471
v -0.333093 0.147716 0.013436
v -0.570771 0.063334 0.026780
v -0.579734 0.081007 0.027595
v -0.553170 0.072334 0.025179
v -0.562133 0.090007 0.025994
v -0.568975 0.063334 0.046531
v -0.577938 0.081007 0.047346
v -0.551374 0.072334 0.044931
v -0.560337 0.090007 0.045746
v -1.313703 -0.035493 0.154009
v -1.316185 -0.015865 0.155403
v -1.330815 -0.038340 0.163623
v -1.333297 -0.018713 0.165018
v -1.323418 -0.035493 0.136718
v -1.325900 -0.015865 0.138113
v -1.340530 -0.038340 0.146332
v -1.343012 -0.018713 0.147727
v -0.345360 0.124472 0.012272
v -0.349959 0.143762 0.012581
v -0.326113 0.129081 0.010982
v -0.330712 0.148371 0.011290
v -0.344033 0.124472 0.032061
v -0.348632 0.143762 0.032369
v -0.324786 0.129081 0.030770
v -0.329385 0.148371 0.031079
v -0.886494 -0.012479 0.078445
v -0.892069 0.006517 0.077248
v -0.867921 -0.006777 0.082431
v -0.873496 0.012219 0.081234
v -0.890656 -0.012479 0.097836
v -0.896231 0.006517 0.096640
v -0.872083 -0.006777 0.101822
v -0.877658 0.012219 0.100626
v -1.946283 -0.019586 0.279204
v -1.945376 0.000225 0.279047
v -1.965805 -0.018666 0.282579
v -1.964898 0.001146 0.282422
v -1.949662 -0.019586 0.259661
v -1.948755 0.000225 0.259504
v -1.969184 -0.018666 0.263036
v -1.968277 0.001146 0.262879
v -0.612961 0.054536 0.052089
v -0.619785 0.072903 0.055161
v -0.596213 0.062020 0.044549
v -0.603037 0.080387 0.047621
v -0.604820 0.054536 0.070174
v -0.611644 0.072903 0.073246
v -0.588071 0.062020 0.062634
v -0.594896 0.080387 0.065706
v -1.440685 -0.054312 0.187309
v -1.446158 -0.035267 0.188136
v -1.421853 -0.048776 0.184463
v -1.427326 -0.029731 0.185290
v -1.437720 -0.054312 0.206920
v -1.443193 -0.035267 0.207747
v -1.418889 -0.048776 0.204073
v -1.424362 -0.029731 0.204900
v -0.624718 0.047211 0.038932
v -0.632712 0.065336 0.039899
v -0.606724 0.055264 0.036756
v -0.614719 0.073389 0.037723
v -0.622336 0.047211 0.058621
v -0.630331 0.065336 0.059588
v -0.604343 0.055264 0.056445
v -0.612338 0.073389 0.057412
v -1.436179 -0.069043 0.177527
v -1.442801 -0.050380 0.178618
v -1.417764 -0.062331 0.174491
v -1.424386 -0.043668 0.175583
v -1.432953 -0.069043 0.197096
v -1.439575 -0.050380 0.198187
v -1.414538 -0.062331 0.194060
v -1.421160 -0.043668 0.195152
v 0.473341 0.123409 0.211304
v 0.472262 0.143212 0.211147
v 0.492937 0.124500 0.214156
v 0.491858 0.144303 0.213999
v 0.470484 0.123409 0.230930
v 0.469405 0.143212 0.230773
v 0.490081 0.124500 0.233782
v 0.489002 0.144303 0.233625
v 2.021337 0.202421 0.299798
v 2.005518 0.214132 0.297353
v 2.032911 0.218428 0.301587
v 2.017091 0.230139 0.299142
v 2.018307 0.202421 0.319398
v 2.002489 0.214132 0.316953
v 2.029881 0.218428 0.321187
v 2.014062 0.230139 0.318742
v 1.544126 0.170917 0.275860
v 1.544681 0.190742 0.275899
v 1.563900 0.170360 0.277278
v 1.564456 0.190185 0.277318
v 1.542707 0.170917 0.295642
v 1.543262 0.190742 0.295682
v 1.562481 0.170360 0.297060
v 1.563036 0.190185 0.297100
v -0.506885 0.113109 0.021093
v -0.507174 0.132858 0.022891
v -0.510025 0.111287 0.040590
v -0.510315 0.131037 0.042389
v -0.526465 0.113109 0.017938
v -0.526755 0.132858 0.019737
v -0.529606 0.111287 0.037436
v -0.529896 0.131037 0.039235
v 1.942048 0.210707 0.291235
v 1.944704 0.230337 0.290248
v 1.923649 0.213540 0.298076
v 1.926305 0.233170 0.297089
v 1.935136 0.210707 0.272645
v 1.937792 0.230337 0.271658
v 1.916738 0.213540 0.279486
v 1.919393 0.233170 0.278499
v -0.844005 -0.004875 0.076177
v -0.849076 0.014291 0.076728
v -0.824951 0.000226 0.074107
v -0.830023 0.019392 0.074658
v -0.841862 -0.004875 0.095894
v -0.846934 0.014291 0.096445
v -0.822809 0.000226 0.093824
v -0.827880 0.019392 0.094375
v -0.498819 0.093898 0.027289
v -0.503312 0.113084 0.029531
v -0.481651 0.098919 0.018721
v -0.486144 0.118106 0.020964
v -0.489963 0.093898 0.045035
v -0.494456 0.113084 0.047277
v -0.472795 0.098919 0.036467
v -0.477288 0.118106 0.038710
v 2.184388 0.198708 0.294951
v 2.184442 0.218541 0.294948
v 2.204195 0.198654 0.293931
v 2.204248 0.218487 0.293928
v 2.185409 0.198708 0.314758
v 2.185462 0.218541 0.314755
v 2.205215 0.198654 0.313737
v 2.205269 0.218487 0.313735
v -0.470921 0.112584 0.016304
v -0.471632 0.129763 0.006418
v -0.472153 0.102672 -0.000830
v -0.472864 0.119851 -0.010716
v -0.451139 0.112584 0.014882
v -0.451850 0.129763 0.004995
v -0.452371 0.102672 -0.002253
v -0.453082 0.119851 -0.012139
v -0.349657 0.144712 0.004122
v -0.351646 0.164437 0.004691
v -0.368621 0.142643 0.009546
v -0.370611 0.162368 0.010115
v -0.355112 0.144712 -0.014947
v -0.357101 0.164437 -0.014378
v -0.374076 0.142643 -0.009522
v -0.376065 0.162368 -0.008953
v 2.100858 0.193578 0.285890
v 2.097429 0.213112 0.285893
v 2.120393 0.197006 0.285871
v 2.116963 0.216541 0.285874
v 2.100877 0.193578 0.305723
v 2.097448 0.213112 0.305726
v 2.120411 0.197006 0.305704
v 2.116983 0.216541 0.305707
v -2.760144 0.161102 0.455594
v -2.752431 0.179260 0.453559
v -2.742586 0.153126 0.450961
v -2.734874 0.171284 0.448926
v -2.755083 0.161102 0.474771
v -2.747371 0.179260 0.472736
v -2.737525 0.153126 0.470138
v -2.729813 0.171284 0.468102
v -0.941865 0.008308 0.109407
v -0.947137 0.027403 0.110369
v -0.960651 0.002949 0.112834
v -0.965922 0.022045 0.113795
v -0.945424 0.008308 0.089896
v -0.950695 0.027403 0.090858
v -0.964209 0.002949 0.093323
v -0.969481 0.022045 0.094284
v -1.132224 -0.048339 0.127732
v -1.138634 -0.029667 0.129636
v -1.114325 -0.041652 0.122414
v -1.120735 -0.022980 0.124318
v -1.126576 -0.048339 0.146744
v -1.132985 -0.029667 0.148648
v -1.108677 -0.041652 0.141426
v -1.115087 -0.022980 0.143330
v 2.078809 0.201704 0.271837
v 2.075116 0.221190 0.271973
v 2.098281 0.205399 0.271120
v 2.094589 0.224885 0.271256
v 2.079539 0.201704 0.291657
v 2.075846 0.221190 0.291793
v 2.099011 0.205399 0.290939
v 2.095319 0.224885 0.291075
v -1.923738 -0.052707 0.265330
v -1.925868 -0.032994 0.265788
v -1.904466 -0.050528 0.261182
v -1.906596 -0.030815 0.261640
v -1.919564 -0.052707 0.284719
v -1.921695 -0.032994 0.285177
v -1.900293 -0.050528 0.280571
v -1.902423 -0.030815 0.281029
v -2.721628 0.130193 0.442843
v -2.717715 0.147821 0.451045
v -2.729219 0.139280 0.426932
v -2.725306 0.156909 0.435134
v -2.703728 0.130193 0.434302
v -2.699815 0.147821 0.442504
v -2.711319 0.139280 0.418392
v -2.707406 0.156909 0.426594
v -0.770715 0.043449 0.094378
v -0.780046 0.060945 0.093970
v -0.788194 0.034109 0.093614
v -0.797526 0.051605 0.093206
v -0.769848 0.043449 0.074564
v -0.779180 0.060945 0.074156
v -0.787328 0.034109 0.073800
v -0.796659 0.051605 0.073392
v -2.725123 0.143579 0.462361
v -2.719242 0.162145 0.458610
v -2.709471 0.136603 0.452377
v -2.703589 0.155169 0.448626
v -2.714458 0.143579 0.479082
v -2.708576 0.162145 0.475331
v -2.698805 0.136603 0.469098
v -2.692924 0.155169 0.465347
v -0.895029 -0.016182 0.089141
v -0.901940 0.002397 0.089796
v -0.876534 -0.009240 0.087386
v -0.883444 0.009339 0.088042
v -0.893157 -0.016182 0.108885
v -0.900067 0.002397 0.109541
v -0.874661 -0.009240 0.107131
v -0.881572 0.009339 0.107786
v 1.565245 0.187138 0.298306
v 1.559023 0.205960 0.298887
v 1.546504 0.180888 0.300054
v 1.540281 0.199711 0.300635
v 1.563403 0.187137 0.278559
v 1.557180 0.205960 0.279139
v 1.544662 0.180888 0.280307
v 1.538440 0.199711 0.280888
v 2.237394 0.219848 0.315982
v 2.236078 0.239637 0.315860
v 2.217689 0.218526 0.314164
v 2.216372 0.238315 0.314042
v 2.239216 0.219848 0.296232
v 2.237900 0.239637 0.296111
v 2.219511 0.218526 0.294414
v 2.218194 0.238315 0.294293
v -0.714147 0.036573 0.062110
v -0.716939 0.056190 0.062962
v -0.732909 0.033654 0.067838
v -0.735701 0.053271 0.068690
v -0.719938 0.036573 0.043141
v -0.722730 0.056190 0.043994
v -0.738700 0.033654 0.048869
v -0.741492 0.053271 0.049721
v -0.341967 0.131092 -0.014995
v -0.345808 0.150525 -0.015976
v -0.323138 0.135056 -0.010189
v -0.326979 0.154489 -0.011170
v -0.346872 0.131092 0.004222
v -0.350713 0.150525 0.003241
v -0.328043 0.135056 0.009028
v -0.331884 0.154489 0.008047
v -2.229864 -0.006759 0.332101
v -2.229727 0.013073 0.332060
v -2.210888 -0.006902 0.326334
v -2.210751 0.012930 0.326293
v -2.224097 -0.006759 0.351077
v -2.223960 0.013073 0.351036
v -2.205121 -0.006902 0.345310
v -2.204984 0.012930 0.345269
v 0.939224 0.130797 0.268070
v 0.939868 0.150620 0.268053
v 0.919408 0.131442 0.268571
v 0.920052 0.151264 0.268555
v 0.938722 0.130797 0.248243
v 0.939367 0.150620 0.248226
v 0.918906 0.131442 0.248744
v 0.919550 0.151264 0.248728
v 0.214987 0.154755 0.139306
v 0.214424 0.174578 0.139030
v 0.232773 0.155381 0.148058
v 0.232211 0.175205 0.147781
v 0.206231 0.154755 0.157102
v 0.205668 0.174578 0.156825
v 0.224017 0.155381 0.165854
v 0.223455 0.175205 0.165577
v -1.707247 -0.036963 0.229583
v -1.711989 -0.019748 0.220949
v -1.715534 -0.046812 0.214494
v -1.720276 -0.029598 0.205861
v -1.689864 -0.036963 0.220035
v -1.694605 -0.019748 0.211402
v -1.698151 -0.046812 0.204946
v -1.702892 -0.029598 0.196313
v -0.498631 0.087936 0.020697
v -0.506435 0.106051 0.022770
v -0.481123 0.096011 0.016048
v -0.488926 0.114126 0.018120
v -0.493540 0.087936 0.039866
v -0.501344 0.106051 0.041938
v -0.476032 0.096011 0.035216
v -0.483836 0.114126 0.037289
v -2.751881 0.148916 0.440788
v -2.747245 0.168048 0.438376
v -2.734908 0.143690 0.431959
v -2.730272 0.162823 0.429547
v -2.742729 0.148916 0.458383
v -2.738092 0.168048 0.455971
v -2.725755 0.143690 0.449554
v -2.721119 0.162823 0.447142
v 1.217806 0.147700 0.318364
v 1.216418 0.167482 0.318076
v 1.198435 0.146282 0.314349
v 1.197047 0.166065 0.314061
v 1.221831 0.147700 0.298944
v 1.220443 0.167482 0.298656
v 1.202461 0.146283 0.294928
v 1.201073 0.166065 0.294641
v -1.867811 -0.052289 0.262192
v -1.869144 -0.032506 0.262675
v -1.849214 -0.050872 0.255448
v -1.850546 -0.031089 0.255931
v -1.861050 -0.052289 0.280837
v -1.862382 -0.032506 0.281320
v -1.842453 -0.050872 0.274093
v -1.843785 -0.031089 0.274576
v -0.475736 0.115555 0.023467
v -0.475258 0.135382 0.023325
v -0.456727 0.115058 0.017830
v -0.456249 0.134885 0.017689
v -0.470097 0.115555 0.042481
v -0.469620 0.135382 0.042340
v -0.451088 0.115058 0.036845
v -0.450611 0.134885 0.036704
v -0.125064 0.143239 0.037477
v -0.129791 0.162304 0.034728
v -0.108584 0.148707 0.047061
v -0.113310 0.167771 0.044313
v -0.135035 0.143239 0.054621
v -0.139761 0.162303 0.051873
v -0.118555 0.148707 0.064206
v -0.123281 0.167771 0.061457
v 0.142746 0.175598 0.166423
v 0.140995 0.195321 0.165274
v 0.126258 0.173505 0.155600
v 0.124508 0.193227 0.154451
v 0.153629 0.175598 0.149843
v 0.151879 0.195321 0.148694
v 0.137142 0.173505 0.139020
v 0.135392 0.193227 0.137871
v -0.860897 0.024545 0.108130
v -0.869484 0.042403 0.108989
v -0.878666 0.015916 0.109907
v -0.887253 0.033774 0.110766
v -0.862871 0.024545 0.088395
v -0.871458 0.042403 0.089254
v -0.880640 0.015916 0.090173
v -0.889226 0.033774 0.091031
v 2.145334 0.216087 0.318073
v 2.145826 0.235914 0.318108
v 2.125555 0.216581 0.316689
v 2.126048 0.236408 0.316724
v 2.146718 0.216087 0.298288
v 2.147211 0.235914 0.298323
v 2.126940 0.216581 0.296904
v 2.127432 0.236408 0.296939
v -0.482274 0.122621 0.022388
v -0.489612 0.140888 0.024799
v -0.499629 0.114896 0.028089
v -0.506967 0.133164 0.030500
v -0.488464 0.122621 0.003546
v -0.495803 0.140888 0.005956
v -0.505819 0.114896 0.009247
v -0.513157 0.133163 0.011658
v -0.004348 0.171664 0.070352
v -0.002904 0.191435 0.070971
v 0.013824 0.170093 0.078139
v 0.015269 0.189864 0.078758
v -0.012160 0.171664 0.088582
v -0.010715 0.191435 0.089200
v 0.006013 0.170093 0.096369
v 0.007457 0.189864 0.096988
v -1.782568 -0.040959 0.233802
v -1.779301 -0.021544 0.231411
v -1.798237 -0.036911 0.245268
v -1.794969 -0.017495 0.242877
v -1.794281 -0.040959 0.217797
v -1.791013 -0.021544 0.215406
v -1.809949 -0.036911 0.229262
v -1.806682 -0.017495 0.226872
v -1.657350 -0.069648 0.216421
v -1.659896 -0.050007 0.217458
v -1.639160 -0.066898 0.209009
v -1.641707 -0.047257 0.210047
v -1.649866 -0.069648 0.234788
v -1.652412 -0.050007 0.235825
v -1.631676 -0.066898 0.227376
v -1.634223 -0.047257 0.228414
v -2.232333 0.011809 0.338177
v -2.250402 0.015848 0.345287
v -2.236092 -0.007608 0.339656
v -2.254161 -0.003569 0.346765
v -2.239595 0.011809 0.319721
v -2.257664 0.015848 0.326831
v -2.243354 -0.007608 0.321200
v -2.261423 -0.003569 0.328310
v -1.829994 -0.061754 0.242376
v -1.832284 -0.042055 0.242646
v -1.810431 -0.059448 0.240066
v -1.812721 -0.039749 0.240336
v -1.827668 -0.061754 0.262072
v -1.829958 -0.042055 0.262343
v -1.808106 -0.059448 0.259762
v -1.810395 -0.039749 0.260033
v -0.712897 0.055708 0.079126
v -0.719949 0.074210 0.080256
v -0.731166 0.048566 0.082054
v -0.738219 0.067068 0.083184
v -0.716035 0.055708 0.059543
v -0.723088 0.074210 0.060673
v -0.734305 0.048566 0.062471
v -0.741357 0.067068 0.063601
v 0.043058 0.182355 0.118206
v 0.038679 0.201681 0.117381
v 0.024066 0.177899 0.114628
v 0.019687 0.197224 0.113803
v 0.046730 0.182355 0.098715
v 0.042350 0.201681 0.097890
v 0.027738 0.177899 0.095138
v 0.023359 0.197224 0.094313
v -0.176880 0.143673 0.018929
v -0.179510 0.163254 0.017191
v -0.160541 0.146826 0.029720
v -0.163172 0.166407 0.027983
v -0.187810 0.143673 0.035478
v -0.190441 0.163254 0.033741
v -0.171471 0.146826 0.046270
v -0.174101 0.166407 0.044532
v -0.322720 0.152077 0.011242
v -0.327682 0.171279 0.011407
v -0.341911 0.147112 0.011878
v -0.346873 0.166314 0.012042
v -0.323377 0.152077 -0.008580
v -0.328339 0.171279 -0.008416
v -0.342568 0.147112 -0.007944
v -0.347530 0.166314 -0.007780
v -1.913672 -0.055033 0.258005
v -1.914941 -0.035241 0.258199
v -1.894108 -0.053749 0.255012
v -1.895377 -0.033957 0.255207
v -1.910673 -0.055033 0.277610
v -1.911943 -0.035241 0.277804
v -1.891109 -0.053749 0.274618
v -1.892379 -0.033957 0.274812
v 2.213609 0.194674 0.291572
v 2.212741 0.214488 0.291597
v 2.233415 0.195543 0.290990
v 2.232547 0.215357 0.291016
v 2.214191 0.194674 0.311396
v 2.213323 0.214488 0.311422
v 2.233997 0.195543 0.310815
v 2.233129 0.215357 0.310840
v 1.745531 0.181580 0.277363
v 1.743526 0.201308 0.276985
v 1.764917 0.183621 0.281022
v 1.762912 0.203349 0.280644
v 1.741853 0.181580 0.296852
v 1.739848 0.201308 0.296474
v 1.761239 0.183621 0.300511
v 1.759234 0.203349 0.300133
v -1.153797 -0.048771 0.134748
v -1.159078 -0.029715 0.136269
v -1.135485 -0.043275 0.129473
v -1.140766 -0.024219 0.130994
v -1.148307 -0.048771 0.153806
v -1.153588 -0.029715 0.155328
v -1.129995 -0.043275 0.148531
v -1.135277 -0.024219 0.150053
v -0.754993 0.031247 0.067587
v -0.761071 0.049989 0.069855
v -0.772554 0.024760 0.074138
v -0.778631 0.043502 0.076406
v -0.761926 0.031247 0.049005
v -0.768004 0.049989 0.051273
v -0.779486 0.024760 0.055556
v -0.785564 0.043502 0.057824
v -2.743714 0.126343 0.460722
v -2.738533 0.145310 0.458129
v -2.726752 0.120549 0.452232
v -2.721571 0.139517 0.449638
v -2.734836 0.126343 0.478457
v -2.729655 0.145310 0.475864
v -2.717874 0.120549 0.469967
v -2.712693 0.139517 0.467373
v -2.623931 0.095467 0.435239
v -2.617979 0.113992 0.431402
v -2.608361 0.088384 0.425202
v -2.602408 0.106910 0.421364
v -2.613186 0.095467 0.451909
v -2.607233 0.113992 0.448071
v -2.597615 0.088384 0.441872
v -2.591662 0.106910 0.438034
v 1.879444 0.216863 0.314430
v 1.874925 0.236174 0.314470
v 1.860133 0.212344 0.314603
v 1.855614 0.231655 0.314644
v 1.879266 0.216863 0.294597
v 1.874747 0.236174 0.294638
v 1.859956 0.212344 0.294771
v 1.855437 0.231655 0.294811
v -0.838335 0.002932 0.066185
v -0.841511 0.022509 0.066211
v -0.818758 0.006108 0.066024
v -0.821934 0.025685 0.066050
v -0.838172 0.002932 0.086018
v -0.841348 0.022509 0.086044
v -0.818595 0.006108 0.085857
v -0.821771 0.025685 0.085883
v 2.070842 0.199333 0.296744
v 2.067966 0.218954 0.297096
v 2.090317 0.202231 0.294358
v 2.087441 0.221851 0.294711
v 2.073253 0.199333 0.316430
v 2.070377 0.218954 0.316782
v 2.092727 0.202231 0.314044
v 2.089851 0.221851 0.314397
v -0.383639 0.138145 0.032291
v -0.387840 0.157519 0.031694
v -0.402821 0.133902 0.029565
v -0.407021 0.153277 0.028968
v -0.380849 0.138145 0.012655
v -0.385049 0.157519 0.012058
v -0.400030 0.133902 0.009929
v -0.404231 0.153276 0.009332
v -1.167035 -0.025668 0.160526
v -1.169087 -0.005942 0.160685
v -1.186702 -0.027726 0.162052
v -1.188754 -0.008000 0.162211
v -1.168570 -0.025668 0.140752
v -1.170621 -0.005942 0.140912
v -1.188237 -0.027726 0.142278
v -1.190288 -0.008000 0.142438
v -0.876689 -0.006963 0.099385
v -0.882393 0.011790 0.102407
v -0.860119 -0.000508 0.090602
v -0.865823 0.018245 0.093625
v -0.867401 -0.006963 0.116908
v -0.873105 0.011790 0.119931
v -0.850832 -0.000508 0.108126
v -0.856535 0.018245 0.111149
v 0.777425 0.110108 0.238109
v 0.774385 0.129698 0.237516
v 0.796653 0.113205 0.241856
v 0.793613 0.132795 0.241263
v 0.773632 0.110108 0.257576
v 0.770591 0.129698 0.256983
v 0.792860 0.113205 0.261323
v 0.789819 0.132795 0.260730
v -0.789234 0.038491 0.091179
v -0.797035 0.056658 0.092746
v -0.807045 0.030534 0.094757
v -0.814846 0.048701 0.096324
v -0.793140 0.038491 0.071734
v -0.800941 0.056658 0.073301
v -0.810951 0.030534 0.075312
v -0.818752 0.048701 0.076879
v -1.143138 -0.033118 0.126260
v -1.146736 -0.013647 0.127392
v -1.161712 -0.036890 0.132101
v -1.165311 -0.017419 0.133233
v -1.149088 -0.033118 0.107340
v -1.152686 -0.013647 0.108472
v -1.167662 -0.036890 0.113181
v -1.171260 -0.017419 0.114313
v -0.884652 -0.014168 0.081745
v -0.892536 0.003993 0.080563
v -0.866692 -0.006195 0.084437
v -0.874577 0.011965 0.083255
v -0.887591 -0.014168 0.101359
v -0.895476 0.003993 0.100177
v -0.869632 -0.006195 0.104051
v -0.877516 0.011965 0.102869
v -0.107072 0.144583 0.060907
v -0.111969 0.163597 0.058110
v -0.090561 0.150223 0.070337
v -0.095458 0.169237 0.067540
v -0.116908 0.144583 0.078129
v -0.121805 0.163597 0.075332
v -0.100397 0.150223 0.087559
v -0.105294 0.169237 0.084762
v -0.598536 0.056841 0.030870
v -0.605615 0.075305 0.032390
v -0.580483 0.064082 0.026992
v -0.587563 0.082546 0.028513
v -0.594371 0.056841 0.050261
v -0.601450 0.075305 0.051781
v -0.576319 0.064082 0.046383
v -0.583398 0.082546 0.047904
v -1.789936 -0.054273 0.249577
v -1.796758 -0.035799 0.251929
v -1.772472 -0.047057 0.243553
v -1.779293 -0.028583 0.245906
v -1.783470 -0.054273 0.268326
v -1.790291 -0.035799 0.270678
v -1.766005 -0.047057 0.262303
v -1.772827 -0.028583 0.264655
v -1.554545 -0.038022 0.197363
v -1.549597 -0.021645 0.207394
v -1.547300 -0.049208 0.212051
v -1.542351 -0.032830 0.222082
v -1.572332 -0.038022 0.206137
v -1.567384 -0.021644 0.216168
v -1.565086 -0.049208 0.220825
v -1.560138 -0.032830 0.230856
v -1.322198 -0.032921 0.160852
v -1.314222 -0.019220 0.172768
v -1.314577 -0.047261 0.172238
v -1.306601 -0.033560 0.184154
v -1.338680 -0.032921 0.171884
v -1.330704 -0.019220 0.183800
v -1.331059 -0.047261 0.183270
v -1.323082 -0.033560 0.195186
v -0.485502 0.115429 -0.002806
v -0.495027 0.132238 0.001673
v -0.470290 0.125954 -0.009960
v -0.479815 0.142764 -0.005480
v -0.477062 0.115429 0.015142
v -0.486587 0.132238 0.019621
v -0.461850 0.125954 0.007988
v -0.471375 0.142764 0.012467
v 0.141445 0.156468 0.163708
v 0.138831 0.176069 0.162178
v 0.124531 0.153440 0.153803
v 0.121917 0.173040 0.152273
v 0.151467 0.156468 0.146593
v 0.148853 0.176069 0.145063
v 0.134553 0.153440 0.136689
v 0.131939 0.173040 0.135158
v 1.250175 0.141699 0.316969
v 1.251790 0.149077 0.298630
v 1.249527 0.160109 0.324319
v 1.251143 0.167487 0.305980
v 1.230418 0.141699 0.315229
v 1.232033 0.149077 0.296890
v 1.229771 0.160109 0.322579
v 1.231386 0.167487 0.304240
v 2.039120 0.220295 0.299415
v 2.036458 0.237457 0.308992
v 2.043717 0.230236 0.282880
v 2.041054 0.247398 0.292457
v 2.058229 0.220295 0.304726
v 2.055567 0.237457 0.314304
v 2.062825 0.230236 0.288191
v 2.060163 0.247398 0.297769
v 1.507289 0.187874 0.310171
v 1.499647 0.206168 0.309667
v 1.489034 0.180215 0.308967
v 1.481392 0.198510 0.308463
v 1.508595 0.187874 0.290381
v 1.500952 0.206168 0.289877
v 1.490339 0.180215 0.289177
v 1.482697 0.198510 0.288673
v -1.426075 -0.036623 0.175945
v -1.420384 -0.020387 0.185813
v -1.417964 -0.048014 0.190009
v -1.412274 -0.031778 0.199877
v -1.443256 -0.036623 0.185853
v -1.437565 -0.020387 0.195721
v -1.435145 -0.048014 0.199917
v -1.429454 -0.031778 0.209785
v -1.896170 -0.056029 0.248337
v -1.896224 -0.036196 0.248338
v -1.876347 -0.055976 0.247690
v -1.876401 -0.036142 0.247692
v -1.895523 -0.056029 0.268159
v -1.895577 -0.036196 0.268161
v -1.875701 -0.055976 0.267513
v -1.875754 -0.036143 0.267514
v 0.223569 0.149622 0.147100
v 0.222698 0.169433 0.146762
v 0.242032 0.150556 0.154283
v 0.241161 0.170367 0.153945
v 0.216378 0.149622 0.165584
v 0.215508 0.169433 0.165245
v 0.234841 0.150556 0.172767
v 0.233971 0.170367 0.172428
v -0.800138 0.032470 0.081696
v -0.806002 0.051325 0.083560
v -0.818106 0.026317 0.087408
v -0.823970 0.045171 0.089272
v -0.806146 0.032470 0.062795
v -0.812010 0.051325 0.064659
v -0.824114 0.026317 0.068507
v -0.829979 0.045171 0.070371
v -0.503112 0.083392 0.011901
v -0.513748 0.100130 0.012168
v -0.486380 0.094032 0.011482
v -0.497016 0.110770 0.011749
v -0.502615 0.083392 0.031728
v -0.513251 0.100130 0.031995
v -0.485882 0.094032 0.031309
v -0.496518 0.110770 0.031575
v -0.821968 0.026701 0.084648
v -0.826193 0.046036 0.085944
v -0.840452 0.022282 0.090321
v -0.844677 0.041617 0.091617
v -0.827788 0.026701 0.065688
v -0.832012 0.046036 0.066984
v -0.846271 0.022282 0.071360
v -0.850496 0.041617 0.072657
v -2.680635 0.135231 0.437400
v -2.673847 0.153577 0.434131
v -2.664106 0.127697 0.429439
v -2.657318 0.146043 0.426170
v -2.672029 0.135231 0.455269
v -2.665241 0.153577 0.451999
v -2.655500 0.127697 0.447308
v -2.648712 0.146043 0.444039
v 2.298896 0.189092 0.294368
v 2.298347 0.208915 0.294669
v 2.316277 0.189718 0.284834
v 2.315728 0.209541 0.285135
v 2.308435 0.189092 0.311757
v 2.307886 0.208915 0.312058
v 2.325815 0.189718 0.302223
v 2.325266 0.209541 0.302524
v -2.165776 0.006415 0.318628
v -2.163284 0.026064 0.317594
v -2.147628 0.003717 0.311096
v -2.145136 0.023366 0.310062
v -2.158173 0.006415 0.336946
v -2.155682 0.026064 0.335912
v -2.140026 0.003717 0.329415
v -2.137534 0.023366 0.328381
v -2.050952 -0.009752 0.297602
v -2.063883 -0.001803 0.284836
v -2.045295 0.008418 0.303186
v -2.058226 0.016367 0.290421
v -2.064886 -0.009752 0.311716
v -2.077816 -0.001803 0.298950
v -2.059229 0.008418 0.317300
v -2.072160 0.016367 0.304535
v 0.075672 0.149860 0.114124
v 0.073085 0.169517 0.113631
v 0.094983 0.152493 0.117799
v 0.092396 0.172151 0.117306
v 0.071964 0.149860 0.133607
v 0.069376 0.169517 0.133115
v 0.091275 0.152493 0.137282
v 0.088688 0.172151 0.136790
v 1.918994 0.216583 0.302676
v 1.918193 0.234134 0.311876
v 1.920515 0.225817 0.285190
v 1.919715 0.243369 0.294390
v 1.938752 0.216582 0.304395
v 1.937952 0.234134 0.313595
v 1.940274 0.225818 0.286909
v 1.939473 0.243369 0.296109
v -2.108052 -0.001667 0.305618
v -2.105343 0.017956 0.304643
v -2.089589 -0.004546 0.298969
v -2.086880 0.015077 0.297994
v -2.101331 -0.001667 0.324278
v -2.098622 0.017956 0.323303
v -2.082869 -0.004546 0.317629
v -2.080160 0.015077 0.316654
v 2.060541 0.225296 0.296408
v 2.057879 0.242458 0.305986
v 2.055945 0.215355 0.312943
v 2.053283 0.232517 0.322521
v 2.041432 0.225296 0.291097
v 2.038770 0.242458 0.300675
v 2.036836 0.215355 0.307632
v 2.034174 0.232517 0.317210
v -2.357771 0.015515 0.364755
v -2.357460 0.035340 0.365260
v -2.368163 0.016109 0.347873
v -2.367852 0.035933 0.348378
v -2.340882 0.015515 0.354358
v -2.340571 0.035340 0.354864
v -2.351274 0.016109 0.337476
v -2.350963 0.035933 0.337982
v -1.335720 -0.038492 0.176307
v -1.327743 -0.024791 0.188224
v -1.343341 -0.024152 0.164921
v -1.335364 -0.010451 0.176838
v -1.319238 -0.038492 0.165275
v -1.311261 -0.024791 0.177192
v -1.326859 -0.024152 0.153889
v -1.318883 -0.010451 0.165806
v -0.292867 0.125989 0.012156
v -0.299701 0.144593 0.011430
v -0.274367 0.132861 0.014123
v -0.281201 0.151465 0.013396
v -0.294964 0.125989 0.031878
v -0.301797 0.144593 0.031152
v -0.276463 0.132861 0.033845
v -0.283297 0.151465 0.033118
v -0.231951 0.132465 0.012641
v -0.238167 0.151097 0.009891
v -0.214912 0.139262 0.020180
v -0.221128 0.157894 0.017430
v -0.239975 0.132465 0.030778
v -0.246191 0.151097 0.028028
v -0.222937 0.139262 0.038317
v -0.229152 0.157894 0.035567
v -0.388018 0.137992 0.003079
v -0.392734 0.157237 0.003942
v -0.406948 0.133197 0.006545
v -0.411664 0.152442 0.007409
v -0.391591 0.137992 -0.016430
v -0.396307 0.157237 -0.015566
v -0.410521 0.133197 -0.012963
v -0.415237 0.152442 -0.012099
v -2.139655 0.004987 0.302887
v -2.143289 0.023804 0.297782
v -2.128743 0.011253 0.318217
v -2.132377 0.030070 0.313112
v -2.155813 0.004987 0.314389
v -2.159447 0.023804 0.309284
v -2.144901 0.011253 0.329719
v -2.148535 0.030070 0.324614
v 0.862256 0.133169 0.290673
v 0.859663 0.152824 0.290106
v 0.843054 0.130514 0.286477
v 0.840461 0.150169 0.285910
v 0.866490 0.133169 0.271297
v 0.863897 0.152824 0.270730
v 0.847288 0.130514 0.267101
v 0.844695 0.150169 0.266535
v 1.466240 0.152978 0.280457
v 1.462673 0.172487 0.280278
v 1.485724 0.156549 0.281434
v 1.482157 0.176058 0.281255
v 1.465246 0.152978 0.300265
v 1.461679 0.172487 0.300086
v 1.484731 0.156549 0.301242
v 1.481164 0.176058 0.301063
v -0.728944 0.052856 0.072386
v -0.738160 0.069972 0.076321
v -0.744684 0.042835 0.079107
v -0.753900 0.059951 0.083042
v -0.736732 0.052856 0.054146
v -0.745948 0.069972 0.058081
v -0.752473 0.042835 0.060867
v -0.761688 0.059951 0.064802
v -0.354672 0.121638 0.009381
v -0.360338 0.140637 0.008856
v -0.335754 0.127329 0.011136
v -0.341420 0.146328 0.010610
v -0.356503 0.121638 0.029130
v -0.362169 0.140637 0.028604
v -0.337585 0.127329 0.030884
v -0.343251 0.146328 0.030359
v 1.997148 0.200977 0.291564
v 2.009216 0.216713 0.291869
v 1.981417 0.213049 0.291167
v 1.993485 0.228785 0.291472
v 1.997649 0.200977 0.271738
v 2.009717 0.216713 0.272042
v 1.981917 0.213049 0.271340
v 1.993985 0.228785 0.271645
v -0.527906 0.113867 0.028696
v -0.528062 0.131603 0.019821
v -0.528219 0.104991 0.010963
v -0.528375 0.122727 0.002088
v -0.508076 0.113867 0.028347
v -0.508232 0.131603 0.019472
v -0.508388 0.104991 0.010614
v -0.508545 0.122727 0.001739
v -1.866587 -0.038853 0.264815
v -1.865568 -0.019050 0.264412
v -1.848176 -0.039949 0.257522
v -1.847157 -0.020146 0.257118
v -1.859282 -0.038853 0.283254
v -1.858263 -0.019050 0.282851
v -1.840872 -0.039949 0.275961
v -1.839853 -0.020146 0.275558
v -2.621830 0.115618 0.428967
v -2.618329 0.135128 0.428293
v -2.640989 0.119184 0.432652
v -2.637488 0.138694 0.431979
v -2.625577 0.115618 0.409491
v -2.622076 0.135128 0.408817
v -2.644736 0.119184 0.413177
v -2.641235 0.138694 0.412503
v 1.291414 0.162897 0.294642
v 1.297328 0.176513 0.307795
v 1.296998 0.148477 0.307061
v 1.302912 0.162093 0.320213
v 1.273325 0.162897 0.302776
v 1.279239 0.176513 0.315928
v 1.278908 0.148477 0.315194
v 1.284822 0.162093 0.328346
v -0.447871 0.131651 0.015118
v -0.455355 0.149966 0.016493
v -0.465884 0.124041 0.018428
v -0.473368 0.142357 0.019804
v -0.451456 0.131651 -0.004389
v -0.458940 0.149966 -0.003013
v -0.469469 0.124041 -0.001078
v -0.476953 0.142357 0.000297
v 2.004297 0.219767 0.292608
v 2.005491 0.237893 0.284646
v 2.001607 0.227819 0.310533
v 2.002802 0.245944 0.302570
v 1.984683 0.219767 0.289666
v 1.985878 0.237893 0.281703
v 1.981994 0.227819 0.307590
v 1.983188 0.245944 0.299628
v -0.726340 0.047427 0.093917
v -0.732986 0.066112 0.094111
v -0.745017 0.040778 0.094463
v -0.751664 0.059463 0.094657
v -0.726919 0.047427 0.074092
v -0.733566 0.066112 0.074286
v -0.745596 0.040778 0.074638
v -0.752243 0.059463 0.074832
v -2.343434 0.015661 0.350212
v -2.343122 0.035486 0.350718
v -2.333042 0.015068 0.367094
v -2.332730 0.034892 0.367600
v -2.360323 0.015661 0.360609
v -2.360012 0.035485 0.361115
v -2.349931 0.015068 0.377491
v -2.349620 0.034892 0.377997
v -1.021052 -0.008490 0.130602
v -1.012638 0.005781 0.141507
v -1.029770 0.005284 0.119304
v -1.021356 0.019554 0.130209
v -1.005350 -0.008490 0.118486
v -0.996936 0.005781 0.129391
v -1.014068 0.005284 0.107188
v -1.005654 0.019554 0.118093
v -0.525820 0.101796 0.006545
v -0.529671 0.121072 0.009186
v -0.509923 0.106465 -0.004355
v -0.513774 0.125741 -0.001715
v -0.514604 0.101796 0.022902
v -0.518455 0.121072 0.025543
v -0.498707 0.106465 0.012002
v -0.502558 0.125741 0.014642
v -0.599851 0.087616 0.042663
v -0.603910 0.105552 0.050091
v -0.591249 0.096081 0.026924
v -0.595309 0.114017 0.034352
v -0.582447 0.087616 0.052175
v -0.586507 0.105552 0.059603
v -0.573845 0.096081 0.036436
v -0.577905 0.114017 0.043864
v -1.645763 -0.062315 0.201725
v -1.638810 -0.049441 0.215114
v -1.651696 -0.047227 0.190300
v -1.644743 -0.034354 0.203690
v -1.628162 -0.062315 0.192584
v -1.621208 -0.049441 0.205973
v -1.634095 -0.047227 0.181159
v -1.627142 -0.034354 0.194549
v -0.306146 0.155993 0.014605
v -0.299299 0.163120 0.031800
v -0.303510 0.137485 0.021226
v -0.296663 0.144611 0.038421
v -0.324572 0.155993 0.021942
v -0.317725 0.163120 0.039137
v -0.321936 0.137485 0.028562
v -0.315089 0.144611 0.045758
v -0.753942 0.024798 0.084667
v -0.756545 0.044404 0.086139
v -0.736876 0.027788 0.075016
v -0.739479 0.047394 0.076488
v -0.744179 0.024798 0.101931
v -0.746782 0.044404 0.103403
v -0.727113 0.027788 0.092280
v -0.729716 0.047394 0.093752
v 1.243485 0.155210 0.291574
v 1.240419 0.174801 0.291957
v 1.224045 0.152120 0.294003
v 1.220980 0.171711 0.294386
v 1.241026 0.155210 0.271894
v 1.237960 0.174801 0.272277
v 1.221586 0.152120 0.274323
v 1.218520 0.171711 0.274706
v 2.508472 0.199309 0.320590
v 2.509814 0.219096 0.320774
v 2.488868 0.200664 0.317907
v 2.490210 0.220451 0.318091
v 2.511161 0.199309 0.300940
v 2.512503 0.219096 0.301124
v 2.491557 0.200664 0.298257
v 2.492899 0.220451 0.298441
v -2.387326 0.024278 0.354518
v -2.383295 0.043656 0.355775
v -2.368826 0.020055 0.360288
v -2.364795 0.039434 0.361545
v -2.393230 0.024278 0.373452
v -2.389199 0.043656 0.374709
v -2.374731 0.020055 0.379221
v -2.370700 0.039434 0.380478
v -2.193043 0.015555 0.332381
v -2.191309 0.035312 0.332251
v -2.212744 0.017294 0.333861
v -2.211010 0.037050 0.333731
v -2.194529 0.015555 0.312604
v -2.192795 0.035312 0.312473
v -2.214230 0.017294 0.314084
v -2.212496 0.037050 0.313953
v -1.692475 -0.040344 0.215287
v -1.697436 -0.023385 0.206279
v -1.684294 -0.030060 0.230142
v -1.689255 -0.013101 0.221134
v -1.709848 -0.040344 0.224854
v -1.714809 -0.023385 0.215846
v -1.701667 -0.030060 0.239709
v -1.706628 -0.013101 0.230701
v -1.378817 -0.067279 0.163026
v -1.384614 -0.048346 0.164149
v -1.360229 -0.061375 0.159426
v -1.366026 -0.042441 0.160549
v -1.375046 -0.067279 0.182497
v -1.380843 -0.048346 0.183620
v -1.356458 -0.061375 0.178897
v -1.362254 -0.042441 0.180020
v 2.544494 0.188078 0.316591
v 2.546791 0.207773 0.317015
v 2.525126 0.190415 0.313017
v 2.527423 0.210110 0.313441
v 2.548093 0.188078 0.297087
v 2.550390 0.207773 0.297511
v 2.528725 0.190415 0.293513
v 2.531023 0.210110 0.293937
v -0.203809 0.163249 0.034392
v -0.214753 0.179726 0.035846
v -0.187476 0.174289 0.032221
v -0.198420 0.190766 0.033676
v -0.201196 0.163249 0.054052
v -0.212140 0.179726 0.055506
v -0.184864 0.174289 0.051882
v -0.195807 0.190766 0.053336
v -1.562411 -0.063669 0.181080
v -1.557969 -0.046186 0.189325
v -1.554120 -0.073034 0.196471
v -1.549678 -0.055552 0.204717
v -1.579872 -0.063669 0.190486
v -1.575430 -0.046186 0.198731
v -1.571581 -0.073034 0.205877
v -1.567139 -0.055552 0.214123
v -0.276631 0.157820 0.041820
v -0.281486 0.176979 0.040168
v -0.294769 0.152691 0.035650
v -0.299624 0.171850 0.033998
v -0.270243 0.157820 0.023044
v -0.275099 0.176979 0.021392
v -0.288381 0.152691 0.016873
v -0.293236 0.171850 0.015222
v -1.658838 -0.038781 0.222811
v -1.660576 -0.019027 0.223149
v -1.678228 -0.040552 0.226587
v -1.679966 -0.020798 0.226925
v -1.662629 -0.038781 0.203344
v -1.664367 -0.019028 0.203682
v -1.682019 -0.040552 0.207119
v -1.683757 -0.020798 0.207457
v 0.370849 0.163634 0.189720
v 0.375106 0.182985 0.190597
v 0.389801 0.159287 0.193626
v 0.394059 0.178637 0.194503
v 0.366846 0.163634 0.209145
v 0.371103 0.182985 0.210022
v 0.385798 0.159287 0.213051
v 0.390056 0.178637 0.213928
v -0.774668 0.023073 0.071118
v -0.772260 0.042732 0.070080
v -0.792723 0.025696 0.078898
v -0.790314 0.045355 0.077860
v -0.782517 0.023073 0.052904
v -0.780109 0.042732 0.051866
v -0.800572 0.025696 0.060684
v -0.798163 0.045355 0.059646
v -0.754621 0.047001 0.077274
v -0.764678 0.063811 0.080382
v -0.770681 0.036475 0.082238
v -0.780737 0.053284 0.085347
v -0.760479 0.047001 0.058325
v -0.770535 0.063810 0.061434
v -0.776538 0.036475 0.063290
v -0.786595 0.053284 0.066398
v -0.503653 0.109473 0.043178
v -0.513950 0.124746 0.050531
v -0.516083 0.096820 0.052054
v -0.526380 0.112094 0.059406
v -0.515178 0.109473 0.027038
v -0.525475 0.124746 0.034390
v -0.527608 0.096820 0.035913
v -0.537905 0.112094 0.043265
v 0.055548 0.154793 0.113866
v 0.056765 0.174586 0.114166
v 0.074767 0.153539 0.118602
v 0.075984 0.173333 0.118902
v 0.050802 0.154793 0.133123
v 0.052019 0.174586 0.133423
v 0.070020 0.153539 0.137859
v 0.071238 0.173333 0.138159
v -0.538903 0.102838 0.051573
v -0.539013 0.122671 0.051539
v -0.557852 0.102723 0.045719
v -0.557962 0.122556 0.045685
v -0.533048 0.102838 0.032624
v -0.533158 0.122671 0.032590
v -0.551997 0.102723 0.026770
v -0.552108 0.122556 0.026736
v -2.682794 0.106227 0.452284
v -2.682475 0.123237 0.442091
v -2.682261 0.096028 0.435283
v -2.681942 0.113038 0.425089
v -2.662970 0.106227 0.452905
v -2.662652 0.123237 0.442711
v -2.662438 0.096028 0.435903
v -2.662119 0.113038 0.425710
v -0.228703 0.147292 0.004193
v -0.227337 0.159981 0.019374
v -0.227566 0.132049 0.016831
v -0.226199 0.144738 0.032012
v -0.248456 0.147292 0.005971
v -0.247090 0.159981 0.021152
v -0.247319 0.132049 0.018609
v -0.245952 0.144738 0.033790
v -2.490481 0.075390 0.399104
v -2.482209 0.092991 0.395214
v -2.474552 0.066250 0.391614
v -2.466281 0.083851 0.387725
v -2.482042 0.075390 0.417052
v -2.473770 0.092991 0.413163
v -2.466114 0.066250 0.409563
v -2.457842 0.083851 0.405674
v 0.313912 0.162836 0.167081
v 0.316778 0.182417 0.168395
v 0.331712 0.159683 0.175241
v 0.334578 0.179264 0.176554
v 0.305647 0.162836 0.185110
v 0.308513 0.182417 0.186423
v 0.323447 0.159683 0.193269
v 0.326313 0.179264 0.194583
v 0.578009 0.143026 0.246739
v 0.577366 0.162849 0.246696
v 0.558231 0.142381 0.245412
v 0.557587 0.162204 0.245368
v 0.579338 0.143026 0.226951
v 0.578694 0.162849 0.226908
v 0.559560 0.142381 0.225623
v 0.558916 0.162204 0.225580
v 0.723866 0.132093 0.251864
v 0.723230 0.151916 0.251853
v 0.704046 0.131458 0.251536
v 0.703410 0.151281 0.251525
v 0.724194 0.132093 0.232033
v 0.723558 0.151916 0.232023
v 0.704373 0.131458 0.231705
v 0.703738 0.151281 0.231695
v -1.836417 -0.034337 0.253540
v -1.836894 -0.014510 0.253720
v -1.817860 -0.033827 0.246559
v -1.818337 -0.014000 0.246738
v -1.829432 -0.034337 0.272103
v -1.829910 -0.014510 0.272283
v -1.810876 -0.033827 0.265121
v -1.811353 -0.014000 0.265301
v 2.416105 0.195416 0.329214
v 2.413951 0.205597 0.312331
v 2.414817 0.178395 0.319114
v 2.412663 0.188577 0.302231
v 2.435779 0.195415 0.326704
v 2.433625 0.205597 0.309821
v 2.434490 0.178395 0.316605
v 2.432336 0.188577 0.299721
v 2.419322 0.211125 0.315891
v 2.419170 0.230957 0.315867
v 2.399726 0.210970 0.312844
v 2.399573 0.230803 0.312820
v 2.422370 0.211125 0.296293
v 2.422217 0.230957 0.296269
v 2.402773 0.210970 0.293246
v 2.402620 0.230803 0.293222
v 0.746954 0.112842 0.233561
v 0.745240 0.132598 0.233260
v 0.766414 0.114582 0.236975
v 0.764700 0.134338 0.236674
v 0.743527 0.112842 0.253095
v 0.741813 0.132598 0.252795
v 0.762986 0.114582 0.256510
v 0.761272 0.134338 0.256209
v -0.742960 0.014833 0.070565
v -0.743135 0.034658 0.070026
v -0.736827 0.015399 0.089417
v -0.737002 0.035224 0.088879
v -0.761820 0.014833 0.076699
v -0.761995 0.034658 0.076161
v -0.755688 0.015399 0.095552
v -0.755863 0.035224 0.095014
v 1.768553 0.206651 0.305599
v 1.769943 0.222128 0.317923
v 1.766819 0.219052 0.290219
v 1.768209 0.234530 0.302543
v 1.788262 0.206651 0.303376
v 1.789652 0.222128 0.315700
v 1.786527 0.219053 0.287996
v 1.787917 0.234530 0.300320
v -1.745017 -0.034691 0.239077
v -1.748394 -0.016141 0.232927
v -1.753947 -0.041708 0.222817
v -1.757325 -0.023158 0.216667
v -1.727633 -0.034692 0.229528
v -1.731011 -0.016141 0.223378
v -1.736564 -0.041708 0.213269
v -1.739942 -0.023158 0.207119
v -2.718789 0.118848 0.447226
v -2.709650 0.135889 0.442817
v -2.734137 0.128996 0.454630
v -2.724998 0.146036 0.450221
v -2.727407 0.118849 0.429363
v -2.718267 0.135889 0.424954
v -2.742754 0.128996 0.436767
v -2.733615 0.146036 0.432358
v -0.545461 0.070328 0.032998
v -0.553954 0.087662 0.028444
v -0.530184 0.079965 0.041188
v -0.538677 0.097299 0.036635
v -0.554832 0.070328 0.050477
v -0.563326 0.087662 0.045923
v -0.539555 0.079965 0.058668
v -0.548049 0.097299 0.054114
v -1.976976 -0.015363 0.286304
v -1.977094 0.004470 0.286331
v -1.996313 -0.015483 0.290709
v -1.996431 0.004349 0.290736
v -1.981381 -0.015363 0.266966
v -1.981499 0.004470 0.266993
v -2.000718 -0.015483 0.271371
v -2.000836 0.004349 0.271398
v -0.876689 -0.006963 0.099385
v -0.882393 0.011790 0.102407
v -0.860119 -0.000508 0.090602
v -0.865823 0.018245 0.093625
v -0.867401 -0.006963 0.116908
v -0.873105 0.011790 0.119931
v -0.850832 -0.000508 0.108126
v -0.856535 0.018245 0.111149
v 1.275548 0.157155 0.307721
v 1.281462 0.170771 0.320873
v 1.269964 0.171575 0.295302
v 1.275878 0.185192 0.308455
v 1.293637 0.157155 0.299588
v 1.299551 0.170771 0.312740
v 1.288053 0.171575 0.287169
v 1.293967 0.185192 0.300321
v -0.537699 0.080168 0.010160
v -0.544112 0.098930 0.010628
v -0.518987 0.086597 0.008796
v -0.525399 0.105359 0.009264
v -0.536257 0.080168 0.029941
v -0.542670 0.098930 0.030408
v -0.517545 0.086597 0.028577
v -0.523957 0.105359 0.029044
v 1.563587 0.165305 0.282212
v 1.566252 0.182600 0.291545
v 1.568335 0.155598 0.298843
v 1.571001 0.172894 0.308176
v 1.544516 0.165305 0.287657
v 1.547181 0.182600 0.296991
v 1.549264 0.155598 0.304288
v 1.551929 0.172894 0.313622
v -0.571829 0.063905 0.025841
v -0.579596 0.082142 0.026484
v -0.553653 0.071698 0.024334
v -0.561420 0.089936 0.024978
v -0.570190 0.063905 0.045606
v -0.577957 0.082142 0.046250
v -0.552015 0.071698 0.044099
v -0.559782 0.089936 0.044743
v -0.108013 0.172239 0.055926
v -0.115274 0.190686 0.055358
v -0.089622 0.179523 0.057363
v -0.096883 0.197970 0.056796
v -0.109558 0.172239 0.075699
v -0.116820 0.190686 0.075131
v -0.091167 0.179523 0.077136
v -0.098429 0.197970 0.076569
v -2.759314 0.160814 0.459191
v -2.751351 0.178770 0.456449
v -2.742336 0.152392 0.453345
v -2.734374 0.170349 0.450603
v -2.752857 0.160814 0.477943
v -2.744895 0.178770 0.475202
v -2.735879 0.152392 0.472098
v -2.727916 0.170349 0.469356
v -1.156304 -0.017205 0.149675
v -1.162685 0.001531 0.150945
v -1.174680 -0.023710 0.153331
v -1.181061 -0.004974 0.154600
v -1.160174 -0.017205 0.130223
v -1.166555 0.001531 0.131493
v -1.178550 -0.023710 0.133879
v -1.184930 -0.004974 0.135148
v 0.567692 0.126022 0.215154
v 0.567432 0.145853 0.215108
v 0.587221 0.126286 0.218608
v 0.586960 0.146118 0.218562
v 0.564238 0.126022 0.234684
v 0.563978 0.145853 0.234638
v 0.583767 0.126286 0.238138
v 0.583506 0.146118 0.238092
v 2.441118 0.201918 0.329260
v 2.440216 0.221731 0.329153
v 2.421444 0.201010 0.326924
v 2.420542 0.220822 0.326816
v 2.443458 0.201918 0.309566
v 2.442556 0.221730 0.309459
v 2.423784 0.201010 0.307229
v 2.422882 0.220822 0.307122
v -1.474507 -0.068996 0.185960
v -1.480766 -0.050223 0.187272
v -1.456133 -0.062601 0.182107
v -1.462392 -0.043827 0.183420
v -1.470437 -0.068997 0.205371
v -1.476696 -0.050223 0.206683
v -1.452063 -0.062601 0.201518
v -1.458322 -0.043827 0.202831
v -0.879945 0.018304 0.094337
v -0.889934 0.035266 0.096762
v -0.896429 0.008026 0.098339
v -0.906417 0.024988 0.100763
v -0.884624 0.018304 0.075064
v -0.894612 0.035266 0.077489
v -0.901107 0.008026 0.079065
v -0.911095 0.024988 0.081490
v -0.777846 0.038368 0.079409
v -0.766940 0.049297 0.091857
v -0.770644 0.021818 0.087630
v -0.759738 0.032747 0.100078
v -0.792764 0.038368 0.092478
v -0.781858 0.049297 0.104926
v -0.785562 0.021818 0.100699
v -0.774656 0.032747 0.113147
v -2.266050 0.007619 0.348677
v -2.260539 0.026287 0.344872
v -2.250688 0.000922 0.338070
v -2.245177 0.019590 0.334265
v -2.254781 0.007619 0.364998
v -2.249270 0.026287 0.361193
v -2.239419 0.000922 0.354391
v -2.233908 0.019590 0.350586
v -2.447059 0.067423 0.393920
v -2.444162 0.086978 0.395520
v -2.464177 0.070733 0.384466
v -2.461279 0.090288 0.386066
v -2.437471 0.067423 0.376559
v -2.434573 0.086978 0.378159
v -2.454588 0.070733 0.367105
v -2.451691 0.090288 0.368705
v -1.647415 -0.039149 0.222388
v -1.648598 -0.019352 0.222574
v -1.666971 -0.040347 0.225470
v -1.668154 -0.020550 0.225656
v -1.650503 -0.039149 0.202797
v -1.651685 -0.019352 0.202983
v -1.670058 -0.040347 0.205878
v -1.671241 -0.020550 0.206065
v -1.664025 -0.047390 0.214264
v -1.662140 -0.027656 0.213676
v -1.682863 -0.045416 0.220145
v -1.680978 -0.025681 0.219557
v -1.669935 -0.047390 0.195332
v -1.668051 -0.027656 0.194744
v -1.688773 -0.045416 0.201213
v -1.686888 -0.025681 0.200625
v -1.803151 -0.062880 0.242114
v -1.808470 -0.043774 0.242222
v -1.784049 -0.057561 0.241724
v -1.789367 -0.038454 0.241833
v -1.802747 -0.062880 0.261943
v -1.808066 -0.043774 0.262051
v -1.783644 -0.057561 0.261553
v -1.788963 -0.038454 0.261662
v -2.608619 0.084309 0.424986
v -2.603992 0.103440 0.422551
v -2.591688 0.079080 0.416078
v -2.587060 0.098212 0.413644
v -2.599384 0.084309 0.442538
v -2.594757 0.103440 0.440104
v -2.582453 0.079080 0.433630
v -2.577826 0.098212 0.431196
v 1.771330 0.185375 0.302273
v 1.767714 0.204863 0.302976
v 1.790460 0.189059 0.298554
v 1.786844 0.208547 0.299257
v 1.775116 0.185375 0.321742
v 1.771500 0.204863 0.322445
v 1.794245 0.189059 0.318022
v 1.790629 0.208547 0.318725
v -0.368931 0.116155 0.007169
v -0.368929 0.135988 0.007139
v -0.370036 0.116184 0.026971
v -0.370034 0.136018 0.026942
v -0.388733 0.116155 0.006064
v -0.388731 0.135988 0.006035
v -0.389838 0.116184 0.025867
v -0.389836 0.136017 0.025837
v 0.117281 0.177564 0.111618
v 0.122898 0.196527 0.113106
v 0.135612 0.171753 0.116472
v 0.141229 0.190716 0.117959
v 0.112205 0.177564 0.130791
v 0.117822 0.196527 0.132278
v 0.130536 0.171753 0.135644
v 0.136153 0.190716 0.137131
v -1.551120 -0.068094 0.199752
v -1.556314 -0.048956 0.199375
v -1.532033 -0.062886 0.201138
v -1.537227 -0.043749 0.200761
v -1.552556 -0.068094 0.219533
v -1.557750 -0.048956 0.219156
v -1.533469 -0.062886 0.220919
v -1.538663 -0.043749 0.220542
v 2.478839 0.182129 0.304707
v 2.472939 0.200973 0.306562
v 2.460862 0.175945 0.310359
v 2.454962 0.194789 0.312214
v 2.472891 0.182129 0.285787
v 2.466991 0.200973 0.287642
v 2.454914 0.175945 0.291439
v 2.449014 0.194789 0.293293
v -1.011083 -0.025150 0.093447
v -1.005156 -0.008553 0.102544
v -1.002023 -0.036007 0.107354
v -0.996096 -0.019409 0.116450
v -1.027700 -0.025150 0.104273
v -1.021774 -0.008553 0.113370
v -1.018640 -0.036007 0.118180
v -1.012714 -0.019409 0.127276
v -1.239561 -0.056834 0.142621
v -1.243324 -0.037361 0.142636
v -1.220089 -0.053071 0.142545
v -1.223852 -0.033598 0.142560
v -1.239483 -0.056834 0.162454
v -1.243246 -0.037361 0.162469
v -1.220011 -0.053071 0.162378
v -1.223774 -0.033598 0.162393
v -1.431422 -0.039475 0.174879
v -1.436167 -0.020321 0.176869
v -1.413759 -0.034329 0.167471
v -1.418504 -0.015175 0.169461
v -1.423751 -0.039475 0.193169
v -1.428497 -0.020321 0.195159
v -1.406088 -0.034329 0.185761
v -1.410834 -0.015175 0.187751
v -2.634552 0.086300 0.424494
v -2.633075 0.105699 0.420640
v -2.627611 0.082173 0.406379
v -2.626134 0.101572 0.402525
v -2.616032 0.086300 0.431590
v -2.614555 0.105699 0.427736
v -2.609091 0.082173 0.413475
v -2.607615 0.101572 0.409622
v -0.936983 0.006887 0.124945
v -0.942362 0.025976 0.125069
v -0.956067 0.001506 0.125385
v -0.961447 0.020596 0.125509
v -0.937440 0.006887 0.105117
v -0.942819 0.025976 0.105241
v -0.956524 0.001506 0.105557
v -0.961903 0.020596 0.105681
v 0.344037 0.141432 0.178836
v 0.342759 0.161217 0.178303
v 0.362299 0.142817 0.186448
v 0.361021 0.162602 0.185915
v 0.336407 0.141432 0.197143
v 0.335129 0.161217 0.196610
v 0.354669 0.142817 0.204754
v 0.353390 0.162602 0.204222
v 2.356576 0.187181 0.295613
v 2.356576 0.207014 0.295613
v 2.351884 0.187181 0.314883
v 2.351884 0.207014 0.314883
v 2.337306 0.187181 0.290921
v 2.337306 0.207014 0.290921
v 2.332614 0.187181 0.310191
v 2.332614 0.207014 0.310191
v 1.508366 0.184215 0.296622
v 1.505903 0.203761 0.298905
v 1.522702 0.187574 0.283335
v 1.520238 0.207120 0.285618
v 1.521849 0.184215 0.311168
v 1.519385 0.203761 0.313451
v 1.536184 0.187573 0.297881
v 1.533721 0.207120 0.300164
v -1.611932 -0.041662 0.209390
v -1.614522 -0.022008 0.210010
v -1.631047 -0.044325 0.213963
v -1.633636 -0.024671 0.214583
v -1.616547 -0.041662 0.190102
v -1.619137 -0.022008 0.190721
v -1.635661 -0.044325 0.194675
v -1.638251 -0.024671 0.195294
v 0.009499 0.176063 0.119856
v 0.003725 0.195018 0.119004
v -0.009253 0.170227 0.117089
v -0.015027 0.189182 0.116237
v 0.012393 0.176063 0.100235
v 0.006620 0.195018 0.099383
v -0.006359 0.170227 0.097469
v -0.012132 0.189182 0.096617
v -0.169125 0.145608 0.068434
v -0.170126 0.165414 0.068165
v -0.188252 0.144571 0.063292
v -0.189253 0.164377 0.063023
v -0.163977 0.145608 0.049281
v -0.164977 0.165414 0.049012
v -0.183104 0.144571 0.044139
v -0.184104 0.164378 0.043870
v -0.463207 0.096595 0.011516
v -0.472363 0.113962 0.014333
v -0.446608 0.106174 0.006410
v -0.455764 0.123541 0.009227
v -0.457376 0.096595 0.030473
v -0.466532 0.113962 0.033289
v -0.440777 0.106174 0.025367
v -0.449933 0.123541 0.028183
v -2.484415 0.072249 0.394300
v -2.500793 0.079919 0.402443
v -2.477548 0.090540 0.390885
v -2.493926 0.098209 0.399028
v -2.475585 0.072249 0.412059
v -2.491962 0.079918 0.420202
v -2.468718 0.090540 0.408644
v -2.485096 0.098209 0.416788
v -0.622233 0.080626 0.059784
v -0.630412 0.098622 0.061394
v -0.639890 0.072290 0.063261
v -0.648069 0.090286 0.064871
v -0.626064 0.080626 0.040324
v -0.634243 0.098622 0.041935
v -0.643722 0.072290 0.043801
v -0.651901 0.090286 0.045412
v -2.263275 -0.001452 0.334320
v -2.264812 0.018189 0.332043
v -2.252282 0.001295 0.350598
v -2.253820 0.020937 0.348321
v -2.279711 -0.001452 0.345420
v -2.281249 0.018189 0.343143
v -2.268718 0.001295 0.361697
v -2.270256 0.020937 0.359420
v -2.131603 -0.013380 0.336032
v -2.142207 -0.000021 0.325911
v -2.141267 -0.028039 0.326808
v -2.151871 -0.014679 0.316686
v -2.117909 -0.013380 0.321685
v -2.128513 -0.000021 0.311564
v -2.127573 -0.028039 0.312461
v -2.138177 -0.014679 0.302340
v -1.448182 -0.049680 0.189219
v -1.451198 -0.030106 0.190278
v -1.429712 -0.046483 0.182737
v -1.432729 -0.026910 0.183795
v -1.441613 -0.049680 0.207933
v -1.444629 -0.030106 0.208992
v -1.423144 -0.046484 0.201450
v -1.426160 -0.026910 0.202509
v -1.920139 -0.033136 0.259283
v -1.918949 -0.013345 0.258784
v -1.938391 -0.031846 0.266934
v -1.937202 -0.012055 0.266436
v -1.927807 -0.033136 0.240992
v -1.926617 -0.013345 0.240493
v -1.946059 -0.031846 0.248643
v -1.944869 -0.012055 0.248144
v -2.759106 0.146854 0.473621
v -2.753812 0.165708 0.470482
v -2.742889 0.140699 0.464005
v -2.737595 0.159553 0.460865
v -2.748991 0.146854 0.490681
v -2.743696 0.165708 0.487541
v -2.732774 0.140699 0.481064
v -2.727479 0.159553 0.477925
v 1.214750 0.155433 0.291931
v 1.210258 0.174738 0.292635
v 1.195678 0.150887 0.294923
v 1.191186 0.170192 0.295627
v 1.211676 0.155433 0.272337
v 1.207185 0.174738 0.273042
v 1.192604 0.150887 0.275329
v 1.188113 0.170192 0.276034
v -1.359772 -0.034050 0.183406
v -1.363402 -0.014558 0.183912
v -1.379077 -0.037714 0.186095
v -1.382707 -0.018222 0.186600
v -1.362508 -0.034050 0.163763
v -1.366137 -0.014558 0.164268
v -1.381813 -0.037714 0.166451
v -1.385442 -0.018222 0.166956
v 0.330399 0.173058 0.205162
v 0.332853 0.190392 0.195842
v 0.334813 0.163420 0.188399
v 0.337267 0.180754 0.179079
v 0.349578 0.173058 0.210212
v 0.352033 0.190392 0.200892
v 0.353992 0.163420 0.193450
v 0.356446 0.180754 0.184130
v -2.641348 0.097230 0.405810
v -2.644114 0.116757 0.407909
v -2.625794 0.100703 0.394004
v -2.628560 0.120230 0.396104
v -2.629357 0.097230 0.421608
v -2.632123 0.116757 0.423707
v -2.613803 0.100703 0.409802
v -2.616569 0.120230 0.411902
v -0.471694 0.127542 0.028876
v -0.480339 0.145374 0.029662
v -0.489453 0.118861 0.030492
v -0.498098 0.136694 0.031278
v -0.473491 0.127542 0.009124
v -0.482136 0.145374 0.009911
v -0.491250 0.118861 0.010740
v -0.499895 0.136694 0.011527
v 1.646761 0.197837 0.296596
v 1.647110 0.217538 0.298854
v 1.649769 0.195552 0.316066
v 1.650117 0.215253 0.318325
v 1.627161 0.197837 0.299624
v 1.627510 0.217538 0.301882
v 1.630168 0.195552 0.319094
v 1.630517 0.215253 0.321352
v 2.153992 0.218965 0.290177
v 2.156411 0.233012 0.276387
v 2.151565 0.232966 0.304013
v 2.153984 0.247013 0.290222
v 2.134457 0.218965 0.286751
v 2.136876 0.233012 0.272960
v 2.132030 0.232966 0.300586
v 2.134449 0.247013 0.286796
v -0.406653 0.141535 0.007792
v -0.400405 0.150845 0.024151
v -0.403331 0.124023 0.016489
v -0.397083 0.133333 0.032849
v -0.425181 0.141535 0.014868
v -0.418933 0.150845 0.031227
v -0.421859 0.124023 0.023565
v -0.415611 0.133333 0.039925
v -0.264878 0.143639 -0.004596
v -0.265552 0.163459 -0.004903
v -0.246843 0.144379 0.003621
v -0.247516 0.164199 0.003314
v -0.273101 0.143639 0.013452
v -0.273775 0.163459 0.013145
v -0.255066 0.144379 0.021669
v -0.255739 0.164199 0.021362
v -2.018378 -0.020117 0.293319
v -2.015764 -0.000485 0.292273
v -2.000149 -0.022933 0.286029
v -1.997535 -0.003301 0.284984
v -2.011014 -0.020117 0.311734
v -2.008399 -0.000485 0.310689
v -1.992785 -0.022933 0.304444
v -1.990171 -0.003301 0.303399
v -1.024834 -0.032081 0.129583
v -1.027591 -0.015732 0.118698
v -1.020821 -0.020853 0.145431
v -1.023577 -0.004504 0.134547
v -1.044061 -0.032081 0.134452
v -1.046817 -0.015732 0.123567
v -1.040047 -0.020853 0.150300
v -1.042804 -0.004504 0.139415
v -0.812583 0.003197 0.092795
v -0.812975 0.022987 0.091547
v -0.818507 0.001889 0.073912
v -0.818898 0.021679 0.072664
v -0.793659 0.003197 0.086858
v -0.794051 0.022987 0.085610
v -0.799583 0.001889 0.067976
v -0.799975 0.021679 0.066728
v 1.533774 0.159144 0.288339
v 1.535248 0.178013 0.294267
v 1.538327 0.153036 0.306650
v 1.539802 0.171905 0.312578
v 1.514527 0.159144 0.293126
v 1.516001 0.178013 0.299054
v 1.519081 0.153036 0.311437
v 1.520555 0.171905 0.317365
v 1.763402 0.200714 0.322831
v 1.759545 0.220168 0.322854
v 1.743948 0.196857 0.322948
v 1.740092 0.216312 0.322971
v 1.763282 0.200714 0.302998
v 1.759426 0.220168 0.303021
v 1.743828 0.196857 0.303115
v 1.739972 0.216312 0.303139
v -2.011289 -0.041795 0.285465
v -2.011483 -0.021963 0.285543
v -1.992881 -0.041586 0.278083
v -1.993076 -0.021754 0.278161
v -2.003906 -0.041795 0.303873
v -2.004101 -0.021963 0.303951
v -1.985500 -0.041586 0.296491
v -1.985694 -0.021754 0.296569
v -0.893640 0.015144 0.106123
v -0.889764 0.032282 0.115321
v -0.900295 0.025126 0.090330
v -0.896419 0.042264 0.099528
v -0.875364 0.015144 0.098421
v -0.871488 0.032282 0.107620
v -0.882019 0.025126 0.082628
v -0.878143 0.042264 0.091826
v 2.308202 0.214457 0.292272
v 2.310754 0.227745 0.277771
v 2.305900 0.229181 0.305359
v 2.308451 0.242469 0.290858
v 2.288669 0.214457 0.288835
v 2.291221 0.227745 0.274334
v 2.286366 0.229181 0.301922
v 2.288918 0.242469 0.287421
v 1.305467 0.160425 0.308473
v 1.310726 0.174922 0.320943
v 1.299833 0.173959 0.295114
v 1.305092 0.188456 0.307585
v 1.323741 0.160425 0.300766
v 1.329000 0.174922 0.313236
v 1.318107 0.173959 0.287408
v 1.323367 0.188456 0.299878
v -0.512669 0.083514 0.042471
v -0.511496 0.103229 0.040654
v -0.523366 0.085677 0.059031
v -0.522193 0.105391 0.057215
v -0.529329 0.083514 0.031710
v -0.528156 0.103229 0.029893
v -0.540026 0.085676 0.048270
v -0.538853 0.105391 0.046454
v 1.192692 0.141363 0.317648
v 1.194092 0.161145 0.317891
v 1.173200 0.142784 0.314264
v 1.174601 0.162566 0.314507
v 1.196084 0.141363 0.298107
v 1.197484 0.161145 0.298350
v 1.176593 0.142784 0.294724
v 1.177994 0.162566 0.294967
v -2.631257 0.104551 0.437604
v -2.647817 0.115092 0.434778
v -2.641647 0.087751 0.435831
v -2.658208 0.098292 0.433005
v -2.627921 0.104551 0.418053
v -2.644481 0.115092 0.415227
v -2.638312 0.087751 0.416280
v -2.654872 0.098292 0.413454
v -2.364418 0.018090 0.356859
v -2.358320 0.036032 0.362713
v -2.377361 0.026542 0.344434
v -2.371264 0.044484 0.350288
v -2.350683 0.018090 0.342551
v -2.344585 0.036032 0.348405
v -2.363627 0.026542 0.330127
v -2.357529 0.044484 0.335980
v -0.338929 0.146357 0.005776
v -0.341559 0.166009 0.006268
v -0.358246 0.143682 0.009388
v -0.360876 0.163334 0.009879
v -0.342574 0.146358 -0.013719
v -0.345204 0.166009 -0.013228
v -0.361891 0.143682 -0.010108
v -0.364521 0.163334 -0.009616
v -0.441877 0.107175 0.010164
v -0.437298 0.126004 0.014389
v -0.455714 0.113405 -0.002606
v -0.451136 0.132234 0.001619
v -0.428427 0.107175 -0.004412
v -0.423848 0.126004 -0.000187
v -0.442264 0.113405 -0.017181
v -0.437686 0.132234 -0.012956
v 1.617045 0.197636 0.312706
v 1.611341 0.216631 0.312491
v 1.598064 0.191929 0.311990
v 1.592361 0.210923 0.311775
v 1.617791 0.197636 0.292887
v 1.612088 0.216631 0.292672
v 1.598811 0.191929 0.292171
v 1.593108 0.210923 0.291956
v -1.185287 -0.053271 0.136893
v -1.191889 -0.034692 0.139039
v -1.167618 -0.046328 0.131151
v -1.174220 -0.027750 0.133297
v -1.179157 -0.053271 0.155755
v -1.185759 -0.034692 0.157901
v -1.161488 -0.046328 0.150013
v -1.168090 -0.027750 0.152159
v -2.537347 0.060669 0.416329
v -2.532565 0.079884 0.417444
v -2.556061 0.065579 0.411966
v -2.551279 0.084795 0.413081
v -2.532844 0.060669 0.397014
v -2.528062 0.079884 0.398129
v -2.551558 0.065579 0.392651
v -2.546776 0.084795 0.393766
v 0.323428 0.145080 0.175500
v 0.315770 0.163099 0.178668
v 0.340078 0.153367 0.168613
v 0.332421 0.171386 0.171780
v 0.331009 0.145080 0.193827
v 0.323351 0.163099 0.196995
v 0.347659 0.153367 0.186940
v 0.340002 0.171386 0.190107
v 1.109509 0.147713 0.284437
v 1.113642 0.164523 0.294116
v 1.116111 0.137188 0.299896
v 1.120245 0.153998 0.309575
v 1.091269 0.147713 0.292227
v 1.095403 0.164523 0.301906
v 1.097872 0.137188 0.307686
v 1.102005 0.153998 0.317365
v 1.824641 0.213982 0.311955
v 1.820619 0.233401 0.312246
v 1.805273 0.209949 0.313359
v 1.801251 0.229368 0.313651
v 1.823207 0.213982 0.292174
v 1.819185 0.233401 0.292465
v 1.803838 0.209949 0.293578
v 1.799817 0.229368 0.293870
v -0.020486 0.153806 0.077281
v -0.020658 0.167138 0.091964
v -0.020330 0.168489 0.063950
v -0.020502 0.181821 0.078632
v -0.000654 0.153806 0.077514
v -0.000826 0.167138 0.092196
v -0.000498 0.168489 0.064182
v -0.000670 0.181821 0.078865
v -1.234489 -0.053887 0.162086
v -1.241769 -0.035440 0.162310
v -1.252927 -0.061171 0.162654
v -1.260207 -0.042724 0.162878
v -1.235099 -0.053887 0.142262
v -1.242379 -0.035440 0.142486
v -1.253538 -0.061171 0.142830
v -1.260818 -0.042724 0.143054
v 1.561421 0.188684 0.300531
v 1.568519 0.198820 0.316031
v 1.565641 0.171637 0.309746
v 1.572739 0.181772 0.325246
v 1.543389 0.188684 0.308788
v 1.550487 0.198820 0.324288
v 1.547609 0.171637 0.318003
v 1.554706 0.181772 0.333503
v 0.145410 0.176404 0.121533
v 0.145099 0.196234 0.121399
v 0.163627 0.176743 0.129368
v 0.163316 0.196573 0.129234
v 0.137575 0.176404 0.139753
v 0.137263 0.196234 0.139619
v 0.155792 0.176743 0.147587
v 0.155480 0.196573 0.147453
v -0.578285 0.070660 0.048008
v -0.583699 0.089586 0.050422
v -0.560999 0.076588 0.040301
v -0.566413 0.095514 0.042715
v -0.570209 0.070660 0.066123
v -0.575623 0.089586 0.068537
v -0.552923 0.076588 0.058415
v -0.558337 0.095514 0.060830
v -2.022474 -0.013266 0.285482
v -2.020764 0.006469 0.284503
v -2.039598 -0.011295 0.295292
v -2.037888 0.008439 0.294313
v -2.032332 -0.013266 0.268273
v -2.030623 0.006469 0.267294
v -2.049457 -0.011296 0.278083
v -2.047747 0.008439 0.277104
v -1.673382 -0.051078 0.229479
v -1.674107 -0.031260 0.229757
v -1.654876 -0.050301 0.222388
v -1.655601 -0.030483 0.222666
v -1.666285 -0.051078 0.248000
v -1.667011 -0.031260 0.248277
v -1.647779 -0.050301 0.240908
v -1.648505 -0.030483 0.241186
v 0.766601 0.137146 0.262983
v 0.765030 0.156916 0.262850
v 0.746900 0.135569 0.261326
v 0.745329 0.155339 0.261194
v 0.768263 0.137146 0.243219
v 0.766692 0.156916 0.243087
v 0.748562 0.135569 0.241562
v 0.746991 0.155339 0.241430
v -1.909517 -0.050669 0.267549
v -1.910547 -0.030865 0.267832
v -1.890419 -0.049601 0.262305
v -1.891449 -0.029796 0.262588
v -1.904265 -0.050669 0.286674
v -1.905296 -0.030865 0.286957
v -1.885168 -0.049601 0.281431
v -1.886198 -0.029796 0.281714
v -0.577106 0.087044 0.044700
v -0.577669 0.106869 0.044758
v -0.557385 0.087610 0.042666
v -0.557948 0.107435 0.042724
v -0.575071 0.087044 0.064428
v -0.575634 0.106869 0.064486
v -0.555351 0.087610 0.062395
v -0.555914 0.107435 0.062453
v -1.031352 -0.001761 0.127712
v -1.039143 0.016427 0.129072
v -1.049269 -0.009670 0.130839
v -1.057060 0.008517 0.132199
v -1.034762 -0.001761 0.108174
v -1.042553 0.016427 0.109534
v -1.052679 -0.009670 0.111301
v -1.060470 0.008517 0.112661
v 1.003433 0.142056 0.276346
v 1.007488 0.159048 0.285737
v 1.010169 0.131827 0.291946
v 1.014223 0.148818 0.301337
v 0.985225 0.142056 0.284207
v 0.989280 0.159048 0.293599
v 0.991960 0.131827 0.299807
v 0.996015 0.148819 0.309198
v 2.064758 0.218994 0.289643
v 2.046493 0.226504 0.291472
v 2.057286 0.200638 0.290391
v 2.039020 0.208148 0.292220
v 2.062782 0.218994 0.269909
v 2.044517 0.226504 0.271737
v 2.055310 0.200638 0.270657
v 2.037045 0.208148 0.272485
v 2.370542 0.188718 0.279347
v 2.372341 0.208464 0.279822
v 2.389633 0.186858 0.284390
v 2.391432 0.206603 0.284865
v 2.365477 0.188718 0.298523
v 2.367275 0.208464 0.298998
v 2.384567 0.186858 0.303566
v 2.386366 0.206603 0.304041
v -1.439065 -0.042508 0.193120
v -1.433375 -0.026273 0.202988
v -1.447176 -0.031117 0.179055
v -1.441485 -0.014882 0.188924
v -1.421884 -0.042508 0.183212
v -1.416194 -0.026273 0.193080
v -1.429995 -0.031117 0.169148
v -1.424304 -0.014882 0.179016
v 2.467560 0.175172 0.314242
v 2.471174 0.193808 0.308499
v 2.477485 0.168386 0.298468
v 2.481098 0.187023 0.292725
v 2.484347 0.175172 0.324804
v 2.487960 0.193808 0.319061
v 2.494272 0.168386 0.309030
v 2.497885 0.187023 0.303287
v -1.791158 -0.032697 0.235099
v -1.791058 -0.012865 0.235287
v -1.781842 -0.032910 0.252606
v -1.781742 -0.013078 0.252794
v -1.808667 -0.032697 0.244416
v -1.808567 -0.012865 0.244603
v -1.799351 -0.032910 0.261923
v -1.799251 -0.013078 0.262111
v -0.327277 0.150663 0.009244
v -0.332141 0.169886 0.009659
v -0.346430 0.145781 0.010876
v -0.351295 0.165004 0.011290
v -0.328960 0.150663 -0.010517
v -0.333824 0.169886 -0.010103
v -0.348113 0.145781 -0.008886
v -0.352978 0.165004 -0.008471
v -0.588154 0.074217 0.035231
v -0.590756 0.093832 0.036588
v -0.605548 0.071282 0.044297
v -0.608150 0.090897 0.045653
v -0.597320 0.074217 0.017643
v -0.599922 0.093832 0.019000
v -0.614714 0.071282 0.026709
v -0.617317 0.090897 0.028065
v -0.278008 0.126568 0.008344
v -0.286186 0.144623 0.007644
v -0.260019 0.134775 0.009884
v -0.268196 0.152831 0.009184
v -0.279700 0.126568 0.028105
v -0.287877 0.144623 0.027405
v -0.261710 0.134775 0.029644
v -0.269888 0.152831 0.028945
v -1.025560 -0.007277 0.119352
v -1.010052 0.003655 0.125126
v -1.035805 0.009271 0.115537
v -1.020297 0.020203 0.121312
v -1.018640 -0.007277 0.100765
v -1.003132 0.003655 0.106540
v -1.028885 0.009271 0.096951
v -1.013376 0.020203 0.102725
v -1.317228 -0.062395 0.160251
v -1.323189 -0.043580 0.162209
v -1.299352 -0.056121 0.154382
v -1.305313 -0.037306 0.156340
v -1.311041 -0.062395 0.179095
v -1.317002 -0.043580 0.181052
v -1.293166 -0.056121 0.173226
v -1.299127 -0.037306 0.175183
v 0.147241 0.178300 0.132525
v 0.145921 0.196388 0.124497
v 0.150176 0.186436 0.150373
v 0.148856 0.204523 0.142345
v 0.127671 0.178300 0.135743
v 0.126351 0.196388 0.127715
v 0.130605 0.186436 0.153591
v 0.129285 0.204523 0.145563
v 1.897445 0.188540 0.278929
v 1.893041 0.207874 0.278565
v 1.916713 0.192959 0.280525
v 1.912309 0.212294 0.280160
v 1.895808 0.188540 0.298695
v 1.891404 0.207875 0.298330
v 1.915077 0.192959 0.300290
v 1.910673 0.212294 0.299926
v -1.548124 -0.049787 0.192006
v -1.550330 -0.030091 0.192767
v -1.566744 -0.052120 0.198424
v -1.568950 -0.032425 0.199185
v -1.554587 -0.049787 0.173256
v -1.556793 -0.030091 0.174016
v -1.573207 -0.052120 0.179674
v -1.575413 -0.032425 0.180434
v -0.552293 0.078860 0.014227
v -0.547410 0.093675 0.026475
v -0.546807 0.065674 0.027990
v -0.541924 0.080490 0.040238
v -0.570716 0.078860 0.021571
v -0.565834 0.093675 0.033820
v -0.565230 0.065674 0.035334
v -0.560348 0.080490 0.047582
v -0.537194 0.102132 0.030766
v -0.538613 0.121907 0.030228
v -0.518702 0.103650 0.037774
v -0.520121 0.123425 0.037236
v -0.544222 0.102132 0.049312
v -0.545641 0.121907 0.048774
v -0.525730 0.103650 0.056320
v -0.527150 0.123425 0.055782
v 0.560927 0.140691 0.239937
v 0.562301 0.160476 0.239984
v 0.541152 0.142066 0.239273
v 0.542527 0.161852 0.239319
v 0.561593 0.140691 0.220116
v 0.562968 0.160476 0.220162
v 0.541819 0.142066 0.219451
v 0.543193 0.161852 0.219497
v -0.672585 0.062120 0.061379
v -0.668606 0.079502 0.070060
v -0.665343 0.052570 0.077181
v -0.661364 0.069953 0.085862
v -0.690615 0.062120 0.069642
v -0.686636 0.079502 0.078323
v -0.683373 0.052570 0.085444
v -0.679394 0.069953 0.094125
v 2.435262 0.188593 0.322656
v 2.433109 0.198775 0.305773
v 2.436550 0.205613 0.332756
v 2.434397 0.215795 0.315872
v 2.415589 0.188593 0.325166
v 2.413435 0.198775 0.308282
v 2.416877 0.205613 0.335265
v 2.414724 0.215795 0.318382
v -1.301213 -0.030932 0.173170
v -1.304506 -0.011380 0.173621
v -1.320585 -0.034256 0.175819
v -1.323879 -0.014704 0.176269
v -1.303899 -0.030932 0.153520
v -1.307193 -0.011380 0.153970
v -1.323272 -0.034256 0.156169
v -1.326565 -0.014704 0.156619
v 1.093105 0.144786 0.296525
v 1.097239 0.161596 0.306205
v 1.086503 0.155311 0.281066
v 1.090636 0.172121 0.290745
v 1.111345 0.144786 0.288736
v 1.115479 0.161597 0.298415
v 1.104742 0.155311 0.273276
v 1.108876 0.172121 0.282955
v -0.105400 0.175193 0.060158
v -0.105359 0.191657 0.071216
v -0.105339 0.164135 0.076623
v -0.105298 0.180600 0.087680
v -0.125233 0.175193 0.060232
v -0.125192 0.191657 0.071289
v -0.125172 0.164135 0.076696
v -0.125131 0.180600 0.087754
v -0.441141 0.122084 0.016241
v -0.446421 0.141179 0.017155
v -0.422326 0.127442 0.012981
v -0.427605 0.146537 0.013896
v -0.437756 0.122084 0.035783
v -0.443035 0.141179 0.036697
v -0.418941 0.127442 0.032523
v -0.424220 0.146537 0.033438
v -1.582126 -0.058573 0.187393
v -1.572632 -0.050494 0.202819
v -1.586360 -0.040460 0.180513
v -1.576867 -0.032381 0.195939
v -1.565235 -0.058573 0.176998
v -1.555742 -0.050494 0.192424
v -1.569470 -0.040460 0.170118
v -1.559976 -0.032381 0.185543
v -1.862470 -0.031770 0.251719
v -1.863346 -0.011960 0.252059
v -1.880934 -0.032710 0.258900
v -1.881810 -0.012899 0.259241
v -1.869660 -0.031770 0.233235
v -1.870535 -0.011960 0.233575
v -1.888123 -0.032710 0.240416
v -1.888999 -0.012899 0.240756
v 1.881737 0.215560 0.297419
v 1.877553 0.234924 0.298358
v 1.862843 0.211272 0.301659
v 1.858659 0.230636 0.302597
v 1.877394 0.215560 0.278067
v 1.873210 0.234924 0.279006
v 1.858500 0.211272 0.282307
v 1.854316 0.230636 0.283245
v -0.712172 0.055252 0.084441
v -0.719399 0.073715 0.084925
v -0.730594 0.048008 0.085675
v -0.737821 0.066472 0.086160
v -0.713498 0.055252 0.064652
v -0.720725 0.073715 0.065137
v -0.731920 0.048008 0.065887
v -0.739147 0.066472 0.066371
v 1.300008 0.152247 0.289713
v 1.319136 0.156111 0.293249
v 1.296207 0.171699 0.289011
v 1.315336 0.175564 0.292547
v 1.303612 0.152247 0.270211
v 1.322742 0.156111 0.273746
v 1.299812 0.171699 0.269508
v 1.318941 0.175564 0.273044
v -2.701263 0.109634 0.458785
v -2.694612 0.128307 0.458116
v -2.719842 0.116319 0.460652
v -2.713191 0.134992 0.459983
v -2.703246 0.109634 0.439051
v -2.696595 0.128307 0.438383
v -2.721825 0.116319 0.440918
v -2.715173 0.134992 0.440250
v -0.041002 0.178583 0.097251
v -0.044324 0.198112 0.096289
v -0.059760 0.175124 0.091818
v -0.063082 0.194653 0.090856
v -0.035484 0.178583 0.078201
v -0.038807 0.198112 0.077239
v -0.054242 0.175124 0.072768
v -0.057565 0.194653 0.071805
v -2.562076 0.099227 0.406744
v -2.556221 0.117987 0.404074
v -2.545007 0.092792 0.398959
v -2.539152 0.111552 0.396289
v -2.553846 0.099227 0.424789
v -2.547992 0.117987 0.422119
v -2.536777 0.092792 0.417005
v -2.530923 0.111552 0.414335
v 0.140139 0.148864 0.125452
v 0.133669 0.167584 0.124424
v 0.158627 0.155415 0.128388
v 0.152156 0.174135 0.127360
v 0.137028 0.148864 0.145040
v 0.130558 0.167584 0.144012
v 0.155517 0.155415 0.147976
v 0.149046 0.174135 0.146948
v -2.044792 -0.007450 0.290153
v -2.041912 0.011222 0.296190
v -2.036752 -0.014138 0.307005
v -2.033872 0.004533 0.313041
v -2.062692 -0.007450 0.298694
v -2.059812 0.011222 0.304731
v -2.054651 -0.014138 0.315546
v -2.051771 0.004533 0.321582
v 1.544329 0.184887 0.310841
v 1.551426 0.195023 0.326340
v 1.540109 0.201935 0.301625
v 1.547207 0.212071 0.317125
v 1.562361 0.184888 0.302583
v 1.569459 0.195023 0.318083
v 1.558141 0.201935 0.293368
v 1.565239 0.212071 0.308868
v -0.409396 0.115902 -0.014638
v -0.412733 0.135441 -0.015289
v -0.390219 0.119302 -0.010892
v -0.393556 0.138841 -0.011544
v -0.413198 0.115902 0.004828
v -0.416535 0.135442 0.004176
v -0.394021 0.119302 0.008573
v -0.397357 0.138841 0.007922
v -0.876806 -0.007119 0.114794
v -0.874503 0.012452 0.112549
v -0.890821 -0.003903 0.128453
v -0.888518 0.015668 0.126208
v -0.890649 -0.007119 0.100590
v -0.888346 0.012452 0.098346
v -0.904664 -0.003903 0.114250
v -0.902361 0.015668 0.112005
v 0.152351 0.148649 0.131790
v 0.148372 0.168048 0.130688
v 0.171046 0.152779 0.136970
v 0.167066 0.172177 0.135867
v 0.147056 0.148649 0.150904
v 0.143077 0.168048 0.149801
v 0.165751 0.152779 0.156083
v 0.161771 0.172177 0.154980
v -0.823811 -0.001797 0.077000
v -0.829064 0.017315 0.077709
v -0.804871 0.003504 0.074444
v -0.810124 0.022616 0.075153
v -0.821158 -0.001797 0.096655
v -0.826411 0.017315 0.097364
v -0.802218 0.003504 0.094098
v -0.807471 0.022616 0.094807
v 1.746506 0.179987 0.278602
v 1.743718 0.199614 0.278003
v 1.765696 0.182838 0.282721
v 1.762908 0.202465 0.282123
v 1.742343 0.179987 0.297993
v 1.739555 0.199614 0.297394
v 1.761533 0.182838 0.302113
v 1.758745 0.202465 0.301514
v 1.805618 0.188747 0.301395
v 1.801810 0.208208 0.301758
v 1.824991 0.192573 0.299549
v 1.821183 0.212033 0.299912
v 1.807499 0.188747 0.321138
v 1.803691 0.208208 0.321501
v 1.826872 0.192572 0.319292
v 1.823064 0.212033 0.319655
v -0.771453 0.017674 0.055723
v -0.779915 0.035354 0.058749
v -0.754806 0.026661 0.049769
v -0.763268 0.044341 0.052796
v -0.764775 0.017674 0.074398
v -0.773237 0.035354 0.077424
v -0.748127 0.026661 0.068444
v -0.756589 0.044341 0.071470
v -1.988673 -0.040432 0.276548
v -1.985130 -0.020946 0.275497
v -2.007355 -0.036736 0.282089
v -2.003811 -0.017250 0.281038
v -1.994312 -0.040432 0.257534
v -1.990769 -0.020946 0.256483
v -2.012994 -0.036736 0.263074
v -2.009450 -0.017250 0.262023
v -1.800068 -0.032864 0.237658
v -1.801560 -0.013271 0.234968
v -1.790568 -0.029789 0.254793
v -1.792058 -0.010196 0.252104
v -1.817414 -0.032864 0.247275
v -1.818905 -0.013271 0.244586
v -1.807913 -0.029789 0.264410
v -1.809404 -0.010196 0.261721
v -1.840229 -0.029225 0.254957
v -1.841395 -0.009429 0.255282
v -1.859298 -0.030435 0.260274
v -1.860464 -0.010639 0.260599
v -1.845556 -0.029225 0.235853
v -1.846722 -0.009429 0.236178
v -1.864625 -0.030435 0.241170
v -1.865791 -0.010639 0.241495
v -1.939642 -0.051880 0.259222
v -1.939403 -0.032048 0.259182
v -1.920075 -0.052123 0.255993
v -1.919836 -0.032291 0.255953
v -1.936413 -0.051880 0.278790
v -1.936173 -0.032048 0.278751
v -1.916846 -0.052123 0.275561
v -1.916606 -0.032291 0.275522
v 0.123186 0.153211 0.112885
v 0.119046 0.172481 0.110673
v 0.140181 0.157905 0.121967
v 0.136041 0.177175 0.119755
v 0.113838 0.153211 0.130378
v 0.109699 0.172481 0.128166
v 0.130834 0.157905 0.139459
v 0.126694 0.177175 0.137247
v -2.248848 0.017181 0.327765
v -2.248432 0.037009 0.327585
v -2.267031 0.017634 0.335671
v -2.266616 0.037461 0.335490
v -2.256755 0.017181 0.309577
v -2.256340 0.037009 0.309396
v -2.274939 0.017634 0.317482
v -2.274523 0.037462 0.317302
v 1.099696 0.119752 0.286603
v 1.094588 0.138916 0.286542
v 1.118858 0.124860 0.286829
v 1.113750 0.144024 0.286769
v 1.099461 0.119752 0.306434
v 1.094353 0.138916 0.306374
v 1.118624 0.124860 0.306661
v 1.113516 0.144024 0.306601
v -0.581407 0.061045 0.038491
v -0.588830 0.079216 0.041327
v -0.564432 0.068991 0.032006
v -0.571855 0.087163 0.034842
v -0.574329 0.061045 0.057018
v -0.581752 0.079216 0.059854
v -0.557354 0.068991 0.050533
v -0.564777 0.087163 0.053369
v -1.707736 -0.037689 0.228689
v -1.712697 -0.020730 0.219681
v -1.715917 -0.047972 0.213834
v -1.720878 -0.031013 0.204826
v -1.690363 -0.037689 0.219122
v -1.695324 -0.020730 0.210114
v -1.698544 -0.047972 0.204267
v -1.703505 -0.031013 0.195259
v -1.350657 -0.037279 0.164864
v -1.354204 -0.017774 0.165421
v -1.331389 -0.033690 0.161836
v -1.334935 -0.014184 0.162393
v -1.347579 -0.037280 0.184456
v -1.351125 -0.017774 0.185014
v -1.328310 -0.033690 0.181428
v -1.331856 -0.014184 0.181985
v -0.584060 0.065763 0.020820
v -0.590228 0.084611 0.021060
v -0.565226 0.071936 0.020088
v -0.571394 0.090784 0.020328
v -0.583289 0.065763 0.040638
v -0.589458 0.084611 0.040878
v -0.564455 0.071936 0.039906
v -0.570624 0.090784 0.040146
v -2.075142 -0.032030 0.298210
v -2.073672 -0.012263 0.297517
v -2.093021 -0.030405 0.306638
v -2.091552 -0.010639 0.305945
v -2.083599 -0.032030 0.280270
v -2.082129 -0.012264 0.279577
v -2.101478 -0.030405 0.288698
v -2.100008 -0.010639 0.288006
v 0.449274 0.134169 0.248326
v 0.456487 0.152566 0.250019
v 0.431364 0.141578 0.244121
v 0.438577 0.159975 0.245815
v 0.453807 0.134169 0.229018
v 0.461020 0.152566 0.230711
v 0.435896 0.141578 0.224813
v 0.443109 0.159975 0.226506
v -0.686165 0.029218 0.060542
v -0.696399 0.045769 0.064375
v -0.670666 0.040147 0.054737
v -0.680900 0.056697 0.058570
v -0.679209 0.029218 0.079115
v -0.689444 0.045769 0.082948
v -0.663710 0.040147 0.073310
v -0.673944 0.056697 0.077143
v -2.544908 0.088964 0.403596
v -2.560132 0.100570 0.398408
v -2.555894 0.072881 0.399852
v -2.571117 0.084487 0.394665
v -2.538511 0.088964 0.384822
v -2.553735 0.100570 0.379635
v -2.549497 0.072881 0.381079
v -2.564720 0.084487 0.375892
v -1.570776 -0.040400 0.209761
v -1.570370 -0.020586 0.210545
v -1.579880 -0.039517 0.192163
v -1.579474 -0.019703 0.192947
v -1.553160 -0.040400 0.200648
v -1.552755 -0.020586 0.201432
v -1.562265 -0.039517 0.183050
v -1.561859 -0.019703 0.183834
v 2.347911 0.197502 0.274267
v 2.351915 0.216912 0.275016
v 2.366990 0.193428 0.277834
v 2.370995 0.212838 0.278582
v 2.344266 0.197502 0.293762
v 2.348271 0.216912 0.294511
v 2.363346 0.193428 0.297329
v 2.367351 0.212838 0.298078
v -0.762583 0.014285 0.077799
v -0.769481 0.032843 0.078975
v -0.744290 0.021282 0.074678
v -0.751187 0.039840 0.075855
v -0.759248 0.014285 0.097349
v -0.766146 0.032843 0.098526
v -0.740954 0.021282 0.094229
v -0.747852 0.039840 0.095405
v -2.531287 0.064630 0.396571
v -2.525856 0.083464 0.393549
v -2.547745 0.070846 0.405728
v -2.542313 0.089680 0.402706
v -2.540930 0.064630 0.379240
v -2.535498 0.083464 0.376218
v -2.557388 0.070846 0.388397
v -2.551956 0.089680 0.385375
v -2.312493 0.031893 0.343225
v -2.314448 0.051618 0.343880
v -2.331197 0.029831 0.349491
v -2.333152 0.049557 0.350146
v -2.318793 0.031893 0.324419
v -2.320748 0.051618 0.325074
v -2.337497 0.029831 0.330685
v -2.339452 0.049557 0.331340
v 2.224653 0.203399 0.271201
v 2.226015 0.223185 0.271289
v 2.244398 0.202034 0.272476
v 2.245760 0.221820 0.272564
v 2.223375 0.203399 0.290993
v 2.224737 0.223185 0.291081
v 2.243120 0.202034 0.292268
v 2.244482 0.221820 0.292356
v -1.167035 -0.025668 0.160526
v -1.169087 -0.005942 0.160685
v -1.186702 -0.027726 0.162052
v -1.188754 -0.008000 0.162211
v -1.168570 -0.025668 0.140752
v -1.170621 -0.005942 0.140912
v -1.188237 -0.027726 0.142278
v -1.190288 -0.008000 0.142438
v 2.516506 0.168635 0.331616
v 2.518300 0.188385 0.331896
v 2.496992 0.170451 0.328569
v 2.498786 0.190201 0.328849
v 2.519565 0.168635 0.312020
v 2.521359 0.188385 0.312300
v 2.500051 0.170451 0.308973
v 2.501845 0.190201 0.309253
v -0.696615 0.051128 0.063905
v -0.684496 0.056708 0.049231
v -0.700169 0.070160 0.068207
v -0.688049 0.075740 0.053533
v -0.711907 0.051128 0.051275
v -0.699787 0.056708 0.036601
v -0.715461 0.070160 0.055577
v -0.703341 0.075740 0.040903
v -0.754170 0.018137 0.094361
v -0.764127 0.034979 0.097605
v -0.770184 0.007664 0.099578
v -0.780142 0.024507 0.102822
v -0.760313 0.018137 0.075503
v -0.770271 0.034979 0.078747
v -0.776328 0.007664 0.080720
v -0.786285 0.024507 0.083964
v 1.983590 0.223042 0.296955
v 1.984785 0.241167 0.288992
v 1.986279 0.214990 0.279030
v 1.987474 0.233115 0.271068
v 2.003203 0.223041 0.299897
v 2.004398 0.241167 0.291935
v 2.005893 0.214990 0.281973
v 2.007087 0.233115 0.274010
v -2.322837 0.008226 0.346273
v -2.320198 0.027864 0.345422
v -2.304146 0.005453 0.340247
v -2.301507 0.025091 0.339396
v -2.316751 0.008226 0.365149
v -2.314112 0.027864 0.364298
v -2.298060 0.005453 0.359123
v -2.295421 0.025091 0.358272
v -1.240327 -0.043995 0.141443
v -1.243401 -0.024423 0.142366
v -1.259071 -0.047204 0.147076
v -1.262144 -0.027633 0.147999
v -1.246035 -0.043995 0.122449
v -1.249109 -0.024423 0.123372
v -1.264779 -0.047204 0.128082
v -1.267853 -0.027633 0.129005
v -2.662890 0.104700 0.450360
v -2.662571 0.121710 0.440166
v -2.663423 0.114899 0.467362
v -2.663104 0.131909 0.457168
v -2.682714 0.104700 0.449739
v -2.682395 0.121710 0.439546
v -2.683246 0.114899 0.466741
v -2.682927 0.131909 0.456547
v 0.010224 0.178140 0.084218
v 0.012694 0.197819 0.084323
v 0.029884 0.175668 0.085055
v 0.032355 0.195346 0.085160
v 0.009380 0.178140 0.104033
v 0.011850 0.197819 0.104138
v 0.029041 0.175668 0.104870
v 0.031511 0.195346 0.104976
v 0.452140 0.155912 0.238937
v 0.452083 0.175745 0.238927
v 0.432607 0.155853 0.235501
v 0.432549 0.175686 0.235491
v 0.455576 0.155912 0.219404
v 0.455518 0.175745 0.219393
v 0.436042 0.155853 0.215968
v 0.435985 0.175686 0.215958
v 1.164732 0.149503 0.287590
v 1.160791 0.168938 0.287942
v 1.145375 0.145546 0.289318
v 1.141433 0.164981 0.289670
v 1.162969 0.149503 0.267836
v 1.159027 0.168938 0.268187
v 1.143611 0.145546 0.269564
v 1.139670 0.164981 0.269916
v -0.908331 0.012164 0.095862
v -0.907678 0.031891 0.097806
v -0.902051 0.010113 0.114562
v -0.901398 0.029840 0.116506
v -0.927132 0.012164 0.102175
v -0.926479 0.031891 0.104119
v -0.920852 0.010113 0.120876
v -0.920199 0.029840 0.122820
v -2.274422 -0.000130 0.353252
v -2.275959 0.019511 0.350975
v -2.285414 -0.002878 0.336974
v -2.286952 0.016764 0.334697
v -2.257986 -0.000130 0.342152
v -2.259523 0.019511 0.339875
v -2.268978 -0.002878 0.325874
v -2.270516 0.016764 0.323597
v -1.344019 -0.036479 0.183937
v -1.345522 -0.016706 0.184260
v -1.363350 -0.038017 0.188096
v -1.364853 -0.018243 0.188420
v -1.348191 -0.036479 0.164548
v -1.349694 -0.016706 0.164871
v -1.367522 -0.038017 0.168707
v -1.369025 -0.018243 0.169030
v 1.056196 0.147560 0.294249
v 1.050914 0.166672 0.293830
v 1.037143 0.142262 0.292735
v 1.031862 0.161374 0.292316
v 1.057767 0.147560 0.274479
v 1.052486 0.166672 0.274059
v 1.038714 0.142262 0.272965
v 1.033433 0.161374 0.272545
v -1.632770 -0.065937 0.194088
v -1.638737 -0.047491 0.198270
v -1.617664 -0.058649 0.183501
v -1.623632 -0.040203 0.187684
v -1.621387 -0.065937 0.210329
v -1.627355 -0.047491 0.214512
v -1.606282 -0.058649 0.199743
v -1.612250 -0.040203 0.203926
v 0.818132 0.107111 0.258534
v 0.814126 0.126533 0.258213
v 0.837491 0.111130 0.260086
v 0.833485 0.130552 0.259765
v 0.816547 0.107111 0.278304
v 0.812541 0.126533 0.277982
v 0.835906 0.111130 0.279856
v 0.831900 0.130552 0.279535
v 2.048014 0.211582 0.273122
v 2.038895 0.228464 0.278141
v 2.062804 0.221992 0.264982
v 2.053684 0.238873 0.270001
v 2.057577 0.211582 0.290497
v 2.048458 0.228464 0.295516
v 2.072367 0.221992 0.282357
v 2.063247 0.238873 0.287376
v 2.035109 0.222855 0.297533
v 2.032850 0.242551 0.298097
v 2.015999 0.220527 0.302304
v 2.013741 0.240223 0.302868
v 2.030305 0.222855 0.278291
v 2.028046 0.242551 0.278855
v 2.011195 0.220527 0.283062
v 2.008937 0.240223 0.283625
v -0.247825 0.138937 0.012910
v -0.246546 0.151703 0.028034
v -0.248901 0.154115 0.000189
v -0.247622 0.166881 0.015313
v -0.228063 0.138937 0.011238
v -0.226784 0.151703 0.026362
v -0.229138 0.154115 -0.001483
v -0.227859 0.166881 0.013641
v -2.465246 0.042658 0.387230
v -2.460112 0.061689 0.385036
v -2.482746 0.048241 0.394709
v -2.477612 0.067272 0.392515
v -2.473041 0.042658 0.368993
v -2.467906 0.061689 0.366798
v -2.490541 0.048241 0.376472
v -2.485406 0.067272 0.374278
v -2.330710 0.042260 0.362903
v -2.329026 0.062021 0.363052
v -2.350394 0.043950 0.361167
v -2.348711 0.063711 0.361315
v -2.328967 0.042260 0.343147
v -2.327283 0.062021 0.343296
v -2.348651 0.043951 0.341410
v -2.346968 0.063711 0.341559
v 0.411025 0.160898 0.230351
v 0.411410 0.180727 0.230463
v 0.391988 0.161299 0.224804
v 0.392372 0.181128 0.224916
v 0.416574 0.160898 0.211310
v 0.416958 0.180728 0.211422
v 0.397536 0.161299 0.205763
v 0.397921 0.181128 0.205875
v 2.297343 0.203205 0.301855
v 2.300354 0.222808 0.301851
v 2.316946 0.200194 0.301829
v 2.319957 0.219797 0.301825
v 2.297369 0.203205 0.321688
v 2.300380 0.222808 0.321684
v 2.316972 0.200194 0.321662
v 2.319983 0.219798 0.321658
v 1.178871 0.122813 0.288257
v 1.172701 0.141662 0.288283
v 1.197720 0.128984 0.288179
v 1.191550 0.147832 0.288205
v 1.178953 0.122814 0.308090
v 1.172783 0.141662 0.308116
v 1.197802 0.128984 0.308012
v 1.191632 0.147832 0.308038
v 0.725528 0.107182 0.249374
v 0.722726 0.126816 0.249331
v 0.745159 0.109984 0.249676
v 0.742358 0.129618 0.249633
v 0.725222 0.107182 0.269205
v 0.722421 0.126816 0.269162
v 0.744854 0.109984 0.269507
v 0.742053 0.129618 0.269464
v -2.254580 0.003169 0.330029
v -2.250986 0.022622 0.328608
v -2.272669 0.007033 0.337184
v -2.269075 0.026486 0.335763
v -2.261874 0.003169 0.311587
v -2.258281 0.022622 0.310165
v -2.279963 0.007033 0.318741
v -2.276370 0.026486 0.317320
v 0.464255 0.149035 0.206208
v 0.464465 0.168867 0.206273
v 0.483215 0.148816 0.212022
v 0.483425 0.168648 0.212086
v 0.458441 0.149035 0.225170
v 0.458650 0.168867 0.225234
v 0.477401 0.148816 0.230984
v 0.477611 0.168648 0.231048
v -0.298026 0.155070 0.037690
v -0.301122 0.174620 0.036441
v -0.316155 0.151731 0.030373
v -0.319251 0.171281 0.029123
v -0.290603 0.155070 0.019299
v -0.293699 0.174620 0.018049
v -0.308732 0.151731 0.011982
v -0.311828 0.171281 0.010732
v 2.247334 0.221945 0.298716
v 2.245066 0.241647 0.298858
v 2.227671 0.219672 0.299951
v 2.225403 0.239375 0.300094
v 2.246091 0.221945 0.278922
v 2.243823 0.241647 0.279064
v 2.226427 0.219672 0.280157
v 2.224159 0.239375 0.280300
v -2.572178 0.098005 0.412549
v -2.580162 0.114898 0.405897
v -2.585156 0.087613 0.401736
v -2.593140 0.104506 0.395084
v -2.559483 0.098005 0.397311
v -2.567467 0.114898 0.390659
v -2.572461 0.087613 0.386498
v -2.580445 0.104506 0.379846
v 2.361008 0.189201 0.295017
v 2.358021 0.208444 0.298778
v 2.349041 0.184398 0.310086
v 2.346054 0.203641 0.313847
v 2.345477 0.189201 0.282682
v 2.342490 0.208444 0.286443
v 2.333510 0.184398 0.297751
v 2.330523 0.203641 0.301512
v -0.238905 0.165192 0.033000
v -0.245004 0.184039 0.032023
v -0.257514 0.159015 0.030018
v -0.263613 0.177862 0.029041
v -0.235768 0.165192 0.013416
v -0.241867 0.184039 0.012439
v -0.254377 0.159015 0.010435
v -0.260476 0.177862 0.009458
v 0.423747 0.162350 0.216818
v 0.426379 0.174627 0.232170
v 0.425821 0.146773 0.228918
v 0.428454 0.159050 0.244271
v 0.404199 0.162350 0.220169
v 0.406831 0.174627 0.235522
v 0.406273 0.146773 0.232270
v 0.408906 0.159050 0.247622
v 0.920302 0.139179 0.289496
v 0.917998 0.158872 0.288990
v 0.901067 0.136820 0.285275
v 0.898763 0.156513 0.284769
v 0.924554 0.139179 0.270124
v 0.922249 0.158872 0.269618
v 0.905319 0.136820 0.265903
v 0.903015 0.156513 0.265397
v -0.327562 0.135831 -0.013189
v -0.338452 0.152237 -0.015558
v -0.311531 0.146975 -0.009702
v -0.322420 0.163381 -0.012071
v -0.331778 0.135831 0.006191
v -0.342667 0.152237 0.003822
v -0.315747 0.146975 0.009678
v -0.326636 0.163381 0.007309
v 0.341086 0.167346 0.209100
v 0.341097 0.187179 0.209075
v 0.349057 0.167319 0.190939
v 0.349068 0.187152 0.190914
v 0.359246 0.167346 0.217071
v 0.359257 0.187179 0.217046
v 0.367218 0.167319 0.198911
v 0.367229 0.187152 0.198886
v -1.767644 -0.037522 0.235033
v -1.766617 -0.017725 0.234418
v -1.784625 -0.036324 0.245209
v -1.783598 -0.016527 0.244594
v -1.777838 -0.037522 0.218021
v -1.776811 -0.017725 0.217405
v -1.794820 -0.036324 0.228197
v -1.793793 -0.016527 0.227581
v -2.495670 0.053737 0.395513
v -2.494347 0.073522 0.395115
v -2.476727 0.052356 0.389803
v -2.475404 0.072141 0.389404
v -2.489945 0.053737 0.414503
v -2.488623 0.073522 0.414104
v -2.471002 0.052356 0.408792
v -2.469680 0.072140 0.408393
v -0.925432 -0.016763 0.107649
v -0.932573 0.001511 0.110550
v -0.908501 -0.009055 0.100771
v -0.915642 0.009219 0.103672
v -0.917967 -0.016763 0.126023
v -0.925108 0.001511 0.128924
v -0.901037 -0.009055 0.119146
v -0.908178 0.009219 0.122047
v -0.515750 0.088227 0.031437
v -0.522949 0.106435 0.034600
v -0.499082 0.096090 0.024110
v -0.506280 0.114298 0.027274
v -0.507770 0.088227 0.049593
v -0.514968 0.106435 0.052757
v -0.491101 0.096090 0.042266
v -0.498299 0.114298 0.045430
v 1.599476 0.170413 0.277271
v 1.597109 0.190102 0.276948
v 1.618984 0.172802 0.279935
v 1.616617 0.192491 0.279612
v 1.596792 0.170413 0.296922
v 1.594426 0.190102 0.296599
v 1.616300 0.172802 0.299586
v 1.613933 0.192491 0.299263
v -2.785612 0.134112 0.469795
v -2.783716 0.153584 0.473053
v -2.795403 0.137882 0.452964
v -2.793507 0.157353 0.456222
v -2.768469 0.134112 0.459822
v -2.766573 0.153584 0.463080
v -2.778260 0.137882 0.442991
v -2.776364 0.157353 0.446249
v 0.663104 0.140496 0.260891
v 0.660724 0.160185 0.260690
v 0.643485 0.138108 0.259234
v 0.641105 0.157797 0.259033
v 0.664773 0.140496 0.241128
v 0.662393 0.160185 0.240927
v 0.645154 0.138108 0.239471
v 0.642774 0.157797 0.239270
v -2.352111 0.033978 0.332899
v -2.361159 0.051583 0.334136
v -2.334668 0.043111 0.330514
v -2.343716 0.060716 0.331751
v -2.349424 0.033978 0.352549
v -2.358472 0.051583 0.353786
v -2.331981 0.043111 0.350164
v -2.341029 0.060716 0.351401
v -1.137841 -0.045368 0.113753
v -1.142417 -0.026072 0.114085
v -1.118596 -0.040780 0.112359
v -1.123172 -0.021485 0.112691
v -1.136408 -0.045368 0.133535
v -1.140984 -0.026072 0.133866
v -1.117164 -0.040780 0.132141
v -1.121739 -0.021485 0.132472
v -1.721724 -0.047942 0.237803
v -1.722352 -0.028120 0.238044
v -1.703218 -0.047269 0.230701
v -1.703846 -0.027448 0.230942
v -1.714618 -0.047942 0.256319
v -1.715246 -0.028120 0.256560
v -1.696112 -0.047269 0.249217
v -1.696740 -0.027448 0.249458
v -1.439117 -0.046800 0.171844
v -1.434833 -0.027943 0.167439
v -1.452264 -0.040656 0.185362
v -1.447981 -0.021799 0.180958
v -1.453335 -0.046800 0.158016
v -1.449051 -0.027943 0.153612
v -1.466482 -0.040656 0.171535
v -1.462198 -0.021799 0.167130
v -0.287910 0.153331 -0.005788
v -0.279831 0.171418 -0.004814
v -0.269953 0.145194 -0.003622
v -0.261874 0.163281 -0.002648
v -0.290285 0.153331 0.013903
v -0.282206 0.171418 0.014877
v -0.272328 0.145194 0.016068
v -0.264249 0.163281 0.017043
v -2.638087 0.099596 0.403379
v -2.622870 0.112085 0.400974
v -2.625751 0.084189 0.401429
v -2.610533 0.096679 0.399025
v -2.634992 0.099596 0.422969
v -2.619774 0.112085 0.420564
v -2.622655 0.084189 0.421019
v -2.607438 0.096679 0.418615
v -1.777746 -0.034351 0.241056
v -1.778163 -0.014524 0.241245
v -1.795803 -0.034809 0.249248
v -1.796220 -0.014981 0.249437
v -1.785940 -0.034351 0.222995
v -1.786358 -0.014524 0.223184
v -1.803997 -0.034809 0.231187
v -1.804414 -0.014981 0.231376
v 0.943144 0.139206 0.267535
v 0.942477 0.158954 0.265818
v 0.950293 0.141048 0.285943
v 0.949626 0.160796 0.284226
v 0.924656 0.139206 0.274715
v 0.923990 0.158954 0.272998
v 0.931805 0.141048 0.293123
v 0.931138 0.160796 0.291406
v 2.247118 0.193145 0.291536
v 2.246169 0.212956 0.291577
v 2.266910 0.194095 0.290683
v 2.265961 0.213905 0.290724
v 2.247972 0.193145 0.311351
v 2.247024 0.212956 0.311392
v 2.267764 0.194095 0.310497
v 2.266815 0.213905 0.310538
v 0.337663 0.169340 0.213742
v 0.337747 0.189173 0.213794
v 0.320803 0.169439 0.203297
v 0.320887 0.189272 0.203349
v 0.348108 0.169340 0.196882
v 0.348192 0.189173 0.196935
v 0.331249 0.169439 0.186437
v 0.331333 0.189272 0.186489
v 2.030498 0.223142 0.312063
v 2.027801 0.242790 0.311916
v 2.010879 0.220441 0.310991
v 2.008182 0.240089 0.310844
v 2.031580 0.223142 0.292259
v 2.028883 0.242790 0.292112
v 2.011961 0.220441 0.291187
v 2.009264 0.240089 0.291040
v -1.471164 -0.061796 0.203727
v -1.477584 -0.051274 0.188189
v -1.467145 -0.044984 0.213452
v -1.473566 -0.034462 0.197914
v -1.489493 -0.061796 0.211301
v -1.495914 -0.051274 0.195764
v -1.485475 -0.044984 0.221026
v -1.491896 -0.034462 0.205488
v 2.403461 0.207403 0.276079
v 2.419478 0.218414 0.280028
v 2.414152 0.190908 0.278715
v 2.430168 0.201918 0.282664
v 2.398713 0.207403 0.295335
v 2.414730 0.218414 0.299284
v 2.409404 0.190907 0.297971
v 2.425420 0.201918 0.301920
v 1.111689 0.150444 0.291015
v 1.106206 0.169496 0.291595
v 1.092743 0.144931 0.293018
v 1.087260 0.163983 0.293598
v 1.109604 0.150444 0.271292
v 1.104121 0.169496 0.271872
v 1.090657 0.144931 0.273295
v 1.085175 0.163983 0.273875
v -2.158901 0.008555 0.317993
v -2.159102 0.028387 0.318036
v -2.178309 0.008349 0.322073
v -2.178510 0.028182 0.322116
v -2.162981 0.008555 0.298584
v -2.163182 0.028387 0.298627
v -2.182389 0.008349 0.302664
v -2.182590 0.028182 0.302707
v -0.923739 0.010793 0.111884
v -0.922477 0.030306 0.115202
v -0.930676 0.014343 0.093647
v -0.929414 0.033856 0.096964
v -0.905202 0.010793 0.104833
v -0.903940 0.030306 0.108151
v -0.912139 0.014343 0.086595
v -0.910877 0.033856 0.089913
v -1.931828 -0.046615 0.274494
v -1.933290 -0.026844 0.275046
v -1.913329 -0.045052 0.267515
v -1.914791 -0.025281 0.268067
v -1.924827 -0.046615 0.293051
v -1.926289 -0.026844 0.293602
v -1.906328 -0.045052 0.286072
v -1.907790 -0.025281 0.286623
v -1.704286 -0.038264 0.244900
v -1.703651 -0.018441 0.244921
v -1.724097 -0.037628 0.244228
v -1.723463 -0.017806 0.244250
v -1.703614 -0.038264 0.225078
v -1.702979 -0.018441 0.225100
v -1.723426 -0.037628 0.224407
v -1.722791 -0.017806 0.224428
v -2.072806 -0.004999 0.286999
v -2.075461 0.014229 0.282923
v -2.062313 -0.000134 0.303111
v -2.064968 0.019093 0.299034
v -2.089426 -0.004999 0.297823
v -2.092081 0.014229 0.293746
v -2.078932 -0.000134 0.313934
v -2.081587 0.019093 0.309858
v 2.116859 0.216806 0.317901
v 2.117540 0.236627 0.317963
v 2.097118 0.217490 0.316124
v 2.097799 0.237311 0.316186
v 2.118638 0.216806 0.298148
v 2.119318 0.236627 0.298209
v 2.098896 0.217490 0.296371
v 2.099576 0.237311 0.296432
v 1.985550 0.193234 0.293946
v 1.979326 0.212065 0.293944
v 2.004381 0.199458 0.293949
v 1.998157 0.218289 0.293948
v 1.985547 0.193234 0.313779
v 1.979322 0.212065 0.313778
v 2.004378 0.199458 0.313782
v 1.998153 0.218289 0.313781
v 0.140139 0.148864 0.125452
v 0.133669 0.167584 0.124424
v 0.158627 0.155415 0.128388
v 0.152156 0.174135 0.127360
v 0.137028 0.148864 0.145040
v 0.130558 0.167584 0.144012
v 0.155517 0.155415 0.147976
v 0.149046 0.174135 0.146948
v 1.172580 0.127698 0.266889
v 1.168229 0.147033 0.266125
v 1.191624 0.132115 0.270232
v 1.187273 0.151450 0.269468
v 1.169150 0.127698 0.286423
v 1.164799 0.147033 0.285659
v 1.188194 0.132115 0.289767
v 1.183843 0.151450 0.289003
v 0.042761 0.175049 0.099166
v 0.041177 0.188696 0.084862
v 0.044263 0.189440 0.112730
v 0.042679 0.203087 0.098427
v 0.023048 0.175049 0.101349
v 0.021464 0.188696 0.087046
v 0.024550 0.189440 0.114914
v 0.022966 0.203087 0.100610
v 1.603551 0.163167 0.295513
v 1.596459 0.181678 0.296145
v 1.621989 0.170287 0.293869
v 1.614897 0.188798 0.294501
v 1.605313 0.163167 0.315267
v 1.598221 0.181678 0.315900
v 1.623750 0.170287 0.313623
v 1.616658 0.188798 0.314256
v -1.230158 -0.051644 0.152181
v -1.233619 -0.032170 0.153654
v -1.212240 -0.047883 0.144557
v -1.215700 -0.028410 0.146029
v -1.222393 -0.051644 0.170431
v -1.225853 -0.032170 0.171903
v -1.204474 -0.047883 0.162806
v -1.207935 -0.028410 0.164279
v -0.515691 0.102672 0.022639
v -0.518090 0.122346 0.023370
v -0.534510 0.100164 0.028373
v -0.536910 0.119837 0.029104
v -0.521471 0.102672 0.003667
v -0.523870 0.122346 0.004398
v -0.540290 0.100164 0.009401
v -0.542690 0.119837 0.010132
v -1.418119 -0.064403 0.176324
v -1.411235 -0.045859 0.177773
v -1.436265 -0.057368 0.172505
v -1.429381 -0.038824 0.173954
v -1.414035 -0.064403 0.156916
v -1.407151 -0.045859 0.158365
v -1.432181 -0.057368 0.153098
v -1.425296 -0.038824 0.154546
v -0.689640 0.060834 0.071769
v -0.685661 0.078216 0.080450
v -0.696882 0.070383 0.055967
v -0.692903 0.087766 0.064648
v -0.671610 0.060834 0.063506
v -0.667631 0.078216 0.072187
v -0.678852 0.070383 0.047704
v -0.674874 0.087766 0.056385
v -0.461686 0.095388 0.023675
v -0.461303 0.113590 0.015809
v -0.462572 0.103263 0.041856
v -0.462189 0.121466 0.033990
v -0.481496 0.095388 0.022709
v -0.481113 0.113590 0.014843
v -0.482382 0.103263 0.040890
v -0.481999 0.121466 0.033024
v -0.509188 0.116799 0.042096
v -0.519404 0.133666 0.039981
v -0.525705 0.106365 0.038677
v -0.535921 0.123232 0.036563
v -0.505167 0.116799 0.022675
v -0.515384 0.133666 0.020560
v -0.521684 0.106365 0.019256
v -0.531901 0.123232 0.017141
v 1.024585 0.136103 0.275252
v 1.024756 0.155936 0.275235
v 1.004854 0.136275 0.277252
v 1.005025 0.156107 0.277235
v 1.022585 0.136103 0.255520
v 1.022756 0.155936 0.255503
v 1.002854 0.136274 0.257520
v 1.003025 0.156107 0.257503
v -0.426215 0.106980 -0.005403
v -0.432141 0.125906 -0.005601
v -0.407299 0.112909 -0.004769
v -0.413225 0.131835 -0.004967
v -0.426879 0.106980 0.014419
v -0.432805 0.125906 0.014221
v -0.407963 0.112909 0.015053
v -0.413889 0.131835 0.014855
v 1.862808 0.184649 0.284181
v 1.857825 0.203845 0.284060
v 1.881999 0.189634 0.284650
v 1.877015 0.208830 0.284528
v 1.862324 0.184649 0.304009
v 1.857340 0.203845 0.303887
v 1.881515 0.189634 0.304477
v 1.876531 0.208830 0.304356
v -0.369469 0.146478 0.006338
v -0.376867 0.164843 0.007505
v -0.387609 0.138989 0.009199
v -0.395008 0.157353 0.010366
v -0.372559 0.146478 -0.013253
v -0.379957 0.164843 -0.012086
v -0.390699 0.138989 -0.010392
v -0.398097 0.157353 -0.009225
v 2.435689 0.182220 0.286311
v 2.427685 0.199397 0.292162
v 2.449557 0.192134 0.276174
v 2.441553 0.209311 0.282025
v 2.447393 0.182220 0.302322
v 2.439389 0.199397 0.308173
v 2.461261 0.192134 0.292186
v 2.453257 0.209311 0.298036
v -0.063340 0.173555 0.099500
v -0.066139 0.193142 0.098141
v -0.080959 0.170443 0.090944
v -0.083758 0.190031 0.089584
v -0.054676 0.173555 0.081660
v -0.057475 0.193142 0.080300
v -0.072295 0.170443 0.073103
v -0.075094 0.190031 0.071744
v -0.568530 0.073605 0.027056
v -0.563647 0.088421 0.039304
v -0.574016 0.086791 0.013293
v -0.569134 0.101606 0.025541
v -0.550107 0.073605 0.019712
v -0.545224 0.088421 0.031960
v -0.555593 0.086791 0.005949
v -0.550710 0.101606 0.018197
v 0.602266 0.114251 0.243421
v 0.602411 0.134084 0.243418
v 0.622095 0.114106 0.243058
v 0.622240 0.133939 0.243055
v 0.602629 0.114251 0.263251
v 0.602774 0.134084 0.263248
v 0.622459 0.114106 0.262888
v 0.622603 0.133939 0.262885
v -0.937072 -0.023380 0.100498
v -0.937623 -0.003602 0.099120
v -0.929738 -0.021896 0.118865
v -0.930288 -0.002119 0.117487
v -0.955491 -0.023380 0.107853
v -0.956041 -0.003602 0.106475
v -0.948157 -0.021896 0.126220
v -0.948707 -0.002119 0.124842
v -2.780860 0.141335 0.474747
v -2.775860 0.160330 0.472005
v -2.764205 0.135631 0.465614
v -2.759205 0.154627 0.462871
v -2.771324 0.141335 0.492137
v -2.766323 0.160330 0.489395
v -2.754668 0.135631 0.483003
v -2.749668 0.154627 0.480261
v -1.614460 -0.066495 0.219018
v -1.618388 -0.048599 0.211426
v -1.606235 -0.057947 0.234912
v -1.610163 -0.040051 0.227320
v -1.632074 -0.066495 0.228132
v -1.636003 -0.048599 0.220541
v -1.623849 -0.057947 0.244027
v -1.627778 -0.040051 0.236435
v 0.462207 0.151726 0.247100
v 0.462587 0.171556 0.247212
v 0.443185 0.152123 0.241499
v 0.443565 0.171952 0.241611
v 0.467808 0.151726 0.228074
v 0.468189 0.171555 0.228186
v 0.448786 0.152123 0.222474
v 0.449167 0.171952 0.222586
v -1.366678 -0.043754 0.160354
v -1.369250 -0.024119 0.161446
v -1.384753 -0.046547 0.168027
v -1.387324 -0.026912 0.169119
v -1.374429 -0.043754 0.142098
v -1.377000 -0.024119 0.143190
v -1.392503 -0.046547 0.149771
v -1.395074 -0.026912 0.150863
v 1.915231 0.220889 0.310354
v 1.909272 0.239800 0.310809
v 1.896375 0.214912 0.311795
v 1.890415 0.233823 0.312251
v 1.913719 0.220889 0.290578
v 1.907760 0.239800 0.291034
v 1.894863 0.214912 0.292020
v 1.888904 0.233823 0.292475
v 0.580310 0.126665 0.216371
v 0.580005 0.146496 0.216322
v 0.599882 0.126974 0.219561
v 0.599578 0.146804 0.219511
v 0.577120 0.126665 0.235946
v 0.576815 0.146496 0.235897
v 0.596692 0.126974 0.239136
v 0.596388 0.146804 0.239086
v -0.529542 0.105267 0.025732
v -0.535845 0.123610 0.021590
v -0.514213 0.112809 0.035806
v -0.520516 0.131152 0.031664
v -0.540435 0.105267 0.042306
v -0.546738 0.123610 0.038164
v -0.525106 0.112809 0.052380
v -0.531409 0.131152 0.048238
v 1.739550 0.201102 0.322124
v 1.732047 0.219451 0.322720
v 1.721258 0.193576 0.323578
v 1.713755 0.211925 0.324174
v 1.737978 0.201102 0.302353
v 1.730476 0.219451 0.302949
v 1.719687 0.193576 0.303807
v 1.712184 0.211925 0.304403
v -2.784180 0.156404 0.448954
v -2.777469 0.174487 0.444338
v -2.769281 0.148258 0.438706
v -2.762570 0.166341 0.434090
v -2.772941 0.156404 0.465295
v -2.766230 0.174487 0.460679
v -2.758042 0.148258 0.455047
v -2.751331 0.166341 0.450431
v 0.922707 0.121891 0.245924
v 0.919747 0.141497 0.245499
v 0.942115 0.124881 0.248708
v 0.939155 0.144487 0.248283
v 0.919891 0.121891 0.265556
v 0.916931 0.141497 0.265132
v 0.939299 0.124881 0.268340
v 0.936339 0.144487 0.267915
v -1.488788 -0.059837 0.212731
v -1.493605 -0.044414 0.201230
v -1.494746 -0.072307 0.198506
v -1.499563 -0.056884 0.187004
v -1.470495 -0.059837 0.205069
v -1.475312 -0.044414 0.193568
v -1.476453 -0.072307 0.190844
v -1.481270 -0.056884 0.179342
v -2.540483 0.086078 0.384151
v -2.555706 0.097684 0.378963
v -2.529497 0.102161 0.387894
v -2.544721 0.113767 0.382707
v -2.546880 0.086078 0.402924
v -2.562103 0.097684 0.397736
v -2.535894 0.102161 0.406667
v -2.551117 0.113767 0.401480
v 1.506549 0.176272 0.295437
v 1.503347 0.195840 0.295897
v 1.487180 0.173037 0.298219
v 1.483978 0.192605 0.298679
v 1.503729 0.176272 0.275805
v 1.500527 0.195840 0.276265
v 1.484360 0.173037 0.278587
v 1.481158 0.192605 0.279047
v -0.535761 0.107024 0.044919
v -0.538443 0.126631 0.043608
v -0.553376 0.104037 0.036310
v -0.556059 0.123644 0.034999
v -0.527052 0.107024 0.027100
v -0.529735 0.126631 0.025789
v -0.544668 0.104037 0.018491
v -0.547351 0.123644 0.017180
v -1.344398 -0.063494 0.151874
v -1.346448 -0.043769 0.152099
v -1.324790 -0.061431 0.149716
v -1.326841 -0.041706 0.149942
v -1.342228 -0.063495 0.171588
v -1.344279 -0.043769 0.171813
v -1.322621 -0.061431 0.169430
v -1.324672 -0.041706 0.169656
v -0.255279 0.135024 0.001331
v -0.259331 0.154337 -0.000650
v -0.237929 0.139534 0.009815
v -0.241980 0.158847 0.007834
v -0.263991 0.135024 0.019148
v -0.268043 0.154337 0.017167
v -0.246640 0.139534 0.027632
v -0.250692 0.158847 0.025651
v -0.697226 0.059556 0.068414
v -0.705428 0.077466 0.070720
v -0.714467 0.051036 0.073261
v -0.722670 0.068945 0.075567
v -0.702594 0.059556 0.049321
v -0.710796 0.077466 0.051627
v -0.719835 0.051036 0.054168
v -0.728038 0.068945 0.056475
v -2.182302 0.002135 0.298352
v -2.200082 0.009413 0.293429
v -2.175288 0.020585 0.300293
v -2.193069 0.027862 0.295371
v -2.187593 0.002135 0.317466
v -2.205374 0.009413 0.312543
v -2.180579 0.020585 0.319407
v -2.198360 0.027862 0.314485
v -0.380884 0.146440 -0.000531
v -0.379187 0.166104 -0.002486
v -0.367989 0.143852 -0.015376
v -0.366291 0.163515 -0.017330
v -0.365911 0.146441 0.012475
v -0.364214 0.166104 0.010521
v -0.353016 0.143852 -0.002370
v -0.351319 0.163515 -0.004324
v 0.089796 0.156333 0.100786
v 0.089064 0.176149 0.100398
v 0.107308 0.157162 0.110060
v 0.106576 0.176978 0.109672
v 0.080515 0.156334 0.118313
v 0.079782 0.176149 0.117925
v 0.098026 0.157162 0.127587
v 0.097294 0.176978 0.127199
v -0.917373 0.005132 0.100675
v -0.904600 0.010383 0.086440
v -0.920880 0.024257 0.104583
v -0.908107 0.029509 0.090348
v -0.932135 0.005132 0.087429
v -0.919362 0.010383 0.073194
v -0.935642 0.024257 0.091338
v -0.922869 0.029509 0.077103
v -2.009555 -0.012653 0.293460
v -2.007880 0.007105 0.293015
v -2.028651 -0.010919 0.298529
v -2.026976 0.008838 0.298084
v -2.014644 -0.012653 0.274291
v -2.012969 0.007105 0.273846
v -2.033740 -0.010919 0.279360
v -2.032064 0.008838 0.278915
v 0.243550 0.148600 0.168560
v 0.245300 0.168354 0.168795
v 0.263127 0.146833 0.171195
v 0.264878 0.166587 0.171431
v 0.240903 0.148600 0.188215
v 0.242654 0.168354 0.188451
v 0.260481 0.146833 0.190851
v 0.262232 0.166587 0.191087
v -1.059500 -0.007131 0.137464
v -1.065630 0.011723 0.138023
v -1.078276 -0.013286 0.139176
v -1.084406 0.005568 0.139735
v -1.061301 -0.007131 0.117713
v -1.067431 0.011723 0.118272
v -1.080077 -0.013286 0.119425
v -1.086207 0.005568 0.119984
v 2.309626 0.207201 0.286083
v 2.295862 0.218274 0.295099
v 2.300363 0.190747 0.292150
v 2.286599 0.201820 0.301166
v 2.298759 0.207201 0.269492
v 2.284995 0.218274 0.278508
v 2.289496 0.190747 0.275560
v 2.275732 0.201820 0.284576
v -2.475614 0.042571 0.375572
v -2.472351 0.058035 0.387553
v -2.479677 0.054989 0.360651
v -2.476414 0.070453 0.372633
v -2.456477 0.042571 0.370360
v -2.453214 0.058035 0.382342
v -2.460541 0.054989 0.355440
v -2.457278 0.070453 0.367421
v 1.040497 0.112762 0.267641
v 1.035038 0.131822 0.267129
v 1.059474 0.118244 0.269420
v 1.054015 0.137305 0.268908
v 1.038646 0.112762 0.287387
v 1.033187 0.131822 0.286876
v 1.057623 0.118244 0.289166
v 1.052164 0.137305 0.288654
v 0.431476 0.129713 0.201343
v 0.430590 0.149525 0.201126
v 0.450722 0.130625 0.206048
v 0.449835 0.150437 0.205832
v 0.426766 0.129713 0.220609
v 0.425880 0.149525 0.220392
v 0.446011 0.130625 0.225314
v 0.445125 0.150437 0.225097
v 2.004160 0.221103 0.293547
v 2.004657 0.240684 0.290431
v 2.001079 0.224258 0.312883
v 2.001575 0.243839 0.309767
v 1.984575 0.221103 0.290426
v 1.985071 0.240684 0.287310
v 1.981493 0.224259 0.309762
v 1.981989 0.243839 0.306646
v 2.212630 0.210310 0.299541
v 2.214272 0.230076 0.299554
v 2.232394 0.208668 0.299694
v 2.234036 0.228433 0.299707
v 2.212476 0.210311 0.319374
v 2.214118 0.230075 0.319387
v 2.232241 0.208668 0.319527
v 2.233882 0.228433 0.319540
v 0.162682 0.163484 0.119812
v 0.164487 0.183197 0.121035
v 0.179000 0.161304 0.130871
v 0.180805 0.181017 0.132094
v 0.151556 0.163484 0.136230
v 0.153361 0.183197 0.137454
v 0.167874 0.161304 0.147289
v 0.169680 0.181016 0.148512
v -0.303451 0.126816 0.014197
v -0.310830 0.145119 0.012228
v -0.285766 0.134453 0.018916
v -0.293146 0.152757 0.016947
v -0.308564 0.126816 0.033359
v -0.315944 0.145119 0.031390
v -0.290880 0.134453 0.038079
v -0.298259 0.152757 0.036109
v -1.933149 -0.021106 0.283920
v -1.931849 -0.001316 0.283758
v -1.952787 -0.019796 0.286364
v -1.951487 -0.000006 0.286203
v -1.935598 -0.021106 0.264239
v -1.934299 -0.001316 0.264077
v -1.955236 -0.019796 0.266683
v -1.953937 -0.000006 0.266521
v 0.495501 0.125251 0.209067
v 0.495214 0.145081 0.208998
v 0.514779 0.125545 0.213715
v 0.514493 0.145376 0.213646
v 0.490852 0.125251 0.228347
v 0.490566 0.145081 0.228278
v 0.510130 0.125545 0.232996
v 0.509844 0.145376 0.232926
v -0.167663 0.145809 0.020570
v -0.170018 0.165442 0.019028
v -0.151238 0.148623 0.031323
v -0.153592 0.168256 0.029782
v -0.178527 0.145809 0.037163
v -0.180881 0.165442 0.035621
v -0.162102 0.148623 0.047917
v -0.164456 0.168256 0.046375
v -2.391466 0.023875 0.374002
v -2.387435 0.043254 0.375259
v -2.409966 0.028098 0.368233
v -2.405935 0.047476 0.369490
v -2.385562 0.023875 0.355068
v -2.381530 0.043254 0.356325
v -2.404061 0.028098 0.349299
v -2.400030 0.047476 0.350556
v -1.043252 -0.029819 0.137644
v -1.046009 -0.013470 0.126760
v -1.047266 -0.041047 0.121796
v -1.050022 -0.024699 0.110911
v -1.024026 -0.029819 0.132776
v -1.026783 -0.013470 0.121891
v -1.028039 -0.041047 0.116927
v -1.030796 -0.024699 0.106043
v -1.177256 -0.052351 0.125136
v -1.183476 -0.033529 0.125778
v -1.158534 -0.046098 0.123203
v -1.164754 -0.027276 0.123845
v -1.175219 -0.052351 0.144864
v -1.181439 -0.033529 0.145506
v -1.156497 -0.046098 0.142931
v -1.162717 -0.027276 0.143573
v 2.133244 0.225963 0.293667
v 2.135663 0.240011 0.279876
v 2.135671 0.211962 0.279831
v 2.138090 0.226010 0.266040
v 2.152779 0.225963 0.297093
v 2.155198 0.240011 0.283303
v 2.155206 0.211963 0.283258
v 2.157625 0.226010 0.269467
v -1.706508 -0.054563 0.219542
v -1.700276 -0.035933 0.216809
v -1.723569 -0.047758 0.227024
v -1.717337 -0.029128 0.224291
v -1.714473 -0.054563 0.201379
v -1.708242 -0.035933 0.198646
v -1.731534 -0.047758 0.208861
v -1.725302 -0.029128 0.206128
v -1.020124 -0.022183 0.110619
v -1.004375 -0.010676 0.107026
v -1.031343 -0.006029 0.113178
v -1.015594 0.005478 0.109585
v -1.024535 -0.022183 0.091282
v -1.008786 -0.010676 0.087690
v -1.035754 -0.006029 0.093841
v -1.020004 0.005478 0.090249
v 1.515438 0.157923 0.296787
v 1.516912 0.176792 0.302716
v 1.510884 0.164031 0.278476
v 1.512358 0.182900 0.284404
v 1.534684 0.157923 0.292001
v 1.536158 0.176792 0.297929
v 1.530131 0.164031 0.273690
v 1.531605 0.182900 0.279618
v 0.180421 0.181832 0.147895
v 0.181160 0.198694 0.158312
v 0.181614 0.171390 0.164714
v 0.182352 0.188251 0.175131
v 0.160638 0.181832 0.149298
v 0.161376 0.198694 0.159714
v 0.161830 0.171390 0.166117
v 0.162569 0.188251 0.176533
v -2.357939 0.017683 0.368927
v -2.353908 0.036998 0.366922
v -2.375234 0.022185 0.377527
v -2.371203 0.041500 0.375522
v -2.366770 0.017683 0.351168
v -2.362739 0.036998 0.349163
v -2.384065 0.022185 0.359768
v -2.380033 0.041500 0.357764
v -1.109920 -0.040204 0.111822
v -1.105626 -0.022301 0.119195
v -1.100910 -0.048737 0.127293
v -1.096616 -0.030833 0.134667
v -1.127059 -0.040204 0.121802
v -1.122764 -0.022301 0.129176
v -1.118049 -0.048737 0.137274
v -1.113755 -0.030833 0.144647
v -2.627959 0.097843 0.420255
v -2.631528 0.117271 0.422029
v -2.645356 0.093857 0.428903
v -2.648926 0.113285 0.430677
v -2.636787 0.097843 0.402495
v -2.640357 0.117271 0.404269
v -2.654184 0.093857 0.411143
v -2.657754 0.113285 0.412917
v -0.591683 0.074855 0.068810
v -0.602150 0.091025 0.073537
v -0.606420 0.063371 0.075466
v -0.616886 0.079541 0.080193
v -0.599847 0.074856 0.050735
v -0.610313 0.091025 0.055462
v -0.614583 0.063371 0.057391
v -0.625050 0.079541 0.062118
v -0.033351 0.172230 0.109814
v -0.035308 0.191951 0.109024
v -0.051637 0.170120 0.102431
v -0.053594 0.189841 0.101641
v -0.025926 0.172230 0.091424
v -0.027883 0.191951 0.090633
v -0.044212 0.170120 0.084041
v -0.046169 0.189841 0.083250
v -2.513101 0.054935 0.404661
v -2.507703 0.073961 0.403168
v -2.531438 0.060536 0.409735
v -2.526040 0.079562 0.408241
v -2.518390 0.054935 0.385546
v -2.512992 0.073961 0.384053
v -2.536727 0.060536 0.390620
v -2.531329 0.079562 0.389126
v 1.721644 0.175382 0.282338
v 1.717768 0.194815 0.281504
v 1.740642 0.179347 0.286427
v 1.736765 0.198780 0.285593
v 1.717471 0.175382 0.301727
v 1.713595 0.194815 0.300893
v 1.736469 0.179347 0.305816
v 1.732592 0.198780 0.304982
v -1.764081 -0.051675 0.246823
v -1.763220 -0.031865 0.246437
v -1.746004 -0.052619 0.238718
v -1.745143 -0.032808 0.238332
v -1.755967 -0.051675 0.264921
v -1.755106 -0.031865 0.264535
v -1.737890 -0.052619 0.256816
v -1.737029 -0.032808 0.256430
v 1.016182 0.112175 0.275560
v 1.011170 0.131364 0.275620
v 1.035370 0.117188 0.275330
v 1.030358 0.136377 0.275390
v 1.016420 0.112175 0.295392
v 1.011407 0.131365 0.295452
v 1.035608 0.117188 0.295162
v 1.030595 0.136377 0.295222
v -1.009166 -0.002461 0.113541
v -1.000751 0.011810 0.124446
v -1.000448 -0.016234 0.124839
v -0.992034 -0.001964 0.135744
v -1.024868 -0.002461 0.125657
v -1.016454 0.011809 0.136562
v -1.016150 -0.016234 0.136955
v -1.007736 -0.001964 0.147860
v -2.084515 -0.002808 0.305396
v -2.086867 0.016546 0.301759
v -2.095026 -0.007139 0.289145
v -2.097379 0.012215 0.285508
v -2.067862 -0.002808 0.294624
v -2.070214 0.016546 0.290987
v -2.078374 -0.007139 0.278373
v -2.080726 0.012215 0.274736
v -2.061394 -0.008530 0.301415
v -2.058513 0.010142 0.307452
v -2.069434 -0.001841 0.284564
v -2.066554 0.016830 0.290600
v -2.043494 -0.008530 0.292875
v -2.040614 0.010142 0.298911
v -2.051534 -0.001841 0.276023
v -2.048654 0.016830 0.282060
v -1.347127 -0.036092 0.162297
v -1.349462 -0.016423 0.163311
v -1.365167 -0.038637 0.170135
v -1.367501 -0.018968 0.171149
v -1.355030 -0.036092 0.144106
v -1.357365 -0.016423 0.145121
v -1.373070 -0.038637 0.151944
v -1.375405 -0.018968 0.152959
v 0.340089 0.150193 0.225148
v 0.338323 0.169923 0.224151
v 0.322906 0.148166 0.215453
v 0.321140 0.167895 0.214457
v 0.349835 0.150193 0.207874
v 0.348069 0.169923 0.206878
v 0.332652 0.148166 0.198179
v 0.330886 0.167895 0.197183
v -0.469767 0.115961 0.021303
v -0.474255 0.135242 0.022500
v -0.451136 0.120606 0.016336
v -0.455625 0.139887 0.017533
v -0.464658 0.115961 0.040467
v -0.469146 0.135242 0.041664
v -0.446027 0.120606 0.035500
v -0.450515 0.139887 0.036696
v 0.275384 0.145368 0.163764
v 0.273599 0.165112 0.163193
v 0.294192 0.147242 0.169773
v 0.292406 0.166987 0.169202
v 0.269349 0.145368 0.182656
v 0.267563 0.165112 0.182086
v 0.288156 0.147242 0.188665
v 0.286370 0.166987 0.188094
v -2.698532 0.134068 0.443250
v -2.694658 0.153491 0.442204
v -2.717283 0.138080 0.448313
v -2.713409 0.157503 0.447267
v -2.703702 0.134068 0.424102
v -2.699828 0.153491 0.423056
v -2.722453 0.138080 0.429165
v -2.718580 0.157503 0.428119
v 2.125722 0.225105 0.300670
v 2.123120 0.244766 0.300843
v 2.106104 0.222498 0.301973
v 2.103503 0.242159 0.302146
v 2.124407 0.225105 0.280880
v 2.121805 0.244766 0.281053
v 2.104789 0.222498 0.282184
v 2.102188 0.242159 0.282357
v -0.150636 0.140777 0.050673
v -0.152962 0.160335 0.052998
v -0.136806 0.144065 0.036843
v -0.139131 0.163624 0.039168
v -0.136613 0.140777 0.064697
v -0.138938 0.160335 0.067023
v -0.122782 0.144065 0.050868
v -0.125107 0.163624 0.053193
v -2.232958 -0.008843 0.326664
v -2.232156 0.010973 0.326501
v -2.213537 -0.009661 0.322729
v -2.212735 0.010155 0.322566
v -2.229020 -0.008843 0.346102
v -2.228218 0.010973 0.345939
v -2.209599 -0.009661 0.342167
v -2.208797 0.010155 0.342004
v -1.561844 -0.059175 0.226036
v -1.568036 -0.045710 0.212856
v -1.567569 -0.073737 0.213849
v -1.573761 -0.060272 0.200669
v -1.543893 -0.059175 0.217602
v -1.550085 -0.045710 0.204423
v -1.549618 -0.073737 0.205415
v -1.555810 -0.060272 0.192235
v -0.695799 0.037634 0.041906
v -0.701630 0.056557 0.043041
v -0.677225 0.043575 0.038288
v -0.683057 0.062497 0.039424
v -0.692007 0.037634 0.061373
v -0.697838 0.056557 0.062509
v -0.673434 0.043575 0.057756
v -0.679265 0.062497 0.058891
v 2.133596 0.198757 0.273134
v 2.131862 0.218513 0.273031
v 2.153318 0.200494 0.274309
v 2.151584 0.220251 0.274205
v 2.132418 0.198757 0.292933
v 2.130684 0.218513 0.292829
v 2.152140 0.200494 0.294107
v 2.150406 0.220251 0.294003
v 0.109556 0.178220 0.153900
v 0.108345 0.197996 0.153001
v 0.093679 0.176712 0.142111
v 0.092468 0.196488 0.141212
v 0.121380 0.178220 0.137977
v 0.120169 0.197996 0.137078
v 0.105503 0.176712 0.126188
v 0.104292 0.196488 0.125288
v -2.199955 -0.013033 0.324399
v -2.204169 0.005514 0.318779
v -2.188828 -0.006009 0.339238
v -2.193042 0.012538 0.333618
v -2.215823 -0.013033 0.336297
v -2.220037 0.005514 0.330678
v -2.204695 -0.006009 0.351136
v -2.208909 0.012538 0.345517
v -2.433388 0.039963 0.371864
v -2.430171 0.059452 0.370086
v -2.450449 0.043639 0.381285
v -2.447231 0.063128 0.379508
v -2.442976 0.039963 0.354502
v -2.439758 0.059452 0.352725
v -2.460037 0.043639 0.363923
v -2.456819 0.063128 0.362146
v -2.593695 0.108467 0.414137
v -2.586535 0.126846 0.412060
v -2.576045 0.101012 0.409018
v -2.568884 0.119390 0.406941
v -2.588171 0.108467 0.433185
v -2.581010 0.126846 0.431109
v -2.570520 0.101012 0.428066
v -2.563359 0.119390 0.425989
v 1.546429 0.161394 0.294358
v 1.549094 0.178690 0.303691
v 1.541680 0.171101 0.277727
v 1.544345 0.188396 0.287060
v 1.565500 0.161394 0.288912
v 1.568165 0.178690 0.298246
v 1.560751 0.171101 0.272281
v 1.563416 0.188396 0.281615
v -1.100239 -0.018227 0.150517
v -1.103117 0.001396 0.150709
v -1.119818 -0.021110 0.151824
v -1.122695 -0.001488 0.152016
v -1.101560 -0.018227 0.130728
v -1.104437 0.001395 0.130920
v -1.121138 -0.021110 0.132035
v -1.124016 -0.001488 0.132227
v -2.129726 -0.007586 0.317416
v -2.129578 0.012246 0.317348
v -2.111689 -0.007749 0.309169
v -2.111541 0.012083 0.309101
v -2.121479 -0.007586 0.335453
v -2.121330 0.012246 0.335385
v -2.103442 -0.007749 0.327206
v -2.103294 0.012083 0.327138
v -2.209439 -0.008935 0.344771
v -2.213755 0.009554 0.339037
v -2.220559 -0.016111 0.329999
v -2.224874 0.002378 0.324265
v -2.193594 -0.008936 0.332843
v -2.197909 0.009554 0.327110
v -2.204713 -0.016112 0.318071
v -2.209029 0.002378 0.312338
v -0.869941 0.001927 0.119512
v -0.866330 0.010441 0.101967
v -0.871657 0.019840 0.127850
v -0.868046 0.028354 0.110305
v -0.889367 0.001927 0.115513
v -0.885755 0.010441 0.097968
v -0.891083 0.019840 0.123852
v -0.887472 0.028354 0.106307
v -2.561023 0.096772 0.396027
v -2.569007 0.113664 0.389376
v -2.548045 0.107164 0.406840
v -2.556029 0.124056 0.400188
v -2.573718 0.096772 0.411265
v -2.581702 0.113664 0.404613
v -2.560740 0.107164 0.422078
v -2.568724 0.124056 0.415426
v 1.633649 0.170815 0.301625
v 1.629304 0.190156 0.302251
v 1.652792 0.175205 0.298867
v 1.648447 0.194546 0.299493
v 1.636477 0.170815 0.321256
v 1.632132 0.190156 0.321882
v 1.655620 0.175205 0.318498
v 1.651275 0.194546 0.319124
v -2.062031 -0.036375 0.279552
v -2.059675 -0.016682 0.279613
v -2.042345 -0.038731 0.280065
v -2.039989 -0.019039 0.280126
v -2.062548 -0.036375 0.299378
v -2.060192 -0.016682 0.299439
v -2.042862 -0.038731 0.299891
v -2.040506 -0.019039 0.299952
v 1.940496 0.203261 0.291540
v 1.943186 0.222909 0.291273
v 1.920943 0.205965 0.293476
v 1.923634 0.225613 0.293210
v 1.938541 0.203261 0.271803
v 1.941231 0.222909 0.271537
v 1.918988 0.205965 0.273740
v 1.921679 0.225613 0.273473
v -0.414219 0.135992 0.005802
v -0.420571 0.154720 0.007297
v -0.432449 0.129466 0.010094
v -0.438801 0.148195 0.011589
v -0.418764 0.135992 -0.013503
v -0.425116 0.154721 -0.012008
v -0.436994 0.129466 -0.009212
v -0.443346 0.148195 -0.007716
v -1.387386 -0.053874 0.164734
v -1.384181 -0.034330 0.163692
v -1.405973 -0.050505 0.170779
v -1.402768 -0.030960 0.169737
v -1.393520 -0.053874 0.145873
v -1.390315 -0.034330 0.144831
v -1.412106 -0.050505 0.151918
v -1.408902 -0.030960 0.150876
v -1.384600 -0.046535 0.184479
v -1.385461 -0.031420 0.171668
v -1.383587 -0.033695 0.199561
v -1.384448 -0.018579 0.186749
v -1.404389 -0.046535 0.185809
v -1.405250 -0.031420 0.172998
v -1.403375 -0.033695 0.200891
v -1.404236 -0.018579 0.188079
v -2.474939 0.073969 0.411738
v -2.491317 0.081638 0.419881
v -2.481807 0.055678 0.415152
v -2.498184 0.063348 0.423295
v -2.483769 0.073969 0.393979
v -2.500147 0.081638 0.402122
v -2.490636 0.055679 0.397393
v -2.507014 0.063348 0.405537
v 0.106018 0.168194 0.119877
v 0.124099 0.172652 0.126700
v 0.110189 0.148868 0.121451
v 0.128270 0.153326 0.128274
v 0.099015 0.168194 0.138433
v 0.117096 0.172652 0.145256
v 0.103186 0.148868 0.140007
v 0.121267 0.153326 0.146830
v 0.272418 0.172670 0.169146
v 0.269830 0.189909 0.159687
v 0.276966 0.182477 0.185774
v 0.274379 0.199716 0.176314
v 0.253287 0.172670 0.174379
v 0.250700 0.189909 0.164920
v 0.257836 0.182477 0.191007
v 0.255248 0.199716 0.181547
v -0.105477 0.174892 0.061558
v -0.105305 0.189470 0.075005
v -0.105290 0.161444 0.076135
v -0.105118 0.176022 0.089582
v -0.125309 0.174892 0.061812
v -0.125136 0.189470 0.075259
v -0.125122 0.161444 0.076389
v -0.124950 0.176022 0.089836
v 0.889402 0.132606 0.293676
v 0.887665 0.152358 0.293247
v 0.870225 0.130816 0.288942
v 0.868488 0.150569 0.288513
v 0.894155 0.132606 0.274421
v 0.892417 0.152358 0.273992
v 0.874979 0.130816 0.269687
v 0.873241 0.150569 0.269258
v -1.585599 -0.048603 0.199284
v -1.587257 -0.028846 0.199807
v -1.604443 -0.050342 0.205220
v -1.606101 -0.030585 0.205743
v -1.591558 -0.048603 0.180368
v -1.593216 -0.028846 0.180890
v -1.610401 -0.050342 0.186303
v -1.612060 -0.030585 0.186826
v 0.214485 0.152720 0.141063
v 0.214266 0.172551 0.140963
v 0.232526 0.152961 0.149299
v 0.232306 0.172792 0.149199
v 0.206249 0.152720 0.159105
v 0.206029 0.172551 0.159005
v 0.224289 0.152961 0.167341
v 0.224070 0.172792 0.167241
v -2.461111 0.042063 0.387161
v -2.456516 0.060862 0.382817
v -2.447450 0.035741 0.374247
v -2.442855 0.054539 0.369904
v -2.447486 0.042063 0.401573
v -2.442892 0.060862 0.397230
v -2.433826 0.035741 0.388660
v -2.429231 0.054539 0.384316
v -0.607997 0.079748 0.071358
v -0.614930 0.098329 0.071472
v -0.626576 0.072813 0.071664
v -0.633509 0.091394 0.071777
v -0.608323 0.079747 0.051528
v -0.615256 0.098329 0.051642
v -0.626902 0.072813 0.051833
v -0.633835 0.091394 0.051947
v -1.631250 -0.065639 0.229725
v -1.635179 -0.047742 0.222134
v -1.639475 -0.074187 0.213831
v -1.643404 -0.056290 0.206239
v -1.613635 -0.065639 0.220610
v -1.617564 -0.047742 0.213019
v -1.621861 -0.074187 0.204716
v -1.625789 -0.056290 0.197124
v 1.042711 0.119867 0.285093
v 1.040003 0.139514 0.285177
v 1.062349 0.122577 0.284485
v 1.059641 0.142224 0.284569
v 1.043325 0.119867 0.304916
v 1.040617 0.139514 0.305000
v 1.062963 0.122577 0.304309
v 1.060254 0.142224 0.304393
v 0.013488 0.174488 0.099896
v 0.005082 0.192296 0.097540
v 0.030635 0.183218 0.104704
v 0.022229 0.201026 0.102347
v 0.008133 0.174488 0.118993
v -0.000273 0.192296 0.116636
v 0.025280 0.183218 0.123801
v 0.016874 0.201026 0.121444
v -0.125203 0.169677 0.068445
v -0.125162 0.186141 0.079503
v -0.125264 0.180734 0.051981
v -0.125223 0.197199 0.063038
v -0.105370 0.169677 0.068372
v -0.105329 0.186141 0.079429
v -0.105431 0.180734 0.051907
v -0.105390 0.197199 0.062965
v 1.956769 0.203088 0.300435
v 1.942054 0.216326 0.301687
v 1.969960 0.217856 0.299313
v 1.955245 0.231094 0.300565
v 1.958450 0.203088 0.320197
v 1.943736 0.216327 0.321449
v 1.971641 0.217856 0.319075
v 1.956926 0.231094 0.320327
v 0.359933 0.160445 0.228749
v 0.361217 0.180223 0.229465
v 0.342665 0.161915 0.219105
v 0.343948 0.181693 0.219822
v 0.369603 0.160444 0.211433
v 0.370887 0.180223 0.212150
v 0.352335 0.161915 0.201789
v 0.353619 0.181693 0.202506
v -0.538532 0.073582 0.021021
v -0.546971 0.091476 0.022409
v -0.520875 0.082134 0.018117
v -0.529314 0.100029 0.019505
v -0.535314 0.073582 0.040591
v -0.543753 0.091476 0.041979
v -0.517657 0.082134 0.037688
v -0.526096 0.100029 0.039075
v 1.374714 0.172410 0.311062
v 1.369336 0.191496 0.311437
v 1.355674 0.167019 0.312390
v 1.350296 0.186105 0.312765
v 1.373334 0.172410 0.291277
v 1.367956 0.191496 0.291652
v 1.354293 0.167019 0.292605
v 1.348916 0.186105 0.292980
v -1.555982 -0.040126 0.195195
v -1.555576 -0.020313 0.195979
v -1.546877 -0.041009 0.212793
v -1.546472 -0.021196 0.213577
v -1.573597 -0.040126 0.204308
v -1.573191 -0.020313 0.205092
v -1.564493 -0.041009 0.221906
v -1.564087 -0.021196 0.222690
v -1.815455 -0.032230 0.250807
v -1.816946 -0.012637 0.248118
v -1.824956 -0.035305 0.233672
v -1.826447 -0.015712 0.230983
v -1.798110 -0.032230 0.241190
v -1.799601 -0.012637 0.238501
v -1.807611 -0.035305 0.224054
v -1.809102 -0.015712 0.221365
v -1.198652 -0.022768 0.143652
v -1.198370 -0.006668 0.155231
v -1.198260 -0.034351 0.159747
v -1.197977 -0.018251 0.171326
v -1.218479 -0.022768 0.144135
v -1.218197 -0.006668 0.155714
v -1.218087 -0.034351 0.160230
v -1.217805 -0.018251 0.171809
v -1.567232 -0.050032 0.173754
v -1.557738 -0.041953 0.189180
v -1.562997 -0.068145 0.180634
v -1.553504 -0.060066 0.196060
v -1.584122 -0.050032 0.184149
v -1.574629 -0.041953 0.199575
v -1.579888 -0.068145 0.191029
v -1.570395 -0.060066 0.206455
v -0.481938 0.099321 0.031788
v -0.481555 0.117523 0.023922
v -0.481052 0.091445 0.013607
v -0.480669 0.109648 0.005741
v -0.462129 0.099321 0.032754
v -0.461745 0.117523 0.024888
v -0.461243 0.091445 0.014573
v -0.460859 0.109648 0.006707
v -0.508217 0.109872 0.020365
v -0.508373 0.127608 0.011490
v -0.507904 0.118748 0.038098
v -0.508061 0.136484 0.029223
v -0.528047 0.109872 0.020714
v -0.528203 0.127608 0.011839
v -0.527734 0.118748 0.038447
v -0.527891 0.136484 0.029572
v -0.199734 0.164632 0.053738
v -0.207239 0.182927 0.055252
v -0.217668 0.156975 0.057356
v -0.225174 0.175270 0.058869
v -0.203655 0.164632 0.034297
v -0.211160 0.182927 0.035811
v -0.221589 0.156975 0.037914
v -0.229095 0.175270 0.039428
v 0.685188 0.139340 0.258483
v 0.683209 0.159073 0.258296
v 0.665542 0.137352 0.256634
v 0.663563 0.157086 0.256448
v 0.687046 0.139340 0.238737
v 0.685067 0.159074 0.238550
v 0.667399 0.137352 0.236888
v 0.665420 0.157086 0.236702
v -0.387558 0.130565 0.003167
v -0.386882 0.150056 -0.000439
v -0.383967 0.126896 -0.015990
v -0.383291 0.146387 -0.019597
v -0.368065 0.130565 0.006821
v -0.367388 0.150056 0.003215
v -0.364473 0.126896 -0.012336
v -0.363797 0.146387 -0.015942
v 0.852737 0.111992 0.248001
v 0.855982 0.130038 0.255561
v 0.859854 0.103765 0.264585
v 0.863098 0.121812 0.272145
v 0.834511 0.111992 0.255822
v 0.837755 0.130038 0.263382
v 0.841628 0.103765 0.272406
v 0.844872 0.121812 0.279966
v -1.694155 -0.065367 0.228201
v -1.696181 -0.045656 0.229058
v -1.676000 -0.063168 0.220526
v -1.678025 -0.043457 0.221382
v -1.686432 -0.065367 0.246469
v -1.688457 -0.045656 0.247325
v -1.668277 -0.063168 0.238793
v -1.670302 -0.043457 0.239650
v -0.925115 -0.004435 0.100876
v -0.925849 0.014508 0.095046
v -0.927480 -0.010311 0.082081
v -0.928214 0.008632 0.076251
v -0.905437 -0.004435 0.098400
v -0.906171 0.014508 0.092570
v -0.907802 -0.010311 0.079605
v -0.908535 0.008632 0.073775
v -0.523148 0.079226 0.015684
v -0.531511 0.097056 0.018028
v -0.505979 0.087912 0.010873
v -0.514342 0.105742 0.013217
v -0.517796 0.079226 0.034781
v -0.526159 0.097056 0.037125
v -0.500627 0.087912 0.029970
v -0.508991 0.105742 0.032314
v -2.119882 -0.016372 0.319803
v -2.130485 -0.003013 0.309681
v -2.110218 -0.001714 0.329027
v -2.120821 0.011646 0.318906
v -2.133576 -0.016372 0.334149
v -2.144179 -0.003013 0.324028
v -2.123912 -0.001714 0.343374
v -2.134516 0.011646 0.333252
v -0.427299 0.108232 0.004203
v -0.432257 0.125354 0.012898
v -0.435781 0.098223 0.019076
v -0.440739 0.115345 0.027772
v -0.444528 0.108232 -0.005622
v -0.449486 0.125354 0.003073
v -0.453009 0.098223 0.009252
v -0.457968 0.115345 0.017947
v -0.290089 0.148193 0.037843
v -0.280891 0.154972 0.021633
v -0.286743 0.129554 0.031947
v -0.277545 0.136333 0.015736
v -0.272839 0.148193 0.047631
v -0.263641 0.154972 0.031421
v -0.269494 0.129554 0.041735
v -0.260295 0.136333 0.025524
v -2.266376 0.028207 0.352835
v -2.263345 0.047794 0.353568
v -2.285414 0.031326 0.348232
v -2.282383 0.050912 0.348965
v -2.261715 0.028207 0.333558
v -2.258684 0.047794 0.334291
v -2.280753 0.031326 0.328955
v -2.277722 0.050912 0.329688
v -2.005293 -0.018788 0.278783
v -2.002795 0.000845 0.277490
v -2.022729 -0.015975 0.287807
v -2.020231 0.003658 0.286514
v -2.014410 -0.018788 0.261169
v -2.011912 0.000845 0.259876
v -2.031845 -0.015975 0.270193
v -2.029347 0.003658 0.268900
v 0.161233 0.176614 0.157700
v 0.161978 0.193467 0.168131
v 0.160032 0.187072 0.140891
v 0.160777 0.203924 0.151322
v 0.181015 0.176614 0.156287
v 0.181760 0.193467 0.166718
v 0.179815 0.187072 0.139478
v 0.180560 0.203924 0.149909
v -0.565929 0.098605 0.057514
v -0.576186 0.115571 0.056973
v -0.582871 0.088334 0.056620
v -0.593129 0.105300 0.056078
v -0.564883 0.098605 0.037709
v -0.575141 0.115571 0.037167
v -0.581826 0.088334 0.036814
v -0.592083 0.105300 0.036273
v -2.183961 0.011688 0.318471
v -2.201742 0.018966 0.313549
v -2.190975 -0.006761 0.316529
v -2.208756 0.000516 0.311607
v -2.178669 0.011688 0.299357
v -2.196450 0.018966 0.294435
v -2.185683 -0.006761 0.297415
v -2.203464 0.000516 0.292493
v -2.343455 0.037642 0.352861
v -2.350717 0.056094 0.352529
v -2.361888 0.030372 0.352018
v -2.369150 0.048825 0.351686
v -2.342549 0.037642 0.333049
v -2.349811 0.056094 0.332717
v -2.360982 0.030372 0.332206
v -2.368244 0.048825 0.331874
v 2.339619 0.186915 0.290061
v 2.336832 0.206233 0.293583
v 2.351609 0.191407 0.274914
v 2.348821 0.210725 0.278436
v 2.355170 0.186915 0.302371
v 2.352382 0.206233 0.305892
v 2.367160 0.191407 0.287224
v 2.364372 0.210725 0.290746
v 1.859823 0.191298 0.300280
v 1.855579 0.210662 0.300874
v 1.879000 0.195583 0.297597
v 1.874757 0.214947 0.298191
v 1.862571 0.191298 0.319922
v 1.858327 0.210662 0.320516
v 1.881748 0.195582 0.317239
v 1.877504 0.214947 0.317833
v -0.761983 0.019749 0.073949
v -0.771234 0.037049 0.076857
v -0.778487 0.010051 0.079137
v -0.787738 0.027352 0.082045
v -0.767931 0.019749 0.055028
v -0.777182 0.037049 0.057937
v -0.784435 0.010051 0.060217
v -0.793686 0.027352 0.063125
v -0.234220 0.152977 0.055330
v -0.235529 0.172761 0.054861
v -0.252842 0.151587 0.048648
v -0.254151 0.171371 0.048178
v -0.227521 0.152977 0.036663
v -0.228830 0.172761 0.036193
v -0.246143 0.151587 0.029980
v -0.247452 0.171371 0.029511
v -1.768082 -0.066052 0.227493
v -1.770347 -0.046348 0.227546
v -1.748384 -0.063786 0.227037
v -1.750649 -0.044083 0.227089
v -1.767623 -0.066052 0.247321
v -1.769887 -0.046348 0.247373
v -1.747925 -0.063786 0.246865
v -1.750189 -0.044083 0.246917
v -1.545450 -0.063135 0.214288
v -1.551642 -0.049670 0.201108
v -1.539724 -0.048574 0.226475
v -1.545916 -0.035109 0.213295
v -1.563401 -0.063135 0.222721
v -1.569593 -0.049670 0.209542
v -1.557675 -0.048574 0.234908
v -1.563867 -0.035109 0.221729
v 0.485254 0.128201 0.206358
v 0.484149 0.148001 0.206103
v 0.504549 0.129334 0.210802
v 0.503444 0.149135 0.210547
v 0.480802 0.128201 0.225685
v 0.479697 0.148001 0.225430
v 0.500098 0.129335 0.230129
v 0.498993 0.149135 0.229874
v 2.485947 0.174078 0.322261
v 2.489560 0.192714 0.316518
v 2.476022 0.180863 0.338035
v 2.479636 0.199499 0.332292
v 2.469160 0.174078 0.311699
v 2.472773 0.192714 0.305956
v 2.459235 0.180863 0.327473
v 2.462849 0.199499 0.321730
v 1.918959 0.214170 0.302507
v 1.917869 0.226513 0.317993
v 1.919827 0.229694 0.290195
v 1.918736 0.242037 0.305680
v 1.938744 0.214170 0.303901
v 1.937653 0.226513 0.319386
v 1.939611 0.229694 0.291588
v 1.938520 0.242037 0.307074
v -1.024251 -0.029284 0.109568
v -1.018324 -0.012686 0.118665
v -1.033311 -0.018427 0.095661
v -1.027384 -0.001829 0.104758
v -1.007633 -0.029284 0.098742
v -1.001707 -0.012686 0.107838
v -1.016693 -0.018427 0.084835
v -1.010767 -0.001829 0.093932
v -0.952407 -0.022499 0.115885
v -0.953104 -0.002760 0.114085
v -0.959532 -0.024430 0.097477
v -0.960228 -0.004691 0.095676
v -0.933911 -0.022499 0.108726
v -0.934608 -0.002760 0.106926
v -0.941036 -0.024430 0.090318
v -0.941732 -0.004691 0.088518
v -1.048243 -0.037297 0.103705
v -1.054500 -0.018479 0.104042
v -1.029453 -0.031031 0.102691
v -1.035710 -0.012214 0.103029
v -1.047174 -0.037297 0.123509
v -1.053431 -0.018479 0.123847
v -1.028384 -0.031031 0.122496
v -1.034641 -0.012214 0.122833
v -1.297360 -0.036649 0.150430
v -1.299712 -0.016987 0.151543
v -1.315132 -0.039251 0.158841
v -1.317484 -0.019590 0.159954
v -1.305845 -0.036649 0.132503
v -1.308197 -0.016987 0.133617
v -1.323617 -0.039251 0.140915
v -1.325969 -0.019590 0.142028
v 1.124768 0.117249 0.279675
v 1.118319 0.135991 0.278974
v 1.143400 0.123737 0.281702
v 1.136950 0.142479 0.281000
v 1.122624 0.117249 0.299392
v 1.116174 0.135991 0.298690
v 1.141256 0.123737 0.301419
v 1.134805 0.142479 0.300717
v 1.349239 0.170370 0.301534
v 1.343027 0.189158 0.302865
v 1.330867 0.164018 0.305469
v 1.324656 0.182806 0.306800
v 1.345085 0.170370 0.282141
v 1.338874 0.189158 0.283471
v 1.326713 0.164018 0.286076
v 1.320502 0.182806 0.287406
v -1.669242 -0.069948 0.208472
v -1.671784 -0.050288 0.209069
v -1.650102 -0.067337 0.203979
v -1.652644 -0.047676 0.204576
v -1.664710 -0.069948 0.227780
v -1.667252 -0.050288 0.228377
v -1.645569 -0.067337 0.223288
v -1.648112 -0.047677 0.223884
v -2.011032 -0.042101 0.287318
v -2.007012 -0.022684 0.286879
v -2.030333 -0.038058 0.289429
v -2.026314 -0.018641 0.288989
v -2.013188 -0.042101 0.267603
v -2.009168 -0.022684 0.267163
v -2.032489 -0.038058 0.269713
v -2.028470 -0.018641 0.269274
v -1.952864 -0.028156 0.266797
v -1.949962 -0.008576 0.265549
v -1.970849 -0.024997 0.274537
v -1.967948 -0.005417 0.273288
v -1.960703 -0.028156 0.248579
v -1.957802 -0.008576 0.247331
v -1.978689 -0.024997 0.256319
v -1.975787 -0.005417 0.255070
v 1.636244 0.167010 0.283438
v 1.630724 0.186033 0.282418
v 1.654949 0.172624 0.286895
v 1.649429 0.191646 0.285875
v 1.632640 0.167010 0.302941
v 1.627120 0.186033 0.301921
v 1.651345 0.172624 0.306398
v 1.645825 0.191646 0.305378
v -0.889640 0.004775 0.116838
v -0.886028 0.013288 0.099293
v -0.887923 -0.013138 0.108500
v -0.884312 -0.004625 0.090955
v -0.870214 0.004775 0.120837
v -0.866603 0.013288 0.103292
v -0.868498 -0.013138 0.112498
v -0.864886 -0.004625 0.094953
v -1.516642 -0.049862 0.200604
v -1.517284 -0.030041 0.200786
v -1.497575 -0.049195 0.195187
v -1.498217 -0.029373 0.195369
v -1.511223 -0.049862 0.219682
v -1.511865 -0.030041 0.219864
v -1.492155 -0.049195 0.214265
v -1.492797 -0.029373 0.214447
v -2.706787 0.133851 0.426122
v -2.704445 0.153525 0.425232
v -2.688394 0.131345 0.419140
v -2.686051 0.151019 0.418251
v -2.699750 0.133851 0.444664
v -2.697407 0.153525 0.443775
v -2.681355 0.131345 0.437682
v -2.679013 0.151019 0.436793
v 0.368238 0.136582 0.219985
v 0.370074 0.156326 0.220392
v 0.348962 0.138463 0.215713
v 0.350799 0.158206 0.216120
v 0.372530 0.136582 0.200622
v 0.374366 0.156326 0.201029
v 0.353254 0.138463 0.196349
v 0.355090 0.158207 0.196756
v -0.272159 0.144404 0.046433
v -0.262961 0.151183 0.030222
v -0.275505 0.163043 0.052329
v -0.266307 0.169822 0.036118
v -0.289409 0.144404 0.036645
v -0.280211 0.151183 0.020434
v -0.292755 0.163043 0.042541
v -0.283556 0.169822 0.026330
v -0.531313 0.084000 0.034859
v -0.528522 0.103397 0.031805
v -0.518224 0.079863 0.020544
v -0.515432 0.099260 0.017491
v -0.516677 0.084000 0.048242
v -0.513885 0.103397 0.045189
v -0.503587 0.079863 0.033927
v -0.500796 0.099260 0.030874
v -1.021783 -0.008314 0.109604
v -1.026917 0.010719 0.111775
v -1.039313 -0.013889 0.117019
v -1.044447 0.005145 0.119191
v -1.029510 -0.008314 0.091337
v -1.034644 0.010719 0.093509
v -1.047039 -0.013889 0.098753
v -1.052173 0.005145 0.100925
v -1.567362 -0.052702 0.210631
v -1.569107 -0.032956 0.211278
v -1.548847 -0.050841 0.203770
v -1.550592 -0.031095 0.204416
v -1.560470 -0.052702 0.229228
v -1.562215 -0.032956 0.229875
v -1.541955 -0.050841 0.222367
v -1.543700 -0.031095 0.223013
v -0.946946 -0.015915 0.082802
v -0.950407 0.003611 0.083119
v -0.927501 -0.012440 0.081025
v -0.930961 0.007086 0.081341
v -0.945140 -0.015915 0.102553
v -0.948601 0.003611 0.102870
v -0.925695 -0.012440 0.100775
v -0.929156 0.007086 0.101092
v -2.260116 0.019733 0.345011
v -2.256993 0.039257 0.343464
v -2.242619 0.016248 0.336349
v -2.239495 0.035772 0.334802
v -2.251317 0.019733 0.362785
v -2.248194 0.039257 0.361239
v -2.233819 0.016248 0.354123
v -2.230696 0.035772 0.352577
v -0.388952 0.116160 0.009993
v -0.388951 0.135993 0.009964
v -0.387847 0.116130 -0.009809
v -0.387846 0.135963 -0.009839
v -0.369150 0.116160 0.011098
v -0.369148 0.135993 0.011068
v -0.368045 0.116130 -0.008704
v -0.368043 0.135963 -0.008734
v -2.655819 0.095167 0.437027
v -2.647904 0.113047 0.433713
v -2.672313 0.103748 0.443931
v -2.664397 0.121629 0.440618
v -2.663478 0.095167 0.418732
v -2.655562 0.113047 0.415418
v -2.679972 0.103748 0.425637
v -2.672056 0.121629 0.422323
v -1.369229 -0.045997 0.175484
v -1.373731 -0.026746 0.177068
v -1.351070 -0.041224 0.169095
v -1.355572 -0.021974 0.170679
v -1.362647 -0.045997 0.194193
v -1.367149 -0.026746 0.195777
v -1.344488 -0.041224 0.187805
v -1.348990 -0.021974 0.189388
v 0.502136 0.146479 0.233235
v 0.497548 0.165547 0.236191
v 0.518165 0.151937 0.222909
v 0.513577 0.171005 0.225865
v 0.512877 0.146479 0.249908
v 0.508288 0.165547 0.252864
v 0.528906 0.151937 0.239582
v 0.524318 0.171005 0.242538
v -1.630195 -0.057145 0.188670
v -1.623242 -0.044272 0.202059
v -1.624262 -0.072233 0.200094
v -1.617308 -0.059359 0.213483
v -1.647796 -0.057145 0.197811
v -1.640842 -0.044272 0.211200
v -1.641863 -0.072233 0.209235
v -1.634909 -0.059359 0.222624
v -0.855210 -0.006765 0.089287
v -0.861153 0.012092 0.090846
v -0.836970 -0.000621 0.084502
v -0.842912 0.018236 0.086061
v -0.850177 -0.006765 0.108471
v -0.856120 0.012092 0.110030
v -0.831937 -0.000621 0.103686
v -0.837880 0.018236 0.105245
v -1.804231 -0.032832 0.252748
v -1.804043 -0.013003 0.253101
v -1.813556 -0.032432 0.235248
v -1.813368 -0.012603 0.235601
v -1.786728 -0.032832 0.243421
v -1.786540 -0.013003 0.243774
v -1.796053 -0.032432 0.225921
v -1.795865 -0.012603 0.226274
v 1.301726 0.161902 0.269862
v 1.320855 0.165767 0.273398
v 1.305527 0.142449 0.270564
v 1.324656 0.146314 0.274101
v 1.298121 0.161902 0.289364
v 1.317250 0.165767 0.292901
v 1.301922 0.142449 0.290067
v 1.321050 0.146314 0.293603
v 0.324191 0.141406 0.188465
v 0.325557 0.161188 0.188811
v 0.343367 0.139997 0.193327
v 0.344733 0.159780 0.193673
v 0.319317 0.141405 0.207689
v 0.320682 0.161188 0.208036
v 0.338493 0.139997 0.212551
v 0.339859 0.159780 0.212898
v -2.739810 0.133599 0.455566
v -2.741543 0.153245 0.453473
v -2.752340 0.130882 0.440434
v -2.754072 0.150528 0.438341
v -2.724534 0.133599 0.442917
v -2.726266 0.153245 0.440824
v -2.737063 0.130882 0.427785
v -2.738796 0.150528 0.425692
v -2.717371 0.142580 0.458986
v -2.712415 0.161460 0.455470
v -2.701974 0.136504 0.448061
v -2.697019 0.155384 0.444544
v -2.705893 0.142580 0.475161
v -2.700938 0.161460 0.471645
v -2.690496 0.136504 0.464235
v -2.685541 0.155384 0.460719
v 0.230995 0.150536 0.166719
v 0.233971 0.170142 0.167004
v 0.250511 0.147545 0.168592
v 0.253488 0.167151 0.168878
v 0.229099 0.150536 0.186461
v 0.232076 0.170142 0.186747
v 0.248616 0.147545 0.188334
v 0.251593 0.167151 0.188620
v 0.332600 0.145872 0.193169
v 0.324943 0.163891 0.196337
v 0.315949 0.137585 0.200057
v 0.308292 0.155604 0.203224
v 0.325019 0.145872 0.174842
v 0.317362 0.163891 0.178010
v 0.308368 0.137585 0.181730
v 0.300711 0.155604 0.184897
v -1.102766 -0.027170 0.135494
v -1.105292 -0.007513 0.136231
v -1.083896 -0.024538 0.129985
v -1.086422 -0.004881 0.130723
v -1.097208 -0.027170 0.154532
v -1.099735 -0.007513 0.155270
v -1.078338 -0.024538 0.149024
v -1.080865 -0.004881 0.149761
v 0.957328 0.109141 0.260529
v 0.952241 0.128289 0.259628
v 0.976183 0.114307 0.263865
v 0.971097 0.133455 0.262965
v 0.953872 0.109141 0.280058
v 0.948785 0.128289 0.279158
v 0.972727 0.114307 0.283395
v 0.967640 0.133455 0.282495
v -1.013280 -0.002004 0.120576
v -1.011918 0.017584 0.123372
v -1.021858 0.001106 0.102967
v -1.020496 0.020694 0.105763
v -0.995450 -0.002004 0.111890
v -0.994088 0.017584 0.114686
v -1.004028 0.001106 0.094281
v -1.002666 0.020694 0.097077
v 0.831591 0.138217 0.261348
v 0.835937 0.154553 0.271722
v 0.837903 0.126970 0.276415
v 0.842248 0.143306 0.286789
v 0.813298 0.138217 0.269011
v 0.817644 0.154553 0.279385
v 0.819610 0.126970 0.284078
v 0.823956 0.143306 0.294452
v -1.832651 -0.034610 0.245787
v -1.819963 -0.027765 0.259407
v -1.837317 -0.015996 0.240779
v -1.824629 -0.009151 0.254399
v -1.818140 -0.034610 0.232268
v -1.805451 -0.027765 0.245888
v -1.822805 -0.015996 0.227260
v -1.810117 -0.009151 0.240880
v -2.097077 -0.005497 0.306475
v -2.095736 0.014281 0.305852
v -2.079141 -0.006976 0.298141
v -2.077800 0.012802 0.297517
v -2.088719 -0.005497 0.324461
v -2.087378 0.014281 0.323838
v -2.070784 -0.006976 0.316127
v -2.069442 0.012802 0.315503
v -1.680195 -0.042091 0.220807
v -1.679682 -0.022265 0.220667
v -1.699323 -0.041560 0.226023
v -1.698810 -0.021734 0.225883
v -1.685413 -0.042091 0.201672
v -1.684900 -0.022265 0.201532
v -1.704541 -0.041560 0.206888
v -1.704028 -0.021734 0.206749
v -0.713135 0.057706 0.052762
v -0.701016 0.063287 0.038088
v -0.709582 0.038675 0.048459
v -0.697462 0.044255 0.033785
v -0.697844 0.057706 0.065392
v -0.685724 0.063287 0.050718
v -0.694290 0.038675 0.061089
v -0.682170 0.044255 0.046415
v -0.135350 0.141786 0.045885
v -0.136617 0.161575 0.045543
v -0.116246 0.143098 0.051049
v -0.117513 0.162887 0.050707
v -0.140525 0.141786 0.065031
v -0.141792 0.161575 0.064689
v -0.121421 0.143098 0.070195
v -0.122688 0.162887 0.069853
v 0.072019 0.181907 0.138185
v 0.067161 0.201002 0.135917
v 0.054716 0.176546 0.130108
v 0.049858 0.195641 0.127841
v 0.080407 0.181907 0.120213
v 0.075550 0.201002 0.117946
v 0.063105 0.176546 0.112136
v 0.058247 0.195641 0.109869
v -0.431177 0.134084 0.008890
v -0.439006 0.152211 0.010751
v -0.448813 0.126036 0.013082
v -0.456642 0.144164 0.014943
v -0.435763 0.134084 -0.010405
v -0.443592 0.152211 -0.008544
v -0.453399 0.126036 -0.006213
v -0.461228 0.144164 -0.004353
v 2.019397 0.206567 0.299137
v 2.002730 0.216942 0.301952
v 2.029627 0.223470 0.297409
v 2.012960 0.233845 0.300224
v 2.022700 0.206567 0.318693
v 2.006034 0.216942 0.321508
v 2.032931 0.223470 0.316965
v 2.016264 0.233845 0.319780
v -2.117059 -0.028219 0.291548
v -2.114570 -0.008543 0.291677
v -2.097410 -0.030712 0.292568
v -2.094921 -0.011036 0.292697
v -2.118088 -0.028219 0.311354
v -2.115599 -0.008543 0.311483
v -2.098438 -0.030712 0.312375
v -2.095949 -0.011036 0.312504
v -0.420078 0.110938 0.015444
v -0.428653 0.128803 0.014626
v -0.437862 0.102324 0.013747
v -0.446437 0.120189 0.012929
v -0.418194 0.110938 -0.004299
v -0.426769 0.128803 -0.005117
v -0.435978 0.102324 -0.005996
v -0.444553 0.120189 -0.006814
v -2.422075 0.054590 0.384010
v -2.415339 0.072946 0.380688
v -2.405612 0.047080 0.375890
v -2.398876 0.065436 0.372568
v -2.413302 0.054590 0.401797
v -2.406566 0.072946 0.398475
v -2.396839 0.047080 0.393678
v -2.390103 0.065436 0.390356
v -2.648128 0.099716 0.440719
v -2.641325 0.117447 0.435002
v -2.634554 0.090830 0.429312
v -2.627750 0.108561 0.423595
v -2.635369 0.099716 0.455903
v -2.628565 0.117447 0.450185
v -2.621794 0.090830 0.444496
v -2.614991 0.108561 0.438778
v 0.428521 0.148067 0.245538
v 0.432166 0.167485 0.247277
v 0.410996 0.152106 0.237177
v 0.414641 0.171524 0.238916
v 0.437061 0.148067 0.227638
v 0.440707 0.167485 0.229377
v 0.419537 0.152106 0.219277
v 0.423182 0.171524 0.221016
v 2.295143 0.200778 0.271861
v 2.281379 0.211852 0.280877
v 2.304406 0.217232 0.265793
v 2.290642 0.228306 0.274809
v 2.306010 0.200778 0.288451
v 2.292246 0.211852 0.297467
v 2.315273 0.217232 0.282383
v 2.301510 0.228306 0.291399
v -0.490112 0.117486 0.001013
v -0.481376 0.134099 -0.005392
v -0.476714 0.106653 -0.008810
v -0.467978 0.123267 -0.015216
v -0.478385 0.117486 0.017008
v -0.469649 0.134099 0.010602
v -0.464986 0.106653 0.007184
v -0.456251 0.123267 0.000779
v -1.107100 -0.026057 0.120414
v -1.112040 -0.006922 0.122089
v -1.125221 -0.031274 0.126557
v -1.130162 -0.012139 0.128232
v -1.113467 -0.026057 0.101631
v -1.118408 -0.006922 0.103306
v -1.131589 -0.031273 0.107774
v -1.136529 -0.012139 0.109449
v -2.719068 0.146312 0.445901
v -2.713549 0.164600 0.440566
v -2.705918 0.138636 0.433192
v -2.700398 0.156924 0.427858
v -2.705285 0.146312 0.460162
v -2.699766 0.164600 0.454828
v -2.692135 0.138636 0.447454
v -2.686616 0.156924 0.442119
v 2.356326 0.209261 0.323332
v 2.350919 0.228343 0.323253
v 2.337246 0.203853 0.323054
v 2.331839 0.222935 0.322975
v 2.356616 0.209261 0.303501
v 2.351208 0.228343 0.303422
v 2.337536 0.203853 0.303223
v 2.332129 0.222935 0.303144
v 1.857789 0.204242 0.302017
v 1.857512 0.224074 0.302024
v 1.877614 0.204520 0.301535
v 1.877337 0.224351 0.301542
v 1.858271 0.204242 0.321845
v 1.857994 0.224074 0.321851
v 1.878096 0.204520 0.321363
v 1.877819 0.224351 0.321369
v -1.284748 -0.055293 0.133453
v -1.285757 -0.035486 0.133457
v -1.264941 -0.054285 0.133369
v -1.265950 -0.034477 0.133373
v -1.284664 -0.055293 0.153286
v -1.285673 -0.035486 0.153290
v -1.264857 -0.054285 0.153201
v -1.265865 -0.034477 0.153206
v -0.506532 0.093277 0.030001
v -0.510181 0.112691 0.031774
v -0.489070 0.097334 0.021519
v -0.492718 0.116748 0.023291
v -0.497867 0.093277 0.047841
v -0.501515 0.112691 0.049614
v -0.480404 0.097334 0.039359
v -0.484053 0.116748 0.041131
v -0.344401 0.149010 0.005682
v -0.344265 0.168842 0.005845
v -0.331698 0.148798 0.020913
v -0.331563 0.168630 0.021075
v -0.359632 0.149010 0.018385
v -0.359496 0.168842 0.018548
v -0.346929 0.148798 0.033616
v -0.346794 0.168630 0.033778
v -0.357343 0.149200 0.021407
v -0.355903 0.168924 0.022909
v -0.370987 0.151281 0.007165
v -0.369548 0.171004 0.008667
v -0.343021 0.149200 0.007687
v -0.341582 0.168924 0.009189
v -0.356666 0.151281 -0.006556
v -0.355227 0.171004 -0.005053
v -0.272245 0.158098 0.020056
v -0.276037 0.177566 0.020078
v -0.291712 0.154306 0.020167
v -0.295504 0.173774 0.020189
v -0.272358 0.158098 0.000223
v -0.276150 0.177566 0.000245
v -0.291825 0.154307 0.000334
v -0.295617 0.173774 0.000356
v -2.681544 0.138297 0.450418
v -2.679461 0.157625 0.446487
v -2.690593 0.142746 0.467496
v -2.688510 0.162074 0.463565
v -2.699069 0.138297 0.441132
v -2.696986 0.157625 0.437201
v -2.708118 0.142746 0.458210
v -2.706035 0.162074 0.454279
v -2.770931 0.135060 0.455589
v -2.769035 0.154532 0.458847
v -2.761139 0.131290 0.472420
v -2.759244 0.150762 0.475678
v -2.788074 0.135060 0.465562
v -2.786179 0.154532 0.468820
v -2.778283 0.131290 0.482393
v -2.776387 0.150762 0.485651
v -2.396021 0.036049 0.360207
v -2.392891 0.055556 0.358459
v -2.413053 0.039634 0.369714
v -2.409923 0.059141 0.367967
v -2.405688 0.036049 0.342889
v -2.402558 0.055556 0.341142
v -2.422720 0.039634 0.352397
v -2.419590 0.059141 0.350649
v -0.000591 0.159752 0.072115
v -0.000763 0.173084 0.086797
v -0.000747 0.145068 0.085446
v -0.000919 0.158401 0.100129
v -0.020423 0.159752 0.071883
v -0.020595 0.173084 0.086565
v -0.020579 0.145068 0.085214
v -0.020751 0.158401 0.099896
v -0.199715 0.166316 0.039807
v -0.202445 0.185959 0.039659
v -0.219329 0.163581 0.038739
v -0.222060 0.183225 0.038591
v -0.198636 0.166316 0.020004
v -0.201367 0.185959 0.019855
v -0.218251 0.163581 0.018936
v -0.220982 0.183225 0.018787
v 0.663880 0.115037 0.225939
v 0.663137 0.134856 0.225771
v 0.683213 0.115800 0.230300
v 0.682469 0.135618 0.230132
v 0.659517 0.115037 0.245286
v 0.658773 0.134856 0.245118
v 0.678849 0.115800 0.249647
v 0.678105 0.135618 0.249479
v 0.044930 0.149273 0.098617
v 0.042661 0.168965 0.097959
v 0.063843 0.151635 0.104102
v 0.061574 0.171327 0.103444
v 0.039406 0.149273 0.117665
v 0.037137 0.168965 0.117007
v 0.058318 0.151635 0.123150
v 0.056050 0.171327 0.122492
v -1.409548 -0.066147 0.158046
v -1.412869 -0.046595 0.158229
v -1.390026 -0.062821 0.156968
v -1.393346 -0.043269 0.157152
v -1.408455 -0.066147 0.177849
v -1.411776 -0.046595 0.178032
v -1.388933 -0.062821 0.176771
v -1.392253 -0.043269 0.176955
v -0.550208 0.098126 0.028276
v -0.557243 0.116005 0.033195
v -0.564861 0.089542 0.038521
v -0.571896 0.107421 0.043440
v -0.561572 0.098126 0.012022
v -0.568607 0.116005 0.016941
v -0.576225 0.089542 0.022267
v -0.583260 0.107421 0.027186
v -2.666758 0.131024 0.436426
v -2.658791 0.148886 0.433137
v -2.650247 0.122405 0.429609
v -2.642280 0.140268 0.426320
v -2.659189 0.131024 0.454758
v -2.651223 0.148886 0.451469
v -2.642678 0.122405 0.447942
v -2.634712 0.140268 0.444653
v -2.495676 0.083588 0.385744
v -2.486310 0.101070 0.385923
v -2.478198 0.074220 0.386077
v -2.468832 0.091702 0.386256
v -2.496054 0.083588 0.405573
v -2.486688 0.101070 0.405752
v -2.478577 0.074220 0.405907
v -2.469210 0.091702 0.406086
v 2.452338 0.185755 0.298708
v 2.444335 0.202932 0.304558
v 2.438471 0.175841 0.308844
v 2.430467 0.193018 0.314695
v 2.440634 0.185755 0.282696
v 2.432630 0.202932 0.288547
v 2.426767 0.175841 0.292833
v 2.418763 0.193018 0.298684
v -2.154749 0.005598 0.315883
v -2.158383 0.024415 0.310778
v -2.165661 -0.000669 0.300553
v -2.169295 0.018149 0.295448
v -2.138591 0.005598 0.304382
v -2.142225 0.024415 0.299277
v -2.149503 -0.000669 0.289052
v -2.153137 0.018149 0.283947
v -1.495095 -0.038307 0.204329
v -1.499236 -0.018969 0.205831
v -1.513273 -0.042712 0.210924
v -1.517414 -0.023375 0.212426
v -1.501859 -0.038307 0.185685
v -1.506000 -0.018969 0.187187
v -1.520037 -0.042712 0.192280
v -1.524178 -0.023375 0.193782
v -0.196683 0.137850 0.036385
v -0.200735 0.157247 0.035571
v -0.177664 0.141983 0.040202
v -0.181717 0.161381 0.039388
v -0.200585 0.137850 0.055830
v -0.204638 0.157247 0.055017
v -0.181567 0.141984 0.059647
v -0.185620 0.161381 0.058834
v -0.516252 0.090699 0.052728
v -0.512109 0.100390 0.035927
v -0.518573 0.108003 0.062137
v -0.514429 0.117694 0.045336
v -0.535508 0.090699 0.047979
v -0.531365 0.100390 0.031178
v -0.537829 0.108003 0.057388
v -0.533685 0.117694 0.040587
v -2.773092 0.138146 0.442453
v -2.760946 0.153805 0.443233
v -2.757465 0.125974 0.443457
v -2.745319 0.141634 0.444237
v -2.774364 0.138146 0.462245
v -2.762218 0.153805 0.463025
v -2.758737 0.125974 0.463249
v -2.746590 0.141634 0.464029
v -0.076778 0.178626 0.086374
v -0.083656 0.197162 0.084807
v -0.094851 0.171572 0.082257
v -0.101730 0.190108 0.080691
v -0.072373 0.178626 0.067036
v -0.079252 0.197162 0.065469
v -0.090447 0.171572 0.062920
v -0.097325 0.190108 0.061353
v -0.237017 0.163302 0.034515
v -0.237130 0.182491 0.039528
v -0.236585 0.168316 0.015331
v -0.236698 0.187505 0.020344
v -0.217189 0.163302 0.034962
v -0.217302 0.182491 0.039974
v -0.216757 0.168316 0.015778
v -0.216870 0.187505 0.020790
v -0.474854 0.118342 0.015300
v -0.481714 0.136923 0.016333
v -0.493227 0.111405 0.018066
v -0.500088 0.129985 0.019098
v -0.477806 0.118342 -0.004312
v -0.484666 0.136923 -0.003279
v -0.496179 0.111405 -0.001547
v -0.503039 0.129985 -0.000514
v -1.741969 -0.044560 0.227374
v -1.738393 -0.025127 0.225660
v -1.759491 -0.040594 0.235775
v -1.755915 -0.021161 0.234060
v -1.750543 -0.044560 0.209490
v -1.746967 -0.025127 0.207776
v -1.768065 -0.040594 0.217891
v -1.764490 -0.021162 0.216176
v -1.201222 -0.050187 0.122150
v -1.204247 -0.030586 0.122271
v -1.181637 -0.047159 0.121364
v -1.184662 -0.027558 0.121485
v -1.200426 -0.050187 0.141967
v -1.203452 -0.030586 0.142088
v -1.180842 -0.047159 0.141181
v -1.183867 -0.027558 0.141302
v 1.939520 0.221244 0.295569
v 1.938720 0.238795 0.304769
v 1.937999 0.212009 0.313055
v 1.937198 0.229560 0.322255
v 1.919762 0.221244 0.293850
v 1.918961 0.238795 0.303050
v 1.918240 0.212009 0.311336
v 1.917440 0.229560 0.320536
v -1.157388 -0.027292 0.141066
v -1.156019 -0.007507 0.140877
v -1.137790 -0.028673 0.138351
v -1.136422 -0.008888 0.138161
v -1.154666 -0.027292 0.160712
v -1.153298 -0.007507 0.160522
v -1.135068 -0.028673 0.157996
v -1.133700 -0.008888 0.157807
v -2.453420 0.069757 0.387062
v -2.450347 0.089338 0.386337
v -2.472476 0.072915 0.391562
v -2.469403 0.092495 0.390837
v -2.457978 0.069757 0.367760
v -2.454906 0.089338 0.367034
v -2.477035 0.072915 0.372260
v -2.473961 0.092495 0.371535
v -2.192929 -0.015608 0.326976
v -2.188574 0.003715 0.325972
v -2.211758 -0.011139 0.331316
v -2.207403 0.008184 0.330312
v -2.197383 -0.015608 0.307649
v -2.193029 0.003715 0.306645
v -2.216213 -0.011139 0.311990
v -2.211858 0.008184 0.310986
v -1.472537 -0.041064 0.205993
v -1.475087 -0.021404 0.206595
v -1.491670 -0.043683 0.210510
v -1.494220 -0.024024 0.211112
v -1.477093 -0.041064 0.186691
v -1.479643 -0.021404 0.187293
v -1.496227 -0.043683 0.191207
v -1.498776 -0.024024 0.191809
v -0.519262 0.105170 0.029944
v -0.529700 0.120350 0.037289
v -0.506847 0.117934 0.021208
v -0.517286 0.133114 0.028553
v -0.507848 0.105170 0.046164
v -0.518287 0.120350 0.053509
v -0.495434 0.117934 0.037428
v -0.505872 0.133114 0.044773
v -0.725676 0.021331 0.072129
v -0.734038 0.038814 0.076346
v -0.710066 0.030697 0.064257
v -0.718428 0.048179 0.068474
v -0.716745 0.021331 0.089837
v -0.725107 0.038814 0.094055
v -0.701135 0.030697 0.081965
v -0.709497 0.048179 0.086182
v 0.507412 0.150488 0.229698
v 0.509962 0.168363 0.237904
v 0.512717 0.141895 0.246768
v 0.515266 0.159770 0.254974
v 0.488473 0.150488 0.235583
v 0.491022 0.168363 0.243789
v 0.493777 0.141895 0.252653
v 0.496326 0.159770 0.260859
v 0.649819 0.118846 0.271891
v 0.649964 0.138679 0.271903
v 0.630049 0.118991 0.270318
v 0.630194 0.138824 0.270329
v 0.651393 0.118846 0.252121
v 0.651537 0.138679 0.252132
v 0.631623 0.118991 0.250547
v 0.631767 0.138824 0.250559
v -0.567943 0.088047 0.035634
v -0.565541 0.098477 0.018937
v -0.569429 0.104916 0.045958
v -0.567026 0.115346 0.029262
v -0.587574 0.088047 0.032809
v -0.585172 0.098477 0.016113
v -0.589060 0.104916 0.043134
v -0.586657 0.115346 0.026437
v -0.505895 0.107392 0.044290
v -0.518288 0.119384 0.054084
v -0.515304 0.091595 0.051726
v -0.527698 0.103588 0.061520
v -0.518192 0.107392 0.028729
v -0.530585 0.119384 0.038523
v -0.527601 0.091595 0.036165
v -0.539995 0.103588 0.045959
v 1.359348 0.141598 0.298957
v 1.354208 0.160742 0.299643
v 1.378322 0.146783 0.296423
v 1.373183 0.165927 0.297109
v 1.361973 0.141599 0.318616
v 1.356834 0.160742 0.319302
v 1.380948 0.146783 0.316082
v 1.375809 0.165927 0.316768
v -2.536131 0.092071 0.402039
v -2.529620 0.110613 0.399360
v -2.518984 0.085031 0.394984
v -2.512474 0.103572 0.392305
v -2.528584 0.092071 0.420380
v -2.522073 0.110613 0.417701
v -2.511437 0.085031 0.413325
v -2.504926 0.103572 0.410646
v -0.501788 0.114268 0.033663
v -0.503200 0.134032 0.034510
v -0.518738 0.112622 0.043829
v -0.520150 0.132386 0.044676
v -0.511990 0.114268 0.016655
v -0.513401 0.134032 0.017501
v -0.528939 0.112622 0.026821
v -0.530351 0.132386 0.027667
v -2.066674 -0.003947 0.296567
v -2.062607 0.012407 0.307025
v -2.060747 -0.015168 0.311809
v -2.056680 0.001186 0.322267
v -2.085159 -0.003947 0.303755
v -2.081092 0.012407 0.314213
v -2.079232 -0.015168 0.318997
v -2.075165 0.001186 0.329455
v 0.006053 0.147005 0.086916
v 0.000711 0.166053 0.085509
v 0.024473 0.152528 0.091768
v 0.019132 0.171577 0.090361
v 0.001001 0.147005 0.106095
v -0.004340 0.166053 0.104688
v 0.019422 0.152528 0.110947
v 0.014080 0.171577 0.109540
v 1.321498 0.165813 0.295448
v 1.326757 0.180311 0.307918
v 1.327132 0.152279 0.308806
v 1.332391 0.166777 0.321276
v 1.303224 0.165813 0.303155
v 1.308482 0.180311 0.315625
v 1.308857 0.152279 0.316513
v 1.314116 0.166777 0.328983
v 1.374714 0.172410 0.311062
v 1.369336 0.191496 0.311437
v 1.355674 0.167019 0.312390
v 1.350296 0.186105 0.312765
v 1.373334 0.172410 0.291277
v 1.367956 0.191496 0.291652
v 1.354293 0.167019 0.292605
v 1.348916 0.186105 0.292980
v 0.500283 0.119951 0.224344
v 0.500191 0.139784 0.224323
v 0.519583 0.120046 0.228913
v 0.519490 0.139879 0.228891
v 0.495715 0.119951 0.243644
v 0.495622 0.139784 0.243622
v 0.515014 0.120046 0.248213
v 0.514922 0.139879 0.248191
v -0.974968 -0.022304 0.114439
v -0.979344 -0.002986 0.115439
v -0.956136 -0.017816 0.110133
v -0.960511 0.001503 0.111133
v -0.970548 -0.022304 0.133773
v -0.974923 -0.002986 0.134773
v -0.951716 -0.017816 0.129467
v -0.956091 0.001503 0.130468
v -2.482908 0.047878 0.390349
v -2.478205 0.066962 0.387699
v -2.466283 0.042480 0.380979
v -2.461580 0.061564 0.378328
v -2.473170 0.047878 0.407627
v -2.468467 0.066962 0.404977
v -2.456544 0.042480 0.398257
v -2.451842 0.061564 0.395606
v 1.188677 0.151120 0.288600
v 1.185207 0.170641 0.289081
v 1.169341 0.147616 0.291282
v 1.165871 0.167138 0.291763
v 1.185953 0.151120 0.268955
v 1.182483 0.170641 0.269436
v 1.166617 0.147616 0.271636
v 1.163146 0.167138 0.272118
v 0.987071 0.139251 0.288485
v 0.991126 0.156243 0.297876
v 0.980336 0.149481 0.272885
v 0.984391 0.166472 0.282276
v 1.005280 0.139252 0.280623
v 1.009335 0.156243 0.290014
v 0.998544 0.149481 0.265023
v 1.002599 0.166472 0.274414
v -0.845478 0.020091 0.085509
v -0.850789 0.039156 0.086790
v -0.864012 0.014627 0.089979
v -0.869323 0.033692 0.091261
v -0.850128 0.020091 0.066229
v -0.855440 0.039156 0.067510
v -0.868662 0.014627 0.070699
v -0.873974 0.033692 0.071980
v -0.550539 0.075303 0.053494
v -0.560938 0.091009 0.047286
v -0.564024 0.063192 0.045443
v -0.574422 0.078897 0.039234
v -0.540371 0.075303 0.036466
v -0.550770 0.091009 0.030257
v -0.553856 0.063192 0.028414
v -0.564255 0.078897 0.022205
v -1.523202 -0.069582 0.193812
v -1.527869 -0.050318 0.194488
v -1.504136 -0.064866 0.191054
v -1.508804 -0.045602 0.191729
v -1.520362 -0.069582 0.213441
v -1.525029 -0.050318 0.214116
v -1.501296 -0.064866 0.210682
v -1.505963 -0.045602 0.211358
v 1.952807 0.196750 0.273853
v 1.947333 0.215809 0.274222
v 1.971823 0.202237 0.272572
v 1.966349 0.221296 0.272941
v 1.954141 0.196750 0.293642
v 1.948667 0.215809 0.294011
v 1.973157 0.202237 0.292360
v 1.967683 0.221296 0.292729
v 2.287520 0.221807 0.295368
v 2.290071 0.235095 0.280867
v 2.289823 0.207084 0.282282
v 2.292374 0.220371 0.267781
v 2.307053 0.221807 0.298805
v 2.309604 0.235095 0.284304
v 2.309356 0.207083 0.285719
v 2.311907 0.220371 0.271218
v 0.914236 0.131824 0.266521
v 0.914452 0.151656 0.266510
v 0.894431 0.132040 0.267555
v 0.894647 0.151872 0.267543
v 0.913203 0.131824 0.246715
v 0.913418 0.151656 0.246704
v 0.893397 0.132040 0.247748
v 0.893613 0.151872 0.247737
v -0.071621 0.143689 0.060002
v -0.077976 0.162363 0.057938
v -0.053860 0.150371 0.065770
v -0.060216 0.169045 0.063706
v -0.077747 0.143689 0.078865
v -0.084102 0.162363 0.076801
v -0.059987 0.150371 0.084633
v -0.066342 0.169045 0.082569
v 1.571593 0.169368 0.276544
v 1.570618 0.189177 0.276394
v 1.591173 0.170355 0.279542
v 1.590198 0.190163 0.279393
v 1.568591 0.169368 0.296148
v 1.567616 0.189177 0.295999
v 1.588171 0.170355 0.299147
v 1.587196 0.190163 0.298997
v -0.292875 0.149472 0.012362
v -0.292307 0.169297 0.012340
v -0.312686 0.150040 0.013122
v -0.312118 0.169865 0.013100
v -0.293636 0.149472 -0.007457
v -0.293068 0.169297 -0.007479
v -0.313446 0.150040 -0.006697
v -0.312878 0.169865 -0.006718
v -2.698507 0.109861 0.443074
v -2.693533 0.128997 0.441519
v -2.680243 0.104649 0.437365
v -2.675268 0.123785 0.435811
v -2.692591 0.109861 0.462004
v -2.687616 0.128997 0.460449
v -2.674326 0.104649 0.456295
v -2.669351 0.123785 0.454741
v -1.455943 -0.057164 0.191735
v -1.459221 -0.037648 0.193048
v -1.437828 -0.053633 0.184474
v -1.441106 -0.034116 0.185788
v -1.448565 -0.057164 0.210144
v -1.451843 -0.037648 0.211458
v -1.430449 -0.053633 0.202883
v -1.433728 -0.034116 0.204197
v -0.521338 0.092827 0.011565
v -0.514681 0.104000 0.026539
v -0.525877 0.109214 0.001356
v -0.519220 0.120387 0.016330
v -0.503215 0.092827 0.003508
v -0.496558 0.104000 0.018482
v -0.507754 0.109214 -0.006701
v -0.501097 0.120387 0.008273
v -1.018873 -0.000589 0.119435
v -1.026008 0.017719 0.122128
v -1.036003 -0.008214 0.125900
v -1.043136 0.010094 0.128593
v -1.025878 -0.000589 0.100879
v -1.033011 0.017719 0.103572
v -1.043006 -0.008214 0.107345
v -1.050141 0.010094 0.110038
v 0.925666 0.139466 0.277314
v 0.924999 0.159214 0.275597
v 0.918517 0.137625 0.258906
v 0.917850 0.157372 0.257189
v 0.944154 0.139466 0.270135
v 0.943487 0.159214 0.268418
v 0.937005 0.137625 0.251727
v 0.936338 0.157372 0.250010
v -1.609061 -0.070222 0.194854
v -1.611104 -0.050495 0.194652
v -1.589430 -0.068169 0.196796
v -1.591473 -0.048442 0.196594
v -1.611013 -0.070221 0.214591
v -1.613055 -0.050495 0.214389
v -1.591382 -0.068169 0.216533
v -1.593424 -0.048442 0.216331
v -2.053914 -0.034717 0.295711
v -2.055898 -0.014991 0.296249
v -2.034877 -0.032661 0.290541
v -2.036861 -0.012935 0.291080
v -2.048717 -0.034717 0.314851
v -2.050701 -0.014991 0.315389
v -2.029680 -0.032662 0.309682
v -2.031664 -0.012935 0.310220
v -0.351236 0.118594 -0.005830
v -0.357346 0.137407 -0.007281
v -0.332932 0.124874 -0.001486
v -0.339042 0.143687 -0.002936
v -0.355816 0.118594 0.013467
v -0.361926 0.137407 0.012016
v -0.337512 0.124874 0.017811
v -0.343622 0.143687 0.016361
v 1.467850 0.151730 0.299137
v 1.463619 0.171087 0.300017
v 1.486801 0.156053 0.295194
v 1.482569 0.175409 0.296075
v 1.471890 0.151730 0.318554
v 1.467658 0.171087 0.319434
v 1.490840 0.156053 0.314612
v 1.486608 0.175409 0.315492
v 0.972802 0.121513 0.301279
v 0.981332 0.139413 0.301686
v 0.954921 0.130053 0.300424
v 0.963452 0.147953 0.300832
v 0.973748 0.121513 0.281468
v 0.982278 0.139413 0.281876
v 0.955868 0.130053 0.280614
v 0.964398 0.147953 0.281021
v -2.733400 0.119636 0.456692
v -2.723690 0.136697 0.453868
v -2.749783 0.129749 0.461456
v -2.740072 0.146810 0.458632
v -2.738938 0.119636 0.437648
v -2.729227 0.136697 0.434824
v -2.755321 0.129749 0.442412
v -2.745610 0.146810 0.439588
v -1.473598 -0.066332 0.197660
v -1.478415 -0.050910 0.186158
v -1.467640 -0.053862 0.211885
v -1.472457 -0.038440 0.200384
v -1.491891 -0.066332 0.205322
v -1.496709 -0.050910 0.193820
v -1.485933 -0.053862 0.219547
v -1.490751 -0.038440 0.208045
v -0.421533 0.140912 0.020498
v -0.430335 0.158684 0.020412
v -0.439304 0.132109 0.020324
v -0.448107 0.149881 0.020238
v -0.421338 0.140912 0.000666
v -0.430141 0.158684 0.000580
v -0.439110 0.132109 0.000492
v -0.447913 0.149881 0.000406
v 1.939183 0.222028 0.297668
v 1.938092 0.234371 0.313154
v 1.938316 0.206504 0.309981
v 1.937225 0.218847 0.325467
v 1.919399 0.222028 0.296275
v 1.918308 0.234371 0.311761
v 1.918531 0.206504 0.308587
v 1.917441 0.218847 0.324073
v -1.218309 -0.027792 0.151116
v -1.218027 -0.011692 0.162696
v -1.218701 -0.016209 0.135022
v -1.218419 -0.000110 0.146601
v -1.198482 -0.027792 0.150633
v -1.198200 -0.011692 0.162212
v -1.198874 -0.016209 0.134538
v -1.198592 -0.000110 0.146118
v 0.092120 0.182899 0.136250
v 0.088303 0.202313 0.134876
v 0.073855 0.178841 0.129674
v 0.070037 0.198255 0.128299
v 0.098839 0.182899 0.117590
v 0.095021 0.202313 0.116215
v 0.080574 0.178841 0.111013
v 0.076756 0.198255 0.109639
v -0.509715 0.100589 -0.001866
v -0.523095 0.108983 0.010129
v -0.503465 0.118558 -0.007469
v -0.516845 0.126952 0.004526
v -0.496477 0.100589 0.012902
v -0.509857 0.108983 0.024896
v -0.490226 0.118558 0.007299
v -0.503607 0.126952 0.019294
v -2.119155 0.003298 0.318567
v -2.117321 0.023036 0.317912
v -2.137745 0.005246 0.325198
v -2.135911 0.024983 0.324544
v -2.125819 0.003298 0.299887
v -2.123984 0.023036 0.299232
v -2.144409 0.005246 0.306518
v -2.142574 0.024984 0.305864
v -0.925115 -0.004435 0.100876
v -0.925849 0.014508 0.095046
v -0.927480 -0.010311 0.082081
v -0.928214 0.008632 0.076251
v -0.905437 -0.004435 0.098400
v -0.906171 0.014508 0.092570
v -0.907802 -0.010311 0.079605
v -0.908535 0.008632 0.073775
v 0.481906 0.139798 0.255303
v 0.486494 0.159016 0.257018
v 0.463903 0.144695 0.248574
v 0.468491 0.163914 0.250289
v 0.488850 0.139798 0.236726
v 0.493438 0.159016 0.238441
v 0.470848 0.144695 0.229997
v 0.475435 0.163914 0.231712
v 1.628357 0.196928 0.307368
v 1.628706 0.216629 0.309626
v 1.625350 0.199213 0.287898
v 1.625699 0.218914 0.290156
v 1.647958 0.196928 0.304341
v 1.648306 0.216629 0.306599
v 1.644950 0.199213 0.284870
v 1.645299 0.218914 0.287129
v 1.787698 0.210681 0.298378
v 1.789088 0.226158 0.310702
v 1.789432 0.198279 0.313758
v 1.790822 0.213756 0.326082
v 1.767990 0.210681 0.300601
v 1.769380 0.226158 0.312925
v 1.769724 0.198279 0.315981
v 1.771114 0.213756 0.328305
v 0.836402 0.109806 0.260228
v 0.839646 0.127853 0.267788
v 0.829286 0.118033 0.243643
v 0.832530 0.136079 0.251203
v 0.854628 0.109806 0.252407
v 0.857872 0.127853 0.259967
v 0.847512 0.118033 0.235823
v 0.850756 0.136079 0.243383
v -1.421789 -0.036543 0.177797
v -1.424783 -0.017031 0.179715
v -1.438219 -0.040098 0.188322
v -1.441213 -0.020586 0.190240
v -1.432486 -0.036543 0.161097
v -1.435480 -0.017031 0.163015
v -1.448916 -0.040098 0.171621
v -1.451910 -0.020586 0.173539
v 0.154694 0.181632 0.162184
v 0.151465 0.201129 0.160510
v 0.137384 0.177995 0.153213
v 0.134155 0.197492 0.151539
v 0.163820 0.181632 0.144575
v 0.160591 0.201129 0.142902
v 0.146510 0.177995 0.135604
v 0.143281 0.197492 0.133930
v -2.313996 0.010699 0.345812
v -2.309958 0.030016 0.343840
v -2.331355 0.015193 0.354287
v -2.327317 0.034510 0.352315
v -2.322697 0.010699 0.327989
v -2.318659 0.030016 0.326018
v -2.340056 0.015193 0.336464
v -2.336018 0.034510 0.334492
v -1.444288 -0.066860 0.162919
v -1.446109 -0.047111 0.162915
v -1.424538 -0.065039 0.162971
v -1.426359 -0.045290 0.162966
v -1.444340 -0.066860 0.182752
v -1.446160 -0.047111 0.182748
v -1.424590 -0.065039 0.182804
v -1.426411 -0.045290 0.182799
v -1.295128 -0.038067 0.161125
v -1.296730 -0.018301 0.161421
v -1.275691 -0.036438 0.157531
v -1.277293 -0.016672 0.157827
v -1.291522 -0.038067 0.180627
v -1.293123 -0.018301 0.180924
v -1.272085 -0.036438 0.177034
v -1.273687 -0.016672 0.177330
v -1.731892 -0.038200 0.221762
v -1.735393 -0.019755 0.215370
v -1.723030 -0.030913 0.237939
v -1.726531 -0.012467 0.231548
v -1.749286 -0.038200 0.231290
v -1.752787 -0.019755 0.224899
v -1.740425 -0.030913 0.247468
v -1.743926 -0.012467 0.241076
v 1.564469 0.193545 0.308764
v 1.556551 0.211710 0.307946
v 1.546400 0.185584 0.306896
v 1.538482 0.203750 0.306078
v 1.566508 0.193545 0.289036
v 1.558590 0.211710 0.288218
v 1.548439 0.185584 0.287168
v 1.540521 0.203750 0.286350
v 1.120621 0.120346 0.266793
v 1.116209 0.139652 0.265707
v 1.139367 0.124890 0.271408
v 1.134955 0.144196 0.270322
v 1.115880 0.120346 0.286052
v 1.111468 0.139652 0.284965
v 1.134626 0.124890 0.290666
v 1.130214 0.144196 0.289580
v -0.461054 0.103696 0.013583
v -0.459928 0.123497 0.013589
v -0.480855 0.104822 0.013474
v -0.479729 0.124623 0.013480
v -0.460945 0.103696 -0.006250
v -0.459818 0.123497 -0.006244
v -0.480745 0.104822 -0.006359
v -0.479619 0.124623 -0.006353
v -0.735585 0.019961 0.059578
v -0.741627 0.038470 0.063357
v -0.719894 0.027087 0.049762
v -0.725935 0.045596 0.053541
v -0.725067 0.019961 0.076392
v -0.731108 0.038470 0.080171
v -0.709375 0.027087 0.066576
v -0.715417 0.045596 0.070355
v 1.285431 0.135718 0.297894
v 1.277116 0.153707 0.297121
v 1.303343 0.144069 0.299559
v 1.295028 0.162058 0.298786
v 1.283595 0.135718 0.317642
v 1.275280 0.153707 0.316869
v 1.301507 0.144069 0.319307
v 1.293192 0.162058 0.318534
v -1.338027 -0.061592 0.171426
v -1.342718 -0.042325 0.171823
v -1.357224 -0.066299 0.173050
v -1.361915 -0.047033 0.173447
v -1.339698 -0.061592 0.151664
v -1.344389 -0.042325 0.152060
v -1.358896 -0.066299 0.153287
v -1.363587 -0.047033 0.153684
v 0.023646 0.180772 0.106744
v 0.022061 0.194420 0.092440
v 0.022143 0.166381 0.093180
v 0.020559 0.180029 0.078876
v 0.043358 0.180773 0.104561
v 0.041774 0.194420 0.090257
v 0.041856 0.166381 0.090996
v 0.040272 0.180028 0.076693
v -2.083756 -0.006603 0.307363
v -2.079689 0.009751 0.317821
v -2.089683 0.004618 0.292121
v -2.085616 0.020972 0.302579
v -2.065271 -0.006603 0.300175
v -2.061204 0.009751 0.310633
v -2.071198 0.004618 0.284933
v -2.067131 0.020972 0.295391
v -0.423496 0.132099 0.019715
v -0.416781 0.141006 0.036114
v -0.426871 0.149819 0.011472
v -0.420156 0.158727 0.027871
v -0.405141 0.132099 0.012200
v -0.398427 0.141006 0.028599
v -0.408517 0.149819 0.003957
v -0.401802 0.158727 0.020356
v -0.505036 0.099400 -0.000586
v -0.498379 0.110572 0.014387
v -0.500497 0.083013 0.009623
v -0.493840 0.094186 0.024596
v -0.523158 0.099400 0.007471
v -0.516501 0.110572 0.022444
v -0.518619 0.083013 0.017680
v -0.511962 0.094186 0.032653
v -1.124636 -0.042498 0.125961
v -1.120342 -0.024594 0.133335
v -1.133646 -0.033965 0.110490
v -1.129352 -0.016061 0.117863
v -1.107497 -0.042498 0.115981
v -1.103204 -0.024594 0.123354
v -1.116507 -0.033965 0.100509
v -1.112213 -0.016061 0.107883
v -0.880708 -0.000425 0.089497
v -0.882679 0.019301 0.090104
v -0.899562 -0.002488 0.095296
v -0.901533 0.017238 0.095903
v -0.886539 -0.000425 0.070541
v -0.888510 0.019301 0.071147
v -0.905392 -0.002488 0.076340
v -0.907364 0.017238 0.076946
v -0.363861 0.146052 0.010019
v -0.361847 0.165654 0.007775
v -0.376954 0.149067 0.024609
v -0.374940 0.168670 0.022364
v -0.378622 0.146052 -0.003227
v -0.376608 0.165654 -0.005471
v -0.391715 0.149067 0.011363
v -0.389701 0.168670 0.009118
v -0.472587 0.119587 0.014186
v -0.470735 0.134058 0.000751
v -0.474564 0.133150 0.028522
v -0.472711 0.147621 0.015086
v -0.492234 0.119587 0.011478
v -0.490382 0.134058 -0.001958
v -0.494211 0.133150 0.025813
v -0.492358 0.147621 0.012378
v 0.255064 0.176500 0.180872
v 0.252476 0.193738 0.171412
v 0.250515 0.166692 0.164244
v 0.247927 0.183931 0.154785
v 0.274194 0.176500 0.175639
v 0.271606 0.193738 0.166179
v 0.269645 0.166692 0.159011
v 0.267057 0.183931 0.149552
v 1.230228 0.147109 0.317389
v 1.231843 0.154487 0.299050
v 1.230875 0.128699 0.310039
v 1.232490 0.136077 0.291701
v 1.249985 0.147109 0.319129
v 1.251600 0.154487 0.300790
v 1.250632 0.128699 0.311779
v 1.252247 0.136077 0.293441
v -0.217083 0.164526 0.030278
v -0.217196 0.183715 0.035291
v -0.217515 0.159512 0.049462
v -0.217628 0.178701 0.054475
v -0.236912 0.164526 0.029832
v -0.237024 0.183715 0.034845
v -0.237343 0.159512 0.049016
v -0.237456 0.178701 0.054029
v 0.128825 0.181500 0.142764
v 0.127505 0.199588 0.134736
v 0.125891 0.173365 0.124916
v 0.124571 0.191453 0.116888
v 0.148396 0.181500 0.139546
v 0.147076 0.199588 0.131518
v 0.145461 0.173365 0.121698
v 0.144141 0.191453 0.113670
v -1.995053 -0.023874 0.273880
v -1.991667 -0.004431 0.271916
v -2.011874 -0.019959 0.283631
v -2.008487 -0.000516 0.281668
v -2.005001 -0.023874 0.256721
v -2.001614 -0.004431 0.254758
v -2.021821 -0.019959 0.266473
v -2.018435 -0.000516 0.264510
v -0.923746 -0.003662 0.099659
v -0.924036 0.016154 0.098872
v -0.930600 -0.004500 0.081067
v -0.930890 0.015315 0.080280
v -0.905137 -0.003662 0.092799
v -0.905427 0.016154 0.092012
v -0.911991 -0.004500 0.074207
v -0.912281 0.015315 0.073420
v 0.857695 0.108585 0.259756
v 0.857837 0.128414 0.260110
v 0.865054 0.108203 0.278170
v 0.865195 0.128033 0.278524
v 0.839279 0.108585 0.267116
v 0.839420 0.128414 0.267470
v 0.846637 0.108203 0.285529
v 0.846778 0.128033 0.285884
v -1.781160 -0.063457 0.240483
v -1.786465 -0.044360 0.241193
v -1.762231 -0.058104 0.237950
v -1.767536 -0.039007 0.238660
v -1.778528 -0.063457 0.260141
v -1.783834 -0.044360 0.260851
v -1.759600 -0.058104 0.257608
v -1.764905 -0.039007 0.258318
v -2.525039 0.057396 0.405429
v -2.517984 0.075845 0.403631
v -2.542916 0.064676 0.409984
v -2.535861 0.083125 0.408186
v -2.529936 0.057396 0.386210
v -2.522881 0.075845 0.384412
v -2.547813 0.064676 0.390765
v -2.540759 0.083125 0.388967
v 0.405123 0.154041 0.226763
v 0.408501 0.165525 0.242576
v 0.402724 0.170211 0.215532
v 0.406102 0.181695 0.231346
v 0.424519 0.154041 0.222620
v 0.427897 0.165525 0.238433
v 0.422120 0.170211 0.211389
v 0.425498 0.181695 0.227202
v -0.580721 0.089457 0.049147
v -0.584538 0.107771 0.055733
v -0.589905 0.081845 0.064992
v -0.593722 0.100159 0.071578
v -0.597881 0.089457 0.039202
v -0.601698 0.107771 0.045788
v -0.607064 0.081845 0.055047
v -0.610881 0.100159 0.061633
v -2.523599 0.057023 0.387058
v -2.517338 0.075759 0.385289
v -2.505569 0.050517 0.381965
v -2.499308 0.069253 0.380197
v -2.518208 0.057023 0.406144
v -2.511947 0.075759 0.404376
v -2.500178 0.050517 0.401051
v -2.493917 0.069253 0.399283
v -2.266320 0.000241 0.337263
v -2.261375 0.019374 0.335581
v -2.284433 0.005463 0.343425
v -2.279489 0.024597 0.341743
v -2.272707 0.000241 0.318487
v -2.267763 0.019374 0.316805
v -2.290821 0.005463 0.324649
v -2.285877 0.024596 0.322967
v 0.230767 0.173962 0.190770
v 0.229797 0.193765 0.190303
v 0.212930 0.172885 0.182167
v 0.211960 0.192688 0.181699
v 0.239383 0.173962 0.172907
v 0.238413 0.193765 0.172439
v 0.221546 0.172885 0.164303
v 0.220576 0.192689 0.163835
v -0.323515 0.146131 0.026482
v -0.314947 0.152626 0.043148
v -0.326484 0.164871 0.020706
v -0.317916 0.171365 0.037372
v -0.305876 0.146131 0.017414
v -0.297308 0.152626 0.034081
v -0.308845 0.164871 0.011638
v -0.300277 0.171365 0.028305
v -0.996270 -0.001707 0.110206
v -0.994908 0.017881 0.113002
v -0.987692 -0.004817 0.127816
v -0.986329 0.014771 0.130612
v -1.014100 -0.001707 0.118892
v -1.012738 0.017881 0.121689
v -1.005522 -0.004817 0.136502
v -1.004159 0.014771 0.139298
v -2.458859 0.049919 0.361566
v -2.455599 0.065359 0.373580
v -2.454816 0.037471 0.376467
v -2.451556 0.052911 0.388481
v -2.478000 0.049919 0.366759
v -2.474741 0.065359 0.378773
v -2.473957 0.037471 0.381660
v -2.470698 0.052911 0.393674
v -2.458376 0.045687 0.365780
v -2.455050 0.063242 0.374390
v -2.452050 0.036458 0.382155
v -2.448724 0.054012 0.390765
v -2.476876 0.045687 0.372927
v -2.473550 0.063242 0.381537
v -2.470550 0.036458 0.389302
v -2.467224 0.054012 0.397912
v 1.748108 0.176223 0.292112
v 1.741939 0.195066 0.291631
v 1.766894 0.182411 0.293580
v 1.760724 0.201254 0.293098
v 1.746563 0.176223 0.311885
v 1.740394 0.195066 0.311404
v 1.765349 0.182411 0.313353
v 1.759180 0.201254 0.312871
v 0.815729 0.133885 0.274815
v 0.820075 0.150220 0.285189
v 0.809418 0.145132 0.259748
v 0.813764 0.161468 0.270122
v 0.834022 0.133885 0.267152
v 0.838368 0.150220 0.277526
v 0.827711 0.145132 0.252085
v 0.832057 0.161468 0.262459
v -2.473042 0.045316 0.390433
v -2.468212 0.064066 0.386139
v -2.459029 0.038853 0.377975
v -2.454199 0.057603 0.373680
v -2.459865 0.045316 0.405255
v -2.455034 0.064066 0.400961
v -2.445852 0.038853 0.392797
v -2.441021 0.057603 0.388503
v 0.372684 0.137809 0.186623
v 0.369270 0.157325 0.185724
v 0.391556 0.141340 0.191595
v 0.388142 0.160856 0.190696
v 0.367631 0.137809 0.205802
v 0.364217 0.157325 0.204902
v 0.386503 0.141340 0.210774
v 0.383089 0.160856 0.209874
v -0.670622 0.038158 0.040526
v -0.678550 0.056319 0.041339
v -0.652555 0.046128 0.038674
v -0.660483 0.064289 0.039487
v -0.668599 0.038158 0.060256
v -0.676527 0.056319 0.061069
v -0.650532 0.046128 0.058404
v -0.658461 0.064289 0.059217
v 1.685785 0.179828 0.303517
v 1.682287 0.199348 0.303822
v 1.705231 0.183340 0.301822
v 1.701733 0.202860 0.302127
v 1.687507 0.179828 0.323275
v 1.684009 0.199348 0.323580
v 1.706953 0.183340 0.321580
v 1.703455 0.202860 0.321885
v -1.605900 -0.041915 0.229411
v -1.605789 -0.022082 0.229408
v -1.625723 -0.041805 0.230021
v -1.625613 -0.021972 0.230017
v -1.606509 -0.041915 0.209587
v -1.606399 -0.022082 0.209584
v -1.626333 -0.041805 0.210197
v -1.626222 -0.021972 0.210194
v -2.340772 0.041474 0.357709
v -2.338654 0.061131 0.356135
v -2.324996 0.038835 0.345982
v -2.322878 0.058492 0.344408
v -2.328939 0.041474 0.373626
v -2.326821 0.061131 0.372052
v -2.313164 0.038835 0.361899
v -2.311046 0.058492 0.360325
v -1.586349 -0.062032 0.213142
v -1.589082 -0.042415 0.214182
v -1.568015 -0.059107 0.206166
v -1.570749 -0.039491 0.207206
v -1.579295 -0.062032 0.231678
v -1.582029 -0.042415 0.232719
v -1.560962 -0.059107 0.224702
v -1.563695 -0.039491 0.225742
v 2.385088 0.211450 0.321275
v 2.384802 0.231281 0.321239
v 2.365413 0.211162 0.318789
v 2.365127 0.230993 0.318753
v 2.387574 0.211450 0.301599
v 2.387288 0.231281 0.301562
v 2.367899 0.211162 0.299113
v 2.367614 0.230993 0.299077
v -0.796411 0.002695 0.078227
v -0.796635 0.022516 0.077553
v -0.790153 0.003405 0.097034
v -0.790377 0.023226 0.096360
v -0.815229 0.002695 0.084489
v -0.815454 0.022516 0.083815
v -0.808972 0.003405 0.103296
v -0.809196 0.023226 0.102622
v -0.911942 -0.001689 0.106139
v -0.925389 0.012684 0.108577
v -0.897799 0.011977 0.103576
v -0.911246 0.026350 0.106013
v -0.908405 -0.001689 0.125654
v -0.921852 0.012684 0.128092
v -0.894262 0.011977 0.123091
v -0.907709 0.026350 0.125528
v 0.553979 0.141868 0.259353
v 0.555264 0.161657 0.259608
v 0.534569 0.143178 0.255497
v 0.535854 0.162968 0.255752
v 0.557843 0.141868 0.239900
v 0.559128 0.161657 0.240155
v 0.538433 0.143178 0.236044
v 0.539718 0.162968 0.236299
v 0.622079 0.134463 0.269910
v 0.622237 0.154295 0.269948
v 0.602794 0.134625 0.265282
v 0.602952 0.154458 0.265320
v 0.626707 0.134463 0.250624
v 0.626866 0.154295 0.250662
v 0.607423 0.134625 0.245996
v 0.607581 0.154458 0.246034
v -2.289439 0.010221 0.336703
v -2.286731 0.029821 0.335338
v -2.306942 0.013254 0.345523
v -2.304235 0.032854 0.344158
v -2.298364 0.010221 0.318991
v -2.295656 0.029821 0.317627
v -2.315867 0.013254 0.327811
v -2.313159 0.032854 0.326447
v -2.616564 0.094454 0.433534
v -2.611317 0.113316 0.430365
v -2.600418 0.088324 0.423782
v -2.595171 0.107186 0.420613
v -2.606310 0.094454 0.450511
v -2.601063 0.113316 0.447342
v -2.590165 0.088324 0.440759
v -2.584918 0.107186 0.437590
v -2.700440 0.138971 0.443720
v -2.698357 0.158299 0.439789
v -2.691391 0.134522 0.426642
v -2.689308 0.153850 0.422710
v -2.682916 0.138971 0.453006
v -2.680832 0.158299 0.449075
v -2.673866 0.134522 0.435928
v -2.671783 0.153850 0.431996
v -0.722894 0.022758 0.074501
v -0.731174 0.039899 0.080068
v -0.737118 0.012780 0.084064
v -0.745399 0.029921 0.089631
v -0.733959 0.022758 0.058042
v -0.742239 0.039899 0.063608
v -0.748184 0.012780 0.067605
v -0.756464 0.029921 0.073171
v -0.588173 0.094841 0.036968
v -0.585770 0.105272 0.020271
v -0.586687 0.077972 0.026644
v -0.584284 0.088403 0.009947
v -0.568542 0.094841 0.039793
v -0.566139 0.105272 0.023096
v -0.567056 0.077972 0.029469
v -0.564653 0.088403 0.012772
v 0.089790 0.167206 0.097852
v 0.090380 0.187027 0.098164
v 0.107306 0.166538 0.107130
v 0.107896 0.186360 0.107443
v 0.080506 0.167206 0.115378
v 0.081096 0.187027 0.115690
v 0.098022 0.166538 0.124656
v 0.098613 0.186360 0.124969
v -0.877309 0.018062 0.093804
v -0.873433 0.035201 0.103002
v -0.870654 0.008081 0.109597
v -0.866778 0.025219 0.118795
v -0.895586 0.018062 0.101505
v -0.891710 0.035201 0.110704
v -0.888931 0.008081 0.117299
v -0.885055 0.025219 0.126497
v 1.490988 0.156741 0.278632
v 1.487174 0.176198 0.278115
v 1.510268 0.160590 0.281242
v 1.506454 0.180046 0.280725
v 1.488328 0.156742 0.298286
v 1.484514 0.176198 0.297769
v 1.507608 0.160590 0.300896
v 1.503794 0.180046 0.300379
v -2.510893 0.056590 0.402831
v -2.509081 0.075995 0.399158
v -2.519479 0.060685 0.420234
v -2.517667 0.080090 0.416562
v -2.528679 0.056590 0.394056
v -2.526868 0.075995 0.390384
v -2.537265 0.060685 0.411459
v -2.535453 0.080090 0.407787
v -0.475024 0.098449 0.033665
v -0.482669 0.115443 0.026875
v -0.487731 0.088224 0.022381
v -0.495376 0.105218 0.015591
v -0.461854 0.098449 0.018835
v -0.469500 0.115443 0.012046
v -0.474561 0.088224 0.007551
v -0.482207 0.105218 0.000761
v -2.551550 0.064269 0.412697
v -2.544062 0.082591 0.411437
v -2.569619 0.071862 0.415736
v -2.562130 0.090184 0.414476
v -2.554840 0.064269 0.393138
v -2.547352 0.082591 0.391879
v -2.572908 0.071862 0.396177
v -2.565420 0.090184 0.394918
v -0.789197 0.030170 0.096550
v -0.778291 0.041100 0.108998
v -0.796398 0.046720 0.088329
v -0.785493 0.057650 0.100778
v -0.774278 0.030170 0.083481
v -0.763373 0.041100 0.095930
v -0.781480 0.046720 0.075260
v -0.770574 0.057650 0.087709
v -2.592847 0.102627 0.413724
v -2.589468 0.122109 0.412181
v -2.610568 0.106342 0.421819
v -2.607189 0.125824 0.420275
v -2.601087 0.102627 0.395684
v -2.597708 0.122109 0.394141
v -2.618808 0.106342 0.403778
v -2.615429 0.125824 0.402235
v 2.274076 0.190850 0.288978
v 2.273253 0.210666 0.289052
v 2.293813 0.191677 0.287204
v 2.292989 0.211493 0.287278
v 2.275852 0.190850 0.308731
v 2.275028 0.210666 0.308805
v 2.295588 0.191677 0.306958
v 2.294764 0.211493 0.307032
v -0.759817 0.015018 0.082858
v -0.759992 0.034843 0.082320
v -0.765949 0.014452 0.064005
v -0.766124 0.034277 0.063467
v -0.740957 0.015018 0.076723
v -0.741132 0.034843 0.076185
v -0.747089 0.014452 0.057870
v -0.747264 0.034277 0.057332
v 0.583471 0.112463 0.227025
v 0.580974 0.132137 0.226891
v 0.603118 0.114963 0.228081
v 0.600621 0.134638 0.227946
v 0.582407 0.112462 0.246829
v 0.579910 0.132137 0.246695
v 0.602053 0.114963 0.247885
v 0.599556 0.134638 0.247751
v -1.804065 -0.039351 0.250418
v -1.806562 -0.019718 0.251702
v -1.786606 -0.036543 0.241438
v -1.789103 -0.016910 0.242722
v -1.794993 -0.039351 0.268055
v -1.797490 -0.019718 0.269339
v -1.777534 -0.036544 0.259075
v -1.780031 -0.016910 0.260359
v -0.158287 0.172113 0.056089
v -0.163055 0.191344 0.055206
v -0.177197 0.167264 0.052586
v -0.181965 0.186495 0.051702
v -0.154674 0.172113 0.036588
v -0.159442 0.191344 0.035704
v -0.173584 0.167264 0.033084
v -0.178352 0.186495 0.032201
v -0.923746 -0.003662 0.099659
v -0.924036 0.016154 0.098872
v -0.930600 -0.004500 0.081067
v -0.930890 0.015315 0.080280
v -0.905137 -0.003662 0.092799
v -0.905427 0.016154 0.092012
v -0.911991 -0.004500 0.074207
v -0.912281 0.015315 0.073420
v -1.460460 -0.040889 0.203125
v -1.465346 -0.021794 0.205336
v -1.477856 -0.046252 0.210996
v -1.482742 -0.027158 0.213207
v -1.468635 -0.040889 0.185056
v -1.473521 -0.021794 0.187266
v -1.486032 -0.046252 0.192926
v -1.490918 -0.027158 0.195137
v -1.734763 -0.060424 0.219739
v -1.721247 -0.052270 0.231747
v -1.740858 -0.042344 0.214324
v -1.727342 -0.034191 0.226332
v -1.721591 -0.060424 0.204912
v -1.708074 -0.052271 0.216920
v -1.727686 -0.042344 0.199497
v -1.714170 -0.034191 0.211505
v -0.262580 0.164287 0.032853
v -0.269566 0.182712 0.030602
v -0.280117 0.156948 0.027203
v -0.287103 0.175373 0.024953
v -0.256498 0.164287 0.013975
v -0.263484 0.182712 0.011725
v -0.274036 0.156948 0.008326
v -0.281022 0.175373 0.006075
v -0.551693 0.102920 0.043756
v -0.551278 0.122743 0.044264
v -0.564229 0.103577 0.028402
v -0.563814 0.123399 0.028910
v -0.536330 0.102920 0.031212
v -0.535915 0.122743 0.031721
v -0.548867 0.103577 0.015858
v -0.548452 0.123399 0.016366
v 0.422993 0.146280 0.193629
v 0.422589 0.166109 0.193471
v 0.441461 0.146714 0.200849
v 0.441056 0.166543 0.200690
v 0.415772 0.146280 0.212101
v 0.415368 0.166109 0.211943
v 0.434239 0.146714 0.219320
v 0.433835 0.166543 0.219162
v -2.615266 0.085845 0.429593
v -2.613790 0.105244 0.425740
v -2.622207 0.089971 0.447708
v -2.620731 0.109370 0.443854
v -2.633786 0.085845 0.422497
v -2.632310 0.105244 0.418643
v -2.640728 0.089971 0.440611
v -2.639251 0.109371 0.436758
v -2.314976 0.011064 0.352799
v -2.311244 0.030473 0.351145
v -2.297232 0.006982 0.344934
v -2.293500 0.026391 0.343280
v -2.306938 0.011064 0.370931
v -2.303206 0.030473 0.369276
v -2.289195 0.006982 0.363065
v -2.285463 0.026391 0.361411
v 2.264984 0.212816 0.319780
v 2.268904 0.232240 0.320598
v 2.245968 0.216820 0.315813
v 2.249889 0.236245 0.316630
v 2.269035 0.212816 0.300365
v 2.272954 0.232240 0.301183
v 2.250019 0.216820 0.296398
v 2.253939 0.236245 0.297215
v -1.293395 -0.061156 0.152518
v -1.297833 -0.041839 0.153244
v -1.274332 -0.056659 0.149401
v -1.278769 -0.037343 0.150127
v -1.290195 -0.061156 0.172091
v -1.294632 -0.041839 0.172817
v -1.271132 -0.056659 0.168974
v -1.275569 -0.037343 0.169700
v 0.208876 0.179072 0.177489
v 0.207512 0.198850 0.176919
v 0.190627 0.177593 0.169865
v 0.189262 0.197371 0.169295
v 0.216521 0.179072 0.159189
v 0.215157 0.198850 0.158619
v 0.198272 0.177593 0.151565
v 0.196907 0.197371 0.150995
v 0.490272 0.147573 0.241375
v 0.492822 0.165448 0.249581
v 0.484968 0.156166 0.224305
v 0.487518 0.174041 0.232511
v 0.509212 0.147573 0.235490
v 0.511762 0.165448 0.243696
v 0.503908 0.156166 0.218420
v 0.506458 0.174041 0.226626
v -2.424944 0.059581 0.372763
v -2.423910 0.079384 0.372414
v -2.443711 0.060672 0.379085
v -2.442677 0.080475 0.378736
v -2.431276 0.059581 0.353967
v -2.430241 0.079384 0.353619
v -2.450043 0.060672 0.360289
v -2.449008 0.080475 0.359941
v -0.602766 0.071346 0.053028
v -0.613854 0.087470 0.056257
v -0.587285 0.082895 0.048519
v -0.598374 0.099018 0.051748
v -0.597220 0.071346 0.072070
v -0.608308 0.087470 0.075299
v -0.581740 0.082895 0.067561
v -0.592828 0.099018 0.070790
v -2.469435 0.074675 0.402029
v -2.463946 0.093508 0.399104
v -2.486055 0.080895 0.410886
v -2.480566 0.099728 0.407961
v -2.478763 0.074675 0.384527
v -2.473273 0.093508 0.381601
v -2.495382 0.080895 0.393383
v -2.489893 0.099728 0.390458
v -1.934134 -0.043482 0.277947
v -1.931576 -0.023868 0.276503
v -1.917055 -0.046420 0.268303
v -1.914496 -0.026806 0.266859
v -1.924382 -0.043482 0.295218
v -1.921824 -0.023868 0.293773
v -1.907303 -0.046420 0.285574
v -1.904745 -0.026806 0.284129
v -1.847333 -0.051143 0.261303
v -1.845947 -0.031372 0.260565
v -1.829883 -0.052714 0.252009
v -1.828497 -0.032943 0.251270
v -1.838009 -0.051143 0.278808
v -1.836622 -0.031372 0.278069
v -1.820559 -0.052714 0.269513
v -1.819173 -0.032943 0.268775
v -2.661103 0.096685 0.445366
v -2.654080 0.115162 0.443743
v -2.679105 0.103893 0.449528
v -2.672083 0.122370 0.447904
v -2.665570 0.096685 0.426043
v -2.658547 0.115162 0.424419
v -2.683572 0.103893 0.430204
v -2.676550 0.122370 0.428581
v -2.779379 0.139966 0.472816
v -2.776417 0.159538 0.471592
v -2.761291 0.136761 0.465340
v -2.758328 0.156333 0.464116
v -2.771804 0.139966 0.491145
v -2.768842 0.159538 0.489921
v -2.753715 0.136761 0.483669
v -2.750753 0.156334 0.482445
v -1.767412 -0.035523 0.241400
v -1.764548 -0.016156 0.238226
v -1.780388 -0.031248 0.255777
v -1.777524 -0.011881 0.252604
v -1.782135 -0.035523 0.228112
v -1.779272 -0.016156 0.224938
v -1.795111 -0.031248 0.242489
v -1.792247 -0.011881 0.239316
v -1.156204 -0.021805 0.145569
v -1.138345 -0.013429 0.143501
v -1.164524 -0.003827 0.146533
v -1.146665 0.004549 0.144465
v -1.158485 -0.021805 0.125868
v -1.140626 -0.013429 0.123800
v -1.166805 -0.003827 0.126831
v -1.148946 0.004549 0.124763
v -1.032916 -0.016207 0.109820
v -1.041743 0.001322 0.112677
v -1.049593 -0.025485 0.115217
v -1.058421 -0.007956 0.118073
v -1.039022 -0.016207 0.090950
v -1.047850 0.001322 0.093807
v -1.055699 -0.025485 0.096347
v -1.064527 -0.007956 0.099204
v -2.569433 0.070057 0.400110
v -2.564110 0.089162 0.400246
v -2.550334 0.064732 0.400596
v -2.545011 0.083837 0.400732
v -2.569937 0.070057 0.419937
v -2.564614 0.089162 0.420072
v -2.550838 0.064732 0.420423
v -2.545515 0.083837 0.420558
v -2.709628 0.142514 0.441588
v -2.704476 0.161041 0.436735
v -2.696142 0.135436 0.428885
v -2.690990 0.153963 0.424032
v -2.696029 0.142514 0.456025
v -2.690877 0.161041 0.451172
v -2.682543 0.135436 0.443322
v -2.677391 0.153963 0.438469
v -1.783585 -0.033176 0.255598
v -1.783943 -0.013346 0.255675
v -1.802960 -0.033542 0.259822
v -1.803317 -0.013712 0.259900
v -1.787811 -0.033176 0.236220
v -1.788168 -0.013346 0.236298
v -1.807185 -0.033542 0.240444
v -1.807543 -0.013712 0.240522
v -1.045012 -0.006039 0.125060
v -1.048666 0.013407 0.126420
v -1.063236 -0.009938 0.131844
v -1.066890 0.009508 0.133204
v -1.051931 -0.006039 0.106473
v -1.055585 0.013407 0.107833
v -1.070155 -0.009938 0.113257
v -1.073809 0.009508 0.114617
v -1.365031 -0.064067 0.154682
v -1.364248 -0.044253 0.155099
v -1.347545 -0.064954 0.163998
v -1.346762 -0.045141 0.164416
v -1.374357 -0.064067 0.172185
v -1.373574 -0.044253 0.172603
v -1.356871 -0.064954 0.181502
v -1.356088 -0.045141 0.181919
v -1.094569 -0.038275 0.104987
v -1.095646 -0.018472 0.104843
v -1.074940 -0.037189 0.107605
v -1.076017 -0.017386 0.107461
v -1.097191 -0.038275 0.124646
v -1.098268 -0.018472 0.124502
v -1.077561 -0.037189 0.127264
v -1.078638 -0.017385 0.127120
v -2.688528 0.109024 0.447653
v -2.687743 0.128380 0.443403
v -2.692044 0.113346 0.466688
v -2.691259 0.132702 0.462438
v -2.708031 0.109024 0.444051
v -2.707246 0.128380 0.439801
v -2.711547 0.113346 0.463085
v -2.710762 0.132702 0.458835
v -2.456717 0.070713 0.376563
v -2.450353 0.089486 0.375897
v -2.438047 0.064314 0.374610
v -2.431683 0.083087 0.373944
v -2.454655 0.070713 0.396288
v -2.448291 0.089486 0.395623
v -2.435984 0.064314 0.394336
v -2.429620 0.083087 0.393670
v -2.531355 0.068812 0.394535
v -2.525545 0.087565 0.391720
v -2.548233 0.075268 0.402709
v -2.542422 0.094021 0.399895
v -2.540001 0.068812 0.376685
v -2.534191 0.087565 0.373871
v -2.556878 0.075268 0.384860
v -2.551068 0.094021 0.382045
v -2.240223 -0.005105 0.332688
v -2.236011 0.014219 0.331211
v -2.258458 -0.000642 0.339083
v -2.254247 0.018682 0.337606
v -2.246787 -0.005105 0.313973
v -2.242575 0.014219 0.312496
v -2.265022 -0.000642 0.320368
v -2.260810 0.018682 0.318891
v -1.851193 -0.031399 0.268746
v -1.846684 -0.012450 0.272481
v -1.865786 -0.025545 0.256658
v -1.861277 -0.006596 0.260393
v -1.838541 -0.031399 0.253472
v -1.834033 -0.012450 0.257207
v -1.853135 -0.025545 0.241385
v -1.848626 -0.006596 0.245119
v -1.641253 -0.040559 0.219283
v -1.639037 -0.020897 0.217929
v -1.658029 -0.037962 0.229538
v -1.655813 -0.018299 0.228184
v -1.651597 -0.040559 0.202361
v -1.649381 -0.020897 0.201007
v -1.668373 -0.037961 0.212616
v -1.666157 -0.018299 0.211262
v -0.422239 0.118796 0.031138
v -0.434746 0.134064 0.033090
v -0.437324 0.106137 0.033493
v -0.449831 0.121405 0.035445
v -0.425298 0.118796 0.011542
v -0.437805 0.134064 0.013494
v -0.440383 0.106138 0.013897
v -0.452890 0.121405 0.015849
v -0.918495 -0.019873 0.093724
v -0.924287 -0.000967 0.095269
v -0.900229 -0.013878 0.088850
v -0.906021 0.005027 0.090395
v -0.913382 -0.019873 0.112886
v -0.919175 -0.000967 0.114432
v -0.895116 -0.013878 0.108013
v -0.900908 0.005028 0.109558
v -1.624199 -0.052251 0.220498
v -1.625882 -0.032499 0.221113
v -1.605648 -0.050458 0.213715
v -1.607331 -0.030706 0.214331
v -1.617389 -0.052251 0.239125
v -1.619072 -0.032499 0.239740
v -1.598838 -0.050458 0.232343
v -1.600521 -0.030706 0.232958
v -2.708395 0.147099 0.462314
v -2.711903 0.164917 0.470286
v -2.715572 0.138390 0.478624
v -2.719079 0.156209 0.486596
v -2.726549 0.147099 0.454327
v -2.730056 0.164917 0.462298
v -2.733725 0.138390 0.470637
v -2.737232 0.156209 0.478608
v -2.703972 0.142305 0.439203
v -2.697516 0.161002 0.437753
v -2.685730 0.135688 0.435105
v -2.679274 0.154385 0.433655
v -2.699625 0.142305 0.458554
v -2.693169 0.161002 0.457104
v -2.681383 0.135688 0.454456
v -2.674927 0.154385 0.453006
v -0.729596 0.022091 0.071444
v -0.730899 0.041809 0.073131
v -0.717544 0.024223 0.055837
v -0.718847 0.043941 0.057524
v -0.713898 0.022091 0.083566
v -0.715201 0.041809 0.085253
v -0.701847 0.024223 0.067959
v -0.703150 0.043941 0.069646
v -2.223935 0.021654 0.337828
v -2.221595 0.041293 0.336344
v -2.240520 0.024425 0.348345
v -2.238180 0.044063 0.346861
v -2.234557 0.021654 0.321078
v -2.232217 0.041293 0.319595
v -2.251142 0.024425 0.331596
v -2.248802 0.044063 0.330112
v -2.291384 0.004973 0.342195
v -2.285693 0.023867 0.340196
v -2.309210 0.011005 0.348457
v -2.303519 0.029899 0.346458
v -2.297957 0.004973 0.323483
v -2.292266 0.023867 0.321484
v -2.315783 0.011005 0.329745
v -2.310091 0.029899 0.327745
v -0.689553 0.061161 0.073813
v -0.696064 0.079826 0.075407
v -0.707683 0.054457 0.078251
v -0.714195 0.073122 0.079845
v -0.694269 0.061161 0.054549
v -0.700780 0.079826 0.056143
v -0.712399 0.054457 0.058987
v -0.718911 0.073122 0.060581
v -1.673649 -0.063208 0.208691
v -1.667811 -0.048172 0.220233
v -1.680435 -0.050274 0.195274
v -1.674597 -0.035238 0.206816
v -1.655951 -0.063208 0.199740
v -1.650113 -0.048172 0.211281
v -1.662737 -0.050274 0.186323
v -1.656899 -0.035238 0.197864
v -2.190648 0.013516 0.318868
v -2.186118 0.032798 0.317854
v -2.171832 0.008874 0.314656
v -2.167301 0.028156 0.313642
v -2.186316 0.013516 0.338222
v -2.181786 0.032798 0.337208
v -2.167500 0.008874 0.334011
v -2.162969 0.028156 0.332997
v -1.256036 -0.057195 0.164314
v -1.253495 -0.038283 0.158906
v -1.264080 -0.051220 0.181430
v -1.261538 -0.032308 0.176021
v -1.273986 -0.057195 0.155878
v -1.271444 -0.038283 0.150470
v -1.282030 -0.051219 0.172994
v -1.279488 -0.032308 0.167586
v -1.705128 -0.036864 0.232397
v -1.705533 -0.017036 0.232534
v -1.723900 -0.037292 0.238782
v -1.724305 -0.017463 0.238920
v -1.711514 -0.036864 0.213620
v -1.711919 -0.017036 0.213758
v -1.730286 -0.037292 0.220005
v -1.730691 -0.017463 0.220143
v -1.259874 -0.030263 0.149247
v -1.277042 -0.023098 0.156124
v -1.253223 -0.011769 0.146583
v -1.270390 -0.004604 0.153460
v -1.252499 -0.030263 0.167658
v -1.269667 -0.023098 0.174535
v -1.245848 -0.011769 0.164994
v -1.263015 -0.004604 0.171871
v -2.456645 0.070708 0.376547
v -2.450260 0.089474 0.375920
v -2.437968 0.064292 0.374713
v -2.431583 0.083059 0.374086
v -2.454706 0.070708 0.396285
v -2.448322 0.089474 0.395658
v -2.436029 0.064292 0.394451
v -2.429645 0.083059 0.393824
v -1.675870 -0.066709 0.234076
v -1.678367 -0.047053 0.234952
v -1.694418 -0.069355 0.240581
v -1.696915 -0.049699 0.241457
v -1.682434 -0.066709 0.215361
v -1.684931 -0.047053 0.216236
v -1.700982 -0.069355 0.221866
v -1.703479 -0.049699 0.222742
v -2.199095 -0.015795 0.314723
v -2.197474 0.003971 0.314512
v -2.179495 -0.017430 0.312168
v -2.177873 0.002336 0.311957
v -2.196531 -0.015795 0.334390
v -2.194910 0.003971 0.334178
v -2.176931 -0.017430 0.331835
v -2.175310 0.002336 0.331623
v -0.804127 0.002187 0.078206
v -0.810176 0.021004 0.079842
v -0.785962 0.008453 0.073295
v -0.792011 0.027271 0.074931
v -0.798951 0.002187 0.097352
v -0.805000 0.021004 0.098987
v -0.780786 0.008453 0.092441
v -0.786835 0.027271 0.094077
v -1.590756 -0.037347 0.205540
v -1.583529 -0.024641 0.218944
v -1.584726 -0.052575 0.216725
v -1.577499 -0.039868 0.230129
v -1.608214 -0.037347 0.214952
v -1.600987 -0.024641 0.228356
v -1.602183 -0.052575 0.226137
v -1.594956 -0.039868 0.239541
v -0.442869 0.128445 0.033287
v -0.450582 0.146661 0.034720
v -0.460778 0.120600 0.036614
v -0.468491 0.138816 0.038047
v -0.446492 0.128445 0.013787
v -0.454205 0.146661 0.015220
v -0.464401 0.120600 0.017115
v -0.472114 0.138816 0.018548
v -1.222875 -0.053771 0.131660
v -1.226938 -0.034601 0.134717
v -1.207557 -0.048686 0.120134
v -1.211620 -0.029516 0.123191
v -1.210950 -0.053771 0.147508
v -1.215013 -0.034601 0.150565
v -1.195632 -0.048686 0.135982
v -1.199695 -0.029516 0.139039
v -1.722248 -0.055221 0.238881
v -1.722614 -0.035392 0.239042
v -1.704090 -0.054821 0.230914
v -1.704456 -0.034992 0.231074
v -1.714278 -0.055221 0.257043
v -1.714645 -0.035392 0.257204
v -1.696121 -0.054821 0.249075
v -1.696487 -0.034992 0.249236
v -1.718747 -0.037283 0.227054
v -1.717715 -0.017576 0.229037
v -1.709651 -0.039519 0.244535
v -1.708618 -0.019812 0.246519
v -1.736341 -0.037283 0.236209
v -1.735309 -0.017576 0.238192
v -1.727244 -0.039519 0.253690
v -1.726212 -0.019812 0.255674
v -0.597898 0.087783 0.058193
v -0.606140 0.105821 0.057987
v -0.615930 0.079538 0.057741
v -0.624172 0.097576 0.057535
v -0.597401 0.087783 0.038366
v -0.605644 0.105821 0.038160
v -0.615434 0.079538 0.037915
v -0.623676 0.097576 0.037708
v -1.982965 -0.046690 0.266992
v -1.981883 -0.026888 0.266833
v -1.963372 -0.047784 0.264118
v -1.962289 -0.027981 0.263959
v -1.980087 -0.046690 0.286615
v -1.979005 -0.026888 0.286456
v -1.960494 -0.047784 0.283741
v -1.959412 -0.027981 0.283583
v -0.769980 0.010377 0.065746
v -0.775230 0.029497 0.066229
v -0.750941 0.015650 0.063994
v -0.756191 0.034769 0.064477
v -0.768162 0.010377 0.085496
v -0.773413 0.029497 0.085979
v -0.749123 0.015650 0.083743
v -0.754374 0.034769 0.084227
v -1.498751 -0.040410 0.208266
v -1.499427 -0.020588 0.208311
v -1.518529 -0.041087 0.209579
v -1.519205 -0.021265 0.209624
v -1.500064 -0.040410 0.188477
v -1.500740 -0.020588 0.188522
v -1.519843 -0.041087 0.189789
v -1.520518 -0.021265 0.189834
v -2.248045 0.025213 0.327059
v -2.243326 0.044472 0.326669
v -2.228851 0.020478 0.325471
v -2.224132 0.039738 0.325081
v -2.246409 0.025213 0.346825
v -2.241691 0.044472 0.346435
v -2.227215 0.020478 0.345237
v -2.222497 0.039738 0.344847
v -2.582386 0.080530 0.407854
v -2.578245 0.099752 0.405266
v -2.598687 0.085413 0.418042
v -2.594546 0.104636 0.415453
v -2.592897 0.080530 0.391035
v -2.588757 0.099752 0.388447
v -2.609199 0.085413 0.401223
v -2.605057 0.104636 0.398635
v -2.236033 0.009878 0.340521
v -2.233003 0.029441 0.339315
v -2.217858 0.006617 0.333284
v -2.214828 0.026180 0.332077
v -2.228696 0.009878 0.358947
v -2.225665 0.029441 0.357740
v -2.210521 0.006617 0.351709
v -2.207490 0.026180 0.350503
v -1.622632 -0.062098 0.208107
v -1.627590 -0.043015 0.210250
v -1.640148 -0.067500 0.215679
v -1.645107 -0.048417 0.217823
v -1.630502 -0.062098 0.189902
v -1.635460 -0.043015 0.192046
v -1.648018 -0.067500 0.197474
v -1.652977 -0.048417 0.199618
v -2.590829 0.096282 0.422267
v -2.605033 0.103572 0.434034
v -2.596443 0.077837 0.426918
v -2.610647 0.085128 0.438685
v -2.603481 0.096282 0.406994
v -2.617685 0.103572 0.418760
v -2.609095 0.077837 0.411645
v -2.623300 0.085128 0.423411
v -2.029730 -0.012626 0.287236
v -2.030743 0.007145 0.288440
v -2.016997 -0.011053 0.272112
v -2.018010 0.008718 0.273315
v -2.014557 -0.012626 0.300010
v -2.015571 0.007145 0.301213
v -2.001824 -0.011053 0.284885
v -2.002838 0.008718 0.286089
v -2.045399 -0.037421 0.290492
v -2.043823 -0.017656 0.289999
v -2.026537 -0.039072 0.284590
v -2.024961 -0.019308 0.284097
v -2.039476 -0.037421 0.309420
v -2.037900 -0.017656 0.308927
v -2.020614 -0.039072 0.303518
v -2.019038 -0.019308 0.303025
v -2.448303 0.049909 0.390278
v -2.447107 0.069697 0.389681
v -2.430594 0.048573 0.381447
v -2.429399 0.068361 0.380851
v -2.439452 0.049909 0.408026
v -2.438256 0.069697 0.407430
v -2.421744 0.048573 0.399195
v -2.420548 0.068361 0.398599
v -2.000322 -0.031092 0.287992
v -2.006928 -0.016619 0.276150
v -2.007373 -0.044653 0.275353
v -2.013979 -0.030180 0.263511
v -1.983001 -0.031092 0.278330
v -1.989608 -0.016619 0.266487
v -1.990052 -0.044653 0.265691
v -1.996659 -0.030180 0.253848
v -1.058514 -0.037016 0.122834
v -1.062512 -0.017645 0.124303
v -1.040332 -0.032756 0.116152
v -1.044330 -0.013386 0.117621
v -1.051672 -0.037016 0.141449
v -1.055670 -0.017645 0.142919
v -1.033491 -0.032756 0.134767
v -1.037489 -0.013386 0.136237
v -1.740968 -0.066590 0.225077
v -1.741793 -0.046776 0.225328
v -1.722010 -0.065728 0.219313
v -1.722836 -0.045914 0.219563
v -1.735198 -0.066590 0.244052
v -1.736023 -0.046776 0.244303
v -1.716241 -0.065728 0.238288
v -1.717066 -0.045914 0.238539
v -1.555618 -0.069379 0.193734
v -1.555048 -0.049585 0.194836
v -1.546514 -0.070620 0.211310
v -1.545943 -0.050826 0.212412
v -1.573229 -0.069379 0.202857
v -1.572658 -0.049585 0.203958
v -1.564124 -0.070620 0.220433
v -1.563554 -0.050826 0.221534
v -1.787976 -0.061419 0.246231
v -1.787127 -0.041614 0.245624
v -1.771864 -0.062462 0.234712
v -1.771016 -0.042657 0.234105
v -1.776440 -0.061419 0.262364
v -1.775592 -0.041614 0.261757
v -1.760329 -0.062462 0.250845
v -1.759481 -0.042657 0.250238
v -2.508541 0.080363 0.400722
v -2.505319 0.099861 0.399047
v -2.491241 0.076731 0.391730
v -2.488019 0.096229 0.390055
v -2.499393 0.080363 0.418320
v -2.496171 0.099861 0.416645
v -2.482093 0.076731 0.409328
v -2.478871 0.096229 0.407653
v -1.889595 -0.042782 0.252732
v -1.886748 -0.023192 0.251521
v -1.907621 -0.039689 0.260401
v -1.904775 -0.020098 0.259190
v -1.897359 -0.042782 0.234482
v -1.894513 -0.023192 0.233270
v -1.915386 -0.039689 0.242151
v -1.912539 -0.020098 0.240940
v -1.968054 -0.034755 0.268809
v -1.959700 -0.017144 0.265147
v -1.984184 -0.025634 0.275879
v -1.975830 -0.008023 0.272218
v -1.976016 -0.034755 0.250644
v -1.967662 -0.017144 0.246983
v -1.992146 -0.025634 0.257714
v -1.983793 -0.008023 0.254053
v -1.538525 -0.070829 0.187611
v -1.540649 -0.051115 0.188093
v -1.519303 -0.068651 0.183241
v -1.521426 -0.048938 0.183724
v -1.534129 -0.070829 0.206950
v -1.536252 -0.051116 0.207433
v -1.514906 -0.068651 0.202581
v -1.517030 -0.048938 0.203063
v -1.119284 -0.044494 0.142272
v -1.121880 -0.024950 0.144420
v -1.134344 -0.047863 0.154731
v -1.136939 -0.028318 0.156878
v -1.131927 -0.044494 0.126991
v -1.134522 -0.024950 0.129138
v -1.146986 -0.047863 0.139450
v -1.149582 -0.028318 0.141597
v -0.696243 0.059427 0.076412
v -0.702784 0.078100 0.077798
v -0.714509 0.052741 0.080284
v -0.721050 0.071413 0.081671
v -0.700357 0.059427 0.057010
v -0.706898 0.078100 0.058397
v -0.718623 0.052741 0.060882
v -0.725164 0.071413 0.062269
v -0.647507 0.070124 0.061151
v -0.649185 0.089880 0.061621
v -0.666531 0.068382 0.066483
v -0.668208 0.088138 0.066953
v -0.652860 0.070124 0.042054
v -0.654538 0.089880 0.042524
v -0.671884 0.068382 0.047386
v -0.673561 0.088138 0.047856
v -2.768670 0.131164 0.459233
v -2.762634 0.149932 0.457065
v -2.751006 0.124751 0.452889
v -2.744971 0.143519 0.450722
v -2.761966 0.131164 0.477898
v -2.755931 0.149932 0.475731
v -2.744303 0.124751 0.471555
v -2.738268 0.143519 0.469388
v -0.863818 0.019380 0.088776
v -0.869513 0.038257 0.090923
v -0.881480 0.013294 0.095436
v -0.887175 0.032171 0.097583
v -0.870816 0.019380 0.070218
v -0.876510 0.038257 0.072365
v -0.888478 0.013294 0.076878
v -0.894172 0.032171 0.079025
v -0.560735 0.077250 0.044912
v -0.565523 0.096304 0.047624
v -0.544156 0.082752 0.035520
v -0.548944 0.101807 0.038232
v -0.550960 0.077250 0.062169
v -0.555748 0.096304 0.064881
v -0.534381 0.082752 0.052777
v -0.539168 0.101807 0.055489
v -2.497161 0.081657 0.389026
v -2.490798 0.100378 0.387481
v -2.478968 0.075110 0.384609
v -2.472606 0.093831 0.383064
v -2.492481 0.081657 0.408299
v -2.486119 0.100378 0.406754
v -2.474288 0.075110 0.403882
v -2.467926 0.093831 0.402337
v -2.447638 0.036771 0.390005
v -2.441887 0.055742 0.389377
v -2.466496 0.042556 0.392064
v -2.460746 0.061527 0.391436
v -2.449791 0.036771 0.370289
v -2.444040 0.055742 0.369661
v -2.468649 0.042556 0.372348
v -2.462898 0.061527 0.371720
v -1.533883 -0.041325 0.190641
v -1.537826 -0.021919 0.191741
v -1.515191 -0.037231 0.185425
v -1.519134 -0.017825 0.186525
v -1.528553 -0.041325 0.209744
v -1.532496 -0.021919 0.210844
v -1.509861 -0.037231 0.204528
v -1.513804 -0.017825 0.205628
v -1.819603 -0.029942 0.245479
v -1.816109 -0.011803 0.252700
v -1.811702 -0.037964 0.261806
v -1.808208 -0.019825 0.269027
v -1.837456 -0.029942 0.254118
v -1.833961 -0.011803 0.261339
v -1.829555 -0.037964 0.270445
v -1.826060 -0.019825 0.277666
v -2.093378 -0.002224 0.305456
v -2.088985 0.016963 0.303022
v -2.110160 0.002799 0.314756
v -2.105767 0.021985 0.312321
v -2.102990 -0.002224 0.288108
v -2.098598 0.016963 0.285674
v -2.119773 0.002799 0.297408
v -2.115380 0.021985 0.294974
v -1.532615 -0.049380 0.202638
v -1.536599 -0.030012 0.204182
v -1.514555 -0.045107 0.195642
v -1.518539 -0.025740 0.197185
v -1.525450 -0.049380 0.221132
v -1.529434 -0.030012 0.222675
v -1.507391 -0.045107 0.214135
v -1.511374 -0.025740 0.215679
v -1.087683 -0.038277 0.138052
v -1.089975 -0.019738 0.131388
v -1.093711 -0.045324 0.120521
v -1.096003 -0.026785 0.113857
v -1.068928 -0.038277 0.131603
v -1.071219 -0.019738 0.124939
v -1.074956 -0.045324 0.114072
v -1.077248 -0.026785 0.107408
v -1.880866 -0.051426 0.266358
v -1.878862 -0.031737 0.265061
v -1.864338 -0.053813 0.255659
v -1.862334 -0.034124 0.254362
v -1.870088 -0.051426 0.283007
v -1.868084 -0.031737 0.281710
v -1.853560 -0.053813 0.272308
v -1.851557 -0.034124 0.271010
v -1.019360 -0.002415 0.120445
v -1.023608 0.016881 0.122161
v -1.037252 -0.006997 0.127673
v -1.041500 0.012300 0.129389
v -1.026789 -0.002415 0.102056
v -1.031037 0.016881 0.103772
v -1.044681 -0.006997 0.109284
v -1.048929 0.012300 0.111000
v -0.539845 0.082789 0.008853
v -0.543170 0.102341 0.008994
v -0.520311 0.086117 0.008023
v -0.523636 0.105669 0.008164
v -0.539003 0.082789 0.028668
v -0.542328 0.102341 0.028809
v -0.519469 0.086117 0.027838
v -0.522794 0.105669 0.027979
v -1.721093 -0.047858 0.237405
v -1.723392 -0.028182 0.238351
v -1.702896 -0.045373 0.229919
v -1.705195 -0.025696 0.230864
v -1.713547 -0.047858 0.255747
v -1.715845 -0.028182 0.256692
v -1.695350 -0.045373 0.248260
v -1.697648 -0.025696 0.249206
v -2.567044 0.100276 0.409140
v -2.560245 0.118834 0.407488
v -2.549011 0.093279 0.404759
v -2.542212 0.111837 0.403108
v -2.562363 0.100276 0.428412
v -2.555564 0.118834 0.426761
v -2.544330 0.093279 0.424032
v -2.537530 0.111837 0.422381
v -1.571051 -0.040812 0.209326
v -1.569820 -0.021168 0.211762
v -1.579911 -0.038082 0.191793
v -1.578680 -0.018438 0.194229
v -1.553350 -0.040812 0.200381
v -1.552119 -0.021168 0.202818
v -1.562209 -0.038082 0.182848
v -1.560978 -0.018438 0.185285
v -1.395498 -0.060602 0.150855
v -1.395378 -0.040769 0.150849
v -1.375692 -0.060722 0.149829
v -1.375572 -0.040889 0.149823
v -1.394472 -0.060602 0.170661
v -1.394352 -0.040769 0.170655
v -1.374666 -0.060722 0.169635
v -1.374546 -0.040889 0.169629
v -2.783988 0.135950 0.455405
v -2.781014 0.152508 0.465909
v -2.788500 0.146868 0.439473
v -2.785525 0.163426 0.449978
v -2.764906 0.135951 0.450001
v -2.761931 0.152508 0.460506
v -2.769417 0.146868 0.434070
v -2.766442 0.163426 0.444574
v -1.548240 -0.068942 0.210677
v -1.547583 -0.049135 0.209912
v -1.561140 -0.067934 0.225707
v -1.560483 -0.048127 0.224942
v -1.563290 -0.068942 0.197760
v -1.562633 -0.049135 0.196995
v -1.576190 -0.067934 0.212790
v -1.575533 -0.048127 0.212025
v -1.428693 -0.037512 0.192366
v -1.430230 -0.017739 0.192152
v -1.448277 -0.039064 0.189643
v -1.449814 -0.019291 0.189429
v -1.425962 -0.037512 0.172722
v -1.427499 -0.017739 0.172508
v -1.445546 -0.039064 0.169999
v -1.447083 -0.019291 0.169785
v -2.589632 0.106659 0.411855
v -2.584120 0.125530 0.409236
v -2.572587 0.100557 0.403755
v -2.567076 0.119428 0.401136
v -2.581119 0.106659 0.429768
v -2.575608 0.125530 0.427149
v -2.564075 0.100557 0.421668
v -2.558563 0.119428 0.419049
v -2.775252 0.135558 0.449022
v -2.765729 0.152707 0.446099
v -2.758857 0.125596 0.443991
v -2.749334 0.142745 0.441068
v -2.769434 0.135558 0.467982
v -2.759910 0.152707 0.465060
v -2.753039 0.125596 0.462951
v -2.743515 0.142745 0.460029
v -2.476599 0.044468 0.383598
v -2.472405 0.063786 0.381993
v -2.458558 0.039978 0.376690
v -2.454365 0.059296 0.375085
v -2.469507 0.044468 0.402120
v -2.465313 0.063786 0.400514
v -2.451466 0.039978 0.395212
v -2.447273 0.059296 0.393606
v -1.423655 -0.066000 0.177346
v -1.425112 -0.046225 0.177785
v -1.404724 -0.064478 0.171632
v -1.406181 -0.044704 0.172072
v -1.417925 -0.066000 0.196333
v -1.419382 -0.046225 0.196773
v -1.398994 -0.064478 0.190620
v -1.400450 -0.044704 0.191059
v -1.874352 -0.056971 0.257898
v -1.874082 -0.037140 0.257730
v -1.857510 -0.057289 0.247429
v -1.857240 -0.037458 0.247261
v -1.863883 -0.056971 0.274742
v -1.863613 -0.037140 0.274574
v -1.847041 -0.057289 0.264274
v -1.846770 -0.037458 0.264106
v -2.180635 -0.008176 0.328447
v -2.174857 0.010526 0.325247
v -2.164275 -0.014780 0.319387
v -2.158497 0.003921 0.316187
v -2.171027 -0.008175 0.345797
v -2.165249 0.010526 0.342597
v -2.154667 -0.014780 0.336737
v -2.148889 0.003921 0.333537
v -1.921834 -0.024360 0.265008
v -1.919816 -0.004634 0.264603
v -1.902494 -0.026417 0.261121
v -1.900477 -0.006691 0.260716
v -1.917926 -0.024360 0.284452
v -1.915909 -0.004634 0.284047
v -1.898587 -0.026417 0.280565
v -1.896569 -0.006691 0.280160
v -1.818896 -0.030842 0.244508
v -1.818772 -0.011062 0.243065
v -1.820588 -0.029394 0.264215
v -1.820465 -0.009614 0.262773
v -1.838656 -0.030842 0.242810
v -1.838532 -0.011062 0.241368
v -1.840349 -0.029394 0.262518
v -1.840225 -0.009614 0.261076
v -2.279374 0.029000 0.348576
v -2.278098 0.048660 0.350858
v -2.288969 0.031614 0.331416
v -2.287693 0.051274 0.333698
v -2.262064 0.029000 0.338897
v -2.260787 0.048660 0.341179
v -2.271658 0.031614 0.321737
v -2.270382 0.051274 0.324019
v -1.020654 -0.003922 0.114441
v -1.024728 0.015376 0.116525
v -1.037836 -0.008498 0.123227
v -1.041910 0.010800 0.125311
v -1.029684 -0.003922 0.096783
v -1.033758 0.015376 0.098866
v -1.046865 -0.008498 0.105569
v -1.050940 0.010800 0.107652
v -2.120479 -0.024104 0.304989
v -2.119748 -0.004289 0.304581
v -2.137785 -0.023267 0.314642
v -2.137053 -0.003451 0.314234
v -2.130141 -0.024104 0.287668
v -2.129410 -0.004289 0.287261
v -2.147446 -0.023267 0.297321
v -2.146715 -0.003451 0.296913
v -1.322859 -0.036452 0.158581
v -1.325998 -0.016882 0.159281
v -1.341961 -0.039669 0.162840
v -1.345100 -0.020098 0.163540
v -1.327175 -0.036453 0.139223
v -1.330315 -0.016882 0.139923
v -1.346277 -0.039669 0.143482
v -1.349416 -0.020098 0.144182
v -2.765589 0.149176 0.474219
v -2.761710 0.168523 0.472227
v -2.748379 0.144815 0.465379
v -2.744500 0.164163 0.463387
v -2.756527 0.149176 0.491861
v -2.752648 0.168523 0.489869
v -2.739317 0.144815 0.483021
v -2.735438 0.164163 0.481029
v -2.444334 0.060856 0.387096
v -2.441884 0.080492 0.385777
v -2.427043 0.058072 0.377788
v -2.424593 0.077709 0.376469
v -2.434933 0.060855 0.404560
v -2.432482 0.080492 0.403240
v -2.417642 0.058072 0.395252
v -2.415192 0.077709 0.393932
v -1.968357 -0.042561 0.272060
v -1.961642 -0.023962 0.270527
v -1.986489 -0.035673 0.276198
v -1.979774 -0.017074 0.274666
v -1.972770 -0.042561 0.252724
v -1.966055 -0.023962 0.251191
v -1.990902 -0.035673 0.256863
v -1.984187 -0.017074 0.255330
v -1.649851 -0.069918 0.209044
v -1.651150 -0.050130 0.209322
v -1.630501 -0.068591 0.204904
v -1.631799 -0.048802 0.205182
v -1.645702 -0.069918 0.228439
v -1.647000 -0.050130 0.228716
v -1.626351 -0.068591 0.224299
v -1.627649 -0.048802 0.224576
v -1.696586 -0.037080 0.230916
v -1.697438 -0.017266 0.231162
v -1.715619 -0.037967 0.236419
v -1.716472 -0.018154 0.236666
v -1.702095 -0.037080 0.211863
v -1.702948 -0.017266 0.212110
v -1.721129 -0.037967 0.217367
v -1.721981 -0.018154 0.217613
v -2.457289 0.041342 0.382818
v -2.451054 0.060110 0.381321
v -2.475538 0.047754 0.387202
v -2.469303 0.066522 0.385704
v -2.461921 0.041342 0.363534
v -2.455686 0.060110 0.362036
v -2.480170 0.047754 0.367917
v -2.473935 0.066522 0.366420
v -1.825174 -0.038807 0.255184
v -1.826331 -0.019014 0.255682
v -1.806997 -0.037548 0.247350
v -1.808154 -0.017755 0.247849
v -1.817325 -0.038807 0.273398
v -1.818481 -0.019014 0.273896
v -1.799148 -0.037548 0.265564
v -1.800304 -0.017755 0.266062
v -0.484034 0.104842 0.015810
v -0.477398 0.122633 0.021538
v -0.470567 0.096076 0.027436
v -0.463932 0.113867 0.033164
v -0.496994 0.104842 0.030823
v -0.490359 0.122633 0.036551
v -0.483527 0.096076 0.042448
v -0.476892 0.113867 0.048177
v -2.220536 -0.012862 0.328585
v -2.218155 0.006253 0.333307
v -2.229140 -0.007574 0.311515
v -2.226759 0.011541 0.316237
v -2.202825 -0.012862 0.319658
v -2.200445 0.006253 0.324380
v -2.211429 -0.007574 0.302588
v -2.209049 0.011541 0.307310
v -1.461496 -0.038597 0.176426
v -1.459276 -0.019369 0.172099
v -1.452717 -0.043460 0.159320
v -1.450497 -0.024233 0.154993
v -1.443851 -0.038597 0.185481
v -1.441630 -0.019369 0.181154
v -1.435072 -0.043460 0.168375
v -1.432852 -0.024233 0.164048
v -2.206988 -0.014841 0.331178
v -2.206143 0.004918 0.332667
v -2.216735 -0.013130 0.313990
v -2.215891 0.006629 0.315479
v -2.189736 -0.014841 0.321394
v -2.188891 0.004918 0.322883
v -2.199483 -0.013130 0.304206
v -2.198639 0.006629 0.305695
v -2.428767 0.060720 0.374175
v -2.433255 0.074392 0.360526
v -2.433038 0.046352 0.361186
v -2.437525 0.060025 0.347538
v -2.409926 0.060720 0.367980
v -2.414414 0.074392 0.354331
v -2.414197 0.046352 0.354991
v -2.418684 0.060025 0.341343
v -0.574694 0.097591 0.046963
v -0.579529 0.115567 0.040121
v -0.585067 0.089213 0.032281
v -0.589901 0.107189 0.025439
v -0.558496 0.097591 0.035519
v -0.563330 0.115567 0.028677
v -0.568869 0.089213 0.020837
v -0.573703 0.107189 0.013994
v -1.652540 -0.049948 0.224647
v -1.655626 -0.030397 0.225911
v -1.634449 -0.046612 0.217234
v -1.637536 -0.027061 0.218499
v -1.645020 -0.049948 0.242999
v -1.648107 -0.030397 0.244264
v -1.626929 -0.046612 0.235587
v -1.630016 -0.027061 0.236851
v -0.747862 0.025308 0.069607
v -0.747713 0.045141 0.069581
v -0.767408 0.025459 0.072964
v -0.767259 0.045292 0.072938
v -0.751219 0.025308 0.050060
v -0.751070 0.045141 0.050034
v -0.770765 0.025459 0.053417
v -0.770616 0.045292 0.053391
v -2.042400 -0.033020 0.285864
v -2.041401 -0.013218 0.285384
v -2.060253 -0.031912 0.294430
v -2.059254 -0.012110 0.293951
v -2.050981 -0.033020 0.267983
v -2.049982 -0.013218 0.267503
v -2.068834 -0.031912 0.276549
v -2.067834 -0.012110 0.276070
v -0.635707 0.077945 0.048035
v -0.637320 0.097378 0.051653
v -0.627794 0.081906 0.030285
v -0.629407 0.101340 0.033903
v -0.617592 0.077945 0.056110
v -0.619205 0.097378 0.059729
v -0.609679 0.081906 0.038361
v -0.611292 0.101340 0.041979
v -2.339008 0.032470 0.363869
v -2.335018 0.051819 0.362125
v -2.321279 0.028115 0.356119
v -2.317288 0.047464 0.354375
v -2.331064 0.032470 0.382042
v -2.327074 0.051819 0.380298
v -2.313335 0.028115 0.374292
v -2.309344 0.047464 0.372548
v -2.025495 -0.040804 0.284516
v -2.024319 -0.021009 0.284181
v -2.006459 -0.042027 0.279087
v -2.005283 -0.022231 0.278752
v -2.020056 -0.040804 0.303589
v -2.018881 -0.021009 0.303253
v -2.001019 -0.042027 0.298160
v -1.999844 -0.022231 0.297825
v -0.550462 0.068795 0.031851
v -0.554664 0.087874 0.028438
v -0.535653 0.074209 0.043882
v -0.539855 0.093288 0.040468
v -0.562967 0.068795 0.047245
v -0.567169 0.087874 0.043831
v -0.548158 0.074209 0.059275
v -0.552360 0.093288 0.055862
v -2.524558 0.079158 0.407106
v -2.539249 0.085385 0.418885
v -2.529417 0.060328 0.411001
v -2.544108 0.066555 0.422780
v -2.536965 0.079158 0.391632
v -2.551656 0.085385 0.403411
v -2.541823 0.060328 0.395528
v -2.556515 0.066555 0.407307
v -0.456194 0.131139 0.022110
v -0.463867 0.149388 0.023305
v -0.474227 0.123373 0.024918
v -0.481900 0.141623 0.026113
v -0.459246 0.131139 0.002513
v -0.466919 0.149388 0.003708
v -0.477278 0.123373 0.005321
v -0.484951 0.141623 0.006516
v -2.267545 0.022160 0.346479
v -2.265064 0.034768 0.361586
v -2.269588 0.037469 0.334038
v -2.267107 0.050077 0.349145
v -2.247974 0.022160 0.343265
v -2.245493 0.034768 0.358373
v -2.250017 0.037469 0.330824
v -2.247536 0.050077 0.345931
v -2.468287 0.049378 0.391178
v -2.465085 0.068916 0.389997
v -2.449957 0.045965 0.384417
v -2.446755 0.065502 0.383236
v -2.461424 0.049378 0.409785
v -2.458222 0.068916 0.408604
v -2.443094 0.045965 0.403025
v -2.439892 0.065502 0.401844
v -2.482298 0.047367 0.388736
v -2.478101 0.066662 0.386880
v -2.464652 0.042778 0.380932
v -2.460455 0.062073 0.379076
v -2.474276 0.047367 0.406875
v -2.470079 0.066662 0.405019
v -2.456630 0.042778 0.399070
v -2.452433 0.062073 0.397214
v -0.688708 0.059978 0.080315
v -0.694756 0.078848 0.081153
v -0.707400 0.053872 0.082904
v -0.713448 0.072742 0.083742
v -0.691429 0.059978 0.060670
v -0.697477 0.078848 0.061507
v -0.710121 0.053872 0.063258
v -0.716169 0.072742 0.064096
v -0.745118 0.038320 0.099767
v -0.745450 0.058150 0.099716
v -0.764722 0.037984 0.096776
v -0.765053 0.057815 0.096726
v -0.742127 0.038320 0.080160
v -0.742459 0.058150 0.080110
v -0.761731 0.037984 0.077170
v -0.762062 0.057815 0.077119
v -1.681076 -0.069480 0.218456
v -1.682784 -0.049751 0.219550
v -1.664462 -0.067451 0.207816
v -1.666170 -0.047722 0.208910
v -1.670379 -0.069480 0.235158
v -1.672088 -0.049751 0.236252
v -1.653765 -0.067451 0.224517
v -1.655474 -0.047722 0.225612
v -1.993164 -0.033752 0.274071
v -1.982178 -0.018189 0.268552
v -2.007071 -0.021458 0.281057
v -1.996086 -0.005895 0.275538
v -2.002067 -0.033752 0.256348
v -1.991081 -0.018189 0.250829
v -2.015974 -0.021458 0.263334
v -2.004988 -0.005895 0.257815
v -1.299266 -0.053245 0.153556
v -1.297899 -0.033461 0.153357
v -1.318844 -0.051865 0.156410
v -1.317477 -0.032080 0.156211
v -1.302127 -0.053245 0.133930
v -1.300760 -0.033461 0.133731
v -1.321705 -0.051865 0.136784
v -1.320338 -0.032080 0.136585
v -0.589646 0.078125 0.050230
v -0.595875 0.096839 0.052312
v -0.571897 0.084693 0.044298
v -0.578126 0.103407 0.046380
v -0.583359 0.078125 0.069041
v -0.589588 0.096839 0.071123
v -0.565610 0.084693 0.063108
v -0.571839 0.103407 0.065190
v -2.767097 0.132073 0.464534
v -2.761204 0.150714 0.461198
v -2.750875 0.125302 0.455349
v -2.744984 0.143943 0.452012
v -2.757324 0.132073 0.481792
v -2.751432 0.150714 0.478456
v -2.741103 0.125302 0.472607
v -2.735210 0.143943 0.469270
v -1.531011 -0.039204 0.203444
v -1.532792 -0.019462 0.204106
v -1.549518 -0.041104 0.210317
v -1.551299 -0.021362 0.210978
v -1.537915 -0.039204 0.184852
v -1.539696 -0.019462 0.185513
v -1.556422 -0.041104 0.191724
v -1.558203 -0.021362 0.192386
v -2.339690 0.040066 0.354029
v -2.336948 0.059691 0.353180
v -2.358434 0.042937 0.359839
v -2.355692 0.062561 0.358989
v -2.345561 0.040066 0.335085
v -2.342819 0.059691 0.334236
v -2.364305 0.042937 0.340895
v -2.361564 0.062561 0.340045
v -1.610451 -0.040443 0.211256
v -1.611940 -0.020672 0.211740
v -1.629253 -0.042009 0.217369
v -1.630742 -0.022238 0.217854
v -1.616584 -0.040443 0.192395
v -1.618073 -0.020672 0.192879
v -1.635386 -0.042009 0.198508
v -1.636875 -0.022238 0.198992
v -1.102472 -0.044298 0.121909
v -1.106991 -0.025007 0.122792
v -1.083539 -0.039694 0.118210
v -1.088057 -0.020403 0.119093
v -1.098670 -0.044298 0.141375
v -1.103188 -0.025007 0.142257
v -1.079736 -0.039694 0.137676
v -1.084254 -0.020403 0.138558
v -0.983654 -0.002950 0.112064
v -0.972591 0.008818 0.123573
v -0.975499 -0.018914 0.120549
v -0.964436 -0.007146 0.132058
v -0.997953 -0.002950 0.125807
v -0.986891 0.008818 0.137317
v -0.989798 -0.018914 0.134292
v -0.978735 -0.007146 0.145802
v -2.210008 -0.010302 0.328455
v -2.206073 0.009009 0.326227
v -2.193204 -0.014824 0.318940
v -2.189269 0.004487 0.316712
v -2.200236 -0.010302 0.345714
v -2.196301 0.009009 0.343486
v -2.183432 -0.014824 0.336199
v -2.179497 0.004487 0.333971
v -1.637127 -0.068095 0.214765
v -1.637819 -0.048276 0.215024
v -1.618562 -0.067356 0.207827
v -1.619254 -0.047537 0.208086
v -1.630184 -0.068095 0.233343
v -1.630876 -0.048276 0.233602
v -1.611619 -0.067356 0.226405
v -1.612311 -0.047537 0.226664
v -0.432072 0.137469 0.015597
v -0.440523 0.155348 0.017114
v -0.449669 0.128883 0.018756
v -0.458120 0.146762 0.020274
v -0.435577 0.137469 -0.003924
v -0.444028 0.155348 -0.002407
v -0.453174 0.128883 -0.000764
v -0.461625 0.146762 0.000753
v -1.687384 -0.065254 0.228332
v -1.687332 -0.045421 0.228300
v -1.670522 -0.065316 0.217890
v -1.670470 -0.045483 0.217858
v -1.676942 -0.065254 0.245194
v -1.676890 -0.045421 0.245161
v -1.660081 -0.065316 0.234752
v -1.660028 -0.045483 0.234719
v -0.911985 0.013962 0.106087
v -0.911956 0.033795 0.106210
v -0.916668 0.014088 0.086815
v -0.916638 0.033921 0.086938
v -0.892713 0.013962 0.101405
v -0.892683 0.033795 0.101528
v -0.897395 0.014088 0.082133
v -0.897366 0.033921 0.082256
v -0.897995 0.001467 0.082350
v -0.888540 0.011763 0.096420
v -0.903737 0.018419 0.073804
v -0.894283 0.028714 0.087874
v -0.881533 0.001467 0.071288
v -0.872079 0.011763 0.085358
v -0.887276 0.018419 0.062743
v -0.877821 0.028714 0.076812
v -1.431889 -0.041046 0.161353
v -1.439985 -0.022942 0.161586
v -1.413792 -0.032947 0.160834
v -1.421888 -0.014843 0.161066
v -1.431320 -0.041046 0.181178
v -1.439416 -0.022942 0.181411
v -1.413223 -0.032947 0.180659
v -1.421319 -0.014843 0.180891
v -2.440584 0.035709 0.374498
v -2.437948 0.055355 0.373846
v -2.421514 0.032993 0.369777
v -2.418877 0.052639 0.369124
v -2.435818 0.035709 0.393750
v -2.433181 0.055355 0.393098
v -2.416748 0.032993 0.389029
v -2.414111 0.052639 0.388376
v -0.543070 0.080928 0.011373
v -0.536104 0.099186 0.014759
v -0.526649 0.073183 0.019355
v -0.519682 0.091441 0.022741
v -0.551740 0.080928 0.029211
v -0.544774 0.099186 0.032597
v -0.535318 0.073183 0.037193
v -0.528352 0.091441 0.040578
v -2.418619 0.033560 0.387287
v -2.420964 0.051278 0.378690
v -2.423281 0.024649 0.370192
v -2.425626 0.042368 0.361596
v -2.399485 0.033560 0.382068
v -2.401829 0.051278 0.373471
v -2.404147 0.024649 0.364974
v -2.406491 0.042368 0.356377
v -0.911806 0.013859 0.106760
v -0.911591 0.033672 0.107621
v -0.916609 0.014746 0.087538
v -0.916394 0.034559 0.088398
v -0.892565 0.013859 0.101953
v -0.892350 0.033672 0.102813
v -0.897367 0.014746 0.082730
v -0.897152 0.034559 0.083591
v -1.178744 -0.048863 0.120061
v -1.180957 -0.029154 0.120061
v -1.159035 -0.046651 0.120063
v -1.161248 -0.026941 0.120063
v -1.178746 -0.048863 0.139894
v -1.180959 -0.029154 0.139894
v -1.159037 -0.046651 0.139896
v -1.161249 -0.026941 0.139896
v -2.009069 -0.012110 0.291570
v -2.008606 0.007717 0.291416
v -2.027893 -0.011622 0.297796
v -2.027430 0.008205 0.297643
v -2.015297 -0.012110 0.272740
v -2.014834 0.007717 0.272586
v -2.034121 -0.011622 0.278966
v -2.033658 0.008205 0.278813
v -0.736135 0.030517 0.081408
v -0.739803 0.049929 0.083162
v -0.718621 0.034583 0.073035
v -0.722289 0.053995 0.074789
v -0.727580 0.030517 0.099301
v -0.731249 0.049929 0.101055
v -0.710067 0.034583 0.090929
v -0.713735 0.053995 0.092682
v -2.234059 -0.005677 0.333368
v -2.230142 0.013664 0.331376
v -2.216819 -0.010071 0.324602
v -2.212903 0.009270 0.322610
v -2.225069 -0.005677 0.351047
v -2.221152 0.013663 0.349055
v -2.207829 -0.010071 0.342281
v -2.203913 0.009270 0.340289
v -2.614039 0.100269 0.434411
v -2.607547 0.118568 0.430367
v -2.598507 0.092620 0.424736
v -2.592015 0.110919 0.420692
v -2.603553 0.100269 0.451245
v -2.597061 0.118568 0.447201
v -2.588021 0.092620 0.441570
v -2.581529 0.110919 0.437526
v -2.325967 0.011381 0.362562
v -2.326952 0.029392 0.354319
v -2.328105 0.003078 0.344678
v -2.329091 0.021090 0.336434
v -2.306274 0.011381 0.360208
v -2.307260 0.029392 0.351964
v -2.308412 0.003078 0.342323
v -2.309398 0.021090 0.334080
v -1.496802 -0.057511 0.183269
v -1.495358 -0.037737 0.182777
v -1.515517 -0.055986 0.189655
v -1.514073 -0.036211 0.189163
v -1.503206 -0.057511 0.164499
v -1.501762 -0.037737 0.164006
v -1.521921 -0.055986 0.170885
v -1.520477 -0.036211 0.170392
v -1.582057 -0.041455 0.202221
v -1.584204 -0.021767 0.203271
v -1.599744 -0.043845 0.210869
v -1.601892 -0.024157 0.211919
v -1.590769 -0.041455 0.184404
v -1.592916 -0.021767 0.185454
v -1.608456 -0.043845 0.193052
v -1.610603 -0.024157 0.194102
v -0.444356 0.112121 0.025857
v -0.445770 0.128117 0.014218
v -0.446286 0.100396 0.009978
v -0.447700 0.116392 -0.001662
v -0.424667 0.112121 0.023464
v -0.426082 0.128117 0.011825
v -0.426597 0.100396 0.007585
v -0.428012 0.116392 -0.004055
v -1.994402 -0.045812 0.269614
v -1.994142 -0.025981 0.269588
v -1.974664 -0.046073 0.267684
v -1.974405 -0.026241 0.267659
v -1.992472 -0.045812 0.289353
v -1.992212 -0.025981 0.289327
v -1.972734 -0.046073 0.287423
v -1.972475 -0.026241 0.287398
v -1.372076 -0.054905 0.164583
v -1.372379 -0.035074 0.164628
v -1.391693 -0.055212 0.167487
v -1.391996 -0.035381 0.167532
v -1.374981 -0.054905 0.144963
v -1.375284 -0.035074 0.145008
v -1.394598 -0.055212 0.147868
v -1.394901 -0.035381 0.147913
v -1.057810 -0.035962 0.124085
v -1.062039 -0.016638 0.125512
v -1.039499 -0.031499 0.117909
v -1.043728 -0.012175 0.119335
v -1.051472 -0.035962 0.142878
v -1.055701 -0.016638 0.144305
v -1.033161 -0.031499 0.136702
v -1.037390 -0.012175 0.138128
v -2.342786 0.041525 0.355828
v -2.339561 0.061064 0.354751
v -2.361320 0.044926 0.362016
v -2.358094 0.064465 0.360939
v -2.349067 0.041525 0.337016
v -2.345842 0.061064 0.335939
v -2.367601 0.044926 0.343204
v -2.364376 0.064465 0.342127
v -2.562594 0.070599 0.411690
v -2.557479 0.089492 0.408493
v -2.546572 0.064567 0.401678
v -2.541456 0.083460 0.398481
v -2.552084 0.070599 0.428509
v -2.546968 0.089492 0.425312
v -2.536062 0.064567 0.418497
v -2.530946 0.083460 0.415300
v -0.473996 0.123905 0.033599
v -0.480848 0.142454 0.035125
v -0.492102 0.116885 0.037631
v -0.498954 0.135435 0.039157
v -0.478307 0.123905 0.014241
v -0.485159 0.142454 0.015766
v -0.496413 0.116885 0.018273
v -0.503265 0.135435 0.019799
v -1.193485 -0.029840 0.133406
v -1.195419 -0.010125 0.134382
v -1.211082 -0.032007 0.142293
v -1.213017 -0.012293 0.143270
v -1.202425 -0.029840 0.115702
v -1.204360 -0.010125 0.116679
v -1.220023 -0.032007 0.124589
v -1.221958 -0.012293 0.125566
v -1.914896 -0.024250 0.268267
v -1.913768 -0.004452 0.267921
v -1.933829 -0.023069 0.274058
v -1.932699 -0.003271 0.273712
v -1.920698 -0.024250 0.249301
v -1.919569 -0.004452 0.248956
v -1.939630 -0.023069 0.255092
v -1.938501 -0.003271 0.254747
v -1.497976 -0.068978 0.188300
v -1.499391 -0.049203 0.188849
v -1.479540 -0.067461 0.181146
v -1.480955 -0.047686 0.181695
v -1.490802 -0.068978 0.206790
v -1.492216 -0.049203 0.207339
v -1.472366 -0.067461 0.199636
v -1.473781 -0.047686 0.200185
v -1.022831 -0.031384 0.100753
v -1.020198 -0.012381 0.105782
v -1.014017 -0.037061 0.117589
v -1.011384 -0.018057 0.122618
v -1.040402 -0.031384 0.109952
v -1.037769 -0.012381 0.114981
v -1.031588 -0.037061 0.126788
v -1.028955 -0.018057 0.131817
v -2.506868 0.057959 0.402789
v -2.500958 0.076222 0.397800
v -2.492913 0.050225 0.391009
v -2.487002 0.068488 0.386020
v -2.494076 0.057959 0.417944
v -2.488165 0.076222 0.412955
v -2.480120 0.050225 0.406164
v -2.474210 0.068488 0.401175
v -0.810970 -0.000016 0.077560
v -0.818105 0.018463 0.078527
v -0.792658 0.007184 0.075078
v -0.799793 0.025664 0.076045
v -0.808306 -0.000016 0.097214
v -0.815442 0.018463 0.098181
v -0.789994 0.007184 0.094731
v -0.797129 0.025664 0.095699
v -1.273339 -0.034886 0.176582
v -1.274964 -0.015120 0.176793
v -1.292941 -0.036524 0.179120
v -1.294566 -0.016759 0.179330
v -1.275885 -0.034886 0.156913
v -1.277510 -0.015120 0.157124
v -1.295487 -0.036524 0.159451
v -1.297112 -0.016759 0.159661
v -0.812981 0.019162 0.083466
v -0.813091 0.036226 0.073357
v -0.813167 0.009053 0.066404
v -0.813277 0.026116 0.056295
v -0.793150 0.019163 0.083250
v -0.793260 0.036226 0.073141
v -0.793335 0.009053 0.066188
v -0.793446 0.026116 0.056079
v -1.961792 -0.020763 0.275733
v -1.957006 -0.001754 0.272716
v -1.977873 -0.015106 0.285868
v -1.973087 0.003903 0.282852
v -1.972366 -0.020763 0.258954
v -1.967581 -0.001754 0.255938
v -1.988448 -0.015106 0.269089
v -1.983662 0.003903 0.266073
v -2.435540 0.035950 0.377350
v -2.433267 0.055638 0.376599
v -2.416845 0.033557 0.371174
v -2.414573 0.053245 0.370423
v -2.429319 0.035950 0.396182
v -2.427046 0.055638 0.395431
v -2.410624 0.033557 0.390006
v -2.408351 0.053245 0.389255
v -1.030614 -0.004125 0.128161
v -1.035028 0.015162 0.129533
v -1.049031 -0.008748 0.133887
v -1.053445 0.010539 0.135260
v -1.036502 -0.004125 0.109222
v -1.040917 0.015162 0.110595
v -1.054919 -0.008748 0.114949
v -1.059334 0.010539 0.116321
v -1.454192 -0.038624 0.178056
v -1.453679 -0.018824 0.179083
v -1.445335 -0.039773 0.195764
v -1.444822 -0.019973 0.196791
v -1.471931 -0.038624 0.186928
v -1.471417 -0.018825 0.187955
v -1.463073 -0.039773 0.204636
v -1.462560 -0.019973 0.205663
v -2.640289 0.104533 0.421777
v -2.636637 0.123944 0.419976
v -2.657697 0.108605 0.430364
v -2.654046 0.128015 0.428563
v -2.649063 0.104533 0.403990
v -2.645411 0.123944 0.402189
v -2.666471 0.108605 0.412577
v -2.662819 0.128015 0.410776
v -1.076984 -0.010318 0.126558
v -1.080925 0.009085 0.127719
v -1.095596 -0.014426 0.132041
v -1.099537 0.004977 0.133202
v -1.082589 -0.010318 0.107533
v -1.086530 0.009085 0.108694
v -1.101201 -0.014426 0.113017
v -1.105142 0.004977 0.114178
v -1.182876 -0.028938 0.132390
v -1.182057 -0.009127 0.131907
v -1.199934 -0.027987 0.142463
v -1.199116 -0.008177 0.141979
v -1.192960 -0.028938 0.115312
v -1.192141 -0.009127 0.114829
v -1.210019 -0.027987 0.125385
v -1.209200 -0.008177 0.124901
v -0.427685 0.129505 0.031107
v -0.440710 0.143599 0.036113
v -0.440841 0.115551 0.036164
v -0.453866 0.129645 0.041170
v -0.434801 0.129505 0.012594
v -0.447826 0.143599 0.017601
v -0.447957 0.115551 0.017651
v -0.460982 0.129645 0.022657
v -2.652487 0.128051 0.428513
v -2.642675 0.145207 0.426860
v -2.635568 0.118101 0.425664
v -2.625756 0.135257 0.424011
v -2.649193 0.128051 0.448071
v -2.639381 0.145207 0.446418
v -2.632275 0.118101 0.445221
v -2.622463 0.135257 0.443569
v -1.170346 -0.020195 0.140397
v -1.173402 -0.000637 0.141635
v -1.188473 -0.023491 0.147740
v -1.191529 -0.003934 0.148978
v -1.177793 -0.020195 0.122015
v -1.180849 -0.000637 0.123253
v -1.195920 -0.023491 0.129358
v -1.198975 -0.003934 0.130596
v -2.526889 0.080382 0.409616
v -2.525604 0.100158 0.408834
v -2.509996 0.078878 0.399335
v -2.508711 0.098654 0.398553
v -2.516578 0.080382 0.426559
v -2.515293 0.100158 0.425777
v -2.499685 0.078878 0.416278
v -2.498400 0.098654 0.415496
v -1.865720 -0.041389 0.265091
v -1.866755 -0.021588 0.265532
v -1.847508 -0.040264 0.257318
v -1.848543 -0.020463 0.257760
v -1.857935 -0.041389 0.283332
v -1.858970 -0.021588 0.283774
v -1.839723 -0.040264 0.275560
v -1.840758 -0.020463 0.276001
v -0.652625 0.045757 0.035274
v -0.656376 0.065232 0.035139
v -0.633163 0.049511 0.035972
v -0.636914 0.068985 0.035837
v -0.653337 0.045757 0.055094
v -0.657087 0.065232 0.054959
v -0.633874 0.049511 0.055792
v -0.637625 0.068985 0.055658
v -1.104433 -0.012899 0.143656
v -1.108882 0.006428 0.143742
v -1.123757 -0.017348 0.144027
v -1.128206 0.001979 0.144112
v -1.104814 -0.012899 0.123827
v -1.109262 0.006428 0.123912
v -1.124138 -0.017348 0.124197
v -1.128586 0.001979 0.124283
v -1.219129 -0.053353 0.147596
v -1.222167 -0.033812 0.149100
v -1.201617 -0.049963 0.138925
v -1.204655 -0.030422 0.140429
v -1.210328 -0.053353 0.165370
v -1.213366 -0.033812 0.166874
v -1.192816 -0.049963 0.156698
v -1.195854 -0.030422 0.158203
v -0.533349 0.075935 0.018527
v -0.537613 0.095270 0.017368
v -0.514691 0.080354 0.023596
v -0.518955 0.099689 0.022438
v -0.538549 0.075936 0.037666
v -0.542813 0.095270 0.036508
v -0.519891 0.080354 0.042736
v -0.524155 0.099689 0.041577
v -2.216961 -0.007634 0.324597
v -2.214269 0.011967 0.323225
v -2.234424 -0.004612 0.333500
v -2.231732 0.014989 0.332127
v -2.225969 -0.007634 0.306928
v -2.223276 0.011967 0.305555
v -2.243432 -0.004612 0.315830
v -2.240739 0.014989 0.314458
v -1.764210 -0.063596 0.226120
v -1.762957 -0.043950 0.228533
v -1.755158 -0.066315 0.243556
v -1.753906 -0.046669 0.245970
v -1.781812 -0.063596 0.235258
v -1.780560 -0.043950 0.237671
v -1.772761 -0.066315 0.252694
v -1.771508 -0.046669 0.255107
v -2.616073 0.087074 0.418649
v -2.609091 0.105262 0.414932
v -2.632128 0.094985 0.427196
v -2.625145 0.113172 0.423479
v -2.625393 0.087074 0.401142
v -2.618410 0.105262 0.397425
v -2.641447 0.094985 0.409689
v -2.634465 0.113172 0.405972
v -1.074131 -0.040687 0.121765
v -1.079877 -0.021765 0.123276
v -1.055831 -0.034746 0.116952
v -1.061576 -0.015824 0.118464
v -1.069087 -0.040687 0.140946
v -1.074832 -0.021765 0.142457
v -1.050786 -0.034746 0.136133
v -1.056532 -0.015824 0.137644
v -1.553089 -0.042040 0.200711
v -1.548548 -0.024694 0.209187
v -1.544897 -0.051656 0.216001
v -1.540356 -0.034310 0.224477
v -1.570571 -0.042040 0.210077
v -1.566030 -0.024694 0.218553
v -1.562380 -0.051656 0.225366
v -1.557838 -0.034310 0.233843
v -1.272162 -0.029393 0.155636
v -1.275484 -0.009850 0.156271
v -1.291357 -0.032776 0.159302
v -1.294680 -0.013233 0.159937
v -1.275882 -0.029393 0.136155
v -1.279205 -0.009850 0.136790
v -1.295078 -0.032776 0.139821
v -1.298400 -0.013233 0.140456
v -1.328353 -0.046698 0.162266
v -1.327562 -0.032695 0.148243
v -1.327564 -0.060743 0.148285
v -1.326773 -0.046740 0.134262
v -1.308551 -0.046698 0.163383
v -1.307760 -0.032695 0.149360
v -1.307762 -0.060743 0.149402
v -1.306971 -0.046740 0.135379
v -0.689736 0.060751 0.068695
v -0.695763 0.079492 0.071102
v -0.707140 0.054260 0.075645
v -0.713168 0.073001 0.078052
v -0.697091 0.060751 0.050276
v -0.703118 0.079492 0.052683
v -0.714495 0.054260 0.057226
v -0.720523 0.073001 0.059633
v -2.445342 0.061285 0.387041
v -2.442712 0.080895 0.385680
v -2.427924 0.058323 0.378031
v -2.425293 0.077934 0.376670
v -2.436230 0.061285 0.404657
v -2.433599 0.080895 0.403296
v -2.418812 0.058323 0.395647
v -2.416181 0.077934 0.394286
v -1.275905 -0.054796 0.131871
v -1.276060 -0.034964 0.131855
v -1.256169 -0.054641 0.133824
v -1.256324 -0.034808 0.133809
v -1.277858 -0.054796 0.151608
v -1.278013 -0.034964 0.151592
v -1.258122 -0.054641 0.153561
v -1.258277 -0.034808 0.153546
v -2.647424 0.094790 0.434222
v -2.644287 0.114101 0.430970
v -2.660829 0.099308 0.448124
v -2.657692 0.118620 0.444871
v -2.661701 0.094790 0.420456
v -2.658564 0.114101 0.417203
v -2.675105 0.099308 0.434357
v -2.671969 0.118620 0.431104
v -1.730730 -0.066620 0.221455
v -1.730912 -0.046787 0.221512
v -1.711811 -0.066429 0.215507
v -1.711993 -0.046596 0.215565
v -1.724782 -0.066620 0.240375
v -1.724964 -0.046787 0.240432
v -1.705863 -0.066429 0.234427
v -1.706045 -0.046596 0.234485
v -2.663151 0.098442 0.438276
v -2.656621 0.117013 0.435857
v -2.680566 0.105406 0.444725
v -2.674035 0.123977 0.442306
v -2.670039 0.098442 0.419677
v -2.663508 0.117013 0.417259
v -2.687454 0.105406 0.426126
v -2.680923 0.123977 0.423708
v -2.524039 0.062859 0.405593
v -2.519280 0.081924 0.402903
v -2.507442 0.057393 0.396212
v -2.502683 0.076457 0.393521
v -2.514279 0.062859 0.422859
v -2.509520 0.081924 0.420169
v -2.497682 0.057393 0.413477
v -2.492923 0.076457 0.410787
v -2.493911 0.065330 0.382902
v -2.493729 0.085162 0.382800
v -2.511230 0.065539 0.392565
v -2.511047 0.085371 0.392463
v -2.503574 0.065330 0.365582
v -2.503392 0.085162 0.365480
v -2.520893 0.065539 0.375245
v -2.520711 0.085371 0.375143
v -2.724674 0.117578 0.454094
v -2.716688 0.135364 0.450457
v -2.740860 0.126353 0.461466
v -2.732874 0.144139 0.457829
v -2.732894 0.117578 0.436045
v -2.724908 0.135364 0.432408
v -2.749081 0.126353 0.443417
v -2.741095 0.144139 0.439780
v -2.431159 0.033343 0.371108
v -2.429306 0.053088 0.370856
v -2.411594 0.031473 0.368447
v -2.409741 0.051218 0.368195
v -2.428485 0.033343 0.390760
v -2.426633 0.053088 0.390508
v -2.408921 0.031473 0.388099
v -2.407069 0.051218 0.387847
v -1.952343 -0.049248 0.257694
v -1.950815 -0.029476 0.257399
v -1.932930 -0.050804 0.253946
v -1.931402 -0.031032 0.253651
v -1.948584 -0.049248 0.277167
v -1.947056 -0.029476 0.276872
v -1.929171 -0.050804 0.273419
v -1.927643 -0.031032 0.273124
v -1.020029 -0.003269 0.115785
v -1.023868 0.016073 0.117907
v -1.036957 -0.007655 0.125142
v -1.040796 0.011687 0.127264
v -1.029624 -0.003268 0.098427
v -1.033463 0.016073 0.100549
v -1.046552 -0.007655 0.107784
v -1.050391 0.011687 0.109906
v -0.870338 -0.008396 0.076708
v -0.875582 0.010730 0.076930
v -0.851230 -0.003147 0.075897
v -0.856473 0.015979 0.076120
v -0.869498 -0.008396 0.096523
v -0.874741 0.010730 0.096746
v -0.850389 -0.003147 0.095712
v -0.855633 0.015979 0.095935
v -2.463074 0.066430 0.391558
v -2.457319 0.085230 0.388959
v -2.445940 0.060114 0.383820
v -2.440184 0.078915 0.381221
v -2.454912 0.066430 0.409633
v -2.449156 0.085230 0.407034
v -2.437778 0.060114 0.401896
v -2.432022 0.078915 0.399297
v -2.029669 -0.013223 0.294479
v -2.041683 -0.004973 0.281028
v -2.024173 0.004813 0.300632
v -2.036188 0.013063 0.287180
v -2.044460 -0.013223 0.307691
v -2.056475 -0.004973 0.294240
v -2.038964 0.004813 0.313844
v -2.050979 0.013063 0.300393
v -2.027707 -0.041177 0.276195
v -2.027610 -0.021345 0.276241
v -2.009737 -0.041285 0.284586
v -2.009639 -0.021452 0.284631
v -2.036098 -0.041177 0.294166
v -2.036000 -0.021345 0.294211
v -2.018128 -0.041285 0.302557
v -2.018030 -0.021452 0.302602
v -0.485941 0.122463 0.034285
v -0.494297 0.140395 0.035686
v -0.503626 0.113990 0.037250
v -0.511983 0.131922 0.038651
v -0.489221 0.122463 0.014725
v -0.497577 0.140395 0.016126
v -0.506906 0.113990 0.017690
v -0.515262 0.131922 0.019091
v -1.410395 -0.057229 0.169889
v -1.411546 -0.037432 0.170217
v -1.429433 -0.058426 0.175320
v -1.430583 -0.038629 0.175649
v -1.415837 -0.057229 0.150817
v -1.416988 -0.037432 0.151145
v -1.434874 -0.058426 0.156249
v -1.436025 -0.038629 0.156577
v -2.464367 0.069532 0.383710
v -2.465456 0.087850 0.376185
v -2.466989 0.061929 0.365581
v -2.468077 0.080247 0.358056
v -2.444738 0.069532 0.380872
v -2.445826 0.087850 0.373347
v -2.447360 0.061929 0.362743
v -2.448448 0.080247 0.355218
v -1.917553 -0.025000 0.285171
v -1.918483 -0.005195 0.285673
v -1.934978 -0.026057 0.294584
v -1.935908 -0.006252 0.295086
v -1.926980 -0.025000 0.267721
v -1.927910 -0.005195 0.268223
v -1.944405 -0.026057 0.277134
v -1.945335 -0.006252 0.277636
v -1.106318 -0.014250 0.130141
v -1.109051 0.005364 0.131213
v -1.124580 -0.017187 0.137298
v -1.127314 0.002428 0.138370
v -1.113555 -0.014250 0.111676
v -1.116288 0.005364 0.112747
v -1.131817 -0.017187 0.118833
v -1.134551 0.002428 0.119904
v -1.835596 -0.032251 0.258061
v -1.832176 -0.014030 0.265107
v -1.843553 -0.024418 0.241669
v -1.840133 -0.006197 0.248715
v -1.817754 -0.032251 0.249400
v -1.814334 -0.014030 0.256446
v -1.825711 -0.024418 0.233008
v -1.822291 -0.006197 0.240054
v -2.240223 -0.005105 0.332688
v -2.236011 0.014219 0.331211
v -2.258458 -0.000642 0.339083
v -2.254247 0.018682 0.337606
v -2.246787 -0.005105 0.313973
v -2.242575 0.014219 0.312496
v -2.265022 -0.000642 0.320368
v -2.260810 0.018682 0.318891
v -0.951932 -0.022127 0.117286
v -0.952979 -0.002525 0.114457
v -0.958733 -0.025144 0.098902
v -0.959780 -0.005542 0.096072
v -0.933331 -0.022127 0.110406
v -0.934378 -0.002525 0.107576
v -0.940132 -0.025144 0.092021
v -0.941178 -0.005542 0.089191
v -1.790167 -0.035191 0.242583
v -1.789854 -0.015361 0.242492
v -1.809210 -0.034866 0.248115
v -1.808897 -0.015035 0.248024
v -1.795700 -0.035191 0.223537
v -1.795387 -0.015361 0.223446
v -1.814743 -0.034866 0.229070
v -1.814430 -0.015035 0.228979
v -1.834533 -0.052301 0.245058
v -1.834351 -0.032469 0.244989
v -1.853064 -0.052106 0.252123
v -1.852882 -0.032274 0.252054
v -1.841598 -0.052301 0.226526
v -1.841416 -0.032469 0.226457
v -1.860129 -0.052106 0.233591
v -1.859947 -0.032274 0.233522
v -1.244413 -0.052707 0.153595
v -1.246944 -0.033059 0.154547
v -1.226023 -0.050002 0.146675
v -1.228555 -0.030355 0.147628
v -1.237428 -0.052707 0.172157
v -1.239960 -0.033060 0.173110
v -1.219039 -0.050002 0.165238
v -1.221570 -0.030355 0.166190
v -2.197368 0.010805 0.327843
v -2.195214 0.022163 0.343959
v -2.198873 0.027064 0.316585
v -2.196719 0.038422 0.332701
v -2.177710 0.010805 0.325216
v -2.175556 0.022163 0.341331
v -2.179215 0.027064 0.313958
v -2.177061 0.038422 0.330073
v -2.185103 -0.019738 0.319888
v -2.182424 -0.000942 0.325620
v -2.193063 -0.013411 0.302860
v -2.190383 0.005385 0.308591
v -2.167136 -0.019738 0.311490
v -2.164457 -0.000942 0.317222
v -2.175095 -0.013411 0.294461
v -2.172416 0.005385 0.300193
v -2.462472 0.071320 0.391399
v -2.462206 0.091151 0.391534
v -2.480168 0.071617 0.382449
v -2.479903 0.091448 0.382583
v -2.453520 0.071320 0.373701
v -2.453255 0.091151 0.373835
v -2.471216 0.071617 0.364750
v -2.470951 0.091448 0.364885
v -0.752503 0.014935 0.074484
v -0.758195 0.033709 0.077398
v -0.735791 0.021330 0.065931
v -0.741483 0.040104 0.068844
v -0.743467 0.014935 0.092140
v -0.749159 0.033709 0.095053
v -0.726755 0.021330 0.083586
v -0.732447 0.040104 0.086499
v -1.556717 -0.068107 0.214306
v -1.557926 -0.048328 0.215131
v -1.573054 -0.069571 0.225456
v -1.574263 -0.049792 0.226281
v -1.567897 -0.068107 0.197924
v -1.569107 -0.048328 0.198750
v -1.584234 -0.069571 0.209074
v -1.585443 -0.049792 0.209899
v -2.744229 0.149275 0.464673
v -2.738670 0.168187 0.462483
v -2.726634 0.143300 0.457741
v -2.721075 0.162212 0.455551
v -2.736959 0.149275 0.483126
v -2.731400 0.168187 0.480936
v -2.719363 0.143300 0.476194
v -2.713805 0.162212 0.474003
v -1.750297 -0.064281 0.234276
v -1.747557 -0.044866 0.231294
v -1.737159 -0.068330 0.219981
v -1.734419 -0.048915 0.217000
v -1.735695 -0.064281 0.247697
v -1.732955 -0.044866 0.244715
v -1.722557 -0.068330 0.233402
v -1.719816 -0.048915 0.230421
v -1.340109 -0.062082 0.145751
v -1.343416 -0.042530 0.146084
v -1.320654 -0.058758 0.143791
v -1.323962 -0.039206 0.144124
v -1.338120 -0.062082 0.165484
v -1.341428 -0.042530 0.165817
v -1.318666 -0.058758 0.163524
v -1.321973 -0.039206 0.163858
v -1.866290 -0.032324 0.269313
v -1.870504 -0.023491 0.252063
v -1.864194 -0.014567 0.277894
v -1.868408 -0.005733 0.260644
v -1.885557 -0.032324 0.274019
v -1.889771 -0.023491 0.256769
v -1.883461 -0.014567 0.282600
v -1.887675 -0.005733 0.265350
v -1.730403 -0.063646 0.233127
v -1.733108 -0.044051 0.234559
v -1.747720 -0.066706 0.242298
v -1.750424 -0.047111 0.243731
v -1.739686 -0.063646 0.215600
v -1.742391 -0.044051 0.217032
v -1.757003 -0.066706 0.224772
v -1.759707 -0.047111 0.226204
v -2.582115 0.095667 0.391462
v -2.586680 0.114963 0.391905
v -2.562909 0.100254 0.389599
v -2.567475 0.119549 0.390042
v -2.580200 0.095667 0.411202
v -2.584765 0.114963 0.411645
v -2.560995 0.100254 0.409339
v -2.565560 0.119549 0.409782
v -2.469570 0.064107 0.395898
v -2.467842 0.083834 0.394792
v -2.452953 0.062055 0.385267
v -2.451225 0.081782 0.384161
v -2.458882 0.064107 0.412604
v -2.457154 0.083834 0.411499
v -2.442265 0.062055 0.401974
v -2.440537 0.081782 0.400868
v -2.190789 -0.013944 0.319165
v -2.191099 0.005880 0.318657
v -2.180456 -0.013349 0.336083
v -2.180767 0.006475 0.335576
v -2.207715 -0.013945 0.329503
v -2.208025 0.005880 0.328995
v -2.197382 -0.013349 0.346421
v -2.197692 0.006475 0.345913
v -2.639983 0.108494 0.458886
v -2.629602 0.118976 0.445630
v -2.646446 0.125332 0.467138
v -2.636064 0.135813 0.453882
v -2.655598 0.108494 0.446658
v -2.645216 0.118976 0.433402
v -2.662060 0.125332 0.454910
v -2.651679 0.135813 0.441654
v -1.495470 -0.055383 0.186139
v -1.487940 -0.040007 0.196151
v -1.486228 -0.067910 0.198427
v -1.478698 -0.052535 0.208439
v -1.511321 -0.055383 0.198061
v -1.503790 -0.040007 0.208072
v -1.502078 -0.067910 0.210349
v -1.494548 -0.052535 0.220360
v -2.296619 0.021286 0.338294
v -2.292807 0.029621 0.355883
v -2.294854 0.003289 0.346440
v -2.291041 0.011624 0.364028
v -2.316002 0.021286 0.342496
v -2.312190 0.029620 0.360084
v -2.314237 0.003289 0.350641
v -2.310424 0.011624 0.368230
v -0.772019 0.041072 0.082276
v -0.779153 0.059527 0.083640
v -0.790146 0.033809 0.085742
v -0.797280 0.052264 0.087105
v -0.775744 0.041072 0.062796
v -0.782877 0.059527 0.064160
v -0.793871 0.033809 0.066261
v -0.801005 0.052264 0.067625
v -2.622488 0.113063 0.449066
v -2.616027 0.131383 0.445072
v -2.638071 0.120659 0.458701
v -2.631610 0.138980 0.454706
v -2.632918 0.113063 0.432197
v -2.626456 0.131383 0.428202
v -2.648500 0.120659 0.441831
v -2.642039 0.138980 0.437837
v -1.328690 -0.062961 0.146270
v -1.331406 -0.043317 0.145945
v -1.309186 -0.060226 0.148605
v -1.311901 -0.040583 0.148280
v -1.331048 -0.062961 0.165962
v -1.333764 -0.043317 0.165637
v -1.311544 -0.060226 0.168298
v -1.314259 -0.040583 0.167972
v -1.284465 -0.053337 0.162544
v -1.286655 -0.033655 0.163622
v -1.266807 -0.050896 0.153849
v -1.268997 -0.031214 0.154927
v -1.275703 -0.053337 0.180337
v -1.277893 -0.033655 0.181415
v -1.258046 -0.050896 0.171642
v -1.260236 -0.031214 0.172720
v -0.594451 0.088048 0.050182
v -0.594917 0.105993 0.058615
v -0.593460 0.096493 0.032265
v -0.593926 0.114438 0.040697
v -0.574648 0.088048 0.051278
v -0.575115 0.105993 0.059710
v -0.573657 0.096493 0.033360
v -0.574123 0.114438 0.041793
v -2.561051 0.093799 0.406451
v -2.558120 0.113392 0.405502
v -2.579692 0.096879 0.412483
v -2.576761 0.116472 0.411534
v -2.567157 0.093799 0.387581
v -2.564227 0.113392 0.386633
v -2.585798 0.096879 0.393613
v -2.582867 0.116472 0.392665
v -1.023121 -0.028707 0.093998
v -1.023882 -0.008889 0.093883
v -1.003526 -0.027937 0.096968
v -1.004287 -0.008119 0.096852
v -1.026093 -0.028707 0.113607
v -1.026854 -0.008889 0.113492
v -1.006498 -0.027937 0.116577
v -1.007260 -0.008119 0.116462
v -1.457853 -0.044486 0.207123
v -1.455843 -0.024755 0.207081
v -1.477580 -0.042475 0.207538
v -1.475570 -0.022745 0.207496
v -1.458270 -0.044486 0.187294
v -1.456260 -0.024755 0.187252
v -1.477997 -0.042475 0.187709
v -1.475987 -0.022745 0.187667
v -0.580323 0.067586 0.019886
v -0.585511 0.086726 0.020176
v -0.561213 0.072781 0.018817
v -0.566401 0.091922 0.019107
v -0.579215 0.067586 0.039688
v -0.584403 0.086726 0.039978
v -0.560105 0.072781 0.038619
v -0.565292 0.091922 0.038909
v -1.401538 -0.036722 0.167442
v -1.401348 -0.016894 0.167844
v -1.393063 -0.037166 0.185367
v -1.392872 -0.017338 0.185769
v -1.419468 -0.036722 0.175919
v -1.419278 -0.016894 0.176321
v -1.410993 -0.037166 0.193844
v -1.410803 -0.017338 0.194246
v -1.541265 -0.069192 0.202603
v -1.544490 -0.050730 0.196113
v -1.533051 -0.061944 0.219137
v -1.536276 -0.043483 0.212647
v -1.559027 -0.069192 0.211428
v -1.562252 -0.050730 0.204937
v -1.550813 -0.061944 0.227961
v -1.554038 -0.043483 0.221471
v -2.595246 0.108280 0.413498
v -2.589549 0.127118 0.411042
v -2.577948 0.102076 0.406041
v -2.572250 0.120913 0.403585
v -2.587395 0.108280 0.431711
v -2.581697 0.127118 0.429255
v -2.570096 0.102076 0.424254
v -2.564399 0.120913 0.421798
v -1.614636 -0.039347 0.225255
v -1.615971 -0.019560 0.225471
v -1.634169 -0.040699 0.228417
v -1.635504 -0.020912 0.228633
v -1.617805 -0.039347 0.205677
v -1.619139 -0.019560 0.205893
v -1.637338 -0.040699 0.208838
v -1.638672 -0.020912 0.209054
v -2.603060 0.108857 0.423315
v -2.616813 0.120119 0.414520
v -2.593572 0.125182 0.429382
v -2.607326 0.136444 0.420587
v -2.613744 0.108857 0.440024
v -2.627498 0.120119 0.431229
v -2.604256 0.125182 0.446091
v -2.618010 0.136444 0.437296
v -0.948648 0.000228 0.130564
v -0.950646 0.019960 0.130501
v -0.968370 -0.001771 0.129946
v -0.970368 0.017961 0.129883
v -0.948026 0.000228 0.110741
v -0.950025 0.019960 0.110678
v -0.967749 -0.001771 0.110123
v -0.969747 0.017961 0.110060
v -2.712131 0.130144 0.460173
v -2.728593 0.140763 0.457079
v -2.722568 0.113393 0.458211
v -2.739030 0.124013 0.455118
v -2.708468 0.130144 0.440681
v -2.724930 0.140763 0.437587
v -2.718905 0.113393 0.438719
v -2.735367 0.124013 0.435626
v -0.464757 0.095901 0.009112
v -0.476509 0.111769 0.010966
v -0.449082 0.107798 0.006639
v -0.460835 0.123667 0.008493
v -0.461666 0.095901 0.028703
v -0.473418 0.111769 0.030557
v -0.445992 0.107798 0.026230
v -0.457744 0.123667 0.028084
v -2.695038 0.140198 0.450356
v -2.689353 0.158531 0.445364
v -2.708814 0.147764 0.462453
v -2.703129 0.166097 0.457460
v -2.708124 0.140198 0.435453
v -2.702439 0.158531 0.430461
v -2.721900 0.147764 0.447549
v -2.716215 0.166097 0.442557
v -1.558109 -0.066084 0.179666
v -1.556885 -0.046289 0.179659
v -1.538314 -0.067308 0.179558
v -1.537090 -0.047512 0.179552
v -1.558001 -0.066084 0.199499
v -1.556777 -0.046289 0.199492
v -1.538206 -0.067308 0.199391
v -1.536982 -0.047512 0.199384
v -0.452891 0.101349 0.027462
v -0.454244 0.121079 0.028974
v -0.466048 0.099321 0.042164
v -0.467401 0.119050 0.043676
v -0.467671 0.101349 0.014236
v -0.469023 0.121079 0.015748
v -0.480827 0.099321 0.028938
v -0.482180 0.119050 0.030450
v -0.605380 0.051676 0.056235
v -0.604991 0.071437 0.054584
v -0.609906 0.053372 0.075470
v -0.609518 0.073133 0.073820
v -0.624686 0.051676 0.051693
v -0.624297 0.071437 0.050042
v -0.629212 0.053372 0.070928
v -0.628823 0.073133 0.069277
v -1.664545 -0.066814 0.221564
v -1.665977 -0.047039 0.222082
v -1.645945 -0.065291 0.214850
v -1.647378 -0.045516 0.215367
v -1.657810 -0.066814 0.240219
v -1.659243 -0.047039 0.240736
v -1.639210 -0.065291 0.233504
v -1.640643 -0.045516 0.234021
v -0.808322 0.028652 0.106540
v -0.811686 0.048197 0.106364
v -0.827840 0.025283 0.105520
v -0.831204 0.044828 0.105345
v -0.807288 0.028652 0.086734
v -0.810652 0.048197 0.086558
v -0.826806 0.025283 0.085714
v -0.830170 0.044828 0.085539
v -1.712023 -0.039266 0.226237
v -1.713894 -0.019531 0.226878
v -1.693354 -0.037288 0.219841
v -1.695225 -0.017554 0.220482
v -1.705596 -0.039266 0.245000
v -1.707466 -0.019531 0.245641
v -1.686926 -0.037288 0.238604
v -1.688797 -0.017554 0.239245
v -1.949111 -0.049699 0.267247
v -1.947209 -0.029966 0.266630
v -1.930341 -0.051698 0.261160
v -1.928440 -0.031965 0.260543
v -1.942993 -0.049699 0.286113
v -1.941091 -0.029966 0.285496
v -1.924223 -0.051698 0.280026
v -1.922322 -0.031965 0.279409
v -1.711199 -0.067529 0.222107
v -1.711560 -0.047699 0.222261
v -1.692957 -0.067136 0.214334
v -1.693318 -0.047307 0.214488
v -1.703424 -0.067529 0.240353
v -1.703785 -0.047699 0.240507
v -1.685182 -0.067136 0.232580
v -1.685543 -0.047307 0.232734
v -2.441906 0.063296 0.382588
v -2.441704 0.083127 0.382413
v -2.426912 0.063028 0.369608
v -2.426710 0.082860 0.369433
v -2.428925 0.063296 0.397582
v -2.428723 0.083127 0.397408
v -2.413932 0.063028 0.384603
v -2.413730 0.082860 0.384428
v -0.646640 0.069669 0.052479
v -0.656490 0.086880 0.052813
v -0.629439 0.079524 0.051895
v -0.639288 0.096735 0.052229
v -0.645968 0.069669 0.072300
v -0.655817 0.086880 0.072635
v -0.628766 0.079524 0.071717
v -0.638616 0.096735 0.072051
v -0.468972 0.099371 0.020763
v -0.476007 0.117903 0.020119
v -0.487427 0.092306 0.019074
v -0.494462 0.110838 0.018430
v -0.467164 0.099371 0.001013
v -0.474199 0.117903 0.000369
v -0.485619 0.092306 -0.000677
v -0.492654 0.110838 -0.001321
v -1.028196 -0.006928 0.136372
v -1.032247 0.012474 0.137080
v -1.047309 -0.011040 0.139713
v -1.051359 0.008362 0.140421
v -1.031612 -0.006928 0.116835
v -1.035662 0.012474 0.117543
v -1.050724 -0.011040 0.120176
v -1.054774 0.008362 0.120884
v -0.617764 0.083567 0.059744
v -0.618720 0.103294 0.057928
v -0.626960 0.081514 0.042293
v -0.627917 0.101241 0.040477
v -0.600218 0.083567 0.050498
v -0.601175 0.103294 0.048682
v -0.609415 0.081514 0.033046
v -0.610372 0.101241 0.031230
v -0.572639 0.065269 0.040074
v -0.579541 0.083616 0.043092
v -0.555829 0.072802 0.032723
v -0.562731 0.091149 0.035741
v -0.564693 0.065269 0.058246
v -0.571595 0.083616 0.061264
v -0.547884 0.072802 0.050895
v -0.554785 0.091149 0.053913
v -2.060614 -0.010582 0.301985
v -2.056329 0.003847 0.314901
v -2.065158 0.003026 0.288291
v -2.060873 0.017455 0.301206
v -2.041790 -0.010582 0.295740
v -2.037505 0.003847 0.308655
v -2.046334 0.003026 0.282045
v -2.042049 0.017455 0.294960
v -1.314935 -0.035715 0.181953
v -1.316706 -0.015961 0.182050
v -1.334659 -0.037489 0.183038
v -1.336429 -0.017735 0.183136
v -1.316025 -0.035715 0.162150
v -1.317796 -0.015961 0.162247
v -1.335749 -0.037489 0.163235
v -1.337520 -0.017735 0.163333
v -2.288655 0.004356 0.342392
v -2.285290 0.023832 0.340747
v -2.306153 0.008101 0.350943
v -2.302788 0.027577 0.349299
v -2.297363 0.004356 0.324573
v -2.293998 0.023832 0.322928
v -2.314862 0.008101 0.333125
v -2.311497 0.027577 0.331480
v -1.350211 -0.056462 0.161789
v -1.343893 -0.037664 0.161548
v -1.368996 -0.050139 0.162506
v -1.362678 -0.031341 0.162265
v -1.350968 -0.056462 0.141971
v -1.344650 -0.037664 0.141729
v -1.369752 -0.050139 0.142687
v -1.363434 -0.031341 0.142446
v -2.080563 -0.034067 0.294129
v -2.080197 -0.014237 0.294036
v -2.061339 -0.034445 0.289265
v -2.060973 -0.014615 0.289172
v -2.075698 -0.034067 0.313356
v -2.075332 -0.014237 0.313263
v -2.056474 -0.034445 0.308492
v -2.056108 -0.014615 0.308399
v -2.578372 0.096982 0.395317
v -2.589890 0.111543 0.388340
v -2.565918 0.110448 0.402862
v -2.577435 0.125009 0.395885
v -2.588649 0.096982 0.412281
v -2.600166 0.111543 0.405303
v -2.576195 0.110448 0.419825
v -2.587712 0.125009 0.412848
v -2.617711 0.088875 0.440688
v -2.620252 0.104588 0.428856
v -2.621010 0.076773 0.425325
v -2.623552 0.092486 0.413493
v -2.598320 0.088875 0.436523
v -2.600861 0.104588 0.424691
v -2.601620 0.076773 0.421161
v -2.604161 0.092486 0.409328
v -0.936316 -0.011180 0.125301
v -0.938090 0.002519 0.111069
v -0.938011 -0.025522 0.111707
v -0.939784 -0.011823 0.097475
v -0.916636 -0.011180 0.122848
v -0.918409 0.002519 0.108616
v -0.918330 -0.025522 0.109254
v -0.920103 -0.011823 0.095022
v -1.400342 -0.063667 0.179161
v -1.398365 -0.044527 0.174356
v -1.393057 -0.068863 0.161462
v -1.391079 -0.049723 0.156657
v -1.382002 -0.063667 0.186710
v -1.380024 -0.044527 0.181905
v -1.374717 -0.068864 0.169011
v -1.372739 -0.049723 0.164206
v -0.562017 0.072516 0.036341
v -0.558485 0.091779 0.039475
v -0.576426 0.077239 0.023556
v -0.572893 0.096501 0.026690
v -0.548854 0.072516 0.021506
v -0.545322 0.091779 0.024640
v -0.563263 0.077239 0.008721
v -0.559730 0.096501 0.011855
v -1.446865 -0.044325 0.205351
v -1.445048 -0.024576 0.205298
v -1.466606 -0.042507 0.205930
v -1.464789 -0.022757 0.205877
v -1.447446 -0.044325 0.185527
v -1.445629 -0.024576 0.185474
v -1.467187 -0.042507 0.186106
v -1.465370 -0.022757 0.186052
v -2.544763 0.068711 0.399951
v -2.539268 0.087564 0.397179
v -2.561596 0.074866 0.408443
v -2.556101 0.093720 0.405671
v -2.553696 0.068711 0.382244
v -2.548201 0.087564 0.379471
v -2.570529 0.074866 0.390736
v -2.565034 0.093720 0.387963
v -2.450115 0.037484 0.386327
v -2.443612 0.056170 0.384943
v -2.468391 0.044133 0.390216
v -2.461888 0.062819 0.388832
v -2.454243 0.037485 0.366928
v -2.447740 0.056170 0.365544
v -2.472520 0.044133 0.370817
v -2.466017 0.062819 0.369434
v -0.449235 0.121245 0.022268
v -0.452132 0.139843 0.028517
v -0.457058 0.114356 0.039141
v -0.459955 0.132955 0.045391
v -0.467229 0.121245 0.013926
v -0.470126 0.139843 0.020176
v -0.475051 0.114356 0.030799
v -0.477948 0.132955 0.037049
v -1.426108 -0.037923 0.184322
v -1.425097 -0.018217 0.186325
v -1.434988 -0.035679 0.166730
v -1.433977 -0.015973 0.168733
v -1.408403 -0.037923 0.175384
v -1.407392 -0.018217 0.177387
v -1.417283 -0.035679 0.157793
v -1.416272 -0.015973 0.159796
v -2.022385 -0.031886 0.279639
v -2.017354 -0.012801 0.277692
v -2.040184 -0.026491 0.286526
v -2.035152 -0.007406 0.284579
v -2.029542 -0.031886 0.261142
v -2.024510 -0.012801 0.259196
v -2.047341 -0.026491 0.268029
v -2.042309 -0.007406 0.266083
v -2.089165 -0.000801 0.298677
v -2.086619 0.018171 0.303868
v -2.080812 -0.006582 0.315711
v -2.078266 0.012389 0.320902
v -2.106972 -0.000801 0.307410
v -2.104426 0.018171 0.312601
v -2.098619 -0.006582 0.324443
v -2.096073 0.012389 0.329634
v -2.738947 0.122024 0.452221
v -2.734465 0.141315 0.451163
v -2.720172 0.117419 0.447790
v -2.715690 0.136710 0.446732
v -2.734392 0.122024 0.471524
v -2.729910 0.141315 0.470466
v -2.715617 0.117419 0.467093
v -2.711134 0.136710 0.466035
v -2.257070 0.026831 0.325221
v -2.275765 0.028681 0.331579
v -2.255318 0.046578 0.324625
v -2.274013 0.048428 0.330983
v -2.250684 0.026831 0.343998
v -2.269379 0.028681 0.350356
v -2.248932 0.046578 0.343402
v -2.267627 0.048428 0.349760
v -1.862548 -0.032039 0.251730
v -1.862319 -0.012208 0.251630
v -1.880726 -0.031790 0.259657
v -1.880497 -0.011958 0.259558
v -1.870476 -0.032039 0.233550
v -1.870247 -0.012208 0.233451
v -1.888654 -0.031790 0.241478
v -1.888425 -0.011958 0.241378
v -2.300145 0.036513 0.357147
v -2.299304 0.056302 0.356134
v -2.312781 0.037828 0.372377
v -2.311941 0.057618 0.371364
v -2.315408 0.036513 0.344483
v -2.314568 0.056302 0.343470
v -2.328044 0.037828 0.359713
v -2.327204 0.057618 0.358700
v -1.756114 -0.063905 0.241258
v -1.760577 -0.046199 0.233515
v -1.747272 -0.054967 0.256598
v -1.751735 -0.037262 0.248855
v -1.773297 -0.063905 0.251162
v -1.777760 -0.046199 0.243419
v -1.764455 -0.054967 0.266502
v -1.768918 -0.037262 0.258759
v -1.220987 -0.054450 0.131651
v -1.221441 -0.034622 0.131598
v -1.201293 -0.053993 0.133948
v -1.201746 -0.034165 0.133895
v -1.223285 -0.054449 0.151351
v -1.223738 -0.034622 0.151298
v -1.203590 -0.053993 0.153647
v -1.204044 -0.034165 0.153594
v -1.032145 -0.032302 0.120728
v -1.036250 -0.012945 0.122070
v -1.013745 -0.027983 0.114716
v -1.017851 -0.008626 0.116057
v -1.025985 -0.032302 0.139580
v -1.030090 -0.012945 0.140922
v -1.007585 -0.027983 0.133568
v -1.011690 -0.008626 0.134910
v -0.881424 0.016713 0.098794
v -0.885439 0.036111 0.099757
v -0.900288 0.012584 0.103319
v -0.904303 0.031982 0.104282
v -0.886051 0.016713 0.079508
v -0.890066 0.036111 0.080471
v -0.904914 0.012584 0.084033
v -0.908929 0.031982 0.084996
v -1.255434 -0.031178 0.165748
v -1.240038 -0.023701 0.155727
v -1.261701 -0.012808 0.169826
v -1.246305 -0.005331 0.159806
v -1.266253 -0.031178 0.149125
v -1.250857 -0.023701 0.139105
v -1.272519 -0.012808 0.153203
v -1.257123 -0.005331 0.143183
v -1.203139 -0.027372 0.136601
v -1.206900 -0.007983 0.138405
v -1.220623 -0.031544 0.144983
v -1.224384 -0.012154 0.146786
v -1.211712 -0.027372 0.118717
v -1.215473 -0.007983 0.120520
v -1.229196 -0.031544 0.127098
v -1.232958 -0.012154 0.128902
v -2.674178 0.133675 0.434331
v -2.666545 0.151784 0.431658
v -2.657087 0.125587 0.428345
v -2.649454 0.143696 0.425672
v -2.667622 0.133675 0.453049
v -2.659989 0.151784 0.450376
v -2.650531 0.125587 0.447063
v -2.642898 0.143696 0.444390
v -2.166193 -0.019556 0.313086
v -2.167603 0.000105 0.310890
v -2.155570 -0.016947 0.329630
v -2.156980 0.002713 0.327434
v -2.182882 -0.019556 0.323802
v -2.184291 0.000105 0.321606
v -2.172259 -0.016947 0.340346
v -2.173669 0.002713 0.338150
v -1.383335 -0.039945 0.152784
v -1.382092 -0.020174 0.151846
v -1.367550 -0.041503 0.140878
v -1.366307 -0.021731 0.139940
v -1.371392 -0.039945 0.168618
v -1.370148 -0.020174 0.167680
v -1.355607 -0.041503 0.156712
v -1.354363 -0.021731 0.155774
v -2.473118 0.042835 0.395566
v -2.466439 0.061505 0.395199
v -2.491761 0.049524 0.396590
v -2.485081 0.068195 0.396223
v -2.474206 0.042835 0.375762
v -2.467526 0.061505 0.375395
v -2.492849 0.049524 0.376786
v -2.486169 0.068195 0.376419
v -1.733225 -0.063222 0.212004
v -1.731881 -0.043435 0.211898
v -1.713499 -0.064570 0.210439
v -1.712156 -0.044782 0.210332
v -1.731655 -0.063222 0.231775
v -1.730312 -0.043435 0.231669
v -1.711930 -0.064570 0.230210
v -1.710587 -0.044782 0.230103
v -2.638556 0.107874 0.421692
v -2.635032 0.127321 0.420031
v -2.656147 0.111769 0.429981
v -2.652624 0.131216 0.428321
v -2.647010 0.107874 0.403751
v -2.643486 0.127321 0.402090
v -2.664602 0.111769 0.412040
v -2.661078 0.131216 0.410380
v -0.796165 0.030176 0.075561
v -0.797901 0.046532 0.064478
v -0.793634 0.041394 0.091720
v -0.795370 0.057750 0.080637
v -0.815759 0.030176 0.078630
v -0.817495 0.046532 0.067547
v -0.813228 0.041394 0.094789
v -0.814964 0.057750 0.083706
v -1.300599 -0.060255 0.146296
v -1.298807 -0.040572 0.147940
v -1.286096 -0.062687 0.159604
v -1.284304 -0.043003 0.161249
v -1.314008 -0.060255 0.160909
v -1.312216 -0.040572 0.162553
v -1.299505 -0.062687 0.174217
v -1.297714 -0.043003 0.175862
v -0.538755 0.105036 0.038976
v -0.534610 0.119817 0.051533
v -0.543388 0.118260 0.024940
v -0.539243 0.133041 0.037497
v -0.519921 0.105036 0.032760
v -0.515776 0.119817 0.045317
v -0.524554 0.118260 0.018723
v -0.520409 0.133041 0.031280
v -2.458317 0.063123 0.392322
v -2.457729 0.082942 0.391864
v -2.442683 0.062377 0.380141
v -2.442095 0.082196 0.379682
v -2.446127 0.063123 0.407967
v -2.445539 0.082942 0.407509
v -2.430493 0.062377 0.395785
v -2.429905 0.082196 0.395327
v -1.880739 -0.042847 0.264531
v -1.886762 -0.028932 0.251745
v -1.886669 -0.056979 0.251942
v -1.892691 -0.043064 0.239157
v -1.862797 -0.042847 0.256079
v -1.868819 -0.028932 0.243294
v -1.868726 -0.056979 0.243491
v -1.874748 -0.043064 0.230706
v -1.926788 -0.037979 0.273860
v -1.931606 -0.026605 0.258343
v -1.930160 -0.054227 0.262998
v -1.934978 -0.042853 0.247481
v -1.907847 -0.037979 0.267980
v -1.912664 -0.026605 0.252462
v -1.911219 -0.054227 0.257118
v -1.916037 -0.042853 0.241600
v -1.126644 -0.023856 0.156049
v -1.124466 -0.004145 0.156317
v -1.146208 -0.021662 0.153644
v -1.144030 -0.001951 0.153912
v -1.124224 -0.023856 0.136364
v -1.122046 -0.004145 0.136632
v -1.143788 -0.021662 0.133959
v -1.141611 -0.001951 0.134227
v -0.580701 0.064052 0.044644
v -0.588593 0.081925 0.048050
v -0.564291 0.072648 0.037560
v -0.572183 0.090521 0.040967
v -0.572841 0.064052 0.062853
v -0.580733 0.081925 0.066260
v -0.556431 0.072648 0.055769
v -0.564323 0.090521 0.059176
v -1.462539 -0.039575 0.184394
v -1.464603 -0.019864 0.185147
v -1.481058 -0.041771 0.191148
v -1.483121 -0.022060 0.191901
v -1.469335 -0.039575 0.165762
v -1.471399 -0.019864 0.166514
v -1.487853 -0.041771 0.172516
v -1.489917 -0.022060 0.173268
v -0.469364 0.116608 0.020738
v -0.474597 0.135694 0.022035
v -0.450837 0.121999 0.016149
v -0.456071 0.141085 0.017445
v -0.464595 0.116608 0.039990
v -0.469828 0.135694 0.041286
v -0.446069 0.121999 0.035400
v -0.451302 0.141085 0.036697
v -2.248045 0.025213 0.327059
v -2.243326 0.044472 0.326669
v -2.228851 0.020478 0.325471
v -2.224132 0.039738 0.325081
v -2.246409 0.025213 0.346825
v -2.241691 0.044472 0.346435
v -2.227215 0.020478 0.345237
v -2.222497 0.039738 0.344847
v -1.307420 -0.037634 0.152845
v -1.308261 -0.017822 0.153230
v -1.325430 -0.038559 0.161098
v -1.326271 -0.018747 0.161484
v -1.315682 -0.037634 0.134815
v -1.316523 -0.017822 0.135200
v -1.333692 -0.038559 0.143068
v -1.334533 -0.018747 0.143454
v -1.005779 -0.030378 0.120352
v -1.005685 -0.010547 0.120593
v -1.012991 -0.030120 0.101879
v -1.012898 -0.010289 0.102119
v -0.987304 -0.030378 0.113139
v -0.987210 -0.010547 0.113380
v -0.994516 -0.030120 0.094666
v -0.994422 -0.010289 0.094906
v -2.445610 0.064599 0.399878
v -2.434960 0.081327 0.400185
v -2.462331 0.075254 0.399395
v -2.451681 0.091982 0.399703
v -2.445038 0.064599 0.380053
v -2.434388 0.081327 0.380360
v -2.461759 0.075254 0.379570
v -2.451109 0.091982 0.379878
v -1.386299 -0.065784 0.167486
v -1.390014 -0.046366 0.165899
v -1.368444 -0.061744 0.175116
v -1.372158 -0.042327 0.173528
v -1.394092 -0.065784 0.185724
v -1.397807 -0.046366 0.184137
v -1.376237 -0.061744 0.193354
v -1.379951 -0.042327 0.191766
v -1.138275 -0.016764 0.142613
v -1.137959 0.003054 0.143324
v -1.146303 -0.015986 0.124494
v -1.145988 0.003832 0.125206
v -1.120142 -0.016764 0.134578
v -1.119827 0.003054 0.135290
v -1.128170 -0.015986 0.116459
v -1.127855 0.003832 0.117171
v -0.981099 -0.003201 0.125528
v -0.970240 0.008804 0.136988
v -0.989355 0.012587 0.116814
v -0.978497 0.024591 0.128274
v -0.966702 -0.003201 0.111887
v -0.955843 0.008804 0.123347
v -0.974958 0.012587 0.103173
v -0.964100 0.024591 0.114633
v -1.565713 -0.040818 0.200443
v -1.566829 -0.021160 0.202826
v -1.557383 -0.038186 0.182638
v -1.558498 -0.018528 0.185021
v -1.547750 -0.040818 0.208848
v -1.548865 -0.021160 0.211232
v -1.539419 -0.038186 0.191043
v -1.540534 -0.018528 0.193426
v -2.741029 0.138124 0.447111
v -2.736839 0.154496 0.457491
v -2.747157 0.149318 0.431929
v -2.742967 0.165690 0.442309
v -2.722638 0.138124 0.439687
v -2.718448 0.154496 0.450068
v -2.728766 0.149318 0.424505
v -2.724576 0.165690 0.434886
v -1.047676 -0.010374 0.115381
v -1.050787 0.009163 0.116795
v -1.065460 -0.013791 0.123467
v -1.068571 0.005745 0.124881
v -1.055884 -0.010374 0.097326
v -1.058995 0.009163 0.098740
v -1.073669 -0.013791 0.105412
v -1.076780 0.005745 0.106826
v -1.958315 -0.043016 0.281634
v -1.955224 -0.023527 0.279633
v -1.941955 -0.046698 0.271045
v -1.938864 -0.027210 0.269044
v -1.947539 -0.043016 0.298284
v -1.944447 -0.023527 0.296283
v -1.931179 -0.046698 0.287694
v -1.928087 -0.027210 0.285693
v -1.078995 -0.022778 0.117056
v -1.081249 -0.003085 0.117752
v -1.097812 -0.025137 0.122860
v -1.100067 -0.005445 0.123555
v -1.084840 -0.022778 0.098104
v -1.087095 -0.003085 0.098799
v -1.103658 -0.025137 0.103908
v -1.105912 -0.005445 0.104603
v -0.760575 0.012411 0.070987
v -0.765968 0.031391 0.072989
v -0.742782 0.018164 0.064381
v -0.748175 0.037144 0.066383
v -0.753673 0.012411 0.089580
v -0.759066 0.031391 0.091582
v -0.735879 0.018164 0.082974
v -0.741272 0.037144 0.084976
v -2.170701 0.010712 0.321290
v -2.168462 0.030393 0.320284
v -2.188656 0.013167 0.329350
v -2.186416 0.032848 0.328345
v -2.178824 0.010712 0.303196
v -2.176584 0.030393 0.302191
v -2.196778 0.013167 0.311256
v -2.194539 0.032848 0.310251
v -1.435545 -0.037957 0.183294
v -1.436703 -0.018309 0.180857
v -1.443980 -0.040655 0.165548
v -1.445139 -0.021006 0.163112
v -1.417633 -0.037957 0.174779
v -1.418791 -0.018309 0.172343
v -1.426068 -0.040655 0.157033
v -1.427226 -0.021006 0.154597
v -0.985976 -0.013435 0.110409
v -0.986798 0.004649 0.102305
v -0.987802 -0.021580 0.092418
v -0.988624 -0.003496 0.084315
v -0.966244 -0.013435 0.108406
v -0.967067 0.004649 0.100303
v -0.968070 -0.021580 0.090415
v -0.968893 -0.003496 0.082312
v -2.597568 0.077527 0.415560
v -2.588438 0.094590 0.419901
v -2.612977 0.087636 0.408232
v -2.603847 0.104699 0.412574
v -2.589050 0.077527 0.397649
v -2.579920 0.094590 0.401991
v -2.604459 0.087636 0.390321
v -2.595330 0.104699 0.394663
v -2.441847 0.067662 0.373924
v -2.443552 0.086743 0.368791
v -2.435834 0.073070 0.392033
v -2.437539 0.092152 0.386900
v -2.460670 0.067662 0.380174
v -2.462374 0.086743 0.375041
v -2.454657 0.073070 0.398283
v -2.456362 0.092152 0.393150
v -1.445049 -0.066643 0.193927
v -1.446104 -0.046858 0.194819
v -1.460154 -0.068024 0.206706
v -1.461208 -0.048239 0.207598
v -1.457860 -0.066643 0.178786
v -1.458914 -0.046858 0.179678
v -1.472964 -0.068024 0.191565
v -1.474018 -0.048239 0.192457
v -0.771904 0.012552 0.059682
v -0.776806 0.031769 0.059771
v -0.752690 0.017455 0.059335
v -0.757592 0.036673 0.059423
v -0.771545 0.012552 0.079512
v -0.776448 0.031769 0.079600
[truncated: 4,290,914 more chars]
