# Supplementary material for: 3D in situ imaging of the female reproductive tract reveals molecular signatures of fertilizing spermatozoa in mice
Source: eLife. 2020 Oct 20;9:e62043. doi: 10.7554/eLife.62043 (PMC7707823; doi:10.7554/eLife.62043)
Supplement: Figure 5—source data 1. — Custom scripts and 3D objects for developing training environments, ANN input feeding and training, and constructing numerical objects coordinates arrays for supervised learning, and ANN performance evaluation. [file elife-62043-fig5-data1.zip › Generating of 3D training environments for ANNs input feed/Sperm tail CatSper 3D signatures low poly/Sperm CatSper 4.obj]

# Blender v2.75 (sub 0) OBJ File: 'Sperm CatSper 4.blend'
# www.blender.org
mtllib Sperm CatSper 4.mtl
o CatSper_domain_4_Mesh
v 0.689106 0.077413 0.407163
v 0.701491 0.086462 0.419735
v 0.695457 0.059765 0.413610
v 0.707842 0.068814 0.426182
v 0.674977 0.077413 0.421082
v 0.687363 0.086462 0.433654
v 0.681329 0.059765 0.427529
v 0.693714 0.068814 0.440101
v 1.459214 0.287965 0.317850
v 1.453619 0.306912 0.319599
v 1.441130 0.282103 0.323503
v 1.435535 0.301050 0.325253
v 1.453296 0.287965 0.298920
v 1.447701 0.306912 0.300670
v 1.435212 0.282103 0.304574
v 1.429617 0.301050 0.306323
v 0.902523 0.123361 0.415108
v 0.892441 0.140435 0.415568
v 0.885468 0.113269 0.415887
v 0.875386 0.130342 0.416348
v 0.901618 0.123361 0.395295
v 0.891536 0.140435 0.395756
v 0.884562 0.113269 0.396074
v 0.874480 0.130342 0.396535
v -1.346277 -0.025242 0.208134
v -1.344424 -0.005496 0.208046
v -1.326553 -0.027097 0.207191
v -1.324701 -0.007350 0.207102
v -1.345330 -0.025242 0.227945
v -1.343477 -0.005496 0.227856
v -1.325606 -0.027097 0.227001
v -1.323753 -0.007350 0.226913
v -0.304419 0.011489 0.202001
v -0.311677 0.029861 0.200239
v -0.286564 0.018958 0.206334
v -0.293823 0.037331 0.204572
v -0.309097 0.011488 0.221274
v -0.316355 0.029861 0.219513
v -0.291242 0.018958 0.225608
v -0.298500 0.037331 0.223846
v -0.636096 -0.011026 0.189168
v -0.639123 0.008566 0.189750
v -0.655336 -0.014108 0.192863
v -0.658363 0.005484 0.193444
v -0.639836 -0.011026 0.169691
v -0.642863 0.008566 0.170272
v -0.659077 -0.014108 0.173386
v -0.662104 0.005484 0.173967
v 0.546651 0.048402 0.435273
v 0.544602 0.068129 0.435080
v 0.527012 0.046345 0.433419
v 0.524964 0.066071 0.433225
v 0.548516 0.048403 0.415528
v 0.546467 0.068129 0.415335
v 0.528877 0.046345 0.413673
v 0.526829 0.066071 0.413480
v 1.689158 0.361513 0.275396
v 1.680023 0.378643 0.279453
v 1.704814 0.371508 0.268443
v 1.695678 0.388638 0.272500
v 1.697208 0.361513 0.293522
v 1.688073 0.378643 0.297579
v 1.712863 0.371508 0.286569
v 1.703728 0.388638 0.290626
v -1.687787 0.049190 0.208756
v -1.681189 0.067893 0.208650
v -1.706488 0.055788 0.209055
v -1.699889 0.074491 0.208950
v -1.688104 0.049190 0.188925
v -1.681506 0.067893 0.188820
v -1.706805 0.055788 0.189225
v -1.700207 0.074491 0.189119
v -1.818130 0.098521 0.217869
v -1.814689 0.118051 0.217519
v -1.798702 0.095062 0.215891
v -1.795260 0.114591 0.215541
v -1.816121 0.098521 0.237600
v -1.812680 0.118050 0.237250
v -1.796693 0.095062 0.235622
v -1.793251 0.114591 0.235272
v 0.160425 0.049490 0.365121
v 0.165256 0.068722 0.364786
v 0.141238 0.054332 0.366452
v 0.146069 0.073565 0.366117
v 0.159052 0.049490 0.345335
v 0.163883 0.068723 0.345000
v 0.139866 0.054332 0.346666
v 0.144697 0.073565 0.346331
v -2.362657 0.325677 0.218318
v -2.353515 0.343272 0.218777
v -2.345085 0.316524 0.219200
v -2.335943 0.334118 0.219659
v -2.363652 0.325677 0.238126
v -2.354510 0.343272 0.238585
v -2.346079 0.316524 0.239008
v -2.336938 0.334118 0.239467
v 2.134885 0.488043 0.195723
v 2.130023 0.507225 0.197054
v 2.153386 0.493084 0.190658
v 2.148524 0.512266 0.191989
v 2.140122 0.488043 0.214852
v 2.135260 0.507225 0.216183
v 2.158623 0.493084 0.209787
v 2.153761 0.512266 0.211118
v -0.155079 0.020080 0.252196
v -0.158303 0.039649 0.252227
v -0.135511 0.023304 0.252006
v -0.138735 0.042873 0.252037
v -0.154887 0.020080 0.272028
v -0.158111 0.039649 0.272060
v -0.135318 0.023304 0.271838
v -0.138542 0.042873 0.271870
v -1.431599 0.003499 0.219031
v -1.427422 0.022887 0.218941
v -1.412216 -0.000680 0.218615
v -1.408038 0.018708 0.218526
v -1.431174 0.003499 0.238860
v -1.426996 0.022887 0.238770
v -1.411791 -0.000680 0.238444
v -1.407613 0.018708 0.238354
v -2.591910 0.414253 0.271978
v -2.585727 0.433083 0.271255
v -2.573206 0.408027 0.269792
v -2.567024 0.426858 0.269069
v -2.589608 0.414252 0.291677
v -2.583425 0.433083 0.290954
v -2.570905 0.408028 0.289491
v -2.564722 0.426858 0.288768
v 1.077038 0.152387 0.377379
v 1.073482 0.171887 0.378053
v 1.057880 0.148767 0.381013
v 1.054323 0.168267 0.381688
v 1.073341 0.152387 0.357893
v 1.069785 0.171887 0.358568
v 1.054183 0.148767 0.361528
v 1.050626 0.168267 0.362203
v 1.737242 0.405989 0.239718
v 1.756154 0.411746 0.238128
v 1.742979 0.387010 0.239236
v 1.761891 0.392767 0.237646
v 1.738904 0.405989 0.259482
v 1.757816 0.411746 0.257891
v 1.744641 0.387010 0.258999
v 1.763553 0.392767 0.257409
v 1.096588 0.164525 0.407876
v 1.114750 0.171335 0.403738
v 1.089948 0.183152 0.409388
v 1.108110 0.189962 0.405251
v 1.092183 0.164525 0.388538
v 1.110345 0.171335 0.384400
v 1.085543 0.183152 0.390051
v 1.103704 0.189962 0.385913
v 1.601052 0.348522 0.299613
v 1.595509 0.367480 0.301412
v 1.619084 0.354350 0.293761
v 1.613540 0.373308 0.295560
v 1.607174 0.348522 0.318477
v 1.601630 0.367480 0.320276
v 1.625206 0.354350 0.312626
v 1.619662 0.373308 0.314425
v -2.137009 0.205999 0.223718
v -2.128983 0.224127 0.223154
v -2.118925 0.197954 0.222446
v -2.110900 0.216082 0.221882
v -2.135617 0.205999 0.243503
v -2.127592 0.224127 0.242938
v -2.117533 0.197954 0.242230
v -2.109508 0.216082 0.241666
v 1.484668 0.284909 0.307389
v 1.486620 0.304243 0.311356
v 1.493203 0.280487 0.324736
v 1.495156 0.299821 0.328704
v 1.466872 0.284909 0.316145
v 1.468825 0.304243 0.320112
v 1.475408 0.280487 0.333492
v 1.477360 0.299821 0.337460
v -2.564764 0.414519 0.257114
v -2.558040 0.433031 0.254780
v -2.582253 0.421636 0.263184
v -2.575529 0.440148 0.260850
v -2.571267 0.414519 0.238377
v -2.564543 0.433031 0.236044
v -2.588756 0.421636 0.244447
v -2.582032 0.440148 0.242113
v -0.973889 -0.038993 0.222291
v -0.972411 -0.019216 0.222170
v -0.954177 -0.040476 0.220682
v -0.952699 -0.020698 0.220562
v -0.972276 -0.038993 0.242058
v -0.970799 -0.019216 0.241938
v -0.952564 -0.040476 0.240450
v -0.951086 -0.020698 0.240329
v -1.037279 -0.029878 0.213182
v -1.037063 -0.010046 0.213167
v -1.057061 -0.029661 0.214587
v -1.056844 -0.009829 0.214572
v -1.038685 -0.029878 0.193399
v -1.038468 -0.010046 0.193383
v -1.058467 -0.029661 0.194804
v -1.058250 -0.009829 0.194789
v -0.512481 0.006284 0.155795
v -0.512816 0.026114 0.155709
v -0.493276 0.006629 0.160733
v -0.493610 0.026459 0.160647
v -0.517420 0.006284 0.175003
v -0.517754 0.026114 0.174917
v -0.498214 0.006629 0.179941
v -0.498549 0.026459 0.179855
v -1.723281 0.080140 0.213371
v -1.718435 0.099362 0.212745
v -1.704217 0.075254 0.210910
v -1.699372 0.094476 0.210285
v -1.720743 0.080140 0.233041
v -1.715897 0.099362 0.232415
v -1.701679 0.075254 0.230580
v -1.696833 0.094476 0.229955
v -2.167745 0.220369 0.212850
v -2.161007 0.238958 0.211298
v -2.185859 0.227284 0.217024
v -2.179121 0.245872 0.215472
v -2.172198 0.220369 0.193524
v -2.165460 0.238958 0.191971
v -2.190312 0.227284 0.197697
v -2.183574 0.245872 0.196145
v 1.605511 0.338426 0.298680
v 1.597027 0.355728 0.303374
v 1.620649 0.348122 0.290302
v 1.612166 0.365423 0.294997
v 1.615113 0.338426 0.316033
v 1.606631 0.355728 0.320727
v 1.630252 0.348122 0.307656
v 1.621769 0.365423 0.312350
v -2.613832 0.426438 0.249867
v -2.599320 0.439378 0.245952
v -2.601340 0.411407 0.246497
v -2.586828 0.424346 0.242581
v -2.608666 0.426438 0.269016
v -2.594154 0.439377 0.265100
v -2.596174 0.411407 0.265645
v -2.581662 0.424346 0.261730
v 1.727966 0.406118 0.280673
v 1.716719 0.422438 0.281388
v 1.711679 0.394848 0.281708
v 1.700432 0.411168 0.282423
v 1.726708 0.406118 0.260880
v 1.715461 0.422438 0.261595
v 1.710421 0.394848 0.261915
v 1.699174 0.411168 0.262630
v 1.852694 0.421778 0.246528
v 1.846534 0.440286 0.250110
v 1.868695 0.428903 0.237225
v 1.862535 0.447412 0.240806
v 1.862663 0.421778 0.263674
v 1.856503 0.440286 0.267255
v 1.878664 0.428903 0.254370
v 1.872504 0.447412 0.257952
v 2.178789 0.485724 0.171304
v 2.171485 0.504146 0.170490
v 2.197097 0.493073 0.173345
v 2.189793 0.511494 0.172531
v 2.176592 0.485724 0.191015
v 2.169288 0.504146 0.190201
v 2.194900 0.493073 0.193056
v 2.187596 0.511495 0.192242
v 0.001212 0.047219 0.295485
v 0.003345 0.066917 0.296364
v 0.019425 0.044911 0.302990
v 0.021558 0.064609 0.303869
v -0.006344 0.047219 0.313822
v -0.004211 0.066917 0.314701
v 0.011868 0.044911 0.321327
v 0.014002 0.064609 0.322206
v -2.657553 0.475716 0.282098
v -2.645908 0.491546 0.279424
v -2.642124 0.463768 0.278554
v -2.630480 0.479598 0.275880
v -2.653113 0.475716 0.301428
v -2.641469 0.491546 0.298753
v -2.637685 0.463768 0.297884
v -2.626040 0.479598 0.295210
v -0.508754 0.019721 0.173318
v -0.514344 0.038721 0.174371
v -0.527426 0.014033 0.176835
v -0.533016 0.033032 0.177887
v -0.512425 0.019721 0.153828
v -0.518014 0.038720 0.154880
v -0.531096 0.014032 0.157344
v -0.536686 0.033032 0.158397
v 0.303563 0.024904 0.373801
v 0.299938 0.044384 0.372939
v 0.322515 0.028630 0.378307
v 0.318889 0.048110 0.377445
v 0.298975 0.024904 0.393096
v 0.295350 0.044384 0.392234
v 0.317927 0.028630 0.397602
v 0.314301 0.048110 0.396740
v 1.209621 0.194612 0.342663
v 1.203741 0.213542 0.343317
v 1.228436 0.200529 0.340569
v 1.222555 0.219459 0.341223
v 1.211816 0.194612 0.362374
v 1.205935 0.213542 0.363029
v 1.230629 0.200529 0.360280
v 1.224749 0.219459 0.360935
v 1.659555 0.356384 0.259675
v 1.651403 0.374357 0.261642
v 1.677027 0.364770 0.255461
v 1.668875 0.382743 0.257427
v 1.664206 0.356384 0.278955
v 1.656054 0.374357 0.280922
v 1.681678 0.364770 0.274741
v 1.673525 0.382743 0.276708
v 1.729346 0.401176 0.265815
v 1.720108 0.418379 0.269287
v 1.713242 0.391307 0.271867
v 1.704004 0.408510 0.275339
v 1.722368 0.401176 0.247250
v 1.713130 0.418379 0.250722
v 1.706265 0.391307 0.253302
v 1.697027 0.408510 0.256774
v 0.890352 0.122346 0.387206
v 0.900421 0.128496 0.371264
v 0.893636 0.103491 0.382007
v 0.903706 0.109640 0.366065
v 0.907121 0.122346 0.397797
v 0.917190 0.128496 0.381856
v 0.910404 0.103491 0.392598
v 0.920474 0.109640 0.376656
v -1.766889 0.073398 0.234122
v -1.766839 0.093231 0.234132
v -1.786356 0.073450 0.230326
v -1.786305 0.093283 0.230336
v -1.763093 0.073398 0.214656
v -1.763042 0.093231 0.214666
v -1.782559 0.073450 0.210859
v -1.782509 0.093283 0.210869
v 0.777754 0.091775 0.402192
v 0.781978 0.110156 0.408328
v 0.788177 0.084327 0.417332
v 0.792401 0.102708 0.423468
v 0.761418 0.091775 0.413439
v 0.765642 0.110156 0.419574
v 0.771842 0.084327 0.428579
v 0.776065 0.102708 0.434714
v -0.928754 -0.051695 0.195360
v -0.930977 -0.031988 0.195137
v -0.909146 -0.049461 0.197326
v -0.911369 -0.029754 0.197103
v -0.930733 -0.051695 0.215094
v -0.932956 -0.031988 0.214872
v -0.911124 -0.049461 0.217060
v -0.913347 -0.029754 0.216837
v -1.835609 0.107751 0.217228
v -1.831165 0.127070 0.216596
v -1.816483 0.103263 0.214507
v -1.812039 0.122581 0.213875
v -1.832815 0.107751 0.236863
v -1.828371 0.127070 0.236231
v -1.813689 0.103263 0.234142
v -1.809245 0.122581 0.233510
v -0.836494 -0.035368 0.219228
v -0.839272 -0.015733 0.219576
v -0.817012 -0.032568 0.216786
v -0.819790 -0.012933 0.217135
v -0.834028 -0.035368 0.238907
v -0.836806 -0.015733 0.239255
v -0.814546 -0.032567 0.236465
v -0.817324 -0.012933 0.236814
v 0.315849 0.046398 0.421476
v 0.313141 0.066030 0.420713
v 0.296951 0.043584 0.416156
v 0.294243 0.063216 0.415393
v 0.321224 0.046398 0.402385
v 0.318515 0.066030 0.401622
v 0.302326 0.043584 0.397065
v 0.299617 0.063216 0.396302
v -1.686738 0.044749 0.215144
v -1.680376 0.063534 0.215047
v -1.705521 0.051111 0.215430
v -1.699159 0.069896 0.215333
v -1.687041 0.044749 0.195313
v -1.680679 0.063534 0.195216
v -1.705823 0.051111 0.195599
v -1.699462 0.069896 0.195502
v 1.255213 0.210875 0.355349
v 1.247720 0.229184 0.356755
v 1.237218 0.203251 0.358726
v 1.229725 0.221560 0.360132
v 1.251555 0.210875 0.335856
v 1.244061 0.229184 0.337262
v 1.233560 0.203251 0.339233
v 1.226067 0.221560 0.340639
v -0.814022 -0.029779 0.235951
v -0.801244 -0.014741 0.237939
v -0.828881 -0.016848 0.233638
v -0.816103 -0.001810 0.235627
v -0.810972 -0.029779 0.216353
v -0.798194 -0.014741 0.218342
v -0.825831 -0.016848 0.214041
v -0.813053 -0.001810 0.216029
v 0.166089 0.034508 0.341910
v 0.165914 0.054340 0.341836
v 0.184352 0.034697 0.349640
v 0.184178 0.054529 0.349566
v 0.158358 0.034508 0.360174
v 0.158184 0.054340 0.360100
v 0.176622 0.034697 0.367904
v 0.176448 0.054529 0.367831
v 1.244143 0.205775 0.367621
v 1.236889 0.224034 0.370328
v 1.261249 0.213518 0.361236
v 1.253995 0.231777 0.363944
v 1.251078 0.205775 0.386202
v 1.243824 0.224034 0.388909
v 1.268185 0.213518 0.379817
v 1.260931 0.231777 0.382525
v -0.555383 0.011653 0.207327
v -0.547968 0.030042 0.207791
v -0.573736 0.019082 0.206177
v -0.566321 0.037471 0.206642
v -0.554143 0.011653 0.187533
v -0.546728 0.030042 0.187997
v -0.572496 0.019082 0.186383
v -0.565081 0.037471 0.186847
v -0.188774 0.034273 0.227890
v -0.188079 0.054089 0.228355
v -0.172306 0.033436 0.238910
v -0.171611 0.053252 0.239375
v -0.199804 0.034273 0.244373
v -0.199109 0.054088 0.244838
v -0.183336 0.033436 0.255393
v -0.182641 0.053252 0.255858
v -2.264515 0.260706 0.219665
v -2.254230 0.277460 0.217048
v -2.280752 0.271319 0.223796
v -2.270467 0.288073 0.221179
v -2.269405 0.260706 0.200444
v -2.259120 0.277460 0.197827
v -2.285643 0.271319 0.204576
v -2.275357 0.288073 0.201959
v -1.830268 0.116576 0.196691
v -1.822777 0.134939 0.196562
v -1.811907 0.109084 0.196375
v -1.804417 0.127447 0.196246
v -1.829927 0.116575 0.216521
v -1.822436 0.134939 0.216392
v -1.811566 0.109084 0.216205
v -1.804075 0.127447 0.216076
v -2.227099 0.253727 0.231518
v -2.217509 0.270946 0.229306
v -2.210320 0.243885 0.227648
v -2.200731 0.261104 0.225436
v -2.222642 0.253727 0.250844
v -2.213052 0.270946 0.248632
v -2.205863 0.243885 0.246974
v -2.196274 0.261104 0.244762
v -1.173787 -0.044577 0.214941
v -1.174388 -0.024753 0.214961
v -1.153974 -0.043976 0.214291
v -1.154575 -0.024152 0.214311
v -1.173136 -0.044577 0.234764
v -1.173738 -0.024753 0.234783
v -1.153323 -0.043976 0.234113
v -1.153924 -0.024152 0.234133
v -1.935735 0.131889 0.205471
v -1.928083 0.150173 0.204777
v -1.953945 0.139573 0.207122
v -1.946292 0.157857 0.206428
v -1.937526 0.131889 0.185719
v -1.929873 0.150173 0.185025
v -1.955735 0.139573 0.187370
v -1.948082 0.157857 0.186676
v -1.319047 0.001357 0.218474
v -1.318552 0.021184 0.218540
v -1.338699 0.001858 0.215850
v -1.338204 0.021684 0.215916
v -1.316422 0.001357 0.198815
v -1.315926 0.021184 0.198881
v -1.336074 0.001857 0.196191
v -1.335579 0.021684 0.196257
v -2.607138 0.425186 0.278224
v -2.600722 0.443884 0.276621
v -2.588998 0.418573 0.273690
v -2.582582 0.437271 0.272087
v -2.602328 0.425186 0.297465
v -2.595912 0.443884 0.295862
v -2.584189 0.418573 0.292932
v -2.577773 0.437271 0.291328
v 0.912683 0.117665 0.395251
v 0.916534 0.125425 0.377410
v 0.911046 0.135918 0.402836
v 0.914897 0.143677 0.384994
v 0.893297 0.117665 0.391066
v 0.897147 0.125425 0.373225
v 0.891659 0.135918 0.398651
v 0.895510 0.143677 0.380810
v -1.457621 0.018520 0.214783
v -1.457877 0.038351 0.214849
v -1.438413 0.018785 0.209848
v -1.438670 0.038616 0.209914
v -1.452685 0.018519 0.233992
v -1.452942 0.038351 0.234058
v -1.433478 0.018785 0.229057
v -1.433735 0.038616 0.229123
v 1.964057 0.454246 0.223825
v 1.959984 0.473608 0.225192
v 1.982413 0.458542 0.217664
v 1.978340 0.477904 0.219031
v 1.970368 0.454246 0.242628
v 1.966295 0.473608 0.243995
v 1.988724 0.458542 0.236467
v 1.984651 0.477904 0.237834
v -2.495676 0.370093 0.259494
v -2.488178 0.388368 0.257718
v -2.477893 0.362388 0.255281
v -2.470396 0.380663 0.253505
v -2.491103 0.370093 0.278793
v -2.483606 0.388368 0.277017
v -2.473320 0.362388 0.274580
v -2.465822 0.380663 0.272803
v 0.225057 0.037102 0.355441
v 0.225498 0.056929 0.355629
v 0.243296 0.036621 0.363216
v 0.243738 0.056449 0.363404
v 0.217279 0.037102 0.373685
v 0.217721 0.056929 0.373874
v 0.235518 0.036621 0.381460
v 0.235960 0.056449 0.381649
v -2.709347 0.483413 0.304664
v -2.701273 0.501079 0.300653
v -2.693525 0.474398 0.296804
v -2.685452 0.492064 0.292794
v -2.700523 0.483413 0.322426
v -2.692450 0.501079 0.318415
v -2.684701 0.474398 0.314566
v -2.676628 0.492064 0.310556
v 1.443805 0.292268 0.348461
v 1.461110 0.301306 0.351955
v 1.434946 0.309921 0.346672
v 1.452250 0.318960 0.350166
v 1.447731 0.292268 0.329020
v 1.465035 0.301306 0.332514
v 1.438871 0.309921 0.327231
v 1.456175 0.318960 0.330725
v -2.745965 0.504803 0.279543
v -2.740917 0.523884 0.277601
v -2.728156 0.499395 0.272691
v -2.723108 0.518476 0.270749
v -2.738842 0.504803 0.298053
v -2.733795 0.523884 0.296111
v -2.721034 0.499395 0.291201
v -2.715986 0.518476 0.289259
v 1.701751 0.397401 0.264980
v 1.706215 0.409511 0.249921
v 1.705193 0.381694 0.253370
v 1.709657 0.393804 0.238311
v 1.720766 0.397401 0.270617
v 1.725230 0.409511 0.255558
v 1.724207 0.381694 0.259007
v 1.728672 0.393804 0.243948
v -1.296031 0.000699 0.227584
v -1.304168 0.018054 0.232680
v -1.310740 -0.008902 0.236795
v -1.318877 0.008453 0.241891
v -1.306558 0.000699 0.210775
v -1.314695 0.018054 0.215871
v -1.321266 -0.008902 0.219986
v -1.329403 0.008453 0.225082
v 1.357037 0.270248 0.344465
v 1.344406 0.285104 0.348086
v 1.342756 0.257109 0.348560
v 1.330126 0.271965 0.352181
v 1.351570 0.270248 0.325400
v 1.338939 0.285104 0.329022
v 1.337289 0.257109 0.329495
v 1.324658 0.271965 0.333117
v -2.078212 0.177555 0.211233
v -2.068969 0.195028 0.209618
v -2.095424 0.186937 0.214240
v -2.086182 0.204411 0.212626
v -2.081626 0.177555 0.191696
v -2.072383 0.195028 0.190081
v -2.098838 0.186937 0.194703
v -2.089596 0.204411 0.193088
v 0.393742 0.017051 0.396260
v 0.389305 0.036381 0.396280
v 0.413073 0.021488 0.396175
v 0.408636 0.040818 0.396195
v 0.393830 0.017051 0.416093
v 0.389393 0.036381 0.416113
v 0.413160 0.021488 0.416008
v 0.408723 0.040818 0.416028
v 1.120740 0.169909 0.385873
v 1.116327 0.189198 0.387223
v 1.139186 0.174524 0.380234
v 1.134773 0.193813 0.381583
v 1.126539 0.169909 0.404840
v 1.122126 0.189198 0.406189
v 1.144985 0.174524 0.399200
v 1.140571 0.193813 0.400550
v -0.286893 0.044837 0.222413
v -0.287212 0.056267 0.238618
v -0.287118 0.028629 0.233841
v -0.287437 0.040059 0.250046
v -0.306721 0.044837 0.222022
v -0.307041 0.056267 0.238227
v -0.306946 0.028629 0.233450
v -0.307266 0.040059 0.249655
v -1.361173 0.004019 0.211133
v -1.362355 0.023817 0.211000
v -1.380847 0.002830 0.208924
v -1.382029 0.022627 0.208791
v -1.358960 0.004019 0.191424
v -1.360142 0.023817 0.191291
v -1.378634 0.002830 0.189215
v -1.379816 0.022627 0.189082
v 1.420911 0.264852 0.310427
v 1.411442 0.282233 0.311688
v 1.438140 0.274405 0.308133
v 1.428671 0.291786 0.309394
v 1.423529 0.264852 0.330087
v 1.414060 0.282233 0.331348
v 1.440758 0.274405 0.327792
v 1.431289 0.291786 0.329053
v 0.235660 0.047720 0.407564
v 0.232600 0.067289 0.406548
v 0.217087 0.044495 0.401399
v 0.214027 0.064065 0.400383
v 0.241908 0.047720 0.388741
v 0.238848 0.067289 0.387725
v 0.223336 0.044495 0.382576
v 0.220275 0.064065 0.381560
v -0.667628 -0.016043 0.206790
v -0.670864 0.003485 0.208038
v -0.649409 -0.012574 0.199762
v -0.652645 0.006953 0.201010
v -0.660490 -0.016043 0.225294
v -0.663726 0.003485 0.226543
v -0.642271 -0.012574 0.218266
v -0.645507 0.006953 0.219514
v -0.257646 0.020810 0.255621
v -0.259900 0.040487 0.254571
v -0.275480 0.018324 0.247305
v -0.277733 0.038001 0.246255
v -0.249264 0.020810 0.237647
v -0.251517 0.040487 0.236596
v -0.267097 0.018324 0.229331
v -0.269351 0.038001 0.228280
v -1.617440 0.031002 0.234184
v -1.619565 0.050628 0.232270
v -1.632026 0.028141 0.221054
v -1.634153 0.047767 0.219140
v -1.604171 0.031002 0.219443
v -1.606297 0.050628 0.217529
v -1.618758 0.028141 0.206313
v -1.620884 0.047767 0.204399
v 0.035858 0.029048 0.351995
v 0.037624 0.048795 0.352547
v 0.017012 0.030898 0.346102
v 0.018778 0.050645 0.346654
v 0.041778 0.029048 0.333066
v 0.043543 0.048795 0.333618
v 0.022931 0.030898 0.327173
v 0.024697 0.050645 0.327725
v 1.503709 0.298871 0.318158
v 1.494792 0.316364 0.320954
v 1.520401 0.308215 0.312924
v 1.511484 0.325709 0.315720
v 1.509642 0.298871 0.337082
v 1.500726 0.316364 0.339878
v 1.526335 0.308216 0.331848
v 1.517418 0.325709 0.334644
v -2.208361 0.236831 0.225266
v -2.213466 0.254617 0.218130
v -2.218710 0.228057 0.210799
v -2.223814 0.245844 0.203664
v -2.192230 0.236831 0.213726
v -2.197335 0.254617 0.206590
v -2.202579 0.228057 0.199260
v -2.207684 0.245844 0.192124
v 0.262674 0.046703 0.390528
v 0.257419 0.056560 0.374139
v 0.259664 0.029493 0.381142
v 0.254409 0.039350 0.364753
v 0.281560 0.046703 0.384472
v 0.276305 0.056560 0.368083
v 0.278550 0.029493 0.375086
v 0.273295 0.039350 0.358697
v -2.258135 0.271028 0.233783
v -2.248766 0.288265 0.230871
v -2.241674 0.261217 0.228667
v -2.232306 0.278454 0.225755
v -2.252248 0.271028 0.252722
v -2.242879 0.288265 0.249810
v -2.235787 0.261217 0.247606
v -2.226419 0.278454 0.244694
v 2.322639 0.511623 0.199730
v 2.327405 0.530842 0.198603
v 2.303936 0.516519 0.204152
v 2.308701 0.535739 0.203025
v 2.318076 0.511623 0.180429
v 2.322841 0.530842 0.179302
v 2.299373 0.516520 0.184851
v 2.304138 0.535739 0.183724
v -1.428988 0.000814 0.216265
v -1.430074 0.015533 0.203017
v -1.430190 -0.012479 0.201595
v -1.431276 0.002240 0.188347
v -1.409221 0.000814 0.214645
v -1.410307 0.015533 0.201397
v -1.410424 -0.012479 0.199975
v -1.411509 0.002240 0.186727
v -2.252539 0.243791 0.241890
v -2.241969 0.260558 0.242581
v -2.269270 0.254383 0.240796
v -2.258701 0.271151 0.241487
v -2.251245 0.243791 0.222099
v -2.240675 0.260558 0.222790
v -2.267977 0.254383 0.221006
v -2.257407 0.271150 0.221696
v -2.239285 0.253487 0.232348
v -2.233618 0.272458 0.231199
v -2.220692 0.247704 0.228578
v -2.215024 0.266676 0.227429
v -2.235344 0.253487 0.251786
v -2.229677 0.272458 0.250637
v -2.216751 0.247704 0.248016
v -2.211083 0.266676 0.246867
v -0.127276 0.039949 0.279987
v -0.115206 0.054352 0.286329
v -0.114526 0.026314 0.286687
v -0.102456 0.040717 0.293029
v -0.136502 0.039949 0.297543
v -0.124432 0.054352 0.303886
v -0.123752 0.026314 0.304243
v -0.111683 0.040717 0.310586
v -0.187395 0.016673 0.239200
v -0.192536 0.035641 0.236528
v -0.170563 0.022467 0.247945
v -0.175704 0.041435 0.245274
v -0.196539 0.016673 0.256799
v -0.201680 0.035641 0.254128
v -0.179707 0.022467 0.265544
v -0.184848 0.041435 0.262873
v -1.130740 -0.049785 0.204557
v -1.131742 -0.029978 0.204363
v -1.111296 -0.048765 0.208327
v -1.112297 -0.028958 0.208133
v -1.134515 -0.049785 0.224028
v -1.135517 -0.029978 0.223834
v -1.115071 -0.048765 0.227798
v -1.116072 -0.028958 0.227604
v -2.720350 0.480673 0.271897
v -2.729820 0.497150 0.277569
v -2.706215 0.491712 0.263431
v -2.715685 0.508189 0.269103
v -2.710160 0.480673 0.288912
v -2.719630 0.497150 0.294584
v -2.696024 0.491712 0.280446
v -2.705494 0.508189 0.286118
v 1.745262 0.401143 0.287971
v 1.763729 0.407123 0.283899
v 1.739423 0.420054 0.289258
v 1.757890 0.426033 0.285187
v 1.740992 0.401143 0.268603
v 1.759459 0.407123 0.264531
v 1.735153 0.420054 0.269890
v 1.753620 0.426033 0.265819
v 0.170101 0.038511 0.394189
v 0.173191 0.058042 0.395726
v 0.152616 0.041962 0.385490
v 0.155705 0.061493 0.387027
v 0.178936 0.038511 0.376433
v 0.182025 0.058042 0.377970
v 0.161450 0.041962 0.367733
v 0.164539 0.061493 0.369270
v -2.586588 0.418368 0.261892
v -2.585180 0.438147 0.261484
v -2.605590 0.419835 0.267383
v -2.604181 0.439614 0.266976
v -2.592095 0.418368 0.242838
v -2.590686 0.438147 0.242431
v -2.611096 0.419835 0.248330
v -2.609688 0.439614 0.247922
v -0.794146 -0.029975 0.215802
v -0.806775 -0.014959 0.218697
v -0.779510 -0.017017 0.212447
v -0.792140 -0.002002 0.215342
v -0.789714 -0.029975 0.235134
v -0.802344 -0.014959 0.238029
v -0.775079 -0.017017 0.231779
v -0.787708 -0.002002 0.234674
v 1.406278 0.269495 0.327100
v 1.399850 0.288116 0.329395
v 1.388741 0.262669 0.333363
v 1.382313 0.281290 0.335659
v 1.399607 0.269495 0.308422
v 1.393179 0.288116 0.310718
v 1.382070 0.262669 0.314686
v 1.375642 0.281290 0.316981
v -1.622062 0.058396 0.217384
v -1.622276 0.078227 0.217263
v -1.639337 0.058150 0.207643
v -1.639551 0.077982 0.207522
v -1.612321 0.058396 0.200108
v -1.612535 0.078227 0.199987
v -1.629596 0.058150 0.190367
v -1.629810 0.077982 0.190246
v 2.017592 0.486816 0.213431
v 2.015762 0.496640 0.230562
v 2.016548 0.469587 0.223200
v 2.014718 0.479412 0.240331
v 1.997871 0.486816 0.211323
v 1.996041 0.496640 0.228454
v 1.996828 0.469587 0.221092
v 1.994997 0.479411 0.238223
v -0.788339 -0.031577 0.216788
v -0.792998 -0.012315 0.217579
v -0.769350 -0.026852 0.213560
v -0.774008 -0.007590 0.214352
v -0.785016 -0.031577 0.236340
v -0.789674 -0.012315 0.237132
v -0.766026 -0.026852 0.233113
v -0.770685 -0.007590 0.233904
v -1.351825 0.000764 0.218208
v -1.337945 0.014862 0.219594
v -1.337797 -0.013186 0.219609
v -1.323916 0.000913 0.220996
v -1.353797 0.000764 0.237943
v -1.339916 0.014862 0.239329
v -1.339768 -0.013185 0.239344
v -1.325888 0.000913 0.240730
v -1.507873 0.026373 0.215794
v -1.507396 0.046200 0.215707
v -1.488363 0.025888 0.212262
v -1.487886 0.045715 0.212176
v -1.504340 0.026373 0.235310
v -1.503863 0.046200 0.235223
v -1.484830 0.025888 0.231778
v -1.484353 0.045715 0.231692
v 2.302047 0.509522 0.191169
v 2.305876 0.524698 0.178987
v 2.306598 0.496753 0.176691
v 2.310426 0.511929 0.164510
v 2.320969 0.509522 0.197115
v 2.324797 0.524698 0.184934
v 2.325519 0.496753 0.182637
v 2.329347 0.511929 0.170456
v -1.132055 -0.031811 0.210186
v -1.130369 -0.012050 0.210136
v -1.151808 -0.030125 0.210763
v -1.150122 -0.010364 0.210714
v -1.132635 -0.031811 0.190361
v -1.130949 -0.012050 0.190312
v -1.152388 -0.030125 0.190939
v -1.150702 -0.010364 0.190890
v -0.687480 -0.026249 0.206845
v -0.691625 -0.006946 0.208738
v -0.669922 -0.021692 0.198826
v -0.674067 -0.002389 0.200720
v -0.679241 -0.026249 0.224886
v -0.683386 -0.006946 0.226779
v -0.661683 -0.021692 0.216867
v -0.665828 -0.002389 0.218760
v 2.072486 0.496166 0.211059
v 2.064875 0.499051 0.229145
v 2.071367 0.476544 0.213719
v 2.063756 0.479429 0.231805
v 2.054205 0.496166 0.203367
v 2.046595 0.499051 0.221453
v 2.053086 0.476544 0.206026
v 2.045475 0.479429 0.224112
v 0.720977 0.084008 0.392104
v 0.734223 0.088018 0.377898
v 0.723712 0.064584 0.389171
v 0.736958 0.068595 0.374964
v 0.735482 0.084008 0.405629
v 0.748729 0.088018 0.391423
v 0.738218 0.064584 0.402696
v 0.751464 0.068595 0.388490
v 1.586911 0.352265 0.295591
v 1.591496 0.369634 0.303996
v 1.595229 0.342690 0.310839
v 1.599815 0.360059 0.319244
v 1.569500 0.352265 0.305090
v 1.574086 0.369634 0.313495
v 1.577818 0.342690 0.320337
v 1.582404 0.360059 0.328742
v 0.325264 0.049143 0.419387
v 0.322028 0.068697 0.418656
v 0.306191 0.045825 0.415078
v 0.302955 0.065379 0.414347
v 0.329634 0.049143 0.400041
v 0.326398 0.068697 0.399310
v 0.310561 0.045825 0.395733
v 0.307325 0.065379 0.395002
v 1.525697 0.310660 0.315873
v 1.516548 0.327649 0.320458
v 1.540885 0.320893 0.308261
v 1.531737 0.337882 0.312846
v 1.534583 0.310660 0.333604
v 1.525434 0.327649 0.338189
v 1.549772 0.320893 0.325992
v 1.540623 0.337882 0.330577
v -0.687898 -0.024444 0.208276
v -0.691495 -0.005016 0.209998
v -0.670374 -0.020457 0.199888
v -0.673971 -0.001029 0.201610
v -0.679336 -0.024444 0.226166
v -0.682933 -0.005016 0.227887
v -0.661812 -0.020457 0.217778
v -0.665408 -0.001029 0.219499
v 1.717775 0.367030 0.260910
v 1.706255 0.382655 0.264970
v 1.732513 0.379244 0.255717
v 1.720993 0.394870 0.259776
v 1.724368 0.367030 0.279616
v 1.712847 0.382655 0.283675
v 1.739105 0.379244 0.274422
v 1.727585 0.394870 0.278482
v -2.339546 0.293549 0.226290
v -2.327507 0.308958 0.222977
v -2.354402 0.306035 0.230377
v -2.342363 0.321444 0.227065
v -2.344807 0.293549 0.207167
v -2.332768 0.308958 0.203855
v -2.359664 0.306035 0.211255
v -2.347625 0.321444 0.207942
v -0.187030 0.026642 0.229367
v -0.187713 0.046456 0.228825
v -0.171515 0.027514 0.241690
v -0.172197 0.047328 0.241148
v -0.199365 0.026642 0.244897
v -0.200048 0.046456 0.244355
v -0.183850 0.027514 0.257221
v -0.184533 0.047328 0.256678
v 1.086755 0.148792 0.359506
v 1.077341 0.166230 0.360319
v 1.104128 0.158241 0.358005
v 1.094715 0.175679 0.358818
v 1.088461 0.148792 0.379265
v 1.079048 0.166230 0.380079
v 1.105835 0.158241 0.377765
v 1.096421 0.175679 0.378578
v 1.233143 0.223071 0.380945
v 1.223287 0.240251 0.381985
v 1.216058 0.213161 0.382747
v 1.206202 0.230340 0.383787
v 1.231062 0.223071 0.361221
v 1.221206 0.240251 0.362261
v 1.213977 0.213161 0.363024
v 1.204121 0.230340 0.364064
v 1.575093 0.346903 0.305608
v 1.592575 0.354317 0.299885
v 1.582138 0.328507 0.303301
v 1.599621 0.335921 0.297578
v 1.581263 0.346903 0.324457
v 1.598745 0.354317 0.318734
v 1.588309 0.328507 0.322150
v 1.605791 0.335921 0.316427
v -0.340182 0.015332 0.183869
v -0.345392 0.034349 0.181731
v -0.322589 0.020965 0.191089
v -0.327800 0.039981 0.188951
v -0.347712 0.015332 0.202217
v -0.352922 0.034349 0.200079
v -0.330119 0.020965 0.209437
v -0.335330 0.039981 0.207299
v 0.835699 0.093350 0.394887
v 0.830156 0.112361 0.395982
v 0.817048 0.087700 0.398574
v 0.811506 0.106711 0.399669
v 0.831852 0.093350 0.375430
v 0.826309 0.112361 0.376526
v 0.813202 0.087700 0.379117
v 0.807659 0.106711 0.380213
v 2.365551 0.507720 0.182996
v 2.360115 0.526790 0.182624
v 2.346525 0.502272 0.181692
v 2.341089 0.521342 0.181320
v 2.366906 0.507720 0.163210
v 2.361471 0.526790 0.162837
v 2.347881 0.502272 0.161906
v 2.342445 0.521342 0.161533
v -2.164412 0.227145 0.213347
v -2.160262 0.246536 0.212994
v -2.183733 0.231310 0.214992
v -2.179583 0.250701 0.214639
v -2.166094 0.227145 0.193586
v -2.161945 0.246536 0.193232
v -2.185416 0.231310 0.195231
v -2.181266 0.250701 0.194877
v 0.157211 0.051189 0.379323
v 0.172045 0.059001 0.368726
v 0.150855 0.069418 0.383864
v 0.165688 0.077231 0.373267
v 0.145682 0.051189 0.363185
v 0.160515 0.059001 0.352588
v 0.139326 0.069418 0.367726
v 0.154159 0.077231 0.357129
v -0.952801 -0.038140 0.224447
v -0.952547 -0.019095 0.218920
v -0.953675 -0.032608 0.243473
v -0.953422 -0.013562 0.237946
v -0.972613 -0.038141 0.223537
v -0.972359 -0.019095 0.218010
v -0.973488 -0.032608 0.242562
v -0.973233 -0.013562 0.237035
v 1.404721 0.276526 0.328279
v 1.396219 0.294198 0.331242
v 1.388035 0.267523 0.334095
v 1.379533 0.285194 0.337059
v 1.398193 0.276526 0.309551
v 1.389692 0.294198 0.312514
v 1.381507 0.267523 0.315367
v 1.373004 0.285194 0.318331
v -2.345648 0.299246 0.240952
v -2.339061 0.317907 0.239649
v -2.327342 0.292530 0.237331
v -2.320754 0.311192 0.236028
v -2.341799 0.299246 0.260408
v -2.335212 0.317907 0.259105
v -2.323492 0.292530 0.256787
v -2.316905 0.311192 0.255484
v 2.359537 0.523601 0.200528
v 2.358048 0.543378 0.200535
v 2.339760 0.522112 0.200612
v 2.338271 0.541890 0.200619
v 2.359453 0.523601 0.180696
v 2.357964 0.543378 0.180702
v 2.339676 0.522112 0.180779
v 2.338187 0.541889 0.180786
v 1.815348 0.428879 0.248300
v 1.806290 0.446290 0.251156
v 1.798742 0.419382 0.253536
v 1.789685 0.436793 0.256391
v 1.809384 0.428879 0.229385
v 1.800326 0.446290 0.232240
v 1.792778 0.419382 0.234620
v 1.783721 0.436793 0.237476
v -2.500250 0.379355 0.246763
v -2.492042 0.397317 0.244933
v -2.517782 0.387765 0.250672
v -2.509573 0.405727 0.248842
v -2.504567 0.379355 0.227405
v -2.496358 0.397317 0.225575
v -2.522098 0.387765 0.231314
v -2.513890 0.405727 0.229484
v -1.156050 -0.022563 0.214916
v -1.139944 -0.021713 0.203374
v -1.156741 -0.002749 0.215412
v -1.140635 -0.001898 0.203869
v -1.167603 -0.022563 0.198796
v -1.151497 -0.021713 0.187253
v -1.168295 -0.002749 0.199291
v -1.152189 -0.001898 0.187749
v 1.963315 0.464211 0.223282
v 1.959951 0.483740 0.224082
v 1.982315 0.467669 0.218764
v 1.978951 0.487198 0.219564
v 1.967903 0.464211 0.242577
v 1.964539 0.483740 0.243377
v 1.986903 0.467669 0.238059
v 1.983538 0.487198 0.238859
v -2.250978 0.252542 0.229400
v -2.245504 0.271605 0.229379
v -2.231915 0.247068 0.229326
v -2.226441 0.266130 0.229305
v -2.250901 0.252542 0.249233
v -2.245426 0.271605 0.249212
v -2.231838 0.247068 0.249159
v -2.226364 0.266130 0.249138
v -0.265174 0.025175 0.204205
v -0.268475 0.044682 0.202804
v -0.247218 0.028760 0.211826
v -0.250519 0.048267 0.210425
v -0.272923 0.025175 0.222461
v -0.276223 0.044682 0.221061
v -0.254967 0.028760 0.230083
v -0.258268 0.048267 0.228682
v 0.675040 0.044649 0.389838
v 0.666218 0.062369 0.391083
v 0.692586 0.053558 0.387363
v 0.683764 0.071278 0.388608
v 0.677810 0.044649 0.409477
v 0.668989 0.062369 0.410721
v 0.695356 0.053558 0.407002
v 0.686534 0.071278 0.408246
v -0.396935 0.033993 0.217912
v -0.404480 0.052171 0.215467
v -0.414227 0.026061 0.212308
v -0.421772 0.044239 0.209863
v -0.390820 0.033993 0.199045
v -0.398365 0.052171 0.196600
v -0.408112 0.026061 0.193441
v -0.415657 0.044239 0.190996
v -2.288512 0.259803 0.230219
v -2.276281 0.275307 0.228372
v -2.303841 0.272172 0.232533
v -2.291611 0.287676 0.230687
v -2.291472 0.259803 0.210608
v -2.279243 0.275307 0.208761
v -2.306803 0.272172 0.212923
v -2.294572 0.287676 0.211076
v 1.563156 0.341342 0.298727
v 1.553732 0.358268 0.302976
v 1.547727 0.331004 0.305684
v 1.538302 0.347930 0.309934
v 1.555004 0.341342 0.280647
v 1.545579 0.358268 0.284896
v 1.539574 0.331004 0.287604
v 1.530150 0.347930 0.291854
v -0.842311 -0.052328 0.203635
v -0.848543 -0.033500 0.203440
v -0.823493 -0.046093 0.204226
v -0.829724 -0.027265 0.204030
v -0.842933 -0.052327 0.223459
v -0.849165 -0.033500 0.223263
v -0.824115 -0.046093 0.224049
v -0.830346 -0.027265 0.223854
v -0.182336 0.045060 0.283110
v -0.185635 0.064496 0.280939
v -0.198572 0.041111 0.272427
v -0.201872 0.060546 0.270256
v -0.171435 0.045060 0.266542
v -0.174734 0.064496 0.264371
v -0.187671 0.041111 0.255859
v -0.190971 0.060546 0.253688
v -1.775566 0.097081 0.203004
v -1.794366 0.102281 0.206595
v -1.780674 0.077942 0.203980
v -1.799474 0.083141 0.207571
v -1.779287 0.097081 0.183524
v -1.798087 0.102281 0.187114
v -1.784395 0.077942 0.184499
v -1.803195 0.083141 0.188090
v -1.006310 -0.028382 0.238633
v -1.007581 -0.008590 0.238555
v -1.026065 -0.029655 0.237418
v -1.027335 -0.009863 0.237340
v -1.005093 -0.028382 0.218837
v -1.006364 -0.008590 0.218759
v -1.024848 -0.029655 0.217623
v -1.026119 -0.009863 0.217544
v 1.842261 0.432530 0.240743
v 1.844800 0.447063 0.227489
v 1.839526 0.446025 0.255017
v 1.842066 0.460559 0.241763
v 1.822782 0.432530 0.237011
v 1.825321 0.447063 0.223756
v 1.820047 0.446025 0.251285
v 1.822587 0.460559 0.238030
v 2.305006 0.500703 0.179162
v 2.303294 0.520306 0.181639
v 2.316153 0.503714 0.163036
v 2.314441 0.523317 0.165513
v 2.321321 0.500703 0.190440
v 2.319608 0.520306 0.192916
v 2.332468 0.503714 0.174314
v 2.330755 0.523317 0.176791
v -1.890137 0.131951 0.189902
v -1.882606 0.150298 0.190060
v -1.871795 0.124418 0.190286
v -1.864263 0.142765 0.190443
v -1.890552 0.131951 0.209731
v -1.883020 0.150298 0.209888
v -1.872210 0.124418 0.210114
v -1.864678 0.142765 0.210272
v 1.830200 0.426599 0.270651
v 1.848799 0.431340 0.265657
v 1.825621 0.445858 0.271880
v 1.844221 0.450599 0.266886
v 1.825057 0.426600 0.251496
v 1.843657 0.431340 0.246502
v 1.820478 0.445858 0.252725
v 1.839078 0.450599 0.247732
v -2.230648 0.251503 0.217179
v -2.219724 0.267904 0.214938
v -2.246715 0.262655 0.220475
v -2.235790 0.279056 0.218234
v -2.234634 0.251503 0.197750
v -2.223709 0.267904 0.195509
v -2.250700 0.262655 0.201046
v -2.239776 0.279056 0.198805
v -2.086699 0.173417 0.225683
v -2.076443 0.190264 0.223595
v -2.103207 0.183884 0.229042
v -2.092951 0.200730 0.226955
v -2.090654 0.173417 0.206248
v -2.080398 0.190264 0.204161
v -2.107163 0.183884 0.209608
v -2.096907 0.200730 0.207520
v -0.042348 0.023691 0.302320
v -0.046306 0.042947 0.299693
v -0.026303 0.028441 0.312966
v -0.030261 0.047697 0.310339
v -0.053313 0.023691 0.318846
v -0.057271 0.042947 0.316219
v -0.037268 0.028441 0.329492
v -0.041226 0.047697 0.326865
v -0.947654 -0.053321 0.197304
v -0.947897 -0.033490 0.197155
v -0.930727 -0.053036 0.207636
v -0.930971 -0.033205 0.207487
v -0.957986 -0.053321 0.214233
v -0.958230 -0.033490 0.214084
v -0.941059 -0.053036 0.224565
v -0.941303 -0.033205 0.224416
v 1.850420 0.432138 0.246253
v 1.846305 0.451495 0.247558
v 1.868872 0.436454 0.240403
v 1.864758 0.455812 0.241707
v 1.856415 0.432138 0.265159
v 1.852300 0.451495 0.266464
v 1.874867 0.436454 0.259308
v 1.870752 0.455812 0.260613
v 2.381780 0.530495 0.172010
v 2.379427 0.550186 0.172283
v 2.362221 0.528125 0.174281
v 2.359867 0.547816 0.174554
v 2.379493 0.530495 0.152309
v 2.377139 0.550186 0.152583
v 2.359933 0.528125 0.154580
v 2.357580 0.547816 0.154854
v 1.105502 0.166918 0.405990
v 1.106110 0.186742 0.405988
v 1.085679 0.167526 0.406080
v 1.086287 0.187349 0.406077
v 1.105413 0.166918 0.386157
v 1.106020 0.186742 0.386155
v 1.085589 0.167526 0.386247
v 1.086197 0.187349 0.386244
v -1.045566 -0.026225 0.237502
v -1.045950 -0.006395 0.237455
v -1.065252 -0.026612 0.235119
v -1.065636 -0.006783 0.235073
v -1.043183 -0.026224 0.217813
v -1.043567 -0.006395 0.217766
v -1.062869 -0.026612 0.215430
v -1.063253 -0.006783 0.215383
v -1.742966 0.076316 0.204585
v -1.731866 0.092680 0.203058
v -1.759179 0.087521 0.206816
v -1.748078 0.103885 0.205288
v -1.745670 0.076316 0.184937
v -1.734569 0.092680 0.183410
v -1.761882 0.087521 0.187168
v -1.750781 0.103885 0.185640
v -0.947707 -0.054190 0.214541
v -0.953449 -0.035208 0.214279
v -0.928745 -0.048441 0.215405
v -0.934487 -0.029460 0.215143
v -0.948610 -0.054190 0.234353
v -0.954352 -0.035208 0.234092
v -0.929648 -0.048441 0.235218
v -0.935390 -0.029459 0.234956
v -0.667094 -0.020594 0.175528
v -0.673056 -0.001703 0.176490
v -0.648444 -0.014554 0.172520
v -0.654407 0.004337 0.173482
v -0.663935 -0.020594 0.195108
v -0.669898 -0.001703 0.196070
v -0.645286 -0.014554 0.192100
v -0.651248 0.004337 0.193062
v -1.062634 -0.037512 0.211077
v -1.060796 -0.017764 0.211037
v -1.082377 -0.035673 0.211505
v -1.080539 -0.015925 0.211465
v -1.063065 -0.037511 0.191248
v -1.061226 -0.017764 0.191208
v -1.082808 -0.035673 0.191677
v -1.080970 -0.015925 0.191637
v 1.709025 0.387586 0.275684
v 1.703877 0.406684 0.277146
v 1.727396 0.392938 0.270469
v 1.722249 0.412035 0.271930
v 1.714441 0.387586 0.294763
v 1.709293 0.406684 0.296225
v 1.732813 0.392938 0.289548
v 1.727665 0.412035 0.291009
v -0.113932 0.050343 0.302504
v -0.119259 0.069320 0.300301
v -0.131468 0.044579 0.295251
v -0.136795 0.063556 0.293048
v -0.106351 0.050343 0.284177
v -0.111678 0.069320 0.281974
v -0.123888 0.044579 0.276924
v -0.129215 0.063556 0.274720
v 1.497510 0.310475 0.321120
v 1.491925 0.329435 0.322756
v 1.515705 0.316295 0.315789
v 1.510120 0.335255 0.317425
v 1.503086 0.310475 0.340153
v 1.497501 0.329435 0.341789
v 1.521282 0.316295 0.334822
v 1.515697 0.335255 0.336458
v 0.589710 0.050697 0.403668
v 0.585835 0.070141 0.404175
v 0.570430 0.046788 0.406189
v 0.566555 0.066233 0.406696
v 0.587139 0.050697 0.384003
v 0.583263 0.070141 0.384509
v 0.567859 0.046788 0.386524
v 0.563983 0.066233 0.387030
v 1.132069 0.171995 0.367715
v 1.144901 0.184680 0.375946
v 1.121391 0.187240 0.360865
v 1.134223 0.199926 0.369097
v 1.142777 0.171995 0.351021
v 1.155609 0.184680 0.359252
v 1.132099 0.187240 0.344172
v 1.144932 0.199926 0.352403
v -1.017680 -0.030179 0.240284
v -1.017608 -0.010346 0.240290
v -1.037427 -0.030107 0.238445
v -1.037355 -0.010274 0.238451
v -1.015840 -0.030179 0.220536
v -1.015769 -0.010346 0.220543
v -1.035588 -0.030107 0.218697
v -1.035516 -0.010274 0.218704
v -2.737562 0.495993 0.277411
v -2.733642 0.515349 0.275585
v -2.720015 0.491669 0.269241
v -2.716094 0.511025 0.267416
v -2.729192 0.495993 0.295391
v -2.725271 0.515349 0.293566
v -2.711644 0.491669 0.287222
v -2.707723 0.511025 0.285397
v -2.302967 0.287127 0.224047
v -2.290913 0.302484 0.220552
v -2.317717 0.299677 0.228323
v -2.305663 0.315034 0.224828
v -2.308489 0.287127 0.204998
v -2.296435 0.302484 0.201504
v -2.323239 0.299677 0.209274
v -2.311185 0.315034 0.205779
v -1.976831 0.133359 0.215602
v -1.967130 0.150643 0.214872
v -1.994065 0.143088 0.216900
v -1.984365 0.160371 0.216170
v -1.978319 0.133359 0.195825
v -1.968619 0.150643 0.195095
v -1.995554 0.143088 0.197123
v -1.985853 0.160371 0.196392
v -1.761282 0.095198 0.192183
v -1.756409 0.114374 0.193549
v -1.742817 0.090137 0.197359
v -1.737944 0.109314 0.198725
v -1.766635 0.095198 0.211279
v -1.761763 0.114374 0.212645
v -1.748170 0.090137 0.216456
v -1.743298 0.109314 0.217822
v 1.539715 0.334068 0.329133
v 1.530564 0.351658 0.329576
v 1.522146 0.324906 0.329983
v 1.512995 0.342496 0.330426
v 1.538756 0.334068 0.309323
v 1.529605 0.351658 0.309766
v 1.521187 0.324906 0.310173
v 1.512036 0.342496 0.310616
v 1.054329 0.150463 0.378106
v 1.048625 0.169376 0.379874
v 1.036264 0.144492 0.383707
v 1.030561 0.163405 0.385475
v 1.048455 0.150463 0.359162
v 1.042752 0.169376 0.360931
v 1.030391 0.144492 0.364763
v 1.024688 0.163405 0.366532
v 1.964385 0.452368 0.223150
v 1.960075 0.471666 0.224682
v 1.982569 0.456942 0.216684
v 1.978259 0.476240 0.218217
v 1.971029 0.452368 0.241837
v 1.966719 0.471666 0.243369
v 1.989212 0.456942 0.235372
v 1.984903 0.476240 0.236904
v -0.577859 0.004114 0.191639
v -0.580002 0.023828 0.192021
v -0.558453 0.006292 0.188173
v -0.560596 0.026005 0.188556
v -0.574372 0.004114 0.211163
v -0.576515 0.023828 0.211546
v -0.554966 0.006292 0.207697
v -0.557109 0.026005 0.208080
v -2.128091 0.199111 0.212600
v -2.118570 0.216430 0.210944
v -2.145155 0.208774 0.215566
v -2.135633 0.226094 0.213911
v -2.131489 0.199111 0.193060
v -2.121967 0.216430 0.191404
v -2.148552 0.208774 0.196026
v -2.139031 0.226094 0.194371
v -1.890248 0.111746 0.235326
v -1.883781 0.130495 0.235494
v -1.908990 0.118215 0.234837
v -1.902524 0.136963 0.235005
v -1.889731 0.111746 0.215499
v -1.883264 0.130495 0.215668
v -1.908473 0.118215 0.215010
v -1.902006 0.136963 0.215179
v 0.932114 0.119221 0.421631
v 0.926205 0.138153 0.421772
v 0.913187 0.113311 0.422083
v 0.907279 0.132243 0.422224
v 0.931640 0.119221 0.401803
v 0.925732 0.138153 0.401944
v 0.912714 0.113311 0.402255
v 0.906805 0.132243 0.402396
v 0.382644 0.035710 0.393366
v 0.400804 0.041164 0.399182
v 0.387838 0.016642 0.395030
v 0.405998 0.022095 0.400845
v 0.376595 0.035710 0.412255
v 0.394755 0.041164 0.418070
v 0.381789 0.016642 0.413918
v 0.399949 0.022095 0.419733
v 0.775958 0.083208 0.398887
v 0.771406 0.102500 0.399563
v 0.756876 0.078606 0.401722
v 0.752323 0.097898 0.402399
v 0.773043 0.083208 0.379269
v 0.768490 0.102500 0.379945
v 0.753961 0.078606 0.382104
v 0.749408 0.097898 0.382781
v 1.372844 0.263545 0.334775
v 1.375102 0.275945 0.319462
v 1.371036 0.279023 0.347043
v 1.373293 0.291424 0.331730
v 1.353223 0.263545 0.331883
v 1.355481 0.275945 0.316570
v 1.351415 0.279023 0.344151
v 1.353672 0.291424 0.328838
v 0.969794 0.111869 0.396931
v 0.962706 0.130074 0.400346
v 0.986195 0.119737 0.389029
v 0.979107 0.137942 0.392444
v 0.978403 0.111869 0.414798
v 0.971314 0.130074 0.418214
v 0.994804 0.119737 0.406896
v 0.987715 0.137942 0.410311
v 1.981314 0.468844 0.215786
v 1.992043 0.472469 0.199504
v 1.979319 0.488343 0.218813
v 1.990048 0.491968 0.202531
v 1.964753 0.468844 0.204873
v 1.975482 0.472469 0.188591
v 1.962758 0.488343 0.207900
v 1.973487 0.491968 0.191618
v -2.434455 0.333351 0.265825
v -2.428532 0.352228 0.267212
v -2.452835 0.339435 0.261519
v -2.446911 0.358312 0.262907
v -2.429932 0.333351 0.246514
v -2.424008 0.352228 0.247902
v -2.448311 0.339435 0.242209
v -2.442388 0.358312 0.243597
v -2.704794 0.474839 0.297983
v -2.697907 0.493364 0.296330
v -2.686780 0.467756 0.293658
v -2.679893 0.486281 0.292005
v -2.700164 0.474839 0.317268
v -2.693277 0.493364 0.315615
v -2.682150 0.467756 0.312943
v -2.675263 0.486281 0.311290
v -0.559520 0.004157 0.178157
v -0.566675 0.022565 0.179970
v -0.577365 -0.003225 0.182677
v -0.584520 0.015184 0.184489
v -0.564389 0.004157 0.158931
v -0.571545 0.022565 0.160744
v -0.582234 -0.003225 0.163451
v -0.589389 0.015184 0.165263
v -2.356692 0.300962 0.240618
v -2.363692 0.319515 0.240973
v -2.338163 0.307971 0.239676
v -2.345163 0.326524 0.240032
v -2.355685 0.300962 0.260425
v -2.362685 0.319515 0.260781
v -2.337156 0.307971 0.259483
v -2.344156 0.326524 0.259839
v -2.425828 0.349008 0.251102
v -2.418288 0.367094 0.248039
v -2.409071 0.340869 0.244295
v -2.401531 0.358956 0.241232
v -2.418364 0.349008 0.269477
v -2.410823 0.367094 0.266414
v -2.401607 0.340869 0.262670
v -2.394067 0.358955 0.259607
v 0.671181 0.067551 0.379408
v 0.687840 0.073413 0.388434
v 0.676334 0.048604 0.382201
v 0.692994 0.054466 0.391227
v 0.661733 0.067551 0.396846
v 0.678392 0.073413 0.405872
v 0.666887 0.048604 0.399639
v 0.683545 0.054466 0.408665
v -1.447623 -0.010053 0.225053
v -1.446429 0.009629 0.227186
v -1.457240 -0.007608 0.207880
v -1.456045 0.012074 0.210013
v -1.430319 -0.010053 0.215362
v -1.429124 0.009629 0.217495
v -1.439935 -0.007608 0.198190
v -1.438741 0.012074 0.200323
v -1.522746 0.023012 0.205270
v -1.518585 0.042404 0.205142
v -1.542128 0.027175 0.205869
v -1.537967 0.046566 0.205741
v -1.523359 0.023012 0.185447
v -1.519198 0.042403 0.185318
v -1.542740 0.027175 0.186046
v -1.538580 0.046566 0.185917
v -2.114467 0.209238 0.224138
v -2.105450 0.226811 0.222337
v -2.097236 0.200043 0.220695
v -2.088218 0.217615 0.218893
v -2.110581 0.209238 0.243587
v -2.101563 0.226811 0.241785
v -2.093349 0.200043 0.240143
v -2.084332 0.217615 0.238341
v -0.198321 0.049708 0.262521
v -0.202534 0.068991 0.260586
v -0.215845 0.045072 0.254472
v -0.220058 0.064355 0.252537
v -0.190043 0.049708 0.244498
v -0.194256 0.068991 0.242563
v -0.207567 0.045072 0.236449
v -0.211780 0.064355 0.234514
v -0.531947 0.028796 0.189396
v -0.540685 0.044545 0.197700
v -0.543363 0.016741 0.200245
v -0.552102 0.032490 0.208549
v -0.545609 0.028796 0.175019
v -0.554347 0.044545 0.183323
v -0.557025 0.016741 0.185868
v -0.565764 0.032490 0.194172
v -1.895976 0.116915 0.205263
v -1.890193 0.135868 0.204421
v -1.914732 0.122759 0.207992
v -1.908948 0.141712 0.207151
v -1.898832 0.116915 0.185637
v -1.893049 0.135868 0.184795
v -1.917587 0.122759 0.188366
v -1.911804 0.141712 0.187524
v -1.068620 -0.043694 0.192646
v -1.067973 -0.023872 0.192681
v -1.048826 -0.044342 0.193708
v -1.048179 -0.024519 0.193742
v -1.069682 -0.043694 0.212451
v -1.069035 -0.023872 0.212486
v -1.049888 -0.044342 0.213512
v -1.049241 -0.024519 0.213547
v 0.121865 0.045860 0.381889
v 0.120093 0.065589 0.380885
v 0.104698 0.043823 0.372169
v 0.102925 0.063551 0.371165
v 0.131637 0.045860 0.364630
v 0.129864 0.065589 0.363626
v 0.114469 0.043823 0.354910
v 0.112697 0.063551 0.353906
v -2.083033 0.198861 0.220823
v -2.074829 0.216866 0.219450
v -2.065276 0.190543 0.217852
v -2.057071 0.208547 0.216479
v -2.079761 0.198861 0.240384
v -2.071556 0.216866 0.239011
v -2.062003 0.190543 0.237413
v -2.053799 0.208547 0.236040
v -1.289138 -0.025056 0.192488
v -1.294041 -0.013997 0.208205
v -1.285846 -0.008592 0.181931
v -1.290748 0.002467 0.197648
v -1.270205 -0.025056 0.198394
v -1.275107 -0.013997 0.214111
v -1.266912 -0.008592 0.187837
v -1.271815 0.002467 0.203554
v -1.722174 0.073050 0.217197
v -1.720474 0.092809 0.216959
v -1.702607 0.071333 0.214456
v -1.700906 0.091091 0.214218
v -1.719423 0.073050 0.236839
v -1.717722 0.092809 0.236600
v -1.699856 0.071333 0.234098
v -1.698155 0.091091 0.233859
v -2.206044 0.236369 0.227496
v -2.213585 0.252924 0.219595
v -2.217474 0.225447 0.215520
v -2.225015 0.242002 0.207619
v -2.191697 0.236369 0.213803
v -2.199238 0.252924 0.205901
v -2.203127 0.225447 0.201827
v -2.210668 0.242002 0.193926
v -1.400290 -0.000763 0.219433
v -1.394572 0.018227 0.219289
v -1.381306 -0.006483 0.218954
v -1.375587 0.012507 0.218810
v -1.399790 -0.000763 0.239260
v -1.394071 0.018227 0.239116
v -1.380805 -0.006483 0.238781
v -1.375087 0.012507 0.238636
v -1.945714 0.124267 0.213195
v -1.937479 0.142268 0.211971
v -1.963520 0.132592 0.215841
v -1.955285 0.150593 0.214617
v -1.948629 0.124267 0.193577
v -1.940395 0.142268 0.192353
v -1.966436 0.132592 0.196224
v -1.958201 0.150593 0.195000
v -1.161489 -0.029849 0.209857
v -1.159796 -0.010088 0.209823
v -1.181245 -0.028156 0.210251
v -1.179552 -0.008395 0.210218
v -1.161885 -0.029849 0.190028
v -1.160192 -0.010088 0.189994
v -1.181641 -0.028156 0.190422
v -1.179948 -0.008395 0.190389
v 1.063032 0.140789 0.362239
v 1.054622 0.158750 0.362303
v 1.080993 0.149200 0.362101
v 1.072582 0.167161 0.362166
v 1.063184 0.140789 0.382071
v 1.054773 0.158750 0.382136
v 1.081145 0.149200 0.381934
v 1.072734 0.167161 0.381998
v -0.356774 0.032812 0.177852
v -0.357834 0.052613 0.177442
v -0.338305 0.033949 0.184989
v -0.339365 0.053750 0.184579
v -0.363923 0.032812 0.196351
v -0.364983 0.052613 0.195941
v -0.345454 0.033949 0.203489
v -0.346514 0.053750 0.203079
v 1.186252 0.201929 0.392267
v 1.177092 0.219471 0.393580
v 1.168887 0.192676 0.394756
v 1.159727 0.210218 0.396069
v 1.183438 0.201929 0.372635
v 1.174278 0.219471 0.373948
v 1.166073 0.192676 0.375124
v 1.156913 0.210218 0.376437
v 0.653903 0.041987 0.408969
v 0.646692 0.060392 0.410585
v 0.671863 0.049377 0.404945
v 0.664651 0.067782 0.406561
v 0.658239 0.041987 0.428322
v 0.651028 0.060392 0.429938
v 0.676199 0.049377 0.424298
v 0.668987 0.067782 0.425914
v 0.702688 0.059648 0.382406
v 0.698425 0.079017 0.382479
v 0.722054 0.063911 0.382075
v 0.717792 0.083280 0.382148
v 0.703027 0.059648 0.402236
v 0.698764 0.079017 0.402309
v 0.722393 0.063911 0.401905
v 0.718131 0.083280 0.401978
v 0.204618 0.053135 0.395954
v 0.201740 0.072738 0.395060
v 0.185898 0.050122 0.390138
v 0.183020 0.069725 0.389244
v 0.210502 0.053135 0.377015
v 0.207625 0.072738 0.376121
v 0.191782 0.050122 0.371198
v 0.188905 0.069725 0.370304
v 1.067078 0.156411 0.404166
v 1.071471 0.165569 0.387131
v 1.069365 0.138819 0.395299
v 1.073758 0.147977 0.378264
v 1.086282 0.156411 0.409119
v 1.090676 0.165569 0.392084
v 1.088569 0.138819 0.400251
v 1.092963 0.147977 0.383216
v 1.996607 0.468980 0.218526
v 1.991770 0.488144 0.220169
v 2.014752 0.474088 0.212361
v 2.009915 0.493252 0.214004
v 2.002986 0.468980 0.237304
v 1.998149 0.488144 0.238948
v 2.021132 0.474088 0.231140
v 2.016294 0.493252 0.232783
v -0.132784 0.048040 0.296852
v -0.138100 0.067066 0.295088
v -0.150842 0.042439 0.290862
v -0.156159 0.061464 0.289098
v -0.126540 0.048040 0.278027
v -0.131856 0.067066 0.276263
v -0.144598 0.042439 0.272037
v -0.149915 0.061464 0.270273
v 2.290249 0.500722 0.159594
v 2.284341 0.519653 0.159819
v 2.309167 0.506635 0.158874
v 2.303258 0.525566 0.159099
v 2.291003 0.500722 0.179413
v 2.285095 0.519653 0.179638
v 2.309921 0.506635 0.178693
v 2.304012 0.525566 0.178918
v 0.344075 0.029007 0.377278
v 0.343670 0.048836 0.377188
v 0.363432 0.029422 0.381576
v 0.363027 0.049250 0.381486
v 0.339776 0.029007 0.396639
v 0.339371 0.048836 0.396549
v 0.359133 0.029422 0.400938
v 0.358728 0.049250 0.400848
v -0.555251 -0.006390 0.164462
v -0.560321 0.012764 0.163571
v -0.536387 -0.001242 0.167779
v -0.541457 0.017911 0.166888
v -0.558685 -0.006390 0.183996
v -0.563755 0.012764 0.183105
v -0.539821 -0.001242 0.187312
v -0.544891 0.017911 0.186421
v -1.675031 0.050014 0.235644
v -1.663422 0.065407 0.230993
v -1.689320 0.062520 0.241368
v -1.677711 0.077913 0.236717
v -1.682407 0.050014 0.217233
v -1.670797 0.065407 0.212582
v -1.696696 0.062520 0.222958
v -1.685087 0.077913 0.218307
v -0.721747 -0.031761 0.182328
v -0.728536 -0.013149 0.183246
v -0.703303 -0.024911 0.179833
v -0.710092 -0.006298 0.180751
v -0.719088 -0.031761 0.201982
v -0.725877 -0.013149 0.202900
v -0.700644 -0.024911 0.199487
v -0.707433 -0.006298 0.200405
v -1.880029 0.129712 0.191002
v -1.872479 0.148050 0.191236
v -1.861699 0.122158 0.191569
v -1.854150 0.140497 0.191802
v -1.880642 0.129712 0.210826
v -1.873092 0.148050 0.211059
v -1.862312 0.122159 0.211393
v -1.854762 0.140497 0.211626
v 2.050140 0.496460 0.211942
v 2.040396 0.513729 0.212386
v 2.032890 0.486706 0.212729
v 2.023145 0.503975 0.213173
v 2.049236 0.496460 0.192129
v 2.039492 0.513729 0.192574
v 2.031986 0.486706 0.192916
v 2.022242 0.503975 0.193361
v -1.835560 0.107269 0.217262
v -1.831177 0.126603 0.216695
v -1.816385 0.102849 0.214780
v -1.812003 0.122184 0.214212
v -1.833013 0.107269 0.236931
v -1.828630 0.126603 0.236364
v -1.813838 0.102849 0.234449
v -1.809456 0.122184 0.233881
v 0.486268 0.032428 0.415639
v 0.484047 0.052135 0.415855
v 0.505882 0.034659 0.413730
v 0.503661 0.054366 0.413946
v 0.488189 0.032428 0.435379
v 0.485968 0.052135 0.435595
v 0.507804 0.034659 0.433470
v 0.505583 0.054366 0.433686
v -1.847501 0.090489 0.228807
v -1.842299 0.109551 0.230524
v -1.865602 0.095967 0.222832
v -1.860400 0.115029 0.224549
v -1.841285 0.090489 0.209973
v -1.836083 0.109551 0.211691
v -1.859385 0.095967 0.203998
v -1.854183 0.115029 0.205716
v -0.953554 -0.026721 0.236105
v -0.956369 -0.007089 0.236057
v -0.973183 -0.029537 0.235766
v -0.975999 -0.009905 0.235718
v -0.953212 -0.026721 0.216275
v -0.956027 -0.007089 0.216226
v -0.972841 -0.029537 0.215936
v -0.975657 -0.009905 0.215888
v 0.528990 0.038538 0.416246
v 0.526135 0.058163 0.416469
v 0.548555 0.041402 0.414714
v 0.545700 0.061027 0.414938
v 0.530538 0.038538 0.436018
v 0.527683 0.058163 0.436242
v 0.550103 0.041402 0.434487
v 0.547248 0.061027 0.434710
v 0.134455 0.053327 0.381767
v 0.128576 0.072126 0.379451
v 0.116963 0.047008 0.374878
v 0.111084 0.065807 0.372562
v 0.141723 0.053327 0.363314
v 0.135844 0.072126 0.360998
v 0.124231 0.047008 0.356424
v 0.118352 0.065807 0.354109
v -1.102680 -0.033348 0.210475
v -1.102116 -0.013523 0.210461
v -1.122499 -0.032783 0.210974
v -1.121935 -0.012958 0.210960
v -1.103179 -0.033348 0.190648
v -1.102615 -0.013523 0.190634
v -1.122999 -0.032783 0.191147
v -1.122434 -0.012958 0.191133
v -0.314110 0.026837 0.211842
v -0.318780 0.045924 0.209150
v -0.330645 0.021447 0.202309
v -0.335315 0.040533 0.199617
v -0.304204 0.026837 0.194660
v -0.308874 0.045924 0.191968
v -0.320739 0.021447 0.185127
v -0.325409 0.040533 0.182435
v -1.287992 -0.025343 0.220659
v -1.282561 -0.006303 0.219510
v -1.269364 -0.030894 0.216719
v -1.263932 -0.011854 0.215570
v -1.283889 -0.025343 0.240062
v -1.278458 -0.006303 0.238914
v -1.265260 -0.030895 0.236123
v -1.259829 -0.011854 0.234974
v 0.967176 0.126330 0.400031
v 0.964797 0.146017 0.400364
v 0.986674 0.128732 0.397308
v 0.984294 0.148420 0.397640
v 0.969920 0.126330 0.419674
v 0.967541 0.146017 0.420006
v 0.989418 0.128732 0.416950
v 0.987038 0.148420 0.417282
v 0.867491 0.114795 0.415226
v 0.859603 0.132988 0.414844
v 0.849320 0.106897 0.414347
v 0.841431 0.125090 0.413965
v 0.868450 0.114795 0.395416
v 0.860561 0.132988 0.395034
v 0.850278 0.106897 0.394537
v 0.842390 0.125090 0.394155
v 1.457431 0.297696 0.316568
v 1.451354 0.316201 0.320305
v 1.441668 0.290562 0.326262
v 1.435591 0.309067 0.329999
v 1.447041 0.297696 0.299674
v 1.440965 0.316201 0.303411
v 1.431278 0.290562 0.309368
v 1.425201 0.309067 0.313105
v 0.027647 0.046907 0.353370
v 0.025638 0.066611 0.352338
v 0.010119 0.044648 0.344369
v 0.008109 0.064352 0.343338
v 0.036707 0.046907 0.335727
v 0.034698 0.066611 0.334695
v 0.019179 0.044648 0.326727
v 0.017169 0.064352 0.325695
v 0.457848 0.050693 0.414227
v 0.453427 0.070027 0.414261
v 0.438514 0.046272 0.414374
v 0.434093 0.065606 0.414408
v 0.457698 0.050693 0.394395
v 0.453276 0.070027 0.394428
v 0.438364 0.046272 0.394542
v 0.433943 0.065606 0.394575
v 1.946270 0.436277 0.215829
v 1.934449 0.452109 0.217555
v 1.961936 0.448223 0.213542
v 1.950115 0.464055 0.215268
v 1.949136 0.436277 0.235454
v 1.937315 0.452109 0.237180
v 1.964801 0.448223 0.233167
v 1.952980 0.464055 0.234893
v 0.139037 0.023479 0.344860
v 0.134771 0.042792 0.343395
v 0.157304 0.027990 0.351131
v 0.153037 0.047303 0.349666
v 0.132597 0.023479 0.363618
v 0.128330 0.042792 0.362153
v 0.150864 0.027990 0.369889
v 0.146597 0.047303 0.368424
v 2.345507 0.517273 0.170325
v 2.338624 0.535856 0.171130
v 2.327049 0.510343 0.172483
v 2.320167 0.528927 0.173288
v 2.343204 0.517273 0.150626
v 2.336321 0.535856 0.151431
v 2.324746 0.510343 0.152784
v 2.317864 0.528927 0.153589
v -1.970303 0.164086 0.208820
v -1.959180 0.180417 0.210533
v -1.954162 0.152832 0.211306
v -1.943039 0.169163 0.213018
v -1.973322 0.164086 0.228422
v -1.962199 0.180417 0.230135
v -1.957181 0.152832 0.230908
v -1.946058 0.169163 0.232620
v 0.417162 0.017907 0.393035
v 0.411556 0.036929 0.393315
v 0.436161 0.023520 0.392085
v 0.430555 0.042542 0.392365
v 0.418152 0.017907 0.412843
v 0.412547 0.036929 0.413123
v 0.437151 0.023520 0.411893
v 0.431545 0.042542 0.412174
v 1.628287 0.358514 0.261788
v 1.644693 0.367285 0.268663
v 1.636376 0.340726 0.265178
v 1.652782 0.349497 0.272053
v 1.620622 0.358514 0.280080
v 1.637028 0.367285 0.286955
v 1.628711 0.340726 0.283470
v 1.645117 0.349497 0.290345
v 0.150503 0.046018 0.339986
v 0.146186 0.065206 0.337432
v 0.167017 0.051033 0.349757
v 0.162701 0.070222 0.347203
v 0.140404 0.046018 0.357055
v 0.136087 0.065206 0.354501
v 0.156918 0.051033 0.366826
v 0.152601 0.070222 0.364272
v -2.140452 0.223716 0.196693
v -2.130186 0.240650 0.195608
v -2.123611 0.213392 0.194913
v -2.113345 0.230327 0.193828
v -2.138367 0.223716 0.216417
v -2.128100 0.240650 0.215331
v -2.121526 0.213392 0.214637
v -2.111260 0.230327 0.213551
v -2.236723 0.237191 0.224882
v -2.224679 0.252838 0.223020
v -2.252187 0.249379 0.227272
v -2.240142 0.265025 0.225410
v -2.239753 0.237191 0.205282
v -2.227708 0.252838 0.203420
v -2.255216 0.249379 0.207672
v -2.243172 0.265025 0.205810
v -1.605128 0.028323 0.208911
v -1.596376 0.046069 0.210261
v -1.622667 0.037179 0.206204
v -1.613915 0.054925 0.207555
v -1.602103 0.028323 0.189309
v -1.593351 0.046069 0.190660
v -1.619642 0.037179 0.186603
v -1.610890 0.054925 0.187954
v 2.108001 0.503464 0.214415
v 2.101916 0.522328 0.215112
v 2.089260 0.497339 0.216562
v 2.083175 0.516203 0.217259
v 2.105744 0.503464 0.194710
v 2.099658 0.522328 0.195408
v 2.087003 0.497339 0.196858
v 2.080918 0.516203 0.197555
v 0.574895 0.032756 0.389099
v 0.569920 0.051948 0.388594
v 0.593989 0.037756 0.391038
v 0.589014 0.056948 0.390533
v 0.572891 0.032756 0.408831
v 0.567916 0.051948 0.408326
v 0.591985 0.037756 0.410770
v 0.587011 0.056948 0.410265
v 0.203447 0.043001 0.352248
v 0.204280 0.062815 0.352509
v 0.222355 0.042128 0.358172
v 0.223188 0.061942 0.358433
v 0.197518 0.043001 0.371174
v 0.198351 0.062815 0.371435
v 0.216426 0.042128 0.377098
v 0.217258 0.061942 0.377359
v -0.123726 0.047788 0.301893
v -0.128374 0.066936 0.299634
v -0.140948 0.042620 0.293522
v -0.145596 0.061768 0.291263
v -0.115056 0.047788 0.284056
v -0.119704 0.066936 0.281797
v -0.132277 0.042620 0.275685
v -0.136925 0.061768 0.273426
v -1.727377 0.085299 0.207909
v -1.718309 0.102734 0.210582
v -1.710654 0.075845 0.212839
v -1.701586 0.093279 0.215512
v -1.732985 0.085299 0.226933
v -1.723917 0.102734 0.229606
v -1.716262 0.075845 0.231862
v -1.707193 0.093279 0.234536
v 1.284204 0.222015 0.331200
v 1.279443 0.241261 0.331747
v 1.303323 0.226808 0.329000
v 1.298562 0.246053 0.329548
v 1.286470 0.222015 0.350903
v 1.281709 0.241261 0.351451
v 1.305589 0.226808 0.348704
v 1.300828 0.246053 0.349251
v 0.520617 0.044501 0.435491
v 0.519153 0.064279 0.435381
v 0.500893 0.043032 0.434020
v 0.499429 0.062811 0.433911
v 0.522092 0.044501 0.415712
v 0.520627 0.064279 0.415603
v 0.502367 0.043032 0.414242
v 0.500903 0.062811 0.414133
v -1.160128 -0.032019 0.241987
v -1.150512 -0.014720 0.243262
v -1.177277 -0.022319 0.239715
v -1.167661 -0.005020 0.240989
v -1.157523 -0.032019 0.222326
v -1.147907 -0.014720 0.223600
v -1.174672 -0.022318 0.220054
v -1.165056 -0.005020 0.221328
v -2.741766 0.490772 0.282648
v -2.728967 0.505457 0.286374
v -2.727667 0.477442 0.286752
v -2.714868 0.492127 0.290478
v -2.747309 0.490772 0.301691
v -2.734510 0.505457 0.305416
v -2.733210 0.477442 0.305795
v -2.720411 0.492127 0.309521
v -2.585710 0.418628 0.241822
v -2.587960 0.438326 0.242344
v -2.566521 0.420938 0.237373
v -2.568771 0.440636 0.237895
v -2.581230 0.418628 0.261143
v -2.583480 0.438326 0.261665
v -2.562041 0.420938 0.256694
v -2.564291 0.440636 0.257216
v -1.695429 0.066196 0.205091
v -1.689805 0.085214 0.204949
v -1.714442 0.071822 0.205570
v -1.708817 0.090841 0.205428
v -1.695929 0.066196 0.185264
v -1.690305 0.085214 0.185122
v -1.714942 0.071822 0.185743
v -1.709317 0.090841 0.185602
v -1.473560 0.017418 0.218319
v -1.478591 0.036426 0.220914
v -1.456666 0.023079 0.209607
v -1.461697 0.042087 0.212202
v -1.464470 0.017418 0.235947
v -1.469501 0.036426 0.238541
v -1.447576 0.023079 0.227234
v -1.452607 0.042087 0.229829
v -2.374163 0.314135 0.245405
v -2.370485 0.333593 0.244312
v -2.355511 0.310298 0.239860
v -2.351833 0.329756 0.238766
v -2.368510 0.314135 0.264416
v -2.364833 0.333593 0.263323
v -2.349858 0.310298 0.258870
v -2.346181 0.329756 0.257777
v 1.461189 0.300569 0.318495
v 1.479135 0.308989 0.317859
v 1.452774 0.318526 0.318794
v 1.470720 0.326946 0.318157
v 1.460486 0.300569 0.298675
v 1.478432 0.308989 0.298038
v 1.452071 0.318526 0.298973
v 1.470017 0.326946 0.298337
v 1.703517 0.371454 0.269783
v 1.700867 0.391102 0.270284
v 1.684210 0.368756 0.273431
v 1.681560 0.388405 0.273932
v 1.699835 0.371454 0.250295
v 1.697184 0.391102 0.250795
v 1.680527 0.368756 0.253943
v 1.677877 0.388405 0.254444
v 2.004706 0.458290 0.189961
v 1.998377 0.477063 0.190897
v 2.023277 0.464688 0.187214
v 2.016948 0.483461 0.188150
v 2.007608 0.458290 0.209581
v 2.001279 0.477063 0.210517
v 2.026179 0.464688 0.206834
v 2.019850 0.483461 0.207770
v 2.056135 0.468993 0.189718
v 2.053606 0.486446 0.198792
v 2.060822 0.478413 0.172906
v 2.058292 0.495866 0.181980
v 2.075240 0.468993 0.195044
v 2.072710 0.486446 0.204118
v 2.079926 0.478413 0.178231
v 2.077397 0.495866 0.187305
v 2.023974 0.468179 0.212731
v 2.017406 0.486807 0.214523
v 2.041945 0.474987 0.207828
v 2.035377 0.493615 0.209620
v 2.029194 0.468179 0.231865
v 2.022627 0.486807 0.233657
v 2.047166 0.474987 0.226962
v 2.040598 0.493615 0.228753
v 0.715980 0.083393 0.432274
v 0.715798 0.084207 0.412458
v 0.715973 0.063577 0.431460
v 0.715790 0.064391 0.411644
v 0.735813 0.083393 0.432091
v 0.735630 0.084207 0.412275
v 0.735806 0.063577 0.431277
v 0.735623 0.064391 0.411461
v 1.815057 0.430369 0.250311
v 1.805459 0.447517 0.252986
v 1.798537 0.420405 0.254916
v 1.788940 0.437553 0.257591
v 1.809731 0.430369 0.231206
v 1.800133 0.447517 0.233882
v 1.793212 0.420405 0.235811
v 1.783614 0.437553 0.238487
v -2.745870 0.498860 0.281221
v -2.739199 0.517094 0.277176
v -2.730278 0.491058 0.271767
v -2.723607 0.509292 0.267722
v -2.735587 0.498860 0.298180
v -2.728916 0.517094 0.294135
v -2.719995 0.491058 0.288727
v -2.713324 0.509292 0.284681
v -1.357880 -0.020535 0.213835
v -1.357024 -0.000720 0.213882
v -1.338095 -0.021393 0.214913
v -1.337239 -0.001578 0.214960
v -1.358959 -0.020535 0.233639
v -1.358103 -0.000720 0.233685
v -1.339174 -0.021393 0.234717
v -1.338317 -0.001578 0.234763
v 0.775771 0.078617 0.398245
v 0.772296 0.098138 0.398690
v 0.756408 0.075113 0.400725
v 0.752933 0.094634 0.401170
v 0.773252 0.078617 0.378573
v 0.769777 0.098138 0.379018
v 0.753889 0.075113 0.381053
v 0.750413 0.094634 0.381498
v -2.279800 0.288145 0.229474
v -2.269248 0.304590 0.226069
v -2.264150 0.277058 0.224423
v -2.253599 0.293502 0.221018
v -2.273708 0.288145 0.248349
v -2.263157 0.304590 0.244943
v -2.258059 0.277058 0.243298
v -2.247507 0.293502 0.239892
v -1.923573 0.137299 0.218044
v -1.914769 0.155058 0.217378
v -1.905864 0.128470 0.216703
v -1.897060 0.146230 0.216037
v -1.922076 0.137299 0.237820
v -1.913273 0.155059 0.237154
v -1.904367 0.128470 0.236480
v -1.895563 0.146230 0.235814
v -1.774236 0.095253 0.199943
v -1.791320 0.100497 0.208545
v -1.778920 0.076125 0.202301
v -1.796004 0.081369 0.210903
v -1.783155 0.095253 0.182229
v -1.800239 0.100497 0.190831
v -1.787839 0.076125 0.184587
v -1.804923 0.081369 0.193189
v -0.391181 0.025117 0.188194
v -0.377225 0.038093 0.193689
v -0.403255 0.040117 0.183440
v -0.389298 0.053092 0.188935
v -0.383915 0.025117 0.169739
v -0.369959 0.038092 0.175234
v -0.395989 0.040117 0.164986
v -0.382033 0.053092 0.170481
v 0.710553 0.079035 0.419451
v 0.715566 0.096729 0.426876
v 0.700653 0.087995 0.404786
v 0.705666 0.105689 0.412211
v 0.726991 0.079035 0.408353
v 0.732004 0.096729 0.415779
v 0.717090 0.087995 0.393688
v 0.722103 0.105689 0.401114
v 0.368471 0.019164 0.386442
v 0.364658 0.038620 0.385913
v 0.387742 0.023014 0.389115
v 0.383929 0.042470 0.388586
v 0.365746 0.019164 0.406087
v 0.361933 0.038620 0.405558
v 0.385018 0.023014 0.408760
v 0.381204 0.042470 0.408231
v 1.447909 0.290913 0.351116
v 1.465727 0.298946 0.347747
v 1.440016 0.309046 0.352608
v 1.457833 0.317080 0.349240
v 1.444225 0.290913 0.331628
v 1.462042 0.298946 0.328259
v 1.436331 0.309046 0.333121
v 1.454149 0.317080 0.329752
v -2.417926 0.345727 0.250794
v -2.410486 0.363750 0.247167
v -2.401726 0.337449 0.242896
v -2.394285 0.355472 0.239269
v -2.409235 0.345727 0.268621
v -2.401794 0.363750 0.264994
v -2.393034 0.337449 0.260723
v -2.385594 0.355473 0.257096
v -2.331220 0.278175 0.237107
v -2.319780 0.294268 0.235235
v -2.347101 0.289766 0.239706
v -2.335662 0.305859 0.237834
v -2.334423 0.278175 0.217534
v -2.322984 0.294268 0.215662
v -2.350305 0.289766 0.220133
v -2.338865 0.305859 0.218261
v 1.876272 0.442294 0.231762
v 1.866922 0.459533 0.234719
v 1.859836 0.432487 0.236959
v 1.850485 0.449726 0.239916
v 1.870293 0.442294 0.212852
v 1.860942 0.459533 0.215809
v 1.853856 0.432487 0.218049
v 1.844505 0.449725 0.221006
v 0.214502 0.029107 0.400400
v 0.217241 0.048740 0.401019
v 0.195351 0.031915 0.396074
v 0.198090 0.051549 0.396692
v 0.218872 0.029107 0.381054
v 0.221611 0.048740 0.381673
v 0.199721 0.031915 0.376728
v 0.202461 0.051549 0.377347
v 0.772778 0.076509 0.410822
v 0.765862 0.095081 0.411597
v 0.791234 0.083469 0.408756
v 0.784318 0.102041 0.409530
v 0.774985 0.076509 0.430532
v 0.768069 0.095081 0.431307
v 0.793442 0.083469 0.428466
v 0.786525 0.102041 0.429240
v 0.534171 0.044935 0.435480
v 0.531975 0.064646 0.435405
v 0.514472 0.042738 0.434802
v 0.512275 0.062449 0.434726
v 0.534853 0.044936 0.415659
v 0.532657 0.064646 0.415583
v 0.515154 0.042738 0.414981
v 0.512957 0.062449 0.414905
v -1.431578 0.004059 0.219032
v -1.427315 0.023429 0.218944
v -1.412213 -0.000205 0.218633
v -1.407950 0.019165 0.218545
v -1.431169 0.004059 0.238861
v -1.426906 0.023428 0.238773
v -1.411804 -0.000205 0.238461
v -1.407541 0.019165 0.238374
v 0.630365 0.069069 0.425783
v 0.621853 0.086968 0.426496
v 0.612529 0.060527 0.427278
v 0.604016 0.078426 0.427991
v 0.628710 0.069069 0.406019
v 0.620197 0.086968 0.406733
v 0.610873 0.060527 0.407514
v 0.602360 0.078426 0.408227
v -0.753104 -0.037939 0.211738
v -0.758322 -0.018899 0.213641
v -0.735217 -0.032386 0.205214
v -0.740434 -0.013346 0.207117
v -0.746308 -0.037939 0.230370
v -0.751525 -0.018899 0.232273
v -0.728421 -0.032386 0.223846
v -0.733639 -0.013346 0.225749
v 1.512590 0.325888 0.314895
v 1.502792 0.342895 0.317739
v 1.496257 0.315685 0.319636
v 1.486459 0.332692 0.322479
v 1.507063 0.325888 0.295848
v 1.497264 0.342895 0.298692
v 1.490729 0.315685 0.300588
v 1.480931 0.332692 0.303432
v -1.200076 -0.026201 0.209101
v -1.197275 -0.016884 0.226384
v -1.198585 -0.043709 0.218299
v -1.195783 -0.034392 0.235581
v -1.219653 -0.026201 0.212274
v -1.216852 -0.016884 0.229557
v -1.218162 -0.043709 0.221472
v -1.215361 -0.034392 0.238754
v 1.936899 0.470588 0.220003
v 1.939258 0.485061 0.206649
v 1.939417 0.457027 0.205751
v 1.941776 0.471500 0.192397
v 1.956430 0.470588 0.223453
v 1.958788 0.485061 0.210099
v 1.958947 0.457027 0.209201
v 1.961306 0.471500 0.195847
v -0.785303 -0.018858 0.204035
v -0.787724 0.000797 0.205113
v -0.803259 -0.021509 0.212029
v -0.805681 -0.001853 0.213107
v -0.793369 -0.018858 0.185916
v -0.795791 0.000797 0.186994
v -0.811326 -0.021509 0.193910
v -0.813747 -0.001853 0.194988
v -0.753660 -0.029908 0.201591
v -0.750402 -0.010348 0.201194
v -0.773077 -0.026626 0.203954
v -0.769818 -0.007066 0.203557
v -0.756057 -0.029908 0.181903
v -0.752798 -0.010349 0.181506
v -0.775473 -0.026626 0.184266
v -0.772215 -0.007066 0.183869
v -1.762331 0.068073 0.209821
v -1.755665 0.086739 0.209113
v -1.780892 0.074777 0.211793
v -1.774226 0.093443 0.211085
v -1.764426 0.068073 0.190099
v -1.757760 0.086739 0.189391
v -1.782988 0.074777 0.192071
v -1.776322 0.093443 0.191363
v -0.982720 -0.031103 0.211717
v -0.984491 -0.011352 0.212068
v -1.002095 -0.032908 0.215551
v -1.003866 -0.013158 0.215901
v -0.986569 -0.031103 0.192261
v -0.988340 -0.011352 0.192612
v -1.005944 -0.032908 0.196095
v -1.007715 -0.013158 0.196445
v -2.416473 0.335629 0.234877
v -2.406624 0.352554 0.231732
v -2.432596 0.345968 0.240027
v -2.422747 0.362893 0.236881
v -2.422507 0.335629 0.215984
v -2.412658 0.352554 0.212839
v -2.438630 0.345968 0.221134
v -2.428781 0.362893 0.217988
v -1.012961 -0.041009 0.211373
v -1.010044 -0.021392 0.211302
v -1.032573 -0.038091 0.211852
v -1.029655 -0.018474 0.211781
v -1.013445 -0.041009 0.191546
v -1.010528 -0.021392 0.191475
v -1.033057 -0.038091 0.192025
v -1.030139 -0.018474 0.191954
v -0.187805 0.039750 0.280831
v -0.185078 0.059335 0.282354
v -0.204905 0.042873 0.271281
v -0.202177 0.062459 0.272804
v -0.178135 0.039750 0.263515
v -0.175408 0.059335 0.265038
v -0.195234 0.042873 0.253965
v -0.192507 0.062459 0.255488
v -1.504999 0.024863 0.206806
v -1.503243 0.044618 0.206838
v -1.524750 0.026619 0.206444
v -1.522995 0.046374 0.206476
v -1.504635 0.024863 0.186976
v -1.502880 0.044619 0.187009
v -1.524387 0.026619 0.186614
v -1.522632 0.046374 0.186647
v 0.265706 0.025371 0.367647
v 0.258284 0.043715 0.366324
v 0.283765 0.032910 0.370866
v 0.276344 0.051254 0.369543
v 0.262225 0.025371 0.387172
v 0.254803 0.043715 0.385849
v 0.280285 0.032910 0.390392
v 0.272863 0.051254 0.389069
v -0.888627 -0.045304 0.237254
v -0.883732 -0.034578 0.221305
v -0.891774 -0.028621 0.247507
v -0.886879 -0.017896 0.231559
v -0.907587 -0.045304 0.231435
v -0.902692 -0.034578 0.215486
v -0.910734 -0.028621 0.241688
v -0.905839 -0.017896 0.225740
v -2.652637 0.468676 0.287184
v -2.642201 0.485127 0.283469
v -2.637138 0.457598 0.281668
v -2.626702 0.474050 0.277953
v -2.645988 0.468676 0.305869
v -2.635551 0.485127 0.302154
v -2.630488 0.457598 0.300353
v -2.620052 0.474050 0.296638
v 1.370084 0.251219 0.345799
v 1.362940 0.269507 0.348605
v 1.387106 0.258894 0.339114
v 1.379962 0.277182 0.341920
v 1.377334 0.251219 0.364260
v 1.370190 0.269507 0.367065
v 1.394356 0.258894 0.357575
v 1.387212 0.277182 0.360380
v -0.005108 0.034631 0.343254
v -0.003692 0.054404 0.343853
v -0.023316 0.036167 0.335543
v -0.021901 0.055941 0.336143
v 0.002626 0.034630 0.324991
v 0.004042 0.054404 0.325590
v -0.015582 0.036167 0.317280
v -0.014167 0.055941 0.317880
v 2.164866 0.517921 0.201883
v 2.156312 0.535813 0.202178
v 2.146985 0.509363 0.202501
v 2.138432 0.527254 0.202797
v 2.164181 0.517921 0.182062
v 2.155627 0.535813 0.182357
v 2.146300 0.509363 0.182680
v 2.137746 0.527254 0.182975
v 0.142968 0.047328 0.336753
v 0.147300 0.066620 0.338293
v 0.161147 0.042730 0.343216
v 0.165479 0.062023 0.344756
v 0.136325 0.047328 0.355441
v 0.140657 0.066620 0.356981
v 0.154504 0.042730 0.361903
v 0.158836 0.062023 0.363443
v 1.577332 0.339408 0.273316
v 1.593870 0.348520 0.279383
v 1.585887 0.321792 0.276454
v 1.602425 0.330904 0.282522
v 1.570501 0.339408 0.291935
v 1.587039 0.348520 0.298003
v 1.579056 0.321792 0.295074
v 1.595594 0.330904 0.301141
v 0.144617 0.057135 0.376430
v 0.139398 0.076227 0.375169
v 0.126058 0.051766 0.371947
v 0.120839 0.070858 0.370686
v 0.149274 0.057135 0.357152
v 0.144055 0.076227 0.355891
v 0.130715 0.051766 0.352668
v 0.125496 0.070858 0.351407
v 0.322587 0.045246 0.399993
v 0.317544 0.054201 0.383030
v 0.320035 0.027549 0.391409
v 0.314992 0.036505 0.374446
v 0.341597 0.045246 0.394341
v 0.336554 0.054201 0.377379
v 0.339045 0.027549 0.385757
v 0.334002 0.036505 0.368795
v -0.667578 -0.015602 0.192632
v -0.670419 0.004018 0.193217
v -0.686795 -0.018502 0.196590
v -0.689635 0.001118 0.197175
v -0.671579 -0.015602 0.173206
v -0.674420 0.004018 0.173791
v -0.690796 -0.018502 0.177164
v -0.693636 0.001118 0.177749
v 0.781270 0.094669 0.405859
v 0.774516 0.113177 0.408139
v 0.763734 0.087541 0.411777
v 0.756980 0.106049 0.414057
v 0.774928 0.094669 0.387067
v 0.768174 0.113177 0.389347
v 0.757392 0.087541 0.392986
v 0.750638 0.106049 0.395265
v 0.517609 0.034030 0.406110
v 0.520520 0.053647 0.406289
v 0.498028 0.036946 0.404908
v 0.500939 0.056564 0.405087
v 0.518824 0.034030 0.386315
v 0.521735 0.053647 0.386493
v 0.499244 0.036946 0.385112
v 0.502155 0.056564 0.385291
v 2.114671 0.485938 0.190058
v 2.109875 0.505159 0.191012
v 2.095820 0.481048 0.193808
v 2.091024 0.500269 0.194762
v 2.110803 0.485938 0.170606
v 2.106006 0.505159 0.171560
v 2.091951 0.481048 0.174356
v 2.087155 0.500269 0.175310
v 1.968957 0.443859 0.213816
v 1.960505 0.461486 0.217160
v 1.985348 0.452949 0.207332
v 1.976896 0.470576 0.210676
v 1.976253 0.443859 0.232259
v 1.967800 0.461486 0.235603
v 1.992645 0.452949 0.225774
v 1.984192 0.470576 0.229118
v -0.036333 0.039729 0.280378
v -0.036840 0.059553 0.280067
v -0.019430 0.040324 0.290735
v -0.019937 0.060148 0.290425
v -0.046696 0.039729 0.297288
v -0.047203 0.059553 0.296977
v -0.029793 0.040324 0.307646
v -0.030300 0.060148 0.307335
v -2.284637 0.270037 0.221304
v -2.273545 0.286254 0.218598
v -2.300392 0.281455 0.225146
v -2.289299 0.297671 0.222441
v -2.289337 0.270037 0.202035
v -2.278244 0.286254 0.199330
v -2.305091 0.281455 0.205878
v -2.293999 0.297671 0.203172
v -1.532575 0.026668 0.205446
v -1.528789 0.046136 0.205346
v -1.552037 0.030456 0.205955
v -1.548251 0.049924 0.205856
v -1.533095 0.026668 0.185619
v -1.529308 0.046136 0.185520
v -1.552556 0.030456 0.186129
v -1.548770 0.049924 0.186030
v 1.442581 0.275139 0.304780
v 1.434056 0.293022 0.305719
v 1.460357 0.283716 0.302822
v 1.451832 0.301599 0.303761
v 1.444753 0.275139 0.324494
v 1.436228 0.293022 0.325433
v 1.462528 0.283716 0.322536
v 1.454003 0.301599 0.323475
v -0.182176 0.047966 0.280405
v -0.185968 0.067264 0.277846
v -0.198174 0.043392 0.269611
v -0.201966 0.062690 0.267053
v -0.171084 0.047966 0.263963
v -0.174876 0.067264 0.261405
v -0.187082 0.043392 0.253170
v -0.190874 0.062690 0.250612
v 1.187267 0.182099 0.392040
v 1.189511 0.193460 0.375939
v 1.185699 0.198355 0.403293
v 1.187942 0.209717 0.387192
v 1.167624 0.182099 0.389302
v 1.169868 0.193460 0.373202
v 1.166055 0.198355 0.400555
v 1.168299 0.209717 0.384454
v -0.114794 0.050954 0.302205
v -0.119998 0.069922 0.299658
v -0.131830 0.045160 0.293866
v -0.137034 0.064128 0.291319
v -0.106075 0.050954 0.284391
v -0.111279 0.069922 0.281844
v -0.123111 0.045160 0.276052
v -0.128315 0.064128 0.273505
v -0.165948 0.044209 0.240691
v -0.162724 0.063745 0.241837
v -0.147540 0.040788 0.247235
v -0.144318 0.060324 0.248381
v -0.172591 0.044209 0.259378
v -0.169369 0.063745 0.260524
v -0.154185 0.040788 0.265923
v -0.150961 0.060324 0.267069
v 0.777754 0.091775 0.402192
v 0.781978 0.110156 0.408328
v 0.788177 0.084327 0.417332
v 0.792401 0.102708 0.423468
v 0.761418 0.091775 0.413439
v 0.765642 0.110156 0.419574
v 0.771842 0.084327 0.428579
v 0.776065 0.102708 0.434714
v 1.440467 0.276790 0.304284
v 1.433028 0.295141 0.305397
v 1.458616 0.284311 0.301569
v 1.451177 0.302663 0.302682
v 1.443401 0.276790 0.323899
v 1.435962 0.295141 0.325012
v 1.461550 0.284311 0.321184
v 1.454112 0.302663 0.322297
v -2.322444 0.293130 0.239985
v -2.315122 0.311456 0.238010
v -2.304750 0.285546 0.235212
v -2.297429 0.303872 0.233237
v -2.317278 0.293130 0.259134
v -2.309956 0.311456 0.257158
v -2.299585 0.285546 0.254360
v -2.292263 0.303872 0.252385
v -2.438879 0.349935 0.215779
v -2.453725 0.355857 0.227520
v -2.434233 0.368863 0.212105
v -2.449080 0.374786 0.223846
v -2.426576 0.349935 0.231335
v -2.441422 0.355858 0.243076
v -2.421931 0.368863 0.227661
v -2.436777 0.374786 0.239403
v 1.620637 0.355735 0.315162
v 1.617722 0.375352 0.315344
v 1.601058 0.352814 0.316382
v 1.598143 0.372431 0.316563
v 1.619404 0.355735 0.295368
v 1.616489 0.375352 0.295549
v 1.599825 0.352814 0.296587
v 1.596910 0.372431 0.296768
v -1.422939 0.009924 0.232823
v -1.414644 0.027019 0.238506
v -1.437041 0.019979 0.223161
v -1.428746 0.037074 0.228844
v -1.411729 0.009924 0.216462
v -1.403434 0.027019 0.222145
v -1.425831 0.019979 0.206800
v -1.417536 0.037074 0.212483
v 1.099172 0.160266 0.373423
v 1.100028 0.180078 0.373117
v 1.080516 0.161174 0.380091
v 1.081371 0.180986 0.379785
v 1.092497 0.160266 0.354747
v 1.093353 0.180078 0.354441
v 1.073841 0.161174 0.361414
v 1.074697 0.180986 0.361109
v 0.292837 0.029202 0.370138
v 0.291510 0.048986 0.369717
v 0.311696 0.030594 0.376118
v 0.310369 0.050378 0.375697
v 0.286843 0.029202 0.389044
v 0.285516 0.048986 0.388623
v 0.305702 0.030594 0.395023
v 0.304375 0.050378 0.394603
v -2.569654 0.421588 0.251255
v -2.565213 0.440697 0.248351
v -2.553661 0.416280 0.240797
v -2.549219 0.435390 0.237892
v -2.558800 0.421588 0.267855
v -2.554358 0.440697 0.264950
v -2.542807 0.416280 0.257396
v -2.538365 0.435390 0.254491
v -0.084815 0.026685 0.266402
v -0.088223 0.046088 0.264109
v -0.068716 0.030791 0.277233
v -0.072124 0.050195 0.274940
v -0.095886 0.026685 0.282858
v -0.099293 0.046088 0.280565
v -0.079787 0.030791 0.293688
v -0.083194 0.050195 0.291396
v 2.117251 0.486036 0.170061
v 2.116176 0.505840 0.170094
v 2.137045 0.487112 0.169449
v 2.135970 0.506916 0.169482
v 2.117864 0.486037 0.189884
v 2.116788 0.505840 0.189917
v 2.137658 0.487112 0.189273
v 2.136583 0.506916 0.189306
v 0.885911 0.110364 0.421841
v 0.889855 0.117896 0.403923
v 0.887530 0.092017 0.414485
v 0.891474 0.099549 0.396567
v 0.905280 0.110364 0.426104
v 0.909224 0.117896 0.408186
v 0.906899 0.092017 0.418748
v 0.910843 0.099549 0.400830
v -0.311400 0.038163 0.240087
v -0.316887 0.057127 0.238184
v -0.329317 0.032355 0.233873
v -0.334804 0.051319 0.231970
v -0.304902 0.038163 0.221349
v -0.310389 0.057127 0.219446
v -0.322819 0.032355 0.215135
v -0.328305 0.051319 0.213232
v -2.030808 0.154780 0.213763
v -2.019573 0.171124 0.213780
v -2.047152 0.166014 0.213738
v -2.035917 0.182359 0.213755
v -2.030777 0.154780 0.193930
v -2.019543 0.171124 0.193947
v -2.047122 0.166015 0.193905
v -2.035887 0.182359 0.193922
v -0.312392 0.025482 0.189124
v -0.314892 0.045134 0.188178
v -0.294011 0.028155 0.196078
v -0.296511 0.047807 0.195132
v -0.319410 0.025482 0.207674
v -0.321910 0.045134 0.206728
v -0.301029 0.028155 0.214628
v -0.303529 0.047807 0.213682
v -1.034430 -0.022827 0.223045
v -1.036269 -0.003079 0.223147
v -1.054147 -0.024669 0.224140
v -1.055986 -0.004921 0.224242
v -1.035530 -0.022827 0.203242
v -1.037369 -0.003079 0.203344
v -1.055247 -0.024669 0.204337
v -1.057086 -0.004921 0.204439
v -1.876586 0.106786 0.206640
v -1.870179 0.125522 0.205523
v -1.895044 0.113290 0.209859
v -1.888637 0.132026 0.208742
v -1.879993 0.106786 0.187102
v -1.873587 0.125522 0.185985
v -1.898451 0.113290 0.190321
v -1.892045 0.132026 0.189203
v 0.184387 0.025484 0.387699
v 0.190964 0.044171 0.386752
v 0.165891 0.032129 0.390360
v 0.172467 0.050816 0.389413
v 0.181563 0.025485 0.368068
v 0.188140 0.044172 0.367121
v 0.163066 0.032129 0.370729
v 0.169643 0.050816 0.369783
v 2.337337 0.508517 0.177238
v 2.333615 0.527995 0.176966
v 2.317910 0.504785 0.175819
v 2.314188 0.524264 0.175548
v 2.338781 0.508517 0.157457
v 2.335059 0.527995 0.157185
v 2.319354 0.504785 0.156039
v 2.315631 0.524264 0.155767
v 2.106219 0.494066 0.200538
v 2.105450 0.513883 0.200708
v 2.125566 0.494853 0.196247
v 2.124797 0.514670 0.196418
v 2.110513 0.494066 0.219901
v 2.109744 0.513883 0.220071
v 2.129860 0.494853 0.215610
v 2.129092 0.514671 0.215780
v 2.173467 0.509948 0.189165
v 2.165031 0.520332 0.203805
v 2.178653 0.526845 0.180167
v 2.170216 0.537229 0.194807
v 2.190651 0.509948 0.199067
v 2.182214 0.520332 0.213708
v 2.195837 0.526845 0.190070
v 2.187400 0.537229 0.204710
v -0.763947 -0.021828 0.235788
v -0.745074 -0.020074 0.229950
v -0.765623 -0.002073 0.236306
v -0.746750 -0.000319 0.230469
v -0.769808 -0.021828 0.216840
v -0.750934 -0.020074 0.211003
v -0.771484 -0.002073 0.217358
v -0.752610 -0.000319 0.211521
v 1.438302 0.297570 0.340940
v 1.447785 0.311990 0.350711
v 1.428259 0.311188 0.330592
v 1.437743 0.325607 0.340364
v 1.452534 0.297570 0.327127
v 1.462017 0.311990 0.336899
v 1.442492 0.311187 0.316779
v 1.451975 0.325607 0.326551
v 0.138629 0.029398 0.336537
v 0.134118 0.048616 0.334617
v 0.156311 0.034300 0.344064
v 0.151801 0.053518 0.342144
v 0.130861 0.029398 0.354786
v 0.126350 0.048616 0.352866
v 0.148544 0.034300 0.362313
v 0.144033 0.053518 0.360393
v -2.412137 0.324084 0.263934
v -2.402998 0.341671 0.263223
v -2.429672 0.333251 0.265298
v -2.420532 0.350838 0.264587
v -2.413675 0.324084 0.244161
v -2.404535 0.341671 0.243450
v -2.431210 0.333251 0.245525
v -2.422070 0.350838 0.244814
v 2.030766 0.473413 0.182593
v 2.027008 0.480173 0.200856
v 2.032128 0.492058 0.175971
v 2.028371 0.498818 0.194234
v 2.050192 0.473413 0.186589
v 2.046435 0.480173 0.204852
v 2.051554 0.492058 0.179967
v 2.047797 0.498818 0.198230
v -1.771655 0.071436 0.208986
v -1.764437 0.089902 0.208482
v -1.790076 0.078672 0.210270
v -1.782858 0.097138 0.209767
v -1.773035 0.071436 0.189200
v -1.765816 0.089902 0.188697
v -1.791456 0.078672 0.190485
v -1.784237 0.097138 0.189981
v 1.546977 0.327995 0.324019
v 1.551101 0.340429 0.309128
v 1.550296 0.312544 0.312036
v 1.554420 0.324978 0.297145
v 1.566091 0.327995 0.329313
v 1.570215 0.340429 0.314422
v 1.569410 0.312544 0.317330
v 1.573534 0.324978 0.302439
v 0.527001 0.056738 0.427620
v 0.521531 0.075750 0.426199
v 0.508600 0.051088 0.422840
v 0.503131 0.070099 0.421419
v 0.531987 0.056739 0.408424
v 0.526518 0.075750 0.407003
v 0.513587 0.051088 0.403644
v 0.508117 0.070099 0.402223
v -1.634162 0.041596 0.239063
v -1.639523 0.058365 0.229929
v -1.642650 0.031006 0.224600
v -1.648011 0.047775 0.215467
v -1.617057 0.041596 0.229024
v -1.622418 0.058365 0.219891
v -1.625546 0.031006 0.214561
v -1.630906 0.047775 0.205428
v 1.470611 0.289019 0.326835
v 1.464454 0.307598 0.330033
v 1.487099 0.295957 0.318271
v 1.480942 0.314537 0.321469
v 1.479753 0.289019 0.344435
v 1.473596 0.307598 0.347634
v 1.496242 0.295957 0.335871
v 1.490084 0.314537 0.339069
v -1.980682 0.141907 0.222571
v -1.969526 0.155991 0.214173
v -1.969429 0.127943 0.214101
v -1.958274 0.142028 0.205703
v -1.968754 0.141907 0.238417
v -1.957598 0.155992 0.230019
v -1.957502 0.127944 0.229946
v -1.946346 0.142028 0.221548
v -0.824715 -0.050941 0.202082
v -0.831212 -0.032203 0.201942
v -0.805981 -0.044442 0.202484
v -0.812478 -0.025704 0.202344
v -0.825141 -0.050941 0.221910
v -0.831638 -0.032203 0.221771
v -0.806407 -0.044442 0.222313
v -0.812904 -0.025704 0.222173
v -1.984871 0.146309 0.206808
v -1.978400 0.165016 0.205574
v -2.003247 0.152897 0.210311
v -1.996776 0.171604 0.209078
v -1.988585 0.146309 0.187326
v -1.982114 0.165016 0.186092
v -2.006961 0.152897 0.190829
v -2.000490 0.171604 0.189595
v -2.697180 0.494237 0.272942
v -2.687100 0.511300 0.272180
v -2.680165 0.484128 0.271656
v -2.670085 0.501192 0.270894
v -2.695685 0.494237 0.292719
v -2.685605 0.511300 0.291957
v -2.678670 0.484128 0.291433
v -2.668590 0.501192 0.290671
v -1.321200 -0.009285 0.207936
v -1.318950 0.010420 0.207892
v -1.340901 -0.007035 0.208318
v -1.338651 0.012670 0.208274
v -1.321583 -0.009285 0.188107
v -1.319334 0.010420 0.188063
v -1.341285 -0.007035 0.188488
v -1.339035 0.012670 0.188444
v -2.553695 0.424050 0.244883
v -2.552971 0.443834 0.246078
v -2.543441 0.422653 0.261802
v -2.542716 0.442437 0.262997
v -2.570656 0.424050 0.255163
v -2.569932 0.443834 0.256358
v -2.560401 0.422653 0.272082
v -2.559677 0.442437 0.273277
v 0.920515 0.122246 0.395630
v 0.928986 0.136223 0.406865
v 0.928930 0.108175 0.406791
v 0.937400 0.122152 0.418026
v 0.904679 0.122246 0.407570
v 0.913149 0.136223 0.418805
v 0.913093 0.108175 0.418730
v 0.921564 0.122152 0.429966
v 1.253865 0.230472 0.338115
v 1.270804 0.238410 0.331523
v 1.261263 0.212296 0.335236
v 1.278201 0.220234 0.328644
v 1.261059 0.230472 0.356597
v 1.277997 0.238410 0.350006
v 1.268456 0.212296 0.353719
v 1.285394 0.220234 0.347127
v 1.396481 0.254944 0.336330
v 1.387949 0.272618 0.339189
v 1.413239 0.263943 0.330714
v 1.404707 0.281617 0.333573
v 1.402783 0.254944 0.355135
v 1.394251 0.272618 0.357994
v 1.419541 0.263943 0.349519
v 1.411009 0.281617 0.352378
v -0.179653 0.030196 0.231021
v -0.179741 0.050029 0.230954
v -0.163797 0.030307 0.242935
v -0.163886 0.050140 0.242868
v -0.191567 0.030196 0.246877
v -0.191656 0.050029 0.246810
v -0.175711 0.030307 0.258790
v -0.175800 0.050139 0.258724
v -0.732578 -0.027733 0.211955
v -0.745471 -0.012920 0.214729
v -0.718096 -0.014545 0.208840
v -0.730989 0.000268 0.211614
v -0.728407 -0.027733 0.231345
v -0.741300 -0.012920 0.234118
v -0.713925 -0.014545 0.228230
v -0.726819 0.000268 0.231003
v 2.076235 0.486701 0.176119
v 2.056498 0.487399 0.177934
v 2.076930 0.506522 0.176055
v 2.057192 0.507219 0.177870
v 2.078051 0.486701 0.195869
v 2.058314 0.487399 0.197684
v 2.078746 0.506522 0.195805
v 2.059008 0.507219 0.197620
v 0.814062 0.086881 0.399969
v 0.813838 0.106211 0.395538
v 0.813091 0.082444 0.380663
v 0.812867 0.101774 0.376232
v 0.833870 0.086881 0.398973
v 0.833647 0.106211 0.394542
v 0.832899 0.082444 0.379667
v 0.832676 0.101774 0.375236
v 1.918226 0.434298 0.207240
v 1.910528 0.452548 0.208268
v 1.936314 0.442064 0.204824
v 1.928617 0.460314 0.205852
v 1.920851 0.434298 0.226898
v 1.913153 0.452548 0.227926
v 1.938940 0.442064 0.224483
v 1.931242 0.460314 0.225511
v -2.018747 0.158760 0.238685
v -2.025858 0.174642 0.229169
v -2.028254 0.146880 0.225963
v -2.035365 0.162762 0.216447
v -2.002860 0.158760 0.226813
v -2.009971 0.174642 0.217296
v -2.012366 0.146880 0.214091
v -2.019478 0.162762 0.204575
v 0.907566 0.092766 0.379994
v 0.898546 0.110389 0.381197
v 0.925034 0.101866 0.377665
v 0.916014 0.119488 0.378868
v 0.910187 0.092766 0.399653
v 0.901167 0.110389 0.400856
v 0.927655 0.101866 0.397324
v 0.918635 0.119488 0.398527
v 1.513916 0.317441 0.304590
v 1.506810 0.335477 0.308779
v 1.498378 0.309192 0.313750
v 1.491273 0.327229 0.317939
v 1.503844 0.317441 0.287505
v 1.496738 0.335477 0.291694
v 1.488306 0.309192 0.296665
v 1.481200 0.327229 0.300854
v -2.293692 0.264460 0.247530
v -2.283167 0.281253 0.246773
v -2.310441 0.275012 0.248734
v -2.299917 0.291805 0.247977
v -2.295114 0.264460 0.227748
v -2.284589 0.281253 0.226991
v -2.311864 0.275012 0.228952
v -2.301339 0.291805 0.228195
v -2.458421 0.343384 0.244572
v -2.448457 0.359797 0.239603
v -2.473109 0.354518 0.251897
v -2.463145 0.370931 0.246928
v -2.467272 0.343384 0.226824
v -2.457308 0.359797 0.221855
v -2.481960 0.354518 0.234148
v -2.471996 0.370931 0.229180
v 0.621906 0.034878 0.397051
v 0.615982 0.053805 0.397173
v 0.640829 0.040803 0.396664
v 0.634905 0.059730 0.396785
v 0.622312 0.034878 0.416880
v 0.616388 0.053805 0.417002
v 0.641235 0.040803 0.416493
v 0.635311 0.059730 0.416614
v -2.551942 0.408945 0.264950
v -2.550567 0.428184 0.269570
v -2.546457 0.404125 0.283390
v -2.545082 0.423364 0.288010
v -2.570951 0.408945 0.270604
v -2.569577 0.428184 0.275224
v -2.565466 0.404125 0.289044
v -2.564092 0.423364 0.293664
v 1.688714 0.359707 0.258722
v 1.677640 0.375656 0.262767
v 1.703695 0.371497 0.253250
v 1.692621 0.387445 0.257295
v 1.695519 0.359707 0.277351
v 1.684445 0.375656 0.281396
v 1.710500 0.371496 0.271879
v 1.699426 0.387445 0.275924
v 1.406192 0.286939 0.314163
v 1.421564 0.295058 0.304616
v 1.413090 0.268844 0.309879
v 1.428461 0.276963 0.300332
v 1.416657 0.286939 0.331011
v 1.432028 0.295058 0.321463
v 1.423554 0.268844 0.326727
v 1.438925 0.276963 0.317179
v -0.788682 -0.045824 0.193723
v -0.795459 -0.027189 0.194109
v -0.770077 -0.039037 0.192665
v -0.776854 -0.020401 0.193050
v -0.787556 -0.045824 0.213524
v -0.794333 -0.027189 0.213910
v -0.768950 -0.039037 0.212466
v -0.775727 -0.020401 0.212851
v -1.140587 -0.043425 0.213175
v -1.131335 -0.026247 0.216739
v -1.156616 -0.033511 0.207001
v -1.147365 -0.016334 0.210564
v -1.133458 -0.043425 0.194667
v -1.124207 -0.026247 0.198231
v -1.149488 -0.033511 0.188493
v -1.140236 -0.016334 0.192057
v -1.576777 0.029266 0.206055
v -1.580467 0.048742 0.206703
v -1.595959 0.025519 0.209425
v -1.599649 0.044995 0.210073
v -1.580209 0.029266 0.186521
v -1.583899 0.048742 0.187169
v -1.599392 0.025519 0.189891
v -1.603082 0.044995 0.190539
v -0.193405 0.038962 0.282580
v -0.196215 0.058499 0.280632
v -0.209462 0.035544 0.271451
v -0.212272 0.055080 0.269503
v -0.182107 0.038962 0.266279
v -0.184917 0.058499 0.264331
v -0.198164 0.035544 0.255150
v -0.200974 0.055080 0.253203
v 1.601882 0.335580 0.272033
v 1.592509 0.352845 0.274755
v 1.618462 0.345340 0.267219
v 1.609090 0.362605 0.269940
v 1.607412 0.335580 0.291080
v 1.598039 0.352845 0.293801
v 1.623993 0.345340 0.286266
v 1.614620 0.362605 0.288987
v 1.424911 0.266659 0.332494
v 1.416722 0.284269 0.336520
v 1.440713 0.275784 0.324725
v 1.432525 0.293394 0.328751
v 1.433661 0.266659 0.350293
v 1.425472 0.284269 0.354319
v 1.449464 0.275784 0.342523
v 1.441275 0.293394 0.346549
v 0.335210 0.020496 0.381694
v 0.330998 0.039868 0.381137
v 0.354415 0.024744 0.384232
v 0.350203 0.044117 0.383676
v 0.332611 0.020496 0.401356
v 0.328399 0.039868 0.400799
v 0.351816 0.024744 0.403894
v 0.347605 0.044117 0.403338
v 1.686259 0.369221 0.281947
v 1.678282 0.386873 0.286205
v 1.701831 0.378263 0.273634
v 1.693854 0.395915 0.277892
v 1.695600 0.369221 0.299443
v 1.687623 0.386873 0.303701
v 1.711171 0.378263 0.291130
v 1.703195 0.395915 0.295388
v -1.226536 -0.008927 0.221091
v -1.226029 0.010899 0.220983
v -1.245928 -0.008409 0.225215
v -1.245422 0.011417 0.225107
v -1.230661 -0.008927 0.201691
v -1.230154 0.010899 0.201584
v -1.250054 -0.008409 0.205815
v -1.249547 0.011417 0.205708
v -1.223274 -0.025372 0.219525
v -1.221729 -0.015308 0.202505
v -1.222364 -0.042462 0.209503
v -1.220819 -0.032398 0.192482
v -1.203522 -0.025372 0.221318
v -1.201977 -0.015308 0.204298
v -1.202613 -0.042462 0.211295
v -1.201068 -0.032398 0.194275
v -1.904581 0.124522 0.204791
v -1.898894 0.143517 0.204327
v -1.923512 0.130228 0.206334
v -1.917825 0.149223 0.205870
v -1.906192 0.124522 0.185023
v -1.900505 0.143517 0.184559
v -1.925124 0.130228 0.186566
v -1.919437 0.149223 0.186103
v 2.273814 0.506407 0.172440
v 2.288346 0.519082 0.177084
v 2.261741 0.521662 0.168582
v 2.276273 0.534337 0.173226
v 2.279851 0.506407 0.153548
v 2.294383 0.519082 0.158192
v 2.267779 0.521662 0.149690
v 2.282310 0.534337 0.154334
v 0.358955 0.031864 0.389719
v 0.369654 0.037388 0.405479
v 0.355853 0.050913 0.385149
v 0.366552 0.056436 0.400910
v 0.375365 0.031864 0.378580
v 0.386063 0.037388 0.394340
v 0.372263 0.050913 0.374010
v 0.382961 0.056436 0.389770
v 1.306441 0.230189 0.378925
v 1.317252 0.238656 0.364615
v 1.301337 0.248124 0.385681
v 1.312148 0.256591 0.371371
v 1.290616 0.230189 0.366969
v 1.301428 0.238656 0.352660
v 1.285512 0.248124 0.373725
v 1.296324 0.256591 0.359415
v -1.260523 -0.022884 0.211051
v -1.260356 -0.003569 0.206552
v -1.259807 -0.027386 0.191749
v -1.259640 -0.008071 0.187250
v -1.240703 -0.022884 0.211786
v -1.240536 -0.003569 0.207287
v -1.239988 -0.027386 0.192484
v -1.239821 -0.008071 0.187985
v -0.845197 -0.021573 0.212203
v -0.847826 -0.001924 0.212807
v -0.864347 -0.024271 0.216604
v -0.866975 -0.004622 0.217208
v -0.849639 -0.021573 0.192874
v -0.852268 -0.001925 0.193478
v -0.868788 -0.024271 0.197274
v -0.871417 -0.004622 0.197878
v -2.470407 0.372251 0.226644
v -2.460702 0.389503 0.225407
v -2.453293 0.362467 0.224462
v -2.443588 0.379719 0.223225
v -2.467899 0.372250 0.246318
v -2.458194 0.389503 0.245081
v -2.450785 0.362467 0.244136
v -2.441080 0.379719 0.242899
v -2.222312 0.241515 0.216578
v -2.209639 0.256571 0.214118
v -2.237092 0.254425 0.219448
v -2.224418 0.269481 0.216987
v -2.226093 0.241515 0.197109
v -2.213419 0.256571 0.194648
v -2.240872 0.254425 0.199979
v -2.228199 0.269481 0.197518
v 1.313136 0.248183 0.370408
v 1.330221 0.257320 0.374651
v 1.304269 0.265787 0.368206
v 1.321354 0.274923 0.372449
v 1.317916 0.248183 0.351160
v 1.335001 0.257320 0.355403
v 1.309049 0.265787 0.348958
v 1.326134 0.274923 0.353201
v 0.514374 0.026287 0.411333
v 0.509078 0.045383 0.412139
v 0.533253 0.031645 0.408463
v 0.527957 0.050740 0.409268
v 0.517356 0.026287 0.430941
v 0.512059 0.045383 0.431746
v 0.536235 0.031645 0.428071
v 0.530938 0.050740 0.428876
v 1.197942 0.186841 0.374437
v 1.190960 0.204999 0.378293
v 1.213838 0.194817 0.365659
v 1.206855 0.212976 0.369515
v 1.207530 0.186841 0.391799
v 1.200547 0.204999 0.395655
v 1.223425 0.194817 0.383021
v 1.216443 0.212976 0.386877
v 0.674785 0.063239 0.380274
v 0.689325 0.070893 0.391381
v 0.680867 0.044942 0.384920
v 0.695408 0.052596 0.396027
v 0.662746 0.063239 0.396035
v 0.677286 0.070893 0.407142
v 0.668828 0.044942 0.400681
v 0.683368 0.052596 0.411788
v 0.390488 0.019740 0.387245
v 0.382876 0.038033 0.388137
v 0.408656 0.027404 0.385117
v 0.401044 0.045696 0.386009
v 0.392795 0.019740 0.406944
v 0.385183 0.038033 0.407835
v 0.410963 0.027404 0.404815
v 0.403351 0.045697 0.405707
v 1.676802 0.386853 0.293951
v 1.667099 0.404117 0.295024
v 1.659643 0.377090 0.295848
v 1.649939 0.394354 0.296921
v 1.674623 0.386853 0.274238
v 1.664919 0.404117 0.275311
v 1.657464 0.377090 0.276135
v 1.647760 0.394354 0.277208
v 1.185092 0.186268 0.395071
v 1.189667 0.196286 0.378577
v 1.182414 0.203385 0.404725
v 1.186990 0.213403 0.388231
v 1.165981 0.186268 0.389770
v 1.170556 0.196286 0.373276
v 1.163303 0.203385 0.399423
v 1.167878 0.213403 0.382929
v 1.446921 0.280653 0.342620
v 1.446221 0.297780 0.332644
v 1.445721 0.270653 0.325534
v 1.445021 0.287780 0.315559
v 1.466706 0.280653 0.341231
v 1.466005 0.297780 0.331255
v 1.465506 0.270653 0.324145
v 1.464805 0.287780 0.314170
v 2.179585 0.491864 0.163947
v 2.177036 0.511530 0.163650
v 2.199120 0.494429 0.166217
v 2.196571 0.514096 0.165921
v 2.177295 0.491863 0.183647
v 2.174746 0.511530 0.183351
v 2.196830 0.494429 0.185917
v 2.194281 0.514096 0.185621
v -2.594142 0.412410 0.289341
v -2.583978 0.429391 0.288046
v -2.610987 0.422656 0.291487
v -2.600823 0.439637 0.290192
v -2.596649 0.412410 0.269667
v -2.586485 0.429391 0.268372
v -2.613494 0.422656 0.271813
v -2.603330 0.439637 0.270518
v -1.410431 0.014077 0.213859
v -1.412210 0.033825 0.213409
v -1.429575 0.012242 0.209017
v -1.431355 0.031990 0.208567
v -1.405567 0.014077 0.194631
v -1.407347 0.033825 0.194181
v -1.424713 0.012242 0.189789
v -1.426492 0.031990 0.189339
v 1.676712 0.382188 0.277102
v 1.667937 0.399746 0.279937
v 1.660004 0.372965 0.282499
v 1.651228 0.390524 0.285334
v 1.670616 0.382188 0.258229
v 1.661840 0.399746 0.261064
v 1.653907 0.372965 0.263626
v 1.645131 0.390524 0.266462
v 1.964163 0.474610 0.205768
v 1.974892 0.478235 0.189486
v 1.966158 0.455111 0.202741
v 1.976887 0.458736 0.186459
v 1.980724 0.474610 0.216681
v 1.991453 0.478235 0.200399
v 1.982719 0.455111 0.213654
v 1.993448 0.458736 0.197372
v -0.699092 -0.020653 0.210241
v -0.702124 -0.001077 0.211213
v -0.680452 -0.017468 0.204262
v -0.683484 0.002108 0.205234
v -0.693034 -0.020653 0.229126
v -0.696066 -0.001077 0.230099
v -0.674394 -0.017468 0.223147
v -0.677426 0.002108 0.224120
v 0.089561 0.037879 0.372706
v 0.089423 0.057712 0.372634
v 0.071995 0.037724 0.363499
v 0.071857 0.057556 0.363427
v 0.098768 0.037879 0.355140
v 0.098630 0.057712 0.355068
v 0.081202 0.037724 0.345932
v 0.081064 0.057556 0.345860
v 0.078125 0.041694 0.369582
v 0.077281 0.061504 0.369151
v 0.060483 0.040745 0.360569
v 0.059639 0.060556 0.360138
v 0.087148 0.041694 0.351920
v 0.086304 0.061504 0.351489
v 0.069506 0.040745 0.342908
v 0.068662 0.060556 0.342476
v 1.770203 0.390698 0.238215
v 1.762288 0.408762 0.240313
v 1.787664 0.398886 0.233585
v 1.779749 0.416950 0.235684
v 1.775286 0.390698 0.257385
v 1.767371 0.408762 0.259484
v 1.792747 0.398886 0.252756
v 1.784832 0.416950 0.254854
v 1.827320 0.411379 0.251016
v 1.822044 0.430118 0.254804
v 1.842542 0.417873 0.240086
v 1.837266 0.436613 0.243874
v 1.838888 0.411379 0.267126
v 1.833612 0.430118 0.270914
v 1.854110 0.417873 0.256196
v 1.848834 0.436613 0.259984
v -0.268807 0.030024 0.256294
v -0.268409 0.049853 0.256480
v -0.286776 0.030463 0.247911
v -0.286378 0.050291 0.248097
v -0.260421 0.030025 0.238321
v -0.260024 0.049853 0.238506
v -0.278391 0.030463 0.229938
v -0.277993 0.050291 0.230123
v 1.682947 0.375802 0.282884
v 1.677726 0.394816 0.285015
v 1.700552 0.381441 0.275699
v 1.695331 0.400456 0.277830
v 1.690442 0.375802 0.301247
v 1.685220 0.394816 0.303378
v 1.708046 0.381441 0.294062
v 1.702825 0.400456 0.296193
v 1.266008 0.221435 0.355154
v 1.282060 0.229326 0.346587
v 1.259047 0.239631 0.358869
v 1.275099 0.247522 0.350302
v 1.256670 0.221435 0.337657
v 1.272722 0.229326 0.329089
v 1.249708 0.239631 0.341372
v 1.265761 0.247522 0.332805
v -1.367631 -0.020260 0.211676
v -1.366726 -0.000447 0.211745
v -1.347876 -0.021167 0.213185
v -1.346971 -0.001355 0.213254
v -1.369141 -0.020260 0.231452
v -1.368236 -0.000447 0.231521
v -1.349386 -0.021167 0.232960
v -1.348481 -0.001355 0.233029
v -2.281481 0.287143 0.206057
v -2.273410 0.305218 0.207280
v -2.263610 0.278980 0.208765
v -2.255539 0.297055 0.209988
v -2.284452 0.287143 0.225667
v -2.276381 0.305218 0.226889
v -2.266581 0.278980 0.228374
v -2.258509 0.297055 0.229597
v -1.621690 0.024648 0.219025
v -1.620718 0.044010 0.223210
v -1.626066 0.028944 0.200164
v -1.625095 0.048306 0.204349
v -1.602370 0.024648 0.214542
v -1.601398 0.044010 0.218727
v -1.606746 0.028944 0.195681
v -1.605775 0.048306 0.199866
v -2.232647 0.234488 0.238750
v -2.221420 0.250814 0.237888
v -2.248925 0.245748 0.240000
v -2.237699 0.262075 0.239138
v -2.234165 0.234488 0.218975
v -2.222938 0.250814 0.218113
v -2.250444 0.245748 0.220225
v -2.239217 0.262075 0.219363
v 1.274786 0.243126 0.347374
v 1.281456 0.252908 0.331463
v 1.278568 0.225873 0.338353
v 1.285238 0.235656 0.322442
v 1.293076 0.243126 0.355043
v 1.299747 0.252908 0.339132
v 1.296859 0.225873 0.346021
v 1.303529 0.235656 0.330110
v 1.112942 0.160623 0.355414
v 1.104993 0.178769 0.356363
v 1.130959 0.168628 0.353261
v 1.123010 0.186774 0.354211
v 1.115294 0.160623 0.375107
v 1.107345 0.178769 0.376056
v 1.133312 0.168629 0.372954
v 1.125363 0.186774 0.373904
v 0.186879 0.026231 0.351228
v 0.180481 0.044931 0.349578
v 0.204987 0.032838 0.355896
v 0.198589 0.051538 0.354246
v 0.181929 0.026231 0.370433
v 0.175530 0.044931 0.368784
v 0.200037 0.032838 0.375101
v 0.193638 0.051538 0.373452
v -0.643057 0.000649 0.170917
v -0.626358 0.011081 0.168530
v -0.632729 -0.016219 0.169440
v -0.616031 -0.005786 0.167053
v -0.640249 0.000649 0.190550
v -0.623552 0.011081 0.188163
v -0.629922 -0.016219 0.189074
v -0.613224 -0.005786 0.186687
v 0.969703 0.119093 0.400371
v 0.963760 0.137920 0.402267
v 0.987638 0.125331 0.394646
v 0.981696 0.144158 0.396543
v 0.975734 0.119093 0.419265
v 0.969791 0.137920 0.421161
v 0.993669 0.125331 0.413540
v 0.987726 0.144158 0.415437
v 2.346976 0.521068 0.169515
v 2.343600 0.540607 0.169904
v 2.327564 0.517669 0.171750
v 2.324188 0.537209 0.172139
v 2.344708 0.521068 0.149812
v 2.341332 0.540607 0.150201
v 2.325296 0.517669 0.152047
v 2.321920 0.537209 0.152436
v 1.081236 0.173617 0.403170
v 1.071065 0.190584 0.401745
v 1.064433 0.163347 0.400816
v 1.054262 0.180315 0.399392
v 1.083987 0.173617 0.383528
v 1.073817 0.190584 0.382104
v 1.067183 0.163347 0.381175
v 1.057013 0.180315 0.379750
v 0.501883 0.034116 0.416040
v 0.499810 0.053839 0.416267
v 0.521488 0.036201 0.413889
v 0.519416 0.055924 0.414117
v 0.504045 0.034116 0.435755
v 0.501972 0.053839 0.435982
v 0.523651 0.036201 0.433604
v 0.521578 0.055924 0.433832
v -1.964634 0.149205 0.219264
v -1.955318 0.166697 0.218485
v -1.947203 0.139857 0.217806
v -1.937888 0.157348 0.217026
v -1.962981 0.149205 0.239028
v -1.953665 0.166697 0.238249
v -1.945550 0.139857 0.237570
v -1.936234 0.157348 0.236790
v 1.071774 0.135871 0.373730
v 1.061809 0.153009 0.374302
v 1.088885 0.145852 0.372748
v 1.078920 0.162991 0.373320
v 1.072911 0.135871 0.393531
v 1.062945 0.153009 0.394103
v 1.090021 0.145852 0.392549
v 1.080056 0.162991 0.393121
v 1.575450 0.341163 0.296735
v 1.593051 0.348703 0.291564
v 1.568217 0.359508 0.298860
v 1.585818 0.367047 0.293689
v 1.569860 0.341163 0.277706
v 1.587461 0.348703 0.272535
v 1.562626 0.359508 0.279831
v 1.580227 0.367047 0.274660
v -1.227359 -0.011885 0.234444
v -1.232063 0.007349 0.235571
v -1.246064 -0.016723 0.238923
v -1.250769 0.002511 0.240050
v -1.231977 -0.011885 0.215157
v -1.236682 0.007349 0.216283
v -1.250682 -0.016723 0.219635
v -1.255387 0.002511 0.220762
v 1.217785 0.204170 0.372297
v 1.212127 0.223111 0.373909
v 1.236000 0.210054 0.367107
v 1.230342 0.228994 0.368719
v 1.223220 0.204170 0.391371
v 1.217562 0.223111 0.392983
v 1.241435 0.210054 0.386181
v 1.235777 0.228994 0.387793
v 1.434675 0.294815 0.352424
v 1.427336 0.313182 0.350958
v 1.416664 0.287332 0.348826
v 1.409325 0.305699 0.347361
v 1.438559 0.294815 0.332975
v 1.431221 0.313182 0.331509
v 1.420548 0.287332 0.329377
v 1.413209 0.305699 0.327912
v 0.693327 0.080739 0.414163
v 0.684106 0.098283 0.414870
v 0.675834 0.071490 0.415504
v 0.666612 0.089034 0.416210
v 0.691812 0.080739 0.394388
v 0.682590 0.098283 0.395095
v 0.674319 0.071490 0.395728
v 0.665097 0.089034 0.396435
v -1.124758 -0.023326 0.238020
v -1.125185 -0.003497 0.238012
v -1.144583 -0.023753 0.237634
v -1.145010 -0.003925 0.237626
v -1.124372 -0.023326 0.218190
v -1.124799 -0.003497 0.218182
v -1.144197 -0.023753 0.217805
v -1.144624 -0.003925 0.217796
v -1.435339 0.017033 0.219015
v -1.443185 0.025738 0.203015
v -1.431506 0.034853 0.226831
v -1.439353 0.043558 0.210831
v -1.453146 0.017033 0.227748
v -1.460993 0.025738 0.211748
v -1.449313 0.034853 0.235563
v -1.457160 0.043558 0.219563
v 0.486198 0.034696 0.415918
v 0.484662 0.054469 0.416026
v 0.505923 0.036236 0.414535
v 0.504387 0.056009 0.414643
v 0.487586 0.034696 0.435703
v 0.486050 0.054469 0.435810
v 0.507311 0.036236 0.434319
v 0.505775 0.056009 0.434427
v -0.157650 0.044567 0.243639
v -0.154491 0.064115 0.244755
v -0.139218 0.041217 0.250149
v -0.136059 0.060765 0.251265
v -0.164255 0.044567 0.262340
v -0.161095 0.064115 0.263456
v -0.145823 0.041217 0.268850
v -0.142663 0.060765 0.269966
v -2.225745 0.259677 0.228795
v -2.214855 0.276071 0.226346
v -2.209750 0.248515 0.225199
v -2.198860 0.264909 0.222750
v -2.221394 0.259677 0.248145
v -2.210504 0.276071 0.245696
v -2.205399 0.248515 0.244549
v -2.194509 0.264909 0.242100
v -0.786675 -0.022999 0.186631
v -0.796072 -0.005546 0.187315
v -0.769269 -0.013578 0.185364
v -0.778665 0.003875 0.186048
v -0.785235 -0.022999 0.206412
v -0.794632 -0.005546 0.207096
v -0.767829 -0.013578 0.205145
v -0.777225 0.003875 0.205829
v -1.688349 0.076505 0.200929
v -1.682088 0.095318 0.201416
v -1.669593 0.070225 0.202386
v -1.663332 0.089038 0.202873
v -1.689886 0.076505 0.220702
v -1.683625 0.095318 0.221189
v -1.671130 0.070225 0.222160
v -1.664868 0.089038 0.222646
v -1.314911 -0.029417 0.200919
v -1.313254 -0.009655 0.201149
v -1.295337 -0.031091 0.203637
v -1.293679 -0.011329 0.203867
v -1.317639 -0.029417 0.220564
v -1.315981 -0.009655 0.220794
v -1.298064 -0.031091 0.223282
v -1.296406 -0.011329 0.223512
v 0.065813 0.033707 0.313033
v 0.064566 0.053485 0.312239
v 0.082497 0.035185 0.323654
v 0.081250 0.054963 0.322861
v 0.055162 0.033707 0.329764
v 0.053915 0.053485 0.328970
v 0.071846 0.035185 0.340385
v 0.070599 0.054963 0.339591
v -0.055988 0.037629 0.327085
v -0.057136 0.057424 0.326640
v -0.074443 0.036398 0.319927
v -0.075591 0.056193 0.319482
v -0.048815 0.037629 0.308595
v -0.049963 0.057424 0.308150
v -0.067271 0.036398 0.301436
v -0.068418 0.056193 0.300991
v 1.336931 0.244721 0.338630
v 1.352678 0.255583 0.343867
v 1.326625 0.261316 0.335203
v 1.342372 0.272177 0.340440
v 1.343190 0.244721 0.319811
v 1.358937 0.255583 0.325047
v 1.332884 0.261316 0.316383
v 1.348631 0.272177 0.321620
v -0.656509 -0.003845 0.191303
v -0.662065 0.015127 0.192893
v -0.674749 -0.009624 0.196523
v -0.680305 0.009348 0.198114
v -0.661966 -0.003845 0.172235
v -0.667522 0.015127 0.173826
v -0.680207 -0.009624 0.177456
v -0.685763 0.009348 0.179046
v 1.620637 0.355735 0.315162
v 1.617722 0.375352 0.315344
v 1.601058 0.352814 0.316382
v 1.598143 0.372431 0.316563
v 1.619404 0.355735 0.295368
v 1.616489 0.375352 0.295549
v 1.599825 0.352814 0.296587
v 1.596910 0.372431 0.296768
v 1.930240 0.451034 0.236974
v 1.930789 0.468146 0.226964
v 1.929302 0.461060 0.254061
v 1.929852 0.478172 0.244050
v 1.910437 0.451034 0.235888
v 1.910986 0.468146 0.225877
v 1.909499 0.461060 0.252974
v 1.910048 0.478172 0.242963
v 0.850416 0.106697 0.415797
v 0.857459 0.123094 0.424450
v 0.840064 0.117854 0.403080
v 0.847107 0.134251 0.411733
v 0.865797 0.106697 0.403277
v 0.872841 0.123094 0.411929
v 0.855445 0.117854 0.390560
v 0.862489 0.134251 0.399212
v -0.556537 0.013679 0.187896
v -0.555480 0.033483 0.187771
v -0.536868 0.012615 0.185581
v -0.535811 0.032419 0.185457
v -0.554218 0.013679 0.207593
v -0.553161 0.033483 0.207469
v -0.534550 0.012615 0.205278
v -0.533493 0.032419 0.205154
v 1.914256 0.435076 0.231590
v 1.906334 0.452771 0.235771
v 1.929905 0.444032 0.223331
v 1.921984 0.461728 0.227511
v 1.923512 0.435075 0.249130
v 1.915591 0.452771 0.253311
v 1.939162 0.444032 0.240871
v 1.931241 0.461728 0.245052
v -1.923941 0.116540 0.229444
v -1.915182 0.134326 0.228905
v -1.941693 0.125316 0.230538
v -1.932934 0.143102 0.229998
v -1.925160 0.116540 0.209649
v -1.916401 0.134326 0.209109
v -1.942912 0.125316 0.210742
v -1.934153 0.143102 0.210203
v -2.751525 0.516913 0.282463
v -2.744265 0.535347 0.281553
v -2.733234 0.509596 0.280170
v -2.725974 0.528030 0.279260
v -2.749059 0.516913 0.302142
v -2.741799 0.535347 0.301232
v -2.730768 0.509596 0.299849
v -2.723508 0.528030 0.298939
v -1.495130 0.020754 0.205896
v -1.494103 0.040560 0.205892
v -1.514937 0.021781 0.205973
v -1.513910 0.041587 0.205969
v -1.495207 0.020754 0.186063
v -1.494181 0.040561 0.186059
v -1.515014 0.021781 0.186140
v -1.513987 0.041587 0.186136
v 1.545147 0.335291 0.325554
v 1.562814 0.343598 0.329051
v 1.536999 0.353301 0.323941
v 1.554666 0.361607 0.327438
v 1.548998 0.335291 0.306098
v 1.566665 0.343598 0.309596
v 1.540850 0.353301 0.304485
v 1.558517 0.361607 0.307983
v 1.006949 0.148018 0.413150
v 0.998296 0.165840 0.412231
v 0.989226 0.139316 0.411268
v 0.980573 0.157139 0.410349
v 1.009043 0.148018 0.393428
v 1.000390 0.165840 0.392509
v 0.991320 0.139316 0.391546
v 0.982668 0.157139 0.390627
v -0.164485 0.033905 0.290401
v -0.150538 0.047597 0.293772
v -0.177794 0.048254 0.287183
v -0.163847 0.061946 0.290555
v -0.159825 0.033905 0.271123
v -0.145878 0.047597 0.274494
v -0.173133 0.048254 0.267905
v -0.159187 0.061946 0.271277
v -0.452005 0.036059 0.185257
v -0.458416 0.054812 0.184502
v -0.470630 0.029604 0.183064
v -0.477040 0.048358 0.182309
v -0.449686 0.036059 0.165560
v -0.456096 0.054812 0.164805
v -0.468310 0.029604 0.163367
v -0.474721 0.048358 0.162612
v -2.050752 0.187831 0.209282
v -2.068883 0.195850 0.209854
v -2.058766 0.169691 0.209535
v -2.076898 0.177710 0.210107
v -2.051377 0.187831 0.189459
v -2.069508 0.195850 0.190031
v -2.059392 0.169691 0.189712
v -2.077523 0.177710 0.190283
v 1.357517 0.271171 0.360857
v 1.346094 0.287350 0.359798
v 1.341407 0.259699 0.359363
v 1.329984 0.275878 0.358304
v 1.359348 0.271171 0.341108
v 1.347925 0.287350 0.340049
v 1.343239 0.259699 0.339615
v 1.331815 0.275878 0.338555
v 2.161544 0.512707 0.194077
v 2.158647 0.531306 0.200327
v 2.153721 0.505819 0.210951
v 2.150824 0.524417 0.217200
v 2.143550 0.512707 0.185736
v 2.140653 0.531306 0.191985
v 2.135728 0.505819 0.202609
v 2.132831 0.524417 0.208858
v -2.212017 0.232366 0.217554
v -2.202137 0.249379 0.215048
v -2.228508 0.242559 0.221736
v -2.218628 0.259573 0.219230
v -2.216892 0.232366 0.198329
v -2.207012 0.249379 0.195823
v -2.233384 0.242559 0.202511
v -2.223503 0.259573 0.200005
v -0.826723 -0.048861 0.194921
v -0.832326 -0.029836 0.194753
v -0.807707 -0.043256 0.195490
v -0.813309 -0.024232 0.195322
v -0.827317 -0.048861 0.214745
v -0.832919 -0.029836 0.214577
v -0.808300 -0.043256 0.215314
v -0.813903 -0.024232 0.215146
v 0.521137 0.026504 0.389713
v 0.516624 0.045804 0.389014
v 0.540211 0.031071 0.392665
v 0.535697 0.050371 0.391966
v 0.518104 0.026504 0.409313
v 0.513591 0.045804 0.408614
v 0.537177 0.031071 0.412264
v 0.532664 0.050371 0.411566
v -2.248071 0.239488 0.231082
v -2.235556 0.254872 0.231295
v -2.263453 0.252005 0.230820
v -2.250937 0.267389 0.231033
v -2.247733 0.239488 0.211252
v -2.235218 0.254872 0.211465
v -2.263115 0.252005 0.210989
v -2.250599 0.267389 0.211203
v 1.199862 0.178253 0.354036
v 1.188489 0.194497 0.354384
v 1.216099 0.189632 0.353539
v 1.204725 0.205876 0.353887
v 1.200469 0.178253 0.373860
v 1.189095 0.194497 0.374208
v 1.216706 0.189632 0.373363
v 1.205332 0.205876 0.373711
v -1.130886 -0.047057 0.217394
v -1.131690 -0.027240 0.217442
v -1.111105 -0.046251 0.216207
v -1.111909 -0.026435 0.216255
v -1.129698 -0.047057 0.237192
v -1.130502 -0.027240 0.237240
v -1.109917 -0.046251 0.236004
v -1.110721 -0.026435 0.236053
v -0.377447 0.037615 0.221191
v -0.387253 0.054659 0.218600
v -0.393925 0.027472 0.216838
v -0.403732 0.044516 0.214248
v -0.372382 0.037615 0.202015
v -0.382189 0.054659 0.199425
v -0.388860 0.027472 0.197663
v -0.398667 0.044516 0.195073
v -1.958500 0.158784 0.200820
v -1.948825 0.175678 0.197036
v -1.942766 0.148394 0.194667
v -1.933090 0.165289 0.190884
v -1.951277 0.158783 0.219291
v -1.941602 0.175678 0.215508
v -1.935543 0.148394 0.213139
v -1.925867 0.165289 0.209355
v -1.894397 0.124465 0.205235
v -1.888871 0.143512 0.205028
v -1.913431 0.129995 0.205947
v -1.907904 0.149042 0.205740
v -1.895139 0.124465 0.185415
v -1.889613 0.143512 0.185208
v -1.914172 0.129995 0.186128
v -1.908646 0.149042 0.185921
v -2.147607 0.209894 0.212327
v -2.139970 0.228101 0.210445
v -2.165285 0.217758 0.216683
v -2.157649 0.235966 0.214802
v -2.152352 0.209894 0.193070
v -2.144716 0.228101 0.191188
v -2.170030 0.217758 0.197426
v -2.162394 0.235966 0.195544
v 2.083288 0.479556 0.202454
v 2.078099 0.498668 0.203530
v 2.102002 0.484856 0.198573
v 2.096812 0.503968 0.199649
v 2.087316 0.479556 0.221874
v 2.082126 0.498668 0.222950
v 2.106029 0.484856 0.217993
v 2.100840 0.503968 0.219069
v -1.533397 0.023888 0.205178
v -1.528861 0.043195 0.205030
v -1.552693 0.028426 0.205808
v -1.548157 0.047733 0.205660
v -1.534043 0.023888 0.185356
v -1.529507 0.043195 0.185208
v -1.553340 0.028426 0.185986
v -1.548804 0.047733 0.185838
v -1.935028 0.132602 0.205357
v -1.928181 0.151205 0.204738
v -1.953556 0.139476 0.207032
v -1.946710 0.158079 0.206413
v -1.936813 0.132601 0.185604
v -1.929967 0.151205 0.184985
v -1.955342 0.139476 0.187280
v -1.948495 0.158079 0.186661
v -1.185043 -0.025201 0.240892
v -1.179079 -0.006310 0.241865
v -1.203686 -0.019158 0.237849
v -1.197723 -0.000268 0.238822
v -1.181848 -0.025201 0.221318
v -1.175885 -0.006310 0.222291
v -1.200492 -0.019158 0.218275
v -1.194528 -0.000268 0.219248
v -2.271993 0.286972 0.216237
v -2.260361 0.302875 0.213967
v -2.256385 0.275121 0.213192
v -2.244752 0.291024 0.210923
v -2.268196 0.286972 0.235703
v -2.256563 0.302875 0.233434
v -2.252587 0.275121 0.232658
v -2.240955 0.291024 0.230389
v -0.405474 0.018819 0.215711
v -0.394606 0.035396 0.215061
v -0.422022 0.029706 0.216701
v -0.411154 0.046284 0.216051
v -0.406658 0.018819 0.195914
v -0.395790 0.035396 0.195264
v -0.423206 0.029706 0.196903
v -0.412338 0.046284 0.196253
v 1.200536 0.178030 0.356092
v 1.188931 0.194079 0.357148
v 1.216519 0.189683 0.354639
v 1.204914 0.205732 0.355694
v 1.202332 0.178030 0.375844
v 1.190728 0.194079 0.376899
v 1.218315 0.189683 0.374390
v 1.206710 0.205732 0.375446
v -0.319321 0.019315 0.188231
v -0.323127 0.038709 0.186576
v -0.301535 0.023465 0.195963
v -0.305341 0.042859 0.194309
v -0.327228 0.019315 0.206420
v -0.331034 0.038709 0.204765
v -0.309442 0.023465 0.214152
v -0.313248 0.042859 0.212497
v -0.866907 -0.037583 0.220029
v -0.875555 -0.019781 0.221327
v -0.849303 -0.028839 0.217387
v -0.857951 -0.011037 0.218685
v -0.863964 -0.037583 0.239642
v -0.872611 -0.019781 0.240940
v -0.846360 -0.028839 0.237001
v -0.855007 -0.011037 0.238298
v 1.912911 0.442247 0.234457
v 1.905349 0.460263 0.237861
v 1.929340 0.450540 0.227062
v 1.921778 0.468556 0.230466
v 1.921052 0.442247 0.252542
v 1.913490 0.460263 0.255946
v 1.937481 0.450540 0.245147
v 1.929918 0.468556 0.248551
v -2.061870 0.187976 0.223083
v -2.078946 0.197131 0.218845
v -2.052985 0.205570 0.225288
v -2.070061 0.214725 0.221050
v -2.066648 0.187976 0.242332
v -2.083723 0.197131 0.238094
v -2.057763 0.205570 0.244537
v -2.074838 0.214725 0.240299
v 0.561575 0.030161 0.410331
v 0.554614 0.048728 0.410722
v 0.580113 0.037133 0.409292
v 0.573152 0.055700 0.409682
v 0.562685 0.030161 0.430133
v 0.555724 0.048728 0.430524
v 0.581223 0.037133 0.429094
v 0.574263 0.055700 0.429484
v 2.004706 0.458290 0.189961
v 1.998377 0.477063 0.190897
v 2.023277 0.464688 0.187214
v 2.016948 0.483461 0.188150
v 2.007608 0.458290 0.209581
v 2.001279 0.477063 0.210517
v 2.026179 0.464688 0.206834
v 2.019850 0.483461 0.207770
v -2.687135 0.490681 0.293456
v -2.675604 0.505931 0.288180
v -2.673267 0.478000 0.287112
v -2.661736 0.493250 0.281836
v -2.678884 0.490681 0.311491
v -2.667353 0.505931 0.306216
v -2.665016 0.478000 0.305147
v -2.653485 0.493250 0.299871
v -0.924997 -0.053770 0.215784
v -0.929885 -0.034550 0.216075
v -0.905812 -0.048873 0.214639
v -0.910700 -0.029654 0.214931
v -0.923816 -0.053770 0.235582
v -0.928704 -0.034550 0.235873
v -0.904631 -0.048873 0.234437
v -0.909519 -0.029654 0.234729
v 0.724426 0.081650 0.404442
v 0.715609 0.099367 0.405749
v 0.706900 0.072736 0.407040
v 0.698083 0.090453 0.408348
v 0.721517 0.081650 0.384823
v 0.712700 0.099367 0.386130
v 0.703992 0.072736 0.387422
v 0.695174 0.090453 0.388729
v -1.528823 0.015026 0.236809
v -1.532152 0.034516 0.235251
v -1.546475 0.011351 0.228547
v -1.549803 0.030841 0.226989
v -1.520415 0.015026 0.218847
v -1.523744 0.034516 0.217289
v -1.538067 0.011351 0.210584
v -1.541395 0.030841 0.209026
v -2.524265 0.401517 0.263897
v -2.514004 0.418019 0.259927
v -2.508874 0.390515 0.257941
v -2.498615 0.407018 0.253971
v -2.517106 0.401517 0.282394
v -2.506846 0.418019 0.278423
v -2.501717 0.390515 0.276438
v -2.491457 0.407017 0.272467
v 2.115689 0.505405 0.193431
v 2.108401 0.523738 0.195464
v 2.098030 0.497839 0.198358
v 2.090743 0.516172 0.200392
v 2.110358 0.505405 0.174327
v 2.103071 0.523738 0.176361
v 2.092699 0.497839 0.179255
v 2.085412 0.516172 0.181289
v -0.515754 0.007385 0.184812
v -0.509494 0.026015 0.182148
v -0.498611 0.000582 0.177517
v -0.492351 0.019212 0.174853
v -0.507988 0.007385 0.203061
v -0.501728 0.026015 0.200398
v -0.490845 0.000582 0.195767
v -0.484585 0.019212 0.193103
v -0.138907 0.038331 0.290995
v -0.143608 0.040335 0.271831
v -0.138429 0.058062 0.292942
v -0.143130 0.060067 0.273778
v -0.158169 0.038331 0.295720
v -0.162870 0.040335 0.276557
v -0.157692 0.058062 0.297667
v -0.162392 0.060067 0.278503
v 2.116213 0.491964 0.187390
v 2.111269 0.511111 0.188902
v 2.097903 0.486793 0.192990
v 2.092959 0.505940 0.194503
v 2.110412 0.491963 0.168424
v 2.105467 0.511111 0.169936
v 2.092102 0.486793 0.174025
v 2.087157 0.505940 0.175537
v -1.847806 0.103816 0.217403
v -1.842483 0.122921 0.217210
v -1.828714 0.098490 0.216712
v -1.823391 0.117594 0.216520
v -1.847089 0.103816 0.237223
v -1.841766 0.122921 0.237031
v -1.827998 0.098490 0.236533
v -1.822674 0.117594 0.236340
v -1.687625 0.062995 0.217371
v -1.682442 0.082137 0.217106
v -1.668508 0.057805 0.216392
v -1.663324 0.076947 0.216126
v -1.686610 0.062995 0.237178
v -1.681427 0.082137 0.236913
v -1.667493 0.057805 0.236199
v -1.662310 0.076947 0.235933
v 2.005081 0.452845 0.195778
v 1.996770 0.470806 0.197068
v 2.022829 0.461256 0.193021
v 2.014518 0.479217 0.194312
v 2.008124 0.452845 0.215376
v 1.999813 0.470806 0.216666
v 2.025873 0.461256 0.212619
v 2.017562 0.479217 0.213910
v -0.626624 -0.000917 0.188126
v -0.644482 0.006826 0.191931
v -0.634197 -0.019176 0.189740
v -0.652055 -0.011433 0.193545
v -0.630757 -0.000917 0.168728
v -0.648616 0.006826 0.172534
v -0.638331 -0.019176 0.170342
v -0.656189 -0.011433 0.174148
v 0.190078 0.051911 0.376502
v 0.189616 0.071738 0.376381
v 0.170901 0.051434 0.371463
v 0.170440 0.071261 0.371342
v 0.195118 0.051911 0.357320
v 0.194657 0.071738 0.357199
v 0.175941 0.051434 0.352281
v 0.175480 0.071261 0.352160
v 1.929139 0.454075 0.224062
v 1.936210 0.461494 0.207082
v 1.926287 0.472469 0.230910
v 1.933358 0.479887 0.213930
v 1.910830 0.454076 0.216438
v 1.917901 0.461494 0.199458
v 1.907978 0.472469 0.223286
v 1.915050 0.479887 0.206306
v -1.798874 0.075888 0.199429
v -1.797716 0.091761 0.211264
v -1.800418 0.087780 0.183632
v -1.799261 0.103653 0.195466
v -1.779135 0.075888 0.197499
v -1.777977 0.091761 0.209334
v -1.780680 0.087780 0.181701
v -1.779522 0.103652 0.193536
v 2.278189 0.508610 0.183208
v 2.272667 0.527640 0.184049
v 2.297003 0.514195 0.180341
v 2.291481 0.533225 0.181183
v 2.281177 0.508610 0.202815
v 2.275655 0.527640 0.203656
v 2.299990 0.514195 0.199948
v 2.294468 0.533225 0.200790
v -0.486468 0.032657 0.195699
v -0.494193 0.050875 0.197031
v -0.504421 0.024817 0.198795
v -0.512147 0.043035 0.200127
v -0.489838 0.032657 0.176155
v -0.497564 0.050875 0.177487
v -0.507791 0.024817 0.179250
v -0.515516 0.043035 0.180583
v 0.626742 0.070059 0.416708
v 0.618572 0.088073 0.418162
v 0.609007 0.061761 0.419863
v 0.600837 0.079775 0.421317
v 0.623268 0.070059 0.397182
v 0.615098 0.088073 0.398635
v 0.605533 0.061761 0.400337
v 0.597363 0.079775 0.401790
v -0.752976 -0.037195 0.212213
v -0.758204 -0.018150 0.214030
v -0.734988 -0.031661 0.205957
v -0.740215 -0.012616 0.207775
v -0.746462 -0.037195 0.230945
v -0.751689 -0.018150 0.232763
v -0.728474 -0.031661 0.224690
v -0.733701 -0.012616 0.226508
v 0.718328 0.054001 0.408612
v 0.710536 0.072159 0.410326
v 0.736062 0.061980 0.404712
v 0.728270 0.080137 0.406425
v 0.722588 0.054001 0.427982
v 0.714796 0.072159 0.429696
v 0.740322 0.061980 0.424082
v 0.732530 0.080137 0.425796
v 0.392047 0.046588 0.427924
v 0.387751 0.065945 0.427446
v 0.372809 0.042267 0.425784
v 0.368514 0.061623 0.425306
v 0.394239 0.046589 0.408212
v 0.389944 0.065945 0.407734
v 0.375002 0.042266 0.406072
v 0.370706 0.061623 0.405594
v 1.519578 0.320188 0.316615
v 1.516744 0.339803 0.317389
v 1.538501 0.323127 0.311452
v 1.535666 0.342741 0.312226
v 1.524799 0.320188 0.335749
v 1.521964 0.339803 0.336522
v 1.543721 0.323127 0.330586
v 1.540887 0.342741 0.331360
v -2.604843 0.438430 0.247677
v -2.620955 0.449986 0.247240
v -2.593290 0.454549 0.247990
v -2.609403 0.466105 0.247553
v -2.605379 0.438430 0.267503
v -2.621492 0.449987 0.267066
v -2.593827 0.454549 0.267816
v -2.609940 0.466105 0.267379
v -2.494914 0.376684 0.245952
v -2.486675 0.394635 0.244157
v -2.512454 0.385117 0.249774
v -2.504214 0.403068 0.247978
v -2.499136 0.376684 0.226574
v -2.490897 0.394635 0.224778
v -2.516676 0.385117 0.230395
v -2.508437 0.403068 0.228600
v 1.787613 0.416252 0.277825
v 1.781447 0.435091 0.278470
v 1.768876 0.410052 0.279784
v 1.762710 0.428891 0.280428
v 1.785552 0.416252 0.258100
v 1.779385 0.435091 0.258744
v 1.766815 0.410052 0.260058
v 1.760648 0.428891 0.260702
v 2.165316 0.497647 0.203504
v 2.168870 0.511684 0.189951
v 2.168877 0.483636 0.189926
v 2.172431 0.497673 0.176373
v 2.184501 0.497647 0.208535
v 2.188055 0.511684 0.194982
v 2.188061 0.483636 0.194957
v 2.191616 0.497673 0.181404
v 2.167069 0.506742 0.183179
v 2.166658 0.512786 0.164294
v 2.167200 0.525632 0.189222
v 2.166789 0.531676 0.170337
v 2.147240 0.506742 0.183610
v 2.146829 0.512786 0.164725
v 2.147372 0.525632 0.189653
v 2.146961 0.531676 0.170768
v -2.666909 0.467521 0.277514
v -2.659868 0.485782 0.274300
v -2.683521 0.475262 0.285096
v -2.676479 0.493522 0.281882
v -2.675145 0.467522 0.259472
v -2.668103 0.485782 0.256258
v -2.691756 0.475262 0.267054
v -2.684715 0.493522 0.263840
v 1.911341 0.448721 0.233853
v 1.905704 0.467650 0.235666
v 1.929360 0.454642 0.228058
v 1.923723 0.473571 0.229871
v 1.917413 0.448721 0.252734
v 1.911776 0.467650 0.254547
v 1.935432 0.454642 0.246939
v 1.929795 0.473571 0.248752
v 1.244917 0.203873 0.366576
v 1.237123 0.221881 0.369462
v 1.261804 0.212184 0.360322
v 1.254010 0.230192 0.363208
v 1.251805 0.203873 0.385174
v 1.244011 0.221881 0.388061
v 1.268692 0.212184 0.378921
v 1.260898 0.230192 0.381807
v 1.070078 0.136169 0.369472
v 1.060620 0.153599 0.369184
v 1.087500 0.145633 0.370005
v 1.078041 0.163062 0.369716
v 1.069473 0.136169 0.389296
v 1.060014 0.153599 0.389007
v 1.086895 0.145633 0.389828
v 1.077436 0.163062 0.389540
v -1.457069 0.006969 0.218701
v -1.453349 0.026450 0.218621
v -1.437593 0.003248 0.218281
v -1.433873 0.022729 0.218201
v -1.456642 0.006969 0.238530
v -1.452922 0.026450 0.238449
v -1.437165 0.003248 0.238110
v -1.433445 0.022729 0.238029
v -1.622143 0.025961 0.220816
v -1.616805 0.044792 0.224017
v -1.638293 0.032185 0.211131
v -1.632954 0.051016 0.214333
v -1.611943 0.025961 0.203807
v -1.606605 0.044792 0.207008
v -1.628093 0.032185 0.194122
v -1.622754 0.051016 0.197324
v 0.659819 0.070235 0.406744
v 0.648293 0.086358 0.406016
v 0.643728 0.058685 0.405729
v 0.632201 0.074808 0.405001
v 0.661068 0.070235 0.386950
v 0.649541 0.086358 0.386223
v 0.644977 0.058685 0.385935
v 0.633450 0.074808 0.385208
v -0.567126 0.014943 0.178475
v -0.575457 0.032726 0.181251
v -0.583996 0.006161 0.184096
v -0.592328 0.023944 0.186872
v -0.573394 0.014943 0.159659
v -0.581726 0.032726 0.162435
v -0.590266 0.006162 0.165280
v -0.598597 0.023944 0.168056
v -1.891941 0.109555 0.233534
v -1.883851 0.127661 0.233309
v -1.910041 0.117649 0.234035
v -1.901950 0.135755 0.233811
v -1.892491 0.109555 0.213708
v -1.884401 0.127661 0.213484
v -1.910590 0.117649 0.214210
v -1.902500 0.135755 0.213986
v -2.221611 0.246157 0.209885
v -2.223752 0.263940 0.218403
v -2.217278 0.254940 0.192639
v -2.219418 0.272722 0.201157
v -2.202376 0.246157 0.214719
v -2.204517 0.263940 0.223237
v -2.198042 0.254940 0.197473
v -2.200183 0.272722 0.205990
v 1.911477 0.458113 0.205541
v 1.930608 0.461069 0.201226
v 1.914361 0.438502 0.204891
v 1.933492 0.441458 0.200575
v 1.915842 0.458113 0.224888
v 1.934973 0.461069 0.220572
v 1.918726 0.438502 0.224238
v 1.937857 0.441458 0.219922
v -1.957190 0.132963 0.208072
v -1.948866 0.150935 0.207037
v -1.975025 0.141352 0.210290
v -1.966700 0.159324 0.209255
v -1.959638 0.132963 0.188391
v -1.951314 0.150935 0.187355
v -1.977473 0.141352 0.190609
v -1.969148 0.159324 0.189573
v 0.835088 0.088184 0.396104
v 0.831523 0.107691 0.396442
v 0.815667 0.084604 0.397943
v 0.812103 0.104111 0.398281
v 0.833218 0.088184 0.376359
v 0.829654 0.107691 0.376697
v 0.813798 0.084604 0.378198
v 0.810233 0.104111 0.378536
v -1.163575 -0.023493 0.210956
v -1.143759 -0.022678 0.210746
v -1.164390 -0.003677 0.210965
v -1.144575 -0.002861 0.210754
v -1.163785 -0.023493 0.191124
v -1.143970 -0.022678 0.190914
v -1.164601 -0.003677 0.191133
v -1.144786 -0.002861 0.190922
v -0.162344 0.050057 0.282094
v -0.166425 0.069388 0.280360
v -0.180135 0.045623 0.274536
v -0.184217 0.064954 0.272802
v -0.154589 0.050057 0.263840
v -0.158670 0.069388 0.262106
v -0.172381 0.045623 0.256282
v -0.176462 0.064954 0.254548
v -2.155594 0.226255 0.226297
v -2.145013 0.242930 0.224469
v -2.139163 0.215517 0.223459
v -2.128581 0.232192 0.221632
v -2.152220 0.226255 0.245840
v -2.141638 0.242930 0.244013
v -2.135787 0.215517 0.243003
v -2.125206 0.232192 0.241176
v 1.678559 0.366371 0.272019
v 1.675426 0.385919 0.273217
v 1.660302 0.363017 0.279003
v 1.657169 0.382565 0.280201
v 1.671473 0.366371 0.253495
v 1.668340 0.385919 0.254693
v 1.653216 0.363017 0.260479
v 1.650083 0.382564 0.261677
v 1.563275 0.337802 0.297843
v 1.554090 0.355076 0.301095
v 1.546991 0.328058 0.303608
v 1.537806 0.345333 0.306860
v 1.556656 0.337802 0.279147
v 1.547471 0.355076 0.282399
v 1.540372 0.328058 0.284912
v 1.531187 0.345333 0.288164
v -0.589083 -0.005561 0.193580
v -0.593259 0.013742 0.195396
v -0.571380 -0.001008 0.185883
v -0.575557 0.018296 0.187699
v -0.581175 -0.005561 0.211769
v -0.585351 0.013742 0.213584
v -0.563473 -0.001008 0.204072
v -0.567649 0.018296 0.205887
v -2.358976 0.298384 0.256724
v -2.347124 0.311733 0.248081
v -2.369761 0.313053 0.264589
v -2.357909 0.326401 0.255946
v -2.370662 0.298384 0.240699
v -2.358810 0.311733 0.232056
v -2.381447 0.313053 0.248565
v -2.369595 0.326401 0.239921
v -1.330005 -0.009933 0.207526
v -1.329232 0.009885 0.207519
v -1.349822 -0.009160 0.207720
v -1.349049 0.010658 0.207713
v -1.330199 -0.009933 0.187694
v -1.329426 0.009885 0.187686
v -1.350017 -0.009160 0.187888
v -1.349243 0.010658 0.187880
v 0.930996 0.121251 0.421420
v 0.924428 0.139965 0.421298
v 0.912285 0.114682 0.421073
v 0.905718 0.133396 0.420950
v 0.931364 0.121251 0.401591
v 0.924797 0.139965 0.401469
v 0.912654 0.114682 0.401243
v 0.906086 0.133396 0.401121
v 2.377802 0.518331 0.170119
v 2.376756 0.538136 0.170165
v 2.358016 0.517284 0.170992
v 2.356970 0.537089 0.171038
v 2.376928 0.518331 0.150305
v 2.375882 0.538136 0.150351
v 2.357142 0.517284 0.151178
v 2.356097 0.537090 0.151224
v -1.159816 -0.020811 0.212691
v -1.161384 -0.001040 0.212665
v -1.179584 -0.022380 0.212372
v -1.181153 -0.002609 0.212347
v -1.159497 -0.020811 0.192860
v -1.161065 -0.001040 0.192835
v -1.179265 -0.022380 0.192542
v -1.180833 -0.002609 0.192517
v 0.835464 0.090773 0.395250
v 0.830816 0.110040 0.395975
v 0.816427 0.086069 0.398217
v 0.811779 0.105336 0.398941
v 0.832411 0.090773 0.375654
v 0.827763 0.110040 0.376378
v 0.813374 0.086069 0.378620
v 0.808725 0.105336 0.379344
v -2.371297 0.313504 0.245552
v -2.368024 0.333036 0.244475
v -2.352744 0.310059 0.239449
v -2.349471 0.329590 0.238372
v -2.365100 0.313504 0.264392
v -2.361827 0.333036 0.263315
v -2.346547 0.310059 0.258289
v -2.343274 0.329590 0.257212
v -1.824427 0.096089 0.206717
v -1.824628 0.115874 0.205355
v -1.827326 0.094712 0.187146
v -1.827528 0.114498 0.185784
v -1.804808 0.096089 0.203811
v -1.805010 0.115874 0.202449
v -1.807707 0.094713 0.184239
v -1.807909 0.114498 0.182877
v 2.046347 0.485703 0.203103
v 2.050552 0.494444 0.185804
v 2.044282 0.503505 0.211597
v 2.048487 0.512247 0.194298
v 2.027075 0.485703 0.198419
v 2.031281 0.494444 0.181119
v 2.025010 0.503505 0.206912
v 2.029216 0.512246 0.189613
v -0.348493 0.024073 0.231245
v -0.348096 0.043901 0.231393
v -0.367070 0.024496 0.224314
v -0.366674 0.044325 0.224462
v -0.341559 0.024073 0.212664
v -0.341163 0.043901 0.212811
v -0.360137 0.024496 0.205732
v -0.359740 0.044325 0.205880
v 1.879391 0.434255 0.241499
v 1.872808 0.452720 0.244510
v 1.896183 0.441494 0.233821
v 1.889600 0.459959 0.236831
v 1.887639 0.434255 0.259536
v 1.881055 0.452720 0.262547
v 1.904431 0.441494 0.251857
v 1.897847 0.459959 0.254868
v 0.847122 0.100239 0.426676
v 0.842425 0.119505 0.426339
v 0.827905 0.095531 0.425296
v 0.823209 0.114797 0.424959
v 0.848542 0.100239 0.406894
v 0.843846 0.119505 0.406557
v 0.829326 0.095531 0.405514
v 0.824629 0.114797 0.405177
v -1.856006 0.099807 0.206597
v -1.849698 0.118586 0.205641
v -1.874573 0.106188 0.209413
v -1.868264 0.124966 0.208456
v -1.858980 0.099807 0.186989
v -1.852671 0.118586 0.186032
v -1.877546 0.106188 0.189804
v -1.871238 0.124966 0.188847
v -1.077091 -0.031202 0.211214
v -1.077035 -0.011369 0.211211
v -1.096895 -0.031146 0.212279
v -1.096839 -0.011313 0.212276
v -1.078156 -0.031202 0.191409
v -1.078099 -0.011369 0.191406
v -1.097960 -0.031146 0.192474
v -1.097904 -0.011313 0.192471
v -0.638948 -0.010394 0.202002
v -0.641980 0.009185 0.202911
v -0.620193 -0.007229 0.196381
v -0.623225 0.012350 0.197289
v -0.633253 -0.010394 0.221000
v -0.636285 0.009185 0.221909
v -0.614499 -0.007229 0.215379
v -0.617531 0.012350 0.216287
v -0.299666 0.045092 0.236003
v -0.307290 0.063366 0.234874
v -0.317742 0.037385 0.233326
v -0.325367 0.055659 0.232197
v -0.296761 0.045092 0.216383
v -0.304385 0.063366 0.215255
v -0.314838 0.037385 0.213707
v -0.322462 0.055659 0.212578
v 0.264029 0.033232 0.414281
v 0.264952 0.053041 0.414578
v 0.245168 0.034202 0.408224
v 0.246091 0.054011 0.408520
v 0.270093 0.033232 0.395398
v 0.271017 0.053041 0.395695
v 0.251233 0.034202 0.389341
v 0.252156 0.054011 0.389637
v -0.555260 0.010518 0.188214
v -0.556612 0.030305 0.188389
v -0.535638 0.011881 0.185675
v -0.536989 0.031667 0.185850
v -0.552716 0.010518 0.207883
v -0.554067 0.030305 0.208058
v -0.533093 0.011881 0.205345
v -0.534445 0.031667 0.205519
v 1.742410 0.389887 0.270791
v 1.737089 0.408736 0.273914
v 1.758665 0.396057 0.261248
v 1.753344 0.414906 0.264371
v 1.752451 0.389887 0.287894
v 1.747130 0.408736 0.291018
v 1.768706 0.396057 0.278351
v 1.763385 0.414906 0.281475
v -0.729223 -0.032105 0.182619
v -0.735264 -0.013226 0.183273
v -0.710453 -0.026029 0.180588
v -0.716494 -0.007150 0.181242
v -0.727089 -0.032105 0.202337
v -0.733130 -0.013226 0.202991
v -0.708319 -0.026029 0.200306
v -0.714360 -0.007150 0.200960
v -0.753814 -0.035902 0.226363
v -0.754701 -0.023743 0.210719
v -0.753125 -0.020233 0.238502
v -0.754013 -0.008074 0.222858
v -0.773615 -0.035902 0.227485
v -0.774502 -0.023743 0.211842
v -0.772927 -0.020233 0.239625
v -0.773814 -0.008074 0.223981
v 1.759144 0.417219 0.272418
v 1.747486 0.433252 0.271788
v 1.743134 0.405544 0.271553
v 1.731476 0.421577 0.270923
v 1.760214 0.417219 0.252614
v 1.748556 0.433252 0.251984
v 1.744205 0.405544 0.251749
v 1.732547 0.421577 0.251119
v 0.614445 0.042192 0.413248
v 0.609423 0.061375 0.413612
v 0.633578 0.047226 0.411862
v 0.628557 0.066410 0.412226
v 0.615878 0.042192 0.433029
v 0.610856 0.061375 0.433393
v 0.635011 0.047226 0.431643
v 0.629990 0.066410 0.432007
v 1.528754 0.304084 0.310768
v 1.517833 0.319834 0.315871
v 1.543022 0.316139 0.304100
v 1.532102 0.331888 0.309204
v 1.537151 0.304084 0.328736
v 1.526230 0.319834 0.333839
v 1.551419 0.316139 0.322068
v 1.540498 0.331888 0.327172
v -1.519908 0.033871 0.212889
v -1.517551 0.053562 0.213158
v -1.539472 0.036243 0.210653
v -1.537115 0.055934 0.210923
v -1.517657 0.033871 0.193184
v -1.515300 0.053562 0.193453
v -1.537220 0.036243 0.190948
v -1.534863 0.055934 0.191218
v -2.552647 0.386290 0.267907
v -2.540892 0.402194 0.266423
v -2.568426 0.398138 0.269901
v -2.556672 0.414043 0.268416
v -2.555133 0.386290 0.248231
v -2.543378 0.402195 0.246746
v -2.570912 0.398138 0.250224
v -2.559157 0.414043 0.248739
v 1.770203 0.390698 0.238215
v 1.762288 0.408762 0.240313
v 1.787664 0.398886 0.233585
v 1.779749 0.416950 0.235684
v 1.775286 0.390698 0.257385
v 1.767371 0.408762 0.259484
v 1.792747 0.398886 0.252756
v 1.784832 0.416950 0.254854
v -1.869839 0.127584 0.194398
v -1.861110 0.145362 0.193352
v -1.852186 0.118793 0.192283
v -1.843458 0.136572 0.191236
v -1.867478 0.127584 0.214091
v -1.858750 0.145362 0.213044
v -1.849826 0.118793 0.211975
v -1.841098 0.136572 0.210929
v 1.564237 0.333352 0.295774
v 1.556337 0.351267 0.298939
v 1.547606 0.324843 0.302436
v 1.539707 0.342757 0.305600
v 1.556862 0.333352 0.277363
v 1.548963 0.351267 0.280527
v 1.540232 0.324843 0.284025
v 1.532332 0.342757 0.287189
v 0.204211 0.036063 0.351591
v 0.203095 0.055862 0.351223
v 0.223013 0.037238 0.357794
v 0.221897 0.057037 0.357426
v 0.197998 0.036064 0.370426
v 0.196882 0.055862 0.370058
v 0.216799 0.037238 0.376628
v 0.215683 0.057037 0.376260
v -1.002277 -0.044757 0.222757
v -1.002901 -0.024934 0.222799
v -0.982500 -0.044132 0.221418
v -0.983123 -0.024309 0.221460
v -1.000938 -0.044757 0.242545
v -1.001562 -0.024934 0.242587
v -0.981160 -0.044132 0.241206
v -0.981784 -0.024309 0.241248
v 1.186347 0.184148 0.393627
v 1.189612 0.194866 0.377262
v 1.184250 0.200836 0.404138
v 1.187515 0.211553 0.387773
v 1.166897 0.184148 0.389747
v 1.170162 0.194866 0.373382
v 1.164801 0.200836 0.400258
v 1.168065 0.211553 0.383892
v -1.686907 0.074517 0.208287
v -1.679423 0.092871 0.208985
v -1.668632 0.067001 0.209991
v -1.661149 0.085355 0.210689
v -1.688748 0.074517 0.228034
v -1.681265 0.092871 0.228732
v -1.670474 0.067001 0.229739
v -1.662990 0.085355 0.230437
v -2.618064 0.436885 0.261582
v -2.618030 0.453718 0.272070
v -2.618119 0.447373 0.244749
v -2.618084 0.464206 0.255237
v -2.598231 0.436885 0.261518
v -2.598197 0.453718 0.272006
v -2.598285 0.447373 0.244685
v -2.598251 0.464206 0.255173
v 1.715779 0.391339 0.269694
v 1.729174 0.398644 0.257023
v 1.710472 0.409778 0.274714
v 1.723867 0.417083 0.262043
v 1.702149 0.391339 0.255286
v 1.715545 0.398644 0.242615
v 1.696843 0.409778 0.260306
v 1.710238 0.417083 0.247635
v 0.742075 0.053650 0.398475
v 0.733027 0.071201 0.400336
v 0.759266 0.062887 0.394940
v 0.750219 0.080438 0.396801
v 0.746069 0.053650 0.417902
v 0.737022 0.071201 0.419762
v 0.763261 0.062887 0.414367
v 0.754213 0.080438 0.416227
v 2.358935 0.510934 0.195342
v 2.351806 0.529441 0.195463
v 2.340430 0.503804 0.195656
v 2.333301 0.522311 0.195777
v 2.358598 0.510934 0.175512
v 2.351469 0.529441 0.175633
v 2.340093 0.503804 0.175826
v 2.332964 0.522311 0.175947
v -2.297768 0.272797 0.223343
v -2.286984 0.289242 0.220769
v -2.313763 0.283884 0.227162
v -2.302979 0.300329 0.224587
v -2.302373 0.272797 0.204052
v -2.291589 0.289242 0.201478
v -2.318368 0.283884 0.207871
v -2.307585 0.300329 0.205296
v -0.228533 0.036688 0.270796
v -0.230775 0.056332 0.269235
v -0.244655 0.033956 0.259572
v -0.246897 0.053600 0.258012
v -0.217201 0.036688 0.254519
v -0.219443 0.056332 0.252958
v -0.233323 0.033956 0.243295
v -0.235566 0.053600 0.241734
v -0.090404 0.034871 0.306576
v -0.093177 0.041767 0.288188
v -0.089376 0.053467 0.313394
v -0.092149 0.060363 0.295007
v -0.110016 0.034871 0.309533
v -0.112788 0.041767 0.291145
v -0.108987 0.053467 0.316352
v -0.111760 0.060363 0.297964
v -1.448980 -0.008259 0.197674
v -1.451856 0.011317 0.199051
v -1.431326 -0.005070 0.189219
v -1.434201 0.014505 0.190596
v -1.440414 -0.008259 0.215561
v -1.443290 0.011317 0.216939
v -1.422759 -0.005070 0.207106
v -1.425635 0.014505 0.208484
v 0.635127 0.042912 0.412790
v 0.630992 0.062279 0.413871
v 0.653864 0.047187 0.407889
v 0.649729 0.066554 0.408971
v 0.640146 0.042912 0.431977
v 0.636011 0.062279 0.433059
v 0.658883 0.047187 0.427077
v 0.654748 0.066554 0.428158
v 0.791850 0.099205 0.408115
v 0.787908 0.116053 0.398422
v 0.785503 0.088741 0.392508
v 0.781561 0.105589 0.382815
v 0.810222 0.099205 0.400643
v 0.806280 0.116053 0.390950
v 0.803875 0.088741 0.385036
v 0.799932 0.105589 0.375343
v -0.202040 0.041483 0.227317
v -0.200338 0.061229 0.228042
v -0.183872 0.039632 0.235052
v -0.182169 0.059379 0.235776
v -0.209809 0.041483 0.245565
v -0.208107 0.061229 0.246290
v -0.191640 0.039632 0.253300
v -0.189938 0.059379 0.254025
v -2.303770 0.284629 0.222976
v -2.293693 0.301567 0.220757
v -2.320311 0.294948 0.226619
v -2.310234 0.311885 0.224399
v -2.308035 0.284629 0.203607
v -2.297958 0.301567 0.201388
v -2.324576 0.294948 0.207250
v -2.314499 0.311885 0.205030
v 0.893932 0.116742 0.397930
v 0.886614 0.135165 0.398572
v 0.875579 0.109397 0.399541
v 0.868262 0.127820 0.400184
v 0.892197 0.116742 0.378173
v 0.884880 0.135165 0.378815
v 0.873845 0.109397 0.379784
v 0.866528 0.127820 0.380426
v 0.761245 0.091211 0.412616
v 0.761087 0.111042 0.412335
v 0.751545 0.090889 0.395319
v 0.751388 0.110720 0.395038
v 0.778544 0.091211 0.402915
v 0.778386 0.111042 0.402634
v 0.768844 0.090889 0.385619
v 0.768687 0.110720 0.385338
v -1.108710 -0.042707 0.192883
v -1.109043 -0.022877 0.192874
v -1.088886 -0.042374 0.193386
v -1.089219 -0.022544 0.193377
v -1.109213 -0.042707 0.212709
v -1.109546 -0.022877 0.212701
v -1.089389 -0.042374 0.213213
v -1.089722 -0.022544 0.213204
v -2.452495 0.362477 0.242186
v -2.448235 0.381846 0.241922
v -2.471827 0.366746 0.243385
v -2.467566 0.386114 0.243121
v -2.453723 0.362477 0.222391
v -2.449463 0.381846 0.222127
v -2.473054 0.366745 0.223590
v -2.468794 0.386114 0.223326
v -2.493452 0.362226 0.273212
v -2.483146 0.379124 0.271952
v -2.510225 0.372609 0.275264
v -2.499919 0.389507 0.274003
v -2.495859 0.362226 0.253526
v -2.485553 0.379124 0.252265
v -2.512632 0.372609 0.255577
v -2.502326 0.389507 0.254317
v 2.303370 0.526517 0.199360
v 2.299976 0.546057 0.199259
v 2.283838 0.523122 0.198777
v 2.280445 0.542663 0.198676
v 2.303962 0.526517 0.179536
v 2.300569 0.546058 0.179435
v 2.284430 0.523122 0.178953
v 2.281037 0.542663 0.178852
v -2.624474 0.433978 0.268122
v -2.617530 0.451905 0.263248
v -2.639148 0.442461 0.278421
v -2.632204 0.460388 0.273547
v -2.635868 0.433978 0.251888
v -2.628924 0.451905 0.247015
v -2.650542 0.442461 0.262187
v -2.643598 0.460388 0.257313
v 1.985816 0.475630 0.237130
v 1.979737 0.494508 0.237045
v 1.966939 0.469550 0.236867
v 1.960860 0.488429 0.236782
v 1.986093 0.475630 0.217299
v 1.980013 0.494508 0.217214
v 1.967216 0.469550 0.217036
v 1.961137 0.488429 0.216951
v -1.285462 -0.027186 0.220863
v -1.279702 -0.008305 0.218942
v -1.267551 -0.033258 0.214892
v -1.261790 -0.014377 0.212971
v -1.279190 -0.027186 0.239678
v -1.273429 -0.008305 0.237757
v -1.261278 -0.033258 0.233707
v -1.255518 -0.014377 0.231786
v 2.380438 0.522790 0.169197
v 2.378752 0.542550 0.169387
v 2.360802 0.521093 0.171413
v 2.359116 0.540853 0.171603
v 2.378213 0.522790 0.149489
v 2.376527 0.542551 0.149679
v 2.358578 0.521093 0.151705
v 2.356891 0.540853 0.151895
v 0.598594 0.063789 0.429019
v 0.591967 0.082467 0.428250
v 0.580040 0.057118 0.426868
v 0.573414 0.075796 0.426100
v 0.600878 0.063789 0.409318
v 0.594251 0.082467 0.408549
v 0.582325 0.057118 0.407167
v 0.575698 0.075796 0.406398
v -0.752976 -0.037195 0.212213
v -0.758204 -0.018150 0.214030
v -0.734988 -0.031661 0.205957
v -0.740215 -0.012616 0.207775
v -0.746462 -0.037195 0.230945
v -0.751689 -0.018150 0.232763
v -0.728474 -0.031661 0.224690
v -0.733701 -0.012616 0.226508
v 0.880365 0.089090 0.378230
v 0.873096 0.107542 0.378394
v 0.898812 0.096360 0.377813
v 0.891544 0.114812 0.377977
v 0.880813 0.089090 0.398058
v 0.873544 0.107542 0.398222
v 0.899261 0.096360 0.397641
v 0.891992 0.114812 0.397805
v -2.390627 0.320889 0.231638
v -2.381173 0.338041 0.228512
v -2.406913 0.330847 0.237021
v -2.397459 0.347999 0.233896
v -2.396853 0.320889 0.212807
v -2.387398 0.338041 0.209682
v -2.413138 0.330847 0.218191
v -2.403684 0.347999 0.215065
v -1.262382 -0.024852 0.206301
v -1.271375 -0.008169 0.212148
v -1.276368 -0.035578 0.215395
v -1.285360 -0.018895 0.221242
v -1.273194 -0.024852 0.189674
v -1.282186 -0.008169 0.195521
v -1.287179 -0.035578 0.198768
v -1.296172 -0.018895 0.204615
v -2.670753 0.457419 0.290309
v -2.663081 0.475616 0.288481
v -2.653052 0.449532 0.286092
v -2.645379 0.467729 0.284263
v -2.666157 0.457419 0.309602
v -2.658484 0.475616 0.307774
v -2.648455 0.449532 0.305385
v -2.640782 0.467729 0.303556
v 2.231716 0.494150 0.163935
v 2.225753 0.513063 0.163663
v 2.250610 0.500119 0.164796
v 2.244647 0.519032 0.164524
v 2.230813 0.494150 0.183748
v 2.224850 0.513063 0.183476
v 2.249707 0.500119 0.184608
v 2.243744 0.519032 0.184337
v -0.753848 -0.043227 0.196890
v -0.761512 -0.025264 0.200350
v -0.737477 -0.034818 0.189499
v -0.745140 -0.016856 0.192959
v -0.745688 -0.043227 0.214966
v -0.753351 -0.025264 0.218426
v -0.729316 -0.034818 0.207576
v -0.736980 -0.016856 0.211035
v 1.281904 0.233128 0.348571
v 1.272270 0.249963 0.352708
v 1.266436 0.222643 0.355213
v 1.256801 0.239478 0.359351
v 1.274079 0.233128 0.330347
v 1.264444 0.249963 0.334484
v 1.258610 0.222643 0.336990
v 1.248976 0.239478 0.341127
v -1.643790 0.041896 0.206115
v -1.636680 0.060410 0.206082
v -1.662305 0.049006 0.206199
v -1.655195 0.067521 0.206166
v -1.643881 0.041896 0.186282
v -1.636770 0.060410 0.186249
v -1.662395 0.049006 0.186366
v -1.655285 0.067521 0.186333
v 0.523018 0.052116 0.410124
v 0.517527 0.071173 0.410121
v 0.503961 0.046624 0.410116
v 0.498469 0.065681 0.410113
v 0.523027 0.052116 0.390291
v 0.517535 0.071173 0.390288
v 0.503970 0.046624 0.390282
v 0.498478 0.065681 0.390280
v -0.283785 0.034161 0.251070
v -0.284113 0.053991 0.250898
v -0.301355 0.033790 0.241879
v -0.301684 0.053620 0.241707
v -0.274591 0.034161 0.233496
v -0.274920 0.053991 0.233324
v -0.292163 0.033791 0.224305
v -0.292491 0.053620 0.224133
v -2.079805 0.172357 0.217299
v -2.069433 0.189220 0.216115
v -2.096560 0.182797 0.219210
v -2.086187 0.199660 0.218027
v -2.082054 0.172357 0.197593
v -2.071681 0.189220 0.196410
v -2.098808 0.182797 0.199505
v -2.088436 0.199660 0.198322
v -0.293847 0.044183 0.239570
v -0.300594 0.062780 0.238170
v -0.312057 0.037292 0.235791
v -0.318804 0.055890 0.234391
v -0.289818 0.044183 0.220151
v -0.296565 0.062780 0.218751
v -0.308027 0.037292 0.216372
v -0.314775 0.055890 0.214972
v -1.292139 -0.011542 0.219394
v -1.284210 0.006629 0.219928
v -1.274009 -0.019489 0.220614
v -1.266080 -0.001318 0.221148
v -1.293471 -0.011542 0.239182
v -1.285542 0.006629 0.239716
v -1.275342 -0.019489 0.240403
v -1.267412 -0.001318 0.240937
v -2.116864 0.198979 0.223392
v -2.109554 0.217407 0.222829
v -2.098491 0.191647 0.221977
v -2.091181 0.210075 0.221414
v -2.115342 0.198978 0.243166
v -2.108032 0.217407 0.242603
v -2.096968 0.191647 0.241751
v -2.089658 0.210075 0.241189
v 2.193503 0.501373 0.190198
v 2.187703 0.520284 0.191640
v 2.211856 0.507350 0.185637
v 2.206055 0.526261 0.187078
v 2.198287 0.501373 0.209446
v 2.192487 0.520284 0.210888
v 2.216640 0.507350 0.204884
v 2.210840 0.526261 0.206326
v 0.806713 0.089634 0.394017
v 0.803580 0.100387 0.377649
v 0.808735 0.106300 0.404577
v 0.805601 0.117052 0.388209
v 0.787234 0.089634 0.397746
v 0.784100 0.100387 0.381378
v 0.789256 0.106299 0.408307
v 0.786122 0.117052 0.391939
v -2.305702 0.277710 0.234575
v -2.298373 0.296132 0.234036
v -2.287331 0.270362 0.233224
v -2.280001 0.288783 0.232685
v -2.304248 0.277710 0.254354
v -2.296919 0.296132 0.253816
v -2.285877 0.270362 0.253004
v -2.278548 0.288783 0.252465
v 0.643560 0.065113 0.404957
v 0.635628 0.083268 0.405869
v 0.625523 0.057129 0.407031
v 0.617592 0.075284 0.407943
v 0.641294 0.065113 0.385254
v 0.633362 0.083268 0.386166
v 0.623257 0.057129 0.387328
v 0.615326 0.075284 0.388240
v 2.115637 0.503609 0.192489
v 2.109116 0.522270 0.194095
v 2.097517 0.496894 0.196954
v 2.090997 0.515555 0.198560
v 2.110891 0.503609 0.173232
v 2.104371 0.522270 0.174838
v 2.092771 0.496893 0.177697
v 2.086251 0.515555 0.179303
v 1.328360 0.250341 0.340637
v 1.319728 0.267685 0.344884
v 1.312798 0.240721 0.348294
v 1.304166 0.258065 0.352541
v 1.319603 0.250341 0.322841
v 1.310972 0.267685 0.327088
v 1.304042 0.240721 0.330498
v 1.295410 0.258065 0.334746
v 1.620637 0.355735 0.315162
v 1.617722 0.375352 0.315344
v 1.601058 0.352814 0.316382
v 1.598143 0.372431 0.316563
v 1.619404 0.355735 0.295368
v 1.616489 0.375352 0.295549
v 1.599825 0.352814 0.296587
v 1.596910 0.372431 0.296768
v -1.458165 -0.005975 0.206089
v -1.456244 0.013762 0.206454
v -1.438774 -0.007930 0.209768
v -1.436854 0.011807 0.210132
v -1.461862 -0.005975 0.225575
v -1.459941 0.013762 0.225939
v -1.442471 -0.007929 0.229253
v -1.440551 0.011807 0.229618
v -0.748635 -0.034859 0.184305
v -0.754858 -0.016041 0.185021
v -0.729940 -0.028595 0.182155
v -0.736164 -0.009777 0.182871
v -0.746369 -0.034859 0.204009
v -0.752592 -0.016041 0.204724
v -0.727674 -0.028595 0.201859
v -0.733898 -0.009777 0.202574
v -2.305473 0.282313 0.222846
v -2.294777 0.298814 0.220262
v -2.321512 0.293316 0.226722
v -2.310817 0.309817 0.224138
v -2.310131 0.282313 0.203568
v -2.299435 0.298814 0.200984
v -2.326170 0.293316 0.207443
v -2.315475 0.309817 0.204859
v 1.341559 0.237971 0.340458
v 1.347023 0.255628 0.347652
v 1.330879 0.247004 0.326397
v 1.336343 0.264661 0.333591
v 1.357353 0.237971 0.328462
v 1.362816 0.255628 0.335656
v 1.346673 0.247004 0.314402
v 1.352137 0.264661 0.321595
v 1.405381 0.263559 0.330499
v 1.402683 0.283204 0.330922
v 1.385973 0.260828 0.333538
v 1.383275 0.280472 0.333960
v 1.402313 0.263559 0.310905
v 1.399615 0.283203 0.311327
v 1.382906 0.260828 0.313944
v 1.380207 0.280472 0.314366
v -1.746421 0.070465 0.233998
v -1.744624 0.084910 0.220527
v -1.744512 0.056874 0.219680
v -1.742715 0.071319 0.206209
v -1.726762 0.070465 0.236620
v -1.724965 0.084910 0.223148
v -1.724853 0.056874 0.222302
v -1.723056 0.071319 0.208831
v 2.359537 0.523601 0.200528
v 2.358048 0.543378 0.200535
v 2.339760 0.522112 0.200612
v 2.338271 0.541890 0.200619
v 2.359453 0.523601 0.180696
v 2.357964 0.543378 0.180702
v 2.339676 0.522112 0.180779
v 2.338187 0.541889 0.180786
v 0.683618 0.064110 0.432785
v 0.702317 0.070712 0.433115
v 0.677017 0.082812 0.432669
v 0.695717 0.089414 0.432999
v 0.683968 0.064110 0.412955
v 0.702667 0.070712 0.413285
v 0.677368 0.082812 0.412839
v 0.696067 0.089414 0.413169
v -1.448433 0.013107 0.217461
v -1.449979 0.032877 0.217781
v -1.429074 0.014686 0.213451
v -1.430620 0.034456 0.213771
v -1.444411 0.013107 0.236882
v -1.445956 0.032877 0.237202
v -1.425051 0.014686 0.232872
v -1.426597 0.034456 0.233192
v -0.059395 0.053444 0.301236
v -0.062504 0.059282 0.319934
v -0.060353 0.034490 0.306995
v -0.063462 0.040328 0.325692
v -0.078960 0.053444 0.297983
v -0.082069 0.059282 0.316680
v -0.079917 0.034490 0.303741
v -0.083027 0.040328 0.322439
v -0.642727 -0.014110 0.191181
v -0.644550 0.005637 0.191419
v -0.662309 -0.015948 0.193734
v -0.664132 0.003799 0.193971
v -0.645291 -0.014110 0.171514
v -0.647113 0.005637 0.171752
v -0.664873 -0.015948 0.174067
v -0.666695 0.003799 0.174305
v -0.226653 0.047842 0.262391
v -0.230892 0.067035 0.259746
v -0.242936 0.042845 0.252230
v -0.247175 0.062039 0.249585
v -0.216154 0.047842 0.245565
v -0.220393 0.067035 0.242920
v -0.232437 0.042845 0.235404
v -0.236676 0.062039 0.232759
v -0.606491 0.000502 0.197656
v -0.607515 0.020306 0.198011
v -0.587776 0.001586 0.191181
v -0.588801 0.021390 0.191536
v -0.600006 0.000502 0.216399
v -0.601030 0.020306 0.216754
v -0.581291 0.001586 0.209924
v -0.582316 0.021390 0.210279
v -2.136628 0.211167 0.211365
v -2.128308 0.229126 0.210098
v -2.154383 0.219583 0.214068
v -2.146063 0.237542 0.212802
v -2.139614 0.211167 0.191758
v -2.131294 0.229126 0.190491
v -2.157368 0.219583 0.194461
v -2.149048 0.237542 0.193195
v -1.540360 0.032007 0.206693
v -1.536568 0.051474 0.206653
v -1.559826 0.035799 0.206901
v -1.556034 0.055266 0.206861
v -1.540572 0.032007 0.186861
v -1.536781 0.051474 0.186821
v -1.560038 0.035799 0.187070
v -1.556247 0.055266 0.187029
v 0.718942 0.057293 0.410990
v 0.711535 0.075635 0.412431
v 0.736946 0.064839 0.407487
v 0.729539 0.083181 0.408928
v 0.722730 0.057293 0.430458
v 0.715322 0.075635 0.431899
v 0.740733 0.064839 0.426955
v 0.733327 0.083181 0.428396
v -0.489954 0.034852 0.189839
v -0.498304 0.052651 0.192450
v -0.506942 0.026104 0.195152
v -0.515292 0.043903 0.197763
v -0.495874 0.034852 0.170910
v -0.504224 0.052651 0.173521
v -0.512862 0.026104 0.176223
v -0.521212 0.043903 0.178834
v 0.912683 0.117665 0.395251
v 0.916534 0.125425 0.377410
v 0.911046 0.135918 0.402836
v 0.914897 0.143677 0.384994
v 0.893297 0.117665 0.391066
v 0.897147 0.125425 0.373225
v 0.891659 0.135918 0.398651
v 0.895510 0.143677 0.380810
v -2.005303 0.155861 0.206908
v -1.995903 0.173290 0.205805
v -2.022614 0.165325 0.208939
v -2.013214 0.182754 0.207837
v -2.007614 0.155861 0.187210
v -1.998215 0.173290 0.186107
v -2.024925 0.165325 0.189241
v -2.015525 0.182754 0.188139
v -0.450561 0.008177 0.161936
v -0.453064 0.027835 0.161132
v -0.431846 0.010806 0.167951
v -0.434349 0.030464 0.167147
v -0.456630 0.008177 0.180818
v -0.459133 0.027835 0.180013
v -0.437915 0.010806 0.186833
v -0.440418 0.030464 0.186029
v -0.532975 0.010811 0.187155
v -0.532593 0.030640 0.187077
v -0.513542 0.010421 0.183208
v -0.513160 0.030251 0.183131
v -0.529028 0.010811 0.206591
v -0.528646 0.030641 0.206514
v -0.509595 0.010421 0.202645
v -0.509213 0.030251 0.202567
v 0.508138 0.042047 0.405554
v 0.506386 0.061803 0.405615
v 0.488394 0.040295 0.406235
v 0.486642 0.060050 0.406296
v 0.507454 0.042047 0.385733
v 0.505702 0.061803 0.385793
v 0.487710 0.040295 0.386414
v 0.485958 0.060050 0.386474
v -1.508726 0.009982 0.208206
v -1.503188 0.029025 0.208369
v -1.527762 0.015522 0.207648
v -1.522224 0.034565 0.207810
v -1.508144 0.009982 0.188382
v -1.502607 0.029025 0.188544
v -1.527180 0.015522 0.187823
v -1.521642 0.034565 0.187986
v -0.117861 0.025216 0.303272
v -0.114654 0.044757 0.304361
v -0.136365 0.028603 0.296989
v -0.133157 0.048145 0.298078
v -0.111484 0.025216 0.284492
v -0.108277 0.044757 0.285581
v -0.129988 0.028603 0.278209
v -0.126781 0.048145 0.279298
v -2.279976 0.277436 0.222188
v -2.269620 0.294244 0.220291
v -2.296510 0.287964 0.225215
v -2.286154 0.304772 0.223319
v -2.283549 0.277436 0.202679
v -2.273193 0.294244 0.200783
v -2.300082 0.287964 0.205706
v -2.289726 0.304772 0.203810
v -0.537379 0.028093 0.183700
v -0.546308 0.045687 0.185709
v -0.554544 0.018940 0.187563
v -0.563473 0.036535 0.189573
v -0.541734 0.028093 0.164351
v -0.550663 0.045687 0.166360
v -0.558899 0.018940 0.168214
v -0.567828 0.036535 0.170224
v -2.309187 0.276973 0.224608
v -2.297099 0.292464 0.221913
v -2.324307 0.289359 0.227979
v -2.312218 0.304849 0.225284
v -2.313503 0.276973 0.205250
v -2.301414 0.292464 0.202555
v -2.328622 0.289359 0.208621
v -2.316534 0.304849 0.205926
v 2.360191 0.525403 0.200291
v 2.358904 0.545194 0.200237
v 2.340417 0.524115 0.199469
v 2.339130 0.543906 0.199416
v 2.361015 0.525403 0.180475
v 2.359727 0.545194 0.180421
v 2.341240 0.524115 0.179653
v 2.339953 0.543906 0.179600
v -0.967639 -0.038789 0.209263
v -0.964964 -0.019143 0.208779
v -0.986971 -0.036070 0.212762
v -0.984295 -0.016424 0.212278
v -0.971172 -0.038789 0.189747
v -0.968496 -0.019143 0.189263
v -0.990503 -0.036070 0.193246
v -0.987828 -0.016424 0.192762
v -0.096571 0.039724 0.260262
v -0.095853 0.059540 0.260696
v -0.079615 0.038886 0.270517
v -0.078898 0.058701 0.270951
v -0.106834 0.039724 0.277233
v -0.106117 0.059540 0.277667
v -0.089879 0.038886 0.287488
v -0.089161 0.058701 0.287922
v -0.149244 0.019836 0.267021
v -0.149215 0.039623 0.265679
v -0.149674 0.021178 0.286804
v -0.149645 0.040966 0.285462
v -0.169072 0.019836 0.266590
v -0.169043 0.039623 0.265247
v -0.169502 0.021178 0.286373
v -0.169473 0.040966 0.285030
v -1.202940 -0.026782 0.209259
v -1.205193 -0.007077 0.209331
v -1.222634 -0.029036 0.209889
v -1.224887 -0.009331 0.209961
v -1.203574 -0.026782 0.189436
v -1.205827 -0.007077 0.189508
v -1.223268 -0.029036 0.190066
v -1.225521 -0.009331 0.190138
v -0.828287 -0.024005 0.207409
v -0.830326 -0.004283 0.207894
v -0.847474 -0.026100 0.211972
v -0.849513 -0.006378 0.212456
v -0.832876 -0.024005 0.188114
v -0.834914 -0.004283 0.188599
v -0.852063 -0.026100 0.192677
v -0.854101 -0.006378 0.193161
v -1.836402 0.117583 0.208114
v -1.828948 0.135951 0.207474
v -1.818101 0.110101 0.206544
v -1.810647 0.128469 0.205904
v -1.834707 0.117583 0.227874
v -1.827253 0.135951 0.227235
v -1.816406 0.110101 0.226304
v -1.808952 0.128469 0.225665
v -1.497428 0.019803 0.200971
v -1.497716 0.036174 0.212162
v -1.497007 0.030997 0.184605
v -1.497295 0.047369 0.195795
v -1.477601 0.019803 0.201481
v -1.477890 0.036174 0.212672
v -1.477180 0.030997 0.185114
v -1.477468 0.047369 0.196305
v 0.473360 0.030853 0.415221
v 0.470930 0.050536 0.415430
v 0.492970 0.033292 0.413534
v 0.490540 0.052974 0.413743
v 0.475059 0.030853 0.434981
v 0.472629 0.050536 0.435190
v 0.494669 0.033292 0.433295
v 0.492239 0.052974 0.433504
v -1.294846 -0.032254 0.218060
v -1.294874 -0.012473 0.216630
v -1.295243 -0.033685 0.198282
v -1.295272 -0.013903 0.196852
v -1.275017 -0.032254 0.217662
v -1.275045 -0.012473 0.216232
v -1.275414 -0.033685 0.197884
v -1.275443 -0.013903 0.196454
v 0.763362 0.062355 0.384406
v 0.755933 0.080744 0.384250
v 0.781746 0.069786 0.384790
v 0.774317 0.088174 0.384635
v 0.762947 0.062355 0.404235
v 0.755518 0.080744 0.404079
v 0.781332 0.069786 0.404619
v 0.773902 0.088174 0.404464
v -1.849745 0.090626 0.214644
v -1.841199 0.108524 0.214571
v -1.867641 0.099172 0.214795
v -1.859095 0.117070 0.214723
v -1.849912 0.090626 0.194811
v -1.841366 0.108524 0.194739
v -1.867808 0.099172 0.194962
v -1.859262 0.117070 0.194890
v -0.474353 0.007415 0.158223
v -0.478225 0.026841 0.157222
v -0.455547 0.011415 0.163088
v -0.459418 0.030840 0.162086
v -0.479320 0.007415 0.177424
v -0.483192 0.026841 0.176423
v -0.460513 0.011415 0.182289
v -0.464385 0.030840 0.181287
v 1.075484 0.172093 0.378303
v 1.076925 0.182900 0.361735
v 1.076421 0.155463 0.367536
v 1.077861 0.166270 0.350968
v 1.095243 0.172093 0.380021
v 1.096683 0.182900 0.363453
v 1.096179 0.155463 0.369254
v 1.097620 0.166270 0.352687
v 0.899098 0.113530 0.369797
v 0.914626 0.124586 0.375274
v 0.909524 0.097065 0.373475
v 0.925052 0.108120 0.378951
v 0.892501 0.113530 0.388501
v 0.908030 0.124586 0.393978
v 0.902928 0.097065 0.392179
v 0.918456 0.108120 0.397655
v -0.720414 -0.038900 0.195969
v -0.728281 -0.020990 0.199237
v -0.703874 -0.030381 0.189097
v -0.711742 -0.012471 0.192366
v -0.712805 -0.038900 0.214284
v -0.720672 -0.020990 0.217553
v -0.696266 -0.030381 0.207413
v -0.704133 -0.012471 0.210681
v 1.395051 0.259641 0.340352
v 1.387563 0.277825 0.342929
v 1.412245 0.267560 0.334436
v 1.404757 0.285744 0.337012
v 1.401505 0.259641 0.359106
v 1.394016 0.277825 0.361683
v 1.418699 0.267561 0.353189
v 1.411210 0.285744 0.355766
v 0.760324 0.089903 0.422262
v 0.751822 0.107780 0.423489
v 0.742631 0.081313 0.424816
v 0.734129 0.099189 0.426043
v 0.757491 0.089903 0.402632
v 0.748989 0.107780 0.403859
v 0.739798 0.081313 0.405186
v 0.731296 0.099189 0.406413
v -0.859942 -0.024634 0.234766
v -0.862886 -0.005021 0.234648
v -0.879539 -0.027580 0.233984
v -0.882483 -0.007967 0.233867
v -0.859152 -0.024634 0.214948
v -0.862096 -0.005021 0.214831
v -0.878749 -0.027580 0.214167
v -0.881693 -0.007967 0.214050
v 1.395051 0.259641 0.340352
v 1.387563 0.277825 0.342929
v 1.412245 0.267560 0.334436
v 1.404757 0.285744 0.337012
v 1.401505 0.259641 0.359106
v 1.394016 0.277825 0.361683
v 1.418699 0.267561 0.353189
v 1.411210 0.285744 0.355766
v -0.697835 -0.030033 0.181615
v -0.706165 -0.012128 0.183454
v -0.680351 -0.021503 0.177755
v -0.688681 -0.003598 0.179594
v -0.693559 -0.030033 0.200982
v -0.701889 -0.012128 0.202821
v -0.676075 -0.021503 0.197121
v -0.684405 -0.003598 0.198960
v -2.164518 0.231661 0.225994
v -2.152551 0.247397 0.224408
v -2.148918 0.219589 0.223927
v -2.136951 0.235326 0.222341
v -2.161913 0.231661 0.245655
v -2.149945 0.247397 0.244069
v -2.146313 0.219590 0.243588
v -2.134346 0.235326 0.242002
v -2.524961 0.392432 0.263813
v -2.531092 0.411290 0.264178
v -2.506136 0.398573 0.262694
v -2.512266 0.417432 0.263059
v -2.523784 0.392432 0.283611
v -2.529914 0.411290 0.283976
v -2.504959 0.398573 0.282492
v -2.511090 0.417432 0.282857
v -2.409366 0.330240 0.233881
v -2.398179 0.346196 0.230193
v -2.424520 0.342019 0.238876
v -2.413333 0.357975 0.235189
v -2.415575 0.330240 0.215045
v -2.404388 0.346196 0.211357
v -2.430729 0.342019 0.220040
v -2.419542 0.357975 0.216353
v -2.688220 0.463768 0.290749
v -2.681967 0.482580 0.290151
v -2.669494 0.457486 0.288957
v -2.663241 0.476298 0.288359
v -2.686331 0.463768 0.310492
v -2.680078 0.482580 0.309894
v -2.667604 0.457486 0.308700
v -2.661352 0.476298 0.308102
v 0.076834 0.033277 0.367241
v 0.078809 0.052994 0.368082
v 0.058693 0.035425 0.359516
v 0.060669 0.055141 0.360358
v 0.084604 0.033277 0.348993
v 0.086580 0.052994 0.349835
v 0.066464 0.035425 0.341269
v 0.068439 0.055141 0.342110
v 2.023974 0.468179 0.212731
v 2.017406 0.486807 0.214523
v 2.041945 0.474987 0.207828
v 2.035377 0.493615 0.209620
v 2.029194 0.468179 0.231865
v 2.022627 0.486807 0.233657
v 2.047166 0.474987 0.226962
v 2.040598 0.493615 0.228753
v 0.246529 0.046835 0.409539
v 0.245050 0.066608 0.409071
v 0.227678 0.045284 0.403574
v 0.226199 0.065056 0.403106
v 0.252512 0.046835 0.390630
v 0.251033 0.066608 0.390161
v 0.233661 0.045284 0.384665
v 0.232182 0.065056 0.384197
v -1.728189 0.077348 0.215835
v -1.730692 0.097000 0.216778
v -1.709798 0.080022 0.208912
v -1.712300 0.099674 0.209854
v -1.721202 0.077348 0.234397
v -1.723705 0.097000 0.235339
v -1.702810 0.080022 0.227473
v -1.705313 0.099674 0.228415
v -0.795241 -0.023455 0.231244
v -0.810474 -0.013057 0.238536
v -0.804620 -0.040344 0.235734
v -0.819853 -0.029946 0.243026
v -0.803804 -0.023455 0.213355
v -0.819038 -0.013057 0.220647
v -0.813184 -0.040344 0.217845
v -0.828417 -0.029946 0.225137
v 0.821884 0.092275 0.428353
v 0.818905 0.111882 0.428170
v 0.802314 0.089290 0.427151
v 0.799335 0.108898 0.426968
v 0.823100 0.092275 0.408557
v 0.820121 0.111882 0.408374
v 0.803530 0.089290 0.407355
v 0.800551 0.108898 0.407172
v -0.145167 0.037297 0.242907
v -0.143196 0.056990 0.244189
v -0.128657 0.034945 0.253641
v -0.126686 0.054639 0.254922
v -0.155977 0.037297 0.259535
v -0.154006 0.056990 0.260817
v -0.139467 0.034945 0.270269
v -0.137496 0.054639 0.271551
v -0.974062 -0.039095 0.210128
v -0.974791 -0.019276 0.210225
v -0.993706 -0.039831 0.212758
v -0.994435 -0.020011 0.212856
v -0.976694 -0.039095 0.190470
v -0.977423 -0.019275 0.190568
v -0.996338 -0.039831 0.193100
v -0.997068 -0.020011 0.193198
v 2.084471 0.476059 0.200028
v 2.078695 0.495010 0.200956
v 2.103182 0.481910 0.197022
v 2.097405 0.500860 0.197950
v 2.087617 0.476059 0.219610
v 2.081841 0.495010 0.220538
v 2.106328 0.481910 0.216604
v 2.100551 0.500860 0.217532
v 0.530647 0.027550 0.410579
v 0.524104 0.046272 0.410541
v 0.549370 0.034093 0.410689
v 0.542826 0.052816 0.410651
v 0.530531 0.027550 0.430412
v 0.523988 0.046272 0.430374
v 0.549254 0.034093 0.430522
v 0.542710 0.052816 0.430484
v 2.287679 0.498712 0.163503
v 2.281208 0.517456 0.163870
v 2.306393 0.505194 0.162442
v 2.299922 0.523938 0.162809
v 2.288802 0.498712 0.183304
v 2.282330 0.517456 0.183672
v 2.307516 0.505194 0.182243
v 2.301044 0.523938 0.182610
v 0.344075 0.029007 0.377278
v 0.343670 0.048836 0.377188
v 0.363432 0.029422 0.381576
v 0.363027 0.049250 0.381486
v 0.339776 0.029007 0.396639
v 0.339371 0.048836 0.396549
v 0.359133 0.029422 0.400938
v 0.358728 0.049250 0.400848
v 0.683852 0.068804 0.411182
v 0.675227 0.077179 0.426956
v 0.687871 0.086781 0.403834
v 0.679245 0.095157 0.419607
v 0.701254 0.068804 0.420697
v 0.692629 0.077179 0.436471
v 0.705272 0.086781 0.413349
v 0.696647 0.095157 0.429122
v -1.209010 -0.019908 0.239470
v -1.210680 -0.000146 0.239558
v -1.228745 -0.021581 0.240509
v -1.230415 -0.001818 0.240597
v -1.210053 -0.019908 0.219665
v -1.211722 -0.000146 0.219753
v -1.229788 -0.021581 0.220703
v -1.231458 -0.001818 0.220791
v 0.437394 0.048904 0.428721
v 0.434133 0.068453 0.427979
v 0.418333 0.045559 0.424382
v 0.415071 0.065108 0.423640
v 0.441797 0.048904 0.409383
v 0.438535 0.068453 0.408641
v 0.422735 0.045559 0.405044
v 0.419474 0.065108 0.404301
v 1.253331 0.230663 0.360609
v 1.243486 0.247390 0.364688
v 1.237879 0.220006 0.367011
v 1.228034 0.236733 0.371090
v 1.245740 0.230663 0.342286
v 1.235895 0.247389 0.346365
v 1.230288 0.220006 0.348689
v 1.220442 0.236733 0.352768
v 1.688967 0.381398 0.274999
v 1.702149 0.389076 0.262324
v 1.683433 0.399685 0.280321
v 1.696615 0.407362 0.267646
v 1.675220 0.381398 0.260703
v 1.688402 0.389076 0.248028
v 1.669686 0.399685 0.266025
v 1.682868 0.407362 0.253350
v 1.357298 0.258189 0.337289
v 1.348313 0.275679 0.339886
v 1.340496 0.248837 0.342146
v 1.331511 0.266327 0.344743
v 1.351790 0.258189 0.318236
v 1.342806 0.275679 0.320833
v 1.334989 0.248837 0.323093
v 1.326004 0.266327 0.325690
v -1.535704 0.012456 0.210481
v -1.529460 0.031277 0.210889
v -1.554484 0.018713 0.209257
v -1.548241 0.037534 0.209664
v -1.534413 0.012456 0.190690
v -1.528170 0.031277 0.191097
v -1.553194 0.018713 0.189466
v -1.546950 0.037534 0.189873
v -2.754444 0.497154 0.306146
v -2.745983 0.515002 0.304354
v -2.736982 0.488505 0.302448
v -2.728522 0.506353 0.300656
v -2.750334 0.497154 0.325548
v -2.741874 0.515002 0.323756
v -2.732873 0.488505 0.321850
v -2.724412 0.506353 0.320058
v 1.194715 0.198800 0.374493
v 1.190206 0.218099 0.375264
v 1.213737 0.203375 0.371239
v 1.209228 0.222674 0.372010
v 1.198060 0.198800 0.394042
v 1.193550 0.218099 0.394813
v 1.217081 0.203375 0.390788
v 1.212572 0.222674 0.391559
v 2.347557 0.532462 0.174974
v 2.344479 0.552045 0.175592
v 2.328356 0.529323 0.178826
v 2.325278 0.548906 0.179443
v 2.343656 0.532462 0.155529
v 2.340578 0.552046 0.156146
v 2.324455 0.529323 0.159380
v 2.321378 0.548907 0.159997
v -1.833325 0.102114 0.199272
v -1.834892 0.120357 0.206894
v -1.829653 0.109895 0.181403
v -1.831219 0.128138 0.189025
v -1.813899 0.102114 0.203265
v -1.815465 0.120357 0.210887
v -1.810226 0.109895 0.185395
v -1.811792 0.128138 0.193017
v -1.343063 0.004287 0.216440
v -1.341644 0.024069 0.216513
v -1.362818 0.005707 0.215420
v -1.361401 0.025489 0.215493
v -1.342040 0.004287 0.196633
v -1.340622 0.024069 0.196706
v -1.361796 0.005707 0.195613
v -1.360378 0.025489 0.195687
v 1.252546 0.220002 0.353241
v 1.245228 0.238206 0.356139
v 1.235621 0.212131 0.359944
v 1.228303 0.230335 0.362842
v 1.245244 0.220002 0.334801
v 1.237925 0.238206 0.337699
v 1.228318 0.212131 0.341504
v 1.221000 0.230335 0.344402
v -0.197889 0.047253 0.257107
v -0.200578 0.066876 0.256071
v -0.216200 0.044372 0.250054
v -0.218889 0.063994 0.249019
v -0.190761 0.047254 0.238599
v -0.193449 0.066876 0.237563
v -0.209072 0.044372 0.231547
v -0.211761 0.063995 0.230511
v -1.344174 0.001582 0.211766
v -1.344496 0.021413 0.211736
v -1.363916 0.001258 0.209900
v -1.364238 0.021089 0.209869
v -1.342307 0.001582 0.192021
v -1.342629 0.021413 0.191991
v -1.362049 0.001258 0.190155
v -1.362372 0.021089 0.190124
v 0.862099 0.095779 0.394154
v 0.857587 0.115083 0.394750
v 0.842961 0.091228 0.396680
v 0.838450 0.110532 0.397276
v 0.859503 0.095779 0.374491
v 0.854991 0.115083 0.375087
v 0.840366 0.091228 0.377018
v 0.835854 0.110532 0.377614
v -0.290445 0.040522 0.237935
v -0.303830 0.054319 0.242816
v -0.303406 0.026274 0.242662
v -0.316792 0.040071 0.247543
v -0.297240 0.040522 0.219302
v -0.310626 0.054319 0.224184
v -0.310202 0.026274 0.224029
v -0.323587 0.040071 0.228911
v 2.293910 0.529900 0.174817
v 2.289979 0.549275 0.176409
v 2.275952 0.525660 0.182090
v 2.272022 0.545034 0.183682
v 2.286465 0.529900 0.156434
v 2.282534 0.549275 0.158026
v 2.268507 0.525660 0.163707
v 2.264577 0.545034 0.165299
v 2.245538 0.521787 0.202283
v 2.241460 0.541196 0.202231
v 2.226131 0.517708 0.202034
v 2.222053 0.537118 0.201982
v 2.245793 0.521787 0.182452
v 2.241714 0.541196 0.182399
v 2.226385 0.517708 0.182203
v 2.222307 0.537118 0.182150
v -0.498258 0.011861 0.202596
v -0.506467 0.029907 0.203136
v -0.516266 0.003634 0.203781
v -0.524475 0.021681 0.204321
v -0.499561 0.011861 0.182806
v -0.507769 0.029907 0.183346
v -0.517569 0.003634 0.183991
v -0.525777 0.021681 0.184531
v 0.161321 0.038075 0.368665
v 0.159847 0.057489 0.372440
v 0.154258 0.034022 0.386749
v 0.152784 0.053437 0.390524
v 0.142847 0.038075 0.361449
v 0.141373 0.057489 0.365224
v 0.135784 0.034022 0.379533
v 0.134310 0.053437 0.383308
v -0.465009 0.037250 0.188787
v -0.472095 0.055761 0.189474
v -0.483434 0.030131 0.190574
v -0.490520 0.048642 0.191261
v -0.466924 0.037250 0.169046
v -0.474010 0.055761 0.169734
v -0.485349 0.030131 0.170833
v -0.492435 0.048642 0.171521
v 2.194982 0.492280 0.185495
v 2.187674 0.510636 0.187225
v 2.212844 0.499790 0.181265
v 2.205536 0.518147 0.182996
v 2.199552 0.492280 0.204794
v 2.192244 0.510636 0.206525
v 2.217414 0.499790 0.200564
v 2.210105 0.518147 0.202295
v 1.754943 0.404247 0.259329
v 1.758391 0.417192 0.244704
v 1.751971 0.419273 0.271928
v 1.755420 0.432218 0.257303
v 1.735639 0.404247 0.254777
v 1.739088 0.417192 0.240152
v 1.732668 0.419273 0.267376
v 1.736116 0.432218 0.252752
v 0.937240 0.114750 0.403100
v 0.933742 0.134253 0.403963
v 0.956174 0.118352 0.398425
v 0.952677 0.137855 0.399288
v 0.941994 0.114750 0.422355
v 0.938496 0.134253 0.423218
v 0.960928 0.118352 0.417679
v 0.957431 0.137855 0.418543
v -0.995743 -0.037153 0.189085
v -0.984223 -0.021419 0.192703
v -0.980732 -0.049228 0.193799
v -0.969212 -0.033494 0.197417
v -1.001686 -0.037153 0.208006
v -0.990166 -0.021419 0.211624
v -0.986675 -0.049228 0.212721
v -0.975155 -0.033494 0.216339
v 1.664292 0.354562 0.282062
v 1.655825 0.372229 0.285152
v 1.680889 0.363574 0.276006
v 1.672422 0.381241 0.279096
v 1.671090 0.354562 0.300694
v 1.662624 0.372229 0.303783
v 1.687687 0.363574 0.294638
v 1.679220 0.381241 0.297727
v 1.551544 0.310786 0.286729
v 1.540342 0.327002 0.288947
v 1.567451 0.322206 0.283579
v 1.556248 0.338422 0.285798
v 1.555397 0.310786 0.306184
v 1.544194 0.327002 0.308403
v 1.571303 0.322206 0.303034
v 1.560101 0.338422 0.305253
v 0.113864 0.042803 0.327906
v 0.115224 0.062583 0.328415
v 0.132391 0.041351 0.334833
v 0.133751 0.061130 0.335342
v 0.106918 0.042803 0.346483
v 0.108278 0.062583 0.346992
v 0.125445 0.041351 0.353410
v 0.126806 0.061130 0.353919
v -0.969840 -0.055263 0.201477
v -0.972866 -0.035688 0.200471
v -0.951265 -0.052074 0.207654
v -0.954291 -0.032499 0.206648
v -0.976099 -0.055263 0.220297
v -0.979124 -0.035688 0.219291
v -0.957523 -0.052074 0.226474
v -0.960549 -0.032499 0.225468
v -0.833957 -0.045243 0.216674
v -0.840517 -0.026549 0.217600
v -0.815447 -0.038618 0.214060
v -0.822007 -0.019924 0.214987
v -0.831185 -0.045243 0.236312
v -0.837745 -0.026549 0.237238
v -0.812675 -0.038618 0.233699
v -0.819235 -0.019924 0.234625
v 1.371874 0.241343 0.333094
v 1.361367 0.257485 0.337824
v 1.386593 0.252866 0.326467
v 1.376085 0.269008 0.331197
v 1.380016 0.241343 0.351178
v 1.369509 0.257485 0.355909
v 1.394735 0.252866 0.344551
v 1.384228 0.269008 0.349282
v 1.286684 0.224867 0.372495
v 1.289231 0.239438 0.359283
v 1.283926 0.238322 0.386802
v 1.286473 0.252893 0.373590
v 1.267209 0.224867 0.368740
v 1.269757 0.239438 0.355528
v 1.264451 0.238322 0.383047
v 1.266998 0.252893 0.369835
v 1.024335 0.147926 0.382346
v 1.016576 0.166018 0.384755
v 1.007056 0.139802 0.387712
v 0.999298 0.157895 0.390122
v 1.018452 0.147926 0.363405
v 1.010694 0.166018 0.365815
v 1.001173 0.139802 0.368772
v 0.993415 0.157894 0.371181
v 1.936779 0.469697 0.218510
v 1.939897 0.483364 0.204481
v 1.939744 0.455325 0.205168
v 1.942862 0.468993 0.191139
v 1.956140 0.469697 0.222813
v 1.959258 0.483364 0.208783
v 1.959105 0.455325 0.209470
v 1.962223 0.468993 0.195441
v -2.361442 0.299040 0.255545
v -2.350347 0.312431 0.246009
v -2.371597 0.313670 0.264274
v -2.360502 0.327061 0.254738
v -2.374370 0.299040 0.240504
v -2.363275 0.312431 0.230968
v -2.384525 0.313670 0.249233
v -2.373430 0.327061 0.239697
v 1.313136 0.248183 0.370408
v 1.330221 0.257320 0.374651
v 1.304269 0.265787 0.368206
v 1.321354 0.274923 0.372449
v 1.317916 0.248183 0.351160
v 1.335001 0.257320 0.355403
v 1.309049 0.265787 0.348958
v 1.326134 0.274923 0.353201
v -0.458580 0.007147 0.182077
v -0.462828 0.026506 0.181325
v -0.439518 0.011461 0.185451
v -0.443765 0.030819 0.184699
v -0.462038 0.007148 0.201606
v -0.466285 0.026506 0.200854
v -0.442975 0.011461 0.204980
v -0.447223 0.030819 0.204229
v -0.544222 0.026389 0.182700
v -0.553194 0.043919 0.185050
v -0.561180 0.017114 0.187142
v -0.570153 0.034644 0.189492
v -0.549247 0.026389 0.163514
v -0.558220 0.043920 0.165864
v -0.566205 0.017114 0.167956
v -0.575178 0.034644 0.170306
v 1.565946 0.324545 0.297753
v 1.560124 0.343444 0.299269
v 1.547656 0.318529 0.302514
v 1.541835 0.337428 0.304029
v 1.560950 0.324545 0.278560
v 1.555128 0.343444 0.280075
v 1.542660 0.318529 0.283321
v 1.536839 0.337428 0.284836
v 2.106219 0.494066 0.200538
v 2.105450 0.513883 0.200708
v 2.125566 0.494853 0.196247
v 2.124797 0.514670 0.196418
v 2.110513 0.494066 0.219901
v 2.109744 0.513883 0.220071
v 2.129860 0.494853 0.215610
v 2.129092 0.514671 0.215780
v -2.471150 0.371068 0.257819
v -2.461854 0.388102 0.253726
v -2.455560 0.360910 0.250956
v -2.446263 0.377944 0.246863
v -2.463160 0.371068 0.275971
v -2.453862 0.388102 0.271879
v -2.447569 0.360910 0.269108
v -2.438272 0.377944 0.265016
v -1.154766 -0.019143 0.235706
v -1.154926 0.000690 0.235702
v -1.174592 -0.019303 0.235189
v -1.174752 0.000530 0.235185
v -1.154249 -0.019143 0.215880
v -1.154409 0.000690 0.215876
v -1.174074 -0.019303 0.215363
v -1.174235 0.000530 0.215359
v -2.394575 0.321666 0.232165
v -2.393687 0.341185 0.235565
v -2.399506 0.325180 0.213278
v -2.398618 0.344700 0.216679
v -2.375385 0.321666 0.227154
v -2.374497 0.341185 0.230555
v -2.380316 0.325181 0.208268
v -2.379428 0.344700 0.211669
v -2.417906 0.352703 0.241379
v -2.408799 0.369981 0.237933
v -2.401747 0.342965 0.235265
v -2.392639 0.360243 0.231818
v -2.410887 0.352703 0.259929
v -2.401780 0.369981 0.256483
v -2.394727 0.342965 0.253814
v -2.385620 0.360243 0.250368
v -2.074745 0.188122 0.209141
v -2.065503 0.205639 0.208097
v -2.092151 0.197423 0.211108
v -2.082909 0.214940 0.210064
v -2.076972 0.188122 0.189433
v -2.067730 0.205639 0.188389
v -2.094378 0.197423 0.191400
v -2.085136 0.214940 0.190356
v 2.134819 0.508372 0.210784
v 2.126786 0.526421 0.212532
v 2.117182 0.500151 0.214622
v 2.109149 0.518201 0.216369
v 2.130602 0.508372 0.191405
v 2.122569 0.526421 0.193152
v 2.112965 0.500151 0.195242
v 2.104933 0.518201 0.196989
v -0.271634 0.037021 0.216922
v -0.276907 0.050558 0.230423
v -0.266710 0.051516 0.204312
v -0.271983 0.065053 0.217814
v -0.253160 0.037021 0.224136
v -0.258432 0.050558 0.237638
v -0.248236 0.051516 0.211526
v -0.253508 0.065053 0.225028
v 1.463485 0.301393 0.294347
v 1.479670 0.311398 0.299942
v 1.472940 0.284268 0.297616
v 1.489125 0.294273 0.303211
v 1.457005 0.301393 0.313092
v 1.473190 0.311398 0.318687
v 1.466460 0.284268 0.316360
v 1.482645 0.294273 0.321956
v 1.769521 0.392241 0.236969
v 1.762231 0.410612 0.238608
v 1.787446 0.399713 0.232939
v 1.780155 0.418085 0.234578
v 1.773872 0.392241 0.256319
v 1.766582 0.410612 0.257958
v 1.791796 0.399713 0.252289
v 1.784506 0.418085 0.253928
v -1.114040 -0.037527 0.223017
v -1.114348 -0.017696 0.223024
v -1.094215 -0.037219 0.222548
v -1.094523 -0.017388 0.222556
v -1.113571 -0.037527 0.242844
v -1.113880 -0.017696 0.242852
v -1.093747 -0.037219 0.242376
v -1.094055 -0.017388 0.242383
v -0.657216 -0.000778 0.220819
v -0.661655 0.018551 0.220616
v -0.676525 -0.005222 0.219938
v -0.680964 0.014107 0.219736
v -0.656313 -0.000778 0.201006
v -0.660752 0.018551 0.200804
v -0.675622 -0.005222 0.200126
v -0.680061 0.014107 0.199923
v 2.046347 0.485703 0.203103
v 2.050552 0.494444 0.185804
v 2.044282 0.503505 0.211597
v 2.048487 0.512247 0.194298
v 2.027075 0.485703 0.198419
v 2.031281 0.494444 0.181119
v 2.025010 0.503505 0.206912
v 2.029216 0.512246 0.189613
v 2.184077 0.500976 0.191336
v 2.165916 0.508896 0.190452
v 2.191988 0.519159 0.191721
v 2.173826 0.527079 0.190837
v 2.183113 0.500976 0.211145
v 2.164951 0.508896 0.210261
v 2.191024 0.519159 0.211530
v 2.172862 0.527079 0.210646
v -1.431485 -0.000455 0.207032
v -1.426090 0.018630 0.207104
v -1.450569 0.004941 0.206780
v -1.445173 0.024026 0.206851
v -1.431224 -0.000455 0.187201
v -1.425828 0.018630 0.187272
v -1.450306 0.004941 0.186949
v -1.444911 0.024026 0.187020
v -1.857188 0.125078 0.204860
v -1.849183 0.143205 0.204030
v -1.839158 0.117030 0.202990
v -1.831153 0.135157 0.202160
v -1.855143 0.125078 0.224587
v -1.847138 0.143205 0.223757
v -1.837112 0.117030 0.222718
v -1.829108 0.135157 0.221887
v -2.350257 0.317783 0.234475
v -2.361771 0.332742 0.228391
v -2.337031 0.330806 0.241464
v -2.348545 0.345765 0.235380
v -2.359523 0.317783 0.252010
v -2.371037 0.332742 0.245926
v -2.346297 0.330806 0.258999
v -2.357811 0.345765 0.252915
v 2.251784 0.528561 0.194755
v 2.244687 0.547078 0.195109
v 2.233290 0.521456 0.195678
v 2.226194 0.539972 0.196032
v 2.250795 0.528561 0.174947
v 2.243699 0.547078 0.175301
v 2.232302 0.521456 0.175870
v 2.225205 0.539972 0.176224
v -0.283989 0.016149 0.222745
v -0.286471 0.035800 0.221718
v -0.265830 0.018835 0.230255
v -0.268313 0.038486 0.229228
v -0.291569 0.016149 0.241072
v -0.294051 0.035800 0.240046
v -0.273410 0.018836 0.248582
v -0.275892 0.038486 0.247556
v 0.718942 0.057293 0.410990
v 0.711535 0.075635 0.412431
v 0.736946 0.064839 0.407487
v 0.729539 0.083181 0.408928
v 0.722730 0.057293 0.430458
v 0.715322 0.075635 0.431899
v 0.740733 0.064839 0.426955
v 0.733327 0.083181 0.428396
v 0.772778 0.076509 0.410822
v 0.765862 0.095081 0.411597
v 0.791234 0.083469 0.408756
v 0.784318 0.102041 0.409530
v 0.774985 0.076509 0.430532
v 0.768069 0.095081 0.431307
v 0.793442 0.083469 0.428466
v 0.786525 0.102041 0.429240
v -0.993964 -0.041548 0.223630
v -0.994112 -0.021716 0.223649
v -0.974291 -0.041399 0.221118
v -0.974439 -0.021567 0.221137
v -0.991451 -0.041548 0.243304
v -0.991599 -0.021716 0.243323
v -0.971778 -0.041399 0.240792
v -0.971926 -0.021566 0.240810
v 2.381524 0.532143 0.173460
v 2.378787 0.551785 0.173732
v 2.361980 0.529392 0.175406
v 2.359242 0.549034 0.175678
v 2.379559 0.532143 0.153724
v 2.376822 0.551785 0.153997
v 2.360014 0.529392 0.155670
v 2.357277 0.549034 0.155943
v 2.053861 0.493093 0.202409
v 2.047699 0.508315 0.213530
v 2.061240 0.505808 0.189095
v 2.055077 0.521029 0.200216
v 2.071209 0.493094 0.212023
v 2.065046 0.508315 0.223143
v 2.078587 0.505808 0.198709
v 2.072424 0.521029 0.209829
v -0.306832 0.030784 0.190950
v -0.307594 0.050600 0.190657
v -0.288332 0.031599 0.198050
v -0.289093 0.051415 0.197758
v -0.313939 0.030784 0.209466
v -0.314700 0.050600 0.209174
v -0.295438 0.031599 0.216566
v -0.296199 0.051415 0.216274
v 1.734540 0.410233 0.259969
v 1.737847 0.423251 0.245376
v 1.737417 0.395270 0.247273
v 1.740726 0.408288 0.232680
v 1.753881 0.410233 0.264353
v 1.757190 0.423251 0.249761
v 1.756760 0.395270 0.251658
v 1.760068 0.408288 0.237065
v 2.076235 0.486701 0.176119
v 2.056498 0.487399 0.177934
v 2.076930 0.506522 0.176055
v 2.057192 0.507219 0.177870
v 2.078051 0.486701 0.195869
v 2.058314 0.487399 0.197684
v 2.078746 0.506522 0.195805
v 2.059008 0.507219 0.197620
v 0.433924 0.028593 0.413504
v 0.432334 0.048362 0.413591
v 0.453664 0.030185 0.412428
v 0.452074 0.049954 0.412515
v 0.435003 0.028593 0.433308
v 0.433414 0.048362 0.433395
v 0.454743 0.030185 0.432232
v 0.453154 0.049954 0.432318
v -2.221194 0.240817 0.216459
v -2.210106 0.257097 0.214144
v -2.237130 0.252144 0.219788
v -2.226042 0.268424 0.217472
v -2.225248 0.240817 0.197045
v -2.214160 0.257097 0.194730
v -2.241184 0.252144 0.200373
v -2.230097 0.268424 0.198058
v -2.563546 0.404979 0.256838
v -2.556314 0.423196 0.253807
v -2.580347 0.412819 0.263880
v -2.573116 0.431037 0.260849
v -2.571212 0.404979 0.238546
v -2.563981 0.423196 0.235516
v -2.588014 0.412819 0.245588
v -2.580782 0.431037 0.242557
v -2.539312 0.383211 0.259389
v -2.529412 0.400066 0.256037
v -2.555277 0.393664 0.264795
v -2.545376 0.410519 0.261443
v -2.545674 0.383211 0.240604
v -2.535773 0.400066 0.237251
v -2.561638 0.393664 0.246010
v -2.551737 0.410519 0.242657
v -1.181849 -0.021477 0.207204
v -1.194332 -0.006243 0.209537
v -1.196824 -0.034176 0.210003
v -1.209307 -0.018942 0.212337
v -1.185494 -0.021477 0.187708
v -1.197977 -0.006243 0.190042
v -1.200468 -0.034176 0.190508
v -1.212952 -0.018942 0.192841
v 0.622100 0.065340 0.407854
v 0.614895 0.083778 0.409064
v 0.603916 0.058034 0.410906
v 0.596711 0.076473 0.412115
v 0.618818 0.065340 0.388295
v 0.611613 0.083778 0.389504
v 0.600633 0.058034 0.391347
v 0.593429 0.076473 0.392556
v -0.917836 -0.039090 0.208818
v -0.910754 -0.020600 0.207671
v -0.936089 -0.031916 0.211773
v -0.929006 -0.013426 0.210626
v -0.921005 -0.039090 0.189240
v -0.913923 -0.020600 0.188093
v -0.939258 -0.031916 0.192194
v -0.932176 -0.013426 0.191048
v 2.005133 0.468361 0.211369
v 2.003841 0.486963 0.204613
v 2.001639 0.461482 0.193098
v 2.000347 0.480084 0.186342
v 2.024614 0.468361 0.207644
v 2.023322 0.486963 0.200888
v 2.021120 0.461482 0.189373
v 2.019828 0.480084 0.182617
v 0.415918 0.038034 0.403564
v 0.416456 0.057860 0.403545
v 0.396104 0.038573 0.404260
v 0.396643 0.058399 0.404241
v 0.415221 0.038034 0.383743
v 0.415760 0.057860 0.383724
v 0.395408 0.038573 0.384439
v 0.395947 0.058399 0.384420
v 0.514714 0.038079 0.416216
v 0.512815 0.057820 0.416341
v 0.534413 0.039982 0.414917
v 0.532514 0.059724 0.415042
v 0.516019 0.038079 0.436006
v 0.514120 0.057820 0.436131
v 0.535718 0.039982 0.434707
v 0.533819 0.059724 0.434832
v 0.214502 0.029107 0.400400
v 0.217241 0.048740 0.401019
v 0.195351 0.031915 0.396074
v 0.198090 0.051549 0.396692
v 0.218872 0.029107 0.381054
v 0.221611 0.048740 0.381673
v 0.199721 0.031915 0.376728
v 0.202461 0.051549 0.377347
v -1.380561 0.011761 0.217580
v -1.385162 0.030865 0.214892
v -1.397057 0.006433 0.207943
v -1.401657 0.025537 0.205256
v -1.370557 0.011761 0.200455
v -1.375158 0.030865 0.197767
v -1.387053 0.006433 0.190818
v -1.391653 0.025537 0.188131
v -2.051580 0.184533 0.190190
v -2.069334 0.193032 0.187752
v -2.043161 0.202454 0.191346
v -2.060915 0.210952 0.188908
v -2.054279 0.184533 0.209838
v -2.072032 0.193032 0.207400
v -2.045860 0.202454 0.210994
v -2.063613 0.210952 0.208556
v 0.417367 0.017640 0.394134
v 0.411796 0.036671 0.394535
v 0.436349 0.023226 0.392767
v 0.430778 0.042256 0.393168
v 0.418792 0.017641 0.413915
v 0.413221 0.036671 0.414316
v 0.437773 0.023226 0.412549
v 0.432202 0.042256 0.412950
v 1.176821 0.201413 0.371326
v 1.169367 0.219656 0.373562
v 1.159348 0.193631 0.376568
v 1.151894 0.211874 0.378805
v 1.171121 0.201413 0.352329
v 1.163668 0.219656 0.354566
v 1.153648 0.193631 0.357572
v 1.146194 0.211874 0.359808
v 1.870265 0.449050 0.257586
v 1.861470 0.466774 0.256205
v 1.852757 0.440148 0.254836
v 1.843962 0.457871 0.253454
v 1.873343 0.449051 0.237993
v 1.864548 0.466773 0.236612
v 1.855834 0.440148 0.235243
v 1.847040 0.457871 0.233861
v -0.075641 0.039031 0.267105
v -0.075244 0.058858 0.267354
v -0.058839 0.038563 0.277633
v -0.058442 0.058390 0.277881
v -0.086171 0.039031 0.283912
v -0.085774 0.058858 0.284161
v -0.069369 0.038563 0.294439
v -0.068972 0.058390 0.294688
v -1.713617 0.065219 0.184491
v -1.701588 0.080897 0.186186
v -1.698092 0.053071 0.186678
v -1.686064 0.068749 0.188373
v -1.716383 0.065219 0.204130
v -1.704355 0.080897 0.205825
v -1.700858 0.053071 0.206317
v -1.688830 0.068749 0.208012
v 0.490666 0.043914 0.435113
v 0.489417 0.063707 0.434950
v 0.471041 0.042654 0.432539
v 0.469792 0.062447 0.432375
v 0.493245 0.043914 0.415449
v 0.491996 0.063707 0.415285
v 0.473620 0.042654 0.412875
v 0.472371 0.062447 0.412711
v 1.038347 0.135207 0.363840
v 1.030451 0.153398 0.364131
v 1.056526 0.143108 0.363169
v 1.048630 0.161299 0.363460
v 1.039078 0.135207 0.383659
v 1.031182 0.153398 0.383951
v 1.057256 0.143108 0.382989
v 1.049361 0.161299 0.383280
v -1.775936 0.097527 0.203612
v -1.794904 0.102762 0.206094
v -1.781127 0.078397 0.204291
v -1.800095 0.083633 0.206774
v -1.778510 0.097527 0.183947
v -1.797478 0.102762 0.186429
v -1.783701 0.078397 0.184626
v -1.802669 0.083633 0.187108
v 1.941969 0.441352 0.224968
v 1.931840 0.458002 0.228647
v 1.957618 0.452128 0.219283
v 1.947490 0.468778 0.222963
v 1.948740 0.441352 0.243609
v 1.938612 0.458002 0.247289
v 1.964390 0.452128 0.237925
v 1.954261 0.468778 0.241604
v -2.158320 0.206717 0.218200
v -2.149568 0.224270 0.215256
v -2.174956 0.215951 0.223796
v -2.166204 0.233504 0.220852
v -2.164643 0.206717 0.199402
v -2.155891 0.224270 0.196458
v -2.181279 0.215951 0.204998
v -2.172527 0.233504 0.202054
v 0.534529 0.041818 0.404542
v 0.532817 0.061576 0.404689
v 0.514843 0.040099 0.406224
v 0.513131 0.059858 0.406371
v 0.532841 0.041818 0.384781
v 0.531129 0.061576 0.384927
v 0.513154 0.040099 0.386463
v 0.511442 0.059858 0.386610
v -2.624269 0.424907 0.276265
v -2.612439 0.439665 0.270297
v -2.637445 0.438157 0.282912
v -2.625615 0.452915 0.276944
v -2.633202 0.424907 0.258557
v -2.621372 0.439665 0.252589
v -2.646378 0.438158 0.265204
v -2.634548 0.452915 0.259236
v -1.644565 0.057292 0.220225
v -1.662489 0.062289 0.213359
v -1.639899 0.076485 0.222012
v -1.657822 0.081482 0.215147
v -1.651660 0.057292 0.238746
v -1.669583 0.062289 0.231880
v -1.646993 0.076485 0.240533
v -1.664917 0.081482 0.233668
v 0.584461 0.038663 0.414045
v 0.579692 0.057909 0.414482
v 0.603626 0.043452 0.412285
v 0.598857 0.062698 0.412723
v 0.586274 0.038663 0.433795
v 0.581505 0.057909 0.434233
v 0.605440 0.043452 0.432035
v 0.600670 0.062698 0.432473
v -2.700508 0.469616 0.293239
v -2.702094 0.488115 0.286267
v -2.696406 0.476766 0.311278
v -2.697992 0.495265 0.304306
v -2.719847 0.469616 0.297637
v -2.721433 0.488115 0.290664
v -2.715746 0.476766 0.315676
v -2.717331 0.495265 0.308703
v 1.352398 0.263090 0.342980
v 1.355762 0.281876 0.348373
v 1.362341 0.256733 0.358919
v 1.365705 0.275520 0.364313
v 1.335570 0.263090 0.353477
v 1.338934 0.281876 0.358870
v 1.345513 0.256733 0.369417
v 1.348878 0.275520 0.374810
v 2.075875 0.469794 0.192666
v 2.073885 0.488156 0.199895
v 2.071001 0.462297 0.210369
v 2.069010 0.480658 0.217597
v 2.056754 0.469794 0.187401
v 2.054763 0.488155 0.194630
v 2.051879 0.462297 0.205104
v 2.049889 0.480658 0.212332
v -0.631755 -0.008463 0.187736
v -0.634258 0.011203 0.188329
v -0.650890 -0.011036 0.192269
v -0.653394 0.008630 0.192863
v -0.636326 -0.008463 0.168437
v -0.638830 0.011203 0.169030
v -0.655462 -0.011036 0.172970
v -0.657965 0.008630 0.173563
v 0.185950 0.049618 0.396239
v 0.182646 0.069128 0.394899
v 0.167871 0.046052 0.388904
v 0.164568 0.065562 0.387563
v 0.193407 0.049618 0.377861
v 0.190103 0.069128 0.376521
v 0.175328 0.046052 0.370526
v 0.172025 0.065562 0.369185
v 0.190150 0.033095 0.349401
v 0.178689 0.049274 0.349877
v 0.206315 0.044566 0.348729
v 0.194853 0.060745 0.349205
v 0.190974 0.033095 0.369217
v 0.179512 0.049274 0.369693
v 0.207139 0.044566 0.368545
v 0.195677 0.060745 0.369021
v 1.463609 0.282516 0.345494
v 1.467945 0.294080 0.329976
v 1.460496 0.298629 0.356632
v 1.464833 0.310193 0.341114
v 1.444507 0.282516 0.340157
v 1.448844 0.294080 0.324638
v 1.441395 0.298629 0.351294
v 1.445732 0.310193 0.335776
v -1.334663 -0.023812 0.215065
v -1.332945 -0.004053 0.215018
v -1.314912 -0.025530 0.214532
v -1.313194 -0.005772 0.214486
v -1.334129 -0.023812 0.234891
v -1.332411 -0.004053 0.234844
v -1.314377 -0.025530 0.234358
v -1.312660 -0.005772 0.234312
v -0.268946 0.039304 0.227874
v -0.264562 0.058643 0.228244
v -0.288216 0.043704 0.226248
v -0.283833 0.063043 0.226618
v -0.267279 0.039304 0.208111
v -0.262895 0.058643 0.208481
v -0.286549 0.043704 0.206485
v -0.282165 0.063043 0.206855
v 0.233825 0.035593 0.357667
v 0.233627 0.055425 0.357588
v 0.252250 0.035807 0.365006
v 0.252051 0.055639 0.364926
v 0.226486 0.035593 0.376092
v 0.226288 0.055425 0.376013
v 0.244910 0.035807 0.383431
v 0.244712 0.055639 0.383352
v -2.428096 0.338552 0.250991
v -2.423192 0.357736 0.249864
v -2.409400 0.333520 0.246693
v -2.404495 0.352704 0.245566
v -2.423653 0.338552 0.270320
v -2.418748 0.357736 0.269193
v -2.404956 0.333520 0.266022
v -2.400052 0.352704 0.264895
v -0.555928 -0.004768 0.162604
v -0.559617 0.014706 0.161889
v -0.536810 -0.001010 0.166309
v -0.540499 0.018464 0.165594
v -0.559702 -0.004768 0.182075
v -0.563391 0.014706 0.181360
v -0.540584 -0.001010 0.185780
v -0.544273 0.018464 0.185065
v 1.140296 0.189125 0.383222
v 1.158288 0.196185 0.378776
v 1.147150 0.170591 0.381529
v 1.165143 0.177651 0.377083
v 1.145053 0.189125 0.402476
v 1.163046 0.196185 0.398030
v 1.151907 0.170591 0.400783
v 1.169900 0.177651 0.396337
v 2.257746 0.511341 0.184458
v 2.247500 0.528215 0.186368
v 2.274334 0.521763 0.181367
v 2.264089 0.538637 0.183276
v 2.261379 0.511341 0.203956
v 2.251134 0.528215 0.205865
v 2.277968 0.521762 0.200864
v 2.267722 0.538637 0.202774
v -2.575590 0.405800 0.245376
v -2.564923 0.420310 0.253685
v -2.564143 0.392279 0.254293
v -2.553477 0.406789 0.262602
v -2.587778 0.405800 0.261022
v -2.577112 0.420310 0.269331
v -2.576332 0.392279 0.269939
v -2.565665 0.406789 0.278248
v 1.538729 0.336130 0.325367
v 1.529007 0.353385 0.326416
v 1.521573 0.326351 0.327217
v 1.511852 0.343606 0.328266
v 1.536602 0.336130 0.305649
v 1.526881 0.353385 0.306697
v 1.519447 0.326351 0.307498
v 1.509725 0.343606 0.308547
v 2.115156 0.506735 0.195488
v 2.107361 0.524872 0.197400
v 2.097543 0.498709 0.199808
v 2.089747 0.516845 0.201720
v 2.110432 0.506735 0.176226
v 2.102636 0.524872 0.178138
v 2.092818 0.498709 0.180546
v 2.085022 0.516845 0.182458
v -1.790599 0.093570 0.217032
v -1.783166 0.111954 0.216649
v -1.772240 0.086127 0.216087
v -1.764807 0.104511 0.215704
v -1.789580 0.093570 0.236839
v -1.782146 0.111954 0.236456
v -1.771220 0.086127 0.235894
v -1.763787 0.104511 0.235511
v -0.226653 0.047842 0.262391
v -0.230892 0.067035 0.259746
v -0.242936 0.042845 0.252230
v -0.247175 0.062039 0.249585
v -0.216154 0.047842 0.245565
v -0.220393 0.067035 0.242920
v -0.232437 0.042845 0.235404
v -0.236676 0.062039 0.232759
v -0.782552 -0.038703 0.186813
v -0.789242 -0.020056 0.187755
v -0.764088 -0.031947 0.184212
v -0.770777 -0.013300 0.185155
v -0.779786 -0.038703 0.206452
v -0.786476 -0.020056 0.207394
v -0.761321 -0.031947 0.203852
v -0.768012 -0.013300 0.204794
v 1.728179 0.405767 0.277885
v 1.717319 0.422305 0.279261
v 1.711771 0.394820 0.279963
v 1.700911 0.411359 0.281338
v 1.725688 0.405767 0.258209
v 1.714828 0.422305 0.259585
v 1.709280 0.394820 0.260287
v 1.698420 0.411359 0.261662
v 0.055342 0.036821 0.309053
v 0.055468 0.056653 0.309133
v 0.072046 0.036671 0.319744
v 0.072172 0.056504 0.319824
v 0.044651 0.036821 0.325757
v 0.044777 0.056653 0.325838
v 0.061355 0.036671 0.336448
v 0.061481 0.056504 0.336529
v -0.504936 0.011532 0.153810
v -0.501887 0.031111 0.154660
v -0.486077 0.008366 0.159070
v -0.483028 0.027945 0.159920
v -0.510265 0.011532 0.172914
v -0.507216 0.031111 0.173764
v -0.491405 0.008366 0.178174
v -0.488357 0.027945 0.179024
v 1.563449 0.324796 0.328477
v 1.572634 0.334196 0.313625
v 1.558504 0.342259 0.336473
v 1.567690 0.351660 0.321620
v 1.546581 0.324796 0.318046
v 1.555766 0.334196 0.303193
v 1.541636 0.342259 0.326041
v 1.550822 0.351660 0.311188
v 2.142259 0.496916 0.184584
v 2.137641 0.516174 0.185658
v 2.123501 0.492175 0.188945
v 2.118883 0.511433 0.190018
v 2.137769 0.496916 0.165266
v 2.133151 0.516174 0.166340
v 2.119010 0.492175 0.169627
v 2.114393 0.511433 0.170700
v 0.786659 0.083517 0.395774
v 0.804581 0.090029 0.401226
v 0.780428 0.102250 0.393879
v 0.798351 0.108762 0.399331
v 0.792431 0.083517 0.376799
v 0.810353 0.090029 0.382251
v 0.786200 0.102250 0.374904
v 0.804123 0.108762 0.380356
v 0.623428 0.068170 0.411800
v 0.615356 0.086260 0.412769
v 0.605466 0.060040 0.413956
v 0.597395 0.078130 0.414925
v 0.621065 0.068170 0.392109
v 0.612993 0.086260 0.393077
v 0.603103 0.060040 0.394264
v 0.595032 0.078130 0.395233
v -0.882601 -0.039110 0.208410
v -0.884982 -0.019420 0.208571
v -0.902246 -0.041495 0.209736
v -0.904626 -0.021806 0.209897
v -0.883937 -0.039109 0.188622
v -0.886317 -0.019420 0.188783
v -0.903581 -0.041495 0.189948
v -0.905961 -0.021806 0.190109
v 1.343528 0.251115 0.351693
v 1.338792 0.270313 0.353230
v 1.361787 0.256094 0.345762
v 1.357051 0.275292 0.347300
v 1.349654 0.251115 0.370556
v 1.344918 0.270313 0.372094
v 1.367913 0.256094 0.364626
v 1.363178 0.275292 0.366164
v -2.571848 0.419256 0.295178
v -2.557583 0.424232 0.282328
v -2.575544 0.438455 0.298508
v -2.561280 0.443431 0.285658
v -2.585122 0.419256 0.280442
v -2.570858 0.424232 0.267592
v -2.588819 0.438455 0.283772
v -2.574554 0.443431 0.270922
v 1.527612 0.322903 0.308243
v 1.535086 0.333044 0.292924
v 1.523166 0.339948 0.317356
v 1.530640 0.350089 0.302037
v 1.509788 0.322903 0.299546
v 1.517262 0.333044 0.284228
v 1.505341 0.339948 0.308660
v 1.512815 0.350089 0.293341
v -2.047827 0.175425 0.202994
v -2.049181 0.193936 0.209984
v -2.044307 0.182545 0.184821
v -2.045661 0.201056 0.191811
v -2.028356 0.175425 0.206766
v -2.029710 0.193936 0.213756
v -2.024835 0.182545 0.188593
v -2.026189 0.201056 0.195583
v 2.079589 0.485806 0.181816
v 2.073610 0.492429 0.199529
v 2.077471 0.467111 0.188091
v 2.071492 0.473734 0.205804
v 2.060797 0.485806 0.175473
v 2.054819 0.492429 0.193186
v 2.058679 0.467111 0.181748
v 2.052701 0.473734 0.199461
v 0.280858 0.046350 0.382225
v 0.276480 0.060303 0.368827
v 0.285192 0.060446 0.395488
v 0.280814 0.074398 0.382090
v 0.262006 0.046350 0.388386
v 0.257628 0.060303 0.374988
v 0.266340 0.060446 0.401648
v 0.261962 0.074398 0.388250
v 0.556763 0.059406 0.413403
v 0.549630 0.077893 0.414224
v 0.538397 0.052225 0.415517
v 0.531263 0.070713 0.416339
v 0.554496 0.059406 0.393700
v 0.547362 0.077893 0.394521
v 0.536129 0.052225 0.395814
v 0.528996 0.070712 0.396636
v 1.386484 0.257818 0.313986
v 1.379899 0.276503 0.314908
v 1.404989 0.264467 0.311395
v 1.398404 0.283153 0.312317
v 1.389235 0.257818 0.333627
v 1.382649 0.276503 0.334549
v 1.407739 0.264467 0.331036
v 1.401154 0.283153 0.331958
v 0.654282 0.070186 0.428635
v 0.646338 0.088356 0.428887
v 0.636121 0.062237 0.429210
v 0.628176 0.080407 0.429462
v 0.653655 0.070186 0.408812
v 0.645710 0.088356 0.409064
v 0.635493 0.062237 0.409387
v 0.627548 0.080407 0.409639
v 1.198810 0.184978 0.372845
v 1.190857 0.202617 0.377199
v 1.214282 0.194045 0.364374
v 1.206329 0.211684 0.368728
v 1.208334 0.184978 0.390241
v 1.200381 0.202617 0.394595
v 1.223807 0.194045 0.381770
v 1.215853 0.211684 0.386124
v 1.320326 0.222096 0.334426
v 1.308131 0.237583 0.336611
v 1.335571 0.234485 0.331694
v 1.323375 0.249972 0.333879
v 1.323824 0.222096 0.353948
v 1.311629 0.237583 0.356133
v 1.339068 0.234485 0.351217
v 1.326874 0.249972 0.353402
v 1.602734 0.344436 0.300458
v 1.595901 0.362779 0.303653
v 1.619350 0.351979 0.292688
v 1.612517 0.370321 0.295883
v 1.611134 0.344436 0.318424
v 1.604302 0.362779 0.321619
v 1.627751 0.351979 0.310655
v 1.620918 0.370321 0.313849
v -0.760557 -0.032771 0.231509
v -0.763869 -0.013238 0.232441
v -0.779359 -0.036211 0.236800
v -0.782671 -0.016679 0.237732
v -0.765930 -0.032771 0.212418
v -0.769241 -0.013238 0.213350
v -0.784732 -0.036211 0.217709
v -0.788043 -0.016678 0.218641
v 0.262825 0.051422 0.409040
v 0.260498 0.071097 0.408124
v 0.244517 0.048920 0.401838
v 0.242189 0.068595 0.400922
v 0.270086 0.051422 0.390584
v 0.267758 0.071097 0.389668
v 0.251777 0.048920 0.383381
v 0.249450 0.068595 0.382465
v 1.351984 0.270086 0.336228
v 1.356018 0.281476 0.320500
v 1.354814 0.253849 0.325195
v 1.358848 0.265239 0.309467
v 1.371195 0.270086 0.341155
v 1.375229 0.281476 0.325428
v 1.374025 0.253849 0.330122
v 1.378059 0.265239 0.314395
v 0.276004 0.029390 0.414502
v 0.275826 0.049223 0.414454
v 0.256867 0.029206 0.409297
v 0.256689 0.049038 0.409248
v 0.281209 0.029390 0.395365
v 0.281031 0.049223 0.395316
v 0.262073 0.029206 0.390159
v 0.261894 0.049038 0.390111
v 0.867491 0.114795 0.415226
v 0.859603 0.132988 0.414844
v 0.849320 0.106897 0.414347
v 0.841431 0.125090 0.413965
v 0.868450 0.114795 0.395416
v 0.860561 0.132988 0.395034
v 0.850278 0.106897 0.394537
v 0.842390 0.125090 0.394155
v -1.502571 0.008675 0.216008
v -1.498436 0.028071 0.215799
v -1.483200 0.004535 0.215028
v -1.479064 0.023931 0.214819
v -1.501569 0.008675 0.235815
v -1.497434 0.028071 0.235606
v -1.482198 0.004535 0.234836
v -1.478063 0.023931 0.234627
v -0.461745 0.029040 0.203653
v -0.467818 0.047921 0.203653
v -0.480626 0.022967 0.203654
v -0.486698 0.041848 0.203655
v -0.461746 0.029040 0.183820
v -0.467819 0.047920 0.183820
v -0.480627 0.022967 0.183821
v -0.486700 0.041848 0.183821
v -0.056602 0.048124 0.302576
v -0.065688 0.050531 0.320041
v -0.055491 0.067811 0.300441
v -0.064577 0.070218 0.317906
v -0.039007 0.048124 0.311729
v -0.048093 0.050531 0.329194
v -0.037896 0.067811 0.309594
v -0.046982 0.070218 0.327059
v -0.577491 0.002897 0.191478
v -0.580106 0.022552 0.191941
v -0.558137 0.005554 0.188053
v -0.560753 0.025208 0.188516
v -0.574034 0.002897 0.211008
v -0.576650 0.022552 0.211471
v -0.554681 0.005554 0.207583
v -0.557296 0.025208 0.208045
v 0.455179 0.020010 0.392045
v 0.449556 0.039029 0.391872
v 0.474188 0.025635 0.392632
v 0.468566 0.044653 0.392458
v 0.454567 0.020010 0.411869
v 0.448945 0.039029 0.411695
v 0.473577 0.025635 0.412455
v 0.467954 0.044653 0.412282
v 0.233865 0.054440 0.398411
v 0.230506 0.073964 0.397472
v 0.215062 0.050953 0.393154
v 0.211703 0.070477 0.392215
v 0.239205 0.054440 0.379310
v 0.235846 0.073964 0.378371
v 0.220401 0.050953 0.374053
v 0.217043 0.070477 0.373115
v 1.136423 0.189638 0.389047
v 1.141202 0.207484 0.396262
v 1.126569 0.198292 0.374169
v 1.131347 0.216137 0.381384
v 1.152958 0.189638 0.378095
v 1.157737 0.207484 0.385310
v 1.143104 0.198292 0.363217
v 1.147882 0.216137 0.370432
v -0.151036 0.051396 0.284232
v -0.155868 0.070536 0.282316
v -0.168827 0.046198 0.277174
v -0.173658 0.065338 0.275257
v -0.143722 0.051396 0.265797
v -0.148553 0.070536 0.263881
v -0.161512 0.046198 0.258739
v -0.166344 0.065338 0.256822
v -1.617675 0.053427 0.209936
v -1.617621 0.073260 0.209950
v -1.636894 0.053482 0.205039
v -1.636840 0.073315 0.205052
v -1.612778 0.053427 0.190717
v -1.612724 0.073260 0.190731
v -1.631997 0.053482 0.185820
v -1.631943 0.073315 0.185833
v 0.835537 0.099219 0.397220
v 0.829597 0.118107 0.398360
v 0.816988 0.093170 0.400779
v 0.811047 0.112059 0.401919
v 0.831801 0.099219 0.377742
v 0.825860 0.118107 0.378882
v 0.813251 0.093170 0.381301
v 0.807310 0.112059 0.382441
v 1.341559 0.237971 0.340458
v 1.347023 0.255628 0.347652
v 1.330879 0.247004 0.326397
v 1.336343 0.264661 0.333591
v 1.357353 0.237971 0.328462
v 1.362816 0.255628 0.335656
v 1.346673 0.247004 0.314402
v 1.352137 0.264661 0.321595
v 2.223387 0.492580 0.177571
v 2.217255 0.511408 0.178694
v 2.241907 0.498815 0.174179
v 2.235774 0.517642 0.175302
v 2.226960 0.492580 0.197079
v 2.220827 0.511408 0.198202
v 2.245480 0.498815 0.193688
v 2.239347 0.517642 0.194811
v 1.687678 0.364217 0.279048
v 1.679444 0.381676 0.283601
v 1.702957 0.373627 0.270599
v 1.694722 0.391086 0.275153
v 1.697276 0.364217 0.296404
v 1.689042 0.381676 0.300957
v 1.712554 0.373627 0.287955
v 1.704320 0.391086 0.292509
v -1.002277 -0.044757 0.222757
v -1.002901 -0.024934 0.222799
v -0.982500 -0.044132 0.221418
v -0.983123 -0.024309 0.221460
v -1.000938 -0.044757 0.242545
v -1.001562 -0.024934 0.242587
v -0.981160 -0.044132 0.241206
v -0.981784 -0.024309 0.241248
v 1.016355 0.137637 0.409672
v 1.017152 0.148350 0.393000
v 1.016867 0.120946 0.398970
v 1.017664 0.131660 0.382299
v 1.036165 0.137636 0.410620
v 1.036963 0.148350 0.393949
v 1.036677 0.120946 0.399918
v 1.037475 0.131660 0.383247
v 2.299549 0.519599 0.201406
v 2.298742 0.539415 0.201435
v 2.279745 0.518791 0.202105
v 2.278937 0.538607 0.202133
v 2.298850 0.519599 0.181585
v 2.298042 0.539415 0.181614
v 2.279045 0.518791 0.182284
v 2.278238 0.538607 0.182312
v -0.761584 -0.026789 0.217525
v -0.761670 -0.007971 0.211263
v -0.761326 -0.020527 0.236342
v -0.761412 -0.001708 0.230080
v -0.781415 -0.026789 0.217797
v -0.781501 -0.007971 0.211535
v -0.781158 -0.020527 0.236613
v -0.781243 -0.001708 0.230351
v 1.331913 0.259944 0.366116
v 1.320260 0.275968 0.366999
v 1.315935 0.248257 0.367327
v 1.304282 0.264282 0.368211
v 1.330414 0.259943 0.346339
v 1.318761 0.275968 0.347223
v 1.314435 0.248257 0.347551
v 1.302782 0.264282 0.348435
v 0.560864 0.028790 0.408995
v 0.553446 0.047169 0.409716
v 0.579157 0.036243 0.407217
v 0.571739 0.054622 0.407938
v 0.562783 0.028790 0.428735
v 0.555365 0.047169 0.429457
v 0.581076 0.036243 0.426957
v 0.573658 0.054622 0.427678
v -2.613438 0.426372 0.249370
v -2.597720 0.438181 0.246754
v -2.601789 0.410438 0.247431
v -2.586071 0.422248 0.244814
v -2.610181 0.426372 0.268934
v -2.594463 0.438182 0.266318
v -2.598532 0.410438 0.266995
v -2.582814 0.422248 0.264378
v 2.053280 0.466279 0.203736
v 2.044788 0.483997 0.206437
v 2.070165 0.475191 0.198366
v 2.061672 0.492909 0.201067
v 2.059291 0.466279 0.222636
v 2.050799 0.483997 0.225337
v 2.076176 0.475191 0.217266
v 2.067684 0.492909 0.219967
v 0.271771 0.039664 0.417286
v 0.266196 0.047253 0.399830
v 0.269462 0.021340 0.410057
v 0.263887 0.028929 0.392601
v 0.290664 0.039664 0.411252
v 0.285089 0.047253 0.393796
v 0.288355 0.021340 0.404023
v 0.282780 0.028929 0.386567
v 2.108437 0.504730 0.213084
v 2.102211 0.523552 0.213650
v 2.089693 0.498478 0.214788
v 2.083466 0.517300 0.215354
v 2.106642 0.504730 0.193333
v 2.100416 0.523552 0.193899
v 2.087897 0.498478 0.195037
v 2.081671 0.517300 0.195602
v -1.988294 0.147027 0.207074
v -1.977747 0.163799 0.206169
v -2.005005 0.157612 0.208507
v -1.994458 0.174384 0.207603
v -1.989990 0.147027 0.187313
v -1.979442 0.163799 0.186409
v -2.006700 0.157612 0.188747
v -1.996153 0.174384 0.187842
v 1.787776 0.411106 0.250633
v 1.781694 0.429924 0.252126
v 1.769501 0.404842 0.255120
v 1.763418 0.423660 0.256613
v 1.783048 0.411106 0.231372
v 1.776965 0.429924 0.232865
v 1.764772 0.404842 0.235858
v 1.758690 0.423660 0.237352
v 0.120013 0.054869 0.360915
v 0.117362 0.074490 0.359746
v 0.102059 0.051972 0.353002
v 0.099408 0.071592 0.351834
v 0.128012 0.054869 0.342766
v 0.125360 0.074490 0.341597
v 0.110058 0.051972 0.334854
v 0.107406 0.071592 0.333685
v 1.647303 0.374395 0.303880
v 1.637120 0.391324 0.305633
v 1.630619 0.364062 0.306752
v 1.620436 0.380991 0.308505
v 1.643939 0.374395 0.284335
v 1.633756 0.391324 0.286087
v 1.627255 0.364062 0.287206
v 1.617072 0.380991 0.288959
v -1.939061 0.123191 0.210777
v -1.929597 0.140617 0.210466
v -1.956478 0.132660 0.211348
v -1.947014 0.150087 0.211038
v -1.939711 0.123191 0.190954
v -1.930247 0.140617 0.190644
v -1.957128 0.132660 0.191525
v -1.947664 0.150087 0.191215
v -0.846288 -0.023897 0.231163
v -0.841480 -0.004768 0.233239
v -0.863849 -0.018661 0.223577
v -0.859041 0.000468 0.225654
v -0.838423 -0.023897 0.212955
v -0.833616 -0.004768 0.215032
v -0.855985 -0.018661 0.205370
v -0.851177 0.000468 0.207446
v 1.006935 0.127813 0.365973
v 1.000858 0.146692 0.366013
v 1.025813 0.133890 0.365850
v 1.019736 0.152769 0.365890
v 1.007064 0.127813 0.385806
v 1.000987 0.146693 0.385846
v 1.025943 0.133890 0.385682
v 1.019866 0.152769 0.385722
v -0.369335 0.025273 0.171589
v -0.369006 0.045103 0.171760
v -0.351725 0.024902 0.180705
v -0.351395 0.044732 0.180875
v -0.378452 0.025273 0.189203
v -0.378123 0.045103 0.189374
v -0.360842 0.024902 0.198318
v -0.360512 0.044732 0.198489
v -0.436346 0.012440 0.188371
v -0.436122 0.032272 0.188375
v -0.416518 0.012217 0.188760
v -0.416295 0.032049 0.188764
v -0.436735 0.012440 0.208200
v -0.436512 0.032272 0.208205
v -0.416907 0.012217 0.208589
v -0.416684 0.032049 0.208594
v -0.071046 0.054195 0.302609
v -0.075888 0.073426 0.302326
v -0.090244 0.049345 0.301487
v -0.095086 0.068576 0.301204
v -0.069888 0.054196 0.282810
v -0.074730 0.073426 0.282527
v -0.089086 0.049345 0.281688
v -0.093928 0.068576 0.281405
v 0.254740 0.033715 0.412552
v 0.254341 0.053543 0.412411
v 0.236037 0.033291 0.405968
v 0.235638 0.053120 0.405827
v 0.261326 0.033715 0.393844
v 0.260927 0.053543 0.393703
v 0.242623 0.033291 0.387260
v 0.242223 0.053120 0.387119
v -0.108966 0.042018 0.290307
v -0.112968 0.046073 0.309304
v -0.108130 0.061432 0.286339
v -0.112133 0.065487 0.305336
v -0.089559 0.042018 0.294396
v -0.093562 0.046073 0.313393
v -0.088723 0.061432 0.290428
v -0.092726 0.065487 0.309425
v -0.054646 0.050454 0.331406
v -0.065870 0.052785 0.315222
v -0.055974 0.030758 0.329490
v -0.067199 0.033089 0.313306
v -0.038349 0.050454 0.320103
v -0.049573 0.052785 0.303919
v -0.039677 0.030758 0.318187
v -0.050901 0.033089 0.302003
v 1.527612 0.322903 0.308243
v 1.535086 0.333044 0.292924
v 1.523166 0.339948 0.317356
v 1.530640 0.350089 0.302037
v 1.509788 0.322903 0.299546
v 1.517262 0.333044 0.284228
v 1.505341 0.339948 0.308660
v 1.512815 0.350089 0.293341
v 1.518376 0.319586 0.336106
v 1.512292 0.338449 0.336820
v 1.499641 0.313460 0.338306
v 1.493557 0.332324 0.339021
v 1.516062 0.319586 0.316408
v 1.509978 0.338449 0.317123
v 1.497328 0.313460 0.318609
v 1.491244 0.332324 0.319323
v 0.789027 0.086939 0.429012
v 0.784925 0.106343 0.428880
v 0.769633 0.082836 0.428389
v 0.765531 0.102239 0.428257
v 0.789664 0.086939 0.409189
v 0.785562 0.106343 0.409057
v 0.770270 0.082836 0.408566
v 0.766168 0.102239 0.408434
v -0.156124 0.045455 0.296988
v -0.163654 0.046745 0.278685
v -0.156615 0.025664 0.295795
v -0.164145 0.026954 0.277492
v -0.137783 0.045455 0.289442
v -0.145313 0.046745 0.271139
v -0.138274 0.025664 0.288249
v -0.145804 0.026954 0.269946
v -1.114843 -0.041984 0.222244
v -1.114417 -0.022155 0.222215
v -1.095061 -0.042412 0.220903
v -1.094634 -0.022583 0.220874
v -1.113503 -0.041984 0.242031
v -1.113076 -0.022155 0.242002
v -1.093719 -0.042412 0.240691
v -1.093293 -0.022583 0.240662
v 0.863125 0.109370 0.399715
v 0.869668 0.126175 0.407970
v 0.873564 0.098837 0.412884
v 0.880108 0.115642 0.421138
v 0.847583 0.109370 0.412036
v 0.854127 0.126175 0.420290
v 0.858022 0.098837 0.425205
v 0.864566 0.115642 0.433459
v -1.719701 0.086961 0.212326
v -1.719110 0.100748 0.226571
v -1.719130 0.072704 0.226102
v -1.718539 0.086491 0.240346
v -1.739517 0.086960 0.213148
v -1.738926 0.100748 0.227392
v -1.738946 0.072704 0.226923
v -1.738355 0.086491 0.241168
v -1.359389 -0.022478 0.209474
v -1.357892 -0.002702 0.209564
v -1.339649 -0.023979 0.210661
v -1.338151 -0.004203 0.210751
v -1.360579 -0.022478 0.229271
v -1.359081 -0.002702 0.229361
v -1.340839 -0.023979 0.230458
v -1.339341 -0.004203 0.230548
v -2.198762 0.222384 0.240809
v -2.189989 0.240154 0.241571
v -2.216467 0.231190 0.239272
v -2.207693 0.248961 0.240034
v -2.197047 0.222384 0.221050
v -2.188273 0.240154 0.221812
v -2.214751 0.231190 0.219514
v -2.205978 0.248961 0.220275
v 2.278985 0.512951 0.183563
v 2.274042 0.532148 0.184205
v 2.298022 0.517935 0.181090
v 2.293079 0.537132 0.181732
v 2.281540 0.512951 0.203231
v 2.276598 0.532148 0.203873
v 2.300577 0.517935 0.200757
v 2.295635 0.537132 0.201399
v -0.188357 0.032321 0.227744
v -0.187551 0.052129 0.228325
v -0.172287 0.031328 0.239327
v -0.171482 0.051136 0.239907
v -0.199954 0.032321 0.243833
v -0.199148 0.052129 0.244414
v -0.183884 0.031328 0.255416
v -0.183079 0.051136 0.255996
v 1.105981 0.182856 0.394203
v 1.094550 0.199017 0.395433
v 1.089913 0.171359 0.395932
v 1.078482 0.187520 0.397163
v 1.103859 0.182856 0.374484
v 1.092428 0.199017 0.375714
v 1.087790 0.171359 0.376213
v 1.076360 0.187520 0.377443
v -0.535430 -0.003703 0.163318
v -0.541238 0.015248 0.162627
v -0.516612 0.002146 0.165556
v -0.522419 0.021097 0.164865
v -0.537772 -0.003703 0.183012
v -0.543580 0.015248 0.182322
v -0.518954 0.002146 0.185250
v -0.524762 0.021097 0.184559
v -1.153010 -0.019239 0.186300
v -1.140191 -0.017441 0.201327
v -1.151842 -0.038990 0.187668
v -1.139025 -0.037192 0.202695
v -1.168099 -0.019239 0.199170
v -1.155281 -0.017441 0.214198
v -1.166932 -0.038990 0.200538
v -1.154114 -0.037192 0.215566
v -2.295512 0.292241 0.235073
v -2.294536 0.311740 0.238565
v -2.300763 0.295868 0.216294
v -2.299786 0.315366 0.219787
v -2.276412 0.292241 0.229731
v -2.275435 0.311740 0.233224
v -2.281663 0.295868 0.210953
v -2.280686 0.315366 0.214446
v -1.938505 0.151438 0.213282
v -1.946560 0.166176 0.202732
v -1.947449 0.138166 0.201568
v -1.955503 0.152903 0.191019
v -1.922742 0.151438 0.201246
v -1.930796 0.166176 0.190697
v -1.931685 0.138166 0.189532
v -1.939739 0.152903 0.178983
v 1.275570 0.214989 0.334799
v 1.283262 0.231329 0.342995
v 1.286752 0.203749 0.346715
v 1.294444 0.220089 0.354911
v 1.261108 0.214989 0.348371
v 1.268800 0.231329 0.356567
v 1.272290 0.203749 0.360286
v 1.279982 0.220089 0.368483
v 1.021819 0.121205 0.383749
v 1.011196 0.137947 0.384246
v 1.038542 0.131838 0.382967
v 1.027920 0.148580 0.383464
v 1.022746 0.121205 0.403561
v 1.012124 0.137946 0.404058
v 1.039469 0.131838 0.402778
v 1.028847 0.148580 0.403275
v 0.735128 0.073779 0.377694
v 0.749125 0.082918 0.388367
v 0.742395 0.056177 0.383235
v 0.756393 0.065315 0.393907
v 0.723103 0.073779 0.393465
v 0.737100 0.082918 0.404138
v 0.730370 0.056177 0.399006
v 0.744367 0.065315 0.409679
v 0.791254 0.098155 0.406693
v 0.787221 0.114686 0.396505
v 0.785170 0.087198 0.391323
v 0.781137 0.103729 0.381134
v 0.809695 0.098155 0.399394
v 0.805662 0.114686 0.389205
v 0.803611 0.087198 0.384023
v 0.799578 0.103729 0.373835
v -0.963679 -0.022800 0.219053
v -0.968305 -0.003526 0.219737
v -0.982745 -0.027476 0.221874
v -0.987372 -0.008203 0.222558
v -0.966582 -0.022800 0.199433
v -0.971208 -0.003526 0.200118
v -0.985649 -0.027476 0.202254
v -0.990275 -0.008203 0.202939
v 1.463609 0.282516 0.345494
v 1.467945 0.294080 0.329976
v 1.460496 0.298629 0.356632
v 1.464833 0.310193 0.341114
v 1.444507 0.282516 0.340157
v 1.448844 0.294080 0.324638
v 1.441395 0.298629 0.351294
v 1.445732 0.310193 0.335776
v -1.203721 -0.027080 0.222035
v -1.205443 -0.017288 0.204874
v -1.204699 -0.044328 0.212291
v -1.206420 -0.034535 0.195130
v -1.183987 -0.027080 0.220055
v -1.185708 -0.017288 0.202894
v -1.184964 -0.044328 0.210312
v -1.186686 -0.034535 0.193151
v 2.075039 0.496862 0.213766
v 2.065488 0.512149 0.222039
v 2.063484 0.484226 0.223775
v 2.053933 0.499514 0.232048
v 2.062053 0.496862 0.198775
v 2.052502 0.512149 0.207048
v 2.050498 0.484226 0.208784
v 2.040947 0.499513 0.217057
v -0.551325 -0.004367 0.182977
v -0.557387 0.014483 0.184126
v -0.532805 0.001803 0.179469
v -0.538867 0.020652 0.180617
v -0.547633 -0.004367 0.202464
v -0.553695 0.014483 0.203612
v -0.529113 0.001803 0.198955
v -0.535175 0.020652 0.200104
v 0.786659 0.083517 0.395774
v 0.804581 0.090029 0.401226
v 0.780428 0.102250 0.393879
v 0.798351 0.108762 0.399331
v 0.792431 0.083517 0.376799
v 0.810353 0.090029 0.382251
v 0.786200 0.102250 0.374904
v 0.804123 0.108762 0.380356
v 1.902961 0.444028 0.224444
v 1.892895 0.460582 0.228688
v 1.887708 0.433104 0.230874
v 1.877642 0.449657 0.235118
v 1.895256 0.444029 0.206168
v 1.885190 0.460582 0.210412
v 1.880003 0.433104 0.212599
v 1.869937 0.449657 0.216843
v -2.574882 0.412802 0.273040
v -2.566453 0.430626 0.270896
v -2.557608 0.404104 0.268646
v -2.549179 0.421929 0.266502
v -2.569992 0.412802 0.292261
v -2.561563 0.430626 0.290117
v -2.552718 0.404104 0.287867
v -2.544289 0.421929 0.285723
v 1.826133 0.414841 0.231037
v 1.832277 0.425945 0.246278
v 1.821982 0.431274 0.220738
v 1.828126 0.442378 0.235979
v 1.844528 0.414841 0.223622
v 1.850672 0.425945 0.238864
v 1.840377 0.431274 0.213323
v 1.846520 0.442378 0.228565
v -1.759204 0.090741 0.216626
v -1.757715 0.108870 0.224530
v -1.762560 0.098784 0.198810
v -1.761071 0.116913 0.206714
v -1.739714 0.090741 0.212955
v -1.738225 0.108870 0.220859
v -1.743069 0.098784 0.195139
v -1.741581 0.116913 0.203043
v -2.005701 0.176596 0.198310
v -1.996003 0.193891 0.197884
v -1.988424 0.166889 0.197550
v -1.978725 0.184183 0.197123
v -2.004830 0.176597 0.218124
v -1.995131 0.193891 0.217698
v -1.987551 0.166889 0.217364
v -1.977853 0.184183 0.216937
v 1.842261 0.432530 0.240743
v 1.844800 0.447063 0.227489
v 1.839526 0.446025 0.255017
v 1.842066 0.460559 0.241763
v 1.822782 0.432530 0.237011
v 1.825321 0.447063 0.223756
v 1.820047 0.446025 0.251285
v 1.822587 0.460559 0.238030
v -0.286893 0.044837 0.222413
v -0.287212 0.056267 0.238618
v -0.287118 0.028629 0.233841
v -0.287437 0.040059 0.250046
v -0.306721 0.044837 0.222022
v -0.307041 0.056267 0.238227
v -0.306946 0.028629 0.233450
v -0.307266 0.040059 0.249655
v 1.868569 0.442053 0.236152
v 1.870025 0.458864 0.225728
v 1.866243 0.452578 0.252800
v 1.867699 0.469388 0.242377
v 1.848927 0.442053 0.233408
v 1.850383 0.458864 0.222984
v 1.846601 0.452578 0.250056
v 1.848057 0.469388 0.239633
v -1.167643 -0.026948 0.199705
v -1.154825 -0.025150 0.214732
v -1.168810 -0.007196 0.198337
v -1.155992 -0.005398 0.213364
v -1.152554 -0.026948 0.186833
v -1.139736 -0.025150 0.201860
v -1.153721 -0.007196 0.185465
v -1.140903 -0.005398 0.200492
v -1.723975 0.072624 0.204793
v -1.716057 0.090800 0.204271
v -1.742112 0.080559 0.205989
v -1.734194 0.098736 0.205467
v -1.725280 0.072624 0.185003
v -1.717362 0.090800 0.184481
v -1.743417 0.080559 0.186199
v -1.735498 0.098736 0.185677
v 1.274786 0.243126 0.347374
v 1.281456 0.252908 0.331463
v 1.278568 0.225873 0.338353
v 1.285238 0.235656 0.322442
v 1.293076 0.243126 0.355043
v 1.299747 0.252908 0.339132
v 1.296859 0.225873 0.346021
v 1.303529 0.235656 0.330110
v 1.937333 0.454107 0.219002
v 1.932912 0.473391 0.220388
v 1.918932 0.449474 0.224772
v 1.914511 0.468758 0.226159
v 1.931398 0.454107 0.200077
v 1.926976 0.473391 0.201464
v 1.912997 0.449474 0.205848
v 1.908576 0.468758 0.207235
v -2.637002 0.449651 0.305772
v -2.628171 0.459507 0.290999
v -2.642058 0.466862 0.314232
v -2.633228 0.476718 0.299459
v -2.654025 0.449651 0.295596
v -2.645195 0.459507 0.280823
v -2.659082 0.466862 0.304056
v -2.650251 0.476718 0.289283
v 0.079156 0.030956 0.329921
v 0.080150 0.042618 0.345933
v 0.078434 0.046999 0.318282
v 0.079428 0.058660 0.334294
v 0.098951 0.030956 0.328692
v 0.099945 0.042618 0.344704
v 0.098229 0.046999 0.317053
v 0.099222 0.058660 0.333065
v -1.376868 -0.004368 0.241212
v -1.382793 0.006103 0.225444
v -1.380551 -0.021212 0.231410
v -1.386477 -0.010741 0.215643
v -1.358303 -0.004368 0.234235
v -1.364228 0.006103 0.218468
v -1.361986 -0.021212 0.224433
v -1.367911 -0.010741 0.208666
v -0.472180 0.013647 0.184907
v -0.473424 0.033440 0.184762
v -0.452520 0.014899 0.187203
v -0.453764 0.034692 0.187058
v -0.474481 0.013647 0.204606
v -0.475724 0.033440 0.204461
v -0.454821 0.014899 0.206902
v -0.456064 0.034692 0.206757
v 0.340960 0.043068 0.392047
v 0.335957 0.053703 0.376071
v 0.344139 0.059809 0.402195
v 0.339136 0.070443 0.386220
v 0.322034 0.043068 0.397974
v 0.317030 0.053703 0.381998
v 0.325212 0.059809 0.408123
v 0.320209 0.070444 0.392147
v -0.032495 0.047823 0.331835
v -0.035637 0.067378 0.330794
v -0.051057 0.044513 0.325685
v -0.054199 0.064067 0.324644
v -0.026257 0.047823 0.313009
v -0.029399 0.067378 0.311967
v -0.044819 0.044512 0.306858
v -0.047961 0.064067 0.305817
v -1.504032 0.030973 0.213172
v -1.502581 0.050752 0.213398
v -1.523574 0.032442 0.210120
v -1.522123 0.052221 0.210347
v -1.500972 0.030973 0.193576
v -1.499522 0.050752 0.193803
v -1.520514 0.032442 0.190525
v -1.519063 0.052221 0.190751
v 1.379488 0.275899 0.337550
v 1.367420 0.291255 0.341008
v 1.364726 0.263347 0.341779
v 1.352659 0.278702 0.345237
v 1.374024 0.275900 0.318484
v 1.361957 0.291255 0.321942
v 1.359263 0.263347 0.322714
v 1.347196 0.278702 0.326172
v -1.335093 -0.020120 0.218387
v -1.331677 -0.000585 0.218111
v -1.315621 -0.023546 0.216813
v -1.312206 -0.004012 0.216537
v -1.333495 -0.020119 0.238156
v -1.330080 -0.000585 0.237880
v -1.314024 -0.023546 0.236582
v -1.310608 -0.004012 0.236306
v 1.329381 0.243706 0.339996
v 1.321989 0.261865 0.342989
v 1.312550 0.235731 0.346812
v 1.305158 0.253890 0.349805
v 1.321937 0.243706 0.321613
v 1.314544 0.261865 0.324606
v 1.305105 0.235731 0.328429
v 1.297713 0.253890 0.331422
v 2.297091 0.524003 0.155644
v 2.299918 0.543607 0.154624
v 2.315532 0.520997 0.148992
v 2.318359 0.540601 0.147973
v 2.303820 0.524002 0.174300
v 2.306648 0.543607 0.173281
v 2.322261 0.520997 0.167649
v 2.325089 0.540601 0.166629
v -1.359617 0.006946 0.229326
v -1.360083 0.026773 0.229433
v -1.378940 0.006468 0.233768
v -1.379406 0.026295 0.233875
v -1.364060 0.006946 0.209997
v -1.364526 0.026773 0.210104
v -1.383384 0.006468 0.214439
v -1.383849 0.026295 0.214546
v -0.884995 -0.029391 0.216574
v -0.892772 -0.011254 0.218552
v -0.867418 -0.021366 0.212102
v -0.875195 -0.003229 0.214081
v -0.880105 -0.029391 0.235795
v -0.887882 -0.011254 0.237773
v -0.862528 -0.021366 0.231323
v -0.870305 -0.003229 0.233302
v -2.051155 0.184917 0.190538
v -2.068787 0.193520 0.187630
v -2.042667 0.202788 0.191938
v -2.060299 0.211390 0.189030
v -2.054383 0.184917 0.210107
v -2.072015 0.193520 0.207198
v -2.045895 0.202788 0.211507
v -2.063527 0.211390 0.208598
v -1.874173 0.122705 0.216030
v -1.892847 0.129049 0.218121
v -1.867867 0.141495 0.215324
v -1.886542 0.147840 0.217415
v -1.871966 0.122705 0.235740
v -1.890640 0.129049 0.237831
v -1.865661 0.141495 0.235034
v -1.884335 0.147840 0.237125
v 0.214177 0.031448 0.354486
v 0.212912 0.051235 0.354025
v 0.232770 0.032794 0.361256
v 0.231505 0.052582 0.360795
v 0.207392 0.031448 0.373122
v 0.206127 0.051235 0.372662
v 0.225985 0.032794 0.379892
v 0.224720 0.052582 0.379431
v -1.148737 -0.045725 0.197742
v -1.151379 -0.026071 0.198051
v -1.129216 -0.043064 0.195454
v -1.131858 -0.023411 0.195764
v -1.146429 -0.045724 0.217440
v -1.149071 -0.026071 0.217750
v -1.126908 -0.043064 0.215153
v -1.129550 -0.023410 0.215462
v -2.736127 0.490158 0.291901
v -2.729159 0.504095 0.279630
v -2.729245 0.476047 0.279782
v -2.722277 0.489983 0.267511
v -2.718881 0.490159 0.301694
v -2.711912 0.504095 0.289423
v -2.711999 0.476047 0.289576
v -2.705031 0.489983 0.277305
v 1.313870 0.251148 0.354481
v 1.331986 0.259169 0.353584
v 1.321881 0.233009 0.354085
v 1.339998 0.241030 0.353188
v 1.314851 0.251148 0.374290
v 1.332967 0.259169 0.373393
v 1.322862 0.233009 0.373894
v 1.340979 0.241030 0.372997
v 0.098428 0.039142 0.322686
v 0.099661 0.050602 0.338825
v 0.099301 0.022955 0.334113
v 0.100534 0.034416 0.350253
v 0.078653 0.039142 0.324197
v 0.079885 0.050602 0.340336
v 0.079525 0.022955 0.335624
v 0.080759 0.034416 0.351764
v -2.730680 0.512522 0.302177
v -2.718702 0.528067 0.299301
v -2.715564 0.500205 0.298547
v -2.703588 0.515749 0.295671
v -2.726048 0.512522 0.321462
v -2.714071 0.528067 0.318586
v -2.710933 0.500205 0.317832
v -2.698956 0.515749 0.314956
v 0.692973 0.059510 0.432785
v 0.704023 0.075773 0.430187
v 0.677141 0.070861 0.436507
v 0.688191 0.087124 0.433909
v 0.688435 0.059510 0.413478
v 0.699485 0.075773 0.410881
v 0.672603 0.070861 0.417200
v 0.683653 0.087124 0.414602
v 0.315718 0.039409 0.424052
v 0.315100 0.059231 0.423862
v 0.296772 0.038762 0.418223
v 0.296154 0.058585 0.418033
v 0.321551 0.039409 0.405096
v 0.320933 0.059231 0.404906
v 0.302604 0.038762 0.399267
v 0.301987 0.058585 0.399077
v -1.596309 0.033746 0.224184
v -1.606748 0.043564 0.210473
v -1.590361 0.050979 0.231995
v -1.600801 0.060797 0.218285
v -1.612088 0.033746 0.236199
v -1.622527 0.043564 0.222488
v -1.606141 0.050979 0.244010
v -1.616580 0.060797 0.230299
v -2.005750 0.155415 0.222836
v -2.012218 0.171780 0.213686
v -1.996305 0.166619 0.236200
v -2.002772 0.182984 0.227050
v -2.021947 0.155415 0.234283
v -2.028413 0.171780 0.225133
v -2.012501 0.166619 0.247647
v -2.018968 0.182984 0.238497
v 0.672204 0.067116 0.432673
v 0.667184 0.086301 0.432390
v 0.653049 0.062088 0.431593
v 0.648029 0.081273 0.431311
v 0.673320 0.067116 0.412871
v 0.668299 0.086301 0.412588
v 0.654165 0.062088 0.411792
v 0.649145 0.081273 0.411509
v -1.489620 0.005318 0.195470
v -1.492452 0.024188 0.200881
v -1.480870 0.011426 0.178752
v -1.483703 0.030295 0.184163
v -1.472048 0.005318 0.204666
v -1.474881 0.024188 0.210078
v -1.463299 0.011426 0.187949
v -1.466131 0.030296 0.193360
v -2.167775 0.208877 0.237433
v -2.157106 0.225543 0.236106
v -2.184314 0.219628 0.239491
v -2.173644 0.236294 0.238164
v -2.170224 0.208877 0.217752
v -2.159554 0.225543 0.216425
v -2.186762 0.219628 0.219809
v -2.176093 0.236294 0.218482
v 0.763433 0.066653 0.423978
v 0.760967 0.076304 0.406828
v 0.764806 0.083979 0.433531
v 0.762341 0.093631 0.416381
v 0.743801 0.066653 0.426800
v 0.741336 0.076304 0.409650
v 0.745175 0.083979 0.436353
v 0.742710 0.093631 0.419203
v 1.678372 0.368983 0.271790
v 1.674001 0.388254 0.273483
v 1.660401 0.364296 0.278750
v 1.656030 0.383567 0.280443
v 1.671209 0.368983 0.253296
v 1.666838 0.388254 0.254989
v 1.653239 0.364296 0.260256
v 1.648867 0.383567 0.261949
v -0.596236 -0.007817 0.202912
v -0.595821 0.009828 0.193865
v -0.595427 -0.016873 0.185287
v -0.595011 0.000771 0.176239
v -0.576425 -0.007817 0.203823
v -0.576009 0.009828 0.194776
v -0.575614 -0.016873 0.186197
v -0.575199 0.000771 0.177150
v -2.035507 0.171157 0.221421
v -2.026389 0.188745 0.220473
v -2.018014 0.161990 0.219603
v -2.008896 0.179578 0.218655
v -2.033456 0.171157 0.241148
v -2.024338 0.188745 0.240200
v -2.015963 0.161990 0.239329
v -2.006845 0.179578 0.238381
v 1.825866 0.430198 0.267555
v 1.845120 0.434814 0.268695
v 1.821257 0.449486 0.267283
v 1.840512 0.454102 0.268422
v 1.827038 0.430198 0.247757
v 1.846292 0.434814 0.248897
v 1.822429 0.449486 0.247484
v 1.841684 0.454102 0.248624
v 1.018062 0.133661 0.396047
v 1.011667 0.152347 0.397858
v 1.036041 0.140308 0.390955
v 1.029646 0.158994 0.392766
v 1.023467 0.133661 0.415129
v 1.017071 0.152347 0.416941
v 1.041445 0.140308 0.410037
v 1.035050 0.158994 0.411848
v 0.996417 0.113381 0.385239
v 0.985141 0.129616 0.386864
v 1.012486 0.124773 0.382924
v 1.001210 0.141008 0.384549
v 0.999245 0.113381 0.404870
v 0.987969 0.129616 0.406494
v 1.015314 0.124773 0.402555
v 1.004038 0.141008 0.404179
v -0.117951 0.040131 0.296184
v -0.125123 0.041996 0.277788
v -0.117274 0.059876 0.297922
v -0.124446 0.061742 0.279526
v -0.136429 0.040131 0.303389
v -0.143601 0.041996 0.284992
v -0.135752 0.059876 0.305126
v -0.142924 0.061742 0.286730
v 0.534771 0.044172 0.404953
v 0.532398 0.063862 0.405145
v 0.515145 0.041791 0.406539
v 0.512772 0.061481 0.406731
v 0.533173 0.044172 0.385185
v 0.530800 0.063862 0.385377
v 0.513547 0.041791 0.386771
v 0.511175 0.061481 0.386962
v -2.171015 0.239749 0.218028
v -2.178130 0.258181 0.216301
v -2.188926 0.232427 0.213680
v -2.196042 0.250859 0.211952
v -2.166336 0.239749 0.198755
v -2.173451 0.258181 0.197027
v -2.184247 0.232427 0.194406
v -2.191362 0.250860 0.192679
v -2.093590 0.193203 0.209312
v -2.085699 0.211368 0.208272
v -2.111600 0.201163 0.211687
v -2.103708 0.219328 0.210647
v -2.096183 0.193203 0.189650
v -2.088292 0.211369 0.188609
v -2.114193 0.201163 0.192024
v -2.106301 0.219328 0.190984
v -2.572907 0.418123 0.294729
v -2.557756 0.424824 0.283825
v -2.578346 0.436789 0.298643
v -2.563195 0.443491 0.287739
v -2.584492 0.418123 0.278631
v -2.569342 0.424825 0.267727
v -2.589932 0.436789 0.282546
v -2.574781 0.443491 0.271642
v 0.929165 0.122578 0.421322
v 0.922808 0.141356 0.420744
v 0.910465 0.116195 0.419621
v 0.904108 0.134973 0.419042
v 0.930962 0.122578 0.401570
v 0.924605 0.141356 0.400992
v 0.912261 0.116195 0.399869
v 0.905905 0.134973 0.399291
v -1.017166 -0.034180 0.242250
v -1.015781 -0.014395 0.242337
v -1.036911 -0.032792 0.241015
v -1.035527 -0.013008 0.241101
v -1.015928 -0.034180 0.222455
v -1.014543 -0.014395 0.222542
v -1.035674 -0.032792 0.221220
v -1.034289 -0.013008 0.221307
v -0.013359 0.048938 0.336959
v -0.015736 0.068614 0.336218
v -0.032144 0.046448 0.331101
v -0.034520 0.066125 0.330360
v -0.007455 0.048938 0.318025
v -0.009832 0.068614 0.317284
v -0.026239 0.046448 0.312167
v -0.028616 0.066125 0.311426
v -0.945271 -0.037778 0.241663
v -0.940638 -0.033487 0.222862
v -0.946297 -0.018415 0.245830
v -0.941664 -0.014124 0.227029
v -0.964528 -0.037778 0.236918
v -0.959895 -0.033487 0.218117
v -0.965554 -0.018415 0.241084
v -0.960921 -0.014124 0.222283
v -2.358320 0.316381 0.243133
v -2.351887 0.334911 0.240200
v -2.341459 0.309311 0.235446
v -2.335027 0.327842 0.232513
v -2.350092 0.316381 0.261179
v -2.343660 0.334911 0.258246
v -2.333232 0.309311 0.253492
v -2.326799 0.327841 0.250560
v -0.507943 0.009138 0.184045
v -0.513341 0.028222 0.184233
v -0.488871 0.014541 0.183380
v -0.494270 0.033624 0.183568
v -0.507251 0.009138 0.203866
v -0.512650 0.028222 0.204054
v -0.488180 0.014541 0.203201
v -0.493579 0.033624 0.203389
v 0.987151 0.116359 0.370515
v 0.978026 0.133968 0.370422
v 1.004759 0.125485 0.370695
v 0.995634 0.143094 0.370602
v 0.986948 0.116359 0.390347
v 0.977823 0.133968 0.390254
v 1.004556 0.125485 0.390527
v 0.995430 0.143094 0.390434
v -1.296233 -0.015954 0.207620
v -1.300585 0.003392 0.207999
v -1.315506 -0.020323 0.209299
v -1.319858 -0.000977 0.209678
v -1.297954 -0.015954 0.187862
v -1.302306 0.003392 0.188241
v -1.317227 -0.020323 0.189540
v -1.321579 -0.000977 0.189920
v -2.007720 0.176170 0.203386
v -2.025121 0.183535 0.209412
v -2.014679 0.157755 0.205796
v -2.032081 0.165120 0.211821
v -2.014209 0.176170 0.184645
v -2.031610 0.183535 0.190670
v -2.021168 0.157755 0.187055
v -2.038570 0.165120 0.193080
v 0.656127 0.046132 0.387340
v 0.660342 0.064220 0.394297
v 0.665500 0.037998 0.402810
v 0.669715 0.056086 0.409767
v 0.639164 0.046132 0.397617
v 0.643379 0.064220 0.404574
v 0.648538 0.037998 0.413087
v 0.652753 0.056086 0.420044
v -0.380846 0.042733 0.205697
v -0.387478 0.061419 0.205284
v -0.399496 0.036087 0.204535
v -0.406129 0.054773 0.204121
v -0.379611 0.042733 0.185903
v -0.386244 0.061419 0.185489
v -0.398261 0.036087 0.184740
v -0.404894 0.054773 0.184326
v -0.901009 -0.024307 0.213077
v -0.903405 -0.004633 0.213829
v -0.919779 -0.026818 0.218969
v -0.922175 -0.007145 0.219721
v -0.906949 -0.024307 0.194154
v -0.909345 -0.004633 0.194906
v -0.925719 -0.026818 0.200046
v -0.928115 -0.007145 0.200798
v -2.217851 0.262193 0.217619
v -2.207096 0.278567 0.214525
v -2.202115 0.251001 0.213093
v -2.191360 0.267375 0.209999
v -2.212368 0.262193 0.236679
v -2.201613 0.278567 0.233585
v -2.196632 0.251001 0.232153
v -2.185877 0.267375 0.229059
v -0.345529 0.040171 0.226863
v -0.351255 0.059080 0.225129
v -0.363627 0.034188 0.221383
v -0.369353 0.053097 0.219649
v -0.339781 0.040171 0.207882
v -0.345507 0.059080 0.206148
v -0.357879 0.034188 0.202401
v -0.363604 0.053097 0.200667
v 0.678535 0.046749 0.415039
v 0.677789 0.066519 0.413639
v 0.669240 0.045163 0.397591
v 0.668494 0.064932 0.396191
v 0.696039 0.046749 0.405714
v 0.695293 0.066519 0.404314
v 0.686744 0.045163 0.388266
v 0.685998 0.064932 0.386866
v -1.069532 -0.040112 0.191815
v -1.069352 -0.020280 0.191815
v -1.049700 -0.040291 0.191874
v -1.049520 -0.020459 0.191875
v -1.069591 -0.040112 0.211648
v -1.069412 -0.020280 0.211648
v -1.049759 -0.040291 0.211707
v -1.049579 -0.020459 0.211708
v -0.942723 -0.047468 0.201989
v -0.938894 -0.033695 0.215738
v -0.946418 -0.033196 0.188722
v -0.942589 -0.019424 0.202470
v -0.923617 -0.047467 0.196668
v -0.919788 -0.033695 0.210417
v -0.927312 -0.033196 0.183401
v -0.923483 -0.019424 0.197149
v -2.370349 0.326943 0.215299
v -2.368251 0.346656 0.215897
v -2.351393 0.324762 0.220707
v -2.349295 0.344474 0.221305
v -2.375790 0.326943 0.234371
v -2.373692 0.346656 0.234970
v -2.356833 0.324762 0.239779
v -2.354735 0.344474 0.240377
v -0.973250 -0.034669 0.210147
v -0.974849 -0.014902 0.210437
v -0.992698 -0.036294 0.213677
v -0.994298 -0.016528 0.213967
v -0.976792 -0.034669 0.190633
v -0.978391 -0.014902 0.190923
v -0.996240 -0.036294 0.194163
v -0.997840 -0.016528 0.194453
v -2.349866 0.324810 0.224703
v -2.349890 0.344643 0.224650
v -2.341736 0.324867 0.242793
v -2.341760 0.344701 0.242741
v -2.367956 0.324810 0.232832
v -2.367980 0.344643 0.232780
v -2.359827 0.324867 0.250923
v -2.359851 0.344700 0.250870
v 0.438887 0.020916 0.389467
v 0.432172 0.039573 0.389863
v 0.457512 0.027643 0.388371
v 0.450797 0.046300 0.388766
v 0.440052 0.020916 0.409266
v 0.433337 0.039573 0.409661
v 0.458677 0.027643 0.408170
v 0.451962 0.046300 0.408565
v 2.046786 0.482963 0.201685
v 2.050960 0.490308 0.183741
v 2.045121 0.501386 0.208839
v 2.049295 0.508731 0.190895
v 2.027468 0.482963 0.197191
v 2.031642 0.490308 0.179247
v 2.025804 0.501386 0.204345
v 2.029978 0.508731 0.186401
v 1.761106 0.403474 0.253893
v 1.751749 0.420369 0.258405
v 1.745888 0.393086 0.261232
v 1.736531 0.409981 0.265743
v 1.752491 0.403474 0.236029
v 1.743135 0.420369 0.240540
v 1.737273 0.393086 0.243367
v 1.727916 0.409981 0.247879
v -0.763947 -0.021828 0.235788
v -0.745074 -0.020074 0.229950
v -0.765623 -0.002073 0.236306
v -0.746750 -0.000319 0.230469
v -0.769808 -0.021828 0.216840
v -0.750934 -0.020074 0.211003
v -0.771484 -0.002073 0.217358
v -0.752610 -0.000319 0.211521
v 1.957515 0.463901 0.216579
v 1.960154 0.478191 0.203081
v 1.954773 0.477655 0.230603
v 1.957412 0.491944 0.217105
v 1.938051 0.463901 0.212773
v 1.940690 0.478191 0.199275
v 1.935308 0.477655 0.226797
v 1.937948 0.491944 0.213299
v -2.038568 0.155426 0.219051
v -2.028094 0.172268 0.218952
v -2.055409 0.165900 0.219210
v -2.044935 0.182742 0.219111
v -2.038755 0.155426 0.199219
v -2.028281 0.172268 0.199120
v -2.055596 0.165900 0.199378
v -2.045122 0.182742 0.199279
v 0.944884 0.116559 0.388724
v 0.939693 0.135682 0.389576
v 0.926014 0.111298 0.391822
v 0.920823 0.130420 0.392674
v 0.941671 0.116559 0.369153
v 0.936480 0.135682 0.370005
v 0.922801 0.111298 0.372251
v 0.917609 0.130421 0.373103
v 2.106219 0.494066 0.200538
v 2.105450 0.513883 0.200708
v 2.125566 0.494853 0.196247
v 2.124797 0.514670 0.196418
v 2.110513 0.494066 0.219901
v 2.109744 0.513883 0.220071
v 2.129860 0.494853 0.215610
v 2.129092 0.514671 0.215780
v 0.975689 0.131606 0.386689
v 0.967492 0.149592 0.388319
v 0.958048 0.123249 0.390196
v 0.949851 0.141235 0.391825
v 0.971823 0.131606 0.367237
v 0.963625 0.149592 0.368866
v 0.954181 0.123249 0.370743
v 0.945984 0.141235 0.372373
v -0.409527 0.020087 0.195811
v -0.399742 0.037334 0.195426
v -0.392294 0.010295 0.195133
v -0.382509 0.027542 0.194747
v -0.408747 0.020087 0.215629
v -0.398962 0.037334 0.215243
v -0.391513 0.010295 0.214950
v -0.381728 0.027542 0.214565
v 2.117251 0.486036 0.170061
v 2.116176 0.505840 0.170094
v 2.137045 0.487112 0.169449
v 2.135970 0.506916 0.169482
v 2.117864 0.486037 0.189884
v 2.116788 0.505840 0.189917
v 2.137658 0.487112 0.189273
v 2.136583 0.506916 0.189306
v -0.444569 0.004723 0.168715
v -0.448755 0.024075 0.167560
v -0.425915 0.009065 0.173865
v -0.430101 0.028417 0.172710
v -0.449847 0.004723 0.187833
v -0.454033 0.024075 0.186678
v -0.431193 0.009065 0.192983
v -0.435379 0.028417 0.191828
v 0.702588 0.057179 0.426010
v 0.699334 0.066552 0.408837
v 0.704334 0.074658 0.435219
v 0.701079 0.084031 0.418047
v 0.683102 0.057179 0.429703
v 0.679848 0.066552 0.412531
v 0.684848 0.074658 0.438913
v 0.681593 0.084031 0.421740
v -2.512663 0.397745 0.235686
v -2.502072 0.414493 0.234847
v -2.495968 0.387121 0.234363
v -2.485377 0.403869 0.233525
v -2.511097 0.397745 0.255457
v -2.500506 0.414493 0.254618
v -2.494402 0.387121 0.254135
v -2.483811 0.403869 0.253296
v 2.003698 0.451878 0.205267
v 1.995243 0.469794 0.206208
v 2.021504 0.460384 0.203286
v 2.013050 0.478301 0.204227
v 2.005890 0.451878 0.224979
v 1.997436 0.469794 0.225919
v 2.023697 0.460384 0.222998
v 2.015242 0.478301 0.223938
v -1.663789 0.042095 0.231985
v -1.655482 0.060049 0.230579
v -1.681492 0.050520 0.234981
v -1.673185 0.068474 0.233575
v -1.667098 0.042095 0.212430
v -1.658791 0.060049 0.211024
v -1.684801 0.050520 0.215426
v -1.676494 0.068474 0.214020
v -1.750096 0.078515 0.212757
v -1.750710 0.096485 0.221126
v -1.751411 0.070123 0.230679
v -1.752025 0.088093 0.239048
v -1.769876 0.078515 0.211306
v -1.770490 0.096485 0.219675
v -1.771191 0.070123 0.229228
v -1.771805 0.088093 0.237597
v -1.578114 0.029875 0.205915
v -1.579959 0.049621 0.206133
v -1.597724 0.028017 0.208230
v -1.599569 0.047763 0.208447
v -1.580439 0.029875 0.186219
v -1.582284 0.049621 0.186437
v -1.600049 0.028017 0.188533
v -1.601894 0.047763 0.188751
v -1.815658 0.109828 0.211244
v -1.822604 0.124765 0.200200
v -1.823610 0.096781 0.198600
v -1.830556 0.111718 0.187555
v -1.798869 0.109828 0.200686
v -1.805815 0.124765 0.189641
v -1.806821 0.096781 0.188041
v -1.813767 0.111718 0.176996
v 0.725293 0.068473 0.395136
v 0.739291 0.077611 0.405809
v 0.718026 0.086076 0.389595
v 0.732024 0.095214 0.400268
v 0.737319 0.068473 0.379364
v 0.751316 0.077611 0.390037
v 0.730052 0.086075 0.373823
v 0.744049 0.095214 0.384496
v 1.734540 0.410233 0.259969
v 1.737847 0.423251 0.245376
v 1.737417 0.395270 0.247273
v 1.740726 0.408288 0.232680
v 1.753881 0.410233 0.264353
v 1.757190 0.423251 0.249761
v 1.756760 0.395270 0.251658
v 1.760068 0.408288 0.237065
v 2.157701 0.509616 0.192194
v 2.157773 0.529271 0.194842
v 2.158231 0.506967 0.211843
v 2.158303 0.526622 0.214490
v 2.137876 0.509616 0.192729
v 2.137947 0.529271 0.195377
v 2.138406 0.506967 0.212377
v 2.138477 0.526622 0.215025
v -1.210023 -0.024553 0.223281
v -1.209975 -0.005157 0.219141
v -1.210252 -0.020412 0.242676
v -1.210203 -0.001016 0.238536
v -1.229855 -0.024553 0.223047
v -1.229806 -0.005157 0.218907
v -1.230083 -0.020412 0.242442
v -1.230035 -0.001016 0.238302
v -0.382285 0.037411 0.219919
v -0.393235 0.053764 0.217456
v -0.398239 0.026188 0.216331
v -0.409188 0.042541 0.213869
v -0.377934 0.037411 0.200569
v -0.388883 0.053763 0.198106
v -0.393888 0.026188 0.196981
v -0.404837 0.042541 0.194519
v -1.495571 0.004260 0.207354
v -1.484914 0.019819 0.213497
v -1.509050 0.016560 0.199585
v -1.498394 0.032118 0.205727
v -1.485667 0.004260 0.190171
v -1.475010 0.019819 0.196313
v -1.499146 0.016560 0.182402
v -1.488490 0.032118 0.188544
v 1.362494 0.247827 0.334467
v 1.370744 0.263572 0.343264
v 1.351723 0.259887 0.322983
v 1.359973 0.275632 0.331779
v 1.376960 0.247827 0.320900
v 1.385210 0.263572 0.329696
v 1.366189 0.259887 0.309415
v 1.374439 0.275632 0.318212
v 1.125116 0.159542 0.381624
v 1.116482 0.177108 0.384827
v 1.141585 0.168751 0.375514
v 1.132951 0.186317 0.378717
v 1.132015 0.159542 0.400218
v 1.123381 0.177108 0.403422
v 1.148484 0.168751 0.394109
v 1.139849 0.186317 0.397312
v -1.260458 -0.016394 0.203021
v -1.251289 -0.015151 0.220563
v -1.259882 -0.036189 0.204123
v -1.250713 -0.034945 0.221665
v -1.278035 -0.016395 0.212208
v -1.268865 -0.015151 0.229750
v -1.277459 -0.036189 0.213310
v -1.268289 -0.034945 0.230852
v 0.890352 0.122346 0.387206
v 0.900421 0.128496 0.371264
v 0.893636 0.103491 0.382007
v 0.903706 0.109640 0.366065
v 0.907121 0.122346 0.397797
v 0.917190 0.128496 0.381856
v 0.910404 0.103491 0.392598
v 0.920474 0.109640 0.376656
v -1.985098 0.148243 0.186043
v -1.994634 0.156895 0.201128
v -1.980474 0.166089 0.178730
v -1.990010 0.174741 0.193815
v -1.968333 0.148243 0.196641
v -1.977869 0.156895 0.211726
v -1.963710 0.166089 0.189328
v -1.973246 0.174741 0.204412
v 1.565946 0.324545 0.297753
v 1.560124 0.343444 0.299269
v 1.547656 0.318529 0.302514
v 1.541835 0.337428 0.304029
v 1.560950 0.324545 0.278560
v 1.555128 0.343444 0.280075
v 1.542660 0.318529 0.283321
v 1.536839 0.337428 0.284836
v -2.248682 0.267023 0.232797
v -2.238876 0.284026 0.229954
v -2.232351 0.256813 0.228062
v -2.222545 0.273816 0.225219
v -2.243160 0.267023 0.251845
v -2.233353 0.284026 0.249002
v -2.226829 0.256813 0.247111
v -2.217022 0.273816 0.244268
v -0.588150 -0.005429 0.184704
v -0.587725 0.014400 0.184687
v -0.607963 -0.005003 0.185516
v -0.607537 0.014826 0.185499
v -0.588963 -0.005429 0.164888
v -0.588538 0.014400 0.164870
v -0.608775 -0.005003 0.165700
v -0.608350 0.014826 0.165683
v -0.119651 0.044830 0.255396
v -0.116055 0.064280 0.256849
v -0.101617 0.040951 0.262681
v -0.098021 0.060401 0.264134
v -0.127081 0.044830 0.273785
v -0.123484 0.064280 0.275238
v -0.109047 0.040951 0.281071
v -0.105451 0.060401 0.282523
v 0.193115 0.042193 0.355182
v 0.179097 0.046920 0.341971
v 0.196554 0.061454 0.358424
v 0.182537 0.066181 0.345213
v 0.179511 0.042193 0.369615
v 0.165494 0.046920 0.356404
v 0.182951 0.061454 0.372857
v 0.168934 0.066181 0.359646
v 0.796803 0.084863 0.375218
v 0.809732 0.095712 0.385635
v 0.805251 0.068260 0.382024
v 0.818180 0.079109 0.392441
v 0.784360 0.084863 0.390662
v 0.797289 0.095712 0.401078
v 0.792808 0.068260 0.397468
v 0.805737 0.079109 0.407885
v 2.054730 0.464987 0.201664
v 2.045312 0.482268 0.204112
v 2.071456 0.474718 0.197318
v 2.062038 0.491999 0.199765
v 2.059718 0.464987 0.220860
v 2.050300 0.482268 0.223307
v 2.076445 0.474718 0.216513
v 2.067026 0.492000 0.218961
v 0.895405 0.116552 0.373040
v 0.914180 0.122943 0.373087
v 0.901796 0.097777 0.373056
v 0.920571 0.104168 0.373103
v 0.895355 0.116552 0.392873
v 0.914130 0.122943 0.392920
v 0.901746 0.097777 0.392889
v 0.920521 0.104168 0.392936
v 0.012796 0.043709 0.298034
v 0.014009 0.063500 0.298509
v 0.031224 0.042407 0.305249
v 0.032437 0.062197 0.305724
v 0.005565 0.043709 0.316502
v 0.006778 0.063500 0.316977
v 0.023994 0.042407 0.323717
v 0.025206 0.062197 0.324192
v -1.778470 0.089550 0.204856
v -1.774805 0.109041 0.204834
v -1.797961 0.093215 0.204970
v -1.794296 0.112706 0.204948
v -1.778586 0.089550 0.185023
v -1.774921 0.109041 0.185001
v -1.798077 0.093215 0.185137
v -1.794412 0.112706 0.185116
v -2.546378 0.391637 0.283216
v -2.536560 0.408744 0.281138
v -2.563114 0.401672 0.286759
v -2.553296 0.418779 0.284681
v -2.550485 0.391637 0.263813
v -2.540668 0.408744 0.261735
v -2.567221 0.401672 0.267356
v -2.557404 0.418779 0.265278
v -2.163002 0.235619 0.222697
v -2.150114 0.250683 0.222120
v -2.147953 0.222718 0.222023
v -2.135065 0.237782 0.221446
v -2.162114 0.235619 0.242510
v -2.149226 0.250683 0.241933
v -2.147066 0.222718 0.241836
v -2.134177 0.237781 0.241259
v -2.018013 0.166104 0.185962
v -2.035415 0.173469 0.191987
v -2.011053 0.184519 0.183552
v -2.028455 0.191884 0.189577
v -2.011524 0.166104 0.204704
v -2.028926 0.173469 0.210729
v -2.004565 0.184519 0.202294
v -2.021966 0.191884 0.208319
v -1.211740 -0.038599 0.222683
v -1.213738 -0.020474 0.214882
v -1.207242 -0.030546 0.240240
v -1.209240 -0.012421 0.232440
v -1.230953 -0.038599 0.227604
v -1.232950 -0.020474 0.219803
v -1.226455 -0.030546 0.245162
v -1.228453 -0.012421 0.237361
v 1.125399 0.180307 0.371315
v 1.122695 0.195995 0.359486
v 1.128896 0.192441 0.386609
v 1.126192 0.208129 0.374780
v 1.106065 0.180307 0.375736
v 1.103361 0.195995 0.363907
v 1.109562 0.192441 0.391029
v 1.106858 0.208129 0.379201
v -0.185443 0.051309 0.249900
v -0.176568 0.068566 0.245801
v -0.169777 0.041534 0.242664
v -0.160903 0.058790 0.238565
v -0.177127 0.051309 0.267905
v -0.168252 0.068566 0.263806
v -0.161461 0.041534 0.260669
v -0.152586 0.058790 0.256570
v -0.353902 0.031440 0.200850
v -0.334149 0.032969 0.199927
v -0.355429 0.051214 0.200921
v -0.335676 0.052743 0.199998
v -0.354828 0.031440 0.181039
v -0.335075 0.032969 0.180115
v -0.356355 0.051214 0.181110
v -0.336602 0.052743 0.180187
v -1.667542 0.067049 0.212103
v -1.658900 0.084878 0.212981
v -1.649804 0.058362 0.213905
v -1.641161 0.076191 0.214783
v -1.669547 0.067049 0.231835
v -1.660904 0.084878 0.232713
v -1.651808 0.058362 0.233637
v -1.643166 0.076192 0.234515
v 2.159486 0.510174 0.202348
v 2.147763 0.516967 0.216832
v 2.155212 0.491540 0.207629
v 2.143490 0.498334 0.222113
v 2.144070 0.510174 0.189871
v 2.132347 0.516967 0.204355
v 2.139796 0.491540 0.195152
v 2.128073 0.498334 0.209636
v 1.853466 0.418980 0.228022
v 1.856033 0.433538 0.241245
v 1.850692 0.432450 0.213732
v 1.853259 0.447007 0.226954
v 1.872936 0.418980 0.224243
v 1.875503 0.433538 0.237466
v 1.870162 0.432450 0.209952
v 1.872729 0.447007 0.223175
v 0.709320 0.050558 0.389435
v 0.702398 0.069135 0.390017
v 0.727831 0.057504 0.387877
v 0.720909 0.076081 0.388460
v 0.710982 0.050558 0.409198
v 0.704060 0.069135 0.409780
v 0.729494 0.057504 0.407641
v 0.722572 0.076081 0.408223
v 0.785197 0.095073 0.418656
v 0.778732 0.113804 0.419497
v 0.766622 0.088554 0.421070
v 0.760157 0.107285 0.421910
v 0.782641 0.095073 0.398989
v 0.776176 0.113804 0.399829
v 0.764066 0.088554 0.401403
v 0.757601 0.107285 0.402243
v -0.753837 -0.037669 0.224906
v -0.754819 -0.024997 0.209681
v -0.753021 -0.022412 0.237552
v -0.754003 -0.009740 0.222327
v -0.773628 -0.037669 0.226183
v -0.774611 -0.024997 0.210958
v -0.772812 -0.022412 0.238829
v -0.773795 -0.009740 0.223604
v -1.807085 0.094525 0.182383
v -1.819865 0.100672 0.196248
v -1.802918 0.113381 0.177862
v -1.815698 0.119529 0.191727
v -1.792501 0.094525 0.195824
v -1.805281 0.100672 0.209689
v -1.788335 0.113381 0.191304
v -1.801114 0.119528 0.205169
v 1.887027 0.420539 0.228817
v 1.875439 0.436339 0.231892
v 1.902298 0.432527 0.224765
v 1.890711 0.448327 0.227840
v 1.892113 0.420539 0.247987
v 1.880525 0.436339 0.251062
v 1.907384 0.432527 0.243935
v 1.895797 0.448327 0.247010
v -1.720891 0.062609 0.186569
v -1.725640 0.070511 0.204129
v -1.718827 0.080800 0.178941
v -1.723577 0.088702 0.196501
v -1.701745 0.062609 0.191747
v -1.706495 0.070511 0.209307
v -1.699682 0.080800 0.184119
v -1.704432 0.088702 0.201679
v 2.116737 0.501610 0.189738
v 2.108909 0.519714 0.191812
v 2.099237 0.493512 0.194374
v 2.091408 0.511616 0.196447
v 2.111659 0.501610 0.170566
v 2.103831 0.519714 0.172640
v 2.094158 0.493512 0.175202
v 2.086330 0.511616 0.177275
v 0.938180 0.101787 0.396798
v 0.931332 0.120126 0.399983
v 0.954808 0.109340 0.389065
v 0.947960 0.127679 0.392250
v 0.946544 0.101787 0.414782
v 0.939696 0.120126 0.417967
v 0.963172 0.109340 0.407048
v 0.956324 0.127679 0.410233
v 0.639924 0.055505 0.414402
v 0.638181 0.075261 0.414437
v 0.659676 0.057248 0.414008
v 0.657933 0.077004 0.414043
v 0.640320 0.055505 0.434232
v 0.638577 0.075261 0.434266
v 0.660072 0.057248 0.433837
v 0.658329 0.077004 0.433872
v 0.786928 0.081245 0.399790
v 0.787338 0.100556 0.395287
v 0.788681 0.076723 0.380559
v 0.789092 0.096034 0.376056
v 0.806679 0.081245 0.401592
v 0.807089 0.100556 0.397088
v 0.808433 0.076723 0.382361
v 0.808843 0.096034 0.377858
v 1.242080 0.211642 0.368550
v 1.235622 0.230292 0.370505
v 1.259930 0.218390 0.363145
v 1.253472 0.237040 0.365101
v 1.247828 0.211642 0.387532
v 1.241370 0.230292 0.389487
v 1.265677 0.218390 0.382127
v 1.259219 0.237040 0.384083
v -1.605483 0.027170 0.210026
v -1.596929 0.044978 0.211778
v -1.622929 0.035901 0.206452
v -1.614375 0.053708 0.208204
v -1.601503 0.027170 0.190596
v -1.592949 0.044978 0.192348
v -1.618949 0.035901 0.187022
v -1.610395 0.053708 0.188774
v 0.575656 0.045710 0.404124
v 0.573064 0.065371 0.404345
v 0.556066 0.043108 0.405792
v 0.553473 0.062770 0.406012
v 0.573974 0.045710 0.384363
v 0.571382 0.065371 0.384583
v 0.554383 0.043108 0.386030
v 0.551791 0.062770 0.386251
v -2.049747 0.161908 0.215105
v -2.039535 0.178885 0.214188
v -2.066656 0.172163 0.216624
v -2.056442 0.189139 0.215707
v -2.051522 0.161908 0.195352
v -2.041309 0.178885 0.194434
v -2.068430 0.172163 0.196870
v -2.058217 0.189139 0.195953
v -0.060670 0.021015 0.293566
v -0.064896 0.039891 0.289185
v -0.047565 0.027102 0.307151
v -0.051791 0.045978 0.302770
v -0.074944 0.021015 0.307336
v -0.079170 0.039890 0.302955
v -0.061838 0.027102 0.320921
v -0.066065 0.045978 0.316540
v -0.921759 -0.026841 0.211332
v -0.922530 -0.007025 0.211588
v -0.940564 -0.027653 0.217583
v -0.941334 -0.007836 0.217839
v -0.928016 -0.026841 0.192511
v -0.928786 -0.007025 0.192767
v -0.946821 -0.027653 0.198762
v -0.947591 -0.007836 0.199018
v -2.064558 0.191133 0.242139
v -2.081944 0.200055 0.238753
v -2.073316 0.173420 0.240433
v -2.090702 0.182342 0.237046
v -2.060766 0.191133 0.222672
v -2.078152 0.200055 0.219285
v -2.069523 0.173420 0.220966
v -2.086909 0.182342 0.217579
v -2.538214 0.386775 0.255144
v -2.529154 0.404110 0.251865
v -2.554515 0.396410 0.261042
v -2.545455 0.413745 0.257764
v -2.544962 0.386775 0.236494
v -2.535902 0.404110 0.233216
v -2.561264 0.396410 0.242392
v -2.552203 0.413745 0.239114
v -2.378380 0.316461 0.248990
v -2.365116 0.328909 0.241087
v -2.367686 0.301021 0.242618
v -2.354421 0.313469 0.234716
v -2.368229 0.316461 0.266028
v -2.354965 0.328909 0.258126
v -2.357535 0.301021 0.259657
v -2.344271 0.313469 0.251754
v -0.667577 -0.005649 0.170909
v -0.657037 -0.002075 0.187325
v -0.665646 -0.025158 0.173917
v -0.655106 -0.021583 0.190333
v -0.684267 -0.005649 0.181625
v -0.673726 -0.002075 0.198041
v -0.682335 -0.025158 0.184633
v -0.671795 -0.021583 0.201049
v 0.193079 0.048650 0.363168
v 0.187218 0.057507 0.346418
v 0.196004 0.066396 0.371528
v 0.190143 0.075253 0.354779
v 0.174359 0.048650 0.369718
v 0.168498 0.057507 0.352969
v 0.177284 0.066396 0.378079
v 0.171423 0.075253 0.361329
v 1.568685 0.346589 0.276223
v 1.586821 0.354186 0.273630
v 1.576205 0.328268 0.275148
v 1.594341 0.335865 0.272555
v 1.571492 0.346589 0.295857
v 1.589628 0.354186 0.293264
v 1.579012 0.328268 0.294781
v 1.597148 0.335865 0.292189
v 2.081841 0.483515 0.192510
v 2.077604 0.502838 0.193930
v 2.063520 0.479046 0.198652
v 2.059283 0.498369 0.200072
v 2.075538 0.483515 0.173705
v 2.071301 0.502838 0.175126
v 2.057216 0.479046 0.179847
v 2.052979 0.498369 0.181268
v 1.695814 0.384906 0.268835
v 1.696476 0.401742 0.258374
v 1.694750 0.395388 0.285638
v 1.695412 0.412225 0.275177
v 1.676021 0.384906 0.267582
v 1.676683 0.401742 0.257121
v 1.674957 0.395388 0.284385
v 1.675619 0.412225 0.273924
v -2.396548 0.330931 0.213700
v -2.403433 0.349356 0.211154
v -2.379268 0.338272 0.220092
v -2.386152 0.356697 0.217546
v -2.403429 0.330931 0.232302
v -2.410313 0.349356 0.229755
v -2.386148 0.338272 0.238694
v -2.393033 0.356697 0.236147
v -2.295094 0.289161 0.234912
v -2.295200 0.305036 0.246800
v -2.294951 0.301049 0.219037
v -2.295057 0.316924 0.230925
v -2.275261 0.289161 0.235089
v -2.275367 0.305036 0.246977
v -2.275119 0.301049 0.219215
v -2.275225 0.316924 0.231103
v 0.159920 0.048916 0.388243
v 0.159201 0.068734 0.387979
v 0.141312 0.048151 0.381421
v 0.140594 0.067969 0.381158
v 0.166746 0.048916 0.369621
v 0.166027 0.068734 0.369358
v 0.148138 0.048151 0.362800
v 0.147420 0.067969 0.362537
v -1.695981 0.060006 0.217334
v -1.692062 0.079448 0.217234
v -1.676545 0.056086 0.216836
v -1.672626 0.075528 0.216736
v -1.695473 0.060006 0.237161
v -1.691554 0.079448 0.237060
v -1.676037 0.056086 0.236663
v -1.672119 0.075528 0.236562
v -0.689982 -0.007358 0.225089
v -0.694178 0.012026 0.224991
v -0.709360 -0.011555 0.224634
v -0.713556 0.007829 0.224535
v -0.689515 -0.007358 0.205262
v -0.693711 0.012026 0.205163
v -0.708894 -0.011555 0.204806
v -0.713090 0.007829 0.204707
v 0.734079 0.076456 0.404684
v 0.749818 0.080324 0.393252
v 0.730950 0.095908 0.406957
v 0.746689 0.099776 0.395526
v 0.722424 0.076456 0.388637
v 0.738163 0.080324 0.377205
v 0.719295 0.095908 0.390910
v 0.735034 0.099776 0.379479
v -2.016824 0.173800 0.189607
v -2.010204 0.192488 0.190120
v -1.998191 0.167160 0.191049
v -1.991571 0.185849 0.191562
v -2.018354 0.173800 0.209381
v -2.011735 0.192489 0.209894
v -1.999722 0.167160 0.210823
v -1.993102 0.185849 0.211336
v 2.258744 0.528390 0.180914
v 2.253046 0.547296 0.182769
v 2.240767 0.522397 0.186767
v 2.235069 0.541303 0.188623
v 2.252604 0.528390 0.162055
v 2.246906 0.547296 0.163911
v 2.234627 0.522397 0.167909
v 2.228929 0.541303 0.169764
v -1.362053 -0.004654 0.207016
v -1.361270 0.015164 0.207005
v -1.381869 -0.003870 0.207302
v -1.381085 0.015947 0.207290
v -1.362339 -0.004654 0.187185
v -1.361555 0.015163 0.187174
v -1.382154 -0.003870 0.187471
v -1.381371 0.015947 0.187459
v -1.313328 -0.005108 0.201133
v -1.326863 0.007640 0.208035
v -1.324685 -0.020301 0.206924
v -1.338220 -0.007553 0.213826
v -1.322337 -0.005108 0.183464
v -1.335873 0.007640 0.190366
v -1.333694 -0.020301 0.189255
v -1.347230 -0.007553 0.196157
v 1.105502 0.166918 0.405990
v 1.106110 0.186742 0.405988
v 1.085679 0.167526 0.406080
v 1.086287 0.187349 0.406077
v 1.105413 0.166918 0.386157
v 1.106020 0.186742 0.386155
v 1.085589 0.167526 0.386247
v 1.086197 0.187349 0.386244
v 1.955820 0.471706 0.221787
v 1.955677 0.485556 0.235983
v 1.955681 0.457510 0.235636
v 1.955539 0.471359 0.249832
v 1.935987 0.471706 0.221588
v 1.935846 0.485556 0.235784
v 1.935849 0.457510 0.235437
v 1.935707 0.471359 0.249633
v -2.096694 0.209090 0.218039
v -2.102754 0.226018 0.209668
v -2.106620 0.198756 0.204327
v -2.112680 0.215684 0.195955
v -2.080628 0.209090 0.206409
v -2.086689 0.226018 0.198038
v -2.090555 0.198756 0.192697
v -2.096615 0.215684 0.184326
v 2.081841 0.483515 0.192510
v 2.077604 0.502838 0.193930
v 2.063520 0.479046 0.198652
v 2.059283 0.498369 0.200072
v 2.075538 0.483515 0.173705
v 2.071301 0.502838 0.175126
v 2.057216 0.479046 0.179847
v 2.052979 0.498369 0.181268
v 0.224734 0.036803 0.406228
v 0.225874 0.056600 0.406570
v 0.205770 0.037993 0.400544
v 0.206910 0.057791 0.400886
v 0.230428 0.036803 0.387230
v 0.231569 0.056600 0.387571
v 0.211464 0.037993 0.381546
v 0.212605 0.057791 0.381887
v -2.431090 0.343073 0.254885
v -2.417579 0.355544 0.247452
v -2.420164 0.327652 0.248874
v -2.406651 0.340123 0.241441
v -2.421531 0.343073 0.272262
v -2.408019 0.355544 0.264829
v -2.410604 0.327652 0.266251
v -2.397092 0.340123 0.258818
v -0.248362 0.024879 0.210500
v -0.246582 0.044610 0.211432
v -0.230878 0.022869 0.219645
v -0.229098 0.042600 0.220577
v -0.257555 0.024879 0.228075
v -0.255774 0.044610 0.229006
v -0.240071 0.022869 0.237220
v -0.238290 0.042600 0.238151
v -0.221724 0.038300 0.237391
v -0.218821 0.042239 0.218171
v -0.222312 0.057738 0.241286
v -0.219409 0.061677 0.222066
v -0.241334 0.038300 0.234430
v -0.238432 0.042239 0.215210
v -0.241922 0.057738 0.238325
v -0.239020 0.061677 0.219105
v -0.489122 0.002024 0.163085
v -0.493187 0.021422 0.162357
v -0.470027 0.006153 0.166504
v -0.474092 0.025552 0.165777
v -0.492618 0.002024 0.182608
v -0.496683 0.021422 0.181880
v -0.473523 0.006153 0.186027
v -0.477588 0.025552 0.185299
v -2.118855 0.218315 0.199225
v -2.108436 0.235159 0.198197
v -2.102093 0.207844 0.197571
v -2.091673 0.224688 0.196543
v -2.116908 0.218315 0.218962
v -2.106488 0.235159 0.217934
v -2.100146 0.207844 0.217308
v -2.089726 0.224688 0.216280
v 1.292359 0.230701 0.360524
v 1.285758 0.249282 0.362651
v 1.310045 0.237637 0.354825
v 1.303443 0.256218 0.356952
v 1.298443 0.230701 0.379401
v 1.291841 0.249282 0.381528
v 1.316128 0.237637 0.373702
v 1.309526 0.256218 0.375829
v 1.659241 0.370040 0.286084
v 1.651435 0.388120 0.288439
v 1.676550 0.378193 0.280863
v 1.668745 0.396272 0.283217
v 1.664968 0.370040 0.305072
v 1.657163 0.388120 0.307427
v 1.682278 0.378193 0.299851
v 1.674473 0.396272 0.302205
v -1.369925 -0.011963 0.228354
v -1.375321 0.000005 0.213488
v -1.365842 0.003852 0.239604
v -1.371237 0.015820 0.224738
v -1.388568 -0.011963 0.235120
v -1.393964 0.000005 0.220254
v -1.384485 0.003852 0.246371
v -1.389881 0.015820 0.231504
v -0.360843 0.039221 0.224745
v -0.367129 0.057852 0.222153
v -0.378068 0.032422 0.217645
v -0.384354 0.051053 0.215054
v -0.353285 0.039221 0.206408
v -0.359571 0.057852 0.203817
v -0.370510 0.032422 0.199308
v -0.376796 0.051053 0.196717
v 2.001778 0.487033 0.209546
v 2.001846 0.497871 0.192936
v 2.001822 0.470423 0.198708
v 2.001890 0.481261 0.182098
v 2.021611 0.487033 0.209627
v 2.021679 0.497871 0.193017
v 2.021655 0.470423 0.198789
v 2.021723 0.481261 0.182179
v -0.728258 -0.012667 0.228650
v -0.731771 0.006850 0.228355
v -0.747707 -0.016192 0.227020
v -0.751220 0.003325 0.226725
v -0.726601 -0.012667 0.208886
v -0.730114 0.006850 0.208592
v -0.746050 -0.016192 0.207256
v -0.749563 0.003325 0.206961
v -2.038595 0.159524 0.212067
v -2.029122 0.176947 0.211796
v -2.021180 0.150047 0.211568
v -2.011707 0.167470 0.211297
v -2.038028 0.159524 0.231892
v -2.028554 0.176947 0.231621
v -2.020612 0.150047 0.231393
v -2.011139 0.167470 0.231122
v -0.681620 -0.016214 0.206536
v -0.693861 -0.001246 0.210950
v -0.667540 -0.003202 0.201459
v -0.679781 0.011766 0.205873
v -0.674892 -0.016214 0.225193
v -0.687133 -0.001246 0.229607
v -0.660812 -0.003202 0.220116
v -0.673053 0.011766 0.224530
v 1.543518 0.338304 0.312777
v 1.560973 0.345773 0.307042
v 1.550613 0.319931 0.310446
v 1.568069 0.327399 0.304711
v 1.549708 0.338304 0.331619
v 1.567164 0.345773 0.325884
v 1.556804 0.319931 0.329288
v 1.574259 0.327399 0.323553
v -0.617423 -0.000189 0.167427
v -0.629881 0.015028 0.169996
v -0.602520 0.012531 0.164354
v -0.614977 0.027748 0.166923
v -0.613417 -0.000189 0.186852
v -0.625875 0.015028 0.189421
v -0.598514 0.012531 0.183778
v -0.610971 0.027748 0.186347
v 2.019487 0.483150 0.208382
v 2.020723 0.502136 0.202780
v 2.015395 0.488887 0.226921
v 2.016632 0.507873 0.221319
v 2.000120 0.483150 0.204108
v 2.001357 0.502136 0.198506
v 1.996029 0.488887 0.222647
v 1.997265 0.507873 0.217045
v -1.224512 -0.026205 0.188168
v -1.215694 -0.008566 0.190272
v -1.207355 -0.035271 0.192262
v -1.198536 -0.017632 0.194367
v -1.229116 -0.026205 0.207459
v -1.220297 -0.008566 0.209564
v -1.211958 -0.035271 0.211554
v -1.203139 -0.017632 0.213658
v 0.170980 0.037614 0.371092
v 0.168847 0.056771 0.375762
v 0.163022 0.032480 0.388518
v 0.160889 0.051637 0.393188
v 0.152940 0.037614 0.362853
v 0.150807 0.056771 0.367523
v 0.144982 0.032480 0.380278
v 0.142848 0.051637 0.384949
v -2.568591 0.420236 0.260762
v -2.558836 0.437261 0.257876
v -2.584917 0.430409 0.265593
v -2.575161 0.447434 0.262707
v -2.574219 0.420236 0.241744
v -2.564464 0.437261 0.238858
v -2.590544 0.430409 0.246575
v -2.580789 0.447434 0.243689
v -0.773733 -0.015576 0.193854
v -0.774049 0.004253 0.194098
v -0.758019 -0.015177 0.181761
v -0.758335 0.004652 0.182004
v -0.761637 -0.015576 0.209572
v -0.761953 0.004253 0.209815
v -0.745923 -0.015177 0.197478
v -0.746239 0.004652 0.197721
v -0.964831 -0.032070 0.238146
v -0.960197 -0.027779 0.219345
v -0.963804 -0.051433 0.233979
v -0.959170 -0.047142 0.215178
v -0.945574 -0.032070 0.242892
v -0.940940 -0.027779 0.224091
v -0.944547 -0.051433 0.238725
v -0.939914 -0.047142 0.219924
v -2.221637 0.239934 0.216743
v -2.210462 0.256154 0.214424
v -2.237518 0.251347 0.220039
v -2.226344 0.267567 0.217720
v -2.225667 0.239934 0.197324
v -2.214492 0.256154 0.195005
v -2.241548 0.251347 0.200620
v -2.230373 0.267567 0.198300
v -0.335575 0.029734 0.234959
v -0.336287 0.049552 0.234679
v -0.354019 0.028969 0.227709
v -0.354731 0.048787 0.227429
v -0.328319 0.029734 0.216501
v -0.329031 0.049552 0.216221
v -0.346764 0.028969 0.209251
v -0.347476 0.048787 0.208971
v -1.192199 -0.014351 0.213087
v -1.195571 -0.007114 0.194932
v -1.193521 -0.032816 0.205972
v -1.196892 -0.025580 0.187816
v -1.172700 -0.014351 0.209466
v -1.176071 -0.007114 0.191311
v -1.174021 -0.032816 0.202351
v -1.177392 -0.025580 0.184196
v 1.506013 0.291626 0.308422
v 1.495067 0.307972 0.310940
v 1.521943 0.302858 0.304757
v 1.510997 0.319204 0.307275
v 1.510459 0.291626 0.327750
v 1.499513 0.307972 0.330268
v 1.526389 0.302858 0.324086
v 1.515443 0.319204 0.326604
v 2.334220 0.532339 0.195714
v 2.329866 0.551684 0.195323
v 2.314953 0.527967 0.193984
v 2.310598 0.547312 0.193593
v 2.335994 0.532339 0.175961
v 2.331640 0.551684 0.175570
v 2.316726 0.527967 0.174231
v 2.312372 0.547312 0.173840
v 0.203637 0.041807 0.351931
v 0.204014 0.061637 0.352052
v 0.222516 0.041413 0.357996
v 0.222892 0.061242 0.358117
v 0.197571 0.041807 0.370814
v 0.197947 0.061637 0.370934
v 0.216450 0.041413 0.376878
v 0.216826 0.061242 0.376999
v -1.534397 0.035723 0.211673
v -1.530548 0.055178 0.211446
v -1.514975 0.031868 0.210528
v -1.511127 0.051323 0.210301
v -1.533229 0.035723 0.231472
v -1.529380 0.055178 0.231245
v -1.513808 0.031868 0.230327
v -1.509959 0.051323 0.230100
v -1.274656 -0.032906 0.216214
v -1.274591 -0.013228 0.213737
v -1.275177 -0.030428 0.235885
v -1.275111 -0.010751 0.233408
v -1.294482 -0.032906 0.215689
v -1.294417 -0.013228 0.213213
v -1.295003 -0.030428 0.235360
v -1.294937 -0.010751 0.232884
v -1.332636 -0.019410 0.190054
v -1.328994 0.000084 0.190345
v -1.313204 -0.023064 0.191606
v -1.309562 -0.003570 0.191897
v -1.334216 -0.019410 0.209824
v -1.330573 0.000084 0.210115
v -1.314784 -0.023064 0.211376
v -1.311141 -0.003570 0.211667
v 2.380605 0.534778 0.176541
v 2.377254 0.554323 0.176860
v 2.361147 0.531412 0.178392
v 2.357797 0.550958 0.178711
v 2.378727 0.534778 0.156797
v 2.375376 0.554323 0.157116
v 2.359269 0.531412 0.158648
v 2.355919 0.550958 0.158967
v -0.193346 0.024126 0.279063
v -0.190593 0.043733 0.280219
v -0.211424 0.027112 0.271473
v -0.208671 0.046719 0.272628
v -0.185668 0.024126 0.260776
v -0.182915 0.043733 0.261932
v -0.203746 0.027112 0.253186
v -0.200994 0.046719 0.254342
v -2.675655 0.477162 0.294513
v -2.666570 0.494438 0.290998
v -2.659543 0.467420 0.288280
v -2.650458 0.484696 0.284765
v -2.668500 0.477162 0.313010
v -2.659414 0.494438 0.309496
v -2.652388 0.467420 0.306777
v -2.643302 0.484696 0.303262
v 1.049595 0.156565 0.379065
v 1.046556 0.172325 0.367415
v 1.053574 0.168604 0.394315
v 1.050534 0.184365 0.382666
v 1.030405 0.156564 0.384071
v 1.027365 0.172325 0.372422
v 1.034383 0.168604 0.399322
v 1.031344 0.184365 0.387672
v -2.258547 0.252550 0.248249
v -2.247733 0.269093 0.246587
v -2.274897 0.263491 0.250761
v -2.264083 0.280034 0.249099
v -2.261559 0.252550 0.228645
v -2.250745 0.269093 0.226984
v -2.277910 0.263491 0.231158
v -2.267096 0.280034 0.229496
v 0.379182 0.049735 0.421764
v 0.375091 0.069139 0.421391
v 0.359859 0.045628 0.420000
v 0.355769 0.065031 0.419627
v 0.380985 0.049735 0.402013
v 0.376894 0.069139 0.401640
v 0.361662 0.045628 0.400249
v 0.357572 0.065031 0.399876
v -1.678779 0.070017 0.195129
v -1.691149 0.078679 0.182272
v -1.672774 0.087859 0.201371
v -1.685143 0.096521 0.188514
v -1.693071 0.070017 0.208880
v -1.705441 0.078679 0.196022
v -1.687066 0.087859 0.215122
v -1.699436 0.096521 0.202264
v -1.386931 -0.005624 0.239630
v -1.392327 0.006344 0.224764
v -1.391015 -0.021439 0.228379
v -1.396411 -0.009471 0.213513
v -1.368289 -0.005624 0.232863
v -1.373684 0.006344 0.217997
v -1.372372 -0.021439 0.221613
v -1.377768 -0.009471 0.206747
v 0.907566 0.092766 0.379994
v 0.898546 0.110389 0.381197
v 0.925034 0.101866 0.377665
v 0.916014 0.119488 0.378868
v 0.910187 0.092766 0.399653
v 0.901167 0.110389 0.400856
v 0.927655 0.101866 0.397324
v 0.918635 0.119488 0.398527
v 0.060468 0.048180 0.361968
v 0.058424 0.067890 0.361143
v 0.042189 0.045975 0.354594
v 0.040145 0.065685 0.353769
v 0.067888 0.048180 0.343575
v 0.065844 0.067890 0.342750
v 0.049609 0.045975 0.336201
v 0.047565 0.065685 0.335376
v -0.770838 -0.014312 0.207150
v -0.775990 0.004795 0.208464
v -0.789353 -0.019629 0.211872
v -0.794504 -0.000522 0.213186
v -0.775740 -0.014312 0.187932
v -0.780892 0.004795 0.189246
v -0.794254 -0.019629 0.192654
v -0.799407 -0.000522 0.193968
v -2.003055 0.173601 0.214173
v -1.993975 0.191152 0.212471
v -1.985805 0.164363 0.210940
v -1.976725 0.181914 0.209239
v -1.999402 0.173601 0.233667
v -1.990322 0.191152 0.231965
v -1.982152 0.164363 0.230434
v -1.973072 0.181914 0.228732
v -0.221783 0.038429 0.233781
v -0.227238 0.053238 0.245794
v -0.215660 0.051622 0.220298
v -0.221115 0.066431 0.232310
v -0.203725 0.038429 0.241982
v -0.209180 0.053238 0.253994
v -0.197601 0.051622 0.228499
v -0.203057 0.066431 0.240511
v -0.561621 0.017075 0.186027
v -0.551187 0.033877 0.187503
v -0.544985 0.006538 0.188381
v -0.534551 0.023340 0.189857
v -0.564399 0.017075 0.205665
v -0.553965 0.033877 0.207141
v -0.547762 0.006538 0.208018
v -0.537329 0.023340 0.209494
v 1.130292 0.176047 0.368228
v 1.145351 0.186998 0.375058
v 1.120319 0.192583 0.363704
v 1.135378 0.203534 0.370534
v 1.138484 0.176047 0.350166
v 1.153543 0.186998 0.356996
v 1.128511 0.192583 0.345642
v 1.143570 0.203534 0.352472
v 0.417707 0.017311 0.396431
v 0.412373 0.036404 0.397051
v 0.436671 0.022680 0.394228
v 0.431338 0.041773 0.394848
v 0.419995 0.017311 0.416132
v 0.414662 0.036404 0.416751
v 0.438960 0.022680 0.413929
v 0.433627 0.041773 0.414548
v 1.254352 0.211932 0.354286
v 1.247790 0.230580 0.355885
v 1.236234 0.205178 0.358701
v 1.229672 0.223826 0.360300
v 1.249656 0.211932 0.335017
v 1.243093 0.230580 0.336616
v 1.231539 0.205178 0.339432
v 1.224976 0.223825 0.341031
v -1.959739 0.150491 0.190476
v -1.973603 0.162315 0.182642
v -1.949446 0.166415 0.196293
v -1.963309 0.178238 0.188459
v -1.969497 0.150491 0.207743
v -1.983360 0.162314 0.199908
v -1.959203 0.166415 0.213560
v -1.973067 0.178238 0.205725
v 2.356533 0.508907 0.155420
v 2.347212 0.524418 0.163536
v 2.368232 0.521266 0.145235
v 2.358911 0.536777 0.153350
v 2.369556 0.508907 0.170378
v 2.360235 0.524419 0.178494
v 2.381255 0.521266 0.160193
v 2.371934 0.536777 0.168308
v 2.218720 0.500369 0.187439
v 2.214471 0.519701 0.188706
v 2.237245 0.504804 0.181913
v 2.232996 0.524135 0.183181
v 2.224390 0.500370 0.206444
v 2.220140 0.519701 0.207712
v 2.242914 0.504804 0.200919
v 2.238665 0.524135 0.202186
v 1.217998 0.202504 0.372662
v 1.212835 0.221580 0.374333
v 1.236148 0.207930 0.366788
v 1.230985 0.227007 0.368459
v 1.224104 0.202504 0.391532
v 1.218942 0.221580 0.393202
v 1.242254 0.207930 0.385658
v 1.237091 0.227007 0.387329
v 0.823103 0.090263 0.428183
v 0.820633 0.109941 0.428196
v 0.803425 0.087792 0.428286
v 0.800954 0.107470 0.428299
v 0.823000 0.090263 0.408350
v 0.820529 0.109941 0.408363
v 0.803322 0.087792 0.408453
v 0.800851 0.107470 0.408466
v 1.875624 0.452955 0.227871
v 1.881310 0.462991 0.211737
v 1.878960 0.435849 0.218405
v 1.884646 0.445885 0.202271
v 1.894330 0.452955 0.234463
v 1.900016 0.462991 0.218329
v 1.897666 0.435849 0.224997
v 1.903352 0.445885 0.208864
v -2.242271 0.270294 0.227725
v -2.245842 0.288944 0.221998
v -2.252139 0.263545 0.211901
v -2.255711 0.282195 0.206174
v -2.225442 0.270294 0.217230
v -2.229013 0.288944 0.211503
v -2.235311 0.263545 0.201406
v -2.238882 0.282195 0.195679
v -1.719510 0.063648 0.205315
v -1.712586 0.082231 0.205609
v -1.738076 0.070578 0.204529
v -1.731152 0.089161 0.204822
v -1.718671 0.063648 0.185500
v -1.711747 0.082231 0.185793
v -1.737237 0.070579 0.184714
v -1.730313 0.089161 0.185007
v -0.817323 -0.016207 0.221655
v -0.822652 0.002877 0.222525
v -0.836158 -0.021606 0.224727
v -0.841487 -0.002522 0.225597
v -0.820515 -0.016207 0.202081
v -0.825844 0.002877 0.202950
v -0.839350 -0.021606 0.205153
v -0.844679 -0.002522 0.206022
v -2.181510 0.216156 0.219269
v -2.171666 0.233204 0.216863
v -2.198072 0.226290 0.223315
v -2.188227 0.243338 0.220910
v -2.186218 0.216156 0.200002
v -2.176373 0.233204 0.197597
v -2.202779 0.226290 0.204049
v -2.192935 0.243338 0.201643
v 0.786928 0.081245 0.399790
v 0.787338 0.100556 0.395287
v 0.788681 0.076723 0.380559
v 0.789092 0.096034 0.376056
v 0.806679 0.081245 0.401592
v 0.807089 0.100556 0.397088
v 0.808433 0.076723 0.382361
v 0.808843 0.096034 0.377858
v 1.553782 0.329171 0.330555
v 1.570937 0.336620 0.323955
v 1.546830 0.347552 0.333229
v 1.563985 0.355001 0.326629
v 1.546660 0.329171 0.312044
v 1.563815 0.336620 0.305444
v 1.539708 0.347552 0.314719
v 1.556863 0.355001 0.308119
v -0.843755 -0.039100 0.219434
v -0.847596 -0.019650 0.219967
v -0.824489 -0.035222 0.216764
v -0.828331 -0.015772 0.217296
v -0.841032 -0.039100 0.239080
v -0.844874 -0.019650 0.239612
v -0.821766 -0.035222 0.236409
v -0.825608 -0.015772 0.236942
v 1.737242 0.405989 0.239718
v 1.756154 0.411746 0.238128
v 1.742979 0.387010 0.239236
v 1.761891 0.392767 0.237646
v 1.738904 0.405989 0.259482
v 1.757816 0.411746 0.257891
v 1.744641 0.387010 0.258999
v 1.763553 0.392767 0.257409
v 0.849447 0.107489 0.414388
v 0.855991 0.124294 0.422642
v 0.839008 0.118022 0.401219
v 0.845551 0.134827 0.409474
v 0.864989 0.107489 0.402067
v 0.871533 0.124294 0.410322
v 0.854550 0.118022 0.388899
v 0.861093 0.134827 0.397153
v -0.088303 0.042038 0.293073
v -0.097447 0.059217 0.289250
v -0.072453 0.051948 0.299701
v -0.081597 0.069128 0.295877
v -0.095954 0.042038 0.311371
v -0.105098 0.059217 0.307548
v -0.080104 0.051948 0.317998
v -0.089248 0.069127 0.314175
v -0.722799 -0.029597 0.181232
v -0.728116 -0.010499 0.181814
v -0.703814 -0.024248 0.179152
v -0.709131 -0.005150 0.179735
v -0.720639 -0.029597 0.200947
v -0.725956 -0.010499 0.201529
v -0.701655 -0.024248 0.198868
v -0.706972 -0.005150 0.199450
v 0.578926 0.054735 0.426338
v 0.593131 0.060707 0.438825
v 0.574441 0.073648 0.422396
v 0.588646 0.079620 0.434882
v 0.592020 0.054735 0.411442
v 0.606225 0.060707 0.423928
v 0.587535 0.073648 0.407499
v 0.601740 0.079620 0.419986
v 1.145564 0.175976 0.396938
v 1.144780 0.189886 0.382822
v 1.144793 0.161838 0.383049
v 1.144009 0.175748 0.368934
v 1.165366 0.175976 0.395839
v 1.164583 0.189886 0.381723
v 1.164596 0.161838 0.381950
v 1.163812 0.175748 0.367835
v 2.263257 0.496452 0.164234
v 2.257037 0.515278 0.163737
v 2.282023 0.502692 0.165734
v 2.275803 0.521518 0.165237
v 2.261677 0.496452 0.184004
v 2.255457 0.515278 0.183507
v 2.280443 0.502692 0.185504
v 2.274223 0.521518 0.185007
v -2.417246 0.350162 0.249616
v -2.408347 0.367169 0.254606
v -2.432081 0.360365 0.241298
v -2.423181 0.377372 0.246288
v -2.407546 0.350162 0.232317
v -2.398647 0.367169 0.237307
v -2.422380 0.360365 0.223999
v -2.413481 0.377372 0.228989
v -2.095324 0.187941 0.221320
v -2.090014 0.207050 0.221199
v -2.076221 0.182630 0.220885
v -2.070910 0.201738 0.220764
v -2.094872 0.187941 0.241148
v -2.089562 0.207050 0.241027
v -2.075768 0.182630 0.240713
v -2.070458 0.201738 0.240592
v -1.564905 0.048090 0.217425
v -1.567790 0.055272 0.235685
v -1.566026 0.029603 0.224519
v -1.568910 0.036785 0.242780
v -1.584496 0.048090 0.214330
v -1.587380 0.055272 0.232591
v -1.585616 0.029603 0.221425
v -1.588500 0.036785 0.239685
v -1.499898 0.001918 0.202288
v -1.500136 0.021748 0.202596
v -1.487774 0.002308 0.186597
v -1.488012 0.022137 0.186905
v -1.484204 0.001919 0.214414
v -1.484442 0.021748 0.214722
v -1.472080 0.002308 0.198723
v -1.472318 0.022137 0.199031
v -0.153956 0.017311 0.257967
v -0.158197 0.036608 0.256238
v -0.136088 0.021891 0.265255
v -0.140329 0.041188 0.263525
v -0.161445 0.017311 0.276332
v -0.165686 0.036608 0.274602
v -0.143577 0.021891 0.283619
v -0.147818 0.041188 0.281890
v -2.261322 0.258244 0.231340
v -2.254376 0.276813 0.230797
v -2.242809 0.251277 0.229893
v -2.235864 0.269847 0.229351
v -2.259777 0.258244 0.251113
v -2.252831 0.276813 0.250570
v -2.241264 0.251277 0.249666
v -2.234318 0.269847 0.249123
v -2.203685 0.230246 0.216378
v -2.191930 0.246098 0.214413
v -2.219321 0.242164 0.218992
v -2.207566 0.258016 0.217027
v -2.206955 0.230246 0.196817
v -2.195200 0.246098 0.194852
v -2.222591 0.242163 0.199430
v -2.210836 0.258016 0.197465
v -2.038291 0.187339 0.197436
v -2.028082 0.204273 0.195897
v -2.021546 0.177015 0.194911
v -2.011338 0.193950 0.193372
v -2.035335 0.187339 0.217047
v -2.025126 0.204273 0.215508
v -2.018590 0.177015 0.214523
v -2.008381 0.193949 0.212984
v -1.964610 0.138131 0.221017
v -1.971916 0.153665 0.211084
v -1.955405 0.150461 0.233531
v -1.962712 0.165995 0.223598
v -1.980586 0.138131 0.232769
v -1.987892 0.153665 0.222836
v -1.971382 0.150461 0.245282
v -1.978688 0.165995 0.235350
v 1.899933 0.458581 0.241694
v 1.890032 0.475764 0.241452
v 1.882754 0.448677 0.241275
v 1.872854 0.465861 0.241033
v 1.900416 0.458581 0.221866
v 1.890515 0.475764 0.221625
v 1.883238 0.448677 0.221447
v 1.873337 0.465861 0.221206
v -0.423920 0.016496 0.161974
v -0.427472 0.035985 0.161023
v -0.405093 0.020173 0.167012
v -0.408646 0.039662 0.166061
v -0.429046 0.016496 0.181133
v -0.432599 0.035985 0.180183
v -0.410220 0.020173 0.186171
v -0.413772 0.039662 0.185220
v 0.138978 0.024783 0.341339
v 0.134214 0.043953 0.339560
v 0.156937 0.029868 0.348044
v 0.152173 0.049038 0.346265
v 0.132041 0.024783 0.359919
v 0.127277 0.043953 0.358141
v 0.150000 0.029868 0.366624
v 0.145236 0.049038 0.364846
v -2.426701 0.324940 0.243759
v -2.413985 0.339830 0.240602
v -2.441152 0.338042 0.247347
v -2.428436 0.352931 0.244190
v -2.431480 0.324940 0.224510
v -2.418764 0.339830 0.221353
v -2.445930 0.338042 0.228098
v -2.433215 0.352931 0.224941
v 2.301662 0.533228 0.175863
v 2.295319 0.539921 0.158304
v 2.299388 0.514559 0.169569
v 2.293045 0.521251 0.152010
v 2.320315 0.533228 0.169124
v 2.313972 0.539921 0.151565
v 2.318042 0.514559 0.162830
v 2.311698 0.521251 0.145271
v -2.479721 0.374764 0.258046
v -2.470472 0.392001 0.254773
v -2.463471 0.364954 0.252295
v -2.454223 0.382190 0.249022
v -2.473104 0.374764 0.276742
v -2.463855 0.392001 0.273469
v -2.456854 0.364954 0.270992
v -2.447606 0.382190 0.267719
v -1.616155 0.043217 0.204887
v -1.611200 0.062420 0.204742
v -1.635351 0.048175 0.205448
v -1.630395 0.067378 0.205303
v -1.616735 0.043217 0.185062
v -1.611779 0.062420 0.184917
v -1.635930 0.048175 0.185623
v -1.630974 0.067378 0.185478
v -1.276859 -0.024299 0.209356
v -1.269563 -0.005877 0.210219
v -1.295153 -0.016952 0.207191
v -1.287857 0.001471 0.208054
v -1.274528 -0.024299 0.189660
v -1.267232 -0.005877 0.190524
v -1.292822 -0.016952 0.187495
v -1.285526 0.001470 0.188358
v -1.635754 0.040273 0.206447
v -1.630968 0.059520 0.206392
v -1.654999 0.045059 0.206669
v -1.650213 0.064306 0.206614
v -1.635983 0.040273 0.186615
v -1.631197 0.059520 0.186560
v -1.655228 0.045059 0.186837
v -1.650442 0.064306 0.186782
v 0.683788 0.064041 0.433319
v 0.680533 0.073414 0.416146
v 0.682042 0.046562 0.424109
v 0.678787 0.055935 0.406937
v 0.703274 0.064041 0.429625
v 0.700019 0.073414 0.412453
v 0.701528 0.046562 0.420416
v 0.698274 0.055935 0.403243
v 0.307592 0.049263 0.402051
v 0.303916 0.068699 0.400601
v 0.289511 0.045312 0.394922
v 0.285835 0.064747 0.393472
v 0.314867 0.049263 0.383600
v 0.311191 0.068699 0.382151
v 0.296786 0.045312 0.376471
v 0.293110 0.064747 0.375022
v 2.265262 0.529115 0.177389
v 2.265148 0.548946 0.177680
v 2.272523 0.529428 0.158935
v 2.272408 0.549259 0.159226
v 2.283718 0.529115 0.184651
v 2.283604 0.548946 0.184942
v 2.290979 0.529428 0.166197
v 2.290864 0.549259 0.166488
v 1.729346 0.401176 0.265815
v 1.720108 0.418379 0.269287
v 1.713242 0.391307 0.271867
v 1.704004 0.408510 0.275339
v 1.722368 0.401176 0.247250
v 1.713130 0.418379 0.250722
v 1.706265 0.391307 0.253302
v 1.697027 0.408510 0.256774
v -2.275855 0.263735 0.221211
v -2.265018 0.280149 0.218664
v -2.291834 0.274868 0.224966
v -2.280996 0.291282 0.222419
v -2.280393 0.263735 0.201904
v -2.269555 0.280149 0.199357
v -2.296371 0.274868 0.205659
v -2.285533 0.291282 0.203112
v -0.002077 0.049141 0.341684
v -0.004902 0.068740 0.340567
v -0.020305 0.046103 0.334482
v -0.023130 0.065702 0.333366
v 0.005210 0.049141 0.323238
v 0.002385 0.068740 0.322122
v -0.013018 0.046103 0.316036
v -0.015843 0.065702 0.314920
v -0.143058 0.022219 0.248892
v -0.145673 0.041802 0.247157
v -0.126739 0.025357 0.259718
v -0.129354 0.044941 0.257983
v -0.154022 0.022219 0.265419
v -0.156637 0.041802 0.263684
v -0.137703 0.025357 0.276245
v -0.140318 0.044941 0.274510
v -0.576440 0.018102 0.204326
v -0.584932 0.035893 0.206500
v -0.593675 0.009337 0.208738
v -0.602167 0.027128 0.210912
v -0.581359 0.018102 0.185112
v -0.589850 0.035893 0.187286
v -0.598594 0.009337 0.189525
v -0.607085 0.027127 0.191699
v -1.883599 0.120574 0.205105
v -1.877126 0.139319 0.204806
v -1.902323 0.127054 0.205970
v -1.895851 0.145798 0.205671
v -1.884514 0.120574 0.185293
v -1.878041 0.139319 0.184994
v -1.903239 0.127054 0.186158
v -1.896766 0.145798 0.185859
v 0.862411 0.094145 0.395039
v 0.857520 0.113362 0.395407
v 0.843249 0.089240 0.396481
v 0.838357 0.108456 0.396849
v 0.860923 0.094145 0.375261
v 0.856031 0.113362 0.375630
v 0.841760 0.089240 0.376704
v 0.836869 0.108456 0.377072
v -1.446264 0.022339 0.211128
v -1.459026 0.026417 0.196505
v -1.448945 0.002929 0.208055
v -1.461708 0.007008 0.193432
v -1.431321 0.022339 0.198087
v -1.444084 0.026417 0.183464
v -1.434003 0.002929 0.195014
v -1.446765 0.007008 0.180391
v -2.184995 0.233503 0.214153
v -2.178626 0.252270 0.213394
v -2.203631 0.239917 0.216374
v -2.197262 0.258684 0.215615
v -2.187342 0.233503 0.194460
v -2.180974 0.252270 0.193701
v -2.205978 0.239917 0.196681
v -2.199609 0.258684 0.195922
v -2.369998 0.325945 0.236311
v -2.367378 0.345586 0.237154
v -2.388695 0.328697 0.230296
v -2.386075 0.348339 0.231138
v -2.363924 0.325945 0.217431
v -2.361304 0.345586 0.218274
v -2.382621 0.328697 0.211416
v -2.380001 0.348338 0.212258
v -1.410148 0.010684 0.209880
v -1.410821 0.030506 0.209814
v -1.429877 0.010008 0.207964
v -1.430549 0.029830 0.207899
v -1.408231 0.010684 0.190139
v -1.408904 0.030506 0.190074
v -1.427960 0.010008 0.188224
v -1.428633 0.029830 0.188159
v -1.966709 0.154512 0.194072
v -1.976245 0.163164 0.209157
v -1.971332 0.136665 0.201386
v -1.980868 0.145318 0.216470
v -1.983473 0.154512 0.183474
v -1.993009 0.163164 0.198559
v -1.988097 0.136665 0.190788
v -1.997633 0.145318 0.205873
v 1.484668 0.284909 0.307389
v 1.486620 0.304243 0.311356
v 1.493203 0.280487 0.324736
v 1.495156 0.299821 0.328704
v 1.466872 0.284909 0.316145
v 1.468825 0.304243 0.320112
v 1.475408 0.280487 0.333492
v 1.477360 0.299821 0.337460
v -1.225626 -0.022571 0.208352
v -1.231360 -0.003590 0.208794
v -1.244551 -0.028321 0.209813
v -1.250284 -0.009340 0.210255
v -1.227153 -0.022571 0.188578
v -1.232886 -0.003590 0.189020
v -1.246077 -0.028321 0.190038
v -1.251811 -0.009340 0.190481
v 1.205763 0.200090 0.361485
v 1.199200 0.218747 0.362973
v 1.187568 0.193361 0.365610
v 1.181005 0.212018 0.367097
v 1.201379 0.200090 0.342143
v 1.194816 0.218747 0.343631
v 1.183184 0.193361 0.346267
v 1.176621 0.212017 0.347755
v -1.753902 0.064395 0.208401
v -1.757096 0.083787 0.205740
v -1.739002 0.068553 0.220814
v -1.742197 0.087945 0.218153
v -1.766597 0.064395 0.223639
v -1.769791 0.083787 0.220978
v -1.751697 0.068553 0.236052
v -1.754892 0.087945 0.233390
v -0.678460 -0.000351 0.201629
v -0.684876 0.018384 0.202717
v -0.696932 -0.006858 0.204761
v -0.703348 0.011877 0.205848
v -0.681776 -0.000351 0.182075
v -0.688191 0.018385 0.183163
v -0.700247 -0.006858 0.185206
v -0.706663 0.011877 0.186294
v 1.842431 0.423142 0.218420
v 1.848575 0.434246 0.233661
v 1.846582 0.406709 0.228718
v 1.852726 0.417813 0.243960
v 1.824036 0.423142 0.225834
v 1.830180 0.434246 0.241076
v 1.828187 0.406709 0.236133
v 1.834331 0.417813 0.251375
v 2.047635 0.483489 0.209452
v 2.047006 0.503312 0.209607
v 2.066880 0.484137 0.204703
v 2.066251 0.503960 0.204858
v 2.052387 0.483489 0.228707
v 2.051757 0.503312 0.228862
v 2.071632 0.484137 0.223958
v 2.071003 0.503960 0.224113
v -0.503859 0.003787 0.180949
v -0.507109 0.023349 0.181245
v -0.484376 0.007050 0.179176
v -0.487626 0.026613 0.179472
v -0.502061 0.003787 0.200700
v -0.505312 0.023350 0.200996
v -0.482579 0.007050 0.198928
v -0.485829 0.026613 0.199223
v -0.269502 0.039566 0.205476
v -0.267119 0.059238 0.206303
v -0.250919 0.037045 0.211932
v -0.248537 0.056717 0.212760
v -0.276011 0.039566 0.224210
v -0.273628 0.059238 0.225038
v -0.257428 0.037045 0.230667
v -0.255046 0.056717 0.231494
v -1.626466 0.053390 0.214856
v -1.624280 0.073098 0.214460
v -1.607074 0.051168 0.211343
v -1.604887 0.070876 0.210947
v -1.622932 0.053390 0.234371
v -1.620746 0.073098 0.233975
v -1.603539 0.051168 0.230859
v -1.601353 0.070876 0.230463
v -2.731020 0.495282 0.308964
v -2.723119 0.513167 0.305644
v -2.714531 0.486711 0.302035
v -2.706630 0.504597 0.298714
v -2.723336 0.495282 0.327248
v -2.715436 0.513167 0.323928
v -2.706847 0.486711 0.320319
v -2.698946 0.504597 0.316999
v 0.808020 0.095139 0.395162
v 0.803987 0.111670 0.384973
v 0.814105 0.106096 0.410533
v 0.810071 0.122628 0.400344
v 0.789579 0.095139 0.402462
v 0.785546 0.111670 0.392273
v 0.795664 0.106096 0.417832
v 0.791631 0.122628 0.407644
v 1.724955 0.384710 0.294388
v 1.734847 0.393561 0.279652
v 1.720021 0.402458 0.301737
v 1.729913 0.411310 0.287002
v 1.708488 0.384710 0.283334
v 1.718380 0.393561 0.268598
v 1.703554 0.402458 0.290683
v 1.713446 0.411310 0.275947
v 1.848204 0.445324 0.238581
v 1.849660 0.462134 0.228158
v 1.850530 0.434799 0.221932
v 1.851986 0.451609 0.211509
v 1.867846 0.445324 0.241325
v 1.869303 0.462134 0.230901
v 1.870172 0.434799 0.224676
v 1.871628 0.451609 0.214253
v -1.653494 0.042236 0.234854
v -1.642296 0.058405 0.232302
v -1.669260 0.053720 0.238446
v -1.658062 0.069890 0.235895
v -1.657900 0.042235 0.215516
v -1.646702 0.058405 0.212965
v -1.673665 0.053720 0.219108
v -1.662468 0.069890 0.216557
v -1.936483 0.152215 0.199268
v -1.927698 0.169992 0.198868
v -1.918724 0.143421 0.198461
v -1.909939 0.161197 0.198061
v -1.935582 0.152215 0.219080
v -1.926797 0.169992 0.218681
v -1.917824 0.143421 0.218273
v -1.909039 0.161197 0.217874
v 2.226552 0.500860 0.173367
v 2.218063 0.516893 0.181381
v 2.214893 0.489185 0.184373
v 2.206403 0.505219 0.192386
v 2.212939 0.500859 0.158944
v 2.204449 0.516893 0.166958
v 2.201279 0.489185 0.169950
v 2.192790 0.505219 0.177963
v 1.582209 0.341420 0.323487
v 1.600196 0.348826 0.319618
v 1.574968 0.359818 0.325045
v 1.592955 0.367225 0.321175
v 1.578038 0.341420 0.304098
v 1.596025 0.348827 0.300228
v 1.570797 0.359818 0.305655
v 1.588784 0.367225 0.301786
v -0.799235 -0.019035 0.212249
v -0.790070 -0.013537 0.228956
v -0.796591 -0.038090 0.217069
v -0.787426 -0.032593 0.233777
v -0.816623 -0.019035 0.221787
v -0.807458 -0.013537 0.238495
v -0.813979 -0.038091 0.226608
v -0.804814 -0.032593 0.243315
v 1.511092 0.325663 0.288624
v 1.528967 0.333561 0.285236
v 1.518852 0.307471 0.287153
v 1.536726 0.315368 0.283765
v 1.514786 0.325663 0.308110
v 1.532660 0.333561 0.304722
v 1.522545 0.307471 0.306639
v 1.540420 0.315368 0.303252
v -0.702239 -0.014087 0.228170
v -0.702566 0.005744 0.228160
v -0.722059 -0.014414 0.227527
v -0.722386 0.005417 0.227516
v -0.701596 -0.014087 0.208348
v -0.701922 0.005744 0.208337
v -0.721416 -0.014414 0.207704
v -0.721742 0.005417 0.207693
v -0.377157 0.016598 0.220424
v -0.383191 0.035174 0.216981
v -0.393293 0.009651 0.211217
v -0.399326 0.028228 0.207775
v -0.367329 0.016598 0.203198
v -0.373362 0.035175 0.199755
v -0.383464 0.009651 0.193991
v -0.389497 0.028228 0.190549
v -0.404805 0.017848 0.215474
v -0.395021 0.035095 0.215088
v -0.422039 0.027640 0.216152
v -0.412254 0.044887 0.215767
v -0.405586 0.017848 0.195656
v -0.395801 0.035095 0.195271
v -0.422819 0.027640 0.196334
v -0.413035 0.044887 0.195949
v -0.544767 0.006051 0.176776
v -0.548325 0.025551 0.177446
v -0.563930 0.002431 0.180384
v -0.567488 0.021931 0.181054
v -0.548437 0.006051 0.157285
v -0.551994 0.025551 0.157955
v -0.567600 0.002431 0.160893
v -0.571157 0.021931 0.161563
v 1.798161 0.398683 0.232616
v 1.790753 0.417040 0.233842
v 1.816271 0.406191 0.229617
v 1.808864 0.424548 0.230844
v 1.801401 0.398683 0.252183
v 1.793993 0.417040 0.253409
v 1.819511 0.406191 0.249184
v 1.812103 0.424548 0.250411
v 0.643746 0.042275 0.405374
v 0.647593 0.060566 0.412010
v 0.634573 0.049945 0.389551
v 0.638420 0.068235 0.396186
v 0.660905 0.042275 0.395427
v 0.664751 0.060566 0.402063
v 0.651731 0.049945 0.379604
v 0.655578 0.068235 0.386239
v -2.034551 0.157573 0.232187
v -2.027112 0.175946 0.231539
v -2.052855 0.165040 0.233781
v -2.045416 0.183413 0.233133
v -2.036272 0.157573 0.212428
v -2.028833 0.175946 0.211780
v -2.054577 0.165040 0.214023
v -2.047137 0.183414 0.213375
v 1.177766 0.186557 0.364410
v 1.172720 0.205687 0.365803
v 1.159326 0.181322 0.369500
v 1.154280 0.200452 0.370894
v 1.172488 0.186557 0.345292
v 1.167442 0.205687 0.346685
v 1.154048 0.181322 0.350383
v 1.149002 0.200452 0.351776
v 1.451400 0.301452 0.322758
v 1.453499 0.320741 0.326865
v 1.460177 0.296840 0.339934
v 1.462277 0.316129 0.344042
v 1.433740 0.301452 0.331783
v 1.435838 0.320741 0.335890
v 1.442517 0.296840 0.348959
v 1.444616 0.316129 0.353067
v 1.937333 0.454107 0.219002
v 1.932912 0.473391 0.220388
v 1.918932 0.449474 0.224772
v 1.914511 0.468758 0.226159
v 1.931398 0.454107 0.200077
v 1.926976 0.473391 0.201464
v 1.912997 0.449474 0.205848
v 1.908576 0.468758 0.207235
v -0.025493 0.032415 0.284327
v -0.027816 0.052051 0.282780
v -0.009151 0.035205 0.295213
v -0.011474 0.054841 0.293666
v -0.036489 0.032415 0.300833
v -0.038811 0.052051 0.299286
v -0.020147 0.035205 0.311719
v -0.022469 0.054841 0.310172
v -1.640308 0.041423 0.187015
v -1.635261 0.060602 0.186812
v -1.621145 0.036371 0.186246
v -1.616097 0.055550 0.186044
v -1.639514 0.041423 0.206832
v -1.634466 0.060602 0.206629
v -1.620351 0.036371 0.206064
v -1.615303 0.055550 0.205861
v 1.753531 0.411372 0.260388
v 1.759006 0.425759 0.272893
v 1.759301 0.397720 0.273566
v 1.764777 0.412107 0.286072
v 1.735363 0.411373 0.268343
v 1.740839 0.425759 0.280849
v 1.741133 0.397720 0.281521
v 1.746609 0.412107 0.294027
v 1.096588 0.164525 0.407876
v 1.114750 0.171335 0.403738
v 1.089948 0.183152 0.409388
v 1.108110 0.189962 0.405251
v 1.092183 0.164525 0.388538
v 1.110345 0.171335 0.384400
v 1.085543 0.183152 0.390051
v 1.103704 0.189962 0.385913
v 0.832061 0.096062 0.428873
v 0.850703 0.100819 0.424060
v 0.827455 0.115316 0.430063
v 0.846097 0.120073 0.425249
v 0.827102 0.096062 0.409670
v 0.845745 0.100819 0.404857
v 0.822496 0.115316 0.410859
v 0.841139 0.120073 0.406046
v -1.458982 -0.000394 0.215822
v -1.455074 0.019049 0.215646
v -1.439559 -0.004306 0.214943
v -1.435650 0.015137 0.214767
v -1.458086 -0.000394 0.235635
v -1.454177 0.019049 0.235458
v -1.438662 -0.004306 0.234756
v -1.434754 0.015137 0.234579
v -2.268503 0.250400 0.229732
v -2.256370 0.265968 0.227792
v -2.283875 0.262687 0.232190
v -2.271743 0.278255 0.230250
v -2.271634 0.250400 0.210148
v -2.259501 0.265968 0.208208
v -2.287007 0.262687 0.212606
v -2.274874 0.278255 0.210666
v 1.222419 0.191199 0.366704
v 1.213841 0.208854 0.369545
v 1.239178 0.200235 0.361152
v 1.230601 0.217890 0.363994
v 1.228655 0.191199 0.385531
v 1.220078 0.208854 0.388372
v 1.245415 0.200235 0.379979
v 1.236837 0.217890 0.382821
v -1.552267 0.014252 0.212689
v -1.546042 0.033075 0.213247
v -1.571015 0.020503 0.211009
v -1.564789 0.039325 0.211567
v -1.550497 0.014252 0.192935
v -1.544271 0.033075 0.193493
v -1.569244 0.020503 0.191255
v -1.563019 0.039325 0.191813
v -0.821764 -0.033100 0.205090
v -0.821788 -0.013267 0.205093
v -0.841394 -0.033125 0.207918
v -0.841419 -0.013292 0.207922
v -0.824592 -0.033101 0.185459
v -0.824617 -0.013267 0.185463
v -0.844223 -0.033125 0.188288
v -0.844247 -0.013292 0.188291
v -2.594273 0.424015 0.297891
v -2.599464 0.442995 0.295411
v -2.611400 0.418262 0.289711
v -2.616592 0.437242 0.287232
v -2.585726 0.424015 0.279994
v -2.590917 0.442995 0.277515
v -2.602853 0.418262 0.271814
v -2.608044 0.437242 0.269335
v 1.421772 0.281421 0.328844
v 1.434007 0.290028 0.315821
v 1.415880 0.299289 0.335118
v 1.428113 0.307896 0.322094
v 1.407317 0.281421 0.315265
v 1.419551 0.290028 0.302242
v 1.401424 0.299289 0.321538
v 1.413658 0.307896 0.308515
v 2.076476 0.470716 0.190497
v 2.074320 0.488822 0.198300
v 2.071654 0.462621 0.207949
v 2.069498 0.480727 0.215752
v 2.057359 0.470716 0.185215
v 2.055203 0.488822 0.193018
v 2.052537 0.462621 0.202667
v 2.050381 0.480727 0.210470
v 2.220989 0.521337 0.201640
v 2.213891 0.539826 0.202714
v 2.202710 0.514158 0.204406
v 2.195611 0.532647 0.205481
v 2.218021 0.521337 0.182030
v 2.210923 0.539826 0.183104
v 2.199741 0.514158 0.184797
v 2.192643 0.532647 0.185871
v -2.367751 0.314789 0.221113
v -2.371349 0.330064 0.233239
v -2.363405 0.327438 0.206468
v -2.367004 0.342714 0.218595
v -2.348737 0.314789 0.226755
v -2.352336 0.330064 0.238882
v -2.344391 0.327438 0.212111
v -2.347990 0.342714 0.224238
v 2.301471 0.510970 0.193356
v 2.305179 0.525501 0.180377
v 2.305462 0.497472 0.179383
v 2.309170 0.512003 0.166404
v 2.320541 0.510970 0.198803
v 2.324249 0.525501 0.185824
v 2.324533 0.497472 0.184831
v 2.328240 0.512003 0.171852
v -1.892008 0.124179 0.222470
v -1.906577 0.133711 0.212970
v -1.884024 0.141572 0.227677
v -1.898592 0.151103 0.218177
v -1.902842 0.124179 0.239083
v -1.917410 0.133711 0.229583
v -1.894857 0.141572 0.244290
v -1.909426 0.151103 0.234790
v -0.390571 0.017088 0.197843
v -0.396473 0.035833 0.195177
v -0.373487 0.023564 0.205559
v -0.379389 0.042310 0.202893
v -0.398735 0.017088 0.215918
v -0.404637 0.035833 0.213252
v -0.381651 0.023564 0.223634
v -0.387553 0.042310 0.220968
v -0.930884 -0.029014 0.237869
v -0.934365 -0.009489 0.237981
v -0.950399 -0.032497 0.238496
v -0.953880 -0.012972 0.238608
v -0.931522 -0.029014 0.218046
v -0.935003 -0.009489 0.218158
v -0.951037 -0.032497 0.218674
v -0.954518 -0.012972 0.218786
v -0.241566 0.045958 0.235964
v -0.238663 0.049897 0.216744
v -0.240978 0.026520 0.232069
v -0.238075 0.030459 0.212849
v -0.221955 0.045958 0.238926
v -0.219053 0.049897 0.219706
v -0.221367 0.026520 0.235031
v -0.218465 0.030459 0.215811
v 0.724224 0.081872 0.404215
v 0.729493 0.099315 0.412047
v 0.733960 0.072433 0.418688
v 0.739228 0.089875 0.426520
v 0.707768 0.081872 0.415284
v 0.713036 0.099315 0.423117
v 0.717504 0.072433 0.429758
v 0.722772 0.089875 0.437590
v -1.517380 0.025859 0.216943
v -1.514717 0.045512 0.216778
v -1.497764 0.023191 0.215732
v -1.495102 0.042844 0.215568
v -1.516158 0.025859 0.236738
v -1.513495 0.045512 0.236574
v -1.496543 0.023191 0.235528
v -1.493880 0.042844 0.235363
v 1.071939 0.149687 0.390199
v 1.063933 0.167771 0.391691
v 1.089716 0.157831 0.386887
v 1.081711 0.175915 0.388378
v 1.075572 0.149687 0.409697
v 1.067566 0.167771 0.411189
v 1.093350 0.157831 0.406384
v 1.085344 0.175915 0.407876
v 1.911453 0.450580 0.232785
v 1.905934 0.469578 0.234195
v 1.929859 0.456277 0.228080
v 1.924340 0.475274 0.229491
v 1.916364 0.450580 0.252000
v 1.910845 0.469578 0.253411
v 1.934770 0.456277 0.247296
v 1.929251 0.475274 0.248706
v -2.498752 0.371058 0.246772
v -2.489391 0.388394 0.244495
v -2.515596 0.380691 0.250869
v -2.506236 0.398027 0.248592
v -2.503439 0.371058 0.227501
v -2.494079 0.388394 0.225224
v -2.520284 0.380691 0.231598
v -2.510924 0.398027 0.229321
v -0.900915 -0.027065 0.223913
v -0.897846 -0.011316 0.235570
v -0.904925 -0.015012 0.208682
v -0.901856 0.000738 0.220339
v -0.881735 -0.027065 0.218864
v -0.878667 -0.011315 0.230520
v -0.885745 -0.015012 0.203633
v -0.882676 0.000738 0.215289
v 0.885911 0.110364 0.421841
v 0.889855 0.117896 0.403923
v 0.887530 0.092017 0.414485
v 0.891474 0.099549 0.396567
v 0.905280 0.110364 0.426104
v 0.909224 0.117896 0.408186
v 0.906899 0.092017 0.418748
v 0.910843 0.099549 0.400830
v 0.445686 0.020292 0.406924
v 0.440896 0.039536 0.407173
v 0.464904 0.025090 0.405924
v 0.460113 0.044334 0.406173
v 0.446717 0.020292 0.426730
v 0.441926 0.039536 0.426980
v 0.465935 0.025090 0.425730
v 0.461144 0.044334 0.425979
v 0.824619 0.073377 0.383654
v 0.817494 0.091877 0.383082
v 0.843060 0.080525 0.385135
v 0.835934 0.099025 0.384563
v 0.823031 0.073377 0.403423
v 0.815906 0.091877 0.402851
v 0.841472 0.080525 0.404905
v 0.834347 0.099025 0.404332
v 2.375071 0.514894 0.165723
v 2.365525 0.530235 0.173902
v 2.363421 0.502324 0.175704
v 2.353876 0.517664 0.183884
v 2.362166 0.514894 0.150662
v 2.352620 0.530235 0.158842
v 2.350517 0.502324 0.160644
v 2.340971 0.517664 0.168823
v -2.681916 0.470692 0.280663
v -2.672338 0.487213 0.275308
v -2.696336 0.481664 0.288726
v -2.686758 0.498186 0.283371
v -2.691595 0.470691 0.263352
v -2.682017 0.487213 0.257997
v -2.706015 0.481664 0.271415
v -2.696437 0.498186 0.266060
v 1.436395 0.300057 0.336979
v 1.438494 0.319346 0.341086
v 1.427617 0.304669 0.319803
v 1.429716 0.323959 0.323910
v 1.454055 0.300057 0.327954
v 1.456154 0.319346 0.332061
v 1.445278 0.304669 0.310777
v 1.447377 0.323959 0.314885
v -0.136232 0.045895 0.303896
v -0.143404 0.047761 0.285499
v -0.136909 0.026150 0.302158
v -0.144082 0.028015 0.283761
v -0.117753 0.045895 0.296692
v -0.124925 0.047761 0.278295
v -0.118431 0.026150 0.294954
v -0.125603 0.028015 0.276557
v -0.563530 0.019308 0.188325
v -0.562134 0.029912 0.205027
v -0.564413 0.036069 0.177758
v -0.563017 0.046673 0.194460
v -0.543766 0.019308 0.186674
v -0.542370 0.029912 0.203376
v -0.544649 0.036069 0.176107
v -0.543253 0.046673 0.192809
v -2.644300 0.434213 0.291034
v -2.637417 0.452695 0.293129
v -2.661981 0.441407 0.285653
v -2.655098 0.459890 0.287748
v -2.638526 0.434213 0.272060
v -2.631643 0.452695 0.274155
v -2.656207 0.441407 0.266679
v -2.649324 0.459890 0.268774
v 0.351726 0.026003 0.405548
v 0.352496 0.045821 0.405549
v 0.371544 0.025233 0.405592
v 0.372314 0.045051 0.405594
v 0.351682 0.026003 0.425381
v 0.352452 0.045821 0.425383
v 0.371500 0.025233 0.425425
v 0.372270 0.045051 0.425427
v 1.881110 0.429959 0.240250
v 1.873034 0.447639 0.244197
v 1.896994 0.438948 0.232487
v 1.888918 0.456627 0.236434
v 1.889818 0.429959 0.258069
v 1.881743 0.447639 0.262016
v 1.905702 0.438948 0.250306
v 1.897626 0.456627 0.254253
v -1.230085 -0.037047 0.230987
v -1.232084 -0.018922 0.223186
v -1.234583 -0.045100 0.213429
v -1.236581 -0.026975 0.205628
v -1.210873 -0.037047 0.226066
v -1.212871 -0.018922 0.218265
v -1.215370 -0.045100 0.208508
v -1.217369 -0.026975 0.200707
v 1.594414 0.358153 0.314897
v 1.583203 0.374514 0.314828
v 1.578053 0.346943 0.314795
v 1.566843 0.363303 0.314725
v 1.594537 0.358153 0.295065
v 1.583327 0.374514 0.294995
v 1.578177 0.346943 0.294963
v 1.566967 0.363303 0.294893
v -1.779316 0.080554 0.192359
v -1.778373 0.095802 0.205008
v -1.778183 0.067871 0.207565
v -1.777240 0.083118 0.220213
v -1.799094 0.080554 0.193833
v -1.798151 0.095802 0.206481
v -1.797961 0.067871 0.209039
v -1.797018 0.083118 0.221687
v 1.077230 0.157291 0.375583
v 1.072048 0.176355 0.377334
v 1.059169 0.151821 0.381684
v 1.053987 0.170885 0.383434
v 1.070883 0.157291 0.356793
v 1.065701 0.176355 0.358543
v 1.052822 0.151821 0.362894
v 1.047640 0.170885 0.364644
v -1.870592 0.125523 0.190621
v -1.862359 0.143561 0.190177
v -1.852579 0.117279 0.189649
v -1.844347 0.135317 0.189206
v -1.869524 0.125523 0.210425
v -1.861292 0.143562 0.209981
v -1.851512 0.117279 0.209454
v -1.843279 0.135317 0.209010
v 0.134766 0.045470 0.360060
v 0.122184 0.047266 0.375286
v 0.135909 0.065222 0.358676
v 0.123327 0.067017 0.373902
v 0.150054 0.045470 0.372695
v 0.137472 0.047266 0.387920
v 0.151198 0.065222 0.371311
v 0.138615 0.067017 0.386536
v -1.382683 0.011356 0.192368
v -1.391743 0.013342 0.209899
v -1.383595 -0.008378 0.194133
v -1.392655 -0.006391 0.211664
v -1.400303 0.011356 0.183263
v -1.409362 0.013342 0.200793
v -1.401215 -0.008378 0.185028
v -1.410275 -0.006391 0.202558
v 1.737766 0.405686 0.273832
v 1.743242 0.420073 0.286337
v 1.731996 0.419339 0.260653
v 1.737472 0.433725 0.273159
v 1.755934 0.405686 0.265876
v 1.761410 0.420073 0.278382
v 1.750163 0.419339 0.252698
v 1.755639 0.433725 0.265204
v -0.509571 0.019124 0.203781
v -0.513623 0.038538 0.203982
v -0.528961 0.015067 0.204744
v -0.533012 0.034481 0.204945
v -0.510555 0.019124 0.183972
v -0.514606 0.038538 0.184173
v -0.529944 0.015067 0.184935
v -0.533996 0.034481 0.185136
v -1.836020 0.096577 0.186667
v -1.827901 0.114670 0.186378
v -1.817939 0.088453 0.186025
v -1.809820 0.106546 0.185737
v -1.835317 0.096577 0.206487
v -1.827198 0.114670 0.206199
v -1.817235 0.088453 0.205846
v -1.809117 0.106546 0.205558
v 0.217718 0.051836 0.398914
v 0.215069 0.071485 0.398402
v 0.198427 0.049137 0.395186
v 0.195777 0.068786 0.394674
v 0.221481 0.051836 0.379441
v 0.218831 0.071485 0.378929
v 0.202189 0.049138 0.375713
v 0.199540 0.068786 0.375201
v 0.780582 0.093984 0.403798
v 0.773599 0.112383 0.406261
v 0.763230 0.086579 0.409917
v 0.756247 0.104978 0.412380
v 0.773986 0.093984 0.385094
v 0.767003 0.112383 0.387557
v 0.756634 0.086579 0.391213
v 0.749651 0.104978 0.393676
v 1.871535 0.425781 0.217027
v 1.874102 0.440339 0.230250
v 1.874309 0.412312 0.231318
v 1.876876 0.426869 0.244541
v 1.852066 0.425781 0.220806
v 1.854632 0.440339 0.234029
v 1.854839 0.412312 0.235097
v 1.857406 0.426869 0.248320
v 1.934952 0.467013 0.231961
v 1.926253 0.484806 0.232990
v 1.917282 0.458252 0.234051
v 1.908582 0.476046 0.235080
v 1.932624 0.467013 0.212266
v 1.923924 0.484806 0.213294
v 1.914953 0.458252 0.214355
v 1.906253 0.476046 0.215384
v -1.392483 -0.006870 0.206718
v -1.379349 0.007813 0.209006
v -1.406948 0.006461 0.204197
v -1.393814 0.021145 0.206485
v -1.389078 -0.006870 0.187179
v -1.375944 0.007813 0.189467
v -1.403544 0.006462 0.184658
v -1.390410 0.021145 0.186947
v -1.370842 -0.009004 0.219375
v -1.368230 0.010656 0.219318
v -1.351187 -0.011617 0.218942
v -1.348574 0.008043 0.218884
v -1.370405 -0.009004 0.239203
v -1.367793 0.010656 0.239146
v -1.350750 -0.011617 0.238770
v -1.348137 0.008043 0.238713
v -1.870564 0.126883 0.235583
v -1.889238 0.133228 0.237674
v -1.876869 0.108092 0.236289
v -1.895543 0.114437 0.238380
v -1.872771 0.126883 0.215873
v -1.891445 0.133228 0.217964
v -1.879076 0.108092 0.216579
v -1.897750 0.114437 0.218670
v -2.239285 0.253487 0.232348
v -2.233618 0.272458 0.231199
v -2.220692 0.247704 0.228578
v -2.215024 0.266676 0.227429
v -2.235344 0.253487 0.251786
v -2.229677 0.272458 0.250637
v -2.216751 0.247704 0.248016
v -2.211083 0.266676 0.246867
v -1.687394 0.076277 0.203185
v -1.680659 0.094915 0.203967
v -1.668879 0.069497 0.205335
v -1.662145 0.088135 0.206116
v -1.689680 0.076277 0.222886
v -1.682946 0.094915 0.223668
v -1.671166 0.069497 0.225035
v -1.664432 0.088135 0.225817
v 0.062764 0.029069 0.347273
v 0.059682 0.042971 0.333468
v 0.065792 0.043214 0.360842
v 0.062710 0.057116 0.347036
v 0.043406 0.029069 0.351594
v 0.040325 0.042971 0.337789
v 0.046435 0.043214 0.365162
v 0.043353 0.057116 0.351357
v -2.102239 0.186499 0.239267
v -2.095792 0.205241 0.239997
v -2.120862 0.192987 0.237161
v -2.114415 0.211729 0.237890
v -2.100010 0.186499 0.219560
v -2.093563 0.205241 0.220289
v -2.118633 0.192987 0.217453
v -2.112186 0.211729 0.218183
v 1.450806 0.300114 0.324745
v 1.459622 0.315029 0.334397
v 1.460865 0.287042 0.335758
v 1.469681 0.301957 0.345410
v 1.436162 0.300114 0.338120
v 1.444978 0.315029 0.347772
v 1.446221 0.287042 0.349133
v 1.455037 0.301957 0.358785
v -0.864195 -0.033423 0.206444
v -0.862342 -0.013682 0.205992
v -0.883375 -0.031516 0.211119
v -0.881522 -0.011775 0.210667
v -0.868892 -0.033423 0.187175
v -0.867040 -0.013682 0.186723
v -0.888072 -0.031516 0.191850
v -0.886219 -0.011775 0.191399
v -2.141795 0.200895 0.215599
v -2.130907 0.217375 0.213802
v -2.158055 0.211931 0.218282
v -2.147167 0.228410 0.216485
v -2.145024 0.200896 0.196030
v -2.134136 0.217375 0.194234
v -2.161284 0.211931 0.198713
v -2.150396 0.228410 0.196917
v -2.404942 0.342628 0.242923
v -2.386592 0.345749 0.249770
v -2.402017 0.323042 0.244014
v -2.383667 0.326163 0.250862
v -2.411876 0.342628 0.261504
v -2.393526 0.345749 0.268352
v -2.408951 0.323042 0.262595
v -2.390601 0.326163 0.269443
v -0.919578 -0.021658 0.224430
v -0.924208 -0.002372 0.224505
v -0.938861 -0.026288 0.224744
v -0.943490 -0.007002 0.224819
v -0.919901 -0.021658 0.204599
v -0.924531 -0.002372 0.204675
v -0.939184 -0.026288 0.204914
v -0.943814 -0.007002 0.204989
v -0.899582 -0.033218 0.227502
v -0.897321 -0.018075 0.214895
v -0.902255 -0.020411 0.242407
v -0.899995 -0.005268 0.229800
v -0.919104 -0.033218 0.224001
v -0.916843 -0.018075 0.211394
v -0.921777 -0.020411 0.238906
v -0.919516 -0.005268 0.226300
v 0.414029 0.046795 0.429263
v 0.410747 0.066347 0.428725
v 0.394735 0.043469 0.426098
v 0.391453 0.063021 0.425560
v 0.417240 0.046795 0.409692
v 0.413958 0.066347 0.409153
v 0.397945 0.043469 0.406527
v 0.394663 0.063021 0.405988
v -1.062058 -0.034135 0.211008
v -1.060912 -0.014335 0.210941
v -1.081824 -0.032987 0.212165
v -1.080678 -0.013187 0.212098
v -1.063218 -0.034135 0.191208
v -1.062072 -0.014335 0.191141
v -1.082984 -0.032987 0.192366
v -1.081838 -0.013187 0.192299
v -1.728684 0.079181 0.214063
v -1.722504 0.098024 0.214383
v -1.709866 0.072992 0.215037
v -1.703686 0.091835 0.215356
v -1.729709 0.079181 0.233869
v -1.723529 0.098024 0.234189
v -1.710891 0.072992 0.234843
v -1.704711 0.091835 0.235163
v -2.546712 0.396110 0.268389
v -2.538338 0.413915 0.265901
v -2.529644 0.387374 0.263319
v -2.521270 0.405179 0.260831
v -2.541065 0.396110 0.287401
v -2.532691 0.413915 0.284913
v -2.523997 0.387374 0.282331
v -2.515623 0.405179 0.279843
v 2.165784 0.496174 0.201610
v 2.169337 0.510790 0.188684
v 2.169657 0.482768 0.187516
v 2.173210 0.497385 0.174590
v 2.184907 0.496174 0.206866
v 2.188461 0.510790 0.193940
v 2.188781 0.482768 0.192772
v 2.192334 0.497384 0.179846
v -1.159958 -0.021868 0.211949
v -1.161042 -0.002064 0.211953
v -1.179761 -0.022952 0.212015
v -1.180845 -0.003148 0.212018
v -1.160024 -0.021868 0.192116
v -1.161108 -0.002064 0.192120
v -1.179827 -0.022952 0.192182
v -1.180910 -0.003148 0.192185
v -0.490040 0.028669 0.152055
v -0.474588 0.040209 0.156681
v -0.478985 0.012539 0.155365
v -0.463533 0.024078 0.159991
v -0.495728 0.028669 0.171055
v -0.480276 0.040209 0.175681
v -0.484673 0.012539 0.174365
v -0.469221 0.024078 0.178991
v -0.237065 0.048302 0.249873
v -0.241009 0.067306 0.245793
v -0.250275 0.042628 0.236210
v -0.254219 0.061632 0.232131
v -0.222807 0.048302 0.236087
v -0.226751 0.067306 0.232008
v -0.236016 0.042628 0.222424
v -0.239960 0.061632 0.218345
v 2.146093 0.511246 0.184910
v 2.147421 0.518830 0.166633
v 2.146642 0.492920 0.177345
v 2.147971 0.500505 0.159068
v 2.165874 0.511246 0.186348
v 2.167202 0.518830 0.168070
v 2.166423 0.492920 0.178783
v 2.167752 0.500505 0.160506
v 0.577401 0.043158 0.434351
v 0.575715 0.062918 0.434555
v 0.557783 0.041459 0.436720
v 0.556097 0.061219 0.436923
v 0.575024 0.043158 0.414661
v 0.573338 0.062918 0.414865
v 0.555406 0.041459 0.417030
v 0.553720 0.061219 0.417233
v 2.358561 0.512870 0.197008
v 2.352542 0.531758 0.197605
v 2.339765 0.506822 0.198874
v 2.333746 0.525710 0.199471
v 2.356602 0.512870 0.177272
v 2.350583 0.531758 0.177869
v 2.337806 0.506822 0.179138
v 2.331787 0.525710 0.179735
v -1.171735 -0.033092 0.222296
v -1.172976 -0.013297 0.222315
v -1.151943 -0.031850 0.221999
v -1.153184 -0.012056 0.222018
v -1.171437 -0.033092 0.242127
v -1.172678 -0.013297 0.242146
v -1.151645 -0.031850 0.241830
v -1.152887 -0.012056 0.241849
v -1.173097 -0.019903 0.207327
v -1.176468 -0.012666 0.189171
v -1.171776 -0.001438 0.214442
v -1.175147 0.005799 0.196287
v -1.192597 -0.019903 0.210948
v -1.195968 -0.012666 0.192792
v -1.191276 -0.001438 0.218063
v -1.194647 0.005799 0.199908
v 1.998886 0.484881 0.209699
v 2.000122 0.503866 0.204097
v 2.002977 0.479144 0.191160
v 2.004214 0.498129 0.185558
v 2.018253 0.484881 0.213974
v 2.019489 0.503866 0.208372
v 2.022344 0.479144 0.195435
v 2.023581 0.498129 0.189833
v 0.169245 0.032119 0.391731
v 0.176453 0.050477 0.393822
v 0.151614 0.039623 0.386616
v 0.158821 0.057982 0.388707
v 0.174771 0.032119 0.372684
v 0.181979 0.050477 0.374775
v 0.157140 0.039623 0.367569
v 0.164347 0.057982 0.369660
v -2.343005 0.310116 0.240530
v -2.334007 0.327529 0.237499
v -2.326503 0.300621 0.234972
v -2.317505 0.318034 0.231941
v -2.336674 0.310116 0.259326
v -2.327677 0.327529 0.256295
v -2.320172 0.300622 0.253768
v -2.311175 0.318034 0.250737
v -1.791251 0.100179 0.194469
v -1.804031 0.106327 0.208334
v -1.795418 0.081323 0.198989
v -1.808197 0.087471 0.212854
v -1.805835 0.100179 0.181027
v -1.818614 0.106327 0.194892
v -1.810001 0.081323 0.185547
v -1.822781 0.087471 0.199412
v 1.095337 0.170429 0.378944
v 1.096777 0.181236 0.362376
v 1.094400 0.187059 0.389710
v 1.095841 0.197866 0.373143
v 1.075578 0.170429 0.377226
v 1.077018 0.181236 0.360658
v 1.074641 0.187059 0.387992
v 1.076082 0.197866 0.371425
v 1.142059 0.184479 0.395873
v 1.152594 0.199399 0.403604
v 1.130032 0.197547 0.387045
v 1.140566 0.212466 0.394777
v 1.153794 0.184479 0.379884
v 1.164329 0.199399 0.387615
v 1.141766 0.197547 0.371056
v 1.152301 0.212466 0.378788
v 1.513789 0.320133 0.305542
v 1.505454 0.337476 0.310349
v 1.498766 0.310511 0.314206
v 1.490431 0.327854 0.319013
v 1.503881 0.320133 0.288362
v 1.495545 0.337476 0.293169
v 1.488857 0.310511 0.297026
v 1.480522 0.327854 0.301833
v -2.271991 0.291480 0.244739
v -2.285416 0.301397 0.255451
v -2.279744 0.274305 0.250925
v -2.293169 0.284222 0.261637
v -2.284360 0.291480 0.229236
v -2.297786 0.301397 0.239948
v -2.292113 0.274304 0.235422
v -2.305538 0.284222 0.246134
v -1.432853 0.011255 0.196332
v -1.445615 0.015334 0.181709
v -1.430171 0.030665 0.199405
v -1.442933 0.034743 0.184782
v -1.447795 0.011256 0.209373
v -1.460558 0.015334 0.194750
v -1.445114 0.030665 0.212446
v -1.457876 0.034743 0.197823
v -1.260197 -0.022920 0.211311
v -1.260158 -0.003591 0.206868
v -1.260025 -0.027363 0.191983
v -1.259986 -0.008034 0.187540
v -1.240365 -0.022920 0.211488
v -1.240325 -0.003591 0.207044
v -1.240192 -0.027363 0.192159
v -1.240153 -0.008034 0.187716
v 1.394578 0.261412 0.341146
v 1.387244 0.279683 0.343536
v 1.411950 0.269125 0.335485
v 1.404616 0.287397 0.337875
v 1.400723 0.261412 0.360003
v 1.393390 0.279683 0.362393
v 1.418096 0.269125 0.354341
v 1.410762 0.287397 0.356732
v -2.307545 0.279160 0.223528
v -2.296227 0.295217 0.220805
v -2.323156 0.290802 0.227285
v -2.311838 0.306859 0.224562
v -2.312185 0.279160 0.204246
v -2.300867 0.295217 0.201522
v -2.327796 0.290801 0.208003
v -2.316479 0.306859 0.205279
v 1.358770 0.253565 0.335471
v 1.351163 0.271670 0.338248
v 1.341763 0.245468 0.341679
v 1.334156 0.263572 0.344456
v 1.351969 0.253565 0.316840
v 1.344362 0.271670 0.319617
v 1.334962 0.245467 0.323049
v 1.327355 0.263572 0.325826
v 2.054989 0.466738 0.193791
v 2.052834 0.484844 0.201594
v 2.059812 0.474833 0.176340
v 2.057656 0.492939 0.184142
v 2.074106 0.466738 0.199074
v 2.071950 0.484844 0.206876
v 2.078928 0.474833 0.181622
v 2.076773 0.492939 0.189424
v 2.050669 0.481280 0.184104
v 2.046919 0.487431 0.202582
v 2.049446 0.462424 0.190132
v 2.045696 0.468576 0.208610
v 2.031232 0.481280 0.180159
v 2.027482 0.487431 0.198638
v 2.030009 0.462425 0.186188
v 2.026259 0.468576 0.204666
v 1.060058 0.163720 0.408557
v 1.051829 0.181720 0.407277
v 1.042272 0.155392 0.405790
v 1.034043 0.173392 0.404509
v 1.063107 0.163720 0.388960
v 1.054878 0.181720 0.387679
v 1.045322 0.155392 0.386192
v 1.037093 0.173392 0.384912
v -1.865949 0.096725 0.228587
v -1.858626 0.115144 0.229260
v -1.884291 0.104079 0.226903
v -1.876968 0.122498 0.227575
v -1.864135 0.096724 0.208837
v -1.856812 0.115144 0.209510
v -1.882477 0.104079 0.207153
v -1.875154 0.122498 0.207825
v -0.137902 0.040645 0.289152
v -0.145432 0.041936 0.270849
v -0.137411 0.060437 0.290345
v -0.144941 0.061727 0.272042
v -0.156244 0.040645 0.296698
v -0.163774 0.041935 0.278395
v -0.155753 0.060436 0.297891
v -0.163283 0.061727 0.279588
v 0.403679 0.041156 0.432022
v 0.402985 0.060977 0.431880
v 0.384260 0.040448 0.428053
v 0.383565 0.060268 0.427912
v 0.407650 0.041156 0.412590
v 0.406955 0.060977 0.412448
v 0.388230 0.040448 0.408622
v 0.387536 0.060268 0.408480
v 2.257302 0.514000 0.172050
v 2.261298 0.533347 0.170297
v 2.239585 0.518364 0.179822
v 2.243581 0.537711 0.178069
v 2.249335 0.514000 0.153887
v 2.253331 0.533347 0.152134
v 2.231618 0.518364 0.161659
v 2.235614 0.537711 0.159906
v 1.508172 0.329598 0.303495
v 1.515304 0.339850 0.288088
v 1.512479 0.312620 0.294191
v 1.519611 0.322872 0.278784
v 1.526170 0.329597 0.311827
v 1.533302 0.339850 0.296420
v 1.530477 0.312620 0.302523
v 1.537610 0.322872 0.287116
v 1.278181 0.230240 0.381898
v 1.281373 0.249764 0.383308
v 1.260324 0.233729 0.374004
v 1.263516 0.253253 0.375415
v 1.286200 0.230240 0.363758
v 1.289392 0.249764 0.365169
v 1.268343 0.233729 0.355864
v 1.271534 0.253253 0.357275
v -2.135661 0.197289 0.238366
v -2.126211 0.214726 0.238409
v -2.153098 0.206739 0.238288
v -2.143648 0.224176 0.238330
v -2.135572 0.197289 0.218533
v -2.126122 0.214726 0.218576
v -2.153009 0.206739 0.218455
v -2.143559 0.224176 0.218497
v 0.420876 0.033670 0.403535
v 0.420969 0.053411 0.405440
v 0.419913 0.035577 0.383817
v 0.420006 0.055318 0.385722
v 0.440686 0.033670 0.402567
v 0.440779 0.053411 0.404472
v 0.439722 0.035577 0.382849
v 0.439815 0.055318 0.384754
v -0.331461 0.036604 0.209485
v -0.330571 0.056400 0.210316
v -0.316991 0.035387 0.222995
v -0.316102 0.055183 0.223825
v -0.344996 0.036604 0.223982
v -0.344106 0.056400 0.224813
v -0.330526 0.035387 0.237492
v -0.329637 0.055183 0.238322
v 2.165932 0.509291 0.185541
v 2.167261 0.516876 0.167264
v 2.165382 0.527617 0.193106
v 2.166711 0.535201 0.174828
v 2.146151 0.509291 0.184103
v 2.147480 0.516876 0.165826
v 2.145602 0.527617 0.191668
v 2.146930 0.535201 0.173391
v -0.561244 0.008598 0.170300
v -0.572280 0.020783 0.181395
v -0.569836 -0.007051 0.178939
v -0.580872 0.005134 0.190035
v -0.575306 0.008598 0.156314
v -0.586342 0.020783 0.167409
v -0.583898 -0.007051 0.164953
v -0.594934 0.005134 0.176049
v 2.264113 0.526101 0.177325
v 2.257684 0.543799 0.183554
v 2.276823 0.535053 0.165009
v 2.270394 0.552751 0.171238
v 2.277915 0.526101 0.191568
v 2.271487 0.543799 0.197797
v 2.290625 0.535053 0.179252
v 2.284196 0.552751 0.185481
v -0.244036 0.036379 0.264337
v -0.246116 0.056072 0.263236
v -0.261439 0.034026 0.255120
v -0.263518 0.053719 0.254018
v -0.234754 0.036379 0.246811
v -0.236833 0.056072 0.245709
v -0.252157 0.034026 0.237593
v -0.254236 0.053719 0.236492
v 0.358516 0.047818 0.420791
v 0.371528 0.048953 0.405867
v 0.359262 0.028017 0.419935
v 0.372274 0.029153 0.405011
v 0.373465 0.047818 0.433825
v 0.386477 0.048953 0.418900
v 0.374211 0.028017 0.432969
v 0.387223 0.029153 0.418044
v 1.364468 0.262435 0.366077
v 1.357220 0.280879 0.366869
v 1.346133 0.255144 0.368081
v 1.338885 0.273588 0.368873
v 1.362313 0.262435 0.346361
v 1.355065 0.280879 0.347154
v 1.343977 0.255144 0.348365
v 1.336730 0.273588 0.349157
v -0.319321 0.019315 0.188231
v -0.323127 0.038709 0.186576
v -0.301535 0.023465 0.195963
v -0.305341 0.042859 0.194309
v -0.327228 0.019315 0.206420
v -0.331034 0.038709 0.204765
v -0.309442 0.023465 0.214152
v -0.313248 0.042859 0.212497
v 0.285228 0.036537 0.419261
v 0.284819 0.056365 0.419124
v 0.266430 0.036106 0.412951
v 0.266021 0.055934 0.412814
v 0.291539 0.036537 0.400459
v 0.291130 0.056365 0.400322
v 0.272741 0.036106 0.394149
v 0.272332 0.055934 0.394012
v -1.833208 0.095169 0.205878
v -1.825770 0.113552 0.206185
v -1.851575 0.102613 0.205119
v -1.844138 0.120996 0.205426
v -1.832389 0.095169 0.186061
v -1.824951 0.113552 0.186369
v -1.850757 0.102613 0.185302
v -1.843319 0.120996 0.185610
v -0.513107 0.022221 0.173914
v -0.519790 0.040839 0.175348
v -0.531311 0.015386 0.177819
v -0.537994 0.034004 0.179252
v -0.517266 0.022221 0.154522
v -0.523949 0.040839 0.155956
v -0.535470 0.015386 0.158427
v -0.542153 0.034004 0.159860
v -2.190661 0.248307 0.203852
v -2.179957 0.264927 0.202259
v -2.174222 0.237485 0.201406
v -2.163518 0.254105 0.199813
v -2.187743 0.248307 0.223469
v -2.177038 0.264927 0.221876
v -2.171303 0.237485 0.221023
v -2.160599 0.254105 0.219431
v 0.961998 0.110713 0.391547
v 0.965350 0.129608 0.396557
v 0.951489 0.116741 0.375844
v 0.954841 0.135636 0.380853
v 0.978481 0.110713 0.380517
v 0.981833 0.129608 0.385526
v 0.967972 0.116741 0.364814
v 0.971324 0.135636 0.369823
v 1.707496 0.388278 0.284811
v 1.717388 0.397129 0.270076
v 1.712430 0.370530 0.277462
v 1.722322 0.379381 0.262726
v 1.723963 0.388278 0.295866
v 1.733855 0.397129 0.281130
v 1.728896 0.370530 0.288517
v 1.738789 0.379381 0.273781
v -2.051690 0.190587 0.210551
v -2.069321 0.199190 0.207643
v -2.060177 0.172717 0.209151
v -2.077810 0.181320 0.206243
v -2.048462 0.190587 0.190982
v -2.066094 0.199190 0.188074
v -2.056950 0.172717 0.189582
v -2.074582 0.181319 0.186674
v 0.542081 0.047908 0.426325
v 0.553520 0.056491 0.440067
v 0.536590 0.065788 0.419729
v 0.548029 0.074371 0.433471
v 0.557324 0.047908 0.413637
v 0.568763 0.056491 0.427379
v 0.551833 0.065788 0.407040
v 0.563272 0.074371 0.420782
v -0.254962 0.041166 0.211676
v -0.252883 0.060880 0.212309
v -0.236103 0.038993 0.217420
v -0.234025 0.058707 0.218053
v -0.260740 0.041166 0.230649
v -0.258662 0.060880 0.231282
v -0.241881 0.038993 0.236393
v -0.239803 0.058707 0.237025
v 0.637108 0.053610 0.404193
v 0.637103 0.073409 0.403027
v 0.637027 0.052445 0.384394
v 0.637022 0.072243 0.383229
v 0.656941 0.053611 0.404112
v 0.656936 0.073409 0.402946
v 0.656860 0.052445 0.384313
v 0.656855 0.072243 0.383147
v -2.562590 0.390781 0.272508
v -2.549802 0.405798 0.270437
v -2.577415 0.403736 0.274909
v -2.564626 0.418753 0.272838
v -2.565761 0.390781 0.252930
v -2.552972 0.405798 0.250859
v -2.580585 0.403735 0.255331
v -2.567797 0.418753 0.253260
v -2.442270 0.350112 0.215808
v -2.454565 0.354787 0.230652
v -2.439287 0.369386 0.212208
v -2.451582 0.374061 0.227051
v -2.426996 0.350112 0.228460
v -2.439291 0.354787 0.243303
v -2.424013 0.369386 0.224860
v -2.436309 0.374061 0.239703
v -0.272848 0.038783 0.208092
v -0.280233 0.055984 0.201539
v -0.259981 0.048657 0.219507
v -0.267367 0.065857 0.212954
v -0.286010 0.038783 0.222927
v -0.293396 0.055984 0.216374
v -0.273144 0.048657 0.234343
v -0.280529 0.065857 0.227790
v -1.768495 0.067950 0.223475
v -1.762301 0.086603 0.220827
v -1.785648 0.074686 0.230806
v -1.779453 0.093340 0.228158
v -1.776290 0.067950 0.205237
v -1.770095 0.086603 0.202590
v -1.793442 0.074686 0.212568
v -1.787248 0.093340 0.209921
v -1.954687 0.125151 0.223134
v -1.945625 0.142678 0.221123
v -1.971797 0.134433 0.226931
v -1.962736 0.151960 0.224920
v -1.958983 0.125151 0.203772
v -1.949922 0.142678 0.201761
v -1.976094 0.134433 0.207569
v -1.967032 0.151960 0.205558
v 1.359011 0.257488 0.336121
v 1.376671 0.266438 0.337302
v 1.350081 0.275187 0.335523
v 1.367741 0.284136 0.336705
v 1.360335 0.257488 0.316332
v 1.377994 0.266438 0.317513
v 1.351405 0.275187 0.315734
v 1.369065 0.284136 0.316916
v 2.183370 0.504129 0.189854
v 2.164509 0.509306 0.193144
v 2.188471 0.523274 0.188965
v 2.169610 0.528452 0.192255
v 2.186778 0.504129 0.209393
v 2.167917 0.509306 0.212682
v 2.191879 0.523274 0.208503
v 2.173018 0.528452 0.211793
v 0.326434 0.030700 0.423955
v 0.326233 0.050532 0.423914
v 0.307021 0.030495 0.419900
v 0.306820 0.050327 0.419858
v 0.330490 0.030700 0.404541
v 0.330289 0.050532 0.404499
v 0.311077 0.030495 0.400486
v 0.310876 0.050327 0.400444
v 2.030863 0.475590 0.181978
v 2.027113 0.481741 0.200457
v 2.032086 0.494445 0.175950
v 2.028337 0.500596 0.194428
v 2.050300 0.475590 0.185922
v 2.046550 0.481741 0.204401
v 2.051523 0.494445 0.179894
v 2.047774 0.500596 0.198373
v -2.352943 0.324121 0.219982
v -2.353578 0.343915 0.218919
v -2.342803 0.325358 0.236982
v -2.343438 0.345153 0.235919
v -2.369976 0.324121 0.230142
v -2.370611 0.343915 0.229079
v -2.359836 0.325358 0.247142
v -2.360471 0.345153 0.246079
v 2.243104 0.515671 0.204242
v 2.240463 0.535326 0.204472
v 2.223523 0.513020 0.205942
v 2.220881 0.532675 0.206172
v 2.241389 0.515671 0.184483
v 2.238747 0.535326 0.184713
v 2.221807 0.513020 0.186183
v 2.219166 0.532675 0.186413
v 1.457378 0.301941 0.319902
v 1.449459 0.319639 0.324074
v 1.441720 0.292990 0.328151
v 1.433801 0.310688 0.332324
v 1.448134 0.301940 0.302355
v 1.440215 0.319639 0.306527
v 1.432475 0.292990 0.310605
v 1.424557 0.310688 0.314777
v -1.620463 0.049399 0.197325
v -1.624328 0.061736 0.212365
v -1.617392 0.064927 0.185376
v -1.621257 0.077265 0.200416
v -1.601254 0.049399 0.202261
v -1.605119 0.061736 0.217301
v -1.598183 0.064927 0.190312
v -1.602048 0.077265 0.205352
v -2.275212 0.293222 0.229666
v -2.275318 0.309097 0.241554
v -2.275354 0.281334 0.245540
v -2.275461 0.297209 0.257428
v -2.295044 0.293222 0.229488
v -2.295151 0.309097 0.241376
v -2.295187 0.281334 0.245363
v -2.295293 0.297209 0.257251
v -1.583188 0.029637 0.186605
v -1.584998 0.049386 0.186831
v -1.563592 0.031462 0.184157
v -1.565402 0.051211 0.184383
v -1.580730 0.029637 0.206285
v -1.582540 0.049386 0.206511
v -1.561133 0.031462 0.203837
v -1.562944 0.051211 0.204063
v -2.263556 0.275115 0.202745
v -2.255073 0.293043 0.202771
v -2.245627 0.266633 0.202799
v -2.237146 0.284560 0.202824
v -2.263615 0.275115 0.222578
v -2.255133 0.293043 0.222604
v -2.245687 0.266633 0.222632
v -2.237205 0.284560 0.222657
v -0.963838 -0.051117 0.228039
v -0.965311 -0.035137 0.216386
v -0.961835 -0.039371 0.243894
v -0.963307 -0.023391 0.232240
v -0.983515 -0.051117 0.230525
v -0.984987 -0.035137 0.218872
v -0.981511 -0.039371 0.246380
v -0.982984 -0.023391 0.234726
v 2.025949 0.458925 0.206489
v 2.017812 0.476594 0.210355
v 2.041908 0.467933 0.198907
v 2.033771 0.485602 0.202773
v 2.034459 0.458925 0.224403
v 2.026322 0.476594 0.228269
v 2.050419 0.467933 0.216821
v 2.042282 0.485602 0.220687
v 1.996959 0.466680 0.218847
v 1.991317 0.485567 0.221039
v 2.014564 0.472734 0.212007
v 2.008921 0.491620 0.214199
v 2.004142 0.466680 0.237333
v 1.998499 0.485567 0.239526
v 2.021747 0.472734 0.230494
v 2.016104 0.491621 0.232686
v 0.150683 0.056239 0.371821
v 0.138205 0.058095 0.387124
v 0.149510 0.036492 0.373259
v 0.137032 0.038349 0.388563
v 0.135312 0.056239 0.359287
v 0.122834 0.058095 0.374591
v 0.134139 0.036493 0.360726
v 0.121661 0.038349 0.376030
v 1.442174 0.291021 0.344367
v 1.448423 0.301821 0.328951
v 1.446232 0.274386 0.334358
v 1.452481 0.285187 0.318942
v 1.460554 0.291021 0.351818
v 1.466804 0.301821 0.336402
v 1.464612 0.274386 0.341808
v 1.470861 0.285187 0.326393
v 1.129760 0.182894 0.374295
v 1.124010 0.201770 0.376300
v 1.111938 0.176805 0.380512
v 1.106189 0.195680 0.382518
v 1.123227 0.182894 0.355568
v 1.117477 0.201770 0.357574
v 1.105405 0.176805 0.361786
v 1.099655 0.195680 0.363792
v 1.816242 0.421220 0.243668
v 1.809255 0.439628 0.246047
v 1.798816 0.413839 0.249602
v 1.791829 0.432247 0.251981
v 1.809849 0.421220 0.224894
v 1.802862 0.439628 0.227273
v 1.792423 0.413839 0.230827
v 1.785436 0.432248 0.233206
v 0.635846 0.037269 0.404473
v 0.629184 0.055948 0.404765
v 0.654507 0.043938 0.403657
v 0.647844 0.062616 0.403948
v 0.636713 0.037269 0.424287
v 0.630050 0.055948 0.424579
v 0.655373 0.043938 0.423471
v 0.648711 0.062616 0.423763
v -0.825573 -0.050481 0.198932
v -0.831819 -0.031658 0.198835
v -0.806752 -0.044235 0.199225
v -0.812998 -0.025411 0.199127
v -0.825881 -0.050481 0.218763
v -0.832128 -0.031658 0.218666
v -0.807060 -0.044234 0.219055
v -0.813306 -0.025411 0.218958
v -2.377972 0.324016 0.247569
v -2.375869 0.343676 0.246020
v -2.362143 0.321404 0.235908
v -2.360040 0.341064 0.234359
v -2.366209 0.324016 0.263537
v -2.364106 0.343676 0.261988
v -2.350380 0.321404 0.251877
v -2.348277 0.341064 0.250327
v -1.102461 -0.045754 0.220886
v -1.102877 -0.025925 0.220917
v -1.082686 -0.045337 0.219430
v -1.083102 -0.025508 0.219461
v -1.101005 -0.045754 0.240666
v -1.101421 -0.025925 0.240696
v -1.081230 -0.045337 0.239210
v -1.081645 -0.025508 0.239240
v -0.649041 0.008583 0.181954
v -0.637385 0.010996 0.166090
v -0.647612 -0.011103 0.180009
v -0.635956 -0.008689 0.164145
v -0.633059 0.008583 0.193697
v -0.621403 0.010996 0.177833
v -0.631629 -0.011103 0.191752
v -0.619974 -0.008689 0.175888
v -0.770300 -0.016028 0.216992
v -0.751426 -0.014274 0.211155
v -0.768624 -0.035784 0.216474
v -0.749751 -0.034030 0.210637
v -0.764440 -0.016028 0.235940
v -0.745566 -0.014274 0.230103
v -0.762764 -0.035784 0.235421
v -0.743890 -0.034030 0.229584
v 1.366748 0.258954 0.347559
v 1.360937 0.277809 0.349577
v 1.384560 0.265105 0.341374
v 1.378749 0.283960 0.343392
v 1.373255 0.258954 0.366295
v 1.367443 0.277809 0.368313
v 1.391066 0.265105 0.360110
v 1.385255 0.283960 0.362128
v -0.591191 -0.011619 0.185211
v -0.591770 0.008203 0.185578
v -0.574450 -0.010933 0.174598
v -0.575029 0.008888 0.174965
v -0.580571 -0.011619 0.201961
v -0.581150 0.008203 0.202328
v -0.563831 -0.010933 0.191348
v -0.564409 0.008888 0.191715
v 1.964163 0.474610 0.205768
v 1.974892 0.478235 0.189486
v 1.966158 0.455111 0.202741
v 1.976887 0.458736 0.186459
v 1.980724 0.474610 0.216681
v 1.991453 0.478235 0.200399
v 1.982719 0.455111 0.213654
v 1.993448 0.458736 0.197372
v -0.441943 0.019618 0.158112
v -0.442527 0.039441 0.157950
v -0.422846 0.020224 0.163429
v -0.423430 0.040048 0.163266
v -0.447262 0.019618 0.177219
v -0.447846 0.039441 0.177056
v -0.428164 0.020224 0.182535
v -0.428748 0.040048 0.182373
v 2.281265 0.528847 0.188583
v 2.272698 0.543799 0.198400
v 2.271434 0.515817 0.199849
v 2.262867 0.530770 0.209666
v 2.266322 0.528847 0.175542
v 2.257755 0.543799 0.185359
v 2.256491 0.515817 0.186808
v 2.247923 0.530770 0.196625
v -0.039073 0.039721 0.319059
v -0.050297 0.042052 0.302875
v -0.037744 0.059417 0.320974
v -0.048968 0.061748 0.304790
v -0.055369 0.039721 0.330362
v -0.066594 0.042052 0.314178
v -0.054041 0.059417 0.332277
v -0.065265 0.061748 0.316093
v -0.883295 -0.022378 0.212941
v -0.880226 -0.006628 0.224597
v -0.879284 -0.034432 0.228171
v -0.876216 -0.018682 0.239828
v -0.902474 -0.022378 0.217990
v -0.899405 -0.006628 0.229646
v -0.898464 -0.034432 0.233221
v -0.895395 -0.018682 0.244877
v 0.546706 0.041271 0.408149
v 0.561163 0.053614 0.413806
v 0.558200 0.025747 0.412647
v 0.572657 0.038090 0.418304
v 0.539479 0.041271 0.426618
v 0.553936 0.053614 0.432276
v 0.550973 0.025747 0.431116
v 0.565430 0.038090 0.436773
v -2.155948 0.229738 0.246831
v -2.173040 0.239367 0.243919
v -2.165441 0.212399 0.245214
v -2.182533 0.222029 0.242301
v -2.152617 0.229738 0.227280
v -2.169709 0.239367 0.224367
v -2.162110 0.212399 0.225662
v -2.179202 0.222029 0.222750
v -0.773221 -0.030046 0.232502
v -0.774203 -0.017374 0.217277
v -0.774037 -0.045303 0.219856
v -0.775020 -0.032631 0.204631
v -0.753429 -0.030046 0.231224
v -0.754412 -0.017374 0.215999
v -0.754245 -0.045303 0.218579
v -0.755228 -0.032631 0.203354
v -2.451467 0.336626 0.248279
v -2.439680 0.352002 0.244036
v -2.465934 0.349154 0.253487
v -2.454147 0.364530 0.249244
v -2.458184 0.336626 0.229618
v -2.446397 0.352002 0.225375
v -2.472651 0.349154 0.234826
v -2.460864 0.364530 0.230583
v 0.420006 0.048243 0.410881
v 0.416416 0.067749 0.410903
v 0.400501 0.044653 0.411003
v 0.396911 0.064158 0.411025
v 0.419883 0.048243 0.391048
v 0.416292 0.067749 0.391071
v 0.400378 0.044653 0.391170
v 0.396787 0.064158 0.391192
v -2.411208 0.338156 0.261753
v -2.392858 0.341277 0.268601
v -2.414133 0.357742 0.260662
v -2.395783 0.360863 0.267510
v -2.404274 0.338156 0.243172
v -2.385924 0.341277 0.250020
v -2.407199 0.357742 0.242080
v -2.388849 0.360863 0.248928
v 1.915272 0.432344 0.228648
v 1.906829 0.449722 0.233127
v 1.930624 0.441901 0.220504
v 1.922181 0.459279 0.224983
v 1.924566 0.432344 0.246168
v 1.916123 0.449722 0.250647
v 1.939918 0.441901 0.238024
v 1.931475 0.459279 0.242503
v 1.167676 0.186510 0.393218
v 1.169205 0.198390 0.377410
v 1.168819 0.170628 0.381394
v 1.170348 0.182507 0.365586
v 1.187417 0.186511 0.395127
v 1.188946 0.198389 0.379319
v 1.188560 0.170628 0.383304
v 1.190089 0.182507 0.367495
v -0.780260 -0.024465 0.201695
v -0.779706 -0.004640 0.201486
v -0.798815 -0.023872 0.208676
v -0.798260 -0.004048 0.208468
v -0.787245 -0.024465 0.183133
v -0.786690 -0.004640 0.182924
v -0.805799 -0.023872 0.190114
v -0.805244 -0.004048 0.189905
v 1.826498 0.432453 0.247725
v 1.845753 0.437070 0.248865
v 1.831107 0.413165 0.247998
v 1.850362 0.417781 0.249137
v 1.825327 0.432453 0.267524
v 1.844581 0.437070 0.268663
v 1.829935 0.413165 0.267796
v 1.849190 0.417781 0.268936
v -1.660404 0.056221 0.185793
v -1.647597 0.071341 0.184951
v -1.645317 0.043386 0.184800
v -1.632509 0.058506 0.183958
v -1.659102 0.056221 0.205583
v -1.646295 0.071341 0.204741
v -1.644014 0.043386 0.204591
v -1.631207 0.058506 0.203748
v 1.370943 0.254140 0.315018
v 1.379858 0.269513 0.323824
v 1.381880 0.241609 0.325821
v 1.390795 0.256981 0.334628
v 1.357005 0.254140 0.329127
v 1.365920 0.269513 0.337934
v 1.367941 0.241609 0.339931
v 1.376857 0.256981 0.348737
v -2.362459 0.325736 0.225193
v -2.354086 0.343641 0.223569
v -2.344881 0.317207 0.221784
v -2.336508 0.335112 0.220161
v -2.358684 0.325736 0.244663
v -2.350311 0.343641 0.243040
v -2.341105 0.317207 0.241255
v -2.332732 0.335112 0.239631
v -1.651593 0.058151 0.215770
v -1.643638 0.076319 0.215907
v -1.633428 0.050195 0.216084
v -1.625473 0.068362 0.216221
v -1.651935 0.058151 0.235600
v -1.643980 0.076319 0.235737
v -1.633771 0.050195 0.235914
v -1.625816 0.068363 0.236051
v 1.688967 0.381398 0.274999
v 1.702149 0.389076 0.262324
v 1.683433 0.399685 0.280321
v 1.696615 0.407362 0.267646
v 1.675220 0.381398 0.260703
v 1.688402 0.389076 0.248028
v 1.669686 0.399685 0.266025
v 1.682868 0.407362 0.253350
v 0.906081 0.101292 0.422467
v 0.910025 0.108824 0.404549
v 0.904462 0.119639 0.429823
v 0.908406 0.127172 0.411905
v 0.886712 0.101292 0.418204
v 0.890656 0.108824 0.400286
v 0.885092 0.119639 0.425560
v 0.889036 0.127172 0.407642
v -2.379638 0.301514 0.252533
v -2.368413 0.317864 0.252604
v -2.395989 0.312739 0.252431
v -2.384763 0.329090 0.252501
v -2.379514 0.301514 0.232701
v -2.368289 0.317864 0.232771
v -2.395865 0.312739 0.232599
v -2.384639 0.329090 0.232669
v 1.006162 0.149232 0.411331
v 0.997081 0.166849 0.410602
v 0.988601 0.140122 0.409920
v 0.979521 0.157739 0.409190
v 1.007750 0.149232 0.391562
v 0.998670 0.166849 0.390832
v 0.990190 0.140122 0.390151
v 0.981109 0.157739 0.389421
v -1.199236 -0.035545 0.220661
v -1.199623 -0.015716 0.220667
v -1.179409 -0.035158 0.220373
v -1.179796 -0.015329 0.220379
v -1.198948 -0.035545 0.240492
v -1.199335 -0.015716 0.240498
v -1.179121 -0.035158 0.240204
v -1.179508 -0.015329 0.240210
v -1.532915 0.025566 0.205251
v -1.528822 0.044971 0.205128
v -1.552312 0.029659 0.205833
v -1.548220 0.049065 0.205710
v -1.533509 0.025566 0.185427
v -1.529417 0.044972 0.185304
v -1.552907 0.029659 0.186008
v -1.548814 0.049065 0.185886
v -0.404290 0.016049 0.214410
v -0.411760 0.032397 0.206026
v -0.415165 0.004819 0.202204
v -0.422634 0.021167 0.193819
v -0.389481 0.016049 0.201218
v -0.396951 0.032397 0.192833
v -0.400355 0.004819 0.189011
v -0.407825 0.021167 0.180626
v 0.044907 0.036074 0.358314
v 0.041825 0.049977 0.344508
v 0.041878 0.021929 0.344745
v 0.038797 0.035832 0.330940
v 0.064263 0.036074 0.353993
v 0.061182 0.049977 0.340188
v 0.061235 0.021929 0.340425
v 0.058153 0.035832 0.326619
v -2.331214 0.278359 0.236558
v -2.319825 0.294475 0.234580
v -2.347093 0.289918 0.239316
v -2.335704 0.306034 0.237338
v -2.334608 0.278359 0.217018
v -2.323219 0.294475 0.215040
v -2.350487 0.289918 0.219775
v -2.339097 0.306034 0.217797
v -1.468223 0.027386 0.220663
v -1.470940 0.046727 0.217218
v -1.480199 0.022998 0.205475
v -1.482916 0.042340 0.202030
v -1.452649 0.027386 0.208382
v -1.455366 0.046727 0.204937
v -1.464626 0.022998 0.193194
v -1.467342 0.042340 0.189749
v 0.251742 0.044050 0.364166
v 0.254467 0.063684 0.364815
v 0.270842 0.041249 0.368715
v 0.273567 0.060883 0.369364
v 0.247147 0.044050 0.383460
v 0.249872 0.063684 0.384109
v 0.266247 0.041249 0.388009
v 0.268972 0.060883 0.388657
v -2.641505 0.436427 0.270506
v -2.633578 0.454385 0.273339
v -2.624595 0.428009 0.276550
v -2.616668 0.445967 0.279383
v -2.648181 0.436427 0.289181
v -2.640254 0.454385 0.292015
v -2.631271 0.428009 0.295226
v -2.623343 0.445967 0.298059
v 2.128353 0.479079 0.203954
v 2.130714 0.496992 0.195773
v 2.123385 0.487594 0.221164
v 2.125746 0.505506 0.212983
v 2.109298 0.479079 0.198453
v 2.111659 0.496992 0.190273
v 2.104330 0.487593 0.215663
v 2.106691 0.505506 0.207483
v -0.333719 0.009767 0.194658
v -0.341087 0.028133 0.193344
v -0.315638 0.017251 0.197883
v -0.323006 0.035618 0.196569
v -0.337202 0.009767 0.214183
v -0.344570 0.028133 0.212869
v -0.319120 0.017251 0.217408
v -0.326488 0.035618 0.216094
v 1.463485 0.301393 0.294347
v 1.479670 0.311398 0.299942
v 1.472940 0.284268 0.297616
v 1.489125 0.294273 0.303211
v 1.457005 0.301393 0.313092
v 1.473190 0.311398 0.318687
v 1.466460 0.284268 0.316360
v 1.482645 0.294273 0.321956
v 1.138139 0.188147 0.391572
v 1.146894 0.203533 0.400516
v 1.127378 0.200663 0.380577
v 1.136132 0.216048 0.389521
v 1.152313 0.188147 0.377699
v 1.161067 0.203533 0.386644
v 1.141551 0.200663 0.366704
v 1.150306 0.216048 0.375648
v 2.018809 0.484214 0.211498
v 2.018190 0.503794 0.214597
v 2.014970 0.481054 0.230698
v 2.014350 0.500634 0.233797
v 1.999361 0.484215 0.207609
v 1.998742 0.503794 0.210708
v 1.995522 0.481054 0.226808
v 1.994902 0.500634 0.229907
v 2.142851 0.504858 0.191378
v 2.131128 0.511651 0.205861
v 2.147124 0.523491 0.186097
v 2.135401 0.530284 0.200581
v 2.158267 0.504858 0.203855
v 2.146544 0.511651 0.218339
v 2.162541 0.523491 0.198575
v 2.150818 0.530284 0.213059
v 0.130481 0.032108 0.381166
v 0.132443 0.051832 0.381865
v 0.111898 0.034191 0.374555
v 0.113861 0.053914 0.375254
v 0.137128 0.032108 0.362481
v 0.139091 0.051832 0.363179
v 0.118546 0.034191 0.355870
v 0.120508 0.053915 0.356568
v -0.305612 0.015873 0.236336
v -0.301625 0.035300 0.236154
v -0.325019 0.019863 0.237221
v -0.321033 0.039291 0.237039
v -0.306515 0.015873 0.216523
v -0.302529 0.035300 0.216341
v -0.325923 0.019863 0.217408
v -0.321936 0.039291 0.217226
v -1.455313 0.009097 0.205900
v -1.451906 0.028635 0.205830
v -1.474847 0.012504 0.206300
v -1.471441 0.032043 0.206230
v -1.455719 0.009097 0.186071
v -1.452312 0.028635 0.186001
v -1.475253 0.012504 0.186471
v -1.471846 0.032043 0.186401
v 1.147757 0.181814 0.401808
v 1.165750 0.188874 0.397363
v 1.140903 0.200348 0.403502
v 1.158895 0.207408 0.399056
v 1.143000 0.181814 0.382554
v 1.160992 0.188874 0.378109
v 1.136145 0.200348 0.384248
v 1.154138 0.207408 0.379802
v -0.150947 0.049245 0.273523
v -0.153552 0.068887 0.272673
v -0.169623 0.046505 0.267434
v -0.172228 0.066148 0.266585
v -0.144801 0.049245 0.254666
v -0.147405 0.068887 0.253817
v -0.163476 0.046505 0.248578
v -0.166081 0.066148 0.247729
v -0.414479 0.026413 0.165563
v -0.425578 0.042573 0.162562
v -0.398879 0.037911 0.169781
v -0.409978 0.054071 0.166780
v -0.419655 0.026413 0.184709
v -0.430754 0.042573 0.181708
v -0.404055 0.037911 0.188927
v -0.415154 0.054071 0.185926
v -2.726937 0.514979 0.287567
v -2.714053 0.530048 0.287028
v -2.711881 0.502084 0.286937
v -2.698997 0.517153 0.286398
v -2.726108 0.514980 0.307383
v -2.713224 0.530048 0.306844
v -2.711052 0.502085 0.306753
v -2.698168 0.517154 0.306214
v 0.562474 0.031084 0.388961
v 0.558482 0.050492 0.388089
v 0.581435 0.035170 0.393101
v 0.577443 0.054578 0.392229
v 0.558243 0.031084 0.408337
v 0.554250 0.050492 0.407465
v 0.577204 0.035170 0.412478
v 0.573211 0.054578 0.411606
v 2.047635 0.483489 0.209452
v 2.047006 0.503312 0.209607
v 2.066880 0.484137 0.204703
v 2.066251 0.503960 0.204858
v 2.052387 0.483489 0.228707
v 2.051757 0.503312 0.228862
v 2.071632 0.484137 0.223958
v 2.071003 0.503960 0.224113
v -1.243517 -0.039351 0.204435
v -1.243399 -0.019518 0.204428
v -1.223719 -0.039469 0.203270
v -1.223601 -0.019636 0.203263
v -1.242352 -0.039351 0.224233
v -1.242235 -0.019518 0.224227
v -1.222554 -0.039469 0.223069
v -1.222436 -0.019636 0.223062
v 0.711469 0.078296 0.420882
v 0.717040 0.095569 0.428879
v 0.701595 0.088041 0.406709
v 0.707166 0.105315 0.414706
v 0.727742 0.078296 0.409545
v 0.733313 0.095569 0.417542
v 0.717868 0.088041 0.395372
v 0.723439 0.105315 0.403369
v 1.730785 0.385442 0.260322
v 1.727144 0.404879 0.261839
v 1.712843 0.381498 0.267796
v 1.709202 0.400935 0.269313
v 1.723159 0.385442 0.242014
v 1.719518 0.404879 0.243531
v 1.705216 0.381498 0.249488
v 1.701576 0.400935 0.251005
v 0.169426 0.034126 0.352304
v 0.172116 0.042197 0.370219
v 0.168228 0.052242 0.344322
v 0.170917 0.060313 0.362238
v 0.189039 0.034126 0.349359
v 0.191729 0.042197 0.367275
v 0.187841 0.052242 0.341378
v 0.190531 0.060313 0.359294
v 0.172375 0.024765 0.362954
v 0.169691 0.044381 0.361787
v 0.190363 0.027691 0.370777
v 0.187680 0.047307 0.369610
v 0.164465 0.024765 0.381142
v 0.161781 0.044381 0.379975
v 0.182453 0.027691 0.388965
v 0.179770 0.047307 0.387798
v 0.669604 0.069682 0.379414
v 0.687057 0.074963 0.387214
v 0.674425 0.050565 0.381569
v 0.691879 0.055846 0.389368
v 0.661512 0.069682 0.397522
v 0.678966 0.074963 0.405321
v 0.666334 0.050565 0.399676
v 0.683788 0.055846 0.407476
v -1.779314 0.069583 0.206571
v -1.772416 0.087939 0.203599
v -1.762456 0.062072 0.199308
v -1.755558 0.080428 0.196336
v -1.771467 0.069583 0.224786
v -1.764569 0.087939 0.221814
v -1.754609 0.062072 0.217523
v -1.747711 0.080428 0.214551
v -0.924499 -0.044061 0.193502
v -0.920670 -0.030289 0.207250
v -0.920804 -0.058333 0.206769
v -0.916975 -0.044561 0.220518
v -0.943605 -0.044061 0.198823
v -0.939776 -0.030289 0.212571
v -0.939910 -0.058333 0.212090
v -0.936081 -0.044561 0.225839
v 1.075484 0.172093 0.378303
v 1.076925 0.182900 0.361735
v 1.076421 0.155463 0.367536
v 1.077861 0.166270 0.350969
v 1.095243 0.172093 0.380021
v 1.096683 0.182900 0.363453
v 1.096179 0.155463 0.369254
v 1.097620 0.166270 0.352686
v -1.994122 0.140149 0.229560
v -1.984321 0.157375 0.228825
v -2.011300 0.149977 0.230846
v -2.001499 0.167204 0.230112
v -1.995603 0.140149 0.209782
v -1.985802 0.157375 0.209048
v -2.012782 0.149977 0.211069
v -2.002981 0.167204 0.210335
v 1.821722 0.437950 0.242827
v 1.824204 0.452518 0.229600
v 1.824409 0.424492 0.228509
v 1.826891 0.439061 0.215282
v 1.841215 0.437950 0.246485
v 1.843697 0.452518 0.233258
v 1.843902 0.424492 0.232167
v 1.846384 0.439060 0.218940
v -1.272769 -0.028206 0.226457
v -1.275840 -0.012033 0.215396
v -1.268442 -0.016726 0.242041
v -1.271513 -0.000553 0.230980
v -1.291879 -0.028206 0.231763
v -1.294950 -0.012033 0.220702
v -1.287552 -0.016726 0.247347
v -1.290623 -0.000553 0.236286
v 1.442581 0.275139 0.304780
v 1.434056 0.293022 0.305719
v 1.460357 0.283716 0.302822
v 1.451832 0.301599 0.303761
v 1.444753 0.275139 0.324494
v 1.436228 0.293022 0.325433
v 1.462528 0.283716 0.322536
v 1.454003 0.301599 0.323475
v 0.724382 0.081069 0.406001
v 0.733849 0.094440 0.417180
v 0.733023 0.066421 0.416204
v 0.742490 0.079791 0.427383
v 0.709247 0.081069 0.418819
v 0.718714 0.094440 0.429997
v 0.717888 0.066421 0.429022
v 0.727355 0.079791 0.440200
v -0.982904 -0.047540 0.235354
v -0.984376 -0.031560 0.223700
v -0.984907 -0.059286 0.219500
v -0.986380 -0.043306 0.207846
v -0.963228 -0.047540 0.232868
v -0.964700 -0.031560 0.221214
v -0.965231 -0.059286 0.217014
v -0.966703 -0.043306 0.205360
v -1.368379 -0.017200 0.212283
v -1.364179 0.002180 0.212682
v -1.387671 -0.012981 0.210449
v -1.383471 0.006398 0.210848
v -1.366502 -0.017200 0.192538
v -1.362302 0.002180 0.192938
v -1.385794 -0.012981 0.190705
v -1.381594 0.006399 0.191104
v -2.451468 0.356329 0.254864
v -2.443227 0.374196 0.252374
v -2.434365 0.347720 0.249696
v -2.426124 0.365587 0.247205
v -2.445732 0.356329 0.273849
v -2.437490 0.374196 0.271359
v -2.428628 0.347720 0.268681
v -2.420387 0.365587 0.266190
v 0.378528 0.029473 0.381987
v 0.385051 0.042212 0.395717
v 0.383994 0.014272 0.393493
v 0.390517 0.027011 0.407224
v 0.360614 0.029473 0.390497
v 0.367136 0.042212 0.404228
v 0.366080 0.014272 0.402003
v 0.372603 0.027011 0.415734
v -0.597025 -0.005252 0.165227
v -0.596564 0.014576 0.165207
v -0.577218 -0.005714 0.164339
v -0.576756 0.014114 0.164318
v -0.596136 -0.005252 0.185040
v -0.595675 0.014576 0.185020
v -0.576329 -0.005714 0.184152
v -0.575868 0.014114 0.184131
v 1.194306 0.180579 0.349472
v 1.185067 0.198111 0.350251
v 1.211777 0.189850 0.347999
v 1.202538 0.207383 0.348778
v 1.195972 0.180579 0.369235
v 1.186733 0.198111 0.370014
v 1.213443 0.189850 0.367762
v 1.204204 0.207383 0.368541
v -1.847806 0.103816 0.217403
v -1.842483 0.122921 0.217210
v -1.828714 0.098490 0.216712
v -1.823391 0.117594 0.216520
v -1.847089 0.103816 0.237223
v -1.841766 0.122921 0.237031
v -1.827998 0.098490 0.236533
v -1.822674 0.117594 0.236340
v 2.022893 0.470582 0.213532
v 2.017584 0.489630 0.215063
v 2.041196 0.476107 0.208257
v 2.035887 0.495155 0.209787
v 2.028386 0.470582 0.232590
v 2.023077 0.489630 0.234120
v 2.046689 0.476107 0.227314
v 2.041379 0.495155 0.228845
v 1.122207 0.153471 0.362067
v 1.112194 0.170589 0.362323
v 1.139319 0.163488 0.361630
v 1.129305 0.180606 0.361886
v 1.122714 0.153471 0.381894
v 1.112700 0.170589 0.382150
v 1.139825 0.163488 0.381457
v 1.129812 0.180606 0.381712
v -0.913630 -0.053088 0.216033
v -0.920342 -0.034427 0.215841
v -0.894976 -0.046373 0.216568
v -0.901689 -0.027711 0.216375
v -0.914199 -0.053088 0.235858
v -0.920911 -0.034427 0.235666
v -0.895545 -0.046373 0.236393
v -0.902257 -0.027711 0.236200
v -2.441944 0.331466 0.248389
v -2.429819 0.346769 0.244900
v -2.456650 0.344082 0.252621
v -2.444526 0.359385 0.249132
v -2.447429 0.331466 0.229329
v -2.435304 0.346769 0.225841
v -2.462135 0.344082 0.233561
v -2.450011 0.359385 0.230073
v -1.138245 -0.029749 0.241807
v -1.135443 -0.010115 0.241952
v -1.157852 -0.026943 0.240788
v -1.155050 -0.007309 0.240934
v -1.137216 -0.029749 0.222000
v -1.134414 -0.010115 0.222146
v -1.156823 -0.026943 0.220982
v -1.154021 -0.007309 0.221128
v 2.056669 0.490636 0.202962
v 2.046884 0.507115 0.208064
v 2.071281 0.501672 0.195342
v 2.061496 0.518151 0.200445
v 2.065839 0.490636 0.220548
v 2.056054 0.507115 0.225650
v 2.080451 0.501672 0.212928
v 2.070666 0.518151 0.218031
v 0.113820 0.045314 0.328219
v 0.116110 0.064994 0.329104
v 0.132175 0.042859 0.335319
v 0.134465 0.062539 0.336205
v 0.106664 0.045314 0.346716
v 0.108954 0.064995 0.347602
v 0.125019 0.042859 0.353816
v 0.127309 0.062539 0.354702
v -0.911824 -0.039990 0.228865
v -0.901243 -0.028336 0.216799
v -0.904140 -0.056038 0.220103
v -0.893559 -0.044384 0.208038
v -0.896914 -0.039990 0.241942
v -0.886332 -0.028336 0.229877
v -0.889229 -0.056038 0.233180
v -0.878648 -0.044384 0.221115
v -0.343427 0.037220 0.226800
v -0.339845 0.056610 0.228926
v -0.360103 0.041386 0.216904
v -0.356520 0.060777 0.219030
v -0.333305 0.037220 0.209744
v -0.329723 0.056610 0.211870
v -0.349981 0.041386 0.199848
v -0.346398 0.060777 0.201974
v -2.088772 0.176159 0.217086
v -2.078695 0.193157 0.215398
v -2.105537 0.186376 0.219894
v -2.095460 0.203375 0.218206
v -2.092048 0.176159 0.197525
v -2.081971 0.193158 0.195838
v -2.108813 0.186376 0.200333
v -2.098736 0.203375 0.198645
v 1.740840 0.396432 0.258464
v 1.759760 0.402375 0.258722
v 1.734896 0.415353 0.258384
v 1.753817 0.421297 0.258641
v 1.741109 0.396432 0.238633
v 1.760029 0.402376 0.238890
v 1.735166 0.415353 0.238552
v 1.754086 0.421297 0.238809
v 0.680010 0.067956 0.406243
v 0.688696 0.073157 0.389189
v 0.677649 0.087095 0.410877
v 0.686335 0.092296 0.393823
v 0.662337 0.067956 0.397242
v 0.671023 0.073157 0.380187
v 0.659976 0.087095 0.401876
v 0.668662 0.092296 0.384822
v -1.336792 0.000847 0.212203
v -1.337112 0.020678 0.212174
v -1.356540 0.000526 0.210398
v -1.356860 0.020357 0.210369
v -1.334986 0.000847 0.192452
v -1.335306 0.020678 0.192423
v -1.354735 0.000526 0.190647
v -1.355055 0.020357 0.190618
v -1.489891 0.007725 0.191675
v -1.488962 0.016661 0.209356
v -1.490360 0.025431 0.182751
v -1.489431 0.034367 0.200433
v -1.470086 0.007725 0.190634
v -1.469156 0.016661 0.208315
v -1.470555 0.025431 0.181710
v -1.469625 0.034367 0.199392
v -1.924360 0.121191 0.200691
v -1.923095 0.140049 0.206699
v -1.920475 0.115051 0.219145
v -1.919211 0.133910 0.225154
v -1.943768 0.121191 0.204776
v -1.942503 0.140050 0.210784
v -1.939884 0.115051 0.223230
v -1.938619 0.133909 0.229238
v -0.760730 -0.015167 0.208235
v -0.758331 0.004474 0.206891
v -0.777867 -0.012418 0.217832
v -0.775468 0.007224 0.216489
v -0.770421 -0.015167 0.190931
v -0.768022 0.004474 0.189587
v -0.787558 -0.012418 0.200528
v -0.785159 0.007224 0.199185
v 1.821160 0.434989 0.236752
v 1.828643 0.444092 0.220799
v 1.825026 0.417368 0.228511
v 1.832508 0.426471 0.212557
v 1.839116 0.434989 0.245174
v 1.846599 0.444092 0.229221
v 1.842982 0.417368 0.236933
v 1.850464 0.426471 0.220979
v -1.417093 -0.002109 0.219131
v -1.412601 0.017208 0.218910
v -1.397800 -0.006606 0.218182
v -1.393308 0.012711 0.217961
v -1.416119 -0.002109 0.238940
v -1.411627 0.017208 0.238719
v -1.396826 -0.006606 0.237991
v -1.392334 0.012711 0.237770
v 1.936899 0.470588 0.220003
v 1.939258 0.485061 0.206649
v 1.939417 0.457027 0.205751
v 1.941775 0.471500 0.192397
v 1.956430 0.470588 0.223453
v 1.958789 0.485061 0.210099
v 1.958947 0.457027 0.209201
v 1.961306 0.471500 0.195847
v -0.562082 0.011043 0.187992
v -0.573108 0.027127 0.191610
v -0.546800 0.022647 0.182978
v -0.557826 0.038731 0.186595
v -0.555899 0.011043 0.206837
v -0.566925 0.027127 0.210454
v -0.540617 0.022647 0.201822
v -0.551643 0.038731 0.205440
v -2.687689 0.492732 0.291058
v -2.675917 0.507608 0.285272
v -2.674339 0.479615 0.284496
v -2.662567 0.494491 0.278710
v -2.678941 0.492732 0.308857
v -2.667169 0.507608 0.303071
v -2.665590 0.479615 0.302295
v -2.653819 0.494491 0.296509
v -2.473161 0.357246 0.255029
v -2.463586 0.374486 0.252922
v -2.456323 0.347442 0.251325
v -2.446748 0.364682 0.249218
v -2.468900 0.357246 0.274399
v -2.459325 0.374486 0.272292
v -2.452061 0.347442 0.270694
v -2.442487 0.364682 0.268588
v -1.856415 0.103881 0.204905
v -1.849314 0.122390 0.204310
v -1.874859 0.111006 0.206450
v -1.867759 0.129515 0.205855
v -1.858070 0.103881 0.185141
v -1.850970 0.122390 0.184546
v -1.876515 0.111006 0.186686
v -1.869415 0.129515 0.186091
v 0.125983 0.050050 0.364387
v 0.127070 0.057365 0.382790
v 0.125551 0.068485 0.357085
v 0.126639 0.075800 0.375488
v 0.145781 0.050050 0.363218
v 0.146869 0.057365 0.381620
v 0.145350 0.068485 0.355915
v 0.146437 0.075800 0.374318
v 1.138024 0.166349 0.352646
v 1.133353 0.185613 0.351986
v 1.157098 0.171066 0.355341
v 1.152427 0.190330 0.354681
v 1.135248 0.166349 0.372284
v 1.130578 0.185613 0.371624
v 1.154323 0.171066 0.374979
v 1.149652 0.190330 0.374319
v -0.109769 0.041478 0.312411
v -0.112223 0.049404 0.294397
v -0.110838 0.023297 0.304558
v -0.113292 0.031223 0.286544
v -0.090117 0.041478 0.309734
v -0.092571 0.049404 0.291720
v -0.091187 0.023297 0.301881
v -0.093641 0.031223 0.283867
v 1.318045 0.243916 0.374132
v 1.336162 0.251936 0.373235
v 1.310034 0.262054 0.374529
v 1.328151 0.270075 0.373632
v 1.317064 0.243915 0.354323
v 1.335181 0.251936 0.353426
v 1.309053 0.262054 0.354720
v 1.327169 0.270075 0.353823
v -1.323794 -0.009880 0.219641
v -1.318959 0.009355 0.219751
v -1.304565 -0.014716 0.220080
v -1.299730 0.004518 0.220191
v -1.324247 -0.009880 0.239469
v -1.319412 0.009354 0.239579
v -1.305018 -0.014716 0.239908
v -1.300183 0.004518 0.240019
v 0.186425 0.046477 0.396892
v 0.184059 0.066152 0.396077
v 0.167824 0.043975 0.390481
v 0.165458 0.063649 0.389665
v 0.192888 0.046477 0.378141
v 0.190522 0.066152 0.377326
v 0.174287 0.043975 0.371730
v 0.171921 0.063649 0.370915
v 0.156063 0.052143 0.374646
v 0.158096 0.069572 0.383889
v 0.152318 0.061608 0.357624
v 0.154352 0.079037 0.366867
v 0.175433 0.052143 0.370385
v 0.177466 0.069572 0.379628
v 0.171688 0.061608 0.353362
v 0.173722 0.079037 0.362606
v -1.023017 -0.053033 0.218116
v -1.025761 -0.033391 0.218164
v -1.003377 -0.050288 0.217771
v -1.006122 -0.030646 0.217819
v -1.022668 -0.053033 0.237946
v -1.025412 -0.033391 0.237994
v -1.003029 -0.050288 0.237601
v -1.005773 -0.030646 0.237649
v 0.492921 0.026218 0.388148
v 0.487661 0.045340 0.387935
v 0.512027 0.031483 0.388924
v 0.506767 0.050604 0.388710
v 0.492117 0.026218 0.407965
v 0.486857 0.045340 0.407752
v 0.511223 0.031483 0.408740
v 0.505963 0.050604 0.408527
v 1.468651 0.283988 0.319760
v 1.470603 0.303321 0.323727
v 1.460115 0.288410 0.302412
v 1.462068 0.307743 0.306380
v 1.486447 0.283988 0.311003
v 1.488399 0.303321 0.314971
v 1.477911 0.288410 0.293656
v 1.479863 0.307743 0.297624
v 0.037974 0.054211 0.335805
v 0.035885 0.073926 0.335243
v 0.018937 0.052048 0.330681
v 0.016848 0.071763 0.330118
v 0.043129 0.054211 0.316653
v 0.041040 0.073926 0.316091
v 0.024092 0.052048 0.311529
v 0.022003 0.071763 0.310967
v -0.090784 0.031489 0.305515
v -0.093000 0.039557 0.287533
v -0.089797 0.049607 0.313522
v -0.092013 0.057675 0.295540
v -0.110468 0.031489 0.307941
v -0.112684 0.039557 0.289959
v -0.109481 0.049607 0.315948
v -0.111697 0.057675 0.297966
v 1.963315 0.464211 0.223282
v 1.959951 0.483740 0.224082
v 1.982315 0.467669 0.218764
v 1.978951 0.487198 0.219564
v 1.967903 0.464211 0.242577
v 1.964539 0.483740 0.243377
v 1.986903 0.467669 0.238059
v 1.983538 0.487198 0.238859
v 0.284419 0.027378 0.414324
v 0.281863 0.047027 0.413452
v 0.265822 0.024678 0.407980
v 0.263267 0.044327 0.407108
v 0.290822 0.027378 0.395553
v 0.288266 0.047027 0.394681
v 0.272226 0.024678 0.389209
v 0.269670 0.044327 0.388337
v -0.739444 -0.039130 0.189145
v -0.748072 -0.021463 0.191754
v -0.722533 -0.030117 0.184033
v -0.731161 -0.012450 0.186641
v -0.733704 -0.039130 0.208130
v -0.742332 -0.021463 0.210738
v -0.716793 -0.030117 0.203017
v -0.725421 -0.012450 0.205625
v 1.645819 0.359689 0.280509
v 1.639652 0.378481 0.281988
v 1.627545 0.353348 0.284892
v 1.621379 0.372140 0.286371
v 1.641193 0.359689 0.261223
v 1.635027 0.378481 0.262702
v 1.622919 0.353348 0.265606
v 1.616753 0.372140 0.267085
v -2.534870 0.380744 0.277262
v -2.523595 0.396992 0.275767
v -2.550977 0.392117 0.279398
v -2.539702 0.408365 0.277903
v -2.537477 0.380744 0.257601
v -2.526202 0.396992 0.256106
v -2.553583 0.392117 0.259736
v -2.542309 0.408365 0.258242
v -1.885626 0.102166 0.217770
v -1.877226 0.120068 0.216249
v -1.903241 0.110703 0.220959
v -1.894842 0.128605 0.219438
v -1.889160 0.102166 0.198254
v -1.880760 0.120068 0.196733
v -1.906775 0.110703 0.201444
v -1.898375 0.128605 0.199923
v 0.590648 0.060523 0.410235
v 0.604853 0.066495 0.422722
v 0.595133 0.041611 0.414178
v 0.609338 0.047583 0.426664
v 0.577554 0.060523 0.425132
v 0.591758 0.066495 0.437618
v 0.582039 0.041611 0.429074
v 0.596244 0.047583 0.441561
v -2.716862 0.481525 0.301347
v -2.709648 0.499896 0.299398
v -2.699127 0.474052 0.296556
v -2.691913 0.492423 0.294607
v -2.711689 0.481525 0.320494
v -2.704475 0.499896 0.318545
v -2.693954 0.474052 0.315702
v -2.686740 0.492423 0.313753
v -0.632278 -0.002158 0.192636
v -0.620623 0.000256 0.176772
v -0.633708 0.017528 0.194581
v -0.622052 0.019942 0.178717
v -0.648262 -0.002158 0.180893
v -0.636606 0.000256 0.165029
v -0.649691 0.017528 0.182839
v -0.638036 0.019942 0.166974
v 0.856170 0.077477 0.389654
v 0.846206 0.094610 0.390395
v 0.873255 0.087469 0.388382
v 0.863291 0.104602 0.389124
v 0.857642 0.077477 0.409432
v 0.847678 0.094610 0.410174
v 0.874727 0.087469 0.408161
v 0.864763 0.104602 0.408902
v -0.199444 0.021122 0.273243
v -0.198319 0.040920 0.273574
v -0.218436 0.022294 0.267653
v -0.217312 0.042093 0.267984
v -0.193843 0.021122 0.254217
v -0.192719 0.040920 0.254548
v -0.212836 0.022294 0.248627
v -0.211711 0.042093 0.248958
v 1.281994 0.230648 0.348662
v 1.272985 0.247996 0.352016
v 1.265737 0.221035 0.354715
v 1.256727 0.238382 0.358069
v 1.275074 0.230648 0.330075
v 1.266065 0.247996 0.333429
v 1.258817 0.221035 0.336128
v 1.249807 0.238382 0.339482
v -0.466724 0.002941 0.174648
v -0.471005 0.022279 0.173611
v -0.447928 0.007346 0.179196
v -0.452210 0.026684 0.178160
v -0.471389 0.002941 0.193924
v -0.475671 0.022279 0.192888
v -0.452593 0.007346 0.198473
v -0.456875 0.026684 0.197437
v 1.294481 0.223902 0.369556
v 1.293504 0.239733 0.357649
v 1.293187 0.211955 0.353779
v 1.292211 0.227785 0.341871
v 1.314248 0.223902 0.367935
v 1.313271 0.239733 0.356028
v 1.312954 0.211955 0.352157
v 1.311977 0.227785 0.340250
v -1.312744 -0.020899 0.219734
v -1.309915 -0.001269 0.219578
v -1.293144 -0.023733 0.218654
v -1.290315 -0.004103 0.218498
v -1.311652 -0.020899 0.239537
v -1.308823 -0.001269 0.239381
v -1.292052 -0.023733 0.238457
v -1.289223 -0.004103 0.238301
v -2.601010 0.423173 0.264704
v -2.593743 0.441482 0.262391
v -2.618456 0.430799 0.270257
v -2.611189 0.449107 0.267944
v -2.607026 0.423173 0.245805
v -2.599759 0.441482 0.243492
v -2.624472 0.430799 0.251358
v -2.617205 0.449107 0.249045
v -0.774314 -0.041954 0.189398
v -0.780097 -0.022983 0.189461
v -0.755344 -0.036171 0.189190
v -0.761127 -0.017200 0.189253
v -0.774097 -0.041954 0.209230
v -0.779880 -0.022983 0.209293
v -0.755127 -0.036171 0.209022
v -0.760910 -0.017200 0.209085
v 0.289791 0.020764 0.387580
v 0.287610 0.040471 0.387110
v 0.309057 0.022996 0.391730
v 0.306875 0.042703 0.391260
v 0.285615 0.020764 0.406968
v 0.283433 0.040471 0.406498
v 0.304880 0.022996 0.411118
v 0.302699 0.042703 0.410648
v 0.946851 0.135884 0.403466
v 0.937080 0.153142 0.403623
v 0.929595 0.126111 0.403744
v 0.919824 0.143369 0.403901
v 0.946532 0.135884 0.383635
v 0.936760 0.153142 0.383793
v 0.929276 0.126111 0.383913
v 0.919504 0.143369 0.384071
v -0.233252 0.015202 0.223683
v -0.239318 0.033985 0.221741
v -0.215363 0.021571 0.229409
v -0.221429 0.040354 0.227467
v -0.239298 0.015202 0.242572
v -0.245364 0.033985 0.240630
v -0.221409 0.021571 0.248298
v -0.227475 0.040354 0.246356
v 0.285147 0.025859 0.370486
v 0.281445 0.045319 0.369493
v 0.303942 0.029693 0.375528
v 0.300240 0.049152 0.374535
v 0.280009 0.025860 0.389642
v 0.276307 0.045319 0.388649
v 0.298804 0.029693 0.394684
v 0.295101 0.049152 0.393691
v -1.370207 -0.016417 0.192186
v -1.365885 0.002936 0.192570
v -1.350930 -0.020756 0.193898
v -1.346608 -0.001404 0.194281
v -1.371961 -0.016417 0.211942
v -1.367639 0.002936 0.212326
v -1.352684 -0.020756 0.213653
v -1.348362 -0.001403 0.214037
v 0.188264 0.043312 0.345232
v 0.191220 0.051235 0.363171
v 0.189552 0.025130 0.353049
v 0.192508 0.033053 0.370989
v 0.168694 0.043312 0.348457
v 0.171651 0.051235 0.366396
v 0.169983 0.025130 0.356274
v 0.172939 0.033053 0.374214
v -0.921833 -0.040663 0.212579
v -0.918186 -0.024558 0.223565
v -0.916759 -0.052239 0.227863
v -0.913112 -0.036134 0.238850
v -0.940656 -0.040663 0.218827
v -0.937009 -0.024558 0.229814
v -0.935583 -0.052239 0.234112
v -0.931936 -0.036134 0.245098
v -1.589808 0.036360 0.204967
v -1.585050 0.055613 0.204801
v -1.609049 0.041121 0.205640
v -1.604292 0.060374 0.205474
v -1.590501 0.036360 0.185146
v -1.585743 0.055613 0.184980
v -1.609743 0.041121 0.185819
v -1.604985 0.060374 0.185653
v -0.256411 0.025134 0.230505
v -0.255863 0.044955 0.230941
v -0.271928 0.025834 0.218174
v -0.271381 0.045655 0.218609
v -0.244072 0.025134 0.214978
v -0.243524 0.044955 0.215413
v -0.259590 0.025834 0.202646
v -0.259042 0.045655 0.203082
v 2.185716 0.493376 0.203925
v 2.189269 0.507993 0.190999
v 2.181843 0.506782 0.218019
v 2.185395 0.521398 0.205092
v 2.166592 0.493376 0.198669
v 2.170145 0.507993 0.185743
v 2.162719 0.506782 0.212763
v 2.166271 0.521398 0.199836
v 1.968931 0.452269 0.200714
v 1.967974 0.465931 0.215059
v 1.969842 0.466646 0.187082
v 1.968884 0.480308 0.201427
v 1.988721 0.452269 0.202036
v 1.987762 0.465931 0.216381
v 1.989632 0.466646 0.188404
v 1.988673 0.480308 0.202750
v 0.755073 0.090334 0.418724
v 0.747961 0.108848 0.418685
v 0.736560 0.083222 0.418623
v 0.729447 0.101735 0.418584
v 0.755182 0.090334 0.398891
v 0.748069 0.108848 0.398852
v 0.736668 0.083222 0.398790
v 0.729556 0.101735 0.398751
v -0.160270 0.017277 0.250105
v -0.164837 0.036407 0.247546
v -0.143582 0.022512 0.259455
v -0.148148 0.041641 0.256897
v -0.169965 0.017277 0.267407
v -0.174531 0.036407 0.264848
v -0.153276 0.022511 0.276758
v -0.157843 0.041641 0.274199
v -1.252837 -0.023475 0.221542
v -1.248250 -0.004181 0.221335
v -1.233563 -0.028067 0.220674
v -1.228975 -0.008773 0.220467
v -1.251945 -0.023475 0.241355
v -1.247357 -0.004181 0.241148
v -1.232670 -0.028067 0.240487
v -1.228082 -0.008773 0.240280
v -2.607560 0.451296 0.267053
v -2.594353 0.465759 0.263931
v -2.593485 0.437724 0.263726
v -2.580278 0.452187 0.260603
v -2.602998 0.451296 0.286354
v -2.589790 0.465759 0.283232
v -2.588923 0.437724 0.283027
v -2.575716 0.452187 0.279904
v 0.413696 0.025104 0.384544
v 0.409853 0.044558 0.384210
v 0.433077 0.028961 0.386227
v 0.429234 0.048416 0.385893
v 0.411981 0.025103 0.404303
v 0.408137 0.044558 0.403969
v 0.431362 0.028961 0.405986
v 0.427518 0.048416 0.405652
v 2.321752 0.506875 0.194564
v 2.325460 0.521406 0.181585
v 2.317761 0.520373 0.208536
v 2.321469 0.534904 0.195557
v 2.302682 0.506875 0.189117
v 2.306389 0.521406 0.176138
v 2.298691 0.520373 0.203089
v 2.302398 0.534904 0.190110
v 1.954509 0.460507 0.245225
v 1.956459 0.480244 0.245276
v 1.934779 0.462458 0.244710
v 1.936729 0.482195 0.244761
v 1.955027 0.460507 0.225398
v 1.956976 0.480244 0.225449
v 1.935297 0.462458 0.224883
v 1.937246 0.482195 0.224934
v -2.543807 0.409128 0.264500
v -2.545796 0.428672 0.261777
v -2.532280 0.412500 0.280284
v -2.534269 0.432044 0.277560
v -2.559824 0.409128 0.276197
v -2.561813 0.428672 0.273474
v -2.548297 0.412500 0.291981
v -2.550286 0.432044 0.289257
v 0.693647 0.046335 0.401206
v 0.692982 0.066119 0.399973
v 0.703035 0.047735 0.418620
v 0.702371 0.067519 0.417387
v 0.676189 0.046335 0.410618
v 0.675525 0.066119 0.409385
v 0.685578 0.047735 0.428032
v 0.684913 0.067519 0.426799
v -2.541238 0.411706 0.267164
v -2.528669 0.426269 0.262337
v -2.527643 0.398242 0.261943
v -2.515074 0.412805 0.257116
v -2.534128 0.411706 0.285679
v -2.521559 0.426269 0.280852
v -2.520533 0.398242 0.280458
v -2.507964 0.412805 0.275631
v -2.606731 0.427709 0.263778
v -2.598994 0.445444 0.259421
v -2.622184 0.436588 0.272480
v -2.614448 0.454323 0.268123
v -2.616462 0.427709 0.246496
v -2.608726 0.445444 0.242140
v -2.631916 0.436588 0.255198
v -2.624179 0.454323 0.250841
v 1.465826 0.298141 0.329237
v 1.464084 0.317885 0.329943
v 1.484126 0.300020 0.321826
v 1.482384 0.319764 0.322531
v 1.473271 0.298141 0.347620
v 1.471529 0.317885 0.348325
v 1.491571 0.300020 0.340208
v 1.489829 0.319764 0.340914
v 1.620407 0.347216 0.285299
v 1.615093 0.366259 0.286871
v 1.602145 0.341675 0.290700
v 1.596832 0.360719 0.292271
v 1.614782 0.347216 0.266280
v 1.609469 0.366259 0.267852
v 1.596520 0.341675 0.271681
v 1.591207 0.360719 0.273252
v -2.691163 0.479578 0.284145
v -2.679835 0.494100 0.276788
v -2.703341 0.493085 0.292056
v -2.692013 0.507608 0.284698
v -2.701965 0.479578 0.267513
v -2.690638 0.494100 0.260155
v -2.714144 0.493085 0.275423
v -2.702816 0.507608 0.268065
v -1.032019 -0.033165 0.242060
v -1.030738 -0.013373 0.242155
v -1.051757 -0.031880 0.240602
v -1.050476 -0.012089 0.240697
v -1.030558 -0.033165 0.222281
v -1.029277 -0.013373 0.222376
v -1.050295 -0.031880 0.220823
v -1.049014 -0.012089 0.220918
v -1.049374 -0.027346 0.215041
v -1.049417 -0.007513 0.215042
v -1.069191 -0.027391 0.215808
v -1.069236 -0.007558 0.215810
v -1.050141 -0.027346 0.195222
v -1.050185 -0.007513 0.195224
v -1.069959 -0.027391 0.195990
v -1.070003 -0.007558 0.195992
v 1.742410 0.389887 0.270791
v 1.737089 0.408736 0.273914
v 1.758665 0.396057 0.261248
v 1.753344 0.414906 0.264371
v 1.752451 0.389887 0.287894
v 1.747130 0.408736 0.291018
v 1.768706 0.396057 0.278351
v 1.763385 0.414906 0.281475
v 0.758523 0.068320 0.380779
v 0.751714 0.086945 0.381077
v 0.777130 0.075135 0.379964
v 0.770322 0.093760 0.380262
v 0.759390 0.068320 0.400593
v 0.752582 0.086945 0.400891
v 0.777998 0.075135 0.399778
v 0.771190 0.093760 0.400076
v -2.574296 0.400774 0.264656
v -2.563047 0.416818 0.261588
v -2.589774 0.412434 0.268879
v -2.578526 0.428478 0.265810
v -2.579515 0.400774 0.245522
v -2.568267 0.416818 0.242454
v -2.594994 0.412434 0.249745
v -2.583745 0.428478 0.246676
v -1.692014 0.073157 0.209978
v -1.704384 0.081819 0.197121
v -1.698020 0.055315 0.203736
v -1.710389 0.063977 0.190879
v -1.677722 0.073157 0.196228
v -1.690091 0.081819 0.183370
v -1.683728 0.055315 0.189985
v -1.696097 0.063977 0.177128
v 0.365055 0.027301 0.380002
v 0.362351 0.046945 0.379580
v 0.384464 0.030038 0.383028
v 0.381760 0.049681 0.382606
v 0.362000 0.027301 0.399598
v 0.359295 0.046945 0.399177
v 0.381409 0.030038 0.402624
v 0.378704 0.049681 0.402203
v -0.311039 0.016803 0.216729
v -0.307052 0.036230 0.216548
v -0.291631 0.012812 0.215844
v -0.287645 0.032239 0.215663
v -0.310135 0.016803 0.236542
v -0.306149 0.036230 0.236360
v -0.290728 0.012812 0.235657
v -0.286741 0.032239 0.235475
v -0.763908 -0.035334 0.231776
v -0.758146 -0.016584 0.228845
v -0.780619 -0.028870 0.240278
v -0.774857 -0.010120 0.237346
v -0.772901 -0.035334 0.214099
v -0.767139 -0.016584 0.211167
v -0.789612 -0.028870 0.222600
v -0.783850 -0.010120 0.219669
v 0.677761 0.072049 0.422589
v 0.682574 0.089663 0.430332
v 0.668462 0.081167 0.407631
v 0.673275 0.098780 0.415374
v 0.694604 0.072049 0.412118
v 0.699418 0.089663 0.419861
v 0.685305 0.081167 0.397160
v 0.690119 0.098780 0.404903
v -2.763397 0.507452 0.285691
v -2.756383 0.525498 0.281390
v -2.748012 0.499224 0.276259
v -2.740998 0.517270 0.271959
v -2.753031 0.507452 0.302599
v -2.746017 0.525498 0.298299
v -2.737647 0.499224 0.293168
v -2.730632 0.517270 0.288867
v 0.719419 0.078873 0.408487
v 0.737135 0.084305 0.415557
v 0.724464 0.059798 0.410501
v 0.742180 0.065230 0.417571
v 0.712067 0.078873 0.426907
v 0.729783 0.084305 0.433978
v 0.717113 0.059798 0.428921
v 0.734828 0.065230 0.435991
v -2.155144 0.225122 0.226849
v -2.172237 0.234751 0.223937
v -2.145652 0.242461 0.228466
v -2.162745 0.252090 0.225554
v -2.158476 0.225122 0.246401
v -2.175568 0.234751 0.243488
v -2.148983 0.242461 0.248018
v -2.166076 0.252090 0.245106
v -0.457171 0.032005 0.202057
v -0.463707 0.050729 0.202231
v -0.475888 0.025466 0.202554
v -0.482425 0.044190 0.202728
v -0.457697 0.032005 0.182231
v -0.464233 0.050729 0.182405
v -0.476415 0.025466 0.182728
v -0.482951 0.044190 0.182902
v -2.032702 0.169055 0.207236
v -2.026547 0.187890 0.206399
v -2.051365 0.175266 0.209773
v -2.045211 0.194102 0.208937
v -2.035373 0.169055 0.187584
v -2.029219 0.187890 0.186747
v -2.054037 0.175266 0.190121
v -2.047882 0.194101 0.189284
v -1.282614 -0.021051 0.188703
v -1.275318 -0.002629 0.189567
v -1.264320 -0.028398 0.190868
v -1.257023 -0.009976 0.191732
v -1.284945 -0.021051 0.208399
v -1.277649 -0.002629 0.209262
v -1.266651 -0.028398 0.210564
v -1.259354 -0.009976 0.211428
v 1.140296 0.189125 0.383222
v 1.158289 0.196185 0.378776
v 1.147150 0.170591 0.381529
v 1.165143 0.177651 0.377083
v 1.145053 0.189125 0.402476
v 1.163046 0.196185 0.398031
v 1.151907 0.170591 0.400783
v 1.169900 0.177651 0.396337
v -2.667273 0.462832 0.292622
v -2.658541 0.480457 0.290080
v -2.650351 0.453737 0.287696
v -2.641618 0.471362 0.285155
v -2.661730 0.462832 0.311665
v -2.652998 0.480457 0.309123
v -2.644808 0.453737 0.306739
v -2.636075 0.471362 0.304197
v -1.801608 0.105333 0.196330
v -1.808554 0.120270 0.185285
v -1.793656 0.118381 0.208974
v -1.800602 0.133318 0.197930
v -1.818397 0.105333 0.206888
v -1.825343 0.120270 0.195844
v -1.810444 0.118381 0.219533
v -1.817391 0.133318 0.208488
v -1.900891 0.128430 0.240356
v -1.915459 0.137962 0.230855
v -1.908875 0.111037 0.235149
v -1.923443 0.120569 0.225649
v -1.890057 0.128430 0.223743
v -1.904625 0.137962 0.214242
v -1.898041 0.111037 0.218536
v -1.912609 0.120569 0.209036
v 1.594414 0.358153 0.314897
v 1.583203 0.374514 0.314828
v 1.578053 0.346943 0.314795
v 1.566843 0.363303 0.314725
v 1.594537 0.358153 0.295065
v 1.583327 0.374514 0.294995
v 1.578177 0.346943 0.294963
v 1.566967 0.363303 0.294893
v 0.365055 0.027301 0.380002
v 0.362351 0.046945 0.379580
v 0.384464 0.030038 0.383028
v 0.381760 0.049681 0.382606
v 0.362000 0.027301 0.399598
v 0.359295 0.046945 0.399177
v 0.381409 0.030038 0.402624
v 0.378704 0.049681 0.402203
v -0.715529 -0.005560 0.207611
v -0.721827 0.013243 0.207980
v -0.734300 -0.011869 0.208710
v -0.740598 0.006934 0.209079
v -0.716688 -0.005560 0.187812
v -0.722987 0.013243 0.188181
v -0.735459 -0.011869 0.188911
v -0.741757 0.006933 0.189280
v -1.645654 0.052712 0.197811
v -1.648519 0.068237 0.209816
v -1.642048 0.065053 0.182711
v -1.644914 0.080579 0.194715
v -1.626363 0.052712 0.202417
v -1.629229 0.068237 0.214422
v -1.622757 0.065054 0.187316
v -1.625623 0.080579 0.199321
v 0.241614 0.041670 0.360361
v 0.243382 0.061416 0.360934
v 0.260399 0.039811 0.366447
v 0.262167 0.059557 0.367019
v 0.235501 0.041670 0.379228
v 0.237270 0.061415 0.379801
v 0.254286 0.039811 0.385314
v 0.256054 0.059557 0.385887
v 0.280268 0.044403 0.380433
v 0.275761 0.057890 0.366608
v 0.284448 0.058944 0.393256
v 0.279941 0.072431 0.379432
v 0.261411 0.044403 0.386580
v 0.256904 0.057890 0.372755
v 0.265592 0.058944 0.399404
v 0.261085 0.072431 0.385579
v -2.611987 0.425366 0.250038
v -2.604752 0.443425 0.246184
v -2.596047 0.417168 0.241549
v -2.588812 0.435227 0.237695
v -2.602664 0.425366 0.267543
v -2.595428 0.443425 0.263690
v -2.586724 0.417168 0.259054
v -2.579488 0.435227 0.255200
v 1.409612 0.284485 0.354465
v 1.400485 0.302050 0.355684
v 1.392201 0.275276 0.356790
v 1.383073 0.292842 0.358008
v 1.406987 0.284485 0.334806
v 1.397860 0.302050 0.336025
v 1.389576 0.275276 0.337131
v 1.380449 0.292842 0.338350
v -2.608922 0.413362 0.280048
v -2.595436 0.427808 0.278374
v -2.623258 0.426950 0.281828
v -2.609773 0.441397 0.280154
v -2.611365 0.413362 0.260366
v -2.597880 0.427808 0.258692
v -2.625701 0.426950 0.262146
v -2.612216 0.441397 0.260472
v 1.342680 0.237119 0.342067
v 1.346224 0.255733 0.347926
v 1.333048 0.243967 0.326139
v 1.336592 0.262580 0.331999
v 1.359652 0.237119 0.331804
v 1.363195 0.255733 0.337663
v 1.350019 0.243967 0.315876
v 1.353563 0.262580 0.321736
v -1.951203 0.128592 0.233380
v -1.943606 0.146912 0.233352
v -1.969523 0.136188 0.233446
v -1.961926 0.154509 0.233419
v -1.951275 0.128592 0.213547
v -1.943678 0.146912 0.213519
v -1.969595 0.136188 0.213613
v -1.961998 0.154509 0.213586
v -1.400752 0.001593 0.184136
v -1.409814 0.003580 0.201665
v -1.399841 0.021327 0.182371
v -1.408902 0.023314 0.199901
v -1.383134 0.001594 0.193243
v -1.392195 0.003580 0.210772
v -1.382222 0.021327 0.191478
v -1.391283 0.023314 0.209008
v -2.128992 0.197788 0.213532
v -2.118913 0.214799 0.211987
v -2.145807 0.207984 0.216110
v -2.135729 0.224995 0.214565
v -2.131998 0.197788 0.193928
v -2.121920 0.214800 0.192383
v -2.148813 0.207984 0.196506
v -2.138735 0.224995 0.194961
v -1.193959 -0.021436 0.239874
v -1.197612 -0.001943 0.240137
v -1.213401 -0.025098 0.241275
v -1.217053 -0.005606 0.241538
v -1.195385 -0.021436 0.220092
v -1.199037 -0.001944 0.220355
v -1.214827 -0.025098 0.221493
v -1.218479 -0.005606 0.221757
v -0.065411 0.028579 0.272559
v -0.069044 0.047960 0.270436
v -0.048677 0.032785 0.282338
v -0.052310 0.052167 0.280215
v -0.075418 0.028579 0.289682
v -0.079051 0.047960 0.287560
v -0.058684 0.032786 0.299461
v -0.062316 0.052167 0.297339
v 0.066823 0.056409 0.328852
v 0.075170 0.074262 0.326635
v 0.084078 0.047772 0.324268
v 0.092425 0.065625 0.322051
v 0.071915 0.056408 0.348020
v 0.080262 0.074262 0.345803
v 0.089170 0.047772 0.343436
v 0.097518 0.065625 0.341219
v -0.550890 0.014714 0.204872
v -0.561771 0.030846 0.208708
v -0.566104 0.003176 0.210235
v -0.576986 0.019308 0.214071
v -0.557483 0.014714 0.186167
v -0.568365 0.030846 0.190003
v -0.572698 0.003176 0.191530
v -0.583579 0.019308 0.195366
v 2.026765 0.492042 0.200930
v 2.030706 0.499488 0.182975
v 2.028361 0.473659 0.193657
v 2.032302 0.481105 0.175702
v 2.046136 0.492042 0.205182
v 2.050078 0.499488 0.187227
v 2.047733 0.473659 0.197909
v 2.051674 0.481105 0.179954
v -1.360139 -0.012765 0.229349
v -1.366064 -0.002294 0.213581
v -1.356455 0.004079 0.239150
v -1.362380 0.014550 0.223383
v -1.378704 -0.012765 0.236325
v -1.384629 -0.002294 0.220558
v -1.375021 0.004079 0.246127
v -1.380946 0.014550 0.230360
v -0.576059 -0.011898 0.195880
v -0.575644 0.005747 0.186832
v -0.576870 -0.002841 0.213505
v -0.576454 0.014803 0.204458
v -0.595872 -0.011898 0.194969
v -0.595456 0.005747 0.185922
v -0.596682 -0.002841 0.212595
v -0.596266 0.014803 0.203548
v 0.023170 0.038063 0.300092
v 0.022745 0.057891 0.299893
v 0.041118 0.038532 0.308517
v 0.040694 0.058360 0.308318
v 0.014742 0.038063 0.318046
v 0.014318 0.057891 0.317846
v 0.032691 0.038532 0.326471
v 0.032266 0.058360 0.326271
v -0.610371 0.003784 0.187308
v -0.621856 0.019952 0.187505
v -0.626537 -0.007703 0.187584
v -0.638022 0.008465 0.187781
v -0.610710 0.003784 0.167478
v -0.622195 0.019952 0.167674
v -0.626875 -0.007703 0.167754
v -0.638360 0.008465 0.167950
v 0.391636 0.029923 0.430503
v 0.394133 0.049598 0.430623
v 0.371984 0.032423 0.429558
v 0.374481 0.052098 0.429678
v 0.392589 0.029924 0.410693
v 0.395086 0.049598 0.410813
v 0.372937 0.032423 0.409748
v 0.375434 0.052098 0.409868
v 2.107262 0.482535 0.205260
v 2.109775 0.500346 0.196906
v 2.112392 0.473811 0.188204
v 2.114904 0.491623 0.179849
v 2.126255 0.482535 0.210972
v 2.128768 0.500346 0.202618
v 2.131385 0.473811 0.193915
v 2.133897 0.491623 0.185561
v -0.670834 -0.027392 0.182142
v -0.676066 -0.008275 0.182844
v -0.651886 -0.022113 0.179600
v -0.657118 -0.002996 0.180302
v -0.668198 -0.027392 0.201799
v -0.673429 -0.008275 0.202501
v -0.649249 -0.022113 0.199257
v -0.654481 -0.002996 0.199959
v 0.660312 0.073039 0.389384
v 0.676969 0.079152 0.380522
v 0.665708 0.054172 0.386513
v 0.682365 0.060284 0.377651
v 0.669627 0.073039 0.406893
v 0.686284 0.079152 0.398031
v 0.675024 0.054172 0.404022
v 0.691681 0.060284 0.395160
v -1.657606 0.054948 0.205485
v -1.644799 0.070068 0.204642
v -1.672693 0.067783 0.206478
v -1.659886 0.082903 0.205635
v -1.658908 0.054948 0.185695
v -1.646101 0.070068 0.184852
v -1.673996 0.067783 0.186687
v -1.661188 0.082903 0.185845
v 2.292181 0.518086 0.170235
v 2.293226 0.537890 0.169948
v 2.273080 0.519170 0.175465
v 2.274125 0.538973 0.175178
v 2.286943 0.518086 0.151105
v 2.287988 0.537890 0.150819
v 2.267842 0.519170 0.156336
v 2.268888 0.538973 0.156049
v 1.989003 0.456733 0.197803
v 1.988045 0.470395 0.212148
v 1.988093 0.442356 0.211435
v 1.987134 0.456018 0.225780
v 1.969215 0.456733 0.196481
v 1.968256 0.470395 0.210826
v 1.968304 0.442356 0.210112
v 1.967345 0.456018 0.224458
v -1.265543 -0.019990 0.201303
v -1.276120 -0.007065 0.212000
v -1.274631 -0.035033 0.210495
v -1.285207 -0.022108 0.221192
v -1.279647 -0.019990 0.187359
v -1.290223 -0.007065 0.198057
v -1.288735 -0.035033 0.196551
v -1.299311 -0.022108 0.207248
v -0.685267 -0.015879 0.194593
v -0.687115 0.003865 0.194953
v -0.704646 -0.017761 0.198373
v -0.706493 0.001983 0.198733
v -0.689064 -0.015879 0.175127
v -0.690911 0.003865 0.175487
v -0.708443 -0.017761 0.178906
v -0.710290 0.001983 0.179267
v -0.370948 0.035465 0.168987
v -0.366046 0.039654 0.187743
v -0.369889 0.016079 0.173039
v -0.364986 0.020268 0.191795
v -0.390137 0.035465 0.174002
v -0.385234 0.039654 0.192758
v -0.389077 0.016079 0.178055
v -0.384175 0.020268 0.196810
v -0.369912 0.022838 0.190125
v -0.384110 0.036059 0.194246
v -0.382609 0.008054 0.193810
v -0.396807 0.021275 0.197931
v -0.375440 0.022838 0.171078
v -0.389637 0.036059 0.175198
v -0.388137 0.008054 0.174763
v -0.402335 0.021275 0.178883
v 1.031954 0.161254 0.390011
v 1.028915 0.177014 0.378362
v 1.027976 0.149214 0.374761
v 1.024936 0.164975 0.363111
v 1.051145 0.161254 0.385004
v 1.048105 0.177014 0.373355
v 1.047166 0.149214 0.369754
v 1.044127 0.164975 0.358105
v -1.740521 0.092675 0.208670
v -1.739033 0.110804 0.216574
v -1.737165 0.084632 0.226485
v -1.735677 0.102762 0.234389
v -1.760011 0.092675 0.212341
v -1.758523 0.110804 0.220245
v -1.756656 0.084632 0.230157
v -1.755167 0.102762 0.238060
v -2.062552 0.195588 0.216499
v -2.052923 0.212874 0.215145
v -2.045434 0.185864 0.214093
v -2.035806 0.203150 0.212739
v -2.059791 0.195588 0.236139
v -2.050162 0.212874 0.234785
v -2.042674 0.185864 0.233733
v -2.033045 0.203150 0.232379
v -0.284785 0.039724 0.224015
v -0.292170 0.056924 0.217462
v -0.297651 0.029850 0.212599
v -0.305037 0.047051 0.206046
v -0.271621 0.039724 0.209179
v -0.279007 0.056924 0.202626
v -0.284488 0.029850 0.197763
v -0.291874 0.047051 0.191210
v 0.004427 0.030470 0.295602
v 0.000105 0.049710 0.293486
v 0.021708 0.035283 0.304062
v 0.017385 0.054523 0.301946
v -0.004294 0.030470 0.313415
v -0.008616 0.049710 0.311299
v 0.012987 0.035283 0.321875
v 0.008664 0.054523 0.319759
v -0.175389 0.035807 0.264727
v -0.180864 0.054563 0.261320
v -0.159465 0.042256 0.274637
v -0.164940 0.061011 0.271230
v -0.185868 0.035807 0.281566
v -0.191343 0.054563 0.278159
v -0.169944 0.042256 0.291476
v -0.175419 0.061011 0.288069
v 1.263383 0.212702 0.350796
v 1.271075 0.229042 0.358992
v 1.252201 0.223942 0.338880
v 1.259893 0.240282 0.347076
v 1.277845 0.212702 0.337223
v 1.285537 0.229042 0.345420
v 1.266664 0.223942 0.325308
v 1.274355 0.240282 0.333504
v 0.046433 0.037452 0.359290
v 0.047114 0.057271 0.359569
v 0.028100 0.038187 0.351760
v 0.028781 0.058007 0.352039
v 0.053969 0.037452 0.340944
v 0.054649 0.057271 0.341223
v 0.035636 0.038187 0.333414
v 0.036316 0.058007 0.333693
v -2.694391 0.484179 0.300180
v -2.683966 0.500546 0.296083
v -2.679159 0.472978 0.294194
v -2.668733 0.489345 0.290097
v -2.687138 0.484179 0.318639
v -2.676712 0.500546 0.314542
v -2.671904 0.472978 0.312653
v -2.661479 0.489345 0.308556
v -0.889957 -0.041456 0.239474
v -0.888633 -0.021668 0.239260
v -0.909491 -0.040115 0.242632
v -0.908168 -0.020328 0.242418
v -0.893121 -0.041456 0.219895
v -0.891798 -0.021668 0.219681
v -0.912656 -0.040115 0.223053
v -0.911332 -0.020328 0.222839
v -1.819162 0.112354 0.208050
v -1.811950 0.130815 0.207322
v -1.800795 0.105105 0.206195
v -1.793582 0.123566 0.205466
v -1.817169 0.112354 0.227783
v -1.809956 0.130815 0.227054
v -1.798801 0.105105 0.225928
v -1.791589 0.123566 0.225199
v -1.927623 0.144195 0.194853
v -1.935677 0.158932 0.184304
v -1.918679 0.157467 0.206567
v -1.926733 0.172204 0.196017
v -1.943386 0.144195 0.206889
v -1.951441 0.158932 0.196339
v -1.934443 0.157467 0.218602
v -1.942497 0.172204 0.208053
v 2.261644 0.522639 0.180902
v 2.253070 0.537584 0.190724
v 2.271473 0.535677 0.169644
v 2.262899 0.550622 0.179465
v 2.276585 0.522639 0.193946
v 2.268010 0.537584 0.203767
v 2.286414 0.535676 0.182688
v 2.277839 0.550622 0.192509
v -1.442069 -0.003069 0.216297
v -1.439274 0.016566 0.216271
v -1.422435 -0.005864 0.216116
v -1.419640 0.013771 0.216091
v -1.441886 -0.003069 0.236129
v -1.439091 0.016566 0.236103
v -1.422252 -0.005864 0.235949
v -1.419457 0.013771 0.235923
v -2.394233 0.332834 0.214284
v -2.388242 0.351740 0.214427
v -2.375332 0.326841 0.214734
v -2.369341 0.345747 0.214877
v -2.394705 0.332834 0.234111
v -2.388714 0.351740 0.234254
v -2.375805 0.326841 0.234562
v -2.369813 0.345747 0.234704
v -0.103222 0.030007 0.258200
v -0.104889 0.049732 0.256987
v -0.087272 0.032068 0.269806
v -0.088939 0.051794 0.268593
v -0.114891 0.030007 0.274237
v -0.116558 0.049732 0.273024
v -0.098941 0.032068 0.285843
v -0.100608 0.051794 0.284630
v -0.815841 -0.024675 0.223214
v -0.806676 -0.019178 0.239922
v -0.818485 -0.005620 0.218394
v -0.809321 -0.000122 0.235101
v -0.798452 -0.024675 0.213676
v -0.789288 -0.019178 0.230383
v -0.801097 -0.005619 0.208855
v -0.791932 -0.000122 0.225563
v -1.994319 0.154387 0.206266
v -1.986795 0.172714 0.205348
v -2.012512 0.161968 0.208485
v -2.004987 0.180295 0.207567
v -1.996721 0.154387 0.186578
v -1.989196 0.172714 0.185661
v -2.014913 0.161968 0.188798
v -2.007389 0.180295 0.187880
v -0.079508 0.044110 0.300768
v -0.082471 0.049619 0.319589
v -0.078651 0.063163 0.295326
v -0.081614 0.068672 0.314147
v -0.059916 0.044110 0.303853
v -0.062879 0.049619 0.322674
v -0.059059 0.063163 0.298411
v -0.062022 0.068672 0.317232
v -0.214675 0.032859 0.268640
v -0.212690 0.037962 0.249577
v -0.215203 0.052024 0.273716
v -0.213219 0.057127 0.254653
v -0.234401 0.032859 0.266586
v -0.232417 0.037962 0.247524
v -0.234930 0.052024 0.271662
v -0.232945 0.057127 0.252600
v -0.698086 -0.029179 0.180937
v -0.706092 -0.011106 0.182557
v -0.680372 -0.021011 0.177350
v -0.688378 -0.002938 0.178971
v -0.694150 -0.029179 0.200375
v -0.702156 -0.011106 0.201996
v -0.676437 -0.021011 0.196789
v -0.684442 -0.002938 0.198410
v -1.294604 -0.032331 0.220251
v -1.294538 -0.012653 0.217775
v -1.294083 -0.034808 0.200581
v -1.294017 -0.015131 0.198104
v -1.274777 -0.032331 0.220776
v -1.274712 -0.012653 0.218300
v -1.274257 -0.034808 0.201105
v -1.274191 -0.015131 0.198629
v 0.600332 0.041869 0.385172
v 0.597506 0.061499 0.384957
v 0.619904 0.044703 0.386668
v 0.617079 0.064332 0.386452
v 0.598821 0.041869 0.404948
v 0.595996 0.061499 0.404732
v 0.618394 0.044703 0.406443
v 0.615568 0.064332 0.406227
v 1.935548 0.462691 0.229504
v 1.936755 0.473132 0.246323
v 1.934800 0.479552 0.219089
v 1.936007 0.489994 0.235908
v 1.955329 0.462691 0.228084
v 1.956537 0.473133 0.244903
v 1.954582 0.479552 0.217669
v 1.955789 0.489994 0.234488
v 0.573887 0.042912 0.415271
v 0.572518 0.062698 0.415309
v 0.593665 0.044281 0.414712
v 0.592296 0.064067 0.414751
v 0.574446 0.042912 0.435096
v 0.573078 0.062698 0.435135
v 0.594224 0.044281 0.434537
v 0.592856 0.064067 0.434576
v -1.903603 0.139133 0.211414
v -1.892735 0.155697 0.212352
v -1.887101 0.128225 0.212839
v -1.876232 0.144788 0.213777
v -1.905309 0.139133 0.231174
v -1.894440 0.155697 0.232112
v -1.888807 0.128224 0.232598
v -1.877939 0.144788 0.233537
v -1.648784 0.035069 0.227695
v -1.644436 0.054399 0.228603
v -1.667706 0.039512 0.223745
v -1.663357 0.058841 0.224653
v -1.644732 0.035069 0.208281
v -1.640383 0.054399 0.209189
v -1.663653 0.039512 0.204331
v -1.659304 0.058841 0.205238
v -2.367751 0.314789 0.221113
v -2.371349 0.330064 0.233239
v -2.363405 0.327438 0.206468
v -2.367004 0.342714 0.218595
v -2.348737 0.314789 0.226755
v -2.352336 0.330064 0.238882
v -2.344391 0.327438 0.212111
v -2.347990 0.342714 0.224238
v 0.934483 0.099428 0.378517
v 0.926422 0.117549 0.378549
v 0.952604 0.107489 0.378446
v 0.944542 0.125610 0.378477
v 0.934561 0.099428 0.398350
v 0.926499 0.117549 0.398381
v 0.952682 0.107490 0.398279
v 0.944620 0.125610 0.398310
v 0.744480 0.075219 0.431523
v 0.742015 0.084870 0.414373
v 0.743107 0.057892 0.421970
v 0.740642 0.067544 0.404820
v 0.764112 0.075219 0.428701
v 0.761647 0.084870 0.411551
v 0.762739 0.057892 0.419148
v 0.760273 0.067544 0.401998
v 0.465617 0.046209 0.410816
v 0.472298 0.064602 0.407587
v 0.449057 0.053629 0.418820
v 0.455738 0.072022 0.415591
v 0.456987 0.046209 0.392959
v 0.463667 0.064602 0.389730
v 0.440427 0.053629 0.400963
v 0.447107 0.072022 0.397734
v 0.529623 0.033107 0.414805
v 0.525270 0.052453 0.415174
v 0.548900 0.037475 0.413170
v 0.544548 0.056821 0.413539
v 0.531299 0.033107 0.434567
v 0.526946 0.052453 0.434936
v 0.550576 0.037475 0.432932
v 0.546223 0.056821 0.433301
v -0.895423 -0.041268 0.220515
v -0.893770 -0.021504 0.220423
v -0.875691 -0.042924 0.219406
v -0.874037 -0.023160 0.219313
v -0.894310 -0.041268 0.240317
v -0.892657 -0.021504 0.240224
v -0.874578 -0.042924 0.239208
v -0.872924 -0.023160 0.239115
v -0.785157 -0.019267 0.232628
v -0.788170 0.000334 0.232317
v -0.804654 -0.022295 0.230614
v -0.807667 -0.002695 0.230302
v -0.783119 -0.019267 0.212900
v -0.786132 0.000334 0.212589
v -0.802616 -0.022295 0.210886
v -0.805629 -0.002695 0.210574
v 1.645110 0.376057 0.291417
v 1.635005 0.392835 0.294536
v 1.629078 0.365482 0.296366
v 1.618973 0.382260 0.299485
v 1.639261 0.376057 0.272466
v 1.629156 0.392835 0.275585
v 1.623229 0.365482 0.277415
v 1.613124 0.382260 0.280534
v -0.500874 0.017227 0.185592
v -0.519327 0.024098 0.183217
v -0.494060 0.035832 0.186469
v -0.512512 0.042703 0.184094
v -0.503406 0.017227 0.205263
v -0.521859 0.024098 0.202887
v -0.496592 0.035832 0.206140
v -0.515044 0.042703 0.203765
v 0.973695 0.113268 0.373878
v 0.977961 0.131783 0.379566
v 0.984804 0.106158 0.388690
v 0.989070 0.124673 0.394378
v 0.957829 0.113268 0.385778
v 0.962095 0.131783 0.391466
v 0.968938 0.106158 0.400590
v 0.973204 0.124673 0.406278
v -1.422061 0.001852 0.206131
v -1.421905 0.021548 0.208458
v -1.423378 0.004185 0.186480
v -1.423222 0.023880 0.188807
v -1.402272 0.001852 0.204804
v -1.402117 0.021548 0.207132
v -1.403590 0.004185 0.185153
v -1.403434 0.023880 0.187480
v 1.082908 0.172655 0.404182
v 1.073019 0.189825 0.403309
v 1.065804 0.162728 0.402672
v 1.055915 0.179897 0.401798
v 1.084652 0.172655 0.384426
v 1.074763 0.189825 0.383553
v 1.067549 0.162728 0.382915
v 1.057660 0.179897 0.382042
v 1.575153 0.348752 0.304718
v 1.593140 0.356158 0.300849
v 1.582394 0.330353 0.303160
v 1.600380 0.337760 0.299291
v 1.579324 0.348752 0.324108
v 1.597310 0.356158 0.320239
v 1.586564 0.330353 0.322550
v 1.604551 0.337760 0.318681
v 1.645819 0.359689 0.280509
v 1.639652 0.378481 0.281988
v 1.627545 0.353348 0.284892
v 1.621379 0.372140 0.286371
v 1.641193 0.359689 0.261223
v 1.635027 0.378481 0.262702
v 1.622919 0.353348 0.265606
v 1.616753 0.372140 0.267085
v 0.479793 0.041187 0.405984
v 0.477844 0.060925 0.406001
v 0.460056 0.039238 0.406155
v 0.458107 0.058976 0.406172
v 0.479621 0.041187 0.386152
v 0.477672 0.060925 0.386169
v 0.459885 0.039238 0.386323
v 0.457935 0.058976 0.386340
v -2.654775 0.452204 0.296851
v -2.645945 0.462061 0.282079
v -2.649718 0.434994 0.288391
v -2.640888 0.444850 0.273619
v -2.637751 0.452204 0.307027
v -2.628921 0.462061 0.292254
v -2.632695 0.434994 0.298567
v -2.623864 0.444850 0.283794
v -1.942962 0.119917 0.208604
v -1.941697 0.138776 0.214612
v -1.946846 0.126057 0.190150
v -1.945581 0.144916 0.196158
v -1.923553 0.119917 0.204519
v -1.922289 0.138776 0.210528
v -1.927438 0.126057 0.186065
v -1.926173 0.144916 0.192073
v 1.450460 0.270825 0.319596
v 1.439437 0.286951 0.323035
v 1.465854 0.282372 0.314795
v 1.454831 0.298497 0.318233
v 1.456365 0.270825 0.338530
v 1.445342 0.286951 0.341968
v 1.471759 0.282372 0.333728
v 1.460737 0.298497 0.337166
v 1.404568 0.290127 0.319348
v 1.415966 0.298910 0.305699
v 1.410198 0.272345 0.312606
v 1.421597 0.281128 0.298958
v 1.419790 0.290127 0.332061
v 1.431189 0.298911 0.318413
v 1.425421 0.272345 0.325319
v 1.436819 0.281128 0.311671
v -2.061845 0.188950 0.222462
v -2.079231 0.197873 0.219075
v -2.053087 0.206663 0.224168
v -2.070473 0.215586 0.220781
v -2.065638 0.188950 0.241929
v -2.083024 0.197873 0.238542
v -2.056880 0.206663 0.243635
v -2.074266 0.215586 0.240248
v -0.839748 -0.023627 0.212070
v -0.835378 -0.004386 0.214084
v -0.822274 -0.028439 0.220123
v -0.817904 -0.009198 0.222137
v -0.848050 -0.023627 0.230082
v -0.843680 -0.004386 0.232096
v -0.830576 -0.028439 0.238135
v -0.826206 -0.009198 0.240149
v -2.412951 0.352901 0.229930
v -2.407116 0.371689 0.232448
v -2.395701 0.346547 0.237374
v -2.389866 0.365334 0.239892
v -2.420810 0.352901 0.248139
v -2.414974 0.371689 0.250657
v -2.403560 0.346546 0.255584
v -2.397725 0.365334 0.258102
v 1.981313 0.468844 0.215786
v 1.992043 0.472469 0.199504
v 1.979319 0.488343 0.218813
v 1.990048 0.491968 0.202532
v 1.964753 0.468844 0.204873
v 1.975482 0.472469 0.188591
v 1.962758 0.488343 0.207900
v 1.973487 0.491968 0.191618
v 2.203396 0.492620 0.168734
v 2.196822 0.509257 0.177296
v 2.213528 0.503415 0.155537
v 2.206954 0.520053 0.164100
v 2.219127 0.492620 0.180812
v 2.212553 0.509257 0.189375
v 2.229260 0.503415 0.167616
v 2.222685 0.520053 0.176178
v 1.357520 0.271018 0.357776
v 1.346443 0.287469 0.357778
v 1.341069 0.259940 0.357778
v 1.329992 0.276391 0.357780
v 1.357518 0.271018 0.337943
v 1.346440 0.287469 0.337945
v 1.341067 0.259940 0.337945
v 1.329989 0.276391 0.337947
v -0.056414 0.035462 0.273271
v -0.057002 0.055282 0.272869
v -0.040035 0.036174 0.284433
v -0.040624 0.055994 0.284032
v -0.067583 0.035461 0.289659
v -0.068172 0.055282 0.289258
v -0.051206 0.036174 0.300822
v -0.051794 0.055994 0.300420
v 1.687678 0.364217 0.279048
v 1.679444 0.381676 0.283601
v 1.702957 0.373627 0.270599
v 1.694722 0.391086 0.275153
v 1.697276 0.364217 0.296404
v 1.689042 0.381676 0.300957
v 1.712554 0.373627 0.287955
v 1.704320 0.391086 0.292509
v -0.312392 0.025482 0.189124
v -0.314892 0.045134 0.188178
v -0.294011 0.028155 0.196078
v -0.296511 0.047807 0.195132
v -0.319410 0.025482 0.207674
v -0.321910 0.045134 0.206728
v -0.301029 0.028155 0.214628
v -0.303529 0.047807 0.213682
v -1.991670 0.171107 0.211168
v -1.980572 0.187533 0.211783
v -1.975269 0.159992 0.212076
v -1.964172 0.176418 0.212691
v -1.992766 0.171107 0.230971
v -1.981669 0.187533 0.231585
v -1.976366 0.159992 0.231879
v -1.965268 0.176418 0.232493
v -2.347023 0.309985 0.216929
v -2.357341 0.323133 0.227607
v -2.337886 0.324834 0.207475
v -2.348205 0.337982 0.218153
v -2.332761 0.309985 0.230711
v -2.343080 0.323133 0.241389
v -2.323624 0.324834 0.221257
v -2.333943 0.337982 0.231935
v -0.747526 -0.016192 0.205092
v -0.761614 -0.003045 0.200398
v -0.759999 -0.031042 0.200936
v -0.774087 -0.017895 0.196242
v -0.741256 -0.016192 0.186276
v -0.755345 -0.003045 0.181582
v -0.753729 -0.031042 0.182120
v -0.767818 -0.017895 0.177426
v 0.690405 0.076221 0.404883
v 0.694858 0.094041 0.412364
v 0.699520 0.067515 0.420196
v 0.703974 0.085336 0.427676
v 0.673363 0.076221 0.415029
v 0.677816 0.094041 0.422509
v 0.682479 0.067515 0.430341
v 0.686932 0.085336 0.437821
v 1.356768 0.264558 0.316093
v 1.374427 0.273508 0.317275
v 1.365698 0.246859 0.316691
v 1.383357 0.255809 0.317872
v 1.355444 0.264558 0.335882
v 1.373103 0.273508 0.337063
v 1.364374 0.246859 0.336479
v 1.382034 0.255809 0.337661
v -2.563478 0.410151 0.290053
v -2.555641 0.428145 0.287195
v -2.580383 0.418492 0.296216
v -2.572546 0.436486 0.293359
v -2.570271 0.410151 0.271419
v -2.562434 0.428145 0.268562
v -2.587176 0.418492 0.277583
v -2.579340 0.436486 0.274726
v -1.317645 -0.001052 0.228428
v -1.319057 0.018713 0.229274
v -1.334595 -0.002698 0.238594
v -1.336007 0.017067 0.239440
v -1.327846 -0.001052 0.211419
v -1.329258 0.018713 0.212266
v -1.344796 -0.002698 0.221585
v -1.346208 0.017066 0.222432
v -0.413790 0.027326 0.180044
v -0.415851 0.045220 0.188346
v -0.409477 0.035880 0.162678
v -0.411538 0.053774 0.170980
v -0.394541 0.027326 0.184825
v -0.396602 0.045220 0.193126
v -0.390228 0.035880 0.167458
v -0.392290 0.053774 0.175760
v 1.750416 0.397482 0.235839
v 1.762937 0.406494 0.248303
v 1.756803 0.379815 0.242197
v 1.769324 0.388827 0.254661
v 1.736424 0.397482 0.249895
v 1.748945 0.406494 0.262359
v 1.742811 0.379815 0.256253
v 1.755332 0.388827 0.268717
v 1.404190 0.279821 0.329499
v 1.395874 0.297515 0.332837
v 1.387769 0.270861 0.336089
v 1.379454 0.288554 0.339427
v 1.396802 0.279821 0.311093
v 1.388486 0.297515 0.314431
v 1.380382 0.270861 0.317684
v 1.372066 0.288554 0.321021
v -1.700617 0.072555 0.187578
v -1.705368 0.080456 0.205138
v -1.702681 0.054364 0.195205
v -1.707431 0.062265 0.212765
v -1.719762 0.072555 0.182398
v -1.724513 0.080456 0.199958
v -1.721825 0.054363 0.190026
v -1.726576 0.062265 0.207585
v -2.364050 0.324825 0.241548
v -2.364064 0.344658 0.241517
v -2.372162 0.324792 0.223450
v -2.372176 0.344625 0.223419
v -2.345952 0.324825 0.233435
v -2.345966 0.344658 0.233405
v -2.354064 0.324792 0.215337
v -2.354078 0.344625 0.215307
v -0.543063 -0.007085 0.168524
v -0.550499 0.011293 0.167952
v -0.524740 0.000373 0.169934
v -0.532176 0.018750 0.169361
v -0.544585 -0.007085 0.188298
v -0.552020 0.011293 0.187726
v -0.526261 0.000373 0.189708
v -0.533697 0.018750 0.189136
v 1.954509 0.460507 0.245225
v 1.956459 0.480244 0.245276
v 1.934779 0.462458 0.244710
v 1.936729 0.482195 0.244761
v 1.955027 0.460507 0.225398
v 1.956976 0.480244 0.225449
v 1.935297 0.462458 0.224883
v 1.937246 0.482195 0.224934
v 0.642370 0.055652 0.433991
v 0.640665 0.075411 0.434056
v 0.622625 0.053945 0.434750
v 0.620920 0.073705 0.434816
v 0.641608 0.055652 0.414172
v 0.639903 0.075411 0.414238
v 0.621863 0.053945 0.414932
v 0.620158 0.073705 0.414997
v 0.124491 0.038447 0.330167
v 0.124595 0.058280 0.330212
v 0.142665 0.038333 0.338108
v 0.142769 0.058166 0.338153
v 0.116550 0.038447 0.348341
v 0.116654 0.058280 0.348386
v 0.134724 0.038333 0.356282
v 0.134828 0.058166 0.356327
v -0.742665 -0.017868 0.185807
v -0.756753 -0.004721 0.181113
v -0.730192 -0.003018 0.189963
v -0.744280 0.010128 0.185269
v -0.748934 -0.017868 0.204623
v -0.763022 -0.004721 0.199929
v -0.736461 -0.003019 0.208779
v -0.750549 0.010128 0.204085
v -2.085250 0.204278 0.200024
v -2.091310 0.221206 0.191653
v -2.075324 0.214613 0.213737
v -2.081384 0.231541 0.205365
v -2.101315 0.204278 0.211654
v -2.107376 0.221206 0.203283
v -2.091390 0.214613 0.225366
v -2.097450 0.231541 0.216995
v -2.580208 0.414697 0.259196
v -2.571468 0.431970 0.254885
v -2.595698 0.424442 0.266839
v -2.586959 0.441716 0.262527
v -2.588982 0.414697 0.241410
v -2.580243 0.431970 0.237098
v -2.604474 0.424442 0.249052
v -2.595734 0.441716 0.244741
v 0.448789 0.050371 0.425400
v 0.445209 0.069875 0.425051
v 0.429376 0.046774 0.423507
v 0.425797 0.066278 0.423158
v 0.450714 0.050371 0.405661
v 0.447134 0.069875 0.405312
v 0.431302 0.046774 0.403767
v 0.427722 0.066278 0.403418
v 1.844817 0.418443 0.221842
v 1.848538 0.432418 0.235415
v 1.848512 0.404370 0.235319
v 1.852234 0.418344 0.248892
v 1.825689 0.418443 0.227087
v 1.829411 0.432418 0.240660
v 1.829385 0.404370 0.240564
v 1.833107 0.418344 0.254136
v 1.895544 0.446145 0.230776
v 1.901415 0.456108 0.214663
v 1.892133 0.463294 0.240136
v 1.898004 0.473257 0.224024
v 1.876909 0.446145 0.223985
v 1.882780 0.456108 0.207873
v 1.873498 0.463294 0.233346
v 1.879369 0.473257 0.217233
v 1.294576 0.236283 0.351464
v 1.301247 0.246065 0.335554
v 1.290794 0.253535 0.360486
v 1.297464 0.263318 0.344575
v 1.276286 0.236283 0.343796
v 1.282956 0.246065 0.327885
v 1.272503 0.253536 0.352818
v 1.279174 0.263318 0.336907
v -2.362325 0.318421 0.231852
v -2.364889 0.338080 0.231295
v -2.381535 0.315796 0.227678
v -2.384099 0.335455 0.227120
v -2.358113 0.318421 0.212471
v -2.360678 0.338080 0.211914
v -2.377323 0.315796 0.208297
v -2.379888 0.335455 0.207739
v 1.089044 0.173754 0.389031
v 1.107285 0.180568 0.385267
v 1.095718 0.155128 0.387654
v 1.113959 0.161942 0.383890
v 1.093053 0.173754 0.408455
v 1.111294 0.180568 0.404691
v 1.099726 0.155128 0.407078
v 1.117968 0.161942 0.403314
v -0.355504 0.040200 0.181070
v -0.335752 0.041728 0.180147
v -0.353978 0.020426 0.180999
v -0.334225 0.021954 0.180075
v -0.354578 0.040200 0.200882
v -0.334825 0.041728 0.199958
v -0.353051 0.020426 0.200810
v -0.333299 0.021954 0.199887
v -2.426393 0.354012 0.227731
v -2.438688 0.358688 0.242575
v -2.429375 0.334738 0.231332
v -2.441670 0.339413 0.246175
v -2.441666 0.354012 0.215080
v -2.453961 0.358688 0.229923
v -2.444649 0.334738 0.218680
v -2.456944 0.339414 0.233524
v -1.840026 0.095688 0.206049
v -1.832046 0.113839 0.205597
v -1.858148 0.103681 0.207077
v -1.850168 0.121832 0.206624
v -1.841149 0.095688 0.186248
v -1.833169 0.113839 0.185796
v -1.859271 0.103681 0.187276
v -1.851291 0.121832 0.186823
v -2.231068 0.266383 0.208323
v -2.235378 0.284696 0.202045
v -2.220701 0.273998 0.223420
v -2.225012 0.292311 0.217142
v -2.247417 0.266383 0.219550
v -2.251728 0.284696 0.213272
v -2.237051 0.273999 0.234646
v -2.241362 0.292311 0.228368
v 1.754876 0.404266 0.259462
v 1.758473 0.417135 0.244807
v 1.751808 0.419356 0.271961
v 1.755405 0.432226 0.257305
v 1.735615 0.404266 0.254734
v 1.739212 0.417135 0.240079
v 1.732547 0.419356 0.267233
v 1.736144 0.432226 0.252577
v 1.461736 0.292825 0.314727
v 1.477921 0.302829 0.320322
v 1.452281 0.309949 0.311458
v 1.468465 0.319954 0.317054
v 1.468216 0.292825 0.295983
v 1.484401 0.302829 0.301578
v 1.458760 0.309949 0.292714
v 1.474945 0.319954 0.298309
v 0.908741 0.113046 0.395233
v 0.918810 0.119196 0.379291
v 0.905457 0.131902 0.400432
v 0.915526 0.138051 0.384490
v 0.891972 0.113046 0.384642
v 0.902042 0.119196 0.368700
v 0.888688 0.131902 0.389841
v 0.898757 0.138051 0.373899
v -1.482824 0.014517 0.218438
v -1.477923 0.033735 0.218346
v -1.463610 0.009614 0.218076
v -1.458709 0.028832 0.217984
v -1.482451 0.014517 0.238268
v -1.477549 0.033735 0.238175
v -1.463237 0.009615 0.237906
v -1.458335 0.028832 0.237813
v 1.544133 0.332181 0.318587
v 1.556097 0.340848 0.305353
v 1.549945 0.314342 0.312158
v 1.561908 0.323009 0.298924
v 1.558846 0.332181 0.331887
v 1.570809 0.340848 0.318653
v 1.564658 0.314342 0.325457
v 1.576621 0.323009 0.312224
v -2.467559 0.343831 0.262873
v -2.455440 0.359390 0.260768
v -2.482888 0.356132 0.265535
v -2.470769 0.371690 0.263430
v -2.470953 0.343831 0.243332
v -2.458834 0.359390 0.241227
v -2.486281 0.356132 0.245994
v -2.474163 0.371690 0.243890
v 1.129760 0.182894 0.374295
v 1.124010 0.201770 0.376300
v 1.111938 0.176805 0.380512
v 1.106189 0.195680 0.382518
v 1.123227 0.182894 0.355568
v 1.117477 0.201770 0.357574
v 1.105405 0.176805 0.361786
v 1.099655 0.195680 0.363792
v -1.392730 -0.012199 0.190574
v -1.402236 0.004354 0.195959
v -1.378328 -0.001273 0.182415
v -1.387834 0.015279 0.187800
v -1.382955 -0.012199 0.207830
v -1.392461 0.004354 0.213215
v -1.368552 -0.001273 0.199672
v -1.378059 0.015279 0.205057
v -0.498734 0.011696 0.202474
v -0.504744 0.030583 0.203198
v -0.517485 0.005642 0.204732
v -0.523496 0.024529 0.205455
v -0.501104 0.011696 0.182783
v -0.507115 0.030583 0.183507
v -0.519856 0.005642 0.185041
v -0.525866 0.024529 0.185765
v -0.722506 -0.022045 0.197655
v -0.723032 -0.002220 0.197784
v -0.741768 -0.022586 0.202351
v -0.742294 -0.002761 0.202479
v -0.727203 -0.022045 0.178387
v -0.727729 -0.002220 0.178515
v -0.746465 -0.022586 0.183082
v -0.746991 -0.002761 0.183210
v 0.663913 0.060162 0.398595
v 0.681367 0.065443 0.406394
v 0.659092 0.079279 0.396440
v 0.676545 0.084560 0.404240
v 0.672005 0.060162 0.380487
v 0.689458 0.065443 0.388287
v 0.667183 0.079279 0.378333
v 0.684637 0.084560 0.386132
v 0.743509 0.063776 0.383207
v 0.750859 0.079705 0.392458
v 0.753418 0.051960 0.395678
v 0.760768 0.067889 0.404930
v 0.727980 0.063776 0.395544
v 0.735331 0.079705 0.404796
v 0.737889 0.051960 0.408016
v 0.745239 0.067889 0.417268
v -0.437214 0.031988 0.163776
v -0.432355 0.051217 0.163732
v -0.417986 0.027129 0.163601
v -0.413127 0.046358 0.163557
v -0.437033 0.031988 0.183608
v -0.432174 0.051217 0.183564
v -0.417806 0.027129 0.183434
v -0.412947 0.046358 0.183390
v -0.683974 -0.008604 0.182081
v -0.673434 -0.005030 0.198497
v -0.685905 0.010904 0.179073
v -0.675365 0.014478 0.195489
v -0.667285 -0.008604 0.171365
v -0.656744 -0.005030 0.187781
v -0.669216 0.010904 0.168357
v -0.658676 0.014478 0.184773
v 1.138024 0.166349 0.352646
v 1.133353 0.185613 0.351986
v 1.157098 0.171066 0.355341
v 1.152427 0.190330 0.354681
v 1.135248 0.166349 0.372284
v 1.130578 0.185613 0.371624
v 1.154323 0.171066 0.374979
v 1.149652 0.190330 0.374319
v 1.574236 0.337375 0.294629
v 1.592460 0.345167 0.293912
v 1.566450 0.355613 0.294935
v 1.584674 0.363405 0.294218
v 1.573457 0.337375 0.274811
v 1.591681 0.345167 0.274094
v 1.565671 0.355613 0.275117
v 1.583895 0.363405 0.274400
v -0.234532 0.037601 0.267842
v -0.232548 0.042704 0.248780
v -0.234003 0.018435 0.262766
v -0.232019 0.023539 0.243704
v -0.214805 0.037601 0.269896
v -0.212821 0.042704 0.250833
v -0.214277 0.018435 0.264820
v -0.212293 0.023539 0.245758
v 1.071939 0.149687 0.390199
v 1.063933 0.167771 0.391691
v 1.089716 0.157831 0.386887
v 1.081711 0.175915 0.388378
v 1.075572 0.149687 0.409697
v 1.067566 0.167771 0.411189
v 1.093350 0.157831 0.406384
v 1.085344 0.175915 0.407876
v 0.340698 0.034723 0.395571
v 0.340383 0.053898 0.400627
v 0.341889 0.039789 0.376433
v 0.341575 0.058964 0.381489
v 0.360493 0.034723 0.396803
v 0.360178 0.053898 0.401859
v 0.361684 0.039789 0.377665
v 0.361369 0.058964 0.382721
v -2.564514 0.431871 0.257149
v -2.563988 0.451667 0.258244
v -2.555935 0.430656 0.274989
v -2.555408 0.450452 0.276084
v -2.582388 0.431871 0.265745
v -2.581861 0.451667 0.266840
v -2.573808 0.430656 0.283585
v -2.573281 0.450452 0.284680
v 1.313982 0.221445 0.364689
v 1.313005 0.237275 0.352782
v 1.315276 0.233392 0.380467
v 1.314299 0.249223 0.368560
v 1.294215 0.221444 0.366311
v 1.293238 0.237275 0.354403
v 1.295509 0.233392 0.382089
v 1.294532 0.249223 0.370181
v -2.012870 0.178327 0.212817
v -2.004147 0.195976 0.210414
v -1.995854 0.169280 0.208130
v -1.987132 0.186929 0.205728
v -2.007603 0.178327 0.231938
v -1.998880 0.195976 0.229536
v -1.990587 0.169280 0.227251
v -1.981865 0.186929 0.224849
v -0.605608 -0.016167 0.174145
v -0.611196 0.002859 0.174506
v -0.586622 -0.010568 0.172918
v -0.592209 0.008458 0.173279
v -0.604329 -0.016167 0.193937
v -0.609917 0.002859 0.194298
v -0.585342 -0.010568 0.192710
v -0.590930 0.008458 0.193071
v 0.373799 0.038953 0.433442
v 0.386811 0.040088 0.418517
v 0.373053 0.058753 0.434297
v 0.386065 0.059888 0.419373
v 0.358850 0.038953 0.420408
v 0.371861 0.040088 0.405483
v 0.358103 0.058753 0.421264
v 0.371116 0.059888 0.406339
v 0.894322 0.117851 0.399420
v 0.887354 0.136409 0.400051
v 0.875839 0.110855 0.401094
v 0.868872 0.129413 0.401725
v 0.892533 0.117851 0.379668
v 0.885566 0.136409 0.380299
v 0.874051 0.110855 0.381342
v 0.867083 0.129413 0.381973
v -2.020432 0.157211 0.236425
v -2.026899 0.173576 0.227275
v -2.029878 0.146007 0.223061
v -2.036345 0.162372 0.213911
v -2.004236 0.157211 0.224978
v -2.010703 0.173576 0.215828
v -2.013682 0.146007 0.211614
v -2.020149 0.162372 0.202464
v -2.178208 0.213280 0.238791
v -2.168810 0.230737 0.239309
v -2.195639 0.222692 0.237830
v -2.186241 0.240150 0.238348
v -2.177116 0.213280 0.218988
v -2.167718 0.230737 0.219506
v -2.194547 0.222692 0.218027
v -2.185149 0.240150 0.218545
v 0.227087 0.028011 0.358362
v 0.225372 0.047754 0.357590
v 0.245094 0.029892 0.366460
v 0.243378 0.049636 0.365689
v 0.218952 0.028011 0.376450
v 0.217236 0.047754 0.375678
v 0.236958 0.029892 0.384548
v 0.235243 0.049636 0.383777
v -0.313739 0.027775 0.241826
v -0.314618 0.047586 0.241466
v -0.332073 0.026826 0.234321
v -0.332951 0.046636 0.233962
v -0.306226 0.027775 0.223471
v -0.307104 0.047585 0.223111
v -0.324560 0.026826 0.215966
v -0.325438 0.046636 0.215607
v -2.584709 0.426118 0.290002
v -2.566213 0.432179 0.293815
v -2.590646 0.445002 0.288779
v -2.572150 0.451063 0.292591
v -2.580704 0.426118 0.270578
v -2.562209 0.432179 0.274390
v -2.586641 0.445002 0.269354
v -2.568146 0.451063 0.273166
v -0.370159 0.015379 0.201583
v -0.376192 0.033956 0.198140
v -0.354024 0.022326 0.210789
v -0.360057 0.040902 0.207346
v -0.379988 0.015379 0.218809
v -0.386021 0.033956 0.215366
v -0.363853 0.022326 0.228015
v -0.369886 0.040902 0.224573
v -0.389408 0.024826 0.175990
v -0.385008 0.029142 0.194841
v -0.390389 0.044183 0.171787
v -0.385989 0.048500 0.190638
v -0.370094 0.024826 0.171482
v -0.365694 0.029142 0.190333
v -0.371075 0.044184 0.167279
v -0.366675 0.048500 0.186130
v 1.864514 0.442225 0.262167
v 1.863467 0.462024 0.261698
v 1.846448 0.441076 0.254066
v 1.845400 0.460876 0.253596
v 1.872630 0.442225 0.244071
v 1.871582 0.462024 0.243601
v 1.854563 0.441076 0.235969
v 1.853516 0.460876 0.235499
v 1.353420 0.241223 0.322923
v 1.358469 0.259125 0.329805
v 1.364010 0.232687 0.337358
v 1.369058 0.250590 0.344240
v 1.337428 0.241223 0.334654
v 1.342477 0.259125 0.341537
v 1.348018 0.232687 0.349089
v 1.353067 0.250590 0.355971
v 0.174291 0.055029 0.365195
v 0.176324 0.072458 0.374438
v 0.178035 0.045564 0.382217
v 0.180069 0.062994 0.391460
v 0.154921 0.055029 0.369456
v 0.156954 0.072458 0.378699
v 0.158666 0.045565 0.386478
v 0.160699 0.062994 0.395721
v 0.322974 0.048020 0.400976
v 0.317971 0.058655 0.385001
v 0.319795 0.031280 0.390828
v 0.314793 0.041914 0.374852
v 0.341900 0.048020 0.395049
v 0.336897 0.058655 0.379073
v 0.338722 0.031280 0.384900
v 0.333719 0.041914 0.368925
v 0.805365 0.069822 0.404146
v 0.797258 0.087752 0.406623
v 0.822512 0.078299 0.398906
v 0.814405 0.096229 0.401383
v 0.811161 0.069822 0.423113
v 0.803054 0.087752 0.425591
v 0.828309 0.078299 0.417873
v 0.820202 0.096229 0.420350
v 1.795820 0.403520 0.257342
v 1.789587 0.422131 0.260194
v 1.812743 0.410375 0.249598
v 1.806510 0.428986 0.252450
v 1.804073 0.403520 0.275376
v 1.797839 0.422131 0.278229
v 1.820996 0.410375 0.267633
v 1.814762 0.428986 0.270485
v -2.531976 0.396699 0.251278
v -2.525991 0.415518 0.249439
v -2.549966 0.402960 0.256804
v -2.543980 0.421779 0.254965
v -2.537800 0.396699 0.232319
v -2.531815 0.415518 0.230480
v -2.555789 0.402960 0.237845
v -2.549804 0.421779 0.236006
v -0.059530 0.052689 0.301402
v -0.062493 0.058198 0.320223
v -0.060387 0.033637 0.306844
v -0.063350 0.039146 0.325665
v -0.079122 0.052689 0.298318
v -0.082085 0.058198 0.317138
v -0.079979 0.033637 0.303759
v -0.082942 0.039145 0.322580
v -1.249753 -0.011512 0.236310
v -1.251389 0.008252 0.236479
v -1.269413 -0.013157 0.238338
v -1.271049 0.006608 0.238507
v -1.251788 -0.011512 0.216582
v -1.253424 0.008252 0.216751
v -1.271448 -0.013157 0.218609
v -1.273084 0.006608 0.218778
v 2.197633 0.489308 0.179887
v 2.190042 0.507601 0.180920
v 2.215759 0.496969 0.177420
v 2.208168 0.515263 0.178453
v 2.200307 0.489308 0.199539
v 2.192716 0.507601 0.200572
v 2.218433 0.496969 0.197072
v 2.210842 0.515263 0.198105
v -1.485624 0.026038 0.213493
v -1.485648 0.045871 0.213507
v -1.468500 0.026065 0.203487
v -1.468524 0.045898 0.203501
v -1.475619 0.026038 0.230617
v -1.475642 0.045871 0.230631
v -1.458495 0.026065 0.220611
v -1.458518 0.045898 0.220625
v -2.172279 0.213809 0.217046
v -2.161867 0.230566 0.215008
v -2.188724 0.224418 0.220266
v -2.178313 0.241175 0.218227
v -2.176089 0.213809 0.197583
v -2.165678 0.230566 0.195545
v -2.192534 0.224417 0.200802
v -2.182123 0.241175 0.198764
v 0.503949 0.028784 0.387426
v 0.500644 0.048339 0.387234
v 0.523471 0.032095 0.388558
v 0.520166 0.051650 0.388367
v 0.502801 0.028784 0.407226
v 0.499496 0.048339 0.407034
v 0.522323 0.032095 0.408358
v 0.519018 0.051650 0.408167
v 0.565895 0.038735 0.427367
v 0.560903 0.048813 0.411031
v 0.568841 0.055816 0.437005
v 0.563849 0.065894 0.420669
v 0.546928 0.038735 0.433163
v 0.541936 0.048813 0.416827
v 0.549873 0.055816 0.442801
v 0.544881 0.065894 0.426465
v 0.233638 0.028790 0.404383
v 0.233549 0.048623 0.404357
v 0.214588 0.028698 0.398864
v 0.214499 0.048531 0.398838
v 0.239157 0.028790 0.385333
v 0.239068 0.048623 0.385308
v 0.220108 0.028698 0.379814
v 0.220019 0.048531 0.379788
v -1.956944 0.153231 0.196335
v -1.969734 0.160879 0.209422
v -1.962290 0.134932 0.201805
v -1.975080 0.142580 0.214892
v -1.971128 0.153231 0.182473
v -1.983918 0.160879 0.195559
v -1.976474 0.134932 0.187942
v -1.989264 0.142580 0.201029
v -1.730443 0.079661 0.233928
v -1.729350 0.099463 0.233711
v -1.749866 0.080775 0.237783
v -1.748773 0.100577 0.237566
v -1.734304 0.079661 0.214474
v -1.733211 0.099463 0.214257
v -1.753727 0.080776 0.218329
v -1.752634 0.100577 0.218112
v -1.158695 -0.016550 0.231613
v -1.158224 0.003277 0.231714
v -1.178074 -0.016069 0.227424
v -1.177604 0.003758 0.227525
v -1.154504 -0.016551 0.212227
v -1.154034 0.003277 0.212329
v -1.173884 -0.016069 0.208038
v -1.173413 0.003758 0.208140
v -0.926737 -0.038775 0.221892
v -0.928354 -0.019009 0.221973
v -0.906994 -0.037157 0.220905
v -0.908612 -0.017390 0.220986
v -0.925746 -0.038775 0.241701
v -0.927363 -0.019009 0.241781
v -0.906004 -0.037157 0.240713
v -0.907621 -0.017390 0.240794
v 1.137539 0.186468 0.400473
v 1.129169 0.204440 0.399930
v 1.119604 0.178080 0.399311
v 1.111234 0.196052 0.398768
v 1.138821 0.186468 0.380681
v 1.130451 0.204440 0.380139
v 1.120887 0.178080 0.379519
v 1.112516 0.196052 0.378977
v -1.963814 0.152694 0.218005
v -1.953475 0.169610 0.217453
v -1.946922 0.142340 0.217104
v -1.936583 0.159256 0.216552
v -1.962757 0.152694 0.237810
v -1.952419 0.169610 0.237258
v -1.945865 0.142340 0.236909
v -1.935526 0.159256 0.236357
v 1.673585 0.386803 0.262276
v 1.686766 0.394480 0.249601
v 1.679119 0.368516 0.256954
v 1.692301 0.376193 0.244279
v 1.687331 0.386803 0.276572
v 1.700513 0.394480 0.263897
v 1.692866 0.368516 0.271250
v 1.706047 0.376193 0.258575
v -1.975567 0.144854 0.239593
v -1.982873 0.160388 0.229660
v -1.984772 0.132524 0.227079
v -1.992078 0.148058 0.217146
v -1.959591 0.144854 0.227841
v -1.966897 0.160389 0.217908
v -1.968796 0.132524 0.215327
v -1.976102 0.148058 0.205394
v -0.641668 0.007456 0.199515
v -0.649283 0.025759 0.200117
v -0.659914 -0.000183 0.200958
v -0.667529 0.018121 0.201560
v -0.643232 0.007456 0.179744
v -0.650847 0.025759 0.180346
v -0.661478 -0.000183 0.181187
v -0.669093 0.018121 0.181789
v -1.739323 0.082119 0.217826
v -1.738732 0.095906 0.232071
v -1.739894 0.096376 0.204050
v -1.739304 0.110163 0.218295
v -1.719507 0.082119 0.217004
v -1.718917 0.095906 0.231249
v -1.720079 0.096376 0.203228
v -1.719488 0.110163 0.217473
v -1.584939 0.040766 0.217141
v -1.587824 0.047948 0.235402
v -1.583819 0.059253 0.210047
v -1.586703 0.066435 0.228308
v -1.565349 0.040766 0.220236
v -1.568233 0.047948 0.238496
v -1.564229 0.059253 0.213141
v -1.567113 0.066435 0.231402
v -0.417277 0.006881 0.170856
v -0.424511 0.025309 0.169651
v -0.399100 0.014215 0.173885
v -0.406334 0.032642 0.172680
v -0.420537 0.006881 0.190419
v -0.427771 0.025309 0.189214
v -0.402360 0.014215 0.193449
v -0.409594 0.032642 0.192243
v 2.231116 0.525869 0.182053
v 2.224317 0.544363 0.184311
v 2.213564 0.518705 0.187882
v 2.206766 0.537199 0.190140
v 2.224864 0.525869 0.163231
v 2.218066 0.544363 0.165489
v 2.207313 0.518705 0.169060
v 2.200514 0.537199 0.171318
v -1.138680 -0.019000 0.233760
v -1.139187 0.000827 0.233745
v -1.158498 -0.019508 0.233178
v -1.159006 0.000319 0.233163
v -1.138098 -0.019000 0.213935
v -1.138606 0.000827 0.213920
v -1.157916 -0.019508 0.213354
v -1.158424 0.000319 0.213339
v 1.187872 0.180193 0.390424
v 1.189401 0.192072 0.374616
v 1.186728 0.196076 0.402248
v 1.188257 0.207955 0.386440
v 1.168130 0.180194 0.388515
v 1.169660 0.192072 0.372707
v 1.166987 0.196076 0.400339
v 1.168516 0.207955 0.384531
v -1.973133 0.146364 0.184525
v -1.985924 0.154012 0.197612
v -1.967787 0.164663 0.179055
v -1.980578 0.172311 0.192142
v -1.958949 0.146364 0.198388
v -1.971740 0.154012 0.211474
v -1.953604 0.164663 0.192918
v -1.966394 0.172311 0.206005
v -0.181848 0.036787 0.283785
v -0.186405 0.056043 0.282436
v -0.200311 0.032035 0.278321
v -0.204869 0.051290 0.276972
v -0.176220 0.036787 0.264767
v -0.180777 0.056043 0.263418
v -0.194684 0.032035 0.259303
v -0.199241 0.051290 0.257954
v -2.579251 0.431427 0.272270
v -2.578724 0.451223 0.273365
v -2.587831 0.432642 0.254430
v -2.587304 0.452438 0.255525
v -2.561378 0.431427 0.263673
v -2.560850 0.451223 0.264769
v -2.569957 0.432642 0.245834
v -2.569430 0.452438 0.246929
v -2.470407 0.372251 0.226644
v -2.460702 0.389503 0.225407
v -2.453293 0.362467 0.224462
v -2.443588 0.379719 0.223225
v -2.467899 0.372250 0.246318
v -2.458194 0.389503 0.245081
v -2.450785 0.362467 0.244136
v -2.441080 0.379719 0.242899
v -2.137522 0.226976 0.201541
v -2.126749 0.243578 0.200258
v -2.121036 0.216127 0.199578
v -2.110262 0.232729 0.198296
v -2.135177 0.226976 0.221235
v -2.124404 0.243578 0.219952
v -2.118691 0.216127 0.219272
v -2.107918 0.232729 0.217990
v -0.306823 0.037536 0.227170
v -0.307142 0.048967 0.243375
v -0.306598 0.053745 0.215742
v -0.306917 0.065175 0.231947
v -0.286994 0.037537 0.227560
v -0.287313 0.048967 0.243765
v -0.286769 0.053745 0.216132
v -0.287088 0.065175 0.232337
v 0.826195 0.099855 0.409904
v 0.844838 0.104613 0.405091
v 0.830801 0.080601 0.408715
v 0.849444 0.085358 0.403902
v 0.831153 0.099855 0.429108
v 0.849796 0.104612 0.424294
v 0.835759 0.080601 0.427918
v 0.854402 0.085358 0.423105
v 0.396594 0.045874 0.407553
v 0.393153 0.065405 0.407325
v 0.377105 0.042426 0.406263
v 0.373664 0.061957 0.406035
v 0.397903 0.045874 0.387763
v 0.394462 0.065405 0.387535
v 0.378415 0.042426 0.386473
v 0.374974 0.061957 0.386246
v -1.798887 0.078240 0.196608
v -1.797945 0.093487 0.209256
v -1.800020 0.090923 0.181402
v -1.799078 0.106171 0.194050
v -1.779109 0.078240 0.195134
v -1.778167 0.093488 0.207782
v -1.780242 0.090923 0.179929
v -1.779300 0.106171 0.192577
v 0.263692 0.052337 0.393577
v 0.259185 0.065825 0.379753
v 0.259512 0.037796 0.380754
v 0.255005 0.051284 0.366929
v 0.282549 0.052337 0.387430
v 0.278042 0.065825 0.373605
v 0.278368 0.037796 0.374606
v 0.273861 0.051284 0.360782
v 2.195376 0.517198 0.204040
v 2.187081 0.535094 0.206109
v 2.178012 0.508649 0.208372
v 2.169717 0.526545 0.210441
v 2.190575 0.517198 0.184797
v 2.182281 0.535094 0.186866
v 2.173211 0.508649 0.189129
v 2.164917 0.526545 0.191198
v -2.606489 0.442700 0.269334
v -2.604086 0.462387 0.269316
v -2.626175 0.445103 0.269485
v -2.623772 0.464790 0.269466
v -2.606640 0.442700 0.249502
v -2.604237 0.462387 0.249483
v -2.626327 0.445103 0.249652
v -2.623924 0.464790 0.249634
v 0.236548 0.022214 0.367215
v 0.232550 0.041617 0.366267
v 0.255427 0.026322 0.371693
v 0.251430 0.045725 0.370745
v 0.231971 0.022214 0.386513
v 0.227973 0.041617 0.385565
v 0.250850 0.026322 0.390991
v 0.246853 0.045725 0.390043
v 0.452916 0.050308 0.412549
v 0.448456 0.065892 0.401121
v 0.447250 0.038041 0.398031
v 0.442790 0.053625 0.386604
v 0.471392 0.050308 0.405338
v 0.466932 0.065892 0.393911
v 0.465726 0.038041 0.390821
v 0.461266 0.053625 0.379393
v -0.198263 0.022691 0.228190
v -0.200279 0.042383 0.226965
v -0.181430 0.025050 0.238409
v -0.183446 0.044742 0.237185
v -0.208555 0.022691 0.245143
v -0.210572 0.042383 0.243919
v -0.191722 0.025050 0.255362
v -0.193738 0.044742 0.254138
v 0.839233 0.107959 0.407259
v 0.831243 0.126077 0.408385
v 0.821293 0.099890 0.409789
v 0.813303 0.118007 0.410916
v 0.836463 0.107959 0.387620
v 0.828473 0.126077 0.388747
v 0.818524 0.099890 0.390150
v 0.810534 0.118007 0.391277
v -2.481791 0.386149 0.266965
v -2.471910 0.402239 0.260898
v -2.495503 0.397745 0.275385
v -2.485622 0.413835 0.269317
v -2.492170 0.386149 0.250064
v -2.482289 0.402239 0.243997
v -2.505882 0.397745 0.258484
v -2.496000 0.413835 0.252416
v -1.980716 0.154375 0.216962
v -1.983668 0.171731 0.226095
v -1.986055 0.144777 0.233476
v -1.989008 0.162134 0.242609
v -1.999586 0.154375 0.210860
v -2.002540 0.171732 0.219993
v -2.004926 0.144778 0.227374
v -2.007879 0.162134 0.236507
v -1.900663 0.126884 0.215594
v -1.903517 0.144150 0.224924
v -1.905713 0.117126 0.232105
v -1.908567 0.134393 0.241436
v -1.919629 0.126884 0.209793
v -1.922482 0.144150 0.219124
v -1.924679 0.117126 0.226305
v -1.927533 0.134393 0.235636
v -2.653029 0.438287 0.290566
v -2.641472 0.454362 0.289381
v -2.669019 0.449904 0.292207
v -2.657463 0.465979 0.291021
v -2.655053 0.438287 0.270837
v -2.643496 0.454362 0.269651
v -2.671043 0.449904 0.272477
v -2.659487 0.465979 0.271292
v -2.752906 0.497844 0.308041
v -2.745150 0.515993 0.306091
v -2.735305 0.489846 0.303615
v -2.727549 0.507996 0.301665
v -2.748070 0.497844 0.327275
v -2.740314 0.515993 0.325325
v -2.730469 0.489846 0.322850
v -2.722713 0.507996 0.320900
v -1.845138 0.121963 0.214570
v -1.839631 0.140290 0.209359
v -1.858450 0.129543 0.227166
v -1.852944 0.147871 0.221956
v -1.858769 0.121963 0.200163
v -1.853263 0.140290 0.194953
v -1.872081 0.129544 0.212760
v -1.866575 0.147871 0.207549
v -1.232066 -0.007919 0.220672
v -1.231907 0.011914 0.220614
v -1.250671 -0.007750 0.227541
v -1.250513 0.012083 0.227482
v -1.238934 -0.007919 0.202067
v -1.238776 0.011914 0.202008
v -1.257540 -0.007750 0.208935
v -1.257381 0.012083 0.208877
v -1.128207 -0.029062 0.209984
v -1.135019 -0.010437 0.210224
v -1.146820 -0.035878 0.210640
v -1.153632 -0.017253 0.210880
v -1.128905 -0.029062 0.190163
v -1.135717 -0.010437 0.190403
v -1.147519 -0.035878 0.190819
v -1.154330 -0.017253 0.191059
v -2.566416 0.399240 0.250060
v -2.558294 0.416129 0.256556
v -2.553227 0.388841 0.260609
v -2.545106 0.405730 0.267105
v -2.578804 0.399240 0.265548
v -2.570683 0.416129 0.272044
v -2.565615 0.388842 0.276097
v -2.557494 0.405730 0.282593
v -2.688809 0.489951 0.284627
v -2.681809 0.507132 0.277615
v -2.676669 0.480043 0.272468
v -2.669669 0.497224 0.265457
v -2.674774 0.489951 0.298640
v -2.667774 0.507132 0.291628
v -2.662634 0.480043 0.286481
v -2.655634 0.497224 0.279470
v -1.885381 0.133031 0.207421
v -1.878924 0.151768 0.206650
v -1.866775 0.126529 0.205200
v -1.860319 0.145266 0.204429
v -1.883030 0.133031 0.227114
v -1.876574 0.151768 0.226343
v -1.864425 0.126529 0.224893
v -1.857969 0.145266 0.224123
v -1.140652 -0.017571 0.223055
v -1.139677 0.002238 0.222951
v -1.160349 -0.016590 0.225156
v -1.159374 0.003218 0.225052
v -1.142756 -0.017571 0.203333
v -1.141781 0.002238 0.203229
v -1.162453 -0.016590 0.205435
v -1.161478 0.003218 0.205331
v -1.447497 -0.001036 0.212649
v -1.455619 0.016196 0.218166
v -1.461752 -0.010855 0.222331
v -1.469875 0.006378 0.227847
v -1.458639 -0.001036 0.196242
v -1.466762 0.016196 0.201759
v -1.472895 -0.010854 0.205924
v -1.481017 0.006378 0.211440
v -1.191535 -0.039164 0.194002
v -1.188801 -0.019528 0.194570
v -1.172310 -0.041956 0.197993
v -1.169575 -0.022321 0.198561
v -1.195567 -0.039164 0.213421
v -1.192832 -0.019528 0.213989
v -1.176341 -0.041956 0.217412
v -1.173606 -0.022321 0.217980
v -2.671648 0.455605 0.289676
v -2.670669 0.474847 0.284972
v -2.675568 0.460410 0.308515
v -2.674589 0.479653 0.303810
v -2.691065 0.455605 0.285635
v -2.690086 0.474847 0.280931
v -2.694985 0.460410 0.304474
v -2.694006 0.479653 0.299770
v -2.440103 0.368796 0.236352
v -2.436062 0.387535 0.241440
v -2.428449 0.362299 0.251027
v -2.424409 0.381038 0.256115
v -2.455634 0.368796 0.248686
v -2.451594 0.387535 0.253774
v -2.443981 0.362299 0.263361
v -2.439940 0.381038 0.268449
v -2.538116 0.390544 0.253086
v -2.527453 0.406852 0.249382
v -2.553520 0.401831 0.258438
v -2.542858 0.418139 0.254734
v -2.544624 0.390544 0.234351
v -2.533961 0.406852 0.230647
v -2.560029 0.401831 0.239703
v -2.549366 0.418139 0.235999
v -2.284084 0.261599 0.226824
v -2.276022 0.279524 0.224168
v -2.301108 0.270088 0.232434
v -2.293046 0.288013 0.229778
v -2.290291 0.261599 0.207988
v -2.282229 0.279524 0.205331
[truncated: 4,674,404 more chars]
