# Supplementary material for: 3D in situ imaging of the female reproductive tract reveals molecular signatures of fertilizing spermatozoa in mice
Source: eLife. 2020 Oct 20;9:e62043. doi: 10.7554/eLife.62043 (PMC7707823; doi:10.7554/eLife.62043)
Supplement: Figure 5—source data 1. — Custom scripts and 3D objects for developing training environments, ANN input feeding and training, and constructing numerical objects coordinates arrays for supervised learning, and ANN performance evaluation. [file elife-62043-fig5-data1.zip › Generating of 3D training environments for ANNs input feed/Sperm tail CatSper 3D signatures low poly/Sperm CatSper 5.obj]

# Blender v2.75 (sub 0) OBJ File: 'Sperm CatSper 5.blend'
# www.blender.org
mtllib Sperm CatSper 5.mtl
o CatSper_domain_5_Mesh
v 1.069015 0.065768 0.085366
v 1.061853 0.082540 0.077572
v 1.057666 0.055183 0.073018
v 1.050503 0.071955 0.065224
v 1.083618 0.065767 0.071946
v 1.076456 0.082539 0.064152
v 1.072268 0.055182 0.059597
v 1.065106 0.071954 0.051803
v 1.414705 0.225287 -0.127945
v 1.430019 0.237113 -0.132303
v 1.426081 0.209365 -0.131174
v 1.441395 0.221191 -0.135533
v 1.420130 0.225293 -0.108868
v 1.435444 0.237119 -0.113226
v 1.431506 0.209371 -0.112098
v 1.446820 0.221197 -0.116456
v 0.192568 -0.274734 0.272835
v 0.193728 -0.256482 0.280509
v 0.195300 -0.282494 0.290882
v 0.196460 -0.264243 0.298555
v 0.172958 -0.274735 0.275803
v 0.174119 -0.256483 0.283477
v 0.175690 -0.282496 0.293849
v 0.176850 -0.264244 0.301523
v 1.548409 0.281454 -0.225285
v 1.550734 0.300944 -0.222445
v 1.560556 0.277783 -0.210043
v 1.562881 0.297274 -0.207202
v 1.532904 0.281501 -0.212918
v 1.535229 0.300991 -0.210078
v 1.545051 0.277830 -0.197676
v 1.547376 0.297321 -0.194835
v 1.644334 0.355383 -0.379238
v 1.635660 0.372614 -0.374631
v 1.659552 0.365205 -0.387320
v 1.650878 0.382435 -0.382713
v 1.653636 0.355383 -0.361722
v 1.644963 0.372613 -0.357115
v 1.668854 0.365204 -0.369803
v 1.660180 0.382435 -0.365196
v 1.052189 0.042687 0.074810
v 1.059118 0.061213 0.073349
v 1.034095 0.049767 0.078787
v 1.041024 0.068293 0.077327
v 1.047953 0.042744 0.055435
v 1.054881 0.061270 0.053974
v 1.029858 0.049824 0.059412
v 1.036787 0.068350 0.057951
v 1.175760 0.106393 0.017310
v 1.157143 0.113210 0.017827
v 1.168942 0.087768 0.017402
v 1.150325 0.094586 0.017919
v 1.175243 0.106484 -0.002516
v 1.156626 0.113302 -0.001999
v 1.168425 0.087860 -0.002424
v 1.149808 0.094678 -0.001907
v -0.438724 -0.319428 0.230266
v -0.450756 -0.304287 0.225867
v -0.452945 -0.332239 0.225067
v -0.464977 -0.317098 0.220668
v -0.431914 -0.319429 0.211639
v -0.443946 -0.304288 0.207240
v -0.446135 -0.332239 0.206440
v -0.458166 -0.317098 0.202041
v -2.056118 -0.374286 -0.479893
v -2.050155 -0.359930 -0.492209
v -2.049885 -0.387970 -0.492826
v -2.043922 -0.373613 -0.505142
v -2.038259 -0.374303 -0.471267
v -2.032296 -0.359947 -0.483584
v -2.032025 -0.387987 -0.484200
v -2.026063 -0.373630 -0.496517
v 0.720623 -0.119922 0.223620
v 0.726740 -0.103690 0.233235
v 0.711907 -0.108527 0.209926
v 0.718024 -0.092294 0.219541
v 0.737355 -0.119920 0.212972
v 0.743472 -0.103688 0.222587
v 0.728639 -0.108525 0.199278
v 0.734756 -0.092292 0.208893
v -2.411628 0.020006 -0.749983
v -2.407058 0.032821 -0.764414
v -2.415544 0.035143 -0.737781
v -2.410974 0.047958 -0.752212
v -2.430525 0.019969 -0.756002
v -2.425956 0.032784 -0.770432
v -2.434442 0.035106 -0.743800
v -2.429872 0.047921 -0.758230
v -2.541714 0.057685 -0.898057
v -2.533211 0.071920 -0.908939
v -2.532910 0.043875 -0.909243
v -2.524407 0.058110 -0.920126
v -2.526108 0.057720 -0.885818
v -2.517604 0.071955 -0.896700
v -2.517304 0.043910 -0.897004
v -2.508801 0.058145 -0.907886
v -1.728507 -0.395649 -0.281894
v -1.709706 -0.389731 -0.279686
v -1.722629 -0.414579 -0.281204
v -1.703828 -0.408661 -0.278996
v -1.730820 -0.395650 -0.262196
v -1.712019 -0.389732 -0.259988
v -1.724943 -0.414579 -0.261507
v -1.706142 -0.408662 -0.259298
v 1.088276 0.039138 0.066108
v 1.104235 0.050797 0.067757
v 1.076667 0.055182 0.065024
v 1.092627 0.066841 0.066673
v 1.090248 0.039231 0.046373
v 1.106207 0.050890 0.048023
v 1.078639 0.055275 0.045289
v 1.094598 0.066934 0.046939
v 1.750110 0.473277 -0.568251
v 1.758199 0.491171 -0.571027
v 1.767099 0.464725 -0.573871
v 1.775188 0.482620 -0.576648
v 1.756379 0.473363 -0.549434
v 1.764467 0.491257 -0.552211
v 1.773368 0.464811 -0.555055
v 1.781456 0.482706 -0.557831
v -1.670365 -0.375382 -0.261852
v -1.659909 -0.365967 -0.275830
v -1.664729 -0.392838 -0.269392
v -1.654273 -0.383423 -0.283370
v -1.654483 -0.375384 -0.249973
v -1.644027 -0.365970 -0.263951
v -1.648847 -0.392841 -0.257513
v -1.638390 -0.383426 -0.271491
v -0.115865 -0.308901 0.298613
v -0.102465 -0.297844 0.289045
v -0.124865 -0.292436 0.305036
v -0.111466 -0.281379 0.295468
v -0.127389 -0.308904 0.282472
v -0.113990 -0.297847 0.272904
v -0.136389 -0.292439 0.288895
v -0.122990 -0.281382 0.279326
v -1.166047 -0.362966 -0.066091
v -1.170343 -0.345991 -0.056778
v -1.173140 -0.373223 -0.050669
v -1.177437 -0.356247 -0.041356
v -1.184063 -0.362977 -0.074384
v -1.188359 -0.346001 -0.065071
v -1.191156 -0.373233 -0.058962
v -1.195453 -0.356258 -0.049649
v 0.731639 -0.124906 0.202267
v 0.731580 -0.105074 0.202028
v 0.749641 -0.124952 0.193945
v 0.749582 -0.105121 0.193706
v 0.739961 -0.124664 0.220268
v 0.739901 -0.104833 0.220029
v 0.757963 -0.124711 0.211946
v 0.757904 -0.104879 0.211707
v -2.063050 -0.396357 -0.440585
v -2.062084 -0.376611 -0.438999
v -2.073901 -0.394500 -0.457083
v -2.072936 -0.374755 -0.455496
v -2.046477 -0.396292 -0.451479
v -2.045511 -0.376546 -0.449893
v -2.057328 -0.394435 -0.467976
v -2.056363 -0.374690 -0.466390
v -1.668423 -0.362140 -0.239731
v -1.674922 -0.351318 -0.255028
v -1.664221 -0.345521 -0.229758
v -1.670719 -0.334698 -0.245055
v -1.686685 -0.362167 -0.231993
v -1.693182 -0.351344 -0.247290
v -1.682482 -0.345547 -0.222019
v -1.688979 -0.334724 -0.237316
v 0.018746 -0.306820 0.262145
v 0.020653 -0.289706 0.271984
v 0.022008 -0.316842 0.278946
v 0.023915 -0.299728 0.288785
v -0.000724 -0.306823 0.265923
v 0.001183 -0.289709 0.275763
v 0.002538 -0.316846 0.282724
v 0.004445 -0.299731 0.292563
v 1.498831 0.293612 -0.210222
v 1.498168 0.313373 -0.211785
v 1.506528 0.295311 -0.192022
v 1.505864 0.315071 -0.193585
v 1.480564 0.293610 -0.202497
v 1.479901 0.313370 -0.204060
v 1.488261 0.295308 -0.184297
v 1.487597 0.315069 -0.185860
v -1.774159 -0.387364 -0.302163
v -1.784420 -0.375505 -0.314305
v -1.781808 -0.403261 -0.311226
v -1.792069 -0.391402 -0.323367
v -1.759008 -0.387358 -0.314961
v -1.769269 -0.375499 -0.327103
v -1.766658 -0.403255 -0.324024
v -1.776919 -0.391396 -0.336166
v -2.319022 -0.115092 -0.697220
v -2.331455 -0.104346 -0.708324
v -2.311005 -0.098422 -0.690065
v -2.323438 -0.087676 -0.701169
v -2.332231 -0.115089 -0.682427
v -2.344665 -0.104343 -0.693531
v -2.324214 -0.098419 -0.675271
v -2.336648 -0.087673 -0.686375
v -0.862618 -0.381834 0.072412
v -0.863263 -0.363299 0.065384
v -0.860977 -0.374776 0.090874
v -0.861622 -0.356241 0.083847
v -0.882373 -0.381853 0.074175
v -0.883018 -0.363318 0.067147
v -0.880732 -0.374795 0.092637
v -0.881377 -0.356260 0.085610
v -0.229063 -0.342485 0.257542
v -0.223749 -0.325448 0.248891
v -0.220153 -0.352638 0.243020
v -0.214840 -0.335601 0.234369
v -0.212159 -0.342490 0.267916
v -0.206845 -0.325453 0.259265
v -0.203249 -0.352643 0.253394
v -0.197936 -0.335606 0.244742
v 1.156474 0.110323 0.012414
v 1.170162 0.124104 0.008403
v 1.169667 0.096061 0.008429
v 1.183355 0.109842 0.004418
v 1.162127 0.110241 0.031424
v 1.175815 0.124022 0.027413
v 1.175320 0.095978 0.027439
v 1.189007 0.109760 0.023429
v -0.264879 -0.312994 0.265290
v -0.264365 -0.294569 0.272611
v -0.266095 -0.305656 0.246905
v -0.265581 -0.287230 0.254225
v -0.245090 -0.313022 0.263970
v -0.244576 -0.294597 0.271291
v -0.246306 -0.305684 0.245585
v -0.245792 -0.287258 0.252905
v -0.913707 -0.351139 0.065845
v -0.922917 -0.333794 0.068618
v -0.930354 -0.360757 0.070718
v -0.939563 -0.343412 0.073491
v -0.919313 -0.351075 0.046821
v -0.928523 -0.333730 0.049594
v -0.935960 -0.360692 0.051694
v -0.945169 -0.343347 0.054467
v 0.849196 -0.055082 0.143624
v 0.857779 -0.040126 0.153422
v 0.859046 -0.068107 0.154879
v 0.867629 -0.053151 0.164677
v 0.834274 -0.055077 0.156688
v 0.842857 -0.040121 0.166487
v 0.844123 -0.068103 0.167943
v 0.852706 -0.053147 0.177741
v -0.045400 -0.316374 0.268896
v -0.044874 -0.296686 0.266556
v -0.041045 -0.318772 0.249697
v -0.040520 -0.299084 0.247356
v -0.026057 -0.316368 0.273283
v -0.025532 -0.296681 0.270943
v -0.021703 -0.318767 0.254083
v -0.021178 -0.299079 0.251743
v 0.674413 -0.089628 0.215978
v 0.657582 -0.081894 0.223066
v 0.667286 -0.107891 0.218980
v 0.650455 -0.100157 0.226068
v 0.666716 -0.089628 0.197700
v 0.649884 -0.081894 0.204788
v 0.659588 -0.107891 0.200701
v 0.642757 -0.100157 0.207790
v 0.902354 -0.039907 0.189390
v 0.908508 -0.028229 0.174587
v 0.897872 -0.023876 0.200173
v 0.904026 -0.012199 0.185371
v 0.884040 -0.039906 0.181777
v 0.890194 -0.028228 0.166974
v 0.879558 -0.023875 0.192560
v 0.885713 -0.012197 0.177758
v -0.187873 -0.306649 0.241194
v -0.183669 -0.292616 0.227824
v -0.183661 -0.320664 0.227809
v -0.179457 -0.306632 0.214438
v -0.168953 -0.306646 0.247145
v -0.164750 -0.292613 0.233774
v -0.164741 -0.320661 0.233759
v -0.160538 -0.306629 0.220389
v 1.817078 0.491555 -0.566967
v 1.809474 0.505347 -0.579021
v 1.824439 0.505807 -0.555304
v 1.816835 0.519599 -0.567358
v 1.800305 0.491557 -0.556383
v 1.792701 0.505349 -0.568438
v 1.807666 0.505809 -0.544720
v 1.800062 0.519601 -0.556774
v 1.545301 0.294715 -0.221698
v 1.551625 0.312641 -0.216040
v 1.558496 0.286231 -0.209563
v 1.564820 0.304157 -0.203905
v 1.531912 0.294820 -0.207066
v 1.538236 0.312747 -0.201409
v 1.545107 0.286336 -0.194931
v 1.551431 0.304262 -0.189274
v 1.809950 0.484293 -0.560090
v 1.806411 0.496856 -0.575023
v 1.812846 0.499639 -0.547865
v 1.809308 0.512203 -0.562798
v 1.790651 0.484293 -0.555517
v 1.787113 0.496856 -0.570450
v 1.793547 0.499639 -0.543292
v 1.790009 0.512203 -0.558225
v -1.508350 -0.374286 -0.162387
v -1.489856 -0.370019 -0.168141
v -1.504277 -0.393655 -0.163661
v -1.485783 -0.389388 -0.169414
v -1.502457 -0.374293 -0.143450
v -1.483963 -0.370025 -0.149203
v -1.498384 -0.393661 -0.144723
v -1.479890 -0.389394 -0.150477
v 0.315389 -0.224195 0.243625
v 0.306926 -0.206546 0.240425
v 0.331897 -0.215148 0.249870
v 0.323435 -0.197499 0.246670
v 0.308372 -0.224196 0.262175
v 0.299910 -0.206547 0.258975
v 0.324880 -0.215149 0.268420
v 0.316417 -0.197500 0.265220
v -2.357009 -0.076868 -0.690695
v -2.371308 -0.063127 -0.690933
v -2.343269 -0.062567 -0.690464
v -2.357569 -0.048826 -0.690702
v -2.357341 -0.076869 -0.670864
v -2.371640 -0.063128 -0.671103
v -2.343601 -0.062568 -0.670634
v -2.357901 -0.048827 -0.670872
v 1.196976 0.123696 0.012707
v 1.182095 0.136807 0.012553
v 1.183866 0.108815 0.012573
v 1.168985 0.121926 0.012418
v 1.197181 0.123695 -0.007125
v 1.182300 0.136806 -0.007279
v 1.184070 0.108814 -0.007259
v 1.169190 0.121925 -0.007414
v 0.623486 -0.157262 0.230294
v 0.613047 -0.140537 0.232453
v 0.639864 -0.146601 0.226907
v 0.629424 -0.129877 0.229066
v 0.627503 -0.157262 0.249716
v 0.617063 -0.140537 0.251875
v 0.643880 -0.146601 0.246329
v 0.633441 -0.129877 0.248488
v 0.932678 -0.011511 0.151773
v 0.946325 0.000128 0.160237
v 0.942566 -0.027570 0.157912
v 0.956213 -0.015931 0.166376
v 0.922222 -0.011507 0.168626
v 0.935869 0.000132 0.177090
v 0.932110 -0.027566 0.174765
v 0.945757 -0.015927 0.183229
v -2.403439 -0.035416 -0.712676
v -2.404996 -0.015645 -0.712879
v -2.423044 -0.036986 -0.715232
v -2.424601 -0.017215 -0.715434
v -2.400875 -0.035416 -0.732343
v -2.402433 -0.015645 -0.732545
v -2.420480 -0.036986 -0.734898
v -2.422038 -0.017215 -0.735101
v -1.785656 -0.376640 -0.291164
v -1.792836 -0.359326 -0.297644
v -1.772963 -0.366969 -0.279387
v -1.780142 -0.349654 -0.285868
v -1.799098 -0.376756 -0.276580
v -1.806278 -0.359441 -0.283061
v -1.786404 -0.367085 -0.264804
v -1.793583 -0.349770 -0.271284
v 1.663910 0.419937 -0.432366
v 1.658182 0.430267 -0.448298
v 1.660408 0.403007 -0.442085
v 1.654680 0.413337 -0.458017
v 1.682572 0.419932 -0.439080
v 1.676844 0.430262 -0.455012
v 1.679071 0.403001 -0.448798
v 1.673342 0.413331 -0.464730
v 1.239123 0.105890 -0.011422
v 1.237511 0.124210 -0.003997
v 1.243129 0.113488 -0.029299
v 1.241517 0.131808 -0.021874
v 1.258480 0.105843 -0.007105
v 1.256869 0.124163 0.000320
v 1.262486 0.113441 -0.024982
v 1.260874 0.131761 -0.017557
v 0.002846 -0.288891 0.308809
v 0.004246 -0.269584 0.304491
v -0.002949 -0.284351 0.327226
v -0.001549 -0.265045 0.322907
v -0.016069 -0.288853 0.302848
v -0.014670 -0.269547 0.298529
v -0.021865 -0.284314 0.321264
v -0.020465 -0.265007 0.316945
v -2.265198 -0.162815 -0.616950
v -2.279167 -0.149063 -0.613929
v -2.278638 -0.177106 -0.614041
v -2.292607 -0.163355 -0.611019
v -2.269392 -0.162816 -0.636334
v -2.283361 -0.149065 -0.633313
v -2.282833 -0.177108 -0.633425
v -2.296802 -0.163356 -0.630404
v -1.734421 -0.373303 -0.245112
v -1.724723 -0.363258 -0.259197
v -1.740114 -0.356202 -0.236836
v -1.730415 -0.346157 -0.250921
v -1.750758 -0.373299 -0.256358
v -1.741059 -0.363253 -0.270443
v -1.756451 -0.356198 -0.248082
v -1.746752 -0.346152 -0.262167
v 1.407632 0.218614 -0.123503
v 1.424974 0.228159 -0.122293
v 1.417153 0.201228 -0.122841
v 1.434496 0.210773 -0.121631
v 1.406253 0.218612 -0.103718
v 1.423596 0.228157 -0.102508
v 1.415774 0.201227 -0.103056
v 1.433118 0.210771 -0.101846
v -0.712111 -0.345302 0.139539
v -0.714224 -0.326782 0.146313
v -0.706582 -0.338205 0.121863
v -0.708696 -0.319685 0.128638
v -0.693181 -0.345306 0.145457
v -0.695295 -0.326786 0.152232
v -0.687653 -0.338210 0.127781
v -0.689766 -0.319690 0.134556
v -2.343939 -0.085706 -0.679480
v -2.330810 -0.071112 -0.682306
v -2.358208 -0.072276 -0.676419
v -2.345079 -0.057682 -0.679244
v -2.348105 -0.085712 -0.698871
v -2.334976 -0.071118 -0.701696
v -2.362374 -0.072282 -0.695809
v -2.349245 -0.057688 -0.698635
v -2.485085 0.034451 -0.866648
v -2.491692 0.052760 -0.862841
v -2.469224 0.042076 -0.875793
v -2.475831 0.060385 -0.871987
v -2.475179 0.034454 -0.849466
v -2.481785 0.052762 -0.845659
v -2.459318 0.042079 -0.858612
v -2.465925 0.060387 -0.854805
v -2.454226 0.033424 -0.814932
v -2.446194 0.051027 -0.819287
v -2.438749 0.024288 -0.823321
v -2.430717 0.041891 -0.827676
v -2.444774 0.033424 -0.797496
v -2.436742 0.051028 -0.801850
v -2.429298 0.024288 -0.805885
v -2.421266 0.041892 -0.810239
v -2.523652 0.056791 -0.887578
v -2.515630 0.069160 -0.900846
v -2.529995 0.072296 -0.876961
v -2.521975 0.084664 -0.890229
v -2.540644 0.056841 -0.897805
v -2.532623 0.069209 -0.911073
v -2.546989 0.072345 -0.887188
v -2.538967 0.084713 -0.900456
v 1.550836 0.296217 -0.265954
v 1.556664 0.314187 -0.271995
v 1.563142 0.287824 -0.279049
v 1.568970 0.305793 -0.285090
v 1.565257 0.296118 -0.252339
v 1.571085 0.314087 -0.258380
v 1.577563 0.287725 -0.265433
v 1.583391 0.305694 -0.271474
v 0.873333 -0.071544 0.168186
v 0.878999 -0.054747 0.159292
v 0.882407 -0.082090 0.154050
v 0.888073 -0.065292 0.145156
v 0.890034 -0.071514 0.178883
v 0.895700 -0.054716 0.169989
v 0.899107 -0.082059 0.164748
v 0.904774 -0.065262 0.155854
v 1.218169 0.112264 -0.015258
v 1.227848 0.126774 -0.024700
v 1.228557 0.098744 -0.025389
v 1.238236 0.113254 -0.034830
v 1.232017 0.112266 -0.001060
v 1.241696 0.126776 -0.010502
v 1.242406 0.098745 -0.011191
v 1.252084 0.113255 -0.020632
v -1.637932 -0.385229 -0.265164
v -1.631842 -0.366367 -0.264485
v -1.619188 -0.391358 -0.263061
v -1.613097 -0.372496 -0.262382
v -1.640142 -0.385225 -0.245455
v -1.634052 -0.366363 -0.244776
v -1.621398 -0.391354 -0.243351
v -1.615307 -0.372492 -0.242672
v 1.025123 0.035344 0.102316
v 1.029581 0.054074 0.097556
v 1.012323 0.041866 0.115990
v 1.016780 0.060596 0.111229
v 1.010644 0.035345 0.088762
v 1.015102 0.054075 0.084001
v 0.997844 0.041866 0.102435
v 1.002301 0.060597 0.097675
v -2.531467 0.095870 -0.889776
v -2.551044 0.098892 -0.890749
v -2.528449 0.115472 -0.889635
v -2.548027 0.118494 -0.890608
v -2.532450 0.095879 -0.869968
v -2.552028 0.098900 -0.870941
v -2.529432 0.115480 -0.869826
v -2.549010 0.118502 -0.870799
v 0.618031 -0.125745 0.272319
v 0.612322 -0.108930 0.263487
v 0.608901 -0.136262 0.258198
v 0.603192 -0.119447 0.249366
v 0.634687 -0.125746 0.261551
v 0.628978 -0.108931 0.252719
v 0.625557 -0.136263 0.247430
v 0.619848 -0.119447 0.238598
v 0.993507 0.014697 0.143813
v 1.010688 0.024087 0.146974
v 0.984271 0.032167 0.142120
v 1.001452 0.041556 0.145281
v 0.997093 0.014703 0.124306
v 1.014274 0.024093 0.127468
v 0.987857 0.032173 0.122614
v 1.005038 0.041562 0.125775
v 1.546489 0.285060 -0.242438
v 1.537027 0.300360 -0.250788
v 1.535019 0.272440 -0.252564
v 1.525557 0.287740 -0.260915
v 1.559614 0.285062 -0.257307
v 1.550152 0.300362 -0.265657
v 1.548144 0.272442 -0.267433
v 1.538683 0.287742 -0.275783
v -1.305371 -0.366920 -0.072358
v -1.305040 -0.347117 -0.073387
v -1.311150 -0.365840 -0.053416
v -1.310818 -0.346036 -0.054445
v -1.324341 -0.366904 -0.078146
v -1.324010 -0.347100 -0.079174
v -1.330119 -0.365823 -0.059204
v -1.329788 -0.346019 -0.060232
v 1.231185 0.147076 -0.017410
v 1.228160 0.166145 -0.021947
v 1.220615 0.141624 -0.033281
v 1.217589 0.160692 -0.037818
v 1.247692 0.147080 -0.028404
v 1.244666 0.166148 -0.032941
v 1.237122 0.141627 -0.044275
v 1.234096 0.160695 -0.048812
v 1.820633 0.538792 -0.587169
v 1.823701 0.557170 -0.593965
v 1.813256 0.546248 -0.570337
v 1.816324 0.564626 -0.577133
v 1.802480 0.538868 -0.595159
v 1.805548 0.557246 -0.601955
v 1.795103 0.546324 -0.578326
v 1.798171 0.564702 -0.585122
v -1.241045 -0.389375 -0.055530
v -1.236505 -0.376884 -0.070251
v -1.237478 -0.404780 -0.067502
v -1.232939 -0.392288 -0.082223
v -1.222070 -0.389469 -0.049758
v -1.217530 -0.376977 -0.064479
v -1.218504 -0.404873 -0.061731
v -1.213964 -0.392382 -0.076451
v -1.168157 -0.378096 -0.074910
v -1.157710 -0.361244 -0.074451
v -1.151322 -0.388553 -0.074170
v -1.140874 -0.371701 -0.073711
v -1.169029 -0.378095 -0.055096
v -1.158581 -0.361243 -0.054637
v -1.152193 -0.388553 -0.054356
v -1.141745 -0.371701 -0.053897
v -0.749996 -0.340600 0.144629
v -0.750317 -0.324766 0.132690
v -0.750424 -0.352543 0.128801
v -0.750746 -0.336710 0.116862
v -0.730170 -0.340602 0.144094
v -0.730492 -0.324768 0.132155
v -0.730599 -0.352545 0.128266
v -0.730920 -0.336711 0.116327
v -2.208439 -0.231578 -0.578252
v -2.203084 -0.224676 -0.560447
v -2.206448 -0.250172 -0.571643
v -2.201092 -0.243270 -0.553838
v -2.227431 -0.231581 -0.572537
v -2.222075 -0.224679 -0.554732
v -2.225441 -0.250174 -0.565929
v -2.220084 -0.243272 -0.548123
v -1.601869 -0.370216 -0.196750
v -1.606826 -0.351034 -0.195847
v -1.620740 -0.375256 -0.193316
v -1.625700 -0.356074 -0.192413
v -1.605419 -0.370215 -0.216263
v -1.610377 -0.351033 -0.215359
v -1.624291 -0.375255 -0.212829
v -1.629250 -0.356073 -0.211925
v 1.002190 0.009297 0.101474
v 1.009879 0.026106 0.094286
v 0.989910 0.019823 0.112952
v 0.997599 0.036633 0.105764
v 0.988646 0.009296 0.086985
v 0.996336 0.026106 0.079797
v 0.976366 0.019823 0.098464
v 0.984056 0.036632 0.091275
v -2.528884 0.088421 -0.882845
v -2.533225 0.105146 -0.873109
v -2.522073 0.099081 -0.898120
v -2.526413 0.115806 -0.888384
v -2.510770 0.088420 -0.874768
v -2.515111 0.105145 -0.865032
v -2.503959 0.099081 -0.890043
v -2.508299 0.115805 -0.880307
v 0.222453 -0.259745 0.282252
v 0.217711 -0.240554 0.280651
v 0.240634 -0.254739 0.288397
v 0.235892 -0.235548 0.286795
v 0.216104 -0.259745 0.301042
v 0.211362 -0.240554 0.299440
v 0.234285 -0.254740 0.307186
v 0.229543 -0.235549 0.305584
v 0.693074 -0.135141 0.235359
v 0.697119 -0.117835 0.244162
v 0.700225 -0.144828 0.251118
v 0.704270 -0.127522 0.259921
v 0.675022 -0.135100 0.243575
v 0.679068 -0.117794 0.252378
v 0.682174 -0.144788 0.259335
v 0.686219 -0.127482 0.268137
v -2.503892 0.028106 -0.853754
v -2.490172 0.042306 -0.851876
v -2.489809 0.014260 -0.851942
v -2.476090 0.028459 -0.850064
v -2.506500 0.028026 -0.834094
v -2.492782 0.042225 -0.832216
v -2.492417 0.014180 -0.832282
v -2.478698 0.028379 -0.830404
v -2.205166 -0.300213 -0.518600
v -2.189111 -0.288691 -0.516914
v -2.216625 -0.284070 -0.519801
v -2.200570 -0.272548 -0.518116
v -2.203097 -0.300212 -0.538324
v -2.187041 -0.288690 -0.536639
v -2.214555 -0.284069 -0.539526
v -2.198501 -0.272547 -0.537840
v 1.131141 0.046972 0.080868
v 1.128170 0.063688 0.070616
v 1.135771 0.057646 0.096930
v 1.132801 0.074362 0.086678
v 1.112086 0.046960 0.086370
v 1.109115 0.063676 0.076118
v 1.116717 0.057634 0.102432
v 1.113746 0.074350 0.092180
v -2.289757 -0.168892 -0.639997
v -2.289801 -0.154929 -0.654082
v -2.289804 -0.182977 -0.653960
v -2.289849 -0.169015 -0.668045
v -2.269924 -0.168895 -0.640062
v -2.269968 -0.154932 -0.654147
v -2.269972 -0.182980 -0.654025
v -2.270016 -0.169017 -0.668110
v -0.198587 -0.301877 0.269135
v -0.194146 -0.284790 0.260097
v -0.191050 -0.311947 0.253801
v -0.186609 -0.294860 0.244763
v -0.180788 -0.301875 0.277883
v -0.176347 -0.284789 0.268845
v -0.173250 -0.311945 0.262549
v -0.168810 -0.294859 0.253511
v -2.324780 -0.180168 -0.628608
v -2.306877 -0.172075 -0.631319
v -2.332782 -0.162062 -0.627395
v -2.314879 -0.153968 -0.630106
v -2.327750 -0.180168 -0.648217
v -2.309847 -0.172074 -0.650928
v -2.335752 -0.162061 -0.647004
v -2.317850 -0.153968 -0.649716
v -2.268815 -0.188268 -0.617956
v -2.266628 -0.168711 -0.615490
v -2.255838 -0.191565 -0.603325
v -2.253650 -0.172007 -0.600858
v -2.283653 -0.188268 -0.604796
v -2.281466 -0.168711 -0.602330
v -2.270675 -0.191565 -0.590165
v -2.268488 -0.172008 -0.587698
v -1.607159 -0.364112 -0.206108
v -1.606554 -0.355424 -0.188290
v -1.607448 -0.346284 -0.214792
v -1.606842 -0.337595 -0.196974
v -1.587337 -0.364118 -0.206779
v -1.586732 -0.355430 -0.188961
v -1.587626 -0.346290 -0.215463
v -1.587020 -0.337601 -0.197644
v -2.403439 -0.035416 -0.712676
v -2.404996 -0.015645 -0.712879
v -2.423044 -0.036986 -0.715232
v -2.424601 -0.017215 -0.715434
v -2.400875 -0.035416 -0.732343
v -2.402433 -0.015645 -0.732545
v -2.420480 -0.036986 -0.734898
v -2.422038 -0.017215 -0.735101
v -0.724667 -0.378500 0.168085
v -0.722409 -0.358985 0.170813
v -0.737106 -0.374958 0.153049
v -0.734848 -0.355444 0.155777
v -0.709385 -0.378501 0.155443
v -0.707127 -0.358987 0.158171
v -0.721824 -0.374960 0.140407
v -0.719566 -0.355445 0.143135
v 0.889928 -0.067901 0.180204
v 0.889991 -0.048173 0.178163
v 0.887084 -0.065872 0.199727
v 0.887146 -0.046144 0.197686
v 0.870300 -0.068132 0.177369
v 0.870363 -0.048404 0.175328
v 0.867455 -0.066102 0.196892
v 0.867518 -0.046375 0.194850
v 0.453101 -0.200761 0.286446
v 0.454140 -0.185197 0.274198
v 0.451774 -0.188469 0.301954
v 0.452813 -0.172905 0.289706
v 0.433340 -0.200769 0.284761
v 0.434378 -0.185204 0.272513
v 0.432013 -0.188477 0.300269
v 0.433052 -0.172912 0.288021
v 0.917544 -0.024412 0.169935
v 0.923844 -0.005824 0.172791
v 0.900537 -0.017495 0.162433
v 0.906837 0.001093 0.165289
v 0.925571 -0.024346 0.151799
v 0.931871 -0.005758 0.154655
v 0.908564 -0.017429 0.144297
v 0.914864 0.001159 0.147153
v 1.020534 0.008302 0.097608
v 1.026008 0.026591 0.092234
v 1.033586 0.000631 0.084797
v 1.039061 0.018920 0.079423
v 1.034427 0.008302 0.111762
v 1.039901 0.026592 0.106388
v 1.047479 0.000631 0.098951
v 1.052954 0.018920 0.093577
v 1.233831 0.132074 -0.024310
v 1.222881 0.144295 -0.013171
v 1.225263 0.116454 -0.015594
v 1.214313 0.128675 -0.004455
v 1.219688 0.132074 -0.038214
v 1.208738 0.144296 -0.027075
v 1.211120 0.116454 -0.029498
v 1.200170 0.128676 -0.018359
v -2.199985 -0.235257 -0.574549
v -2.217241 -0.226321 -0.578512
v -2.191229 -0.217552 -0.572755
v -2.208486 -0.208616 -0.576719
v -2.204331 -0.235068 -0.555199
v -2.221588 -0.226132 -0.559162
v -2.195575 -0.217363 -0.553405
v -2.212832 -0.208427 -0.557369
v -2.335860 -0.095444 -0.676260
v -2.321693 -0.091361 -0.689525
v -2.332879 -0.114852 -0.679050
v -2.318711 -0.110769 -0.692315
v -2.322304 -0.095443 -0.661782
v -2.308137 -0.091360 -0.675047
v -2.319323 -0.114851 -0.664572
v -2.305155 -0.110768 -0.677838
v -2.231431 -0.233646 -0.578738
v -2.231528 -0.213922 -0.576663
v -2.230563 -0.231568 -0.598443
v -2.230660 -0.211844 -0.596368
v -2.211617 -0.233640 -0.577865
v -2.211714 -0.213916 -0.575790
v -2.210749 -0.231562 -0.597570
v -2.210847 -0.211838 -0.595495
v 1.367734 0.219802 -0.113016
v 1.358007 0.231386 -0.100188
v 1.360735 0.203703 -0.103786
v 1.351008 0.215287 -0.090958
v 1.351931 0.219802 -0.125000
v 1.342204 0.231386 -0.112172
v 1.344931 0.203703 -0.115770
v 1.335204 0.215287 -0.102942
v -1.438866 -0.365749 -0.124484
v -1.430359 -0.350325 -0.133597
v -1.449430 -0.353282 -0.113243
v -1.440922 -0.337857 -0.122357
v -1.453337 -0.365782 -0.138046
v -1.444830 -0.350357 -0.147160
v -1.463900 -0.353314 -0.126806
v -1.455393 -0.337890 -0.135920
v 0.601544 -0.154540 0.245909
v 0.600874 -0.134723 0.246319
v 0.618452 -0.153755 0.235572
v 0.617782 -0.133938 0.235981
v 0.611889 -0.154540 0.262830
v 0.611220 -0.134722 0.263240
v 0.628797 -0.153755 0.252493
v 0.628128 -0.133938 0.252903
v -0.078369 -0.299138 0.298411
v -0.069721 -0.282830 0.305664
v -0.090863 -0.287852 0.287930
v -0.082216 -0.271543 0.295183
v -0.065623 -0.299139 0.283216
v -0.056975 -0.282831 0.290468
v -0.078118 -0.287852 0.272735
v -0.069470 -0.271544 0.279988
v -2.381293 -0.091994 -0.684527
v -2.386067 -0.078113 -0.671190
v -2.376613 -0.077829 -0.697595
v -2.381387 -0.063947 -0.684259
v -2.362621 -0.091996 -0.677842
v -2.367394 -0.078114 -0.664505
v -2.357941 -0.077830 -0.690911
v -2.362714 -0.063949 -0.677574
v 1.782872 0.477037 -0.548051
v 1.780955 0.491934 -0.535099
v 1.785053 0.490129 -0.562788
v 1.783136 0.505027 -0.549836
v 1.802491 0.477037 -0.545147
v 1.800575 0.491934 -0.532196
v 1.804672 0.490129 -0.559885
v 1.802755 0.505027 -0.546933
v -0.335501 -0.350582 0.233759
v -0.321964 -0.336526 0.237299
v -0.321873 -0.364574 0.237204
v -0.308336 -0.350518 0.240743
v -0.340439 -0.350664 0.252967
v -0.326902 -0.336607 0.256507
v -0.326812 -0.364655 0.256412
v -0.313275 -0.350599 0.259951
v 0.084834 -0.243728 0.295694
v 0.072724 -0.229312 0.289458
v 0.072017 -0.257349 0.289095
v 0.059907 -0.242934 0.282859
v 0.093913 -0.243728 0.278061
v 0.081803 -0.229312 0.271825
v 0.081097 -0.257349 0.271462
v 0.068987 -0.242934 0.265226
v -2.573788 0.059095 -0.934459
v -2.574589 0.076953 -0.943050
v -2.575291 0.050467 -0.952254
v -2.576092 0.068325 -0.960845
v -2.554029 0.059163 -0.936161
v -2.554829 0.077021 -0.944752
v -2.555532 0.050535 -0.953956
v -2.556333 0.068393 -0.962547
v 1.572351 0.343201 -0.267935
v 1.574920 0.362863 -0.268306
v 1.552857 0.345797 -0.265371
v 1.555426 0.365459 -0.265742
v 1.569760 0.343168 -0.287598
v 1.572329 0.362830 -0.287970
v 1.550266 0.345764 -0.285034
v 1.552835 0.365426 -0.285405
v -0.040268 -0.298911 0.238919
v -0.042858 -0.279372 0.236707
v -0.025413 -0.295505 0.251610
v -0.028003 -0.275966 0.249398
v -0.053151 -0.298911 0.253998
v -0.055741 -0.279373 0.251786
v -0.038296 -0.295505 0.266690
v -0.040885 -0.275967 0.264477
v -2.446877 -0.012881 -0.758828
v -2.451428 0.006210 -0.755972
v -2.430701 -0.007509 -0.768968
v -2.435252 0.011583 -0.766112
v -2.436343 -0.012884 -0.742024
v -2.440893 0.006208 -0.739168
v -2.420167 -0.007511 -0.752164
v -2.424718 0.011580 -0.749308
v -0.708984 -0.356082 0.109163
v -0.707928 -0.336292 0.109940
v -0.693046 -0.357392 0.120895
v -0.691992 -0.337602 0.121672
v -0.720742 -0.356082 0.125135
v -0.719686 -0.336293 0.125912
v -0.704804 -0.357393 0.136867
v -0.703749 -0.337603 0.137644
v -0.920801 -0.354886 0.072904
v -0.930924 -0.341906 0.083967
v -0.929564 -0.369881 0.082480
v -0.939687 -0.356901 0.093543
v -0.935433 -0.354885 0.059515
v -0.945556 -0.341905 0.070578
v -0.944196 -0.369881 0.069091
v -0.954318 -0.356901 0.080154
v -0.997136 -0.367206 0.055964
v -0.999786 -0.347558 0.055440
v -1.016409 -0.369908 0.052140
v -1.019059 -0.350260 0.051616
v -0.993277 -0.367205 0.036510
v -0.995927 -0.347557 0.035986
v -1.012549 -0.369907 0.032686
v -1.015199 -0.350259 0.032162
v -1.246420 -0.392074 -0.083319
v -1.246709 -0.372252 -0.082744
v -1.237577 -0.391431 -0.101060
v -1.237865 -0.371608 -0.100485
v -1.228670 -0.392073 -0.074471
v -1.228959 -0.372250 -0.073896
v -1.219827 -0.391429 -0.092212
v -1.220116 -0.371606 -0.091637
v -2.155592 -0.340825 -0.479167
v -2.159402 -0.329251 -0.494815
v -2.158369 -0.356931 -0.490403
v -2.162179 -0.345357 -0.506051
v -2.136327 -0.340858 -0.483882
v -2.140139 -0.329284 -0.499530
v -2.139104 -0.356963 -0.495118
v -2.142915 -0.345389 -0.510767
v -1.839976 -0.390162 -0.317025
v -1.853387 -0.375630 -0.318538
v -1.825542 -0.376665 -0.315333
v -1.838954 -0.362133 -0.316846
v -1.842245 -0.390206 -0.297323
v -1.855657 -0.375674 -0.298835
v -1.827812 -0.376709 -0.295630
v -1.841223 -0.362177 -0.297143
v 1.217115 0.135694 -0.019440
v 1.216767 0.149037 -0.034110
v 1.216792 0.121020 -0.032779
v 1.216444 0.134363 -0.047449
v 1.236942 0.135689 -0.019915
v 1.236595 0.149032 -0.034584
v 1.236619 0.121015 -0.033253
v 1.236272 0.134358 -0.047923
v 1.729737 0.461025 -0.479234
v 1.729548 0.480856 -0.479018
v 1.742817 0.461312 -0.494140
v 1.742628 0.481143 -0.493924
v 1.744645 0.461025 -0.466153
v 1.744456 0.480856 -0.465937
v 1.757725 0.461311 -0.481059
v 1.757536 0.481142 -0.480843
v 0.337114 -0.202089 0.302297
v 0.354564 -0.192704 0.303188
v 0.327742 -0.184617 0.301812
v 0.345191 -0.175232 0.302702
v 0.338128 -0.202096 0.282490
v 0.355578 -0.192711 0.283380
v 0.328756 -0.184624 0.282005
v 0.346205 -0.175239 0.282895
v -0.467691 -0.335475 0.192850
v -0.462436 -0.320265 0.181257
v -0.461407 -0.348203 0.178999
v -0.456152 -0.332994 0.167406
v -0.449629 -0.335472 0.201042
v -0.444374 -0.320262 0.189449
v -0.443345 -0.348200 0.187191
v -0.438090 -0.332991 0.175598
v 1.441724 0.229941 -0.184198
v 1.440733 0.249440 -0.180716
v 1.436384 0.226321 -0.165443
v 1.435393 0.245821 -0.161962
v 1.422649 0.229941 -0.189629
v 1.421658 0.249441 -0.186147
v 1.417309 0.226321 -0.170874
v 1.416318 0.245821 -0.167393
v -2.263512 -0.236880 -0.589258
v -2.261743 -0.217740 -0.594141
v -2.270006 -0.231686 -0.571252
v -2.268238 -0.212545 -0.576136
v -2.282168 -0.236874 -0.595989
v -2.280399 -0.217733 -0.600872
v -2.288662 -0.231679 -0.577983
v -2.286894 -0.212539 -0.582867
v 1.695923 0.404276 -0.446089
v 1.702433 0.407885 -0.427706
v 1.694717 0.423778 -0.449490
v 1.701226 0.427387 -0.431107
v 1.714619 0.404279 -0.452710
v 1.721128 0.407887 -0.434326
v 1.713412 0.423781 -0.456111
v 1.719922 0.427389 -0.437727
v 1.768740 0.515369 -0.551619
v 1.749720 0.520516 -0.549362
v 1.773839 0.534523 -0.552329
v 1.754818 0.539669 -0.550073
v 1.771104 0.515471 -0.531927
v 1.752083 0.520617 -0.529671
v 1.776202 0.534624 -0.532637
v 1.757182 0.539771 -0.530381
v -2.579098 0.108695 -0.903810
v -2.569069 0.124325 -0.910773
v -2.591925 0.120905 -0.894879
v -2.581895 0.136534 -0.901842
v -2.590423 0.108709 -0.920092
v -2.580394 0.124338 -0.927055
v -2.603249 0.120918 -0.911161
v -2.593220 0.136548 -0.918124
v -1.520460 -0.360289 -0.199698
v -1.534557 -0.350057 -0.190215
v -1.511971 -0.343299 -0.205411
v -1.526068 -0.333067 -0.195928
v -1.509389 -0.360288 -0.183243
v -1.523486 -0.350056 -0.173759
v -1.500900 -0.343298 -0.188955
v -1.514997 -0.333066 -0.179472
v -1.576900 -0.371694 -0.243229
v -1.574680 -0.359367 -0.227852
v -1.578940 -0.356158 -0.255388
v -1.576721 -0.343831 -0.240010
v -1.557298 -0.371472 -0.246236
v -1.555078 -0.359145 -0.230859
v -1.559338 -0.355937 -0.258395
v -1.557118 -0.343610 -0.243017
v 1.706142 0.414295 -0.424887
v 1.695964 0.423645 -0.439112
v 1.700737 0.396804 -0.432517
v 1.690560 0.406155 -0.446742
v 1.722284 0.414334 -0.436411
v 1.712106 0.423685 -0.450635
v 1.716879 0.396844 -0.444041
v 1.706701 0.406194 -0.458265
v 0.885365 -0.044611 0.176103
v 0.893832 -0.032682 0.162711
v 0.891736 -0.060455 0.166018
v 0.900202 -0.048526 0.152625
v 0.902131 -0.044615 0.186699
v 0.910597 -0.032685 0.173306
v 0.908502 -0.060459 0.176613
v 0.916968 -0.048529 0.163220
v 1.790202 0.495910 -0.598142
v 1.781590 0.506002 -0.583400
v 1.785115 0.478837 -0.589426
v 1.776503 0.488929 -0.574684
v 1.773077 0.495907 -0.608145
v 1.764464 0.505999 -0.593402
v 1.767989 0.478834 -0.599429
v 1.759377 0.488926 -0.584687
v -2.129970 -0.361106 -0.483550
v -2.116240 -0.346886 -0.485167
v -2.144093 -0.347281 -0.481885
v -2.130362 -0.333061 -0.483502
v -2.132290 -0.361105 -0.503247
v -2.118560 -0.346885 -0.504864
v -2.146412 -0.347280 -0.501582
v -2.132683 -0.333060 -0.503199
v 1.767998 0.467920 -0.530517
v 1.767827 0.487524 -0.527516
v 1.768584 0.470925 -0.550112
v 1.768412 0.490529 -0.547112
v 1.787822 0.468001 -0.529912
v 1.787650 0.487605 -0.526912
v 1.788407 0.471006 -0.549508
v 1.788236 0.490610 -0.546507
v 0.827197 -0.044567 0.209385
v 0.824441 -0.025024 0.207434
v 0.811242 -0.047944 0.198099
v 0.808486 -0.028400 0.196148
v 0.838651 -0.044568 0.193194
v 0.835895 -0.025025 0.191243
v 0.822696 -0.047945 0.181907
v 0.819940 -0.028401 0.179956
v -1.182753 -0.360814 -0.078691
v -1.194926 -0.354993 -0.093227
v -1.179015 -0.341854 -0.074230
v -1.191188 -0.336034 -0.088766
v -1.197958 -0.360812 -0.065957
v -1.210131 -0.354992 -0.080493
v -1.194220 -0.341853 -0.061496
v -1.206393 -0.336032 -0.076032
v 1.754039 0.495440 -0.554879
v 1.760574 0.513792 -0.551157
v 1.738094 0.502960 -0.563965
v 1.744629 0.521312 -0.560244
v 1.763858 0.495437 -0.572110
v 1.770393 0.513789 -0.568389
v 1.747913 0.502958 -0.581197
v 1.754449 0.521310 -0.577476
v -2.176657 -0.336911 -0.506612
v -2.185009 -0.319323 -0.502833
v -2.192744 -0.346077 -0.499503
v -2.201096 -0.328489 -0.495724
v -2.184708 -0.336839 -0.524737
v -2.193059 -0.319251 -0.520958
v -2.200795 -0.346005 -0.517628
v -2.209146 -0.328417 -0.513849
v -2.375400 -0.116638 -0.674170
v -2.357195 -0.108884 -0.672815
v -2.383132 -0.098384 -0.674744
v -2.364929 -0.090630 -0.673389
v -2.373929 -0.116637 -0.693948
v -2.355725 -0.108883 -0.692594
v -2.381662 -0.098383 -0.694522
v -2.363457 -0.090628 -0.693168
v 1.252407 0.150426 -0.040917
v 1.270268 0.158693 -0.043361
v 1.244218 0.168454 -0.039785
v 1.262079 0.176721 -0.042228
v 1.249713 0.150437 -0.060567
v 1.267575 0.158704 -0.063010
v 1.241524 0.168465 -0.059434
v 1.259386 0.176732 -0.061878
v -0.915191 -0.393288 0.039186
v -0.926456 -0.378522 0.032227
v -0.902629 -0.380048 0.046946
v -0.913893 -0.365282 0.039987
v -0.925614 -0.393288 0.056060
v -0.936879 -0.378522 0.049101
v -0.913052 -0.380047 0.063819
v -0.924316 -0.365281 0.056861
v -2.448875 0.027342 -0.786546
v -2.466273 0.035120 -0.792039
v -2.441460 0.045586 -0.784197
v -2.458857 0.053364 -0.789691
v -2.454850 0.027335 -0.767634
v -2.472248 0.035114 -0.773128
v -2.447434 0.045580 -0.765285
v -2.464832 0.053358 -0.770779
v -2.499713 0.072803 -0.900379
v -2.506659 0.091250 -0.898179
v -2.482163 0.080089 -0.906062
v -2.489109 0.098535 -0.903862
v -2.493619 0.072846 -0.881506
v -2.500564 0.091293 -0.879305
v -2.476069 0.080132 -0.887189
v -2.483015 0.098578 -0.884988
v -0.637022 -0.350424 0.148153
v -0.637076 -0.330592 0.147949
v -0.636237 -0.350626 0.128336
v -0.636292 -0.330794 0.128132
v -0.617204 -0.350362 0.148937
v -0.617259 -0.330530 0.148733
v -0.616420 -0.350563 0.129120
v -0.616475 -0.330731 0.128916
v -2.214831 -0.256992 -0.604888
v -2.219181 -0.238342 -0.610045
v -2.202806 -0.250245 -0.590631
v -2.207157 -0.231595 -0.595789
v -2.229992 -0.256992 -0.592101
v -2.234342 -0.238342 -0.597258
v -2.217968 -0.250245 -0.577844
v -2.222318 -0.231595 -0.583002
v -2.347913 -0.068466 -0.693126
v -2.345810 -0.049167 -0.697189
v -2.356798 -0.063891 -0.675994
v -2.354696 -0.044593 -0.680057
v -2.365520 -0.068470 -0.702256
v -2.363418 -0.049171 -0.706318
v -2.374405 -0.063895 -0.685124
v -2.372303 -0.044597 -0.689187
v -1.938928 -0.373061 -0.403507
v -1.951353 -0.359127 -0.410201
v -1.926663 -0.358948 -0.396892
v -1.939088 -0.345014 -0.403587
v -1.948339 -0.373065 -0.386048
v -1.960763 -0.359130 -0.392743
v -1.936074 -0.358952 -0.379434
v -1.948499 -0.345017 -0.386129
v 1.452052 0.232507 -0.193031
v 1.451691 0.252081 -0.189855
v 1.449843 0.229311 -0.173582
v 1.449482 0.248885 -0.170406
v 1.432345 0.232507 -0.195269
v 1.431985 0.252081 -0.192094
v 1.430137 0.229311 -0.175820
v 1.429776 0.248885 -0.172645
v 0.523789 -0.155734 0.238339
v 0.517604 -0.137196 0.241723
v 0.507526 -0.162784 0.247235
v 0.501340 -0.144247 0.250618
v 0.514272 -0.155734 0.220939
v 0.508086 -0.137196 0.224322
v 0.498008 -0.162784 0.229834
v 0.491823 -0.144246 0.233218
v 1.323913 0.154108 -0.053873
v 1.324109 0.169175 -0.066767
v 1.324149 0.141211 -0.068938
v 1.324345 0.156279 -0.081833
v 1.343743 0.154112 -0.053566
v 1.343939 0.169180 -0.066460
v 1.343980 0.141216 -0.068632
v 1.344176 0.156284 -0.081526
v -1.087038 -0.386262 0.009158
v -1.085742 -0.366708 0.006105
v -1.079389 -0.389578 -0.008838
v -1.078094 -0.370025 -0.011891
v -1.068785 -0.386260 0.016916
v -1.067490 -0.366706 0.013863
v -1.061136 -0.389577 -0.001080
v -1.059841 -0.370023 -0.004133
v 0.486953 -0.198722 0.254925
v 0.476751 -0.182073 0.258401
v 0.502713 -0.187945 0.249556
v 0.492511 -0.171296 0.253031
v 0.493349 -0.198722 0.273699
v 0.483147 -0.182073 0.277174
v 0.509109 -0.187944 0.268329
v 0.498907 -0.171295 0.271804
v -0.305630 -0.339554 0.214385
v -0.305797 -0.319723 0.214610
v -0.292210 -0.339275 0.199784
v -0.292377 -0.319444 0.200010
v -0.291028 -0.339584 0.227806
v -0.291195 -0.319753 0.228032
v -0.277608 -0.339305 0.213205
v -0.277775 -0.319474 0.213431
v -0.810584 -0.350740 0.092851
v -0.808341 -0.331037 0.093194
v -0.791108 -0.353010 0.095834
v -0.788865 -0.333307 0.096177
v -0.813587 -0.350740 0.112455
v -0.811343 -0.331037 0.112798
v -0.794111 -0.353009 0.115438
v -0.791868 -0.333306 0.115782
v 0.723301 -0.106610 0.191357
v 0.724168 -0.087264 0.187075
v 0.719444 -0.102242 0.210314
v 0.720312 -0.082896 0.206033
v 0.703866 -0.106613 0.187404
v 0.704733 -0.087267 0.183123
v 0.700009 -0.102245 0.206362
v 0.700877 -0.082899 0.202081
v -1.243363 -0.356550 -0.067633
v -1.244516 -0.336790 -0.068881
v -1.230438 -0.354852 -0.052686
v -1.231591 -0.335092 -0.053934
v -1.258362 -0.356606 -0.054657
v -1.259515 -0.336846 -0.055905
v -1.245437 -0.354908 -0.039710
v -1.246590 -0.335148 -0.040958
v -1.023480 -0.369885 0.038631
v -1.012721 -0.356615 0.028556
v -1.033165 -0.355145 0.047703
v -1.022405 -0.341875 0.037627
v -1.037038 -0.369883 0.024155
v -1.026279 -0.356614 0.014080
v -1.046722 -0.355143 0.033227
v -1.035962 -0.341873 0.023152
v -1.757186 -0.382892 -0.268479
v -1.755879 -0.363728 -0.273417
v -1.761985 -0.377785 -0.249926
v -1.760679 -0.358620 -0.254863
v -1.776385 -0.382864 -0.273453
v -1.775079 -0.363700 -0.278390
v -1.781185 -0.377757 -0.254899
v -1.779878 -0.358593 -0.259837
v 1.525772 0.305765 -0.234175
v 1.532954 0.324040 -0.236964
v 1.542806 0.298060 -0.240793
v 1.549989 0.316335 -0.243582
v 1.532953 0.305763 -0.215688
v 1.540136 0.324038 -0.218476
v 1.549988 0.298058 -0.222306
v 1.557171 0.316333 -0.225094
v 1.669541 0.387356 -0.434203
v 1.680897 0.401052 -0.425440
v 1.680380 0.373011 -0.425831
v 1.691736 0.386707 -0.417068
v 1.657421 0.387360 -0.418504
v 1.668778 0.401056 -0.409741
v 1.668260 0.373016 -0.410132
v 1.679617 0.386711 -0.401369
v -1.679037 -0.400123 -0.275031
v -1.672428 -0.383955 -0.265636
v -1.669733 -0.411610 -0.261808
v -1.663124 -0.395442 -0.252413
v -1.695258 -0.400123 -0.263619
v -1.688649 -0.383955 -0.254224
v -1.685955 -0.411610 -0.250396
v -1.679346 -0.395442 -0.241001
v 1.162117 0.101092 0.051396
v 1.161270 0.120906 0.051618
v 1.142949 0.100216 0.056411
v 1.142101 0.120030 0.056632
v 1.157098 0.101092 0.032209
v 1.156250 0.120906 0.032430
v 1.137929 0.100216 0.037223
v 1.137082 0.120030 0.037445
v -1.779396 -0.382989 -0.311488
v -1.778738 -0.373103 -0.328669
v -1.779778 -0.365796 -0.301610
v -1.779120 -0.355910 -0.318791
v -1.799214 -0.382993 -0.312249
v -1.798556 -0.373107 -0.329430
v -1.799597 -0.365799 -0.302371
v -1.798939 -0.355913 -0.319552
v 1.837899 0.575422 -0.738277
v 1.854053 0.582345 -0.747468
v 1.843918 0.556836 -0.741695
v 1.860072 0.563759 -0.750887
v 1.847706 0.575427 -0.721038
v 1.863860 0.582350 -0.730230
v 1.853725 0.556841 -0.724457
v 1.869879 0.563764 -0.733649
v -1.435250 -0.380969 -0.125085
v -1.430637 -0.371522 -0.141902
v -1.432759 -0.398408 -0.134198
v -1.428146 -0.388960 -0.151015
v -1.416122 -0.380976 -0.119842
v -1.411510 -0.371528 -0.136660
v -1.413631 -0.398414 -0.128956
v -1.409019 -0.388967 -0.145773
v -1.113403 -0.379931 -0.054007
v -1.119352 -0.371735 -0.036955
v -1.110699 -0.361871 -0.061744
v -1.116649 -0.353675 -0.044692
v -1.094677 -0.379935 -0.047473
v -1.100626 -0.371739 -0.030420
v -1.091974 -0.361874 -0.055210
v -1.097923 -0.353678 -0.038157
v -0.201295 -0.313430 0.221684
v -0.195253 -0.294695 0.224100
v -0.183897 -0.319936 0.228638
v -0.177856 -0.301201 0.231054
v -0.208657 -0.313430 0.240100
v -0.202615 -0.294695 0.242516
v -0.191260 -0.319937 0.247055
v -0.185218 -0.301201 0.249470
v -1.746558 -0.402722 -0.293086
v -1.739240 -0.384289 -0.292966
v -1.764991 -0.395403 -0.293206
v -1.757673 -0.376970 -0.293086
v -1.746402 -0.402654 -0.312919
v -1.739084 -0.384221 -0.312798
v -1.764835 -0.395335 -0.313039
v -1.757517 -0.376902 -0.312918
v -1.209012 -0.369365 -0.077941
v -1.198828 -0.364641 -0.094292
v -1.206510 -0.388627 -0.081948
v -1.196326 -0.383903 -0.098299
v -1.192177 -0.369360 -0.067455
v -1.181994 -0.364636 -0.083806
v -1.189675 -0.388622 -0.071462
v -1.179492 -0.383898 -0.087813
v -1.898973 -0.383251 -0.368919
v -1.896546 -0.364343 -0.374393
v -1.891317 -0.389238 -0.386208
v -1.888891 -0.370330 -0.391681
v -1.880838 -0.383254 -0.360888
v -1.878412 -0.364346 -0.366362
v -1.873182 -0.389241 -0.378177
v -1.870756 -0.370333 -0.383650
v -2.146521 -0.317902 -0.550142
v -2.159471 -0.304468 -0.543421
v -2.134598 -0.303312 -0.556332
v -2.147548 -0.289878 -0.549612
v -2.137383 -0.317900 -0.532539
v -2.150334 -0.304466 -0.525818
v -2.125461 -0.303310 -0.538730
v -2.138410 -0.289876 -0.532009
v 0.510117 -0.149827 0.242876
v 0.497730 -0.135725 0.249283
v 0.497590 -0.163773 0.249354
v 0.485204 -0.149670 0.255761
v 0.501005 -0.149827 0.225259
v 0.488619 -0.135725 0.231666
v 0.488479 -0.163772 0.231738
v 0.476093 -0.149670 0.238145
v -2.416594 0.004449 -0.789392
v -2.426354 0.021662 -0.788060
v -2.433671 -0.005402 -0.787220
v -2.443430 0.011812 -0.785888
v -2.419140 0.004526 -0.809061
v -2.428901 0.021740 -0.807729
v -2.436217 -0.005324 -0.806889
v -2.445978 0.011890 -0.805557
v -0.522804 -0.332927 0.195753
v -0.524292 -0.315158 0.204437
v -0.519810 -0.324117 0.178238
v -0.521299 -0.306348 0.186922
v -0.503254 -0.332923 0.199096
v -0.504743 -0.315155 0.207780
v -0.500261 -0.324113 0.181581
v -0.501749 -0.306344 0.190265
v -2.403220 -0.036756 -0.725717
v -2.402633 -0.017251 -0.722173
v -2.400412 -0.040347 -0.706414
v -2.399826 -0.020842 -0.702871
v -2.422844 -0.036687 -0.722850
v -2.422258 -0.017182 -0.719306
v -2.420037 -0.040278 -0.703547
v -2.419451 -0.020773 -0.700004
v -1.918975 -0.405745 -0.338728
v -1.909081 -0.398208 -0.354176
v -1.914907 -0.424090 -0.345073
v -1.905012 -0.416553 -0.360521
v -1.902275 -0.405741 -0.328029
v -1.892380 -0.398204 -0.343477
v -1.898206 -0.424086 -0.334374
v -1.888311 -0.416549 -0.349822
v -2.019341 -0.400241 -0.398197
v -2.033599 -0.386458 -0.397864
v -2.033123 -0.414502 -0.397989
v -2.047380 -0.400720 -0.397656
v -2.019725 -0.400159 -0.418027
v -2.033983 -0.386377 -0.417693
v -2.033506 -0.414421 -0.417818
v -2.047765 -0.400638 -0.417485
v 1.699197 0.420879 -0.469082
v 1.681501 0.429493 -0.471537
v 1.707709 0.438743 -0.467758
v 1.690013 0.447357 -0.470213
v 1.696411 0.420752 -0.449446
v 1.678715 0.429365 -0.451901
v 1.704923 0.438616 -0.448122
v 1.687227 0.447230 -0.450577
v -0.336866 -0.356246 0.241064
v -0.332754 -0.339092 0.231998
v -0.329812 -0.366200 0.225427
v -0.325701 -0.349046 0.216362
v -0.318791 -0.356264 0.249228
v -0.314680 -0.339109 0.240163
v -0.311738 -0.366218 0.233592
v -0.307626 -0.349064 0.224526
v 1.827571 0.548264 -0.644435
v 1.820991 0.566741 -0.641492
v 1.844440 0.555472 -0.651973
v 1.837860 0.573949 -0.649030
v 1.835663 0.548262 -0.626328
v 1.829083 0.566739 -0.623385
v 1.852532 0.555470 -0.633866
v 1.845952 0.573947 -0.630923
v -1.559909 -0.358261 -0.179082
v -1.568858 -0.340677 -0.181101
v -1.577063 -0.367435 -0.182950
v -1.586012 -0.349851 -0.184969
v -1.555546 -0.358262 -0.198429
v -1.564495 -0.340678 -0.200448
v -1.572699 -0.367436 -0.202297
v -1.581648 -0.349852 -0.204316
v -1.439760 -0.377935 -0.171931
v -1.447154 -0.371971 -0.189341
v -1.437426 -0.359020 -0.166443
v -1.444820 -0.353056 -0.183853
v -1.458015 -0.377933 -0.164178
v -1.465409 -0.371968 -0.181588
v -1.455680 -0.359017 -0.158689
v -1.463074 -0.353053 -0.176099
v 1.383446 0.198881 -0.091785
v 1.382406 0.218262 -0.087707
v 1.388231 0.203089 -0.110566
v 1.387191 0.222471 -0.106488
v 1.402666 0.198882 -0.086888
v 1.401626 0.218263 -0.082810
v 1.407450 0.203090 -0.105670
v 1.406410 0.222472 -0.101592
v -1.906115 -0.406585 -0.333923
v -1.902714 -0.390448 -0.344940
v -1.910865 -0.395055 -0.318501
v -1.907465 -0.378918 -0.329518
v -1.925067 -0.406580 -0.339765
v -1.921668 -0.390443 -0.350782
v -1.929818 -0.395050 -0.324343
v -1.926418 -0.378913 -0.335360
v -0.143458 -0.291025 0.268420
v -0.151988 -0.275552 0.277429
v -0.132745 -0.278619 0.257255
v -0.141274 -0.263145 0.266264
v -0.129112 -0.291090 0.282114
v -0.137641 -0.275616 0.291123
v -0.118398 -0.278684 0.270949
v -0.126928 -0.263210 0.279958
v -1.293878 -0.377899 -0.124456
v -1.303493 -0.361998 -0.117525
v -1.280979 -0.366046 -0.133755
v -1.290595 -0.350145 -0.126823
v -1.282280 -0.377899 -0.108367
v -1.291896 -0.361998 -0.101436
v -1.269381 -0.366045 -0.117666
v -1.278997 -0.350144 -0.110735
v -1.310262 -0.379111 -0.130525
v -1.312370 -0.365152 -0.116595
v -1.308171 -0.365023 -0.144327
v -1.310279 -0.351063 -0.130397
v -1.290652 -0.379113 -0.127556
v -1.292760 -0.365154 -0.113626
v -1.288561 -0.365024 -0.141358
v -1.290669 -0.351065 -0.127428
v 0.080818 -0.282591 0.264494
v 0.081475 -0.263202 0.260372
v 0.077758 -0.278417 0.283640
v 0.078415 -0.259028 0.279518
v 0.061233 -0.282592 0.261364
v 0.061890 -0.263203 0.257242
v 0.058173 -0.278418 0.280510
v 0.058830 -0.259030 0.276388
v 0.830078 -0.070448 0.153333
v 0.834343 -0.051200 0.155490
v 0.847254 -0.075227 0.162024
v 0.851518 -0.055978 0.164180
v 0.821124 -0.070447 0.171030
v 0.825389 -0.051198 0.173187
v 0.838300 -0.075226 0.179721
v 0.842564 -0.055977 0.181877
v 0.171093 -0.269409 0.263399
v 0.172238 -0.251156 0.271072
v 0.168396 -0.261652 0.245347
v 0.169541 -0.243399 0.253019
v 0.190708 -0.269408 0.260470
v 0.191853 -0.251155 0.268142
v 0.188011 -0.261651 0.242417
v 0.189156 -0.243398 0.250089
v -1.379776 -0.360994 -0.118897
v -1.373443 -0.343892 -0.126693
v -1.390556 -0.350949 -0.105621
v -1.384223 -0.333848 -0.113417
v -1.395172 -0.360992 -0.131400
v -1.388839 -0.343890 -0.139196
v -1.405952 -0.350947 -0.118124
v -1.399619 -0.333846 -0.125920
v -0.287992 -0.347963 0.221841
v -0.287650 -0.334391 0.236298
v -0.287669 -0.362425 0.235409
v -0.287326 -0.348853 0.249867
v -0.307820 -0.347965 0.222312
v -0.307477 -0.334393 0.236770
v -0.307496 -0.362427 0.235880
v -0.307154 -0.348855 0.250338
v 1.839288 0.518104 -0.672698
v 1.822239 0.525359 -0.665624
v 1.845990 0.536563 -0.675477
v 1.828941 0.543818 -0.668403
v 1.846888 0.518103 -0.654378
v 1.829839 0.525358 -0.647305
v 1.853590 0.536562 -0.657158
v 1.836540 0.543817 -0.650084
v 1.259133 0.155330 -0.035091
v 1.270638 0.166098 -0.047135
v 1.251702 0.171986 -0.027299
v 1.263206 0.182754 -0.039344
v 1.244788 0.155337 -0.048787
v 1.256293 0.166104 -0.060831
v 1.237357 0.171993 -0.040995
v 1.248862 0.182760 -0.053039
v -1.698343 -0.407612 -0.240391
v -1.698207 -0.388457 -0.245528
v -1.699793 -0.402479 -0.221289
v -1.699657 -0.383323 -0.226426
v -1.718122 -0.407857 -0.241827
v -1.717987 -0.388701 -0.246964
v -1.719573 -0.402723 -0.222725
v -1.719437 -0.383568 -0.227862
v -1.910978 -0.411216 -0.345068
v -1.912033 -0.395764 -0.357457
v -1.912288 -0.423650 -0.360464
v -1.913343 -0.408198 -0.372853
v -1.891217 -0.411216 -0.346750
v -1.892271 -0.395764 -0.359139
v -1.892527 -0.423649 -0.362146
v -1.893581 -0.408198 -0.374535
v -1.991467 -0.396563 -0.439574
v -1.983880 -0.379248 -0.433578
v -1.977882 -0.406234 -0.428837
v -1.970294 -0.388918 -0.422841
v -2.003765 -0.396563 -0.424014
v -1.996178 -0.379248 -0.418018
v -1.990180 -0.406234 -0.413278
v -1.982593 -0.388918 -0.407281
v 1.308187 0.153363 -0.089366
v 1.306564 0.172345 -0.083853
v 1.313470 0.159110 -0.107598
v 1.311847 0.178093 -0.102085
v 1.327234 0.153386 -0.083839
v 1.325611 0.172369 -0.078326
v 1.332518 0.159134 -0.102071
v 1.330895 0.178116 -0.096558
v -1.697572 -0.389326 -0.232551
v -1.700071 -0.370557 -0.238452
v -1.690277 -0.382917 -0.215258
v -1.692776 -0.364148 -0.221159
v -1.715844 -0.389335 -0.224840
v -1.718344 -0.370566 -0.230741
v -1.708549 -0.382927 -0.207546
v -1.711049 -0.364157 -0.213447
v 0.081179 -0.297323 0.259620
v 0.066800 -0.285155 0.253412
v 0.092350 -0.281662 0.264444
v 0.077971 -0.269494 0.258236
v 0.073317 -0.297325 0.277828
v 0.058938 -0.285157 0.271620
v 0.084487 -0.281663 0.282652
v 0.070109 -0.269495 0.276445
v -1.231824 -0.367855 -0.101413
v -1.234822 -0.348254 -0.101811
v -1.212392 -0.364832 -0.098845
v -1.215389 -0.345230 -0.099242
v -1.234423 -0.367854 -0.081751
v -1.237420 -0.348253 -0.082148
v -1.214991 -0.364831 -0.079183
v -1.217988 -0.345229 -0.079580
v -0.936112 -0.366647 0.089476
v -0.936004 -0.346818 0.089894
v -0.940955 -0.366215 0.070248
v -0.940847 -0.346387 0.070666
v -0.916880 -0.366650 0.084632
v -0.916772 -0.346821 0.085050
v -0.921723 -0.366218 0.065404
v -0.921615 -0.346390 0.065822
v 1.829677 0.518792 -0.604060
v 1.820332 0.533603 -0.613370
v 1.819179 0.505602 -0.614509
v 1.809835 0.520413 -0.623818
v 1.843671 0.518787 -0.618114
v 1.834327 0.533598 -0.627424
v 1.833173 0.505597 -0.628563
v 1.823829 0.520408 -0.637872
v -0.307990 -0.342581 0.267493
v -0.299754 -0.327265 0.257956
v -0.318002 -0.329980 0.279083
v -0.309766 -0.314664 0.269546
v -0.323000 -0.342582 0.254529
v -0.314763 -0.327266 0.244992
v -0.333011 -0.329981 0.266119
v -0.324775 -0.314665 0.256582
v 0.896048 -0.005717 0.145135
v 0.885391 0.011010 0.145061
v 0.912775 0.004940 0.145198
v 0.902118 0.021667 0.145125
v 0.895955 -0.005689 0.164967
v 0.885298 0.011037 0.164894
v 0.912682 0.004968 0.165031
v 0.902025 0.021694 0.164958
v -2.067412 -0.386749 -0.424199
v -2.051874 -0.374808 -0.421151
v -2.079131 -0.370914 -0.426496
v -2.063591 -0.358972 -0.423448
v -2.063596 -0.386748 -0.443661
v -2.048058 -0.374807 -0.440614
v -2.075315 -0.370913 -0.445958
v -2.059776 -0.358972 -0.442911
v 1.464372 0.241220 -0.148569
v 1.461798 0.259682 -0.155342
v 1.471057 0.248466 -0.131359
v 1.468483 0.266928 -0.138133
v 1.445878 0.241269 -0.141406
v 1.443304 0.259731 -0.148180
v 1.452562 0.248515 -0.124197
v 1.449988 0.266977 -0.130970
v 1.270288 0.125015 -0.015204
v 1.269691 0.139597 -0.028634
v 1.269636 0.111572 -0.029771
v 1.269040 0.126154 -0.043201
v 1.290101 0.125013 -0.016087
v 1.289505 0.139594 -0.029517
v 1.289450 0.111569 -0.030655
v 1.288853 0.126151 -0.044085
v -1.821869 -0.378861 -0.342806
v -1.819824 -0.359320 -0.340105
v -1.810078 -0.382249 -0.327223
v -1.808034 -0.362707 -0.324521
v -1.837685 -0.378861 -0.330840
v -1.835640 -0.359319 -0.328139
v -1.825894 -0.382249 -0.315256
v -1.823850 -0.362707 -0.312555
v -1.199679 -0.396064 -0.057328
v -1.193467 -0.377404 -0.059888
v -1.216620 -0.389350 -0.049499
v -1.210408 -0.370690 -0.052059
v -1.207912 -0.395799 -0.075370
v -1.201699 -0.377138 -0.077930
v -1.224853 -0.389085 -0.067541
v -1.218641 -0.370424 -0.070101
v 1.568323 0.299547 -0.240731
v 1.568010 0.319374 -0.241119
v 1.582126 0.300043 -0.226498
v 1.581813 0.319870 -0.226885
v 1.554084 0.299592 -0.226925
v 1.553771 0.319419 -0.227312
v 1.567887 0.300088 -0.212692
v 1.567575 0.319915 -0.213079
v -2.180580 -0.298643 -0.504368
v -2.171135 -0.281899 -0.499493
v -2.195459 -0.288014 -0.512047
v -2.186015 -0.271270 -0.507172
v -2.171484 -0.298643 -0.521992
v -2.162039 -0.281898 -0.517118
v -2.186364 -0.288014 -0.529671
v -2.176919 -0.271269 -0.524796
v 1.877882 0.569886 -0.691979
v 1.865675 0.583219 -0.700137
v 1.866863 0.555204 -0.699485
v 1.854656 0.568537 -0.707643
v 1.888968 0.569973 -0.708424
v 1.876761 0.583306 -0.716583
v 1.877949 0.555291 -0.715930
v 1.865741 0.568623 -0.724089
v -2.483816 0.050545 -0.882704
v -2.496814 0.064820 -0.878164
v -2.470340 0.064314 -0.887412
v -2.483338 0.078589 -0.882871
v -2.477275 0.050545 -0.863981
v -2.490274 0.064820 -0.859440
v -2.463799 0.064314 -0.868688
v -2.476798 0.078589 -0.864148
v -2.426452 -0.009543 -0.748220
v -2.420944 0.009205 -0.751608
v -2.410436 -0.016011 -0.757965
v -2.404927 0.002738 -0.761354
v -2.416134 -0.009514 -0.731282
v -2.410625 0.009235 -0.734671
v -2.400117 -0.015982 -0.741028
v -2.394609 0.002767 -0.744416
v 1.683047 0.407245 -0.438363
v 1.689773 0.425497 -0.442232
v 1.667252 0.415005 -0.429217
v 1.673978 0.433257 -0.433086
v 1.673116 0.407266 -0.455531
v 1.679843 0.425518 -0.459400
v 1.657321 0.415025 -0.446384
v 1.664047 0.433277 -0.450253
v -1.297653 -0.389651 -0.123586
v -1.292008 -0.373692 -0.113251
v -1.290011 -0.401427 -0.109576
v -1.284366 -0.385468 -0.099241
v -1.315063 -0.389645 -0.114085
v -1.309418 -0.373686 -0.103750
v -1.307421 -0.401421 -0.100075
v -1.301776 -0.385462 -0.089740
v -1.795703 -0.379488 -0.325739
v -1.800340 -0.360450 -0.328810
v -1.779821 -0.373926 -0.315242
v -1.784459 -0.354889 -0.318312
v -1.806640 -0.379484 -0.309195
v -1.811278 -0.360446 -0.312265
v -1.790759 -0.373922 -0.298697
v -1.795396 -0.354885 -0.301767
v -1.564322 -0.347085 -0.173088
v -1.567779 -0.339394 -0.191039
v -1.565778 -0.365366 -0.180641
v -1.569236 -0.357675 -0.198592
v -1.544847 -0.347087 -0.176840
v -1.548304 -0.339396 -0.194791
v -1.546303 -0.365368 -0.184393
v -1.549760 -0.357676 -0.202343
v 1.429033 0.212208 -0.141929
v 1.420303 0.224218 -0.128781
v 1.435676 0.227990 -0.151936
v 1.426945 0.240001 -0.138788
v 1.445556 0.212209 -0.130960
v 1.436826 0.224219 -0.117811
v 1.452199 0.227991 -0.140966
v 1.443468 0.240002 -0.127818
v 1.237528 0.143301 -0.013024
v 1.236830 0.157596 -0.026754
v 1.238259 0.157049 0.001252
v 1.237561 0.171344 -0.012478
v 1.217721 0.143304 -0.012013
v 1.217023 0.157599 -0.025744
v 1.218452 0.157052 0.002263
v 1.217753 0.171347 -0.011468
v 1.831462 0.523718 -0.661841
v 1.821509 0.539019 -0.669597
v 1.843535 0.536335 -0.652439
v 1.833582 0.551637 -0.660196
v 1.819274 0.523722 -0.646195
v 1.809321 0.539023 -0.653951
v 1.831347 0.536339 -0.636793
v 1.821394 0.551641 -0.644550
v -1.532613 -0.391894 -0.165906
v -1.542718 -0.378868 -0.176931
v -1.541412 -0.406849 -0.175511
v -1.551517 -0.393823 -0.186536
v -1.517991 -0.391892 -0.179305
v -1.528096 -0.378865 -0.190330
v -1.526790 -0.406847 -0.188910
v -1.536895 -0.393821 -0.199935
v -0.198389 -0.300171 0.260649
v -0.198087 -0.280381 0.259379
v -0.203029 -0.298866 0.279887
v -0.202728 -0.279075 0.278617
v -0.217670 -0.300175 0.255999
v -0.217368 -0.280385 0.254729
v -0.222310 -0.298870 0.275238
v -0.222008 -0.279080 0.273968
v 1.412547 0.233248 -0.108602
v 1.428139 0.245316 -0.110751
v 1.400591 0.248987 -0.106958
v 1.416183 0.261055 -0.109107
v 1.409842 0.233244 -0.128249
v 1.425433 0.245313 -0.130399
v 1.397886 0.248983 -0.126606
v 1.413477 0.261051 -0.128755
v -1.104815 -0.371422 0.017196
v -1.089233 -0.365654 0.006367
v -1.109550 -0.352446 0.020490
v -1.093967 -0.346678 0.009661
v -1.116134 -0.371419 0.000910
v -1.100552 -0.365651 -0.009919
v -1.120869 -0.352443 0.004204
v -1.105287 -0.346675 -0.006625
v -2.536662 0.050192 -0.881288
v -2.530791 0.067337 -0.889347
v -2.526563 0.040221 -0.895142
v -2.520692 0.057365 -0.903201
v -2.520635 0.050195 -0.869606
v -2.514763 0.067339 -0.877665
v -2.510535 0.040224 -0.883460
v -2.504664 0.057368 -0.891519
v -1.171802 -0.365146 -0.062467
v -1.164703 -0.351950 -0.075461
v -1.165476 -0.379952 -0.074047
v -1.158376 -0.366757 -0.087041
v -1.154398 -0.365146 -0.052958
v -1.147298 -0.351951 -0.065951
v -1.148071 -0.379953 -0.064538
v -1.140971 -0.366757 -0.077531
v -0.998257 -0.393269 0.050413
v -1.002162 -0.374372 0.045828
v -1.010477 -0.399291 0.035999
v -1.014382 -0.380394 0.031414
v -0.983132 -0.393256 0.037584
v -0.987036 -0.374359 0.032999
v -0.995352 -0.399278 0.023170
v -0.999256 -0.380381 0.018586
v -1.670734 -0.382408 -0.229939
v -1.670975 -0.362592 -0.230742
v -1.663202 -0.381574 -0.211611
v -1.663443 -0.361758 -0.212414
v -1.689079 -0.382326 -0.222404
v -1.689321 -0.362510 -0.223207
v -1.681548 -0.381491 -0.204076
v -1.681789 -0.361676 -0.204879
v 0.564497 -0.150780 0.235991
v 0.564325 -0.130948 0.236011
v 0.544807 -0.150953 0.238366
v 0.544636 -0.131121 0.238386
v 0.562122 -0.150780 0.216300
v 0.561950 -0.130948 0.216321
v 0.542432 -0.150953 0.218676
v 0.542260 -0.131121 0.218696
v -1.539103 -0.365470 -0.168756
v -1.524142 -0.354040 -0.162522
v -1.549654 -0.349262 -0.173153
v -1.534693 -0.337832 -0.166918
v -1.531474 -0.365470 -0.187063
v -1.516513 -0.354040 -0.180829
v -1.542025 -0.349262 -0.191460
v -1.527064 -0.337832 -0.185225
v -0.064958 -0.289534 0.238909
v -0.052623 -0.279063 0.250379
v -0.057254 -0.306378 0.246000
v -0.044919 -0.295907 0.257470
v -0.078443 -0.289579 0.253452
v -0.066108 -0.279108 0.264922
v -0.070740 -0.306423 0.260544
v -0.058404 -0.295952 0.272013
v -1.818473 -0.389258 -0.342271
v -1.821079 -0.370087 -0.346634
v -1.808653 -0.384177 -0.325806
v -1.811259 -0.365006 -0.330169
v -1.835505 -0.389262 -0.332111
v -1.838112 -0.370091 -0.336474
v -1.825686 -0.384181 -0.315646
v -1.828293 -0.365010 -0.320009
v 1.240984 0.135516 0.013120
v 1.240817 0.155302 0.011774
v 1.244063 0.136871 0.032666
v 1.243897 0.156658 0.031319
v 1.221392 0.135560 0.016204
v 1.221225 0.155347 0.014858
v 1.224471 0.136916 0.035750
v 1.224305 0.156703 0.034403
v -2.413465 -0.012597 -0.760392
v -2.413709 0.007232 -0.760072
v -2.399748 -0.012197 -0.774711
v -2.399992 0.007632 -0.774391
v -2.399142 -0.012643 -0.746673
v -2.399386 0.007186 -0.746353
v -2.385425 -0.012242 -0.760993
v -2.385669 0.007587 -0.760672
v -2.250273 -0.196840 -0.591388
v -2.265225 -0.184357 -0.595123
v -2.262385 -0.212252 -0.594407
v -2.277338 -0.199769 -0.598143
v -2.245470 -0.196846 -0.610630
v -2.260422 -0.184363 -0.614366
v -2.257582 -0.212258 -0.613649
v -2.272534 -0.199775 -0.617385
v 0.543499 -0.155373 0.236409
v 0.541600 -0.135647 0.237204
v 0.525304 -0.157431 0.244030
v 0.523406 -0.137705 0.244825
v 0.535837 -0.155372 0.218116
v 0.533938 -0.135646 0.218911
v 0.517642 -0.157431 0.225736
v 0.515744 -0.137705 0.226532
v 0.878072 -0.051665 0.133081
v 0.876398 -0.031905 0.132791
v 0.897539 -0.049966 0.136471
v 0.895865 -0.030206 0.136181
v 0.874670 -0.051666 0.152621
v 0.872995 -0.031906 0.152330
v 0.894137 -0.049966 0.156011
v 0.892462 -0.030206 0.155720
v -1.357035 -0.379442 -0.138521
v -1.355247 -0.359958 -0.141761
v -1.366803 -0.375742 -0.121661
v -1.365014 -0.356257 -0.124902
v -1.374203 -0.379518 -0.148451
v -1.372415 -0.360033 -0.151691
v -1.383971 -0.375817 -0.131591
v -1.382183 -0.356333 -0.134831
v -0.735250 -0.364053 0.106096
v -0.715960 -0.360478 0.103186
v -0.731716 -0.383561 0.105561
v -0.712426 -0.379987 0.102651
v -0.732291 -0.364054 0.125707
v -0.713001 -0.360479 0.122797
v -0.728757 -0.383562 0.125173
v -0.709467 -0.379988 0.122262
v -1.980000 -0.391281 -0.414084
v -1.961280 -0.384735 -0.413899
v -1.986547 -0.372559 -0.414066
v -1.967826 -0.366013 -0.413881
v -1.979832 -0.391202 -0.433916
v -1.961111 -0.384656 -0.433731
v -1.986378 -0.372481 -0.433898
v -1.967658 -0.365935 -0.433713
v 0.666390 -0.103259 0.210470
v 0.657943 -0.086767 0.217542
v 0.653743 -0.114276 0.221055
v 0.645296 -0.097784 0.228126
v 0.653661 -0.103258 0.195261
v 0.645213 -0.086766 0.202333
v 0.641014 -0.114275 0.205846
v 0.632566 -0.097783 0.212918
v -1.493830 -0.358935 -0.181936
v -1.488457 -0.340015 -0.179383
v -1.510926 -0.352986 -0.190040
v -1.505553 -0.334066 -0.187488
v -1.485334 -0.358930 -0.199856
v -1.479960 -0.340010 -0.197304
v -1.502430 -0.352982 -0.207961
v -1.497056 -0.334062 -0.205409
v 0.957166 -0.005502 0.118461
v 0.949987 0.012186 0.123843
v 0.943013 -0.014473 0.129071
v 0.935835 0.003215 0.134452
v 0.945270 -0.005501 0.102592
v 0.938092 0.012187 0.107974
v 0.931117 -0.014473 0.113201
v 0.923938 0.003215 0.118583
v 1.696762 0.404787 -0.452562
v 1.708820 0.420523 -0.453169
v 1.712484 0.392715 -0.453239
v 1.724541 0.408451 -0.453846
v 1.697669 0.404857 -0.432750
v 1.709726 0.420593 -0.433357
v 1.713390 0.392785 -0.433427
v 1.725447 0.408520 -0.434033
v -2.345450 -0.074830 -0.665143
v -2.332639 -0.068178 -0.678743
v -2.350039 -0.056145 -0.660327
v -2.337227 -0.049493 -0.673927
v -2.359878 -0.074865 -0.678752
v -2.347066 -0.068213 -0.692352
v -2.364467 -0.056181 -0.673935
v -2.351655 -0.049529 -0.687535
v 0.930541 -0.033205 0.153561
v 0.929506 -0.013399 0.153645
v 0.950337 -0.032168 0.152949
v 0.949303 -0.012362 0.153034
v 0.931156 -0.033258 0.173384
v 0.930121 -0.013452 0.173469
v 0.950953 -0.032221 0.172773
v 0.949918 -0.012415 0.172857
v 1.299276 0.159498 -0.078256
v 1.309646 0.175443 -0.072640
v 1.285208 0.171292 -0.085763
v 1.295578 0.187237 -0.080146
v 1.308651 0.159557 -0.095733
v 1.319021 0.175502 -0.090117
v 1.294583 0.171350 -0.103240
v 1.304953 0.187296 -0.097623
v 1.848513 0.567725 -0.747877
v 1.845696 0.585166 -0.756890
v 1.843378 0.558282 -0.764545
v 1.840562 0.575723 -0.773558
v 1.867461 0.567759 -0.753733
v 1.864645 0.585200 -0.762746
v 1.862327 0.558316 -0.770401
v 1.859510 0.575757 -0.779414
v 0.259323 -0.220520 0.319015
v 0.271394 -0.208439 0.308931
v 0.250015 -0.204791 0.326717
v 0.262086 -0.192710 0.316633
v 0.246634 -0.220565 0.303772
v 0.258706 -0.208484 0.293688
v 0.237326 -0.204836 0.311474
v 0.249398 -0.192755 0.301390
v 1.575428 0.352662 -0.319149
v 1.575601 0.369360 -0.308450
v 1.575696 0.341961 -0.302453
v 1.575869 0.358659 -0.291753
v 1.555597 0.352662 -0.318830
v 1.555770 0.369361 -0.308130
v 1.555866 0.341961 -0.302133
v 1.556039 0.358660 -0.291434
v -1.093946 -0.386762 -0.012230
v -1.088597 -0.376564 0.003917
v -1.090708 -0.403772 -0.002560
v -1.085358 -0.393574 0.013587
v -1.112768 -0.386791 -0.005976
v -1.107418 -0.376593 0.010171
v -1.109529 -0.403801 0.003694
v -1.104179 -0.393603 0.019841
v 1.313181 0.152609 -0.045779
v 1.318430 0.166455 -0.058975
v 1.318303 0.138409 -0.058643
v 1.323551 0.152254 -0.071838
v 1.331609 0.152612 -0.038446
v 1.336858 0.166458 -0.051641
v 1.336730 0.138412 -0.051310
v 1.341979 0.152257 -0.064505
v -1.867093 -0.382011 -0.333346
v -1.871895 -0.363564 -0.327870
v -1.879257 -0.389294 -0.319477
v -1.884059 -0.370847 -0.314001
v -1.882004 -0.382011 -0.346423
v -1.886806 -0.363563 -0.340947
v -1.894167 -0.389294 -0.332554
v -1.898970 -0.370847 -0.327078
v 1.608244 0.364282 -0.306307
v 1.600349 0.382453 -0.307229
v 1.626314 0.372231 -0.304392
v 1.618418 0.390401 -0.305314
v 1.606120 0.364360 -0.286588
v 1.598225 0.382530 -0.287510
v 1.624190 0.372308 -0.284674
v 1.616295 0.390478 -0.285595
v -2.422642 -0.017122 -0.729807
v -2.438214 -0.005064 -0.732142
v -2.434566 -0.032869 -0.731597
v -2.450139 -0.020810 -0.733932
v -2.419700 -0.017121 -0.749421
v -2.435273 -0.005063 -0.751756
v -2.431625 -0.032868 -0.751210
v -2.447197 -0.020810 -0.753545
v 1.221523 0.107080 0.007882
v 1.228742 0.123687 -0.000209
v 1.232580 0.096238 -0.004509
v 1.239799 0.112844 -0.012599
v 1.236321 0.107081 0.021087
v 1.243540 0.123688 0.012996
v 1.247378 0.096238 0.008696
v 1.254597 0.112845 0.000606
v -2.368546 -0.075297 -0.739812
v -2.370692 -0.057013 -0.732435
v -2.363538 -0.067615 -0.757397
v -2.365685 -0.049330 -0.750020
v -2.349477 -0.075258 -0.734363
v -2.351623 -0.056973 -0.726986
v -2.344469 -0.067575 -0.751948
v -2.346614 -0.049290 -0.744571
v -1.720505 -0.379642 -0.247477
v -1.717719 -0.362788 -0.257552
v -1.715950 -0.390095 -0.263705
v -1.713163 -0.373240 -0.273779
v -1.701405 -0.379608 -0.242137
v -1.698618 -0.362753 -0.252211
v -1.696849 -0.390061 -0.258364
v -1.694062 -0.373206 -0.268439
v 0.394001 -0.177428 0.259137
v 0.403744 -0.161439 0.265675
v 0.380721 -0.165694 0.250231
v 0.390464 -0.149704 0.256770
v 0.405049 -0.177425 0.242666
v 0.414793 -0.161436 0.249205
v 0.391769 -0.165691 0.233760
v 0.401513 -0.149701 0.240299
v -1.833410 -0.418523 -0.335889
v -1.831443 -0.398810 -0.334946
v -1.815632 -0.420704 -0.327370
v -1.813666 -0.400991 -0.326428
v -1.841980 -0.418523 -0.318003
v -1.840014 -0.398810 -0.317061
v -1.824203 -0.420704 -0.309484
v -1.822237 -0.400991 -0.308542
v 1.682166 0.414163 -0.452520
v 1.693264 0.429896 -0.447760
v 1.667705 0.426238 -0.458716
v 1.678802 0.441972 -0.453957
v 1.689980 0.414166 -0.470749
v 1.701078 0.429900 -0.465989
v 1.675518 0.426242 -0.476945
v 1.686616 0.441975 -0.472186
v -1.290387 -0.348181 -0.078873
v -1.290025 -0.329512 -0.085559
v -1.291239 -0.341485 -0.060224
v -1.290876 -0.322816 -0.066910
v -1.310199 -0.348127 -0.079797
v -1.309836 -0.329458 -0.086483
v -1.311050 -0.341431 -0.061148
v -1.310687 -0.322762 -0.067834
v -2.053227 -0.339866 -0.481653
v -2.059753 -0.327762 -0.467361
v -2.048262 -0.324155 -0.492692
v -2.054788 -0.312051 -0.478399
v -2.035168 -0.339812 -0.473453
v -2.041694 -0.327708 -0.459161
v -2.030203 -0.324101 -0.484492
v -2.036729 -0.311997 -0.470200
v -2.143468 -0.332871 -0.493931
v -2.157214 -0.325009 -0.505873
v -2.137457 -0.314663 -0.488863
v -2.151203 -0.306801 -0.500805
v -2.156441 -0.332764 -0.478930
v -2.170186 -0.324902 -0.490872
v -2.150430 -0.314556 -0.473861
v -2.164176 -0.306694 -0.485803
v 0.818806 -0.067644 0.170032
v 0.816235 -0.048041 0.168460
v 0.802077 -0.070657 0.159814
v 0.799506 -0.051054 0.158242
v 0.829144 -0.067645 0.153106
v 0.826574 -0.048042 0.151535
v 0.812415 -0.070658 0.142888
v 0.809844 -0.051055 0.141317
v -1.816385 -0.382464 -0.352289
v -1.827699 -0.367535 -0.358807
v -1.803528 -0.369408 -0.344701
v -1.814841 -0.354479 -0.351219
v -1.826387 -0.382567 -0.335163
v -1.837701 -0.367638 -0.341681
v -1.813530 -0.369511 -0.327575
v -1.824844 -0.354582 -0.334093
v -2.241112 -0.225923 -0.619142
v -2.231674 -0.208805 -0.615791
v -2.224982 -0.235939 -0.613412
v -2.215543 -0.218821 -0.610061
v -2.247750 -0.225922 -0.600453
v -2.238312 -0.208804 -0.597102
v -2.231620 -0.235938 -0.594723
v -2.222182 -0.218819 -0.591371
v 1.500368 0.255914 -0.216288
v 1.497085 0.273873 -0.208539
v 1.507373 0.264330 -0.232825
v 1.504089 0.282289 -0.225075
v 1.518630 0.255915 -0.208552
v 1.515347 0.273874 -0.200803
v 1.525635 0.264331 -0.225088
v 1.522351 0.282290 -0.217339
v 0.943502 -0.038186 0.121692
v 0.932191 -0.021896 0.121557
v 0.959792 -0.026874 0.121887
v 0.948480 -0.010583 0.121752
v 0.943266 -0.038187 0.141523
v 0.931954 -0.021896 0.141389
v 0.959555 -0.026874 0.141718
v 0.948244 -0.010584 0.141584
v 0.473330 -0.178893 0.227164
v 0.468966 -0.159562 0.226371
v 0.492350 -0.174458 0.230617
v 0.487986 -0.155127 0.229825
v 0.469787 -0.178893 0.246678
v 0.465423 -0.159563 0.245885
v 0.488806 -0.174459 0.250131
v 0.484443 -0.155128 0.249339
v 0.466463 -0.198214 0.234814
v 0.456340 -0.182537 0.228098
v 0.479526 -0.186066 0.243482
v 0.469403 -0.170389 0.236765
v 0.455498 -0.198214 0.251341
v 0.445375 -0.182537 0.244624
v 0.468561 -0.186066 0.260008
v 0.458438 -0.170389 0.253292
v -1.284381 -0.356107 -0.085978
v -1.287949 -0.344776 -0.070097
v -1.281890 -0.339830 -0.097033
v -1.285459 -0.328499 -0.081152
v -1.265031 -0.356113 -0.081626
v -1.268600 -0.344782 -0.065745
v -1.262540 -0.339836 -0.092681
v -1.266109 -0.328504 -0.076800
v -0.930546 -0.364763 0.078639
v -0.948051 -0.360959 0.087152
v -0.933966 -0.384228 0.080303
v -0.951471 -0.380424 0.088816
v -0.939221 -0.364763 0.060803
v -0.956725 -0.360959 0.069316
v -0.942641 -0.384228 0.062467
v -0.960145 -0.380424 0.070980
v -1.446616 -0.375639 -0.123649
v -1.457909 -0.364478 -0.135534
v -1.454301 -0.392033 -0.131742
v -1.465595 -0.380873 -0.143627
v -1.432237 -0.375635 -0.137309
v -1.443530 -0.364475 -0.149194
v -1.439922 -0.392030 -0.145402
v -1.451215 -0.380869 -0.157287
v -1.178159 -0.362130 -0.047780
v -1.179216 -0.342649 -0.044216
v -1.183704 -0.365848 -0.029104
v -1.184761 -0.346366 -0.025540
v -1.197171 -0.362129 -0.053425
v -1.198228 -0.342648 -0.049861
v -1.202717 -0.365847 -0.034749
v -1.203773 -0.346365 -0.031186
v 1.528251 0.300205 -0.228630
v 1.520120 0.315595 -0.238138
v 1.538252 0.312716 -0.216934
v 1.530121 0.328105 -0.226442
v 1.513178 0.300205 -0.215741
v 1.505046 0.315594 -0.225249
v 1.523179 0.312715 -0.204044
v 1.515048 0.328105 -0.213552
v 1.800540 0.520292 -0.660370
v 1.817005 0.528282 -0.668013
v 1.807817 0.502139 -0.663669
v 1.824282 0.510129 -0.671312
v 1.808863 0.520357 -0.642369
v 1.825329 0.528347 -0.650011
v 1.816141 0.502205 -0.645668
v 1.832606 0.510195 -0.653310
v -2.079686 -0.390974 -0.448677
v -2.072651 -0.378954 -0.434557
v -2.085047 -0.375197 -0.459435
v -2.078011 -0.363178 -0.445315
v -2.061934 -0.390974 -0.457522
v -2.054900 -0.378954 -0.443401
v -2.067295 -0.375198 -0.468280
v -2.060259 -0.363178 -0.454159
v -0.530713 -0.368948 0.221019
v -0.526674 -0.349857 0.224563
v -0.545060 -0.363575 0.208424
v -0.541021 -0.344484 0.211967
v -0.517629 -0.368950 0.206114
v -0.513590 -0.349858 0.209658
v -0.531976 -0.363577 0.193519
v -0.527937 -0.344485 0.197062
v -2.439150 -0.002468 -0.821529
v -2.436026 0.016609 -0.817094
v -2.427420 -0.007887 -0.806483
v -2.424296 0.011190 -0.802048
v -2.454834 -0.002721 -0.809393
v -2.451710 0.016356 -0.804958
v -2.443104 -0.008140 -0.794346
v -2.439980 0.010937 -0.789912
v -0.756839 -0.349077 0.156000
v -0.757026 -0.330782 0.148344
v -0.757292 -0.356736 0.137711
v -0.757479 -0.338441 0.130055
v -0.737011 -0.349079 0.155510
v -0.737199 -0.330785 0.147853
v -0.737465 -0.356738 0.137221
v -0.737652 -0.338443 0.129564
v 1.471096 0.243019 -0.174581
v 1.460386 0.256398 -0.164598
v 1.480883 0.257660 -0.183703
v 1.470173 0.271039 -0.173720
v 1.484619 0.243018 -0.160073
v 1.473909 0.256397 -0.150090
v 1.494406 0.257659 -0.169195
v 1.483696 0.271038 -0.159212
v 1.592119 0.330192 -0.322760
v 1.585089 0.343713 -0.310067
v 1.585567 0.315683 -0.310932
v 1.578537 0.329204 -0.298239
v 1.574770 0.330193 -0.332370
v 1.567739 0.343714 -0.319677
v 1.568218 0.315683 -0.320542
v 1.561188 0.329204 -0.307849
v 1.650610 0.396628 -0.424573
v 1.661033 0.411031 -0.415784
v 1.639600 0.410261 -0.433860
v 1.650023 0.424665 -0.425071
v 1.663397 0.396626 -0.439735
v 1.673820 0.411030 -0.430946
v 1.652386 0.410260 -0.449021
v 1.662809 0.424664 -0.440233
v -1.468799 -0.361710 -0.186193
v -1.460901 -0.345037 -0.193473
v -1.456275 -0.372449 -0.197201
v -1.448377 -0.355776 -0.204480
v -1.455604 -0.361496 -0.171388
v -1.447706 -0.344824 -0.178668
v -1.443079 -0.372235 -0.182396
v -1.435181 -0.355562 -0.189675
v 1.455714 0.266208 -0.184790
v 1.461216 0.279854 -0.198089
v 1.450503 0.280600 -0.172178
v 1.456005 0.294246 -0.185477
v 1.437386 0.266213 -0.192369
v 1.442888 0.279859 -0.205668
v 1.432175 0.280605 -0.179757
v 1.437677 0.294251 -0.193056
v -2.484839 0.031383 -0.810528
v -2.481969 0.049176 -0.802250
v -2.479335 0.022623 -0.793608
v -2.476464 0.040415 -0.785329
v -2.503676 0.031535 -0.804321
v -2.500805 0.049327 -0.796043
v -2.498171 0.022774 -0.787401
v -2.495300 0.040567 -0.779123
v -1.709714 -0.411810 -0.262386
v -1.708383 -0.392023 -0.262597
v -1.690310 -0.413157 -0.266259
v -1.688978 -0.393370 -0.266470
v -1.705836 -0.411864 -0.242936
v -1.704504 -0.392076 -0.243147
v -1.686431 -0.413211 -0.246808
v -1.685100 -0.393424 -0.247020
v -2.474936 0.051592 -0.840240
v -2.471323 0.062351 -0.856504
v -2.472605 0.034931 -0.850744
v -2.468992 0.045691 -0.867009
v -2.455575 0.051590 -0.835940
v -2.451962 0.062350 -0.852205
v -2.453244 0.034929 -0.846444
v -2.449631 0.045689 -0.862709
v 1.294878 0.156120 -0.032070
v 1.297618 0.175551 -0.034948
v 1.308276 0.152146 -0.046144
v 1.311016 0.171577 -0.049021
v 1.309243 0.156120 -0.018395
v 1.311982 0.175551 -0.021273
v 1.322641 0.152146 -0.032469
v 1.325380 0.171577 -0.035346
v -0.537463 -0.344293 0.224495
v -0.540066 -0.324907 0.221215
v -0.549521 -0.348480 0.209315
v -0.552124 -0.329094 0.206036
v -0.521933 -0.344294 0.212159
v -0.524536 -0.324908 0.208879
v -0.533991 -0.348481 0.196979
v -0.536594 -0.329095 0.193700
v -1.316709 -0.384907 -0.081847
v -1.309690 -0.366427 -0.083462
v -1.334717 -0.377705 -0.077700
v -1.327698 -0.359225 -0.079316
v -1.321158 -0.384906 -0.101174
v -1.314140 -0.366427 -0.102789
v -1.339166 -0.377704 -0.097028
v -1.332148 -0.359225 -0.098643
v 0.998120 -0.007408 0.095888
v 0.991663 0.010341 0.101943
v 1.011065 0.001444 0.083746
v 1.004609 0.019192 0.089801
v 1.011688 -0.007407 0.110354
v 1.005231 0.010341 0.116409
v 1.024633 0.001444 0.098212
v 1.018176 0.019193 0.104267
v 1.373951 0.177929 -0.098490
v 1.370031 0.196452 -0.104398
v 1.363724 0.170839 -0.113932
v 1.359804 0.189361 -0.119841
v 1.390485 0.177935 -0.109442
v 1.386565 0.196457 -0.115351
v 1.380258 0.170844 -0.124885
v 1.376338 0.189366 -0.130794
v 1.440502 0.245951 -0.140223
v 1.457373 0.252001 -0.131730
v 1.435097 0.264839 -0.142941
v 1.451967 0.270889 -0.134448
v 1.449419 0.245954 -0.157938
v 1.466290 0.252004 -0.149445
v 1.444014 0.264841 -0.160656
v 1.460884 0.270892 -0.152163
v -0.633237 -0.368897 0.191768
v -0.631677 -0.352235 0.202412
v -0.635650 -0.358139 0.175282
v -0.634091 -0.341477 0.185926
v -0.613613 -0.368898 0.188895
v -0.612053 -0.352236 0.199539
v -0.616026 -0.358140 0.172408
v -0.614467 -0.341478 0.183052
v -1.004276 -0.362756 0.011454
v -1.016528 -0.350549 0.001747
v -0.994708 -0.347125 0.019035
v -1.006960 -0.334918 0.009327
v -1.016593 -0.362757 0.026999
v -1.028844 -0.350549 0.017292
v -1.007025 -0.347125 0.034580
v -1.019276 -0.334918 0.024873
v 0.164766 -0.269705 0.315425
v 0.165484 -0.250200 0.311905
v 0.160890 -0.266113 0.334541
v 0.161608 -0.246608 0.331021
v 0.145329 -0.269702 0.311482
v 0.146046 -0.250197 0.307963
v 0.141453 -0.266109 0.330598
v 0.142170 -0.246604 0.327079
v -1.485462 -0.353664 -0.160690
v -1.492560 -0.335316 -0.158170
v -1.502697 -0.361195 -0.154396
v -1.509794 -0.342848 -0.151876
v -1.492242 -0.353726 -0.179328
v -1.499340 -0.335379 -0.176808
v -1.509476 -0.361258 -0.173034
v -1.516574 -0.342911 -0.170514
v -0.476286 -0.338797 0.239634
v -0.458788 -0.332252 0.232976
v -0.482401 -0.320075 0.241967
v -0.464903 -0.313530 0.235309
v -0.483341 -0.338791 0.221098
v -0.465843 -0.332247 0.214440
v -0.489456 -0.320069 0.223431
v -0.471958 -0.313524 0.216773
v 0.072186 -0.269938 0.298830
v 0.086035 -0.267988 0.284767
v 0.073550 -0.289675 0.297437
v 0.087400 -0.287725 0.283375
v 0.086317 -0.269942 0.312746
v 0.100166 -0.267993 0.298684
v 0.087682 -0.289679 0.311354
v 0.101531 -0.287730 0.297292
v -0.309596 -0.317059 0.249892
v -0.308195 -0.297576 0.246456
v -0.302246 -0.320770 0.231848
v -0.300846 -0.301287 0.228412
v -0.291228 -0.317061 0.257374
v -0.289828 -0.297578 0.253938
v -0.283878 -0.320771 0.239330
v -0.282478 -0.301288 0.235894
v -2.011056 -0.376125 -0.399702
v -2.006581 -0.364285 -0.384433
v -2.014384 -0.360214 -0.411064
v -2.009910 -0.348374 -0.395795
v -1.992023 -0.376126 -0.405278
v -1.987548 -0.364286 -0.390009
v -1.995352 -0.360215 -0.416641
v -1.990877 -0.348375 -0.401372
v 0.763873 -0.071075 0.207046
v 0.768065 -0.052730 0.213310
v 0.774083 -0.078612 0.222288
v 0.778274 -0.060267 0.228552
v 0.747395 -0.071079 0.218082
v 0.751586 -0.052733 0.224346
v 0.757604 -0.078615 0.233324
v 0.761795 -0.060270 0.239588
v 0.466648 -0.192071 0.230822
v 0.461114 -0.173050 0.229861
v 0.485389 -0.186454 0.234076
v 0.479855 -0.167433 0.233116
v 0.463255 -0.192071 0.250363
v 0.457721 -0.173050 0.249402
v 0.481996 -0.186454 0.253617
v 0.476461 -0.167433 0.252656
v 0.806288 -0.039842 0.186140
v 0.793739 -0.032381 0.172715
v 0.801191 -0.058218 0.180692
v 0.788643 -0.050758 0.167266
v 0.820776 -0.039844 0.172597
v 0.808228 -0.032384 0.159171
v 0.815680 -0.058220 0.167148
v 0.803132 -0.050760 0.153723
v 1.875861 0.604376 -0.728444
v 1.865104 0.619450 -0.721343
v 1.863281 0.591487 -0.720138
v 1.852525 0.606562 -0.713038
v 1.864934 0.604375 -0.744995
v 1.854178 0.619449 -0.737895
v 1.852355 0.591487 -0.736690
v 1.841598 0.606561 -0.729590
v 0.693226 -0.135391 0.227631
v 0.691910 -0.116066 0.223374
v 0.698929 -0.130935 0.246097
v 0.697612 -0.111609 0.241839
v 0.674276 -0.135393 0.233484
v 0.672960 -0.116067 0.229226
v 0.679979 -0.130936 0.251949
v 0.678663 -0.111610 0.247692
v -2.337868 -0.164072 -0.648476
v -2.332465 -0.146162 -0.641889
v -2.349226 -0.155552 -0.662324
v -2.343822 -0.137642 -0.655737
v -2.322533 -0.164072 -0.661053
v -2.317130 -0.146162 -0.654466
v -2.333890 -0.155552 -0.674901
v -2.328488 -0.137642 -0.668314
v -2.397971 -0.078890 -0.707083
v -2.393482 -0.059813 -0.704043
v -2.413767 -0.073469 -0.717780
v -2.409278 -0.054391 -0.714740
v -2.386850 -0.078890 -0.723505
v -2.382361 -0.059813 -0.720465
v -2.402646 -0.073469 -0.734202
v -2.398158 -0.054391 -0.731162
v 1.220337 0.106587 0.040654
v 1.227510 0.116452 0.025015
v 1.216218 0.123793 0.049618
v 1.223391 0.133658 0.033979
v 1.202311 0.106581 0.032382
v 1.209484 0.116446 0.016743
v 1.198192 0.123786 0.041346
v 1.205365 0.133651 0.025707
v 1.813900 0.555116 -0.624278
v 1.818112 0.572723 -0.632379
v 1.822021 0.545986 -0.639900
v 1.826232 0.563593 -0.648001
v 1.831498 0.555116 -0.615131
v 1.835709 0.572723 -0.623232
v 1.839619 0.545986 -0.630753
v 1.843830 0.563593 -0.638854
v 0.464251 -0.183801 0.293920
v 0.467246 -0.164222 0.294957
v 0.445752 -0.180632 0.287510
v 0.448746 -0.161053 0.288547
v 0.470745 -0.183801 0.275180
v 0.473739 -0.164223 0.276217
v 0.452245 -0.180632 0.268770
v 0.455240 -0.161054 0.269807
v -0.802639 -0.354771 0.085359
v -0.800024 -0.335126 0.086134
v -0.783806 -0.357498 0.090948
v -0.781191 -0.337853 0.091723
v -0.808281 -0.354770 0.104373
v -0.805666 -0.335126 0.105148
v -0.789448 -0.357497 0.109961
v -0.786833 -0.337853 0.110737
v 0.001056 -0.298552 0.300510
v 0.015558 -0.287527 0.292671
v -0.008642 -0.282066 0.305756
v 0.005861 -0.271041 0.297916
v -0.008377 -0.298550 0.283064
v 0.006125 -0.287524 0.275224
v -0.018075 -0.282064 0.288310
v -0.003572 -0.271038 0.280470
v -0.630742 -0.352543 0.131077
v -0.632267 -0.334878 0.139964
v -0.627673 -0.343526 0.113681
v -0.629198 -0.325861 0.122568
v -0.611207 -0.352581 0.134503
v -0.612732 -0.334916 0.143391
v -0.608138 -0.343563 0.117107
v -0.609663 -0.325899 0.125995
v 1.844048 0.561335 -0.700750
v 1.841605 0.579046 -0.709335
v 1.848994 0.570260 -0.683743
v 1.846551 0.587971 -0.692328
v 1.824998 0.561380 -0.695234
v 1.822555 0.579092 -0.703819
v 1.829943 0.570306 -0.678227
v 1.827500 0.588017 -0.686812
v -2.146547 -0.328331 -0.492245
v -2.152335 -0.313948 -0.479876
v -2.152730 -0.341987 -0.479259
v -2.158518 -0.327604 -0.466890
v -2.164481 -0.328265 -0.500714
v -2.170269 -0.313882 -0.488345
v -2.170664 -0.341921 -0.487728
v -2.176452 -0.327538 -0.475359
v 1.762948 0.483337 -0.567704
v 1.753296 0.498121 -0.576741
v 1.752157 0.470116 -0.577810
v 1.742506 0.484900 -0.586846
v 1.776504 0.483339 -0.582181
v 1.766853 0.498122 -0.591217
v 1.765714 0.470118 -0.592287
v 1.756063 0.484901 -0.601323
v 0.176374 -0.235034 0.276469
v 0.180994 -0.224215 0.260502
v 0.173337 -0.218412 0.286854
v 0.177957 -0.207592 0.270886
v 0.157327 -0.235060 0.270941
v 0.161947 -0.224241 0.254974
v 0.154290 -0.218438 0.281325
v 0.158910 -0.207619 0.265358
v 0.443594 -0.174254 0.297616
v 0.439631 -0.155651 0.291997
v 0.432868 -0.181130 0.282417
v 0.428904 -0.162527 0.276798
v 0.459799 -0.174255 0.286180
v 0.455835 -0.155652 0.280561
v 0.449072 -0.181132 0.270981
v 0.445108 -0.162529 0.265362
v -0.748016 -0.365219 0.104273
v -0.747667 -0.346068 0.109419
v -0.749674 -0.360061 0.085194
v -0.749324 -0.340911 0.090340
v -0.728256 -0.365125 0.102582
v -0.727906 -0.345975 0.107728
v -0.729913 -0.359968 0.083503
v -0.729563 -0.340817 0.088649
v -1.971946 -0.397247 -0.380596
v -1.971879 -0.377545 -0.382871
v -1.972429 -0.394971 -0.360900
v -1.972363 -0.375269 -0.363175
v -1.991773 -0.397237 -0.381083
v -1.991706 -0.377535 -0.383358
v -1.992256 -0.394961 -0.361387
v -1.992189 -0.375259 -0.363662
v -1.185605 -0.372563 -0.034014
v -1.189736 -0.353652 -0.038331
v -1.172526 -0.366588 -0.020355
v -1.176657 -0.347677 -0.024671
v -1.199930 -0.372562 -0.020298
v -1.204061 -0.353650 -0.024614
v -1.186851 -0.366587 -0.006638
v -1.190982 -0.347675 -0.010955
v -0.317456 -0.349233 0.247577
v -0.309180 -0.333864 0.238161
v -0.307314 -0.361769 0.236030
v -0.299037 -0.346401 0.226614
v -0.302557 -0.349236 0.260668
v -0.294281 -0.333867 0.251252
v -0.292415 -0.361772 0.249121
v -0.284138 -0.346404 0.239705
v 0.181577 -0.253265 0.307451
v 0.181957 -0.233436 0.307356
v 0.162359 -0.252874 0.312336
v 0.162738 -0.233045 0.312241
v 0.176691 -0.253264 0.288229
v 0.177071 -0.233435 0.288134
v 0.157473 -0.252873 0.293114
v 0.157852 -0.233044 0.293019
v 1.745576 0.486005 -0.539275
v 1.740856 0.495600 -0.522571
v 1.742967 0.468647 -0.530042
v 1.738247 0.478242 -0.513338
v 1.726490 0.486005 -0.544668
v 1.721770 0.495600 -0.527964
v 1.723881 0.468647 -0.535435
v 1.719161 0.478242 -0.518731
v -2.454895 0.058983 -0.834131
v -2.453176 0.078539 -0.836950
v -2.465298 0.062285 -0.817571
v -2.463580 0.081841 -0.820391
v -2.471692 0.058938 -0.844675
v -2.469974 0.078495 -0.847495
v -2.482096 0.062240 -0.828115
v -2.480378 0.081796 -0.830935
v 1.378835 0.224092 -0.098178
v 1.382283 0.243594 -0.097111
v 1.360200 0.227702 -0.103929
v 1.363649 0.247204 -0.102862
v 1.384684 0.224095 -0.117129
v 1.388132 0.243596 -0.116062
v 1.366050 0.227704 -0.122880
v 1.369498 0.247206 -0.121813
v 1.486416 0.279547 -0.211660
v 1.475521 0.295740 -0.208135
v 1.471010 0.268095 -0.206675
v 1.460114 0.284288 -0.203150
v 1.480311 0.279547 -0.230530
v 1.469415 0.295740 -0.227005
v 1.464904 0.268095 -0.225545
v 1.454009 0.284288 -0.222020
v -1.500549 -0.347369 -0.175102
v -1.494018 -0.334235 -0.188451
v -1.506422 -0.332508 -0.163354
v -1.499889 -0.319374 -0.176703
v -1.518332 -0.347452 -0.183885
v -1.511800 -0.334318 -0.197234
v -1.524204 -0.332591 -0.172137
v -1.517672 -0.319457 -0.185486
v 0.669083 -0.112320 0.232326
v 0.684883 -0.100735 0.235409
v 0.680455 -0.128417 0.234538
v 0.696255 -0.116832 0.237621
v 0.665289 -0.112325 0.251793
v 0.681088 -0.100740 0.254875
v 0.676661 -0.128423 0.254005
v 0.692461 -0.116838 0.257087
v 1.373658 0.232093 -0.133339
v 1.388428 0.243168 -0.140586
v 1.383603 0.215640 -0.138211
v 1.398374 0.226715 -0.145459
v 1.382391 0.232099 -0.115532
v 1.397162 0.243174 -0.122780
v 1.392337 0.215646 -0.120405
v 1.407107 0.226721 -0.127653
v 0.159286 -0.246914 0.262038
v 0.156940 -0.227663 0.257882
v 0.168738 -0.242141 0.278809
v 0.166391 -0.222890 0.274652
v 0.142009 -0.246917 0.271777
v 0.139662 -0.227667 0.267621
v 0.151461 -0.242144 0.288547
v 0.149114 -0.222894 0.284391
v -0.218647 -0.335593 0.277960
v -0.213178 -0.318455 0.269609
v -0.228029 -0.325611 0.292301
v -0.222561 -0.308473 0.283950
v -0.235242 -0.335589 0.267100
v -0.229773 -0.318452 0.258749
v -0.244625 -0.325607 0.281441
v -0.239156 -0.308469 0.273090
v 0.134984 -0.279471 0.276075
v 0.136644 -0.259730 0.277009
v 0.152194 -0.281376 0.285746
v 0.153854 -0.261634 0.286680
v 0.125268 -0.279472 0.293365
v 0.126928 -0.259731 0.294299
v 0.142478 -0.281377 0.303036
v 0.144138 -0.261635 0.303970
v -2.130861 -0.324234 -0.480377
v -2.138955 -0.317532 -0.497198
v -2.127958 -0.305568 -0.474336
v -2.136052 -0.298865 -0.491157
v -2.148733 -0.324237 -0.471779
v -2.156827 -0.317535 -0.488599
v -2.145830 -0.305571 -0.465738
v -2.153924 -0.298868 -0.482558
v -0.938051 -0.380893 0.077425
v -0.921911 -0.374349 0.067939
v -0.932413 -0.399615 0.074104
v -0.916272 -0.393071 0.064617
v -0.928000 -0.380898 0.094523
v -0.911859 -0.374355 0.085036
v -0.922362 -0.399621 0.091202
v -0.906221 -0.393077 0.081715
v 1.359074 0.179878 -0.075131
v 1.364038 0.197123 -0.066685
v 1.367937 0.170082 -0.060337
v 1.372902 0.187327 -0.051892
v 1.342040 0.179807 -0.064972
v 1.347005 0.197051 -0.056527
v 1.350904 0.170011 -0.050179
v 1.355868 0.187256 -0.041734
v -1.368367 -0.379662 -0.110532
v -1.375358 -0.361327 -0.107649
v -1.385320 -0.387224 -0.103549
v -1.392311 -0.368890 -0.100666
v -1.375921 -0.379660 -0.128870
v -1.382913 -0.361325 -0.125987
v -1.392874 -0.387222 -0.121886
v -1.399866 -0.368887 -0.119004
v 1.800482 0.534992 -0.666654
v 1.815485 0.542437 -0.677275
v 1.806565 0.516609 -0.670947
v 1.821569 0.524055 -0.681568
v 1.811938 0.535002 -0.650464
v 1.826941 0.542448 -0.661085
v 1.818021 0.516620 -0.654757
v 1.833025 0.524065 -0.665378
v -1.931336 -0.376047 -0.383364
v -1.929080 -0.359964 -0.394748
v -1.934467 -0.364441 -0.367589
v -1.932210 -0.348358 -0.378973
v -1.950790 -0.376049 -0.387224
v -1.948534 -0.359966 -0.398608
v -1.953921 -0.364443 -0.371449
v -1.951664 -0.348360 -0.382833
v -2.280434 -0.175360 -0.618420
v -2.279826 -0.157093 -0.626121
v -2.281874 -0.167636 -0.600210
v -2.281266 -0.149369 -0.607911
v -2.300206 -0.175361 -0.619983
v -2.299598 -0.157094 -0.627684
v -2.301645 -0.167636 -0.601773
v -2.301038 -0.149370 -0.609473
v -0.379842 -0.321149 0.242447
v -0.371230 -0.313237 0.258465
v -0.383586 -0.302962 0.235477
v -0.374974 -0.295050 0.251495
v -0.362373 -0.321151 0.233056
v -0.353761 -0.313239 0.249074
v -0.366117 -0.302965 0.226086
v -0.357506 -0.295053 0.242104
v -0.198373 -0.323299 0.289321
v -0.201803 -0.303889 0.287117
v -0.214702 -0.327376 0.278829
v -0.218132 -0.307967 0.276625
v -0.187652 -0.323299 0.272636
v -0.191082 -0.303890 0.270431
v -0.203981 -0.327376 0.262144
v -0.207411 -0.307967 0.259939
v -1.718117 -0.415014 -0.252741
v -1.712827 -0.404781 -0.268885
v -1.714684 -0.432002 -0.262383
v -1.709394 -0.421769 -0.278528
v -1.699313 -0.414792 -0.246439
v -1.694024 -0.404558 -0.262584
v -1.695880 -0.431779 -0.256081
v -1.690590 -0.421546 -0.272226
v 0.823720 -0.081601 0.175696
v 0.807222 -0.071480 0.180025
v 0.833508 -0.064545 0.173121
v 0.817010 -0.054424 0.177450
v 0.828756 -0.081595 0.194879
v 0.812259 -0.071474 0.199208
v 0.838544 -0.064539 0.192304
v 0.822046 -0.054418 0.196633
v -2.504108 0.065621 -0.842146
v -2.516490 0.078218 -0.833126
v -2.493989 0.080940 -0.849650
v -2.506371 0.093537 -0.840630
v -2.492376 0.065704 -0.826156
v -2.504757 0.078301 -0.817136
v -2.482256 0.081022 -0.833660
v -2.494638 0.093619 -0.824640
v 1.663910 0.419937 -0.432366
v 1.658182 0.430267 -0.448298
v 1.660408 0.403007 -0.442085
v 1.654680 0.413337 -0.458017
v 1.682572 0.419932 -0.439080
v 1.676844 0.430262 -0.455012
v 1.679071 0.403001 -0.448798
v 1.673342 0.413331 -0.464730
v 1.423233 0.249063 -0.135102
v 1.413842 0.266013 -0.130881
v 1.407772 0.238766 -0.128154
v 1.398380 0.255717 -0.123933
v 1.415103 0.249063 -0.153192
v 1.405712 0.266014 -0.148971
v 1.399642 0.238766 -0.146244
v 1.390250 0.255717 -0.142023
v 0.921275 -0.034868 0.163015
v 0.928605 -0.024189 0.147995
v 0.925975 -0.051581 0.153425
v 0.933306 -0.040901 0.138406
v 0.939094 -0.034853 0.171722
v 0.946425 -0.024174 0.156703
v 0.943795 -0.051566 0.162133
v 0.951125 -0.040886 0.147114
v -1.585262 -0.377575 -0.189657
v -1.594072 -0.361022 -0.183196
v -1.598572 -0.388500 -0.179816
v -1.607382 -0.371947 -0.173355
v -1.597035 -0.377610 -0.205618
v -1.605844 -0.361058 -0.199157
v -1.610344 -0.388535 -0.195778
v -1.619154 -0.371983 -0.189317
v -2.303514 -0.208409 -0.616258
v -2.303969 -0.188661 -0.618040
v -2.307327 -0.210245 -0.635635
v -2.307783 -0.190497 -0.637416
v -2.284056 -0.208307 -0.620097
v -2.284512 -0.188559 -0.621879
v -2.287870 -0.210143 -0.639473
v -2.288325 -0.190395 -0.641255
v -1.705024 -0.365959 -0.266357
v -1.718700 -0.351874 -0.269169
v -1.718790 -0.379921 -0.269345
v -1.732466 -0.365836 -0.272157
v -1.700922 -0.365851 -0.285761
v -1.714599 -0.351765 -0.288573
v -1.714687 -0.379813 -0.288749
v -1.728364 -0.365727 -0.291561
v -2.232436 -0.225569 -0.571067
v -2.244919 -0.211461 -0.577270
v -2.219799 -0.211629 -0.564794
v -2.232283 -0.197521 -0.570997
v -2.241258 -0.225566 -0.553304
v -2.253741 -0.211458 -0.559507
v -2.228621 -0.211626 -0.547031
v -2.241105 -0.197518 -0.553234
v 0.972391 0.002608 0.155932
v 0.965849 0.018167 0.145516
v 0.964115 -0.009692 0.142757
v 0.957572 0.005867 0.132342
v 0.989186 0.002608 0.145382
v 0.982643 0.018166 0.134967
v 0.980909 -0.009692 0.132208
v 0.974367 0.005866 0.121792
v -2.164880 -0.293274 -0.534882
v -2.164746 -0.273627 -0.532175
v -2.166239 -0.290564 -0.554482
v -2.166104 -0.270917 -0.551775
v -2.145094 -0.293221 -0.536246
v -2.144960 -0.273574 -0.533539
v -2.146452 -0.290511 -0.555846
v -2.146319 -0.270864 -0.553139
v 1.118482 0.032926 0.078365
v 1.116946 0.047576 0.065085
v 1.120080 0.046294 0.092928
v 1.118545 0.060945 0.079648
v 1.098773 0.032869 0.080581
v 1.097238 0.047519 0.067301
v 1.100371 0.046237 0.095144
v 1.098836 0.060887 0.081864
v -0.924615 -0.355628 0.045020
v -0.930404 -0.339950 0.034341
v -0.917163 -0.343480 0.058814
v -0.922952 -0.327803 0.048135
v -0.942060 -0.355641 0.054457
v -0.947849 -0.339964 0.043778
v -0.934608 -0.343494 0.068250
v -0.940397 -0.327816 0.057571
v 1.278682 0.167560 -0.037546
v 1.270484 0.183724 -0.029491
v 1.267152 0.156067 -0.026218
v 1.258954 0.172231 -0.018163
v 1.264782 0.167561 -0.051693
v 1.256584 0.183725 -0.043638
v 1.253252 0.156068 -0.040366
v 1.245054 0.172232 -0.032311
v 1.825010 0.508388 -0.581101
v 1.813283 0.522569 -0.588501
v 1.837004 0.522254 -0.573536
v 1.825277 0.536435 -0.580936
v 1.814427 0.508391 -0.564327
v 1.802701 0.522571 -0.571727
v 1.826421 0.522257 -0.556762
v 1.814695 0.536437 -0.564162
v 0.435350 -0.207953 0.259744
v 0.445072 -0.190938 0.256689
v 0.451521 -0.218143 0.254452
v 0.461243 -0.201128 0.251397
v 0.441459 -0.208056 0.278612
v 0.451181 -0.191041 0.275558
v 0.457631 -0.218246 0.273321
v 0.467352 -0.201231 0.270266
v 1.342374 0.180679 -0.066876
v 1.354916 0.193002 -0.076051
v 1.352343 0.165139 -0.074120
v 1.364885 0.177462 -0.083296
v 1.354065 0.180709 -0.050854
v 1.366607 0.193032 -0.060030
v 1.364033 0.165169 -0.058099
v 1.376576 0.177492 -0.067275
v -2.226449 -0.227649 -0.607767
v -2.221052 -0.209190 -0.602920
v -2.212715 -0.234903 -0.595434
v -2.207317 -0.216445 -0.590587
v -2.239699 -0.227649 -0.593010
v -2.234302 -0.209190 -0.588163
v -2.225966 -0.234903 -0.580677
v -2.220568 -0.216444 -0.575831
v -0.044424 -0.272174 0.277352
v -0.045283 -0.262143 0.294440
v -0.043910 -0.255064 0.267335
v -0.044769 -0.245034 0.284423
v -0.024616 -0.272183 0.278354
v -0.025476 -0.262152 0.295442
v -0.024102 -0.255073 0.268337
v -0.024961 -0.245043 0.285425
v -2.249146 -0.198575 -0.614984
v -2.245187 -0.183161 -0.626820
v -2.254031 -0.186094 -0.600365
v -2.250072 -0.170680 -0.612201
v -2.267956 -0.198572 -0.621272
v -2.263997 -0.183159 -0.633108
v -2.272841 -0.186091 -0.606653
v -2.268882 -0.170677 -0.618490
v -2.338417 -0.076166 -0.713312
v -2.336631 -0.057705 -0.706288
v -2.333867 -0.083414 -0.695420
v -2.332081 -0.064952 -0.688396
v -2.357638 -0.076167 -0.708424
v -2.355853 -0.057706 -0.701400
v -2.353088 -0.083414 -0.690532
v -2.351302 -0.064953 -0.683508
v -2.496713 0.079950 -0.862928
v -2.492339 0.097440 -0.854662
v -2.488538 0.070598 -0.847467
v -2.484165 0.088088 -0.839200
v -2.514246 0.079953 -0.853657
v -2.509872 0.097442 -0.845390
v -2.506071 0.070600 -0.838195
v -2.501698 0.088090 -0.829929
v -1.596459 -0.365600 -0.229178
v -1.609233 -0.352556 -0.221429
v -1.585308 -0.350659 -0.235945
v -1.598081 -0.337615 -0.228196
v -1.586172 -0.365599 -0.212222
v -1.598945 -0.352555 -0.204473
v -1.575020 -0.350658 -0.218989
v -1.587794 -0.337614 -0.211239
v 0.268992 -0.214765 0.300167
v 0.284858 -0.205927 0.308136
v 0.261092 -0.197010 0.296206
v 0.276958 -0.188172 0.304175
v 0.277891 -0.214760 0.282443
v 0.293758 -0.205922 0.290412
v 0.269991 -0.197005 0.278481
v 0.285858 -0.188167 0.286450
v -1.237204 -0.377438 -0.042068
v -1.242506 -0.358359 -0.043190
v -1.255899 -0.382857 -0.045875
v -1.261200 -0.363778 -0.046997
v -1.233236 -0.377478 -0.061500
v -1.238537 -0.358399 -0.062622
v -1.251930 -0.382897 -0.065307
v -1.257232 -0.363818 -0.066429
v -1.799095 -0.405294 -0.319828
v -1.787979 -0.388978 -0.321709
v -1.783007 -0.416569 -0.322547
v -1.771890 -0.400252 -0.324429
v -1.795789 -0.405293 -0.300273
v -1.784672 -0.388976 -0.302154
v -1.779700 -0.416567 -0.302992
v -1.768584 -0.400250 -0.304873
v -1.989165 -0.374898 -0.398663
v -1.996644 -0.361901 -0.385682
v -1.982669 -0.359917 -0.409920
v -1.990148 -0.346920 -0.396939
v -1.971983 -0.374905 -0.388757
v -1.979462 -0.361908 -0.375776
v -1.965487 -0.359923 -0.400014
v -1.972966 -0.346927 -0.387033
v -2.243823 -0.242009 -0.557171
v -2.230887 -0.230370 -0.547657
v -2.253199 -0.225951 -0.564068
v -2.240263 -0.214311 -0.554553
v -2.232072 -0.242009 -0.573148
v -2.219135 -0.230370 -0.563634
v -2.241448 -0.225951 -0.580045
v -2.228512 -0.214312 -0.570530
v -2.261693 -0.173669 -0.600716
v -2.248024 -0.164137 -0.611469
v -2.269196 -0.156277 -0.594837
v -2.255526 -0.146745 -0.605590
v -2.273949 -0.173685 -0.616309
v -2.260279 -0.164153 -0.627063
v -2.281451 -0.156292 -0.610430
v -2.267781 -0.146760 -0.621183
v -1.111052 -0.383829 0.009990
v -1.119199 -0.366286 0.005604
v -1.126498 -0.393082 0.001673
v -1.134645 -0.375539 -0.002712
v -1.101650 -0.383828 -0.007473
v -1.109797 -0.366286 -0.011859
v -1.117096 -0.393081 -0.015790
v -1.125243 -0.375538 -0.020175
v 1.119322 0.073770 0.071964
v 1.118057 0.088691 0.084968
v 1.117875 0.060704 0.086815
v 1.116610 0.075626 0.099819
v 1.099582 0.073771 0.070042
v 1.098317 0.088692 0.083046
v 1.098135 0.060706 0.084893
v 1.096870 0.075627 0.097897
v -0.386873 -0.337838 0.189589
v -0.386961 -0.318005 0.189483
v -0.374391 -0.337699 0.205002
v -0.374479 -0.317867 0.204895
v -0.402286 -0.337839 0.202071
v -0.402374 -0.318006 0.201965
v -0.389804 -0.337700 0.217484
v -0.389892 -0.317868 0.217377
v -0.883294 -0.384542 0.066390
v -0.883299 -0.364732 0.065434
v -0.882640 -0.385498 0.046591
v -0.882645 -0.365688 0.045634
v -0.863472 -0.384506 0.067043
v -0.863476 -0.364696 0.066086
v -0.862818 -0.385462 0.047244
v -0.862823 -0.365652 0.046287
v 0.474977 -0.203045 0.244891
v 0.463392 -0.187061 0.246804
v 0.490747 -0.191303 0.242287
v 0.479162 -0.175319 0.244201
v 0.478208 -0.203045 0.264459
v 0.466623 -0.187061 0.266372
v 0.493978 -0.191304 0.261856
v 0.482393 -0.175320 0.263769
v -1.030932 -0.382076 0.044308
v -1.028028 -0.366072 0.055657
v -1.034898 -0.370361 0.028804
v -1.031993 -0.354357 0.040153
v -1.011718 -0.382077 0.039393
v -1.008813 -0.366073 0.050741
v -1.015684 -0.370362 0.023888
v -1.012779 -0.354358 0.035237
v -1.800527 -0.379054 -0.298184
v -1.802931 -0.359931 -0.293505
v -1.809288 -0.384314 -0.281186
v -1.811692 -0.365191 -0.276507
v -1.818158 -0.379048 -0.307268
v -1.820562 -0.359925 -0.302590
v -1.826918 -0.384308 -0.290270
v -1.829322 -0.365185 -0.285592
v -0.359537 -0.333434 0.237870
v -0.351350 -0.325758 0.254222
v -0.356103 -0.351722 0.244735
v -0.347915 -0.344046 0.261087
v -0.377272 -0.333432 0.246749
v -0.369084 -0.325756 0.263101
v -0.373837 -0.351719 0.253614
v -0.365650 -0.344043 0.269966
v -1.993567 -0.376759 -0.405943
v -1.993649 -0.356927 -0.405807
v -1.983280 -0.376600 -0.422899
v -1.983363 -0.356768 -0.422763
v -1.976609 -0.376759 -0.395656
v -1.976692 -0.356927 -0.395520
v -1.966323 -0.376600 -0.412612
v -1.966406 -0.356767 -0.412477
v 1.586341 0.344008 -0.298542
v 1.582582 0.363482 -0.298607
v 1.605811 0.347767 -0.298189
v 1.602053 0.367241 -0.298255
v 1.585982 0.344006 -0.278712
v 1.582223 0.363479 -0.278778
v 1.605452 0.347765 -0.278359
v 1.601694 0.367238 -0.278425
v 1.696969 0.422040 -0.432099
v 1.713639 0.424809 -0.421717
v 1.694626 0.441679 -0.433575
v 1.711296 0.444448 -0.423193
v 1.707455 0.422026 -0.448933
v 1.724125 0.424795 -0.438551
v 1.705112 0.441665 -0.450409
v 1.721782 0.444434 -0.440027
v -2.012533 -0.362468 -0.414738
v -2.012724 -0.342637 -0.414517
v -2.025343 -0.362759 -0.399600
v -2.025535 -0.342928 -0.399379
v -2.027673 -0.362470 -0.427549
v -2.027864 -0.342640 -0.427328
v -2.040483 -0.362762 -0.412411
v -2.040674 -0.342931 -0.412190
v 1.710453 0.424966 -0.492953
v 1.707129 0.444079 -0.497073
v 1.699118 0.419676 -0.508344
v 1.695793 0.438790 -0.512464
v 1.726385 0.425191 -0.504764
v 1.723060 0.444304 -0.508884
v 1.715049 0.419901 -0.520155
v 1.711725 0.439015 -0.524275
v 1.602919 0.372533 -0.342448
v 1.598438 0.387142 -0.329806
v 1.598039 0.359120 -0.328677
v 1.593559 0.373730 -0.316035
v 1.584225 0.372532 -0.349073
v 1.579744 0.387142 -0.336430
v 1.579345 0.359119 -0.335302
v 1.574865 0.373729 -0.322659
v 0.962104 0.015077 0.150981
v 0.948963 0.028607 0.157115
v 0.949844 0.000575 0.156704
v 0.936703 0.014105 0.162838
v 0.953715 0.015076 0.133010
v 0.940574 0.028606 0.139143
v 0.941455 0.000575 0.138732
v 0.928314 0.014104 0.144866
v 1.829150 0.552430 -0.707904
v 1.843990 0.562058 -0.698937
v 1.837326 0.535091 -0.702818
v 1.852167 0.544719 -0.693851
v 1.818842 0.552539 -0.690960
v 1.833682 0.562167 -0.681993
v 1.827018 0.535200 -0.685875
v 1.841858 0.544828 -0.676908
v 1.172329 0.090507 0.024396
v 1.158749 0.104953 0.023893
v 1.157893 0.076918 0.023862
v 1.144313 0.091363 0.023359
v 1.173062 0.090506 0.004576
v 1.159482 0.104952 0.004073
v 1.158626 0.076917 0.004043
v 1.145046 0.091363 0.003540
v -0.519919 -0.343605 0.158877
v -0.514323 -0.325273 0.163974
v -0.506366 -0.351174 0.171220
v -0.500770 -0.332842 0.176317
v -0.533273 -0.343605 0.173540
v -0.527678 -0.325274 0.178637
v -0.519720 -0.351175 0.185883
v -0.514124 -0.332843 0.190981
v -0.180566 -0.317319 0.229741
v -0.179633 -0.298164 0.224686
v -0.176919 -0.322459 0.210935
v -0.175987 -0.303304 0.205880
v -0.161093 -0.317274 0.233504
v -0.160160 -0.298119 0.228449
v -0.157447 -0.322414 0.214698
v -0.156514 -0.303259 0.209643
v 1.385199 0.192027 -0.132086
v 1.390878 0.211026 -0.132486
v 1.404150 0.186334 -0.133424
v 1.409829 0.205332 -0.133824
v 1.386596 0.192026 -0.112302
v 1.392275 0.211025 -0.112702
v 1.405547 0.186333 -0.113640
v 1.411226 0.205332 -0.114040
v 0.917868 -0.045030 0.140999
v 0.914835 -0.025493 0.142573
v 0.935206 -0.041613 0.131997
v 0.932174 -0.022077 0.133571
v 0.927007 -0.045030 0.158602
v 0.923974 -0.025493 0.160175
v 0.944345 -0.041613 0.149599
v 0.941313 -0.022076 0.151173
v -1.123355 -0.362353 -0.060661
v -1.141309 -0.359538 -0.068601
v -1.120782 -0.342721 -0.059518
v -1.138738 -0.339906 -0.067458
v -1.131377 -0.362358 -0.042523
v -1.149332 -0.359543 -0.050463
v -1.128804 -0.342726 -0.041380
v -1.146759 -0.339911 -0.049320
v 1.400652 0.222138 -0.112171
v 1.390022 0.238878 -0.112560
v 1.417380 0.232776 -0.111568
v 1.406750 0.249515 -0.111957
v 1.399935 0.222144 -0.092350
v 1.389304 0.238883 -0.092740
v 1.416663 0.232781 -0.091748
v 1.406033 0.249520 -0.092137
v -2.409037 -0.064774 -0.735347
v -2.412871 -0.045396 -0.733578
v -2.391304 -0.060552 -0.743162
v -2.395138 -0.041174 -0.741393
v -2.401024 -0.064845 -0.717205
v -2.404859 -0.045467 -0.715436
v -2.383291 -0.060623 -0.725020
v -2.387125 -0.041244 -0.723251
v 0.148364 -0.236489 0.297852
v 0.142826 -0.217708 0.294697
v 0.132042 -0.242862 0.288560
v 0.126504 -0.224081 0.285406
v 0.158176 -0.236490 0.280616
v 0.152638 -0.217709 0.277462
v 0.141854 -0.242864 0.271324
v 0.136317 -0.224082 0.268170
v 1.611713 0.341086 -0.309855
v 1.611488 0.360885 -0.308729
v 1.613859 0.342229 -0.329539
v 1.613634 0.362029 -0.328413
v 1.631428 0.341187 -0.307700
v 1.631204 0.360987 -0.306574
v 1.633574 0.342331 -0.327383
v 1.633350 0.362131 -0.326257
v 0.825974 -0.073833 0.190005
v 0.818511 -0.055565 0.188017
v 0.843626 -0.066110 0.194708
v 0.836163 -0.047842 0.192720
v 0.820868 -0.073833 0.209170
v 0.813405 -0.055566 0.207182
v 0.838520 -0.066110 0.213873
v 0.831057 -0.047843 0.211885
v -2.131630 -0.346112 -0.491086
v -2.139876 -0.329387 -0.484333
v -2.144527 -0.356771 -0.480436
v -2.152774 -0.340045 -0.473683
v -2.144241 -0.346149 -0.506394
v -2.152487 -0.329423 -0.499641
v -2.157138 -0.356807 -0.495744
v -2.165384 -0.340081 -0.488991
v 0.973308 -0.013211 0.137489
v 0.981504 0.001985 0.147250
v 0.963536 -0.000466 0.125852
v 0.971732 0.014730 0.135612
v 0.988497 -0.013210 0.124735
v 0.996693 0.001986 0.134496
v 0.978725 -0.000466 0.113098
v 0.986921 0.014730 0.122858
v -2.268815 -0.188268 -0.617956
v -2.266628 -0.168711 -0.615490
v -2.255838 -0.191565 -0.603325
v -2.253650 -0.172007 -0.600858
v -2.283653 -0.188268 -0.604796
v -2.281466 -0.168711 -0.602330
v -2.270675 -0.191565 -0.590165
v -2.268488 -0.172008 -0.587698
v 0.892784 -0.053910 0.140946
v 0.888344 -0.034651 0.142607
v 0.910820 -0.049169 0.134195
v 0.906380 -0.029911 0.135856
v 0.899737 -0.053909 0.159521
v 0.895297 -0.034651 0.161182
v 0.917773 -0.049168 0.152769
v 0.913333 -0.029910 0.154430
v -2.075836 -0.349042 -0.428818
v -2.078759 -0.332408 -0.439215
v -2.080338 -0.359842 -0.444832
v -2.083261 -0.343208 -0.455228
v -2.056744 -0.349042 -0.434186
v -2.059666 -0.332408 -0.444582
v -2.061245 -0.359842 -0.450199
v -2.064168 -0.343208 -0.460596
v 0.445760 -0.170170 0.255864
v 0.448413 -0.150969 0.251664
v 0.435492 -0.165202 0.272089
v 0.438145 -0.146001 0.267889
v 0.429001 -0.170174 0.245259
v 0.431654 -0.150973 0.241059
v 0.418732 -0.165206 0.261483
v 0.421386 -0.146005 0.257283
v -1.902206 -0.384450 -0.380705
v -1.910166 -0.366633 -0.384246
v -1.885928 -0.375739 -0.373463
v -1.893887 -0.357921 -0.377003
v -1.910268 -0.384451 -0.362585
v -1.918228 -0.366634 -0.366125
v -1.893989 -0.375739 -0.355342
v -1.901949 -0.357922 -0.358883
v -1.705938 -0.361960 -0.272080
v -1.717369 -0.345926 -0.269718
v -1.690207 -0.350288 -0.275183
v -1.701638 -0.334254 -0.272822
v -1.702039 -0.362045 -0.252634
v -1.713470 -0.346011 -0.250272
v -1.686307 -0.350373 -0.255738
v -1.697739 -0.334338 -0.253376
v 1.672312 0.417104 -0.407681
v 1.675644 0.436642 -0.406957
v 1.691400 0.413694 -0.403512
v 1.694732 0.433231 -0.402787
v 1.668080 0.417107 -0.388305
v 1.671412 0.436645 -0.387580
v 1.687168 0.413697 -0.384135
v 1.690500 0.433235 -0.383411
v 1.288894 0.174126 -0.017224
v 1.290809 0.190652 -0.028022
v 1.285820 0.185092 -0.000986
v 1.287736 0.201617 -0.011784
v 1.269394 0.174022 -0.020844
v 1.271310 0.190547 -0.031641
v 1.266321 0.184987 -0.004606
v 1.268237 0.201513 -0.015403
v -2.091958 -0.339103 -0.449940
v -2.092031 -0.319270 -0.449968
v -2.110300 -0.339182 -0.457483
v -2.110373 -0.319349 -0.457512
v -2.084414 -0.339101 -0.468282
v -2.084487 -0.319268 -0.468311
v -2.102756 -0.339180 -0.475826
v -2.102829 -0.319347 -0.475855
v -1.808459 -0.380493 -0.284987
v -1.808440 -0.360660 -0.284887
v -1.811691 -0.380391 -0.304555
v -1.811673 -0.360559 -0.304455
v -1.788891 -0.380494 -0.288220
v -1.788873 -0.360662 -0.288120
v -1.792124 -0.380393 -0.307787
v -1.792106 -0.360560 -0.307688
v 1.803084 0.504737 -0.637204
v 1.800501 0.524137 -0.633988
v 1.815235 0.508861 -0.652327
v 1.812652 0.528261 -0.649111
v 1.818545 0.504737 -0.624781
v 1.815962 0.524136 -0.621566
v 1.830696 0.508861 -0.639904
v 1.828113 0.528261 -0.636689
v -1.419991 -0.393258 -0.172082
v -1.430536 -0.377315 -0.177370
v -1.405740 -0.381461 -0.164935
v -1.416285 -0.365518 -0.170223
v -1.428882 -0.393258 -0.154353
v -1.439427 -0.377315 -0.159642
v -1.414630 -0.381461 -0.147206
v -1.425176 -0.365518 -0.152495
v 1.219926 0.133235 -0.027517
v 1.231871 0.140213 -0.041728
v 1.224416 0.114670 -0.032858
v 1.236361 0.121648 -0.047070
v 1.235108 0.133235 -0.014755
v 1.247054 0.140213 -0.028967
v 1.239598 0.114670 -0.020097
v 1.251544 0.121648 -0.034309
v -1.684264 -0.381864 -0.229998
v -1.692617 -0.365319 -0.222940
v -1.696987 -0.392800 -0.219421
v -1.705340 -0.376255 -0.212362
v -1.696979 -0.381791 -0.245218
v -1.705333 -0.365246 -0.238160
v -1.709702 -0.392728 -0.234641
v -1.718056 -0.376182 -0.227583
v -2.198172 -0.295431 -0.515410
v -2.197296 -0.278023 -0.505948
v -2.199777 -0.285928 -0.532745
v -2.198900 -0.268520 -0.523282
v -2.178424 -0.295432 -0.517239
v -2.177547 -0.278023 -0.507776
v -2.180028 -0.285929 -0.534573
v -2.179152 -0.268521 -0.525110
v -0.002800 -0.296222 0.256586
v -0.001922 -0.276699 0.253207
v 0.001939 -0.299714 0.237647
v 0.002818 -0.280191 0.234267
v 0.016438 -0.296254 0.261406
v 0.017317 -0.276731 0.258027
v 0.021178 -0.299746 0.242467
v 0.022057 -0.280222 0.239087
v -1.806005 -0.407517 -0.280331
v -1.804039 -0.388711 -0.286317
v -1.800147 -0.413818 -0.298201
v -1.798182 -0.395012 -0.304187
v -1.787158 -0.407520 -0.274152
v -1.785194 -0.388714 -0.280138
v -1.781301 -0.413820 -0.292023
v -1.779336 -0.395014 -0.298009
v 1.211122 0.082520 0.002848
v 1.196980 0.095658 0.007401
v 1.223629 0.097377 -0.001178
v 1.209486 0.110515 0.003375
v 1.217200 0.082520 0.021727
v 1.203057 0.095658 0.026280
v 1.229706 0.097377 0.017701
v 1.215564 0.110515 0.022254
v -2.550345 0.062448 -0.912017
v -2.552066 0.081809 -0.915958
v -2.558085 0.058147 -0.929763
v -2.559806 0.077509 -0.933705
v -2.532166 0.062449 -0.919945
v -2.533886 0.081810 -0.923887
v -2.539906 0.058149 -0.937692
v -2.541627 0.077510 -0.941634
v 1.367553 0.206505 -0.112774
v 1.349828 0.215100 -0.110473
v 1.359036 0.188631 -0.111625
v 1.341310 0.197225 -0.109324
v 1.364982 0.206466 -0.132439
v 1.347256 0.215061 -0.130138
v 1.356464 0.188592 -0.131291
v 1.338739 0.197187 -0.128990
v 1.321925 0.153003 -0.083415
v 1.321731 0.172835 -0.083341
v 1.340459 0.153211 -0.090472
v 1.340265 0.173043 -0.090398
v 1.328982 0.153003 -0.064880
v 1.328788 0.172835 -0.064806
v 1.347516 0.153210 -0.071937
v 1.347322 0.173042 -0.071863
v 1.160454 0.097138 -0.004279
v 1.162170 0.116682 -0.007186
v 1.170209 0.093763 -0.021215
v 1.171924 0.113307 -0.024122
v 1.177637 0.097103 0.005625
v 1.179353 0.116647 0.002718
v 1.187392 0.093728 -0.011310
v 1.189107 0.113271 -0.014217
v -1.505840 -0.358298 -0.190024
v -1.500176 -0.339605 -0.193464
v -1.521760 -0.351670 -0.180225
v -1.516095 -0.332977 -0.183665
v -1.516226 -0.358261 -0.206921
v -1.510561 -0.339568 -0.210361
v -1.532145 -0.351633 -0.197122
v -1.526480 -0.332940 -0.200562
v -1.447707 -0.391031 -0.169746
v -1.459376 -0.383260 -0.155717
v -1.452617 -0.409278 -0.163722
v -1.464285 -0.401507 -0.149693
v -1.462975 -0.391103 -0.182405
v -1.474644 -0.383332 -0.168376
v -1.467885 -0.409350 -0.176381
v -1.479553 -0.401579 -0.162352
v 1.268442 0.131518 -0.063596
v 1.273785 0.150238 -0.059803
v 1.283747 0.124966 -0.052817
v 1.289090 0.143685 -0.049025
v 1.257016 0.131495 -0.047385
v 1.262359 0.150215 -0.043592
v 1.272321 0.124943 -0.036607
v 1.277664 0.143662 -0.032814
v 0.996062 0.005784 0.129834
v 1.010260 0.015876 0.120350
v 1.004453 -0.011289 0.124226
v 1.018650 -0.001197 0.114742
v 1.007080 0.005782 0.146325
v 1.021278 0.015874 0.136841
v 1.015470 -0.011292 0.140717
v 1.029668 -0.001200 0.131233
v -2.305415 -0.210007 -0.617269
v -2.305629 -0.190219 -0.615953
v -2.302228 -0.208674 -0.636799
v -2.302442 -0.188885 -0.635483
v -2.285841 -0.210008 -0.614075
v -2.286055 -0.190220 -0.612759
v -2.282655 -0.208674 -0.633605
v -2.282868 -0.188886 -0.632289
v -1.768785 -0.371287 -0.278662
v -1.769083 -0.351538 -0.280461
v -1.771330 -0.373109 -0.298247
v -1.771628 -0.353360 -0.300046
v -1.749118 -0.371224 -0.281224
v -1.749416 -0.351474 -0.283023
v -1.751663 -0.373046 -0.300808
v -1.751961 -0.353297 -0.302607
v 0.788491 -0.090665 0.165672
v 0.788394 -0.070855 0.164717
v 0.789469 -0.091614 0.145886
v 0.789371 -0.071804 0.144931
v 0.808300 -0.090521 0.166643
v 0.808203 -0.070711 0.165688
v 0.809277 -0.091470 0.146857
v 0.809180 -0.071660 0.145902
v 1.522166 0.289593 -0.216070
v 1.510505 0.302776 -0.225213
v 1.532538 0.304410 -0.207934
v 1.520878 0.317593 -0.217077
v 1.509927 0.289591 -0.200464
v 1.498266 0.302774 -0.209607
v 1.520299 0.304408 -0.192327
v 1.508639 0.317591 -0.201470
v -2.058156 -0.349761 -0.486899
v -2.058496 -0.338346 -0.470683
v -2.058401 -0.365980 -0.475487
v -2.058740 -0.354565 -0.459271
v -2.077984 -0.349756 -0.487318
v -2.078324 -0.338341 -0.471102
v -2.078229 -0.365975 -0.475906
v -2.078569 -0.354560 -0.459690
v -0.298107 -0.328958 0.228831
v -0.285362 -0.319679 0.216796
v -0.304821 -0.311429 0.235235
v -0.292075 -0.302151 0.223201
v -0.311738 -0.328916 0.214425
v -0.298994 -0.319637 0.202391
v -0.318453 -0.311387 0.220830
v -0.305708 -0.302109 0.208796
v -2.374820 -0.045878 -0.754416
v -2.376723 -0.028232 -0.745564
v -2.378519 -0.054932 -0.737162
v -2.380422 -0.037286 -0.728311
v -2.394212 -0.045883 -0.758576
v -2.396115 -0.028237 -0.749724
v -2.397911 -0.054937 -0.741322
v -2.399815 -0.037291 -0.732470
v -1.034328 -0.399404 0.026915
v -1.047307 -0.384762 0.030160
v -1.048530 -0.412782 0.030476
v -1.061509 -0.398140 0.033721
v -1.039145 -0.399410 0.007676
v -1.052124 -0.384769 0.010921
v -1.053348 -0.412788 0.011237
v -1.066326 -0.398147 0.014482
v 1.448600 0.239095 -0.139896
v 1.464277 0.250194 -0.144833
v 1.438021 0.255531 -0.136537
v 1.453698 0.266631 -0.141475
v 1.442629 0.239116 -0.158808
v 1.458306 0.250215 -0.163746
v 1.432049 0.255552 -0.155450
v 1.447726 0.266652 -0.160388
v -0.292430 -0.330159 0.275528
v -0.288618 -0.311962 0.268623
v -0.301139 -0.322271 0.291506
v -0.297327 -0.304074 0.284600
v -0.309836 -0.330119 0.266021
v -0.306024 -0.311922 0.259116
v -0.318546 -0.322232 0.281999
v -0.314733 -0.304035 0.275094
v -2.570285 0.059837 -0.912496
v -2.572412 0.078144 -0.919823
v -2.575305 0.052207 -0.930101
v -2.577433 0.070514 -0.937428
v -2.551216 0.059871 -0.917948
v -2.553344 0.078178 -0.925276
v -2.556237 0.052241 -0.935553
v -2.558364 0.070548 -0.942881
v 1.151523 0.090829 0.053536
v 1.149515 0.110425 0.055844
v 1.164378 0.093889 0.038746
v 1.162370 0.113485 0.041054
v 1.166492 0.090830 0.066547
v 1.164484 0.110426 0.068855
v 1.179347 0.093890 0.051757
v 1.177339 0.113486 0.054065
v -1.095449 -0.396253 -0.037160
v -1.100560 -0.378612 -0.029677
v -1.105353 -0.405315 -0.022560
v -1.110464 -0.387673 -0.015077
v -1.111854 -0.396279 -0.048305
v -1.116965 -0.378637 -0.040822
v -1.121758 -0.405341 -0.033705
v -1.126869 -0.387699 -0.026222
v -2.419672 0.019239 -0.775070
v -2.416454 0.038248 -0.779723
v -2.430479 0.024896 -0.759431
v -2.427261 0.043905 -0.764084
v -2.435988 0.019241 -0.786345
v -2.432770 0.038251 -0.790998
v -2.446795 0.024899 -0.770707
v -2.443577 0.043908 -0.775360
v -0.247451 -0.320199 0.257018
v -0.239026 -0.312550 0.273262
v -0.243932 -0.338497 0.263809
v -0.235507 -0.330849 0.280053
v -0.265057 -0.320196 0.266147
v -0.256633 -0.312547 0.282392
v -0.261539 -0.338495 0.272938
v -0.253114 -0.330846 0.289183
v -2.195588 -0.263313 -0.567050
v -2.206227 -0.246694 -0.569042
v -2.179252 -0.252489 -0.563993
v -2.189891 -0.235870 -0.565984
v -2.199237 -0.263313 -0.547556
v -2.209877 -0.246694 -0.549547
v -2.182902 -0.252489 -0.544498
v -2.193541 -0.235870 -0.546490
v -1.835569 -0.388219 -0.296103
v -1.827184 -0.370492 -0.293138
v -1.852283 -0.379325 -0.302011
v -1.843898 -0.361598 -0.299046
v -1.828959 -0.388219 -0.314802
v -1.820574 -0.370492 -0.311838
v -1.845673 -0.379325 -0.320710
v -1.837288 -0.361598 -0.317746
v -2.185336 -0.288758 -0.572494
v -2.169724 -0.282255 -0.562132
v -2.179918 -0.307495 -0.568896
v -2.164308 -0.300992 -0.558534
v -2.196304 -0.288757 -0.555970
v -2.180693 -0.282254 -0.545608
v -2.190886 -0.307494 -0.552373
v -2.175276 -0.300991 -0.542010
v -1.134880 -0.396170 -0.056884
v -1.147552 -0.381404 -0.053044
v -1.120749 -0.382928 -0.061165
v -1.133422 -0.368163 -0.057326
v -1.129129 -0.396169 -0.037903
v -1.141802 -0.381404 -0.034063
v -1.114998 -0.382927 -0.042184
v -1.127671 -0.368162 -0.038345
v -2.275375 -0.161374 -0.641244
v -2.275380 -0.141575 -0.642407
v -2.275321 -0.160210 -0.621445
v -2.275325 -0.140411 -0.622608
v -2.295208 -0.161374 -0.641190
v -2.295212 -0.141575 -0.642353
v -2.295155 -0.160211 -0.621391
v -2.295158 -0.140412 -0.622554
v -0.052415 -0.283274 0.271439
v -0.044847 -0.265514 0.275983
v -0.067641 -0.274446 0.262297
v -0.060073 -0.256686 0.266841
v -0.042205 -0.283274 0.254436
v -0.034637 -0.265514 0.258980
v -0.057431 -0.274446 0.245293
v -0.049863 -0.256686 0.249837
v -1.463237 -0.391380 -0.146874
v -1.462450 -0.373475 -0.155369
v -1.461601 -0.399911 -0.164703
v -1.460815 -0.382007 -0.173199
v -1.443486 -0.391386 -0.145059
v -1.442700 -0.373482 -0.153555
v -1.441852 -0.399918 -0.162889
v -1.441065 -0.382014 -0.171384
v -1.535785 -0.381697 -0.223237
v -1.531190 -0.362546 -0.220897
v -1.518737 -0.386853 -0.214511
v -1.514142 -0.367702 -0.212172
v -1.544819 -0.381686 -0.205580
v -1.540224 -0.362535 -0.203241
v -1.527771 -0.386843 -0.196855
v -1.523176 -0.367692 -0.194515
v -1.989204 -0.410327 -0.401018
v -1.987311 -0.390729 -0.403401
v -1.977011 -0.413371 -0.416361
v -1.975119 -0.393772 -0.418744
v -1.973678 -0.410326 -0.388678
v -1.971785 -0.390728 -0.391061
v -1.961484 -0.413370 -0.404021
v -1.959591 -0.393771 -0.406404
v -2.194044 -0.286422 -0.560537
v -2.192479 -0.272763 -0.574832
v -2.195528 -0.272042 -0.546959
v -2.193963 -0.258383 -0.561254
v -2.213759 -0.286420 -0.562694
v -2.212194 -0.272761 -0.576988
v -2.215243 -0.272040 -0.549116
v -2.213678 -0.258381 -0.563410
v 1.659285 0.412789 -0.393763
v 1.671199 0.428643 -0.394043
v 1.675135 0.400872 -0.394138
v 1.687048 0.416726 -0.394418
v 1.659753 0.412788 -0.373936
v 1.671666 0.428642 -0.374215
v 1.675602 0.400871 -0.374310
v 1.687516 0.416725 -0.374590
v -0.751093 -0.393372 0.116115
v -0.761662 -0.376593 0.116470
v -0.734324 -0.382797 0.115552
v -0.744893 -0.366019 0.115906
v -0.750427 -0.393372 0.135937
v -0.760996 -0.376593 0.136292
v -0.733658 -0.382797 0.135374
v -0.744227 -0.366018 0.135728
v -2.585654 0.075630 -0.929851
v -2.573861 0.091255 -0.933036
v -2.570571 0.063415 -0.933930
v -2.558777 0.079039 -0.937115
v -2.580479 0.075627 -0.910705
v -2.568685 0.091252 -0.913890
v -2.565396 0.063411 -0.914784
v -2.553602 0.079036 -0.917969
v -0.067884 -0.318964 0.262516
v -0.064857 -0.311705 0.280724
v -0.069078 -0.300507 0.255357
v -0.066051 -0.293248 0.273564
v -0.048320 -0.318961 0.259263
v -0.045293 -0.311702 0.277470
v -0.049513 -0.300504 0.252103
v -0.046486 -0.293245 0.270310
v 1.600461 0.326979 -0.307535
v 1.593053 0.343136 -0.298735
v 1.610866 0.338482 -0.319895
v 1.603457 0.354639 -0.311095
v 1.615635 0.326980 -0.294763
v 1.608227 0.343136 -0.285963
v 1.626039 0.338483 -0.307123
v 1.618631 0.354639 -0.298323
v -0.919566 -0.361048 0.045974
v -0.923269 -0.343207 0.053807
v -0.911980 -0.352383 0.029827
v -0.915684 -0.334543 0.037660
v -0.901619 -0.361029 0.054415
v -0.905323 -0.343189 0.062249
v -0.894033 -0.352364 0.038268
v -0.897737 -0.334524 0.046101
v -2.086554 -0.357041 -0.484777
v -2.076006 -0.341297 -0.490628
v -2.072785 -0.369102 -0.492413
v -2.062239 -0.353359 -0.498264
v -2.076933 -0.357040 -0.467433
v -2.066385 -0.341296 -0.473284
v -2.063165 -0.369102 -0.475069
v -2.052618 -0.353358 -0.480921
v 1.187363 0.126364 0.035559
v 1.174111 0.140127 0.030237
v 1.174591 0.112083 0.030432
v 1.161338 0.125846 0.025111
v 1.194752 0.126363 0.017153
v 1.181499 0.140125 0.011832
v 1.181980 0.112082 0.012027
v 1.168727 0.125844 0.006706
v -2.552081 0.102058 -0.950001
v -2.548455 0.119730 -0.941760
v -2.559237 0.111061 -0.966159
v -2.555611 0.128733 -0.957919
v -2.533942 0.102078 -0.958023
v -2.530317 0.119750 -0.949782
v -2.541099 0.111081 -0.974181
v -2.537473 0.128753 -0.965941
v -2.348667 -0.147584 -0.647064
v -2.338278 -0.137311 -0.660477
v -2.342406 -0.164549 -0.655210
v -2.332018 -0.154276 -0.668622
v -2.332975 -0.147617 -0.634935
v -2.322586 -0.137344 -0.648348
v -2.326715 -0.164582 -0.643081
v -2.316326 -0.154309 -0.656493
v 0.838747 -0.025181 0.176609
v 0.841150 -0.018378 0.158135
v 0.839627 -0.043811 0.169864
v 0.842031 -0.037008 0.151389
v 0.858414 -0.025179 0.179169
v 0.860818 -0.018376 0.160695
v 0.859295 -0.043809 0.172423
v 0.861698 -0.037005 0.153949
v -0.473210 -0.379533 0.218523
v -0.476282 -0.362539 0.228277
v -0.478353 -0.389759 0.234720
v -0.481424 -0.372765 0.244474
v -0.492117 -0.379511 0.212534
v -0.495188 -0.362518 0.222288
v -0.497260 -0.389737 0.228730
v -0.500331 -0.372744 0.238484
v -2.382011 -0.063488 -0.755354
v -2.390965 -0.046224 -0.751466
v -2.366178 -0.053726 -0.762237
v -2.375133 -0.036462 -0.758349
v -2.374106 -0.063484 -0.737164
v -2.383061 -0.046220 -0.733276
v -2.358273 -0.053723 -0.744047
v -2.367227 -0.036458 -0.740159
v 1.214489 0.128944 0.022113
v 1.220108 0.146239 0.014198
v 1.224503 0.119237 0.008011
v 1.230122 0.136533 0.000096
v 1.230661 0.128945 0.033595
v 1.236280 0.146240 0.025680
v 1.240674 0.119238 0.019493
v 1.246293 0.136533 0.011578
v -1.442131 -0.367718 -0.147005
v -1.446632 -0.348682 -0.143731
v -1.426611 -0.362153 -0.158028
v -1.431113 -0.343116 -0.154755
v -1.430632 -0.367777 -0.130845
v -1.435133 -0.348741 -0.127572
v -1.415112 -0.362211 -0.141869
v -1.419614 -0.343175 -0.138596
v 0.392266 -0.222083 0.273539
v 0.384145 -0.208329 0.285296
v 0.400080 -0.207793 0.262221
v 0.391960 -0.194039 0.273979
v 0.408586 -0.222081 0.284809
v 0.400465 -0.208328 0.296566
v 0.416400 -0.207792 0.273491
v 0.408280 -0.194038 0.285249
v -1.339351 -0.357100 -0.093446
v -1.351878 -0.341778 -0.094733
v -1.354594 -0.369693 -0.095007
v -1.367121 -0.354371 -0.096294
v -1.337328 -0.357104 -0.113175
v -1.349854 -0.341781 -0.114463
v -1.352570 -0.369696 -0.114736
v -1.365097 -0.354374 -0.116024
v -0.102113 -0.288685 0.276485
v -0.090729 -0.272771 0.279723
v -0.117420 -0.276849 0.272131
v -0.106036 -0.260935 0.275368
v -0.096688 -0.288685 0.257408
v -0.085303 -0.272771 0.260646
v -0.111995 -0.276849 0.253054
v -0.100610 -0.260935 0.256292
v -2.219065 -0.291021 -0.528133
v -2.203204 -0.282675 -0.519643
v -2.226425 -0.273030 -0.532071
v -2.210563 -0.264683 -0.523580
v -2.209707 -0.291020 -0.545619
v -2.193845 -0.282674 -0.537129
v -2.217066 -0.273029 -0.549557
v -2.201204 -0.264682 -0.541066
v -1.017412 -0.354118 0.038785
v -1.014780 -0.336408 0.030254
v -1.023025 -0.345192 0.055583
v -1.020393 -0.327482 0.047052
v -1.036251 -0.354303 0.032589
v -1.033619 -0.336593 0.024058
v -1.041864 -0.345377 0.049387
v -1.039232 -0.327667 0.040856
v 1.630881 0.389229 -0.381242
v 1.628694 0.406529 -0.371794
v 1.626979 0.379531 -0.364387
v 1.624792 0.396831 -0.354939
v 1.611559 0.389229 -0.385715
v 1.609372 0.406529 -0.376267
v 1.607657 0.379531 -0.368860
v 1.605470 0.396831 -0.359412
v 1.884465 0.563083 -0.715444
v 1.884064 0.582910 -0.715719
v 1.868184 0.562597 -0.726759
v 1.867784 0.582425 -0.727034
v 1.895784 0.563086 -0.731730
v 1.895384 0.582913 -0.732005
v 1.879503 0.562600 -0.743045
v 1.879103 0.582427 -0.743320
v -0.765924 -0.346776 0.145758
v -0.768584 -0.327996 0.139963
v -0.773762 -0.353152 0.128691
v -0.776422 -0.334372 0.122896
v -0.747901 -0.346778 0.137481
v -0.750561 -0.327998 0.131686
v -0.755739 -0.353154 0.120414
v -0.758398 -0.334374 0.114619
v -2.335235 -0.126176 -0.636992
v -2.334298 -0.107133 -0.642454
v -2.338606 -0.120635 -0.618249
v -2.337669 -0.101592 -0.623711
v -2.354757 -0.126219 -0.640491
v -2.353820 -0.107176 -0.645953
v -2.358128 -0.120678 -0.621748
v -2.357191 -0.101635 -0.627210
v -2.583168 0.072253 -0.921627
v -2.574786 0.082534 -0.936371
v -2.578249 0.055293 -0.930657
v -2.569867 0.065574 -0.945401
v -2.565879 0.072093 -0.911910
v -2.557497 0.082375 -0.926654
v -2.560960 0.055134 -0.920939
v -2.552578 0.065415 -0.935683
v 1.712244 0.443580 -0.516026
v 1.713576 0.463353 -0.516818
v 1.728950 0.442031 -0.526603
v 1.730282 0.461804 -0.527395
v 1.722850 0.443537 -0.499268
v 1.724182 0.463310 -0.500060
v 1.739556 0.441988 -0.509845
v 1.740888 0.461761 -0.510637
v -2.306612 -0.132395 -0.690147
v -2.307432 -0.112698 -0.692319
v -2.299652 -0.130073 -0.671720
v -2.300473 -0.110376 -0.673893
v -2.325166 -0.132395 -0.683139
v -2.325986 -0.112698 -0.685311
v -2.318206 -0.130073 -0.664713
v -2.319027 -0.110376 -0.666885
v 1.053860 0.020693 0.095909
v 1.053829 0.040526 0.095917
v 1.073190 0.020725 0.091473
v 1.073159 0.040558 0.091482
v 1.058295 0.020691 0.115239
v 1.058264 0.040524 0.115248
v 1.077626 0.020723 0.110804
v 1.077595 0.040556 0.110813
v 0.456154 -0.184526 0.231544
v 0.446590 -0.167823 0.226760
v 0.471093 -0.173832 0.239017
v 0.461528 -0.157129 0.234233
v 0.447282 -0.184527 0.249281
v 0.437717 -0.167824 0.244498
v 0.462220 -0.173833 0.256754
v 0.452655 -0.157130 0.251971
v -1.570346 -0.389821 -0.191674
v -1.583165 -0.374689 -0.191384
v -1.585474 -0.402642 -0.191334
v -1.598293 -0.387510 -0.191044
v -1.570794 -0.389819 -0.211502
v -1.583611 -0.374688 -0.211213
v -1.585921 -0.402640 -0.211162
v -1.598739 -0.387509 -0.210872
v -0.828350 -0.389403 0.072713
v -0.834460 -0.370874 0.069149
v -0.812345 -0.382329 0.082049
v -0.818456 -0.363800 0.078485
v -0.838343 -0.389403 0.089844
v -0.844454 -0.370875 0.086280
v -0.822339 -0.382329 0.099180
v -0.828449 -0.363801 0.095616
v -2.381293 -0.091994 -0.684527
v -2.386067 -0.078113 -0.671190
v -2.376613 -0.077829 -0.697595
v -2.381387 -0.063947 -0.684259
v -2.362621 -0.091996 -0.677842
v -2.367394 -0.078114 -0.664505
v -2.357941 -0.077830 -0.690911
v -2.362714 -0.063949 -0.677574
v -2.564287 0.107111 -0.909270
v -2.583557 0.109152 -0.913493
v -2.566296 0.087383 -0.909640
v -2.585567 0.089425 -0.913863
v -2.560048 0.107042 -0.928645
v -2.579319 0.109084 -0.932868
v -2.562057 0.087314 -0.929014
v -2.581327 0.089356 -0.933237
v -1.663506 -0.404043 -0.240741
v -1.662180 -0.384793 -0.236153
v -1.658556 -0.408818 -0.222138
v -1.657231 -0.389568 -0.217551
v -1.682666 -0.403945 -0.235617
v -1.681340 -0.384695 -0.231030
v -1.677716 -0.408719 -0.217015
v -1.676391 -0.389469 -0.212427
v 1.342759 0.192342 -0.067544
v 1.340976 0.210777 -0.060450
v 1.347250 0.199657 -0.085424
v 1.345467 0.218092 -0.078329
v 1.361995 0.192343 -0.062712
v 1.360212 0.210778 -0.055618
v 1.366485 0.199658 -0.080592
v 1.364703 0.218093 -0.073498
v 1.792633 0.486815 -0.609444
v 1.792685 0.506628 -0.610326
v 1.794041 0.485931 -0.629207
v 1.794092 0.505745 -0.630089
v 1.812416 0.486825 -0.608035
v 1.812468 0.506639 -0.608917
v 1.813824 0.485942 -0.627799
v 1.813875 0.505756 -0.628680
v -0.924641 -0.373992 0.052482
v -0.919546 -0.356932 0.043744
v -0.933197 -0.363877 0.067242
v -0.928102 -0.346817 0.058503
v -0.941793 -0.373970 0.042525
v -0.936698 -0.356911 0.033786
v -0.950349 -0.363855 0.057284
v -0.945255 -0.346795 0.048545
v 1.810116 0.521910 -0.632784
v 1.810457 0.541739 -0.633010
v 1.793558 0.522320 -0.621874
v 1.793900 0.542149 -0.622100
v 1.799203 0.521910 -0.649345
v 1.799544 0.541738 -0.649571
v 1.782646 0.522319 -0.638435
v 1.782987 0.542148 -0.638661
v -0.552708 -0.377581 0.207104
v -0.548644 -0.358965 0.212608
v -0.563761 -0.370739 0.192124
v -0.559697 -0.352124 0.197628
v -0.536750 -0.377583 0.195328
v -0.532686 -0.358967 0.200832
v -0.547802 -0.370741 0.180348
v -0.543738 -0.352126 0.185852
v -2.293853 -0.219086 -0.601184
v -2.294096 -0.199692 -0.605331
v -2.294993 -0.223239 -0.620544
v -2.295236 -0.203846 -0.624690
v -2.274055 -0.219087 -0.602350
v -2.274297 -0.199693 -0.606496
v -2.275194 -0.223240 -0.621709
v -2.275437 -0.203847 -0.625856
v -1.540898 -0.358651 -0.192068
v -1.540158 -0.344577 -0.206023
v -1.540145 -0.372625 -0.206122
v -1.539406 -0.358552 -0.220077
v -1.521092 -0.358646 -0.191013
v -1.520353 -0.344572 -0.204968
v -1.520340 -0.372620 -0.205067
v -1.519600 -0.358546 -0.219022
v -2.152469 -0.338365 -0.503487
v -2.150220 -0.318661 -0.503703
v -2.172081 -0.336105 -0.501590
v -2.169832 -0.316401 -0.501807
v -2.154377 -0.338364 -0.523228
v -2.152128 -0.318660 -0.523445
v -2.173990 -0.336104 -0.521331
v -2.171741 -0.316400 -0.521548
v 0.392199 -0.173543 0.294448
v 0.376145 -0.163038 0.289420
v 0.382173 -0.190366 0.291308
v 0.366120 -0.179860 0.286281
v 0.398126 -0.173544 0.275521
v 0.382072 -0.163038 0.270493
v 0.388100 -0.190366 0.272382
v 0.372046 -0.179860 0.267354
v -1.782001 -0.411622 -0.288882
v -1.768390 -0.398570 -0.295026
v -1.770106 -0.426555 -0.294257
v -1.756495 -0.413503 -0.300400
v -1.773838 -0.411626 -0.270807
v -1.760227 -0.398574 -0.276950
v -1.761944 -0.426560 -0.276182
v -1.748333 -0.413508 -0.282325
v 1.314793 0.190067 -0.050041
v 1.311965 0.209469 -0.053027
v 1.301034 0.185956 -0.063720
v 1.298205 0.205358 -0.066706
v 1.328794 0.189946 -0.064088
v 1.325966 0.209348 -0.067074
v 1.315034 0.185835 -0.077767
v 1.312206 0.205237 -0.080753
v 0.503361 -0.169508 0.233745
v 0.513938 -0.158461 0.246372
v 0.496266 -0.153036 0.225277
v 0.506843 -0.141989 0.237904
v 0.518565 -0.169506 0.221009
v 0.529142 -0.158459 0.233636
v 0.511470 -0.153035 0.212541
v 0.522046 -0.141987 0.225168
v 1.048100 0.023028 0.078410
v 1.047810 0.042570 0.081781
v 1.049767 0.026412 0.058939
v 1.049477 0.045954 0.062310
v 1.067860 0.023029 0.080102
v 1.067571 0.042571 0.083473
v 1.069527 0.026413 0.060631
v 1.069238 0.045955 0.064002
v 1.761230 0.467232 -0.561330
v 1.764064 0.486494 -0.557545
v 1.749665 0.471961 -0.576733
v 1.752500 0.491222 -0.572949
v 1.777091 0.467237 -0.573236
v 1.779926 0.486499 -0.569452
v 1.765527 0.471966 -0.588639
v 1.768362 0.491227 -0.584855
v 1.812425 0.515558 -0.624144
v 1.804360 0.533615 -0.622641
v 1.794675 0.507354 -0.620834
v 1.786609 0.525411 -0.619331
v 1.808791 0.515557 -0.643641
v 1.800725 0.533614 -0.642138
v 1.791040 0.507353 -0.640331
v 1.782974 0.525410 -0.638829
v -2.189391 -0.265912 -0.552531
v -2.176693 -0.251330 -0.548114
v -2.175619 -0.279355 -0.547740
v -2.162922 -0.264774 -0.543322
v -2.195908 -0.265911 -0.533799
v -2.183210 -0.251330 -0.529382
v -2.182137 -0.279355 -0.529008
v -2.169438 -0.264774 -0.524590
v -1.371262 -0.375560 -0.155941
v -1.357104 -0.361880 -0.153540
v -1.357775 -0.389920 -0.153654
v -1.343616 -0.376241 -0.151254
v -1.374577 -0.375561 -0.136387
v -1.360419 -0.361881 -0.133986
v -1.361090 -0.389921 -0.134100
v -1.346932 -0.376241 -0.131700
v -2.401780 -0.060699 -0.712762
v -2.413913 -0.045193 -0.715151
v -2.416966 -0.073064 -0.715899
v -2.429099 -0.057558 -0.718288
v -2.397838 -0.060609 -0.732199
v -2.409971 -0.045103 -0.734588
v -2.413023 -0.072975 -0.735336
v -2.425157 -0.057468 -0.737725
v -1.198259 -0.359994 -0.069797
v -1.205575 -0.342337 -0.064499
v -1.212550 -0.369026 -0.059428
v -1.219866 -0.351369 -0.054130
v -1.209904 -0.360001 -0.085852
v -1.217219 -0.342344 -0.080554
v -1.224195 -0.369033 -0.075483
v -1.231511 -0.351376 -0.070185
v 1.301753 0.186916 -0.068046
v 1.300148 0.206513 -0.070644
v 1.291446 0.183863 -0.084714
v 1.289842 0.203459 -0.087312
v 1.318621 0.186915 -0.078477
v 1.317017 0.206511 -0.081075
v 1.308315 0.183861 -0.095144
v 1.306710 0.203458 -0.097742
v 1.159993 0.108520 0.028767
v 1.173920 0.122522 0.026945
v 1.146092 0.122565 0.030452
v 1.160019 0.136568 0.028631
v 1.157513 0.108426 0.009089
v 1.171440 0.122429 0.007268
v 1.143612 0.122472 0.010775
v 1.157539 0.136474 0.008953
v -1.224649 -0.372563 -0.053832
v -1.236394 -0.361286 -0.065156
v -1.216546 -0.356248 -0.045990
v -1.228290 -0.344971 -0.057314
v -1.238424 -0.372580 -0.039563
v -1.250169 -0.361303 -0.050887
v -1.230320 -0.356265 -0.031721
v -1.242065 -0.344988 -0.043045
v -1.886449 -0.409161 -0.318323
v -1.888058 -0.398630 -0.335052
v -1.887454 -0.425967 -0.328806
v -1.889063 -0.415436 -0.345535
v -1.866707 -0.409158 -0.320220
v -1.868316 -0.398627 -0.336949
v -1.867711 -0.425964 -0.330703
v -1.869320 -0.415433 -0.347432
v -0.261759 -0.319955 0.219722
v -0.271828 -0.303580 0.214843
v -0.247021 -0.308766 0.226861
v -0.257090 -0.292391 0.221983
v -0.270406 -0.319955 0.237571
v -0.280475 -0.303579 0.232692
v -0.255668 -0.308766 0.244710
v -0.265738 -0.292390 0.239832
v -2.080287 -0.361694 -0.475328
v -2.064647 -0.355083 -0.485575
v -2.074757 -0.380393 -0.478950
v -2.059116 -0.373782 -0.489197
v -2.069419 -0.361693 -0.458738
v -2.053779 -0.355082 -0.468985
v -2.063888 -0.380392 -0.462360
v -2.048247 -0.373780 -0.472607
v -1.285689 -0.364641 -0.102751
v -1.282411 -0.345272 -0.100018
v -1.300570 -0.360373 -0.115148
v -1.297293 -0.341005 -0.112415
v -1.272994 -0.364638 -0.117989
v -1.269717 -0.345269 -0.115255
v -1.287875 -0.360371 -0.130386
v -1.284598 -0.341002 -0.127652
v -2.416752 -0.043546 -0.701932
v -2.418473 -0.034416 -0.719455
v -2.417756 -0.061153 -0.711008
v -2.419477 -0.052023 -0.728530
v -2.397019 -0.043645 -0.703922
v -2.398741 -0.034515 -0.721444
v -2.398023 -0.061252 -0.712997
v -2.399744 -0.052122 -0.730519
v 0.592182 -0.152533 0.251761
v 0.602887 -0.139202 0.241711
v 0.601899 -0.167217 0.242634
v 0.612604 -0.153886 0.232584
v 0.605758 -0.152535 0.266219
v 0.616463 -0.139204 0.256169
v 0.615475 -0.167219 0.257092
v 0.626181 -0.153888 0.247042
v 0.159468 -0.246427 0.260022
v 0.168149 -0.234329 0.246920
v 0.166164 -0.262143 0.249947
v 0.174844 -0.250046 0.236844
v 0.175997 -0.246413 0.270984
v 0.184676 -0.234315 0.257882
v 0.182693 -0.262129 0.260909
v 0.191372 -0.250032 0.247807
v -1.216902 -0.358775 -0.065596
v -1.216886 -0.343215 -0.053299
v -1.216881 -0.371073 -0.050036
v -1.216865 -0.355512 -0.037739
v -1.236735 -0.358776 -0.065570
v -1.236719 -0.343216 -0.053273
v -1.236714 -0.371073 -0.050010
v -1.236698 -0.355513 -0.037712
v 0.578853 -0.134622 0.231641
v 0.595446 -0.123834 0.230358
v 0.568097 -0.117979 0.232467
v 0.584690 -0.107192 0.231184
v 0.577327 -0.134626 0.211866
v 0.593920 -0.123838 0.210583
v 0.566570 -0.117984 0.212693
v 0.583163 -0.107196 0.211410
v 0.592157 -0.122415 0.263467
v 0.591212 -0.102677 0.261769
v 0.582554 -0.124358 0.246223
v 0.581609 -0.104621 0.244525
v 0.609484 -0.122416 0.253818
v 0.608540 -0.102679 0.252120
v 0.599881 -0.124360 0.236574
v 0.598937 -0.104622 0.234876
v 0.351964 -0.215825 0.284203
v 0.365880 -0.203072 0.278115
v 0.363654 -0.231014 0.279107
v 0.377570 -0.218262 0.273019
v 0.359903 -0.215812 0.302378
v 0.373820 -0.203060 0.296290
v 0.371593 -0.231002 0.297281
v 0.385509 -0.218249 0.291193
v 1.398858 0.221124 -0.138827
v 1.406483 0.239268 -0.141277
v 1.381583 0.229132 -0.133279
v 1.389207 0.247277 -0.135729
v 1.392793 0.221123 -0.157710
v 1.400418 0.239267 -0.160160
v 1.375518 0.229131 -0.152162
v 1.383142 0.247276 -0.154612
v 1.486364 0.291931 -0.175499
v 1.470195 0.303412 -0.175209
v 1.474884 0.275759 -0.175292
v 1.458715 0.287241 -0.175002
v 1.486008 0.291930 -0.195329
v 1.469839 0.303412 -0.195039
v 1.474528 0.275758 -0.195122
v 1.458359 0.287240 -0.194832
v 1.578238 0.305287 -0.250981
v 1.573849 0.319867 -0.263689
v 1.582990 0.318732 -0.237197
v 1.578601 0.333312 -0.249905
v 1.559490 0.305281 -0.244513
v 1.555100 0.319861 -0.257221
v 1.564241 0.318726 -0.230728
v 1.559852 0.333306 -0.243437
v -1.491859 -0.363061 -0.158735
v -1.494571 -0.344267 -0.153011
v -1.499897 -0.369395 -0.141745
v -1.502608 -0.350600 -0.136022
v -1.509788 -0.363064 -0.167217
v -1.512498 -0.344270 -0.161493
v -1.517825 -0.369398 -0.150228
v -1.520536 -0.350603 -0.144504
v 1.740626 0.437680 -0.511212
v 1.740585 0.457513 -0.511157
v 1.728638 0.437611 -0.495413
v 1.728596 0.457444 -0.495358
v 1.724827 0.437680 -0.523201
v 1.724785 0.457513 -0.523146
v 1.712838 0.437611 -0.507401
v 1.712796 0.457444 -0.507347
v 1.771889 0.450535 -0.535884
v 1.755638 0.461713 -0.537961
v 1.782976 0.466918 -0.534464
v 1.766725 0.478096 -0.536541
v 1.769372 0.450532 -0.516211
v 1.753122 0.461710 -0.518288
v 1.780460 0.466915 -0.514791
v 1.764209 0.478093 -0.516868
v 1.337012 0.195552 -0.085732
v 1.341800 0.205297 -0.102329
v 1.334317 0.212826 -0.076367
v 1.339105 0.222571 -0.092964
v 1.317955 0.195557 -0.091226
v 1.322743 0.205303 -0.107823
v 1.315260 0.212831 -0.081861
v 1.320048 0.222576 -0.098458
v 1.708557 0.393257 -0.403715
v 1.705397 0.404574 -0.419693
v 1.710664 0.409545 -0.392596
v 1.707504 0.420862 -0.408574
v 1.689090 0.393184 -0.399918
v 1.685931 0.404501 -0.415896
v 1.691198 0.409471 -0.388799
v 1.688038 0.420788 -0.404777
v -0.144742 -0.291233 0.283675
v -0.145740 -0.271469 0.282354
v -0.156663 -0.292888 0.267911
v -0.157660 -0.273124 0.266590
v -0.128923 -0.291234 0.271713
v -0.129920 -0.271470 0.270392
v -0.140843 -0.292889 0.255949
v -0.141841 -0.273125 0.254628
v 0.692624 -0.122655 0.218833
v 0.698104 -0.103615 0.217934
v 0.711412 -0.128208 0.215748
v 0.716892 -0.109168 0.214849
v 0.695837 -0.122657 0.238404
v 0.701317 -0.103617 0.237505
v 0.714626 -0.128209 0.235319
v 0.720105 -0.109170 0.234420
v 1.744843 0.501545 -0.558972
v 1.751785 0.518634 -0.566261
v 1.756474 0.491480 -0.571493
v 1.763416 0.508569 -0.578781
v 1.759331 0.501437 -0.545427
v 1.766272 0.518526 -0.552716
v 1.770962 0.491372 -0.557948
v 1.777903 0.508462 -0.565237
v 1.302750 0.170515 -0.071196
v 1.302539 0.190341 -0.070704
v 1.294923 0.169979 -0.052981
v 1.294711 0.189805 -0.052489
v 1.284528 0.170515 -0.079027
v 1.284317 0.190341 -0.078535
v 1.276701 0.169979 -0.060812
v 1.276489 0.189805 -0.060319
v 1.445122 0.232884 -0.157071
v 1.459420 0.243150 -0.166211
v 1.453743 0.215915 -0.162647
v 1.468040 0.226181 -0.171786
v 1.455828 0.232837 -0.140376
v 1.470126 0.243103 -0.149516
v 1.464449 0.215868 -0.145951
v 1.478746 0.226134 -0.155091
v 1.707908 0.410932 -0.442775
v 1.704617 0.429841 -0.447771
v 1.697780 0.404950 -0.458744
v 1.694489 0.423860 -0.463740
v 1.724639 0.411030 -0.453424
v 1.721348 0.429940 -0.458420
v 1.714511 0.405049 -0.469393
v 1.711220 0.423958 -0.474389
v -0.383334 -0.358732 0.196847
v -0.384500 -0.338962 0.195784
v -0.368733 -0.357155 0.210176
v -0.369898 -0.337385 0.209113
v -0.396706 -0.358733 0.211495
v -0.397871 -0.338963 0.210431
v -0.382104 -0.357156 0.224824
v -0.383270 -0.337385 0.223761
v -1.556749 -0.360589 -0.211704
v -1.545184 -0.349933 -0.223789
v -1.549378 -0.377316 -0.219398
v -1.537812 -0.366660 -0.231483
v -1.542424 -0.360584 -0.197989
v -1.530858 -0.349928 -0.210073
v -1.535051 -0.377311 -0.205683
v -1.523486 -0.366655 -0.217767
v -1.323115 -0.379429 -0.143783
v -1.333223 -0.362851 -0.139739
v -1.307662 -0.368543 -0.149786
v -1.317770 -0.351965 -0.145741
v -1.315878 -0.379521 -0.125318
v -1.325985 -0.362943 -0.121273
v -1.300424 -0.368635 -0.131320
v -1.310532 -0.352057 -0.127276
v -1.875332 -0.381492 -0.358123
v -1.878505 -0.362390 -0.362414
v -1.863982 -0.376156 -0.342759
v -1.867154 -0.357054 -0.347050
v -1.891284 -0.381493 -0.346337
v -1.894456 -0.362391 -0.350628
v -1.879933 -0.376157 -0.330973
v -1.883105 -0.357055 -0.335265
v 0.038643 -0.304900 0.283972
v 0.038600 -0.285068 0.284154
v 0.034714 -0.305087 0.303411
v 0.034671 -0.285255 0.303593
v 0.019203 -0.304906 0.280042
v 0.019161 -0.285074 0.280224
v 0.015274 -0.305093 0.299481
v 0.015231 -0.285261 0.299663
v 0.356933 -0.208325 0.304967
v 0.371699 -0.198030 0.296640
v 0.347986 -0.191374 0.310060
v 0.362751 -0.181078 0.301734
v 0.347172 -0.208290 0.287701
v 0.361938 -0.197994 0.279375
v 0.338225 -0.191338 0.292795
v 0.352990 -0.181043 0.284469
v -1.738171 -0.393201 -0.241300
v -1.722517 -0.381074 -0.242427
v -1.750267 -0.377507 -0.240432
v -1.734613 -0.365380 -0.241559
v -1.739594 -0.393203 -0.261082
v -1.723940 -0.381076 -0.262209
v -1.751689 -0.377509 -0.260214
v -1.736036 -0.365382 -0.261341
v -1.752706 -0.383422 -0.254800
v -1.753544 -0.366384 -0.264918
v -1.754113 -0.393574 -0.271780
v -1.754951 -0.376536 -0.281897
v -1.732940 -0.383422 -0.256438
v -1.733779 -0.366384 -0.266556
v -1.734348 -0.393574 -0.273418
v -1.735186 -0.376536 -0.283535
v -2.401281 -0.058143 -0.762465
v -2.410751 -0.041060 -0.759020
v -2.385185 -0.048066 -0.768185
v -2.394654 -0.030984 -0.764740
v -2.394605 -0.058207 -0.743790
v -2.404074 -0.041125 -0.740345
v -2.378508 -0.048131 -0.749509
v -2.387978 -0.031048 -0.746065
v 1.615096 0.385140 -0.376936
v 1.618512 0.392073 -0.358671
v 1.616370 0.366558 -0.370121
v 1.619787 0.373492 -0.351856
v 1.595600 0.385140 -0.373289
v 1.599018 0.392074 -0.355024
v 1.596875 0.366559 -0.366474
v 1.600292 0.373492 -0.348209
v -2.493106 0.049376 -0.870974
v -2.493128 0.069209 -0.870965
v -2.508577 0.049353 -0.858565
v -2.508600 0.069186 -0.858556
v -2.505515 0.049370 -0.886445
v -2.505537 0.069203 -0.886436
v -2.520987 0.049347 -0.874036
v -2.521008 0.069180 -0.874027
v 1.339021 0.196407 -0.043068
v 1.342779 0.213707 -0.052010
v 1.332379 0.206106 -0.027094
v 1.336137 0.223406 -0.036036
v 1.320715 0.196439 -0.050699
v 1.324473 0.213739 -0.059641
v 1.314073 0.206138 -0.034725
v 1.317831 0.223438 -0.043667
v 1.734629 0.478133 -0.547725
v 1.740117 0.496483 -0.542576
v 1.721243 0.485658 -0.560277
v 1.726731 0.504008 -0.555128
v 1.748195 0.478134 -0.562192
v 1.753684 0.496484 -0.557043
v 1.734810 0.485660 -0.574744
v 1.740298 0.504010 -0.569595
v 1.782179 0.463043 -0.562398
v 1.781146 0.482841 -0.562974
v 1.799507 0.464226 -0.552823
v 1.798474 0.484024 -0.553399
v 1.772586 0.463049 -0.545039
v 1.771554 0.482846 -0.545615
v 1.789914 0.464231 -0.535464
v 1.788882 0.484029 -0.536040
v 1.826999 0.556175 -0.698857
v 1.829225 0.575750 -0.696569
v 1.813635 0.559366 -0.713160
v 1.815861 0.578941 -0.710872
v 1.841484 0.556112 -0.712405
v 1.843709 0.575686 -0.710117
v 1.828120 0.559302 -0.726708
v 1.830345 0.578877 -0.724420
v 1.696849 0.444905 -0.494323
v 1.704480 0.455523 -0.509235
v 1.701684 0.428154 -0.503776
v 1.709315 0.438772 -0.518689
v 1.714505 0.444903 -0.485289
v 1.722136 0.455521 -0.500201
v 1.719340 0.428152 -0.494743
v 1.726971 0.438770 -0.509655
v -2.430755 -0.046872 -0.750343
v -2.429998 -0.027059 -0.750836
v -2.414893 -0.047772 -0.762214
v -2.414136 -0.027960 -0.762707
v -2.418873 -0.046930 -0.734463
v -2.418117 -0.027117 -0.734955
v -2.403010 -0.047831 -0.746334
v -2.402255 -0.028018 -0.746827
v 1.780716 0.524973 -0.607580
v 1.775268 0.536795 -0.622544
v 1.776667 0.509048 -0.618687
v 1.771219 0.520870 -0.633650
v 1.799351 0.524969 -0.614369
v 1.793903 0.536791 -0.629332
v 1.795302 0.509045 -0.625475
v 1.789854 0.520866 -0.640439
v -1.922681 -0.407007 -0.406211
v -1.934065 -0.391314 -0.402027
v -1.907987 -0.394879 -0.411720
v -1.919371 -0.379186 -0.407535
v -1.915764 -0.406945 -0.387623
v -1.927148 -0.391252 -0.383439
v -1.901070 -0.394817 -0.393132
v -1.912454 -0.379124 -0.388948
v 1.889111 0.608967 -0.732018
v 1.878744 0.622426 -0.742252
v 1.879532 0.594400 -0.741474
v 1.869166 0.607860 -0.751708
v 1.903044 0.608967 -0.746132
v 1.892678 0.622426 -0.756366
v 1.893466 0.594400 -0.755588
v 1.883099 0.607860 -0.765822
v 1.366829 0.202317 -0.141895
v 1.381962 0.214712 -0.145167
v 1.378944 0.186834 -0.144519
v 1.394077 0.199230 -0.147791
v 1.371023 0.202313 -0.122510
v 1.386156 0.214709 -0.125782
v 1.383138 0.186831 -0.125134
v 1.398271 0.199226 -0.128406
v -1.945501 -0.389783 -0.409859
v -1.945363 -0.382407 -0.391449
v -1.945552 -0.371373 -0.417235
v -1.945414 -0.363997 -0.398825
v -1.925669 -0.389788 -0.410006
v -1.925530 -0.382411 -0.391596
v -1.925720 -0.371378 -0.417382
v -1.925581 -0.364001 -0.398973
v -1.667266 -0.397181 -0.220391
v -1.667367 -0.377559 -0.223277
v -1.664988 -0.394302 -0.200900
v -1.665089 -0.374680 -0.203787
v -1.686967 -0.396949 -0.218122
v -1.687068 -0.377327 -0.221009
v -1.684690 -0.394070 -0.198632
v -1.684791 -0.374448 -0.201519
v 1.200311 0.110703 0.019610
v 1.192137 0.116425 0.036750
v 1.202774 0.129692 0.014445
v 1.194599 0.135414 0.031585
v 1.218213 0.110703 0.028147
v 1.210038 0.116425 0.045287
v 1.220675 0.129693 0.022982
v 1.212500 0.135415 0.040122
v -1.371103 -0.352839 -0.134782
v -1.372463 -0.333931 -0.140610
v -1.375124 -0.358824 -0.153258
v -1.376485 -0.339915 -0.159086
v -1.351729 -0.352753 -0.139026
v -1.353090 -0.333845 -0.144854
v -1.355750 -0.358738 -0.157502
v -1.357111 -0.339829 -0.163330
v 1.088609 0.037342 0.067615
v 1.090114 0.054000 0.056956
v 1.090789 0.026578 0.051100
v 1.092294 0.043236 0.040441
v 1.108264 0.037261 0.070262
v 1.109769 0.053919 0.059603
v 1.110445 0.026497 0.053748
v 1.111949 0.043155 0.043089
v -1.252960 -0.359120 -0.092697
v -1.249773 -0.341069 -0.100270
v -1.245949 -0.367336 -0.109331
v -1.242761 -0.349284 -0.116904
v -1.234684 -0.359116 -0.084995
v -1.231496 -0.341065 -0.092568
v -1.227672 -0.367332 -0.101629
v -1.224485 -0.349280 -0.109202
v -0.896030 -0.394276 0.079769
v -0.892715 -0.375717 0.085930
v -0.887327 -0.401271 0.096160
v -0.884012 -0.382712 0.102321
v -0.913541 -0.394239 0.089082
v -0.910226 -0.375681 0.095243
v -0.904837 -0.401235 0.105474
v -0.901523 -0.382676 0.111634
v -2.127811 -0.308002 -0.490864
v -2.112549 -0.295505 -0.488807
v -2.140189 -0.292602 -0.492588
v -2.124927 -0.280105 -0.490532
v -2.125128 -0.308046 -0.510514
v -2.109866 -0.295549 -0.508458
v -2.137506 -0.292646 -0.512239
v -2.122243 -0.280148 -0.510183
v -1.617043 -0.392406 -0.235997
v -1.625113 -0.375632 -0.242845
v -1.629842 -0.402989 -0.246840
v -1.637911 -0.386215 -0.253688
v -1.604220 -0.392414 -0.251127
v -1.612288 -0.375640 -0.257974
v -1.617018 -0.402996 -0.261969
v -1.625087 -0.386223 -0.268817
v -1.883722 -0.389643 -0.355144
v -1.895571 -0.380886 -0.368421
v -1.889554 -0.407438 -0.361678
v -1.901402 -0.398681 -0.374955
v -1.868925 -0.389644 -0.368350
v -1.880774 -0.380886 -0.381627
v -1.874755 -0.407439 -0.374884
v -1.886604 -0.398681 -0.388161
v -2.414754 -0.027258 -0.721952
v -2.400407 -0.013908 -0.724999
v -2.427814 -0.012590 -0.719178
v -2.413466 0.000760 -0.722224
v -2.418876 -0.027256 -0.741353
v -2.404528 -0.013906 -0.744399
v -2.431934 -0.012589 -0.738578
v -2.417586 0.000761 -0.741625
v -1.690827 -0.361266 -0.249878
v -1.689950 -0.346094 -0.237135
v -1.691824 -0.348492 -0.265017
v -1.690948 -0.333320 -0.252273
v -1.671039 -0.361295 -0.251206
v -1.670161 -0.346123 -0.238462
v -1.672036 -0.348521 -0.266345
v -1.671159 -0.333349 -0.253601
v -2.527987 0.054886 -0.863117
v -2.520833 0.072039 -0.870041
v -2.540312 0.064842 -0.851188
v -2.533158 0.081995 -0.858113
v -2.541780 0.054885 -0.877368
v -2.534625 0.072038 -0.884293
v -2.554105 0.064842 -0.865440
v -2.546951 0.081995 -0.872364
v 1.136713 0.089466 0.030886
v 1.153726 0.099548 0.029384
v 1.126670 0.106546 0.031775
v 1.143684 0.116627 0.030273
v 1.134967 0.089469 0.011129
v 1.151981 0.099551 0.009628
v 1.124925 0.106548 0.012019
v 1.141938 0.116630 0.010517
v 1.200200 0.110108 0.008632
v 1.185501 0.123032 0.005429
v 1.187572 0.095064 0.005883
v 1.172872 0.107988 0.002680
v 1.204420 0.110106 -0.010747
v 1.189721 0.123030 -0.013949
v 1.191792 0.095062 -0.013496
v 1.177093 0.107986 -0.016698
v -2.221239 -0.244393 -0.542704
v -2.223467 -0.224784 -0.544672
v -2.235940 -0.247366 -0.555681
v -2.238168 -0.227757 -0.557649
v -2.208113 -0.244394 -0.557573
v -2.210341 -0.224785 -0.559540
v -2.222815 -0.247366 -0.570550
v -2.225042 -0.227757 -0.572517
v 1.710038 0.405032 -0.435776
v 1.723281 0.417766 -0.428305
v 1.721132 0.389827 -0.429524
v 1.734375 0.402560 -0.422053
v 1.700296 0.405027 -0.418501
v 1.713539 0.417761 -0.411029
v 1.711390 0.389822 -0.412249
v 1.724633 0.402556 -0.404777
v 0.977720 0.022580 0.151426
v 0.964587 0.037301 0.149383
v 0.963174 0.009289 0.149165
v 0.950041 0.024010 0.147122
v 0.980767 0.022579 0.131828
v 0.967634 0.037300 0.129785
v 0.966221 0.009288 0.129567
v 0.953088 0.024009 0.127524
v 0.916287 -0.044905 0.127943
v 0.906145 -0.028483 0.132504
v 0.931265 -0.033785 0.121208
v 0.921123 -0.017363 0.125769
v 0.924420 -0.044906 0.146031
v 0.914278 -0.028483 0.150592
v 0.939398 -0.033785 0.139297
v 0.929256 -0.017363 0.143858
v 1.532340 0.305346 -0.240684
v 1.517568 0.313518 -0.230274
v 1.539020 0.323418 -0.245391
v 1.524248 0.331589 -0.234981
v 1.543765 0.305346 -0.224471
v 1.528993 0.313518 -0.214062
v 1.550444 0.323418 -0.229179
v 1.535672 0.331589 -0.218769
v -2.454820 0.011314 -0.778395
v -2.462831 0.028636 -0.772996
v -2.469249 0.001654 -0.768812
v -2.477260 0.018975 -0.763413
v -2.465818 0.011372 -0.794899
v -2.473829 0.028693 -0.789500
v -2.480247 0.001712 -0.785316
v -2.488258 0.019033 -0.779917
v 0.317167 -0.218769 0.311365
v 0.312462 -0.200741 0.304569
v 0.306902 -0.227036 0.296545
v 0.302197 -0.209007 0.289748
v 0.333472 -0.218771 0.300073
v 0.328766 -0.200742 0.293277
v 0.323207 -0.227037 0.285253
v 0.318501 -0.209008 0.278456
v -1.772110 -0.408027 -0.273782
v -1.765612 -0.392376 -0.263478
v -1.780353 -0.395846 -0.287087
v -1.773855 -0.380195 -0.276783
v -1.755282 -0.408105 -0.284278
v -1.748784 -0.392453 -0.273974
v -1.763525 -0.395923 -0.297583
v -1.757027 -0.380272 -0.287279
v 1.610483 0.367239 -0.363677
v 1.610201 0.386563 -0.359217
v 1.609262 0.362771 -0.344393
v 1.608980 0.382094 -0.339933
v 1.590689 0.367240 -0.364930
v 1.590407 0.386563 -0.360470
v 1.589469 0.362771 -0.345645
v 1.589187 0.382094 -0.341186
v 1.766515 0.470477 -0.488834
v 1.756122 0.487330 -0.487682
v 1.749819 0.460024 -0.486528
v 1.739426 0.476877 -0.485376
v 1.763948 0.470239 -0.508499
v 1.753555 0.487092 -0.507346
v 1.747252 0.459786 -0.506193
v 1.736859 0.476639 -0.505041
v -2.020476 -0.399057 -0.434353
v -2.013816 -0.380486 -0.436388
v -2.002716 -0.406020 -0.439776
v -1.996056 -0.387450 -0.441812
v -2.014683 -0.399055 -0.415384
v -2.008024 -0.380485 -0.417420
v -1.996922 -0.406018 -0.420808
v -1.990263 -0.387448 -0.422844
v -1.929367 -0.384977 -0.409834
v -1.930948 -0.365273 -0.411444
v -1.916252 -0.382723 -0.395128
v -1.917833 -0.363018 -0.396738
v -1.944160 -0.385084 -0.396624
v -1.945742 -0.365380 -0.398235
v -1.931045 -0.382830 -0.381918
v -1.932626 -0.363126 -0.383529
v -0.608223 -0.345102 0.180246
v -0.608898 -0.325312 0.181377
v -0.598095 -0.343785 0.163245
v -0.598770 -0.323996 0.164376
v -0.591185 -0.345101 0.190397
v -0.591860 -0.325311 0.191527
v -0.581057 -0.343784 0.173396
v -0.581731 -0.323995 0.174526
v -0.054822 -0.288227 0.297393
v -0.043988 -0.271812 0.299944
v -0.070800 -0.277097 0.293630
v -0.059966 -0.260681 0.296182
v -0.050276 -0.288227 0.278088
v -0.039442 -0.271812 0.280639
v -0.066254 -0.277096 0.274325
v -0.055420 -0.260681 0.276877
v 0.050950 -0.297804 0.251848
v 0.038933 -0.282587 0.247677
v 0.065325 -0.285083 0.256838
v 0.053307 -0.269867 0.252667
v 0.044446 -0.297804 0.270584
v 0.032429 -0.282588 0.266413
v 0.058821 -0.285084 0.275574
v 0.046804 -0.269867 0.271403
v 1.855981 0.585384 -0.735609
v 1.845536 0.601589 -0.740264
v 1.870817 0.596819 -0.729092
v 1.860373 0.613023 -0.733747
v 1.847972 0.585434 -0.717465
v 1.837528 0.601639 -0.722120
v 1.862808 0.596869 -0.710948
v 1.852364 0.613073 -0.715603
v 1.375939 0.209094 -0.091879
v 1.380677 0.223000 -0.078555
v 1.371279 0.223235 -0.104981
v 1.376017 0.237141 -0.091657
v 1.394626 0.209095 -0.098524
v 1.399363 0.223001 -0.085200
v 1.389966 0.223236 -0.111626
v 1.394704 0.237142 -0.098302
v 0.550478 -0.142959 0.226996
v 0.557364 -0.126385 0.235438
v 0.540000 -0.132064 0.214156
v 0.546885 -0.115491 0.222598
v 0.565845 -0.142956 0.214458
v 0.572731 -0.126383 0.222900
v 0.555367 -0.132062 0.201618
v 0.562252 -0.115488 0.210060
v -2.135238 -0.312344 -0.514413
v -2.142834 -0.294319 -0.517689
v -2.118686 -0.304072 -0.507275
v -2.126282 -0.286046 -0.510551
v -2.143092 -0.312344 -0.496202
v -2.150688 -0.294319 -0.499478
v -2.126540 -0.304072 -0.489063
v -2.134136 -0.286046 -0.492339
v -2.266680 -0.255235 -0.576266
v -2.258673 -0.248085 -0.559590
v -2.269775 -0.236735 -0.582712
v -2.261767 -0.229586 -0.566035
v -2.248802 -0.255236 -0.584851
v -2.240794 -0.248086 -0.568175
v -2.251896 -0.236736 -0.591297
v -2.243888 -0.229586 -0.574620
v -2.386931 -0.088331 -0.704022
v -2.388868 -0.068597 -0.704403
v -2.406474 -0.090303 -0.706764
v -2.408412 -0.070568 -0.707145
v -2.384164 -0.088439 -0.723661
v -2.386102 -0.068704 -0.724042
v -2.403708 -0.090410 -0.726403
v -2.405645 -0.070675 -0.726784
v -2.401520 0.007235 -0.728904
v -2.398580 0.022052 -0.741756
v -2.404757 0.020418 -0.714445
v -2.401817 0.035235 -0.727297
v -2.420865 0.007281 -0.733277
v -2.417925 0.022098 -0.746129
v -2.424102 0.020464 -0.718818
v -2.421162 0.035281 -0.731670
v -2.423809 0.000360 -0.798229
v -2.420405 0.017906 -0.789631
v -2.430508 0.009606 -0.814446
v -2.427104 0.027152 -0.805848
v -2.405455 0.000481 -0.805741
v -2.402051 0.018026 -0.797144
v -2.412153 0.009727 -0.821959
v -2.408749 0.027272 -0.813361
v 0.092159 -0.265641 0.295610
v 0.097144 -0.250612 0.307553
v 0.086418 -0.252700 0.281721
v 0.091403 -0.237671 0.293664
v 0.110477 -0.265675 0.288008
v 0.115461 -0.250646 0.299951
v 0.104736 -0.252734 0.274118
v 0.109721 -0.237705 0.286061
v -2.344049 -0.136860 -0.631040
v -2.328269 -0.126566 -0.637231
v -2.353617 -0.119908 -0.627240
v -2.337836 -0.109614 -0.633431
v -2.351314 -0.136823 -0.649495
v -2.335532 -0.126528 -0.655686
v -2.360881 -0.119871 -0.645695
v -2.345100 -0.109576 -0.651886
v 0.668623 -0.119147 0.209394
v 0.666934 -0.099414 0.210438
v 0.651832 -0.121133 0.219760
v 0.650143 -0.101400 0.220804
v 0.658206 -0.119146 0.192518
v 0.656516 -0.099413 0.193562
v 0.641414 -0.121132 0.202883
v 0.639725 -0.101398 0.203927
v 1.257751 0.110504 0.017464
v 1.250447 0.126528 0.026587
v 1.247870 0.098818 0.030079
v 1.240566 0.114842 0.039202
v 1.242183 0.110404 0.005177
v 1.234879 0.126428 0.014300
v 1.232302 0.098717 0.017792
v 1.224998 0.114741 0.026915
v -0.269545 -0.312959 0.256444
v -0.257173 -0.298147 0.251874
v -0.283439 -0.299771 0.261576
v -0.271067 -0.284958 0.257007
v -0.276416 -0.312959 0.237839
v -0.264045 -0.298146 0.233270
v -0.290311 -0.299770 0.242972
v -0.277939 -0.284958 0.238402
v 1.092685 0.049798 0.092180
v 1.090677 0.068994 0.096743
v 1.100415 0.054784 0.074609
v 1.098407 0.073980 0.079172
v 1.110839 0.049798 0.100166
v 1.108831 0.068994 0.104730
v 1.118569 0.054784 0.082595
v 1.116560 0.073980 0.087159
v -0.224005 -0.328565 0.221898
v -0.221034 -0.308963 0.222437
v -0.204718 -0.331584 0.225397
v -0.201747 -0.311982 0.225935
v -0.227545 -0.328564 0.241413
v -0.224574 -0.308962 0.241951
v -0.208257 -0.331584 0.244911
v -0.205287 -0.311982 0.245450
v 1.873856 0.544699 -0.689781
v 1.866319 0.562767 -0.692957
v 1.890510 0.552878 -0.682774
v 1.882973 0.570946 -0.685950
v 1.866163 0.544703 -0.671501
v 1.858626 0.562771 -0.674677
v 1.882817 0.552882 -0.664494
v 1.875280 0.570950 -0.667670
v -1.338553 -0.376874 -0.134217
v -1.333137 -0.359073 -0.127348
v -1.349662 -0.368127 -0.148125
v -1.344245 -0.350327 -0.141256
v -1.323041 -0.376825 -0.146575
v -1.317625 -0.359024 -0.139707
v -1.334150 -0.368078 -0.160483
v -1.328734 -0.350278 -0.153615
v 0.113984 -0.271001 0.298893
v 0.116326 -0.254039 0.308900
v 0.117990 -0.281278 0.315376
v 0.120332 -0.264316 0.325383
v 0.094701 -0.271076 0.303533
v 0.097043 -0.254114 0.313540
v 0.098707 -0.281353 0.320016
v 0.101049 -0.264391 0.330023
v -1.819210 -0.419309 -0.324344
v -1.819023 -0.399477 -0.324200
v -1.803631 -0.419546 -0.312072
v -1.803443 -0.399714 -0.311928
v -1.831483 -0.419306 -0.308764
v -1.831295 -0.399474 -0.308620
v -1.815904 -0.419543 -0.296493
v -1.815716 -0.399711 -0.296348
v -2.136444 -0.342359 -0.481600
v -2.139515 -0.334742 -0.499653
v -2.135075 -0.324047 -0.474107
v -2.138146 -0.316430 -0.492160
v -2.155990 -0.342273 -0.478239
v -2.159061 -0.334656 -0.496291
v -2.154620 -0.323961 -0.470746
v -2.157692 -0.316344 -0.488799
v 0.663014 -0.107061 0.252643
v 0.679432 -0.095965 0.253465
v 0.651931 -0.090622 0.252096
v 0.668349 -0.079526 0.252918
v 0.664002 -0.107055 0.232835
v 0.680420 -0.095958 0.233657
v 0.652919 -0.090616 0.232287
v 0.669337 -0.079520 0.233109
v 0.975279 -0.010237 0.110050
v 0.982145 0.006771 0.117594
v 0.963822 -0.000036 0.097479
v 0.970688 0.016972 0.105023
v 0.989940 -0.010232 0.096693
v 0.996806 0.006777 0.104237
v 0.978483 -0.000031 0.084122
v 0.985349 0.016978 0.091666
v -2.312613 -0.115675 -0.701802
v -2.310960 -0.100540 -0.689092
v -2.310660 -0.128492 -0.686792
v -2.309008 -0.113356 -0.674083
v -2.332281 -0.115676 -0.699244
v -2.330627 -0.100540 -0.686534
v -2.330328 -0.128492 -0.684234
v -2.328675 -0.113356 -0.671525
v -1.747543 -0.368797 -0.291710
v -1.762761 -0.358479 -0.299148
v -1.738169 -0.351860 -0.287396
v -1.753386 -0.341543 -0.294834
v -1.756139 -0.368591 -0.273838
v -1.771357 -0.358273 -0.281276
v -1.746764 -0.351654 -0.269524
v -1.761981 -0.341337 -0.276962
v -0.525008 -0.335673 0.200439
v -0.526793 -0.316313 0.204361
v -0.533048 -0.339982 0.218050
v -0.534832 -0.320622 0.221972
v -0.543050 -0.335668 0.192203
v -0.544835 -0.316308 0.196125
v -0.551090 -0.339976 0.209814
v -0.552875 -0.320617 0.213736
v -1.922799 -0.384182 -0.396347
v -1.922184 -0.364400 -0.395058
v -1.914335 -0.385610 -0.378468
v -1.913720 -0.365829 -0.377178
v -1.940725 -0.384178 -0.387860
v -1.940110 -0.364397 -0.386571
v -1.932260 -0.385606 -0.369981
v -1.931646 -0.365825 -0.368692
v 1.362061 0.218278 -0.091845
v 1.350508 0.229643 -0.080412
v 1.353982 0.202024 -0.083851
v 1.342429 0.213389 -0.072418
v 1.348111 0.218278 -0.105942
v 1.336558 0.229643 -0.094510
v 1.340032 0.202024 -0.097949
v 1.328479 0.213390 -0.086516
v 0.345317 -0.193310 0.242285
v 0.342877 -0.188389 0.261342
v 0.345846 -0.174097 0.237392
v 0.343405 -0.169177 0.256449
v 0.364992 -0.193216 0.244780
v 0.362552 -0.188295 0.263838
v 0.365521 -0.174003 0.239887
v 0.363080 -0.169082 0.258945
v -1.048996 -0.367967 -0.049153
v -1.058295 -0.350592 -0.046915
v -1.032025 -0.358404 -0.052881
v -1.041324 -0.341029 -0.050644
v -1.044651 -0.368133 -0.029802
v -1.053950 -0.350759 -0.027565
v -1.027680 -0.358571 -0.033531
v -1.036979 -0.341196 -0.031293
v -2.134829 -0.315721 -0.537796
v -2.143756 -0.298595 -0.542307
v -2.119543 -0.305719 -0.530073
v -2.128470 -0.288593 -0.534584
v -2.143773 -0.315721 -0.520095
v -2.152700 -0.298594 -0.524605
v -2.128487 -0.305719 -0.512371
v -2.137414 -0.288592 -0.516882
v -0.584323 -0.357486 0.145574
v -0.585945 -0.337726 0.145065
v -0.565472 -0.355786 0.151499
v -0.567094 -0.336026 0.150990
v -0.590270 -0.357486 0.164495
v -0.591892 -0.337726 0.163985
v -0.571419 -0.355787 0.170420
v -0.573041 -0.336026 0.169910
v -2.361001 -0.047138 -0.712983
v -2.367121 -0.028916 -0.717870
v -2.347052 -0.039309 -0.701259
v -2.353170 -0.021088 -0.706146
v -2.373703 -0.047318 -0.697751
v -2.379821 -0.029096 -0.702638
v -2.359753 -0.039489 -0.686027
v -2.365871 -0.021267 -0.690914
v -1.004364 -0.378767 0.006619
v -1.006365 -0.359486 0.010811
v -1.012653 -0.383412 0.024028
v -1.014654 -0.364130 0.028220
v -1.022271 -0.378771 -0.001908
v -1.024272 -0.359490 0.002284
v -1.030560 -0.383416 0.015501
v -1.032560 -0.364135 0.019693
v 1.773407 0.465139 -0.541731
v 1.765696 0.483398 -0.542429
v 1.755221 0.457397 -0.543374
v 1.747511 0.475656 -0.544073
v 1.775193 0.465137 -0.561483
v 1.767482 0.483397 -0.562182
v 1.757007 0.457395 -0.563127
v 1.749297 0.475655 -0.563825
v 1.826526 0.520898 -0.614587
v 1.826217 0.539964 -0.609133
v 1.827605 0.526361 -0.633622
v 1.827296 0.545427 -0.628168
v 1.846328 0.520899 -0.613464
v 1.846018 0.539964 -0.608010
v 1.847407 0.526362 -0.632500
v 1.847097 0.545428 -0.627045
v -0.812130 -0.371347 0.142080
v -0.813880 -0.351649 0.140572
v -0.827061 -0.373657 0.129231
v -0.828811 -0.353959 0.127724
v -0.799193 -0.371348 0.127047
v -0.800943 -0.351650 0.125539
v -0.814124 -0.373658 0.114198
v -0.815875 -0.353960 0.112691
v 0.809453 -0.042043 0.202988
v 0.803394 -0.023905 0.197729
v 0.795752 -0.050066 0.191102
v 0.789693 -0.031929 0.185843
v 0.822450 -0.042045 0.188007
v 0.816391 -0.023907 0.182748
v 0.808749 -0.050068 0.176122
v 0.802690 -0.031930 0.170862
v -0.645596 -0.381822 0.180158
v -0.640767 -0.368039 0.193577
v -0.650262 -0.367560 0.167189
v -0.645433 -0.353778 0.180608
v -0.626934 -0.381822 0.173443
v -0.622105 -0.368040 0.186862
v -0.631600 -0.367561 0.160474
v -0.626771 -0.353778 0.173893
v -1.478485 -0.352096 -0.180372
v -1.478455 -0.332305 -0.179077
v -1.478930 -0.353389 -0.160586
v -1.478900 -0.333598 -0.159291
v -1.498313 -0.352036 -0.180814
v -1.498283 -0.332245 -0.179519
v -1.498758 -0.353330 -0.161028
v -1.498728 -0.333539 -0.159734
v 1.525702 0.292634 -0.215790
v 1.523254 0.312094 -0.218738
v 1.513132 0.288803 -0.230645
v 1.510684 0.308263 -0.233593
v 1.540846 0.292599 -0.228596
v 1.538399 0.312059 -0.231544
v 1.528276 0.288768 -0.243451
v 1.525829 0.308228 -0.246399
v 1.581689 0.342476 -0.316735
v 1.573530 0.358163 -0.307751
v 1.571144 0.330340 -0.305122
v 1.562985 0.346027 -0.296138
v 1.567006 0.342475 -0.330068
v 1.558848 0.358162 -0.321085
v 1.556461 0.330340 -0.318455
v 1.548302 0.346026 -0.309471
v -0.971008 -0.355563 0.036350
v -0.975895 -0.345919 0.019723
v -0.973624 -0.372893 0.027068
v -0.978511 -0.363250 0.010441
v -0.951965 -0.355469 0.030808
v -0.956852 -0.345825 0.014181
v -0.954581 -0.372799 0.021525
v -0.959469 -0.363156 0.004898
v 0.264193 -0.233295 0.293351
v 0.278760 -0.221950 0.300593
v 0.274283 -0.249562 0.298539
v 0.288850 -0.238218 0.305781
v 0.255286 -0.233169 0.311071
v 0.269853 -0.221824 0.318313
v 0.265376 -0.249436 0.316259
v 0.279943 -0.238091 0.323501
v -2.086928 -0.341561 -0.504153
v -2.090143 -0.322233 -0.507226
v -2.072958 -0.337114 -0.490795
v -2.076173 -0.317786 -0.493869
v -2.100635 -0.341561 -0.489818
v -2.103849 -0.322234 -0.492891
v -2.086664 -0.337114 -0.476460
v -2.089879 -0.317786 -0.479534
v 1.682294 0.401364 -0.451240
v 1.683325 0.420911 -0.454436
v 1.688842 0.398008 -0.469658
v 1.689872 0.417554 -0.472854
v 1.700988 0.401463 -0.444613
v 1.702018 0.421009 -0.447809
v 1.707535 0.398106 -0.463031
v 1.708565 0.417653 -0.466227
v -2.461362 0.051153 -0.824379
v -2.455846 0.062313 -0.808940
v -2.465024 0.067548 -0.834921
v -2.459508 0.078708 -0.819482
v -2.442667 0.051072 -0.831000
v -2.437150 0.062232 -0.815561
v -2.446330 0.067467 -0.841543
v -2.440813 0.078627 -0.826103
v 1.686816 0.405386 -0.411875
v 1.691026 0.423488 -0.418800
v 1.696219 0.397282 -0.427343
v 1.700429 0.415384 -0.434268
v 1.703764 0.405386 -0.401573
v 1.707973 0.423488 -0.408498
v 1.713167 0.397282 -0.417041
v 1.717376 0.415384 -0.423966
v -2.176132 -0.290504 -0.561219
v -2.167216 -0.272801 -0.560541
v -2.158480 -0.299446 -0.559875
v -2.149564 -0.281742 -0.559197
v -2.177638 -0.290503 -0.541443
v -2.168721 -0.272800 -0.540765
v -2.159986 -0.299445 -0.540099
v -2.151070 -0.281742 -0.539421
v -1.675766 -0.407633 -0.240487
v -1.676344 -0.388362 -0.245138
v -1.678167 -0.412320 -0.259609
v -1.678746 -0.393048 -0.264259
v -1.656088 -0.407639 -0.242957
v -1.656666 -0.388367 -0.247607
v -1.658489 -0.412325 -0.262078
v -1.659067 -0.393053 -0.266729
v -1.851626 -0.400911 -0.297106
v -1.861567 -0.384664 -0.302635
v -1.865827 -0.412286 -0.304999
v -1.875767 -0.396039 -0.310529
v -1.841988 -0.400914 -0.314440
v -1.851929 -0.384667 -0.319970
v -1.856189 -0.412289 -0.322334
v -1.866129 -0.396042 -0.327863
v -1.126171 -0.361976 -0.050641
v -1.126582 -0.342744 -0.055470
v -1.124547 -0.357129 -0.031478
v -1.124958 -0.337898 -0.036307
v -1.145933 -0.361978 -0.048966
v -1.146344 -0.342746 -0.053795
v -1.144309 -0.357132 -0.029802
v -1.144720 -0.337900 -0.034632
v -0.267611 -0.326637 0.279161
v -0.256322 -0.318434 0.265067
v -0.272741 -0.308579 0.285560
v -0.261453 -0.300377 0.271466
v -0.283089 -0.326640 0.266761
v -0.271801 -0.318438 0.252667
v -0.288220 -0.308583 0.273161
v -0.276932 -0.300381 0.259066
v -1.931276 -0.398883 -0.374400
v -1.924419 -0.388762 -0.390017
v -1.927206 -0.415939 -0.383667
v -1.920348 -0.405818 -0.399284
v -1.913117 -0.398882 -0.366426
v -1.906260 -0.388761 -0.382042
v -1.909047 -0.415938 -0.375693
v -1.902189 -0.405817 -0.391309
v -2.415609 -0.003795 -0.784123
v -2.414803 0.016022 -0.784042
v -2.395892 -0.004605 -0.782136
v -2.395086 0.015212 -0.782055
v -2.417598 -0.003795 -0.764390
v -2.416791 0.016022 -0.764309
v -2.397882 -0.004605 -0.762403
v -2.397075 0.015212 -0.762322
v -2.415574 -0.008807 -0.729717
v -2.408939 -0.000064 -0.746236
v -2.418912 0.008995 -0.721636
v -2.412278 0.017738 -0.738156
v -2.433964 -0.008884 -0.737144
v -2.427329 -0.000141 -0.753664
v -2.437302 0.008918 -0.729064
v -2.430667 0.017661 -0.745583
v -1.602603 -0.365611 -0.207910
v -1.606600 -0.348793 -0.198188
v -1.596208 -0.355100 -0.223465
v -1.600204 -0.338281 -0.213743
v -1.584260 -0.365612 -0.200368
v -1.588256 -0.348794 -0.190646
v -1.577865 -0.355101 -0.215923
v -1.581861 -0.338282 -0.206201
v -0.026776 -0.276896 0.276334
v -0.022382 -0.257561 0.276777
v -0.046014 -0.272480 0.274396
v -0.041620 -0.253145 0.274839
v -0.024788 -0.276896 0.256601
v -0.020394 -0.257561 0.257044
v -0.044026 -0.272479 0.254663
v -0.039632 -0.253144 0.255106
v 1.550084 0.329640 -0.262310
v 1.554630 0.347872 -0.255963
v 1.560786 0.321834 -0.247549
v 1.565332 0.340066 -0.241202
v 1.534017 0.329598 -0.250682
v 1.538562 0.347830 -0.244336
v 1.544719 0.321792 -0.235922
v 1.549264 0.340024 -0.229575
v -2.112064 -0.361523 -0.457442
v -2.128473 -0.352165 -0.463486
v -2.120884 -0.379009 -0.460567
v -2.137293 -0.369652 -0.466612
v -2.105260 -0.361625 -0.476071
v -2.121669 -0.352267 -0.482115
v -2.114081 -0.379111 -0.479196
v -2.130489 -0.369754 -0.485241
v 1.630881 0.389229 -0.381242
v 1.628694 0.406529 -0.371794
v 1.626979 0.379531 -0.364387
v 1.624792 0.396831 -0.354939
v 1.611559 0.389229 -0.385715
v 1.609372 0.406529 -0.376267
v 1.607657 0.379531 -0.368860
v 1.605470 0.396831 -0.359412
v -1.895380 -0.413661 -0.372014
v -1.903994 -0.399169 -0.361567
v -1.904594 -0.427202 -0.360829
v -1.913208 -0.412710 -0.350381
v -1.910686 -0.413666 -0.384627
v -1.919300 -0.399174 -0.374180
v -1.919899 -0.427206 -0.373442
v -1.928514 -0.412714 -0.362995
v -1.521117 -0.349162 -0.182121
v -1.521241 -0.335747 -0.196729
v -1.521020 -0.334553 -0.168707
v -1.521144 -0.321139 -0.183315
v -1.540950 -0.349174 -0.181964
v -1.541073 -0.335760 -0.196572
v -1.540853 -0.334565 -0.168550
v -1.540976 -0.321151 -0.183158
v -1.503171 -0.368475 -0.142717
v -1.484995 -0.362918 -0.148384
v -1.508476 -0.349436 -0.141063
v -1.490300 -0.343879 -0.146730
v -1.509074 -0.368475 -0.161652
v -1.490899 -0.362918 -0.167318
v -1.514380 -0.349436 -0.159997
v -1.496203 -0.343879 -0.165664
v -0.386873 -0.337838 0.189589
v -0.386961 -0.318005 0.189483
v -0.374391 -0.337699 0.205002
v -0.374479 -0.317867 0.204895
v -0.402286 -0.337839 0.202071
v -0.402374 -0.318006 0.201965
v -0.389804 -0.337700 0.217484
v -0.389892 -0.317868 0.217377
v -2.109692 -0.362512 -0.458865
v -2.105872 -0.346616 -0.470094
v -2.114763 -0.350650 -0.443800
v -2.110944 -0.334755 -0.455030
v -2.128481 -0.362482 -0.465214
v -2.124662 -0.346587 -0.476443
v -2.133553 -0.350621 -0.450149
v -2.129733 -0.334725 -0.461379
v 0.948339 0.007713 0.122635
v 0.946909 0.017195 0.105274
v 0.947555 -0.009706 0.113186
v 0.946126 -0.000225 0.095825
v 0.968105 0.007709 0.121005
v 0.966675 0.017190 0.103644
v 0.967321 -0.009711 0.111556
v 0.965891 -0.000229 0.094194
v 0.783621 -0.066541 0.184057
v 0.786348 -0.047052 0.181593
v 0.769166 -0.062867 0.197129
v 0.771892 -0.043377 0.194665
v 0.770319 -0.066540 0.169347
v 0.773045 -0.047050 0.166883
v 0.755863 -0.062865 0.182419
v 0.758590 -0.043376 0.179955
v -2.250575 -0.253613 -0.574168
v -2.234639 -0.242428 -0.570388
v -2.239716 -0.269991 -0.571486
v -2.223780 -0.258806 -0.567706
v -2.255209 -0.253527 -0.554885
v -2.239273 -0.242342 -0.551104
v -2.244350 -0.269905 -0.552203
v -2.228414 -0.258720 -0.548422
v 1.349836 0.206488 -0.074237
v 1.362956 0.218749 -0.065818
v 1.339514 0.222077 -0.080854
v 1.352635 0.234338 -0.072435
v 1.360544 0.206491 -0.090930
v 1.373665 0.218752 -0.082511
v 1.350223 0.222080 -0.097548
v 1.363343 0.234341 -0.089129
v -1.592381 -0.371026 -0.246693
v -1.599010 -0.354018 -0.238938
v -1.581177 -0.360824 -0.259489
v -1.587805 -0.343816 -0.251734
v -1.577420 -0.371131 -0.233675
v -1.584048 -0.354122 -0.225920
v -1.566215 -0.360929 -0.246471
v -1.572843 -0.343921 -0.238716
v -1.775869 -0.414417 -0.285944
v -1.780154 -0.395074 -0.286864
v -1.794782 -0.418799 -0.290002
v -1.799066 -0.399456 -0.290922
v -1.771708 -0.414418 -0.305336
v -1.775992 -0.395075 -0.306256
v -1.790621 -0.418800 -0.309394
v -1.794905 -0.399457 -0.310314
v 0.192466 -0.250789 0.300118
v 0.177353 -0.240920 0.308336
v 0.183796 -0.267993 0.304832
v 0.168682 -0.258124 0.313050
v 0.182992 -0.250789 0.282694
v 0.167878 -0.240920 0.290912
v 0.174322 -0.267992 0.287408
v 0.159208 -0.258123 0.295626
v -1.533873 -0.389218 -0.166952
v -1.533303 -0.369410 -0.166144
v -1.545398 -0.388230 -0.183062
v -1.544828 -0.368422 -0.182255
v -1.517742 -0.389212 -0.178492
v -1.517172 -0.369404 -0.177684
v -1.529267 -0.388224 -0.194602
v -1.528697 -0.368415 -0.193794
v -2.436161 -0.010584 -0.773255
v -2.440145 0.008477 -0.777014
v -2.422359 -0.005106 -0.760108
v -2.426344 0.013956 -0.763867
v -2.449834 -0.010609 -0.758889
v -2.453820 0.008452 -0.762649
v -2.436033 -0.005131 -0.745742
v -2.440018 0.013930 -0.749502
v -1.004979 -0.382795 -0.009956
v -1.000263 -0.374415 0.007390
v -1.002781 -0.400770 -0.001869
v -0.998064 -0.392391 0.015477
v -1.024117 -0.382794 -0.004752
v -1.019401 -0.374415 0.012594
v -1.021919 -0.400770 0.003334
v -1.017203 -0.392390 0.020680
v -1.361480 -0.379294 -0.151214
v -1.369189 -0.361247 -0.148351
v -1.344562 -0.371070 -0.157502
v -1.352272 -0.353023 -0.154638
v -1.354571 -0.379293 -0.132623
v -1.362280 -0.361246 -0.129760
v -1.337654 -0.371069 -0.138911
v -1.345363 -0.353022 -0.136047
v 1.162470 0.077636 0.049315
v 1.159976 0.089578 0.064951
v 1.164348 0.093470 0.037520
v 1.161854 0.105413 0.053157
v 1.182055 0.077638 0.052437
v 1.179561 0.089581 0.068073
v 1.183934 0.093472 0.040643
v 1.181440 0.105415 0.056279
v -1.392663 -0.346733 -0.123375
v -1.382426 -0.331500 -0.130894
v -1.404961 -0.334032 -0.114388
v -1.394726 -0.318799 -0.121907
v -1.404380 -0.346757 -0.139376
v -1.394145 -0.331524 -0.146895
v -1.416680 -0.334056 -0.130389
v -1.406444 -0.318823 -0.137908
v 1.286871 0.173837 -0.018611
v 1.270393 0.183982 -0.014266
v 1.277062 0.156795 -0.016024
v 1.260583 0.166940 -0.011679
v 1.281815 0.173836 -0.037788
v 1.265336 0.183982 -0.033444
v 1.272005 0.156794 -0.035202
v 1.255526 0.166940 -0.030857
v 1.744401 0.431373 -0.481679
v 1.731169 0.446042 -0.479919
v 1.758941 0.444722 -0.483617
v 1.745709 0.459391 -0.481857
v 1.747019 0.431376 -0.462019
v 1.733787 0.446045 -0.460259
v 1.761559 0.444725 -0.463957
v 1.748327 0.459393 -0.462197
v 1.631559 0.340257 -0.309466
v 1.633900 0.359644 -0.305999
v 1.641607 0.336078 -0.292886
v 1.643948 0.355465 -0.289418
v 1.614621 0.340457 -0.299150
v 1.616962 0.359844 -0.295683
v 1.624669 0.336278 -0.282570
v 1.627010 0.355665 -0.279102
v -2.511560 0.062556 -0.904256
v -2.503442 0.072494 -0.889133
v -2.506860 0.045392 -0.895500
v -2.498742 0.055330 -0.880377
v -2.529035 0.062555 -0.894875
v -2.520917 0.072493 -0.879753
v -2.524334 0.045392 -0.886119
v -2.516216 0.055330 -0.870997
v -2.465205 -0.000666 -0.809177
v -2.471051 0.017984 -0.812549
v -2.480962 -0.007410 -0.819156
v -2.486808 0.011240 -0.822528
v -2.454675 -0.000403 -0.825983
v -2.460521 0.018246 -0.829354
v -2.470433 -0.007147 -0.835961
v -2.476279 0.011502 -0.839333
v -2.466094 0.018002 -0.843688
v -2.467750 0.031202 -0.828978
v -2.467823 0.003200 -0.830602
v -2.469479 0.016400 -0.815891
v -2.485782 0.018192 -0.846075
v -2.487438 0.031391 -0.831365
v -2.487511 0.003390 -0.832988
v -2.489166 0.016589 -0.818278
v -1.062642 -0.362213 -0.030333
v -1.077534 -0.353164 -0.039804
v -1.055009 -0.344564 -0.025474
v -1.069901 -0.335515 -0.034945
v -1.073287 -0.362216 -0.013599
v -1.088179 -0.353167 -0.023070
v -1.065654 -0.344568 -0.008739
v -1.080545 -0.335519 -0.018210
v -2.115115 -0.331577 -0.500975
v -2.111767 -0.318845 -0.515808
v -2.117905 -0.316371 -0.488552
v -2.114558 -0.303639 -0.503385
v -2.134463 -0.331567 -0.505332
v -2.131115 -0.318835 -0.520166
v -2.137253 -0.316361 -0.492909
v -2.133906 -0.303628 -0.507743
v -1.661382 -0.395031 -0.269388
v -1.655135 -0.385211 -0.253329
v -1.657550 -0.412261 -0.260343
v -1.651303 -0.402441 -0.244284
v -1.679811 -0.395285 -0.262063
v -1.673564 -0.385465 -0.246004
v -1.675979 -0.412514 -0.253018
v -1.669732 -0.402694 -0.236959
v 0.583947 -0.167890 0.236634
v 0.578127 -0.149208 0.239867
v 0.600279 -0.161233 0.227563
v 0.594459 -0.142550 0.230795
v 0.593578 -0.167890 0.253972
v 0.587758 -0.149208 0.257205
v 0.609910 -0.161233 0.244901
v 0.604090 -0.142550 0.248133
v -2.374279 -0.018591 -0.755392
v -2.380831 -0.000104 -0.758332
v -2.357322 -0.011409 -0.748026
v -2.363874 0.007078 -0.750967
v -2.382209 -0.018510 -0.737214
v -2.388762 -0.000023 -0.740154
v -2.365252 -0.011329 -0.729848
v -2.371805 0.007158 -0.732788
v 1.879123 0.563942 -0.734188
v 1.888025 0.581490 -0.736671
v 1.895903 0.554702 -0.739328
v 1.904805 0.572251 -0.741811
v 1.884828 0.563736 -0.715194
v 1.893730 0.581285 -0.717678
v 1.901608 0.554497 -0.720334
v 1.910510 0.572045 -0.722818
v -2.217844 -0.302801 -0.539011
v -2.217911 -0.283487 -0.534506
v -2.217554 -0.298296 -0.558323
v -2.217621 -0.278981 -0.553818
v -2.198013 -0.302802 -0.538713
v -2.198081 -0.283488 -0.534207
v -2.197722 -0.298297 -0.558025
v -2.197790 -0.278982 -0.553520
v -1.969461 -0.393260 -0.362793
v -1.964144 -0.374362 -0.359980
v -1.986151 -0.387244 -0.371660
v -1.980833 -0.368346 -0.368847
v -1.960159 -0.393271 -0.380309
v -1.954841 -0.374372 -0.377496
v -1.976848 -0.387254 -0.389176
v -1.971530 -0.368356 -0.386363
v 1.764068 0.450393 -0.512260
v 1.750133 0.461970 -0.520332
v 1.754174 0.434291 -0.518275
v 1.740240 0.445867 -0.526348
v 1.774133 0.450593 -0.529348
v 1.760198 0.462169 -0.537421
v 1.764239 0.434490 -0.535363
v 1.750305 0.446067 -0.543436
v -2.187859 -0.300520 -0.513987
v -2.187885 -0.280817 -0.511717
v -2.188138 -0.298251 -0.533687
v -2.188165 -0.278548 -0.531418
v -2.168028 -0.300462 -0.514261
v -2.168054 -0.280759 -0.511992
v -2.168308 -0.298193 -0.533962
v -2.168334 -0.278490 -0.531692
v 1.720607 0.436134 -0.455739
v 1.722753 0.455768 -0.457545
v 1.735599 0.433329 -0.468416
v 1.737745 0.452963 -0.470222
v 1.733412 0.436128 -0.440594
v 1.735558 0.455762 -0.442400
v 1.748404 0.433323 -0.453271
v 1.750550 0.452957 -0.455077
v -1.030130 -0.360801 0.015444
v -1.022239 -0.343897 0.008710
v -1.017213 -0.371174 0.004541
v -1.009322 -0.354271 -0.002193
v -1.017315 -0.360753 0.030581
v -1.009423 -0.343849 0.023847
v -1.004397 -0.371127 0.019677
v -0.996506 -0.354223 0.012943
v 1.847661 0.578922 -0.720765
v 1.854424 0.597557 -0.721360
v 1.829085 0.585711 -0.719273
v 1.835849 0.604346 -0.719868
v 1.846055 0.578874 -0.740533
v 1.852818 0.597509 -0.741128
v 1.827480 0.585663 -0.739041
v 1.834243 0.604298 -0.739636
v 0.663910 -0.086677 0.227837
v 0.646963 -0.081021 0.236450
v 0.658867 -0.105687 0.230399
v 0.641921 -0.100030 0.239012
v 0.654925 -0.086676 0.210157
v 0.637978 -0.081020 0.218769
v 0.649882 -0.105686 0.212718
v 0.632935 -0.100029 0.221331
v 1.409574 0.210810 -0.168326
v 1.425030 0.221911 -0.162737
v 1.420011 0.194375 -0.164545
v 1.435467 0.205476 -0.158956
v 1.402826 0.210815 -0.149677
v 1.418282 0.221917 -0.144088
v 1.413263 0.194380 -0.145895
v 1.428719 0.205482 -0.140306
v 0.211510 -0.252978 0.310468
v 0.203591 -0.234906 0.308459
v 0.193992 -0.261148 0.306025
v 0.186073 -0.243076 0.304016
v 0.216385 -0.252978 0.291243
v 0.208467 -0.234906 0.289235
v 0.198868 -0.261148 0.286801
v 0.190949 -0.243076 0.284792
v -1.236693 -0.359278 -0.057884
v -1.239291 -0.339687 -0.056209
v -1.252870 -0.362368 -0.046834
v -1.255467 -0.342777 -0.045159
v -1.247870 -0.359359 -0.074268
v -1.250467 -0.339768 -0.072593
v -1.264046 -0.362449 -0.063217
v -1.266644 -0.342858 -0.061542
v -2.000848 -0.369833 -0.426857
v -1.998901 -0.350453 -0.430593
v -1.991874 -0.374046 -0.444034
v -1.989926 -0.354666 -0.447770
v -1.983269 -0.369829 -0.417674
v -1.981322 -0.350448 -0.421410
v -1.974295 -0.374042 -0.434851
v -1.972347 -0.354661 -0.438587
v -2.102736 -0.344931 -0.517949
v -2.098771 -0.325689 -0.515236
v -2.086859 -0.349736 -0.507079
v -2.082893 -0.330494 -0.504366
v -2.113940 -0.344930 -0.501584
v -2.109975 -0.325687 -0.498871
v -2.098063 -0.349734 -0.490714
v -2.094097 -0.330492 -0.488000
v -1.463689 -0.388342 -0.137805
v -1.458265 -0.369276 -0.138455
v -1.482615 -0.382879 -0.135507
v -1.477192 -0.363814 -0.136157
v -1.466077 -0.388334 -0.157494
v -1.460653 -0.369268 -0.158143
v -1.485003 -0.382871 -0.155196
v -1.479580 -0.363805 -0.155846
v -1.075735 -0.374135 -0.014419
v -1.084321 -0.370688 -0.031962
v -1.077094 -0.393665 -0.017591
v -1.085679 -0.390219 -0.035134
v -1.057908 -0.373963 -0.023109
v -1.066494 -0.370517 -0.040653
v -1.059267 -0.393494 -0.026281
v -1.067852 -0.390048 -0.043824
v -2.407005 -0.047890 -0.771952
v -2.414087 -0.039163 -0.788292
v -2.410391 -0.065699 -0.779995
v -2.417474 -0.056972 -0.796336
v -2.388792 -0.047807 -0.779802
v -2.395874 -0.039080 -0.796143
v -2.392178 -0.065617 -0.787846
v -2.399261 -0.056890 -0.804186
v -0.757271 -0.351920 0.101651
v -0.754043 -0.332378 0.102678
v -0.738650 -0.355308 0.107578
v -0.735421 -0.335766 0.108605
v -0.763286 -0.351919 0.120550
v -0.760058 -0.332377 0.121577
v -0.744665 -0.355307 0.126477
v -0.741436 -0.335765 0.127504
v -2.376150 -0.103451 -0.671592
v -2.370468 -0.090455 -0.657731
v -2.381081 -0.088470 -0.683617
v -2.375398 -0.075473 -0.669755
v -2.357800 -0.103451 -0.679116
v -2.352117 -0.090454 -0.665255
v -2.362731 -0.088469 -0.691141
v -2.357048 -0.075473 -0.677279
v 1.172662 0.074570 0.014584
v 1.170299 0.093373 0.020435
v 1.179695 0.080880 -0.002854
v 1.177332 0.099683 0.002997
v 1.191055 0.074573 0.022003
v 1.188692 0.093375 0.027854
v 1.198088 0.080883 0.004565
v 1.195725 0.099685 0.010416
v -1.021878 -0.383703 -0.011511
v -1.012997 -0.365974 -0.011946
v -1.004153 -0.392592 -0.011921
v -0.995273 -0.374864 -0.012356
v -1.021317 -0.383497 0.008313
v -1.012436 -0.365769 0.007878
v -1.003592 -0.392386 0.007903
v -0.994711 -0.374658 0.007468
v -2.144590 -0.303542 -0.495191
v -2.145874 -0.283840 -0.493311
v -2.155638 -0.305819 -0.478879
v -2.156923 -0.286117 -0.476998
v -2.161011 -0.303551 -0.506314
v -2.162295 -0.283849 -0.504434
v -2.172059 -0.305828 -0.490001
v -2.173343 -0.286126 -0.488121
v -0.078106 -0.289926 0.251582
v -0.067125 -0.278329 0.263342
v -0.085950 -0.273836 0.243041
v -0.074969 -0.262240 0.254801
v -0.063572 -0.290004 0.238087
v -0.052591 -0.278407 0.249847
v -0.071416 -0.273914 0.229546
v -0.060435 -0.262318 0.241306
v 0.851254 -0.043766 0.179613
v 0.864131 -0.029242 0.183686
v 0.837371 -0.030261 0.175344
v 0.850247 -0.015737 0.179418
v 0.857154 -0.043686 0.160678
v 0.870031 -0.029162 0.164751
v 0.843271 -0.030181 0.156409
v 0.856148 -0.015657 0.160483
v 0.313664 -0.247786 0.266388
v 0.324909 -0.231847 0.262802
v 0.328792 -0.259588 0.261369
v 0.340037 -0.243649 0.257783
v 0.319831 -0.247897 0.285237
v 0.331076 -0.231958 0.281652
v 0.334959 -0.259699 0.280218
v 0.346204 -0.243760 0.276633
v 1.013973 -0.003985 0.099252
v 1.014836 0.011279 0.111886
v 1.012928 0.008679 0.084023
v 1.013791 0.023943 0.096657
v 1.033760 -0.003982 0.097896
v 1.034623 0.011282 0.110530
v 1.032715 0.008681 0.082668
v 1.033578 0.023945 0.095302
v -2.249991 -0.252396 -0.609027
v -2.240501 -0.235111 -0.606901
v -2.233125 -0.262121 -0.605247
v -2.223635 -0.244835 -0.603122
v -2.254328 -0.252395 -0.589674
v -2.244839 -0.235110 -0.587548
v -2.237461 -0.262120 -0.585894
v -2.227971 -0.244834 -0.583768
v -2.075420 -0.347067 -0.476918
v -2.082515 -0.330069 -0.469564
v -2.087234 -0.357286 -0.464697
v -2.094329 -0.340288 -0.457343
v -2.089683 -0.347058 -0.490699
v -2.096778 -0.330060 -0.483345
v -2.101498 -0.357277 -0.478478
v -2.108592 -0.340279 -0.471124
v -1.034925 -0.362334 -0.001031
v -1.042542 -0.344763 -0.006189
v -1.020377 -0.353135 0.008823
v -1.027994 -0.335564 0.003665
v -1.046046 -0.362335 0.015390
v -1.053663 -0.344764 0.010232
v -1.031499 -0.353136 0.025244
v -1.039115 -0.335566 0.020086
v -0.548354 -0.379673 0.181876
v -0.550168 -0.361616 0.189875
v -0.552312 -0.387875 0.199495
v -0.554126 -0.369817 0.207494
v -0.567703 -0.379689 0.177522
v -0.569517 -0.361631 0.185521
v -0.571661 -0.387890 0.195141
v -0.573475 -0.369832 0.203140
v 1.535015 0.309593 -0.243047
v 1.530224 0.321983 -0.228320
v 1.538845 0.325080 -0.254830
v 1.534054 0.337470 -0.240103
v 1.553876 0.309595 -0.236913
v 1.549085 0.321985 -0.222186
v 1.557706 0.325082 -0.248697
v 1.552915 0.337472 -0.233969
v -1.495785 -0.347234 -0.168613
v -1.478961 -0.337126 -0.171465
v -1.505794 -0.330172 -0.167185
v -1.488970 -0.320064 -0.170038
v -1.498967 -0.347463 -0.188187
v -1.482143 -0.337355 -0.191040
v -1.508976 -0.330401 -0.186760
v -1.492153 -0.320293 -0.189613
v -2.215599 -0.257071 -0.561878
v -2.230167 -0.245392 -0.555190
v -2.204984 -0.241041 -0.566748
v -2.219553 -0.229362 -0.560060
v -2.207325 -0.257073 -0.543853
v -2.221894 -0.245394 -0.537165
v -2.196711 -0.241043 -0.548723
v -2.211279 -0.229364 -0.542035
v -2.102081 -0.337055 -0.524631
v -2.100930 -0.317957 -0.519408
v -2.097961 -0.342404 -0.505982
v -2.096809 -0.323306 -0.500759
v -2.121448 -0.337057 -0.520353
v -2.120296 -0.317959 -0.515130
v -2.117327 -0.342406 -0.501704
v -2.116175 -0.323308 -0.496481
v -1.844504 -0.418313 -0.319390
v -1.842607 -0.398600 -0.318320
v -1.862329 -0.416140 -0.327811
v -1.860432 -0.396427 -0.326740
v -1.836018 -0.418157 -0.337316
v -1.834120 -0.398444 -0.336245
v -1.853843 -0.415984 -0.345736
v -1.851945 -0.396271 -0.344665
v -2.314968 -0.192636 -0.612537
v -2.307170 -0.181743 -0.597911
v -2.320093 -0.176061 -0.622148
v -2.312294 -0.165169 -0.607522
v -2.297468 -0.192636 -0.621869
v -2.289669 -0.181743 -0.607243
v -2.302593 -0.176061 -0.631480
v -2.294794 -0.165169 -0.616855
v 0.738460 -0.072072 0.210545
v 0.728976 -0.054661 0.211070
v 0.721076 -0.081570 0.211511
v 0.711592 -0.064160 0.212036
v 0.737360 -0.072073 0.190742
v 0.727876 -0.054663 0.191268
v 0.719976 -0.081572 0.191709
v 0.710492 -0.064161 0.192234
v 1.024234 0.028923 0.129682
v 1.030289 0.047692 0.127578
v 1.006505 0.035333 0.135844
v 1.012560 0.054102 0.133740
v 1.017722 0.028923 0.110948
v 1.023777 0.047692 0.108844
v 0.999994 0.035333 0.117110
v 1.006049 0.054102 0.115006
v 1.130082 0.079471 0.043042
v 1.125398 0.084590 0.024462
v 1.131362 0.098631 0.047999
v 1.126678 0.103751 0.029419
v 1.110853 0.079498 0.047897
v 1.106169 0.084618 0.029318
v 1.112132 0.098659 0.052855
v 1.107448 0.103779 0.034275
v -2.483107 0.065992 -0.881592
v -2.482027 0.085765 -0.880504
v -2.469189 0.064459 -0.867545
v -2.468110 0.084233 -0.866458
v -2.497195 0.065993 -0.867633
v -2.496116 0.085767 -0.866545
v -2.483278 0.064461 -0.853586
v -2.482198 0.084234 -0.852498
v -1.830686 -0.396740 -0.289641
v -1.829525 -0.376985 -0.290963
v -1.844312 -0.394982 -0.275337
v -1.843151 -0.375227 -0.276660
v -1.845050 -0.396812 -0.303316
v -1.843889 -0.377057 -0.304639
v -1.858676 -0.395054 -0.289012
v -1.857516 -0.375299 -0.290335
v -2.022415 -0.376884 -0.459023
v -2.028868 -0.370255 -0.441480
v -2.024701 -0.395577 -0.452801
v -2.031154 -0.388948 -0.435257
v -2.041029 -0.376886 -0.465869
v -2.047482 -0.370258 -0.448325
v -2.043315 -0.395579 -0.459647
v -2.049768 -0.388950 -0.442103
v 0.587953 -0.128293 0.208696
v 0.587725 -0.108503 0.209985
v 0.592638 -0.126987 0.189469
v 0.592410 -0.107197 0.190758
v 0.607224 -0.128377 0.213386
v 0.606995 -0.108587 0.214675
v 0.611908 -0.127070 0.194158
v 0.611680 -0.107280 0.195447
v -0.973244 -0.397727 0.058662
v -0.965838 -0.381586 0.067493
v -0.983611 -0.386201 0.046292
v -0.976205 -0.370061 0.055123
v -0.958045 -0.397730 0.045921
v -0.950639 -0.381590 0.054752
v -0.968413 -0.386204 0.033550
v -0.961006 -0.370064 0.042381
v 0.791374 -0.093838 0.172614
v 0.802706 -0.083122 0.160363
v 0.798818 -0.110526 0.164904
v 0.810151 -0.099810 0.152652
v 0.805848 -0.093646 0.186172
v 0.817181 -0.082929 0.173921
v 0.813292 -0.110333 0.178461
v 0.824625 -0.099617 0.166210
v 0.895780 -0.009509 0.162919
v 0.896987 0.008350 0.171459
v 0.893442 -0.000884 0.145213
v 0.894649 0.016975 0.153754
v 0.915437 -0.009581 0.160289
v 0.916645 0.008279 0.168829
v 0.913100 -0.000956 0.142583
v 0.914307 0.016904 0.151123
v -2.048141 -0.347563 -0.448959
v -2.047517 -0.343268 -0.468312
v -2.048001 -0.366925 -0.453252
v -2.047378 -0.362630 -0.472605
v -2.028318 -0.347562 -0.448320
v -2.027694 -0.343267 -0.467673
v -2.028179 -0.366924 -0.452613
v -2.027555 -0.362629 -0.471966
v -1.994086 -0.387292 -0.384489
v -1.983136 -0.379416 -0.369948
v -1.998688 -0.369090 -0.390881
v -1.987738 -0.361214 -0.376340
v -1.978202 -0.387447 -0.396365
v -1.967252 -0.379571 -0.381824
v -1.982804 -0.369245 -0.402758
v -1.971854 -0.361370 -0.388217
v -1.932091 -0.411097 -0.363741
v -1.943173 -0.395033 -0.360209
v -1.916785 -0.399466 -0.368616
v -1.927867 -0.383402 -0.365084
v -1.926071 -0.411099 -0.344843
v -1.937153 -0.395035 -0.341311
v -1.910765 -0.399467 -0.349719
v -1.921847 -0.383403 -0.346187
v 0.369478 -0.215729 0.288512
v 0.367887 -0.196090 0.290778
v 0.380763 -0.212960 0.272439
v 0.379172 -0.193321 0.274705
v 0.385710 -0.215729 0.299909
v 0.384119 -0.196090 0.302174
v 0.396995 -0.212960 0.283836
v 0.395404 -0.193321 0.286101
v 1.206430 0.106032 -0.014958
v 1.215111 0.123009 -0.020414
v 1.220806 0.095778 -0.023988
v 1.229487 0.112755 -0.029445
v 1.216981 0.106034 0.001836
v 1.225662 0.123011 -0.003621
v 1.231357 0.095780 -0.007195
v 1.240038 0.112757 -0.012651
v -2.256637 -0.267271 -0.570577
v -2.240788 -0.261778 -0.559994
v -2.261204 -0.248214 -0.573628
v -2.245356 -0.242721 -0.563045
v -2.245622 -0.267272 -0.587071
v -2.229774 -0.261778 -0.576487
v -2.250190 -0.248214 -0.590122
v -2.234342 -0.242721 -0.579538
v -1.888585 -0.397780 -0.387263
v -1.892732 -0.384600 -0.373034
v -1.892231 -0.412601 -0.374598
v -1.896379 -0.399421 -0.360369
v -1.907634 -0.397812 -0.392785
v -1.911780 -0.384633 -0.378556
v -1.911280 -0.412633 -0.380120
v -1.915427 -0.399453 -0.365891
v -2.147388 -0.293484 -0.505187
v -2.154687 -0.279492 -0.493176
v -2.154613 -0.307540 -0.493205
v -2.161913 -0.293548 -0.481194
v -2.164353 -0.293519 -0.515459
v -2.171653 -0.279527 -0.503447
v -2.171578 -0.307575 -0.503477
v -2.178879 -0.293583 -0.491465
v -2.473186 -0.000620 -0.783219
v -2.473019 0.019176 -0.784423
v -2.470515 -0.001835 -0.802833
v -2.470348 0.017960 -0.804038
v -2.453535 -0.000622 -0.780542
v -2.453368 0.019173 -0.781746
v -2.450864 -0.001838 -0.800157
v -2.450696 0.017957 -0.801361
v 0.839479 -0.048419 0.166615
v 0.850320 -0.032512 0.161840
v 0.824918 -0.036574 0.173018
v 0.835759 -0.020666 0.168244
v 0.831491 -0.048424 0.148461
v 0.842332 -0.032517 0.143687
v 0.816930 -0.036579 0.154865
v 0.827771 -0.020672 0.150091
v 1.295237 0.161744 -0.023647
v 1.298191 0.180764 -0.018865
v 1.305177 0.156123 -0.007431
v 1.308131 0.175143 -0.002649
v 1.278331 0.161762 -0.013278
v 1.281284 0.180782 -0.008495
v 1.288271 0.156141 0.002938
v 1.291224 0.175161 0.007720
v -2.235449 -0.261063 -0.606176
v -2.229297 -0.242502 -0.602861
v -2.219110 -0.268051 -0.597369
v -2.212958 -0.249490 -0.594055
v -2.244858 -0.261062 -0.588717
v -2.238707 -0.242501 -0.585403
v -2.228519 -0.268050 -0.579910
v -2.222367 -0.249489 -0.576596
v -2.399962 -0.051459 -0.706315
v -2.394279 -0.033593 -0.712787
v -2.411856 -0.042846 -0.692984
v -2.406173 -0.024981 -0.699456
v -2.414781 -0.051521 -0.719496
v -2.409099 -0.033655 -0.725968
v -2.426675 -0.042908 -0.706164
v -2.420992 -0.025043 -0.712637
v -1.107624 -0.388527 -0.035155
v -1.106663 -0.368761 -0.036473
v -1.119321 -0.386896 -0.019223
v -1.118361 -0.367130 -0.020541
v -1.123611 -0.388533 -0.046892
v -1.122651 -0.368767 -0.048210
v -1.135309 -0.386902 -0.030959
v -1.134348 -0.367136 -0.032277
v -1.668254 -0.383943 -0.216897
v -1.673079 -0.364853 -0.214524
v -1.685556 -0.389318 -0.208828
v -1.690381 -0.370228 -0.206455
v -1.676664 -0.383836 -0.234859
v -1.681489 -0.364745 -0.232486
v -1.693966 -0.389211 -0.226790
v -1.698791 -0.370121 -0.224417
v -1.641935 -0.406402 -0.214431
v -1.648489 -0.387683 -0.214550
v -1.660644 -0.412955 -0.215063
v -1.667197 -0.394236 -0.215182
v -1.641300 -0.406305 -0.234254
v -1.647853 -0.387586 -0.234373
v -1.660008 -0.412858 -0.234886
v -1.666561 -0.394139 -0.235005
v -2.280428 -0.183359 -0.653747
v -2.280713 -0.163578 -0.652344
v -2.276098 -0.181928 -0.673049
v -2.276382 -0.162147 -0.671646
v -2.261075 -0.183388 -0.649408
v -2.261360 -0.163607 -0.648005
v -2.256745 -0.181957 -0.668709
v -2.257030 -0.162176 -0.667306
v -2.342721 -0.153336 -0.658358
v -2.329196 -0.138983 -0.656248
v -2.356902 -0.139648 -0.660570
v -2.343378 -0.125295 -0.658459
v -2.339664 -0.153334 -0.677955
v -2.326139 -0.138982 -0.675844
v -2.353846 -0.139647 -0.680166
v -2.340321 -0.125294 -0.678056
v -1.394114 -0.373070 -0.171048
v -1.398205 -0.353842 -0.173671
v -1.377926 -0.368211 -0.160671
v -1.382017 -0.348982 -0.163294
v -1.404818 -0.373070 -0.154350
v -1.408909 -0.353841 -0.156973
v -1.388629 -0.368210 -0.143974
v -1.392720 -0.348982 -0.146596
v -2.280793 -0.227004 -0.586754
v -2.281580 -0.207210 -0.587729
v -2.293224 -0.228256 -0.602158
v -2.294010 -0.208462 -0.603132
v -2.265359 -0.227004 -0.599209
v -2.266145 -0.207210 -0.600184
v -2.277790 -0.228256 -0.614613
v -2.278576 -0.208462 -0.615588
v -1.969333 -0.375500 -0.397270
v -1.977166 -0.357791 -0.392983
v -1.984878 -0.384429 -0.388786
v -1.992711 -0.366720 -0.384498
v -1.978840 -0.375491 -0.414677
v -1.986673 -0.357782 -0.410390
v -1.994384 -0.384421 -0.406192
v -2.002217 -0.366711 -0.401905
v 1.239059 0.134227 0.005261
v 1.237936 0.153917 0.007354
v 1.248349 0.136602 -0.012100
v 1.247227 0.156292 -0.010007
v 1.256545 0.134229 0.014618
v 1.255423 0.153919 0.016712
v 1.265836 0.136604 -0.002742
v 1.264713 0.156294 -0.000649
v 1.021886 0.045532 0.063429
v 1.029201 0.063461 0.067720
v 1.006219 0.054011 0.054711
v 1.013535 0.071940 0.059002
v 1.031601 0.045706 0.046140
v 1.038917 0.063634 0.050431
v 1.015935 0.054185 0.037421
v 1.023250 0.072113 0.041712
v 1.571096 0.300826 -0.300168
v 1.567822 0.320293 -0.302086
v 1.587891 0.304621 -0.290325
v 1.584617 0.324088 -0.292244
v 1.561068 0.300826 -0.283056
v 1.557794 0.320293 -0.284975
v 1.577863 0.304621 -0.273214
v 1.574589 0.324087 -0.275132
v 1.310427 0.138864 -0.068722
v 1.301022 0.152907 -0.058345
v 1.319857 0.152869 -0.079128
v 1.310452 0.166912 -0.068751
v 1.325123 0.138865 -0.055404
v 1.315719 0.152908 -0.045026
v 1.334553 0.152870 -0.065810
v 1.325149 0.166913 -0.055433
v -2.008054 -0.380773 -0.398872
v -2.013618 -0.363082 -0.405902
v -1.996986 -0.371807 -0.385070
v -2.002551 -0.354116 -0.392101
v -2.023543 -0.380722 -0.386485
v -2.029107 -0.363031 -0.393515
v -2.012475 -0.371756 -0.372683
v -2.018040 -0.354066 -0.379714
v -1.543837 -0.392780 -0.210691
v -1.545565 -0.383435 -0.228099
v -1.542916 -0.375287 -0.201391
v -1.544645 -0.365942 -0.218799
v -1.563572 -0.392783 -0.208733
v -1.565301 -0.383438 -0.226141
v -1.562653 -0.375290 -0.199433
v -1.564382 -0.365945 -0.216841
v -1.722614 -0.381564 -0.288312
v -1.726624 -0.362508 -0.292072
v -1.736540 -0.387061 -0.301321
v -1.740550 -0.368005 -0.305082
v -1.709073 -0.381574 -0.302803
v -1.713083 -0.362518 -0.306563
v -1.722998 -0.387071 -0.315812
v -1.727008 -0.368015 -0.319572
v 1.820945 0.505986 -0.629725
v 1.819219 0.521419 -0.617387
v 1.823083 0.518443 -0.645009
v 1.821357 0.533876 -0.632671
v 1.840587 0.505986 -0.626977
v 1.838861 0.521419 -0.614640
v 1.842725 0.518444 -0.642261
v 1.840999 0.533876 -0.629924
v -1.261724 -0.392200 -0.065677
v -1.262975 -0.372706 -0.069109
v -1.268385 -0.395853 -0.083997
v -1.269636 -0.376360 -0.087429
v -1.243085 -0.392198 -0.072454
v -1.244336 -0.372704 -0.075886
v -1.249747 -0.395851 -0.090774
v -1.250997 -0.376357 -0.094207
v -2.558490 0.088277 -0.889920
v -2.552422 0.099652 -0.904990
v -2.562752 0.104523 -0.879373
v -2.556684 0.115899 -0.894444
v -2.576884 0.088265 -0.897335
v -2.570816 0.099640 -0.912406
v -2.581147 0.104511 -0.886788
v -2.575078 0.115887 -0.901859
v -1.615754 -0.387606 -0.210473
v -1.623107 -0.370273 -0.216707
v -1.602427 -0.377966 -0.199391
v -1.609780 -0.360633 -0.205625
v -1.628469 -0.387525 -0.195253
v -1.635822 -0.370193 -0.201486
v -1.615142 -0.377886 -0.184170
v -1.622495 -0.360553 -0.190404
v 0.688860 -0.122575 0.249205
v 0.693193 -0.113713 0.231999
v 0.686699 -0.104832 0.257799
v 0.691031 -0.095970 0.240593
v 0.669627 -0.122573 0.244363
v 0.673960 -0.113711 0.227157
v 0.667466 -0.104829 0.252957
v 0.671798 -0.095968 0.235751
v 1.749321 0.493845 -0.528458
v 1.746310 0.513281 -0.531013
v 1.734426 0.489897 -0.540944
v 1.731415 0.509333 -0.543499
v 1.762066 0.493822 -0.543655
v 1.759055 0.513258 -0.546209
v 1.747171 0.489874 -0.556141
v 1.744159 0.509310 -0.558695
v -1.715079 -0.393237 -0.295741
v -1.718183 -0.373834 -0.298431
v -1.700338 -0.389130 -0.283124
v -1.703442 -0.369727 -0.285814
v -1.727980 -0.393212 -0.280677
v -1.731083 -0.373809 -0.283367
v -1.713239 -0.389105 -0.268060
v -1.716342 -0.369702 -0.270750
v -2.178422 -0.300888 -0.521022
v -2.181940 -0.292098 -0.538450
v -2.176697 -0.283109 -0.512404
v -2.180213 -0.274319 -0.529832
v -2.197865 -0.300899 -0.517105
v -2.201382 -0.292110 -0.534533
v -2.196139 -0.283120 -0.508487
v -2.199656 -0.274331 -0.525915
v 0.951831 -0.031402 0.114811
v 0.942700 -0.013803 0.115313
v 0.969403 -0.022257 0.113845
v 0.960272 -0.004658 0.114347
v 0.952919 -0.031402 0.134614
v 0.943789 -0.013803 0.135116
v 0.970492 -0.022258 0.133648
v 0.961361 -0.004659 0.134150
v -2.016692 -0.359610 -0.388425
v -2.008883 -0.348148 -0.402603
v -2.022262 -0.343424 -0.378408
v -2.014454 -0.331962 -0.392587
v -2.034050 -0.359648 -0.398017
v -2.026243 -0.348187 -0.412195
v -2.039621 -0.343462 -0.388000
v -2.031814 -0.332001 -0.402178
v -2.105609 -0.366635 -0.450178
v -2.099367 -0.348030 -0.447307
v -2.122515 -0.359764 -0.457944
v -2.116272 -0.341159 -0.455074
v -2.097329 -0.366633 -0.468200
v -2.091087 -0.348028 -0.465329
v -2.114235 -0.359761 -0.475966
v -2.107993 -0.341156 -0.473096
v 0.250851 -0.228592 0.287480
v 0.252565 -0.210194 0.294687
v 0.246768 -0.221184 0.269541
v 0.248481 -0.202786 0.276748
v 0.270184 -0.228657 0.283052
v 0.271897 -0.210260 0.290259
v 0.266100 -0.221249 0.265113
v 0.267813 -0.202852 0.272320
v -0.698087 -0.349501 0.157616
v -0.703066 -0.331468 0.164199
v -0.708977 -0.357756 0.171991
v -0.713956 -0.339722 0.178574
v -0.713898 -0.349495 0.145642
v -0.718877 -0.331462 0.152225
v -0.724788 -0.357750 0.160016
v -0.729767 -0.339716 0.166600
v 1.362927 0.198342 -0.087216
v 1.376402 0.212826 -0.085812
v 1.377334 0.184794 -0.085712
v 1.390809 0.199279 -0.084308
v 1.360870 0.198343 -0.067490
v 1.374345 0.212828 -0.066086
v 1.375276 0.184796 -0.065986
v 1.388751 0.199280 -0.064582
v -1.968383 -0.408460 -0.410262
v -1.968667 -0.388630 -0.410154
v -1.949969 -0.408157 -0.417623
v -1.950252 -0.388326 -0.417515
v -1.961021 -0.408456 -0.391846
v -1.961304 -0.388625 -0.391738
v -1.942607 -0.408152 -0.399207
v -1.942891 -0.388322 -0.399099
v 1.665478 0.450410 -0.467226
v 1.671446 0.461870 -0.452178
v 1.661065 0.466597 -0.477802
v 1.667033 0.478056 -0.462755
v 1.683870 0.450575 -0.474646
v 1.689838 0.462035 -0.459599
v 1.679457 0.466762 -0.485223
v 1.685425 0.478221 -0.470176
v 1.171935 0.069787 0.036761
v 1.169273 0.088283 0.043405
v 1.178813 0.076943 0.019591
v 1.176151 0.095440 0.026234
v 1.190346 0.069788 0.044137
v 1.187684 0.088285 0.050780
v 1.197224 0.076945 0.026967
v 1.194562 0.095441 0.033610
v -1.018522 -0.359218 0.007532
v -1.007277 -0.344176 0.013906
v -1.031596 -0.346292 0.000093
v -1.020351 -0.331250 0.006466
v -1.008726 -0.359235 -0.009713
v -0.997480 -0.344192 -0.003339
v -1.021800 -0.346309 -0.017152
v -1.010555 -0.331267 -0.010779
v 1.861183 0.547449 -0.699704
v 1.858032 0.565672 -0.692537
v 1.868515 0.555278 -0.716386
v 1.865365 0.573500 -0.709219
v 1.879339 0.547449 -0.691723
v 1.876189 0.565672 -0.684556
v 1.886672 0.555278 -0.708405
v 1.883521 0.573500 -0.701238
v 0.974283 0.031951 0.095313
v 0.974459 0.051782 0.095501
v 0.974553 0.032136 0.075482
v 0.974728 0.051968 0.075670
v 0.994114 0.031772 0.095581
v 0.994289 0.051604 0.095769
v 0.994383 0.031958 0.075750
v 0.994559 0.051789 0.075938
v -1.643812 -0.364364 -0.219667
v -1.648641 -0.345141 -0.220397
v -1.662819 -0.369247 -0.222537
v -1.667647 -0.350025 -0.223266
v -1.640851 -0.364365 -0.239278
v -1.645679 -0.345142 -0.240008
v -1.659858 -0.369248 -0.242148
v -1.664687 -0.350026 -0.242877
v -1.578429 -0.360442 -0.228853
v -1.564955 -0.346189 -0.225909
v -1.592439 -0.346653 -0.231486
v -1.578966 -0.332401 -0.228542
v -1.574490 -0.360151 -0.248289
v -1.561016 -0.345899 -0.245345
v -1.588500 -0.346363 -0.250922
v -1.575026 -0.332110 -0.247978
v -2.045400 -0.399989 -0.431831
v -2.045708 -0.380409 -0.428692
v -2.043467 -0.396835 -0.451316
v -2.043775 -0.377254 -0.448177
v -2.025664 -0.399994 -0.429874
v -2.025971 -0.380413 -0.426734
v -2.023731 -0.396839 -0.449359
v -2.024038 -0.377258 -0.446219
v -1.110760 -0.361940 -0.010154
v -1.119823 -0.344407 -0.012105
v -1.128006 -0.371208 -0.013325
v -1.137069 -0.353675 -0.015277
v -1.107045 -0.362187 -0.029634
v -1.116109 -0.344655 -0.031586
v -1.124290 -0.371455 -0.032806
v -1.133354 -0.353923 -0.034757
v -2.252811 -0.232825 -0.553398
v -2.250041 -0.215759 -0.563115
v -2.257342 -0.222720 -0.536944
v -2.254573 -0.205654 -0.546662
v -2.271920 -0.232748 -0.558707
v -2.269151 -0.215682 -0.568425
v -2.276451 -0.222644 -0.542254
v -2.273682 -0.205578 -0.551971
v -2.394086 -0.083997 -0.700555
v -2.398581 -0.065172 -0.704884
v -2.407307 -0.090236 -0.713958
v -2.411802 -0.071411 -0.718287
v -2.380002 -0.083846 -0.714519
v -2.384497 -0.065020 -0.718848
v -2.393223 -0.090085 -0.727921
v -2.397718 -0.071259 -0.732250
v -0.956913 -0.387388 0.059466
v -0.954454 -0.381467 0.078235
v -0.956045 -0.406317 0.065324
v -0.953585 -0.400396 0.084092
v -0.976574 -0.387484 0.062073
v -0.974114 -0.381563 0.080841
v -0.975705 -0.406412 0.067931
v -0.973246 -0.400491 0.086699
v -1.202443 -0.392296 -0.090403
v -1.199716 -0.372694 -0.091708
v -1.184950 -0.395318 -0.099247
v -1.182223 -0.375717 -0.100552
v -1.193503 -0.392361 -0.072699
v -1.190776 -0.372759 -0.074004
v -1.176010 -0.395383 -0.081543
v -1.173284 -0.375782 -0.082848
v -2.348321 -0.057950 -0.708223
v -2.349119 -0.039242 -0.714760
v -2.346052 -0.051364 -0.689653
v -2.346850 -0.032656 -0.696190
v -2.368008 -0.057949 -0.705818
v -2.368805 -0.039241 -0.712355
v -2.365739 -0.051363 -0.687248
v -2.366537 -0.032656 -0.693785
v 1.790145 0.471215 -0.520654
v 1.790282 0.491048 -0.520697
v 1.809976 0.471078 -0.520438
v 1.810114 0.490911 -0.520481
v 1.789929 0.471260 -0.500822
v 1.790066 0.491092 -0.500865
v 1.809760 0.471123 -0.500606
v 1.809898 0.490955 -0.500649
v 0.922753 -0.035075 0.117788
v 0.918710 -0.015665 0.117259
v 0.941998 -0.030997 0.120309
v 0.937955 -0.011588 0.119780
v 0.920177 -0.035075 0.137453
v 0.916134 -0.015665 0.136924
v 0.939422 -0.030997 0.139974
v 0.935379 -0.011588 0.139445
v -0.354373 -0.357794 0.254236
v -0.344272 -0.340898 0.256654
v -0.370805 -0.347407 0.250303
v -0.360704 -0.330511 0.252722
v -0.349756 -0.357793 0.234948
v -0.339655 -0.340897 0.237366
v -0.366188 -0.347406 0.231015
v -0.356087 -0.330510 0.233434
v -2.183295 -0.267119 -0.572449
v -2.176781 -0.249545 -0.565962
v -2.170843 -0.276312 -0.560047
v -2.164329 -0.258738 -0.553560
v -2.197290 -0.267119 -0.558397
v -2.190777 -0.249545 -0.551910
v -2.184838 -0.276311 -0.545995
v -2.178325 -0.258737 -0.539508
v -1.424824 -0.352160 -0.152357
v -1.427569 -0.332718 -0.149554
v -1.438438 -0.356083 -0.138478
v -1.441182 -0.336641 -0.135675
v -1.438984 -0.352157 -0.166244
v -1.441728 -0.332715 -0.163442
v -1.452597 -0.356079 -0.152365
v -1.455342 -0.336638 -0.149562
v -1.474659 -0.362635 -0.194830
v -1.469599 -0.343588 -0.192607
v -1.457216 -0.368163 -0.187179
v -1.452155 -0.349115 -0.184955
v -1.482627 -0.362638 -0.176668
v -1.477566 -0.343591 -0.174444
v -1.465184 -0.368166 -0.169016
v -1.460123 -0.349119 -0.166793
v -1.239290 -0.387376 -0.054208
v -1.248187 -0.370176 -0.049923
v -1.254786 -0.397251 -0.046744
v -1.263684 -0.380052 -0.042459
v -1.247896 -0.387376 -0.072076
v -1.256793 -0.370177 -0.067791
v -1.263392 -0.397252 -0.064613
v -1.272290 -0.380052 -0.060328
v -0.178706 -0.317339 0.267244
v -0.171343 -0.312545 0.285024
v -0.176878 -0.336584 0.271675
v -0.169514 -0.331790 0.289456
v -0.197031 -0.317333 0.274831
v -0.189667 -0.312539 0.292612
v -0.195202 -0.336578 0.279263
v -0.187839 -0.331784 0.297043
v -2.052172 -0.350308 -0.478758
v -2.047366 -0.331823 -0.484103
v -2.039896 -0.357496 -0.492578
v -2.035089 -0.339011 -0.497923
v -2.037354 -0.350348 -0.465575
v -2.032547 -0.331864 -0.470921
v -2.025078 -0.357536 -0.479395
v -2.020272 -0.339052 -0.484740
v -2.432496 0.035412 -0.829468
v -2.436088 0.054883 -0.830636
v -2.413917 0.039189 -0.823644
v -2.417508 0.058659 -0.824811
v -2.438436 0.035452 -0.810545
v -2.442027 0.054922 -0.811713
v -2.419857 0.039228 -0.804721
v -2.423449 0.058698 -0.805889
v 0.460526 -0.161179 0.280356
v 0.454709 -0.150771 0.264507
v 0.464187 -0.144296 0.290099
v 0.458369 -0.133888 0.274251
v 0.441922 -0.161111 0.287229
v 0.436104 -0.150703 0.271380
v 0.445583 -0.144229 0.296972
v 0.439765 -0.133821 0.281124
v -0.968486 -0.364614 0.014307
v -0.974378 -0.346754 0.020604
v -0.956291 -0.355991 0.001258
v -0.962184 -0.338131 0.007555
v -0.953997 -0.364609 0.027851
v -0.959890 -0.346749 0.034147
v -0.941803 -0.355985 0.014802
v -0.947696 -0.338125 0.021098
v -1.933999 -0.380115 -0.397586
v -1.919779 -0.366385 -0.399211
v -1.920358 -0.394428 -0.399142
v -1.906137 -0.380698 -0.400767
v -1.931748 -0.380113 -0.377881
v -1.917528 -0.366383 -0.379506
v -1.918107 -0.394425 -0.379437
v -1.903887 -0.380696 -0.381062
v 1.324637 0.151124 -0.078438
v 1.323943 0.169362 -0.070676
v 1.323144 0.143332 -0.060261
v 1.322449 0.161570 -0.052499
v 1.304873 0.151072 -0.080084
v 1.304178 0.169310 -0.072322
v 1.303379 0.143279 -0.061907
v 1.302684 0.161517 -0.054146
v -1.961692 -0.418642 -0.388943
v -1.966233 -0.404054 -0.401590
v -1.966509 -0.432078 -0.402713
v -1.971050 -0.417491 -0.415359
v -1.942996 -0.418560 -0.395563
v -1.947538 -0.403972 -0.408209
v -1.947814 -0.431997 -0.409333
v -1.952354 -0.417409 -0.421979
v -0.639728 -0.370721 0.129916
v -0.648335 -0.353263 0.126111
v -0.623760 -0.361310 0.136971
v -0.632367 -0.343852 0.133166
v -0.647744 -0.370720 0.148057
v -0.656352 -0.353261 0.144252
v -0.631776 -0.361309 0.155112
v -0.640383 -0.343850 0.151307
v 1.709838 0.402468 -0.405511
v 1.700969 0.413347 -0.391500
v 1.704039 0.385885 -0.396306
v 1.695169 0.396765 -0.382295
v 1.693074 0.402448 -0.416109
v 1.684204 0.413328 -0.402098
v 1.687275 0.385865 -0.406904
v 1.678405 0.396745 -0.392893
v 0.494493 -0.174288 0.224097
v 0.491706 -0.154658 0.223598
v 0.513815 -0.171457 0.227561
v 0.511028 -0.151827 0.227062
v 0.490993 -0.174289 0.243619
v 0.488206 -0.154659 0.243120
v 0.510315 -0.171458 0.247083
v 0.507529 -0.151828 0.246584
v 1.677684 0.396841 -0.461628
v 1.683523 0.412116 -0.472851
v 1.684494 0.384192 -0.475302
v 1.690332 0.399466 -0.486525
v 1.695373 0.396669 -0.452660
v 1.701211 0.411943 -0.463882
v 1.702182 0.384019 -0.466334
v 1.708021 0.399294 -0.477556
v 1.093608 0.068115 0.075242
v 1.094438 0.087918 0.074535
v 1.078552 0.069205 0.088106
v 1.079381 0.089008 0.087399
v 1.080725 0.068116 0.060163
v 1.081555 0.087919 0.059456
v 1.065669 0.069206 0.073027
v 1.066498 0.089009 0.072320
v -2.415580 0.029542 -0.797611
v -2.422672 0.042165 -0.811166
v -2.409729 0.044839 -0.786426
v -2.416820 0.057462 -0.799981
v -2.433155 0.029542 -0.788418
v -2.440245 0.042165 -0.801972
v -2.427303 0.044839 -0.777233
v -2.434394 0.057462 -0.790787
v 1.518831 0.304771 -0.235657
v 1.518044 0.324091 -0.240071
v 1.522230 0.309254 -0.216639
v 1.521443 0.328574 -0.221052
v 1.499307 0.304773 -0.232168
v 1.498520 0.324093 -0.236581
v 1.502707 0.309256 -0.213149
v 1.501920 0.328576 -0.217563
v 1.712666 0.412338 -0.478646
v 1.708111 0.431470 -0.476083
v 1.729328 0.417564 -0.488048
v 1.724774 0.436696 -0.485485
v 1.722411 0.412344 -0.461372
v 1.717856 0.431476 -0.458809
v 1.739074 0.417570 -0.470774
v 1.734519 0.436702 -0.468211
v 1.130685 0.054899 0.043424
v 1.141621 0.070566 0.048747
v 1.116599 0.067062 0.036568
v 1.127535 0.082728 0.041890
v 1.139365 0.054899 0.025591
v 1.150301 0.070565 0.030914
v 1.125279 0.067061 0.018735
v 1.136215 0.082728 0.024057
v 1.090342 0.055048 0.101419
v 1.085177 0.072020 0.110288
v 1.081936 0.044786 0.116163
v 1.076771 0.061757 0.125031
v 1.073137 0.054967 0.091554
v 1.067972 0.071938 0.100422
v 1.064731 0.044705 0.106298
v 1.059566 0.061676 0.115166
v -1.353236 -0.345679 -0.096031
v -1.340364 -0.330816 -0.098627
v -1.367832 -0.332548 -0.093226
v -1.354960 -0.317685 -0.095822
v -1.357057 -0.345770 -0.115492
v -1.344184 -0.330906 -0.118089
v -1.371653 -0.332639 -0.112687
v -1.358781 -0.317775 -0.115284
v -1.951379 -0.411640 -0.405623
v -1.956567 -0.393066 -0.400994
v -1.937525 -0.404687 -0.417995
v -1.942713 -0.386113 -0.413366
v -1.938169 -0.411638 -0.390829
v -1.943357 -0.393063 -0.386200
v -1.924315 -0.404684 -0.403201
v -1.929503 -0.386110 -0.398572
v -1.364619 -0.347443 -0.102670
v -1.372833 -0.331112 -0.110364
v -1.376539 -0.358697 -0.113834
v -1.384753 -0.342367 -0.121527
v -1.351062 -0.347444 -0.117146
v -1.359276 -0.331113 -0.124839
v -1.362981 -0.358698 -0.128309
v -1.371195 -0.342367 -0.136003
v 1.526803 0.300983 -0.260987
v 1.518539 0.315890 -0.250846
v 1.517388 0.287901 -0.249429
v 1.509124 0.302808 -0.239288
v 1.511427 0.300981 -0.273514
v 1.503163 0.315888 -0.263373
v 1.502012 0.287899 -0.261957
v 1.493748 0.302806 -0.251816
v -2.369362 -0.058562 -0.694316
v -2.362424 -0.041195 -0.700923
v -2.381939 -0.048982 -0.682341
v -2.375003 -0.031616 -0.688948
v -2.383038 -0.058563 -0.708679
v -2.376101 -0.041197 -0.715286
v -2.395615 -0.048984 -0.696705
v -2.388679 -0.031617 -0.703312
v 1.713074 0.455055 -0.480720
v 1.718966 0.465923 -0.496228
v 1.709219 0.471645 -0.470558
v 1.715111 0.482513 -0.486067
v 1.694533 0.455060 -0.487761
v 1.700425 0.465928 -0.503269
v 1.690678 0.471650 -0.477599
v 1.696570 0.482518 -0.493108
v 0.410007 -0.211700 0.260877
v 0.412681 -0.197331 0.274284
v 0.407185 -0.198029 0.246788
v 0.409858 -0.183660 0.260195
v 0.429456 -0.211691 0.256989
v 0.432129 -0.197322 0.270396
v 0.426634 -0.198020 0.242901
v 0.429307 -0.183651 0.256308
v -2.385102 -0.088147 -0.731972
v -2.385254 -0.068315 -0.731845
v -2.370037 -0.087949 -0.744870
v -2.370188 -0.068117 -0.744742
v -2.372205 -0.088146 -0.716906
v -2.372356 -0.068314 -0.716778
v -2.357139 -0.087947 -0.729803
v -2.357290 -0.068115 -0.729676
v 0.198071 -0.225686 0.310922
v 0.183935 -0.214108 0.303208
v 0.187908 -0.241789 0.305377
v 0.173772 -0.230211 0.297662
v 0.207571 -0.225687 0.293512
v 0.193436 -0.214109 0.285798
v 0.197408 -0.241790 0.287967
v 0.183273 -0.230212 0.280253
v -0.941750 -0.358999 0.048985
v -0.940869 -0.339361 0.046354
v -0.948021 -0.356224 0.067595
v -0.947139 -0.336586 0.064964
v -0.960545 -0.359004 0.042653
v -0.959664 -0.339366 0.040021
v -0.966816 -0.356229 0.061263
v -0.965935 -0.336591 0.058631
v 0.260694 -0.261382 0.280841
v 0.261858 -0.242319 0.286192
v 0.264739 -0.266858 0.299469
v 0.265903 -0.247796 0.304820
v 0.241313 -0.261380 0.285050
v 0.242477 -0.242317 0.290401
v 0.245358 -0.266856 0.303678
v 0.246522 -0.247794 0.309029
v 1.544192 0.294358 -0.274053
v 1.559255 0.303192 -0.283456
v 1.551799 0.276602 -0.278548
v 1.566862 0.285436 -0.287952
v 1.554613 0.294551 -0.257179
v 1.569676 0.303384 -0.266582
v 1.562220 0.276795 -0.261675
v 1.577282 0.285628 -0.271078
v 0.073554 -0.262453 0.309219
v 0.090889 -0.252869 0.308214
v 0.063986 -0.245090 0.309780
v 0.081321 -0.235506 0.308775
v 0.072403 -0.262448 0.289420
v 0.089738 -0.252864 0.288414
v 0.062835 -0.245085 0.289980
v 0.080170 -0.235501 0.288975
v -2.444496 -0.032444 -0.761562
v -2.451916 -0.017034 -0.771602
v -2.453538 -0.044929 -0.774041
v -2.460959 -0.029518 -0.784081
v -2.428480 -0.032354 -0.773260
v -2.435900 -0.016943 -0.783300
v -2.437522 -0.044838 -0.785739
v -2.444943 -0.029427 -0.795779
v 1.727171 0.463178 -0.493186
v 1.726907 0.480456 -0.502920
v 1.727757 0.472916 -0.475918
v 1.727493 0.490194 -0.485652
v 1.707348 0.463236 -0.492545
v 1.707084 0.480513 -0.502280
v 1.707935 0.472974 -0.475277
v 1.707671 0.490251 -0.485012
v 1.633156 0.379264 -0.390584
v 1.632498 0.398524 -0.385899
v 1.630474 0.374533 -0.371511
v 1.629816 0.393793 -0.366826
v 1.613516 0.379264 -0.393346
v 1.612858 0.398525 -0.388661
v 1.610834 0.374534 -0.374273
v 1.610176 0.393794 -0.369588
v -2.423511 -0.000135 -0.776711
v -2.411147 0.010193 -0.788279
v -2.415968 -0.017067 -0.783765
v -2.403604 -0.006739 -0.795334
v -2.409961 -0.000132 -0.762228
v -2.397598 0.010195 -0.773796
v -2.402418 -0.017064 -0.769282
v -2.390055 -0.006736 -0.780851
v 1.855676 0.580156 -0.671357
v 1.848996 0.597810 -0.677447
v 1.868759 0.589196 -0.659504
v 1.862079 0.606849 -0.665594
v 1.842350 0.580182 -0.656667
v 1.835670 0.597835 -0.662758
v 1.855433 0.589221 -0.644815
v 1.848753 0.606875 -0.650905
v 1.715155 0.501072 -0.550786
v 1.724798 0.518303 -0.548922
v 1.698201 0.510894 -0.553863
v 1.707844 0.528124 -0.551998
v 1.718750 0.501171 -0.570291
v 1.728393 0.518401 -0.568426
v 1.701797 0.510992 -0.573367
v 1.711440 0.528222 -0.571502
v -2.352063 -0.079468 -0.728055
v -2.351854 -0.061444 -0.719782
v -2.351539 -0.087744 -0.710039
v -2.351329 -0.069720 -0.701766
v -2.371889 -0.079497 -0.727491
v -2.371679 -0.061473 -0.719217
v -2.371364 -0.087773 -0.709474
v -2.371154 -0.069749 -0.701201
v -1.109192 -0.397912 0.002960
v -1.113832 -0.378831 0.005741
v -1.125373 -0.403321 0.013072
v -1.130013 -0.384240 0.015853
v -1.119679 -0.398009 -0.013874
v -1.124319 -0.378928 -0.011092
v -1.135861 -0.403417 -0.003761
v -1.140501 -0.384336 -0.000980
v -1.728961 -0.408449 -0.253985
v -1.729264 -0.388631 -0.254683
v -1.737052 -0.409211 -0.272076
v -1.737355 -0.389392 -0.272774
v -1.710855 -0.408457 -0.262082
v -1.711160 -0.388639 -0.262780
v -1.718947 -0.409218 -0.280173
v -1.719251 -0.389400 -0.280871
v -2.343479 -0.111397 -0.691803
v -2.349608 -0.092721 -0.689157
v -2.360671 -0.118073 -0.684507
v -2.366799 -0.099397 -0.681862
v -2.351240 -0.111359 -0.710054
v -2.357368 -0.092683 -0.707409
v -2.368431 -0.118034 -0.702759
v -2.374560 -0.099358 -0.700113
v 1.892131 0.568110 -0.738125
v 1.884762 0.575862 -0.754827
v 1.889011 0.549855 -0.745220
v 1.881641 0.557607 -0.761922
v 1.910278 0.568119 -0.746127
v 1.902909 0.575871 -0.762829
v 1.907157 0.549864 -0.753223
v 1.899788 0.557615 -0.769925
v -2.546203 0.067473 -0.923854
v -2.532977 0.081459 -0.919075
v -2.533051 0.053411 -0.919098
v -2.519825 0.067396 -0.914319
v -2.552945 0.067476 -0.905202
v -2.539720 0.081462 -0.900423
v -2.539793 0.053414 -0.900446
v -2.526567 0.067399 -0.895667
v -1.228889 -0.371654 -0.098992
v -1.228652 -0.352530 -0.093739
v -1.228016 -0.376912 -0.079888
v -1.227779 -0.357788 -0.074636
v -1.248701 -0.371657 -0.098087
v -1.248465 -0.352534 -0.092835
v -1.247828 -0.376915 -0.078984
v -1.247592 -0.357792 -0.073731
v 0.339987 -0.197393 0.264350
v 0.329498 -0.180945 0.267927
v 0.324419 -0.208475 0.269658
v 0.313929 -0.192027 0.273234
v 0.333587 -0.197393 0.245578
v 0.323098 -0.180944 0.249155
v 0.318019 -0.208475 0.250886
v 0.307530 -0.192027 0.254462
v -1.083309 -0.372711 -0.021106
v -1.075764 -0.356905 -0.030411
v -1.073349 -0.384691 -0.033379
v -1.065804 -0.368884 -0.042685
v -1.067908 -0.372707 -0.008611
v -1.060362 -0.356901 -0.017916
v -1.057947 -0.384687 -0.020884
v -1.050402 -0.368880 -0.030189
v -0.017955 -0.312865 0.252064
v -0.030445 -0.297529 0.253531
v -0.002724 -0.300290 0.250272
v -0.015214 -0.284953 0.251739
v -0.015640 -0.312863 0.271762
v -0.028130 -0.297526 0.273228
v -0.000409 -0.300287 0.269970
v -0.012898 -0.284951 0.271436
v -1.843619 -0.394667 -0.346654
v -1.848803 -0.376896 -0.353771
v -1.853854 -0.403471 -0.361184
v -1.859038 -0.385700 -0.368300
v -1.827441 -0.394542 -0.358126
v -1.832625 -0.376771 -0.365243
v -1.837675 -0.403346 -0.372655
v -1.842860 -0.385574 -0.379772
v -2.179253 -0.287056 -0.567130
v -2.178661 -0.267232 -0.567008
v -2.159851 -0.287660 -0.563061
v -2.159259 -0.267836 -0.562939
v -2.183323 -0.287054 -0.547719
v -2.182732 -0.267230 -0.547597
v -2.163921 -0.287658 -0.543650
v -2.163330 -0.267834 -0.543528
v 0.508022 -0.192754 0.252029
v 0.496917 -0.178242 0.259738
v 0.519942 -0.179235 0.243752
v 0.508837 -0.164723 0.251461
v 0.519334 -0.192752 0.268320
v 0.508229 -0.178240 0.276029
v 0.531253 -0.179233 0.260043
v 0.520148 -0.164721 0.267752
v 0.203622 -0.269578 0.273121
v 0.199525 -0.250206 0.271972
v 0.222272 -0.265322 0.278359
v 0.218174 -0.245951 0.277211
v 0.198260 -0.269580 0.292215
v 0.194162 -0.250209 0.291067
v 0.216909 -0.265325 0.297453
v 0.212812 -0.245953 0.296305
v -2.289309 -0.128953 -0.664074
v -2.289215 -0.117973 -0.647558
v -2.289245 -0.145469 -0.653094
v -2.289152 -0.134490 -0.636578
v -2.309141 -0.128954 -0.663961
v -2.309048 -0.117974 -0.647445
v -2.309078 -0.145471 -0.652981
v -2.308984 -0.134491 -0.636465
v -2.506101 0.053798 -0.837486
v -2.518621 0.061731 -0.824308
v -2.511569 0.035621 -0.831740
v -2.524090 0.043553 -0.818562
v -2.520477 0.053804 -0.851149
v -2.532998 0.061737 -0.837970
v -2.525946 0.035627 -0.845402
v -2.538466 0.043559 -0.832224
v -2.461488 0.043646 -0.818388
v -2.467899 0.062366 -0.819728
v -2.443163 0.050196 -0.814558
v -2.449575 0.068916 -0.815898
v -2.465546 0.043646 -0.798974
v -2.471957 0.062366 -0.800314
v -2.447221 0.050196 -0.795144
v -2.453633 0.068916 -0.796485
v 0.518107 -0.168927 0.223301
v 0.506773 -0.153398 0.228172
v 0.532374 -0.156591 0.217167
v 0.521040 -0.141062 0.222037
v 0.525940 -0.168926 0.241522
v 0.514606 -0.153396 0.246393
v 0.540207 -0.156589 0.235387
v 0.528873 -0.141060 0.240258
v -2.378840 -0.061680 -0.713190
v -2.374415 -0.042679 -0.716759
v -2.363841 -0.067364 -0.724855
v -2.359416 -0.048363 -0.728424
v -2.366641 -0.061584 -0.697552
v -2.362217 -0.042583 -0.701121
v -2.351643 -0.067268 -0.709217
v -2.347217 -0.048267 -0.712786
v -2.022057 -0.362493 -0.434920
v -2.021838 -0.342662 -0.435170
v -2.009061 -0.362824 -0.449899
v -2.008842 -0.342994 -0.450149
v -2.007076 -0.362494 -0.421923
v -2.006857 -0.342664 -0.422173
v -1.994081 -0.362826 -0.436903
v -1.993862 -0.342996 -0.437152
v -1.713939 -0.407289 -0.281744
v -1.714636 -0.388238 -0.287212
v -1.711549 -0.401777 -0.262843
v -1.712246 -0.382726 -0.268311
v -1.733615 -0.407295 -0.279254
v -1.734312 -0.388244 -0.284723
v -1.731225 -0.401783 -0.260353
v -1.731922 -0.382731 -0.265821
v 1.292651 0.167677 -0.062689
v 1.289175 0.186366 -0.057032
v 1.282867 0.161038 -0.046766
v 1.279392 0.179726 -0.041109
v 1.275753 0.167678 -0.073072
v 1.272277 0.186366 -0.067414
v 1.265969 0.161038 -0.057149
v 1.262493 0.179726 -0.051491
v 1.310512 0.158449 -0.071449
v 1.305957 0.177524 -0.068491
v 1.294518 0.153018 -0.061055
v 1.289963 0.172093 -0.058097
v 1.299705 0.158448 -0.088080
v 1.295150 0.177523 -0.085121
v 1.283711 0.153017 -0.077686
v 1.279156 0.172092 -0.074727
v 0.279835 -0.229774 0.243910
v 0.280418 -0.209951 0.244085
v 0.298818 -0.230383 0.249625
v 0.299400 -0.210559 0.249800
v 0.274117 -0.229774 0.262901
v 0.274700 -0.209950 0.263076
v 0.293099 -0.230382 0.268616
v 0.293682 -0.210558 0.268791
v -1.172821 -0.396018 -0.041088
v -1.172898 -0.376505 -0.044632
v -1.172391 -0.392473 -0.021579
v -1.172467 -0.372959 -0.025124
v -1.192649 -0.396017 -0.040651
v -1.192726 -0.376503 -0.044195
v -1.192219 -0.392471 -0.021142
v -1.192296 -0.372958 -0.024687
v 1.700635 0.447853 -0.429910
v 1.717807 0.456626 -0.425271
v 1.692168 0.465640 -0.432206
v 1.709339 0.474413 -0.427567
v 1.705811 0.447845 -0.449056
v 1.722983 0.456619 -0.444417
v 1.697343 0.465632 -0.451352
v 1.714515 0.474406 -0.446713
v 0.434071 -0.169598 0.239621
v 0.432161 -0.150403 0.244234
v 0.442024 -0.164609 0.222151
v 0.440114 -0.145414 0.226764
v 0.452139 -0.169765 0.247799
v 0.450228 -0.150570 0.252412
v 0.460092 -0.164776 0.230329
v 0.458182 -0.145581 0.234942
v -2.353478 -0.086179 -0.689244
v -2.335537 -0.078199 -0.692028
v -2.345589 -0.104336 -0.690445
v -2.327646 -0.096355 -0.693229
v -2.350447 -0.086158 -0.669644
v -2.332504 -0.078178 -0.672428
v -2.342556 -0.104315 -0.670845
v -2.324615 -0.096334 -0.673629
v 0.448640 -0.186432 0.230920
v 0.450168 -0.166735 0.232668
v 0.461630 -0.188753 0.245727
v 0.463157 -0.169057 0.247475
v 0.433731 -0.186436 0.243999
v 0.435258 -0.166739 0.245747
v 0.446719 -0.188757 0.258806
v 0.448248 -0.169061 0.260554
v -0.729692 -0.366427 0.103225
v -0.728896 -0.346634 0.104204
v -0.716472 -0.367688 0.117956
v -0.715677 -0.347895 0.118935
v -0.744456 -0.366488 0.116468
v -0.743659 -0.346696 0.117447
v -0.731236 -0.367749 0.131199
v -0.730440 -0.347956 0.132178
v -0.486830 -0.362662 0.209089
v -0.467879 -0.357410 0.211670
v -0.492047 -0.343537 0.208481
v -0.473097 -0.338285 0.211062
v -0.484180 -0.362563 0.189434
v -0.465230 -0.357311 0.192014
v -0.489397 -0.343438 0.188826
v -0.470447 -0.338187 0.191407
v -1.490515 -0.362206 -0.149086
v -1.485454 -0.343734 -0.143934
v -1.503461 -0.354984 -0.162262
v -1.498400 -0.336513 -0.157110
v -1.476368 -0.362205 -0.162986
v -1.471307 -0.343733 -0.157834
v -1.489314 -0.354983 -0.176162
v -1.484253 -0.336512 -0.171010
v 1.549138 0.295801 -0.278887
v 1.549492 0.315627 -0.278508
v 1.533182 0.296310 -0.290656
v 1.533536 0.316137 -0.290277
v 1.560913 0.295895 -0.294846
v 1.561266 0.315722 -0.294467
v 1.544957 0.296405 -0.306615
v 1.545311 0.316232 -0.306236
v -2.205305 -0.231790 -0.572931
v -2.208497 -0.212707 -0.577293
v -2.193774 -0.226385 -0.557726
v -2.196966 -0.207303 -0.562088
v -2.221123 -0.231700 -0.560967
v -2.224315 -0.212618 -0.565330
v -2.209592 -0.226296 -0.545762
v -2.212784 -0.207213 -0.550125
v -2.177627 -0.313153 -0.494480
v -2.181468 -0.293814 -0.492329
v -2.193996 -0.317549 -0.484181
v -2.197837 -0.298211 -0.482030
v -2.188147 -0.313371 -0.511292
v -2.191987 -0.294033 -0.509141
v -2.204515 -0.317768 -0.500993
v -2.208356 -0.298429 -0.498842
v -1.185866 -0.351557 -0.078207
v -1.194192 -0.333949 -0.081943
v -1.169756 -0.342431 -0.071097
v -1.178083 -0.324823 -0.074833
v -1.193898 -0.351508 -0.060073
v -1.202224 -0.333899 -0.063809
v -1.177788 -0.342382 -0.052963
v -1.186115 -0.324773 -0.056699
v 0.672052 -0.136375 0.222556
v 0.671574 -0.116685 0.220233
v 0.668163 -0.138747 0.203253
v 0.667684 -0.119057 0.200930
v 0.691494 -0.136366 0.218637
v 0.691016 -0.116675 0.216314
v 0.687605 -0.138738 0.199334
v 0.687127 -0.119047 0.197011
v 1.423659 0.229090 -0.183196
v 1.426086 0.246989 -0.175005
v 1.428739 0.220547 -0.166034
v 1.431166 0.238446 -0.157842
v 1.404642 0.229093 -0.177566
v 1.407069 0.246992 -0.169375
v 1.409722 0.220550 -0.160404
v 1.412149 0.238448 -0.152212
v -1.217603 -0.382215 -0.057371
v -1.215164 -0.363241 -0.052137
v -1.225539 -0.376440 -0.074605
v -1.223100 -0.357466 -0.069371
v -1.199591 -0.382239 -0.065674
v -1.197152 -0.363266 -0.060440
v -1.207528 -0.376464 -0.082908
v -1.205089 -0.357491 -0.077674
v -2.547091 0.054870 -0.896705
v -2.547348 0.074669 -0.897843
v -2.549121 0.053711 -0.916399
v -2.549377 0.073510 -0.917538
v -2.527364 0.055008 -0.898745
v -2.527621 0.074806 -0.899884
v -2.529394 0.053849 -0.918440
v -2.529649 0.073648 -0.919579
v -0.451807 -0.370218 0.227821
v -0.445584 -0.351389 0.228089
v -0.470620 -0.363989 0.227014
v -0.464396 -0.345159 0.227282
v -0.450957 -0.370217 0.208006
v -0.444734 -0.351388 0.208274
v -0.469769 -0.363988 0.207199
v -0.463546 -0.345159 0.207467
v -0.741939 -0.384963 0.102439
v -0.749404 -0.366869 0.099237
v -0.725310 -0.376840 0.109569
v -0.732775 -0.358746 0.106368
v -0.749755 -0.384962 0.120667
v -0.757221 -0.366869 0.117465
v -0.733126 -0.376839 0.127798
v -0.740592 -0.358746 0.124596
v 0.544490 -0.136029 0.232907
v 0.544275 -0.116198 0.233080
v 0.559917 -0.135754 0.220446
v 0.559702 -0.115922 0.220618
v 0.556953 -0.136029 0.248336
v 0.556738 -0.116197 0.248508
v 0.572380 -0.135753 0.235874
v 0.572165 -0.115922 0.236047
v -0.120177 -0.317895 0.299513
v -0.119529 -0.302209 0.287393
v -0.120945 -0.305758 0.315180
v -0.120296 -0.290072 0.303060
v -0.139985 -0.317852 0.298508
v -0.139336 -0.302166 0.286389
v -0.140753 -0.305715 0.314175
v -0.140104 -0.290029 0.302056
v -2.415483 -0.047331 -0.769946
v -2.419669 -0.029706 -0.761871
v -2.407446 -0.038236 -0.785631
v -2.411632 -0.020611 -0.777556
v -2.397841 -0.047293 -0.760884
v -2.402027 -0.029668 -0.752809
v -2.389804 -0.038198 -0.776570
v -2.393991 -0.020573 -0.768495
v -1.365175 -0.386992 -0.097136
v -1.355388 -0.372600 -0.087627
v -1.375497 -0.373346 -0.107166
v -1.365710 -0.358954 -0.097656
v -1.351354 -0.386992 -0.111361
v -1.341567 -0.372600 -0.101851
v -1.361676 -0.373346 -0.121390
v -1.351889 -0.358954 -0.111881
v -2.372817 -0.073434 -0.700455
v -2.384904 -0.058132 -0.696838
v -2.358155 -0.060817 -0.704838
v -2.370243 -0.045515 -0.701221
v -2.367134 -0.073437 -0.681453
v -2.379221 -0.058134 -0.677837
v -2.352473 -0.060820 -0.685836
v -2.364560 -0.045517 -0.682219
v -0.952830 -0.380675 0.023182
v -0.943383 -0.369674 0.009650
v -0.946541 -0.397178 0.014157
v -0.937093 -0.386177 0.000625
v -0.936565 -0.380682 0.034531
v -0.927118 -0.369682 0.020999
v -0.930275 -0.397185 0.025506
v -0.920828 -0.386185 0.011974
v 1.717170 0.417038 -0.458628
v 1.713328 0.435519 -0.452541
v 1.727035 0.424235 -0.474255
v 1.723194 0.442716 -0.468169
v 1.733940 0.417037 -0.448041
v 1.730099 0.435518 -0.441954
v 1.743806 0.424234 -0.463668
v 1.739965 0.442715 -0.457581
v -0.594474 -0.374986 0.202802
v -0.589304 -0.356170 0.206349
v -0.609988 -0.368717 0.192154
v -0.604818 -0.349901 0.195701
v -0.583251 -0.374987 0.186449
v -0.578082 -0.356171 0.189997
v -0.598765 -0.368717 0.175802
v -0.593596 -0.349901 0.179349
v 1.865077 0.592173 -0.708427
v 1.875707 0.604615 -0.697221
v 1.856523 0.607618 -0.717461
v 1.867152 0.620060 -0.706256
v 1.879471 0.592165 -0.722071
v 1.890101 0.604607 -0.710866
v 1.870916 0.607609 -0.731106
v 1.881546 0.620052 -0.719900
v -1.350170 -0.364132 -0.151932
v -1.363846 -0.350911 -0.157550
v -1.337939 -0.349348 -0.146916
v -1.351613 -0.336127 -0.152534
v -1.357702 -0.364126 -0.133585
v -1.371377 -0.350905 -0.139203
v -1.345470 -0.349342 -0.128568
v -1.359146 -0.336121 -0.134186
v -1.782534 -0.377007 -0.298407
v -1.778845 -0.359136 -0.306176
v -1.790185 -0.368407 -0.282256
v -1.786496 -0.350536 -0.290025
v -1.800456 -0.377001 -0.306901
v -1.796767 -0.359129 -0.314670
v -1.808107 -0.368401 -0.290750
v -1.804419 -0.350529 -0.298519
v -1.201727 -0.399043 -0.060457
v -1.204297 -0.380300 -0.054503
v -1.209174 -0.405528 -0.043257
v -1.211743 -0.386785 -0.037303
v -1.219929 -0.399036 -0.068335
v -1.222499 -0.380293 -0.062381
v -1.227376 -0.405521 -0.051135
v -1.229945 -0.386778 -0.045180
v -2.331630 -0.171634 -0.627342
v -2.322740 -0.160329 -0.613684
v -2.337799 -0.155338 -0.636815
v -2.328908 -0.144033 -0.623157
v -2.315009 -0.171633 -0.638162
v -2.306118 -0.160328 -0.624505
v -2.321177 -0.155337 -0.647635
v -2.312287 -0.144032 -0.633978
v -1.058028 -0.394810 -0.024148
v -1.056699 -0.375034 -0.023441
v -1.040566 -0.396315 -0.014865
v -1.039237 -0.376540 -0.014157
v -1.067338 -0.394811 -0.006636
v -1.066009 -0.375035 -0.005929
v -1.049876 -0.396316 0.002647
v -1.048548 -0.376541 0.003355
v 1.894912 0.563993 -0.703789
v 1.897002 0.583312 -0.699822
v 1.903920 0.559509 -0.686698
v 1.906010 0.578828 -0.682731
v 1.877367 0.563993 -0.694542
v 1.879457 0.583312 -0.690575
v 1.886374 0.559509 -0.677451
v 1.888465 0.578828 -0.673484
v -2.256084 -0.175654 -0.615560
v -2.251396 -0.161552 -0.628694
v -2.260931 -0.161709 -0.602316
v -2.256242 -0.147607 -0.615450
v -2.274736 -0.175733 -0.622303
v -2.270047 -0.161631 -0.635437
v -2.279583 -0.161787 -0.609059
v -2.274894 -0.147685 -0.622193
v 0.387614 -0.227093 0.250904
v 0.375723 -0.211700 0.247030
v 0.402249 -0.214587 0.255674
v 0.390359 -0.199194 0.251800
v 0.381469 -0.227094 0.269761
v 0.369578 -0.211701 0.265887
v 0.396104 -0.214588 0.274531
v 0.384213 -0.199195 0.270657
v -2.209902 -0.309106 -0.543421
v -2.212158 -0.302535 -0.524845
v -2.209108 -0.290393 -0.549944
v -2.211364 -0.283822 -0.531368
v -2.190213 -0.309108 -0.541030
v -2.192469 -0.302537 -0.522453
v -2.189419 -0.290395 -0.547553
v -2.191676 -0.283824 -0.528976
v 1.473906 0.288791 -0.180403
v 1.470432 0.303840 -0.192844
v 1.477985 0.301708 -0.165916
v 1.474510 0.316758 -0.178358
v 1.454810 0.288812 -0.175045
v 1.451336 0.303861 -0.187487
v 1.458889 0.301729 -0.160559
v 1.455415 0.316779 -0.173001
v 0.194756 -0.261071 0.245020
v 0.196001 -0.242584 0.237947
v 0.198026 -0.268252 0.226824
v 0.199271 -0.249765 0.219752
v 0.214278 -0.261047 0.248519
v 0.215523 -0.242560 0.241447
v 0.217548 -0.268228 0.230323
v 0.218793 -0.249741 0.223251
v -2.265973 -0.169449 -0.631476
v -2.272954 -0.151462 -0.636066
v -2.250695 -0.161096 -0.621980
v -2.257676 -0.143109 -0.626570
v -2.276517 -0.169257 -0.614680
v -2.283500 -0.151270 -0.619269
v -2.261240 -0.160904 -0.605184
v -2.268221 -0.142917 -0.609774
v 1.731056 0.453126 -0.537445
v 1.734910 0.472412 -0.540006
v 1.747179 0.448499 -0.548027
v 1.751034 0.467785 -0.550588
v 1.741943 0.453152 -0.520868
v 1.745798 0.472438 -0.523429
v 1.758067 0.448525 -0.531450
v 1.761921 0.467810 -0.534011
v -2.191790 -0.325300 -0.524659
v -2.194034 -0.306421 -0.530310
v -2.198720 -0.331379 -0.542220
v -2.200964 -0.312501 -0.547870
v -2.173343 -0.325287 -0.531944
v -2.175587 -0.306408 -0.537594
v -2.180273 -0.331366 -0.549504
v -2.182517 -0.312488 -0.555154
v -1.740657 -0.412466 -0.303561
v -1.738654 -0.392744 -0.304202
v -1.722118 -0.414568 -0.310287
v -1.720115 -0.394847 -0.310929
v -1.733901 -0.412546 -0.284914
v -1.731897 -0.392825 -0.285555
v -1.715362 -0.414648 -0.291641
v -1.713358 -0.394927 -0.292282
v -0.856050 -0.370868 0.054189
v -0.855447 -0.351054 0.054815
v -0.842291 -0.371738 0.068446
v -0.841688 -0.351924 0.069072
v -0.870321 -0.370869 0.067961
v -0.869718 -0.351055 0.068588
v -0.856562 -0.371739 0.082219
v -0.855958 -0.351925 0.082845
v -1.911813 -0.405504 -0.383002
v -1.911121 -0.385718 -0.384192
v -1.901692 -0.406881 -0.400002
v -1.900999 -0.387095 -0.401192
v -1.894771 -0.405490 -0.372857
v -1.894079 -0.385705 -0.374047
v -1.884650 -0.406867 -0.389857
v -1.883957 -0.387082 -0.391047
v 1.345346 0.165149 -0.044638
v 1.343162 0.176998 -0.060392
v 1.346972 0.181054 -0.032902
v 1.344788 0.192903 -0.048656
v 1.325701 0.165148 -0.041915
v 1.323517 0.176997 -0.057669
v 1.327327 0.181053 -0.030178
v 1.325142 0.192901 -0.045932
v 0.536631 -0.175313 0.255537
v 0.533242 -0.155781 0.256142
v 0.555861 -0.171870 0.252112
v 0.552472 -0.152338 0.252717
v 0.540109 -0.175314 0.275063
v 0.536720 -0.155782 0.275668
v 0.559338 -0.171871 0.271638
v 0.555949 -0.152339 0.272243
v -2.267046 -0.190060 -0.611862
v -2.267259 -0.170248 -0.610981
v -2.264468 -0.189158 -0.631506
v -2.264681 -0.169346 -0.630625
v -2.247382 -0.189964 -0.609278
v -2.247594 -0.170151 -0.608396
v -2.244804 -0.189062 -0.628922
v -2.245018 -0.169249 -0.628040
v -0.625974 -0.342609 0.163889
v -0.623614 -0.324900 0.155277
v -0.630660 -0.333679 0.180967
v -0.628300 -0.315970 0.172354
v -0.645101 -0.342612 0.158643
v -0.642741 -0.324903 0.150030
v -0.649786 -0.333682 0.175720
v -0.647426 -0.315973 0.167108
v -2.582977 0.074073 -0.910299
v -2.584442 0.093849 -0.909981
v -2.602144 0.072575 -0.905424
v -2.603608 0.092351 -0.905107
v -2.587862 0.074020 -0.929521
v -2.589327 0.093796 -0.929203
v -2.607028 0.072522 -0.924646
v -2.608493 0.092298 -0.924329
v 0.923065 -0.004165 0.167971
v 0.916465 0.014538 0.168058
v 0.904364 -0.010765 0.168222
v 0.897764 0.007938 0.168310
v 0.922799 -0.004166 0.148140
v 0.916199 0.014537 0.148227
v 0.904098 -0.010766 0.148391
v 0.897498 0.007937 0.148478
v -1.429406 -0.367286 -0.176121
v -1.437750 -0.349887 -0.180703
v -1.414157 -0.357767 -0.167743
v -1.422500 -0.340368 -0.172325
v -1.438956 -0.367287 -0.158738
v -1.447299 -0.349888 -0.163321
v -1.423706 -0.357768 -0.150360
v -1.432050 -0.340369 -0.154942
v -1.526391 -0.355760 -0.211667
v -1.516317 -0.348538 -0.196184
v -1.530397 -0.337288 -0.217675
v -1.520323 -0.330067 -0.202193
v -1.509784 -0.355684 -0.222508
v -1.499709 -0.348462 -0.207025
v -1.513790 -0.337213 -0.228517
v -1.503716 -0.329991 -0.213034
v 1.514755 0.282340 -0.231460
v 1.528431 0.296701 -0.231172
v 1.500394 0.296019 -0.231616
v 1.514070 0.310380 -0.231328
v 1.515067 0.282442 -0.251290
v 1.528743 0.296803 -0.251002
v 1.500706 0.296120 -0.251446
v 1.514382 0.310481 -0.251158
v 0.301602 -0.243655 0.272125
v 0.302186 -0.224085 0.275289
v 0.298060 -0.240437 0.252878
v 0.298644 -0.220867 0.256042
v 0.321108 -0.243656 0.268535
v 0.321692 -0.224086 0.271700
v 0.317566 -0.240439 0.249288
v 0.318150 -0.220868 0.252452
v -0.288043 -0.335334 0.273367
v -0.275754 -0.326684 0.260425
v -0.294050 -0.317486 0.279592
v -0.281760 -0.308837 0.266649
v -0.302405 -0.335396 0.259688
v -0.290115 -0.326746 0.246746
v -0.308411 -0.317548 0.265913
v -0.296121 -0.308899 0.252971
v 1.621678 0.381550 -0.356826
v 1.619879 0.401076 -0.353851
v 1.611585 0.378074 -0.340110
v 1.609786 0.397600 -0.337136
v 1.604699 0.381547 -0.367077
v 1.602901 0.401074 -0.364103
v 1.594607 0.378071 -0.350362
v 1.592808 0.397597 -0.347387
v 1.066262 0.019712 0.083413
v 1.063328 0.039325 0.083709
v 1.085777 0.022661 0.081461
v 1.082843 0.042273 0.081758
v 1.068236 0.019709 0.103147
v 1.065302 0.039321 0.103444
v 1.087751 0.022657 0.101196
v 1.084817 0.042270 0.101492
v -0.924752 -0.356154 0.051052
v -0.913174 -0.344930 0.039506
v -0.916802 -0.372506 0.043128
v -0.905224 -0.361281 0.031582
v -0.910749 -0.356151 0.065097
v -0.899171 -0.344927 0.053550
v -0.902799 -0.372503 0.057173
v -0.891221 -0.361279 0.045627
v -0.399827 -0.348640 0.252950
v -0.394598 -0.329597 0.254787
v -0.417795 -0.343098 0.246641
v -0.412566 -0.324055 0.248478
v -0.393256 -0.348639 0.234237
v -0.388028 -0.329596 0.236074
v -0.411224 -0.343097 0.227928
v -0.405995 -0.324054 0.229765
v -0.560295 -0.372641 0.157106
v -0.556908 -0.353587 0.152768
v -0.548683 -0.378144 0.141998
v -0.545297 -0.359090 0.137660
v -0.544577 -0.372682 0.169201
v -0.541190 -0.353628 0.164863
v -0.532965 -0.378185 0.154093
v -0.529578 -0.359131 0.149756
v 0.745699 -0.087519 0.184565
v 0.740372 -0.069459 0.190795
v 0.733960 -0.095715 0.198290
v 0.728632 -0.077655 0.204519
v 0.730627 -0.087518 0.171674
v 0.725300 -0.069458 0.177903
v 0.718888 -0.095714 0.185398
v 0.713560 -0.077654 0.191628
v 0.912906 -0.022790 0.140155
v 0.922178 -0.006360 0.134036
v 0.899191 -0.011680 0.149202
v 0.908464 0.004749 0.143083
v 0.901984 -0.022791 0.123600
v 0.911256 -0.006362 0.117481
v 0.888270 -0.011681 0.132647
v 0.897542 0.004748 0.126528
v -2.508232 0.097705 -0.903022
v -2.510266 0.108723 -0.919387
v -2.506872 0.114197 -0.892089
v -2.508906 0.125214 -0.908454
v -2.527914 0.097706 -0.900575
v -2.529948 0.108724 -0.916941
v -2.526555 0.114198 -0.889642
v -2.528588 0.125215 -0.906008
v 0.991394 -0.018982 0.130033
v 1.003306 -0.006384 0.139663
v 1.001253 -0.034300 0.137876
v 1.013165 -0.021702 0.147506
v 0.978974 -0.019059 0.145496
v 0.990887 -0.006461 0.155126
v 0.988833 -0.034376 0.153339
v 1.000746 -0.021778 0.162969
v -2.377046 -0.048285 -0.755110
v -2.374624 -0.028672 -0.753430
v -2.360938 -0.051233 -0.743922
v -2.358515 -0.031620 -0.742242
v -2.388360 -0.048283 -0.738820
v -2.385938 -0.028670 -0.737140
v -2.372251 -0.051231 -0.727632
v -2.369829 -0.031618 -0.725952
v 1.025239 0.016390 0.095636
v 1.029512 0.035753 0.096082
v 1.005984 0.020686 0.093607
v 1.010256 0.040048 0.094053
v 1.027317 0.016386 0.075912
v 1.031590 0.035749 0.076358
v 1.008061 0.020682 0.073883
v 1.012334 0.040044 0.074329
v -2.563202 0.091926 -0.913487
v -2.566421 0.099884 -0.931366
v -2.561795 0.110092 -0.905654
v -2.565013 0.118050 -0.923533
v -2.582721 0.091923 -0.909974
v -2.585940 0.099881 -0.927853
v -2.581314 0.110089 -0.902141
v -2.584533 0.118048 -0.920020
v 0.326185 -0.199941 0.259687
v 0.315151 -0.185419 0.267479
v 0.314322 -0.213449 0.268062
v 0.303287 -0.198927 0.275854
v 0.314747 -0.199939 0.243485
v 0.303712 -0.185417 0.251277
v 0.302883 -0.213447 0.251860
v 0.291848 -0.198925 0.259651
v -1.083309 -0.372711 -0.021106
v -1.075764 -0.356905 -0.030411
v -1.073349 -0.384691 -0.033379
v -1.065804 -0.368884 -0.042685
v -1.067908 -0.372707 -0.008611
v -1.060362 -0.356901 -0.017916
v -1.057947 -0.384687 -0.020884
v -1.050402 -0.368880 -0.030189
v -0.668720 -0.388115 0.137560
v -0.678468 -0.371050 0.134893
v -0.652259 -0.378009 0.142062
v -0.662007 -0.360944 0.139395
v -0.673953 -0.388114 0.156690
v -0.683701 -0.371049 0.154023
v -0.657492 -0.378008 0.161192
v -0.667240 -0.360943 0.158525
v 0.717336 -0.081619 0.211128
v 0.717232 -0.062864 0.217577
v 0.717021 -0.088069 0.229881
v 0.716916 -0.069313 0.236329
v 0.697506 -0.081615 0.210796
v 0.697401 -0.062860 0.217245
v 0.697191 -0.088065 0.229549
v 0.697086 -0.069310 0.235998
v 0.492047 -0.175684 0.266602
v 0.509127 -0.166526 0.270815
v 0.500938 -0.193276 0.268797
v 0.518018 -0.184118 0.273010
v 0.487297 -0.175682 0.285858
v 0.504377 -0.166524 0.290071
v 0.496188 -0.193274 0.288053
v 0.513268 -0.184116 0.292266
v 0.885367 -0.022529 0.190405
v 0.872341 -0.007627 0.191680
v 0.870537 -0.035617 0.191855
v 0.857511 -0.020716 0.193130
v 0.883436 -0.022528 0.170666
v 0.870410 -0.007627 0.171941
v 0.868606 -0.035617 0.172117
v 0.855580 -0.020715 0.173391
v -2.476415 0.065615 -0.835869
v -2.471039 0.083468 -0.842630
v -2.487523 0.074252 -0.821893
v -2.482148 0.092106 -0.828654
v -2.491941 0.065616 -0.848210
v -2.486566 0.083469 -0.854971
v -2.503050 0.074253 -0.834233
v -2.497674 0.092106 -0.840994
v -1.027985 -0.362932 -0.028384
v -1.037684 -0.351098 -0.015765
v -1.021013 -0.347018 -0.037949
v -1.030712 -0.335184 -0.025331
v -1.012152 -0.362690 -0.016441
v -1.021852 -0.350855 -0.003823
v -1.005180 -0.346776 -0.026007
v -1.014880 -0.334942 -0.013388
v -1.989992 -0.375283 -0.445318
v -1.983563 -0.357473 -0.439419
v -1.976869 -0.384008 -0.433276
v -1.970440 -0.366198 -0.427377
v -2.003401 -0.375283 -0.430704
v -1.996972 -0.357472 -0.424806
v -1.990277 -0.384008 -0.418662
v -1.983849 -0.366197 -0.412764
v 1.873860 0.584665 -0.710454
v 1.874646 0.604480 -0.710173
v 1.855174 0.585500 -0.717048
v 1.855960 0.605315 -0.716767
v 1.880460 0.584668 -0.729157
v 1.881246 0.604483 -0.728876
v 1.861773 0.585503 -0.735751
v 1.862560 0.605319 -0.735470
v -1.970037 -0.385368 -0.367277
v -1.969238 -0.372325 -0.382196
v -1.970518 -0.370429 -0.354241
v -1.969719 -0.357385 -0.369160
v -1.989848 -0.385205 -0.368195
v -1.989050 -0.372161 -0.383114
v -1.990329 -0.370265 -0.355159
v -1.989530 -0.357222 -0.370078
v 1.673974 0.415743 -0.388169
v 1.667779 0.434036 -0.383659
v 1.659193 0.408081 -0.377391
v 1.652998 0.426374 -0.372881
v 1.662291 0.415737 -0.404195
v 1.656096 0.434030 -0.399686
v 1.647510 0.408075 -0.393417
v 1.641315 0.426368 -0.388908
v 1.742951 0.481954 -0.557623
v 1.748488 0.500999 -0.557659
v 1.723907 0.487491 -0.557732
v 1.729443 0.506535 -0.557769
v 1.743046 0.481888 -0.577455
v 1.748583 0.500933 -0.577492
v 1.724002 0.487425 -0.577565
v 1.729538 0.506469 -0.577601
v -1.390467 -0.358076 -0.133448
v -1.390570 -0.338500 -0.130269
v -1.389994 -0.361252 -0.113876
v -1.390096 -0.341675 -0.110697
v -1.410295 -0.358253 -0.132996
v -1.410397 -0.338677 -0.129818
v -1.409821 -0.361428 -0.113425
v -1.409923 -0.341852 -0.110246
v 0.939609 -0.005057 0.128462
v 0.936512 0.014359 0.131065
v 0.924745 -0.009102 0.140954
v 0.921647 0.010314 0.143557
v 0.926849 -0.005057 0.113279
v 0.923752 0.014359 0.115882
v 0.911984 -0.009102 0.125770
v 0.908887 0.010314 0.128373
v 1.536105 0.306135 -0.267045
v 1.543770 0.324187 -0.269999
v 1.519257 0.314349 -0.260564
v 1.526922 0.332401 -0.263517
v 1.528982 0.306131 -0.285555
v 1.536647 0.324183 -0.288509
v 1.512134 0.314345 -0.279073
v 1.519799 0.332397 -0.282027
v -2.484497 0.080777 -0.863516
v -2.490940 0.099503 -0.862419
v -2.502955 0.074242 -0.860361
v -2.509398 0.092968 -0.859263
v -2.487839 0.080774 -0.883066
v -2.494281 0.099500 -0.881968
v -2.506297 0.074239 -0.879910
v -2.512739 0.092965 -0.878813
v -0.280313 -0.338465 0.212762
v -0.292738 -0.323116 0.210922
v -0.265129 -0.325905 0.215005
v -0.277554 -0.310556 0.213165
v -0.283215 -0.338462 0.232381
v -0.295640 -0.323113 0.230541
v -0.268031 -0.325902 0.234625
v -0.280455 -0.310553 0.232785
v 1.178547 0.096813 0.040476
v 1.174365 0.115045 0.047068
v 1.188311 0.104620 0.025079
v 1.184129 0.122852 0.031671
v 1.195296 0.096814 0.051098
v 1.191114 0.115046 0.057690
v 1.205060 0.104621 0.035701
v 1.200878 0.122853 0.042293
v 0.303355 -0.204803 0.275438
v 0.298740 -0.185632 0.277567
v 0.285944 -0.209885 0.283463
v 0.281329 -0.190714 0.285592
v 0.295052 -0.204801 0.257427
v 0.290438 -0.185630 0.259555
v 0.277642 -0.209883 0.265452
v 0.273027 -0.190712 0.267580
v -2.435131 -0.035251 -0.777921
v -2.434108 -0.020069 -0.790642
v -2.433635 -0.048011 -0.793030
v -2.432612 -0.032829 -0.805751
v -2.415380 -0.035071 -0.776118
v -2.414358 -0.019889 -0.788839
v -2.413885 -0.047831 -0.791228
v -2.412862 -0.032650 -0.803948
v -2.069415 -0.374969 -0.419503
v -2.067131 -0.355771 -0.415078
v -2.078223 -0.369990 -0.436561
v -2.075938 -0.350792 -0.432137
v -2.051792 -0.374969 -0.428602
v -2.049508 -0.355771 -0.424177
v -2.060600 -0.369990 -0.445660
v -2.058315 -0.350792 -0.441236
v -2.271271 -0.242242 -0.582409
v -2.271481 -0.222435 -0.583413
v -2.276641 -0.243265 -0.601473
v -2.276852 -0.223459 -0.602477
v -2.252179 -0.242311 -0.587783
v -2.252390 -0.222505 -0.588787
v -2.257550 -0.243335 -0.606847
v -2.257761 -0.223528 -0.607851
v 1.384326 0.219078 -0.133857
v 1.380998 0.237519 -0.127360
v 1.375918 0.211779 -0.117444
v 1.372590 0.230219 -0.110947
v 1.366675 0.219078 -0.142899
v 1.363346 0.237519 -0.136403
v 1.358266 0.211779 -0.126487
v 1.354938 0.230219 -0.119990
v -1.086929 -0.363197 0.009865
v -1.087439 -0.345887 0.019533
v -1.085742 -0.353517 -0.007405
v -1.086252 -0.336207 0.002263
v -1.067138 -0.363332 0.011149
v -1.067647 -0.346022 0.020817
v -1.065951 -0.353652 -0.006120
v -1.066461 -0.336342 0.003548
v 1.061880 0.031383 0.096169
v 1.063556 0.051138 0.095653
v 1.080753 0.029629 0.090331
v 1.082429 0.049385 0.089815
v 1.067741 0.031381 0.115116
v 1.069417 0.051136 0.114600
v 1.086614 0.029627 0.109278
v 1.088289 0.049383 0.108762
v -2.025765 -0.399151 -0.434970
v -2.025760 -0.379683 -0.431179
v -2.027057 -0.402933 -0.415544
v -2.027051 -0.383465 -0.411753
v -2.045556 -0.398899 -0.436237
v -2.045551 -0.379432 -0.432447
v -2.046848 -0.402681 -0.416811
v -2.046843 -0.383214 -0.413020
v -2.076133 -0.342994 -0.493523
v -2.077692 -0.325643 -0.484043
v -2.073367 -0.333386 -0.510652
v -2.074926 -0.316036 -0.501172
v -2.056556 -0.342969 -0.490348
v -2.058115 -0.325619 -0.480868
v -2.053790 -0.333362 -0.507477
v -2.055349 -0.316011 -0.497997
v -0.300806 -0.309690 0.237756
v -0.297976 -0.297175 0.222633
v -0.303106 -0.294305 0.250058
v -0.300277 -0.281789 0.234935
v -0.320300 -0.309689 0.234109
v -0.317471 -0.297174 0.218986
v -0.322602 -0.294304 0.246411
v -0.319772 -0.281788 0.231288
v -2.545026 0.080391 -0.933594
v -2.556092 0.085511 -0.949237
v -2.547992 0.061230 -0.937768
v -2.559057 0.066350 -0.953410
v -2.528836 0.080381 -0.945050
v -2.539903 0.085501 -0.960693
v -2.531802 0.061220 -0.949224
v -2.542868 0.066340 -0.964866
v -0.014645 -0.283106 0.274069
v -0.013828 -0.264928 0.281960
v -0.016612 -0.275173 0.255999
v -0.015795 -0.256996 0.263889
v 0.005074 -0.283068 0.271939
v 0.005891 -0.264890 0.279830
v 0.003106 -0.275135 0.253869
v 0.003923 -0.256957 0.261759
v 1.430964 0.250675 -0.146733
v 1.429560 0.270396 -0.145170
v 1.444143 0.252776 -0.161405
v 1.442739 0.272497 -0.159841
v 1.445718 0.250674 -0.133480
v 1.444314 0.270396 -0.131916
v 1.458897 0.252775 -0.148151
v 1.457494 0.272497 -0.146588
v -1.566634 -0.386618 -0.210050
v -1.566792 -0.366926 -0.207695
v -1.568446 -0.388978 -0.190442
v -1.568605 -0.369286 -0.188086
v -1.586383 -0.386560 -0.211869
v -1.586542 -0.366868 -0.209513
v -1.588195 -0.388920 -0.192260
v -1.588354 -0.369228 -0.189905
v -1.144936 -0.399426 -0.018186
v -1.149554 -0.380604 -0.022399
v -1.158864 -0.405677 -0.030846
v -1.163482 -0.386855 -0.035059
v -1.131593 -0.399436 -0.032860
v -1.136212 -0.380614 -0.037073
v -1.145521 -0.405688 -0.045520
v -1.150140 -0.386866 -0.049733
v -1.465249 -0.358365 -0.165454
v -1.474017 -0.345231 -0.153455
v -1.457498 -0.343504 -0.176057
v -1.466265 -0.330370 -0.164058
v -1.449237 -0.358367 -0.153751
v -1.458004 -0.345233 -0.141752
v -1.441485 -0.343506 -0.164354
v -1.450253 -0.330372 -0.152356
v -1.205122 -0.385957 -0.027291
v -1.197663 -0.368134 -0.031769
v -1.220206 -0.377259 -0.017796
v -1.212747 -0.359436 -0.022275
v -1.215619 -0.385793 -0.044118
v -1.208159 -0.367970 -0.048596
v -1.230703 -0.377094 -0.034623
v -1.223243 -0.359271 -0.039102
v 1.436838 0.225982 -0.141365
v 1.433171 0.242536 -0.131077
v 1.442394 0.236904 -0.156959
v 1.438727 0.253459 -0.146671
v 1.455520 0.225982 -0.134708
v 1.451854 0.242537 -0.124420
v 1.461076 0.236905 -0.150302
v 1.457410 0.253459 -0.140014
v 1.476846 0.290734 -0.206751
v 1.472006 0.309405 -0.211366
v 1.463333 0.284046 -0.219636
v 1.458493 0.302717 -0.224251
v 1.490533 0.290733 -0.221104
v 1.485693 0.309405 -0.225720
v 1.477020 0.284045 -0.233989
v 1.472180 0.302717 -0.238605
v -0.032085 -0.294228 0.246776
v -0.016326 -0.286015 0.237970
v -0.024918 -0.312281 0.242766
v -0.009158 -0.304068 0.233961
v -0.022410 -0.294232 0.264089
v -0.006650 -0.286019 0.255283
v -0.015242 -0.312285 0.260079
v 0.000517 -0.304072 0.251273
v -1.250605 -0.370005 -0.118012
v -1.248913 -0.350366 -0.115821
v -1.238597 -0.372773 -0.102471
v -1.236905 -0.353134 -0.100281
v -1.266299 -0.370005 -0.105885
v -1.264607 -0.350366 -0.103695
v -1.254291 -0.372773 -0.090345
v -1.252599 -0.353134 -0.088154
v -1.147541 -0.373511 -0.062670
v -1.128379 -0.371778 -0.067483
v -1.145859 -0.393268 -0.063085
v -1.126697 -0.391535 -0.067898
v -1.142710 -0.373503 -0.043434
v -1.123548 -0.371770 -0.048248
v -1.141027 -0.393261 -0.043849
v -1.121865 -0.391528 -0.048663
v 1.204589 0.098663 0.027437
v 1.210966 0.111106 0.013370
v 1.209732 0.083219 0.016108
v 1.216109 0.095661 0.002041
v 1.222651 0.098669 0.035630
v 1.229028 0.111111 0.021563
v 1.227794 0.083224 0.024301
v 1.234171 0.095666 0.010234
v -1.304278 -0.355814 -0.097520
v -1.310819 -0.338725 -0.105169
v -1.315259 -0.365878 -0.110615
v -1.321800 -0.348789 -0.118264
v -1.289113 -0.355731 -0.110301
v -1.295654 -0.338642 -0.117951
v -1.300094 -0.365796 -0.123396
v -1.306635 -0.348706 -0.131046
v -1.269494 -0.348123 -0.089910
v -1.269385 -0.331023 -0.079863
v -1.269750 -0.338075 -0.107008
v -1.269641 -0.320975 -0.096961
v -1.249663 -0.348087 -0.090186
v -1.249553 -0.330988 -0.080139
v -1.249919 -0.338040 -0.107284
v -1.249810 -0.320940 -0.097237
v 0.798608 -0.046880 0.186495
v 0.782534 -0.040598 0.176721
v 0.793238 -0.065692 0.183234
v 0.777164 -0.059410 0.173461
v 0.808910 -0.046883 0.169547
v 0.792836 -0.040602 0.159774
v 0.803541 -0.065695 0.166287
v 0.787467 -0.059414 0.156514
v 1.528049 0.271303 -0.241862
v 1.540465 0.284711 -0.249570
v 1.539376 0.256689 -0.249038
v 1.551792 0.270097 -0.256746
v 1.538579 0.271213 -0.225056
v 1.550996 0.284621 -0.232764
v 1.549906 0.256599 -0.232231
v 1.562323 0.270007 -0.239940
v -1.508883 -0.369564 -0.207431
v -1.509159 -0.349889 -0.209912
v -1.510441 -0.372059 -0.227045
v -1.510716 -0.352384 -0.229526
v -1.489113 -0.369487 -0.209011
v -1.489388 -0.349812 -0.211492
v -1.490671 -0.371982 -0.228625
v -1.490946 -0.352307 -0.231106
v 1.059811 0.046640 0.047848
v 1.052570 0.059452 0.061143
v 1.066018 0.061779 0.036640
v 1.058777 0.074591 0.049935
v 1.077200 0.046570 0.057385
v 1.069959 0.059383 0.070681
v 1.083408 0.061709 0.046177
v 1.076167 0.074522 0.059473
v 1.754706 0.471505 -0.569339
v 1.757972 0.489737 -0.562248
v 1.762325 0.463698 -0.552776
v 1.765592 0.481930 -0.545685
v 1.736688 0.471508 -0.561049
v 1.739955 0.489740 -0.553958
v 1.744308 0.463701 -0.544486
v 1.747574 0.481933 -0.537395
v 0.928258 -0.004787 0.159138
v 0.932154 0.014641 0.158282
v 0.909281 -0.000798 0.163300
v 0.913178 0.018630 0.162445
v 0.924008 -0.004788 0.139765
v 0.927904 0.014640 0.138910
v 0.905031 -0.000798 0.143928
v 0.908928 0.018629 0.143072
v -2.524570 0.098025 -0.938046
v -2.526320 0.117487 -0.941443
v -2.515732 0.101846 -0.920707
v -2.517481 0.121308 -0.924104
v -2.542239 0.098010 -0.929036
v -2.543988 0.117472 -0.932433
v -2.533401 0.101831 -0.911698
v -2.535149 0.121293 -0.915095
v -0.850904 -0.382911 0.123844
v -0.849987 -0.363108 0.124444
v -0.867482 -0.381815 0.113012
v -0.866565 -0.362012 0.113612
v -0.840056 -0.382911 0.107241
v -0.839139 -0.363108 0.107841
v -0.856634 -0.381815 0.096409
v -0.855716 -0.362012 0.097009
v 1.686614 0.401788 -0.448671
v 1.672757 0.411046 -0.459424
v 1.679499 0.384250 -0.454600
v 1.665642 0.393508 -0.465354
v 1.698890 0.402073 -0.464245
v 1.685034 0.411331 -0.474998
v 1.691775 0.384535 -0.470175
v 1.677919 0.393793 -0.480928
v -1.484391 -0.372492 -0.204407
v -1.489789 -0.363104 -0.187792
v -1.481480 -0.355022 -0.213333
v -1.486878 -0.345634 -0.196718
v -1.465530 -0.372502 -0.198274
v -1.470928 -0.363113 -0.181659
v -1.462619 -0.355032 -0.207200
v -1.468017 -0.345643 -0.190585
v -0.441299 -0.367984 0.188879
v -0.444854 -0.349865 0.181639
v -0.433320 -0.359918 0.205146
v -0.436875 -0.341799 0.197906
v -0.459105 -0.367987 0.197615
v -0.462660 -0.349868 0.190374
v -0.451125 -0.359921 0.213882
v -0.454680 -0.341802 0.206642
v -0.970684 -0.389005 0.055346
v -0.982907 -0.374083 0.050733
v -0.984644 -0.402070 0.050077
v -0.996867 -0.387148 0.045464
v -0.963680 -0.389005 0.036791
v -0.975904 -0.374083 0.032178
v -0.977641 -0.402070 0.031522
v -0.989864 -0.387148 0.026908
v 1.791712 0.507958 -0.609093
v 1.772885 0.512057 -0.613793
v 1.795691 0.527363 -0.608109
v 1.776865 0.531462 -0.612809
v 1.786910 0.507967 -0.589850
v 1.768083 0.512066 -0.594550
v 1.790889 0.527372 -0.588866
v 1.772062 0.531471 -0.593566
v -0.333182 -0.341807 0.265546
v -0.322861 -0.328022 0.255707
v -0.343150 -0.327548 0.275069
v -0.332829 -0.313763 0.265230
v -0.346875 -0.341796 0.251198
v -0.336554 -0.328011 0.241359
v -0.356842 -0.327537 0.260721
v -0.346522 -0.313752 0.250882
v -1.922433 -0.417103 -0.382787
v -1.922265 -0.397293 -0.383718
v -1.927882 -0.416162 -0.363741
v -1.927713 -0.396351 -0.364672
v -1.941503 -0.417197 -0.388238
v -1.941333 -0.397386 -0.389169
v -1.946951 -0.416256 -0.369191
v -1.946782 -0.396445 -0.370122
v 1.011316 0.027126 0.133851
v 1.012297 0.046772 0.136386
v 1.018429 0.024408 0.152164
v 1.019410 0.044054 0.154699
v 0.992829 0.027122 0.141031
v 0.993809 0.046768 0.143566
v 0.999941 0.024404 0.159344
v 1.000922 0.044050 0.161879
v -0.132488 -0.298418 0.241131
v -0.140054 -0.281332 0.234486
v -0.119653 -0.288349 0.252410
v -0.127218 -0.271262 0.245764
v -0.145579 -0.298420 0.256030
v -0.153145 -0.281333 0.249384
v -0.132744 -0.288350 0.267309
v -0.140309 -0.271263 0.260663
v 1.840489 0.522190 -0.609491
v 1.833975 0.540890 -0.610593
v 1.858901 0.528797 -0.606217
v 1.852386 0.547497 -0.607319
v 1.837035 0.522138 -0.589961
v 1.830521 0.540838 -0.591064
v 1.855446 0.528745 -0.586687
v 1.848932 0.547445 -0.587790
v -1.271799 -0.398402 -0.075907
v -1.263448 -0.381257 -0.070463
v -1.286161 -0.388433 -0.085271
v -1.277810 -0.371288 -0.079827
v -1.260967 -0.398403 -0.092521
v -1.252616 -0.381258 -0.087077
v -1.275330 -0.388434 -0.101885
v -1.266979 -0.371289 -0.096441
v -1.595669 -0.373397 -0.232387
v -1.596029 -0.353571 -0.232764
v -1.608898 -0.373919 -0.247154
v -1.609259 -0.354093 -0.247532
v -1.580898 -0.373382 -0.245621
v -1.581258 -0.353555 -0.245999
v -1.594126 -0.373903 -0.260388
v -1.594486 -0.354077 -0.260766
v -1.101932 -0.372684 -0.036466
v -1.095851 -0.359574 -0.050049
v -1.096572 -0.387566 -0.048431
v -1.090491 -0.374455 -0.062013
v -1.083831 -0.372681 -0.028360
v -1.077751 -0.359571 -0.041943
v -1.078470 -0.387563 -0.040325
v -1.072390 -0.374452 -0.053907
v 1.807531 0.538380 -0.624823
v 1.807673 0.557468 -0.619439
v 1.806931 0.543766 -0.643901
v 1.807073 0.562854 -0.638517
v 1.827355 0.538406 -0.625439
v 1.827496 0.557494 -0.620055
v 1.826755 0.543792 -0.644517
v 1.826896 0.562880 -0.639133
v -2.105122 -0.333335 -0.511966
v -2.101360 -0.313905 -0.510668
v -2.086756 -0.337314 -0.505624
v -2.082994 -0.317884 -0.504327
v -2.111595 -0.333333 -0.493219
v -2.107833 -0.313904 -0.491921
v -2.093229 -0.337313 -0.486877
v -2.089468 -0.317883 -0.485580
v -0.388793 -0.318149 0.205465
v -0.380780 -0.300060 0.206856
v -0.370972 -0.326283 0.208558
v -0.362958 -0.308194 0.209949
v -0.392185 -0.318149 0.225006
v -0.384171 -0.300060 0.226397
v -0.374363 -0.326283 0.228099
v -0.366349 -0.308194 0.229490
v -0.979385 -0.393877 0.069037
v -0.989704 -0.384209 0.082944
v -0.985180 -0.411194 0.076776
v -0.995499 -0.401525 0.090683
v -0.995300 -0.393840 0.057202
v -1.005619 -0.384172 0.071109
v -1.001095 -0.411157 0.064941
v -1.011414 -0.401488 0.078848
v -2.105122 -0.333335 -0.511966
v -2.101360 -0.313905 -0.510668
v -2.086756 -0.337314 -0.505624
v -2.082994 -0.317884 -0.504327
v -2.111595 -0.333333 -0.493219
v -2.107833 -0.313904 -0.491921
v -2.093229 -0.337313 -0.486877
v -2.089468 -0.317883 -0.485580
v 1.897830 0.590687 -0.696876
v 1.885751 0.600065 -0.709507
v 1.904190 0.608163 -0.689984
v 1.892112 0.617540 -0.702615
v 1.883442 0.590541 -0.683226
v 1.871363 0.599918 -0.695857
v 1.889802 0.608016 -0.676334
v 1.877724 0.617394 -0.688965
v 1.567412 0.293682 -0.250533
v 1.557819 0.308949 -0.258794
v 1.578974 0.306342 -0.240563
v 1.569381 0.321609 -0.248824
v 1.554464 0.293676 -0.235509
v 1.544871 0.308944 -0.243770
v 1.566026 0.306336 -0.225539
v 1.556434 0.321603 -0.233801
v 0.060064 -0.247157 0.277027
v 0.074112 -0.238790 0.265803
v 0.053519 -0.229175 0.282239
v 0.067567 -0.220808 0.271015
v 0.047688 -0.247169 0.261529
v 0.061737 -0.238802 0.250304
v 0.041143 -0.229188 0.266741
v 0.055192 -0.220821 0.255516
v 0.741804 -0.066825 0.210953
v 0.745808 -0.048160 0.216330
v 0.730661 -0.060121 0.195978
v 0.734665 -0.041455 0.201356
v 0.757715 -0.066827 0.199112
v 0.761719 -0.048161 0.204490
v 0.746572 -0.060122 0.184138
v 0.750576 -0.041457 0.189516
v 0.814970 -0.091615 0.199737
v 0.802243 -0.077360 0.194431
v 0.801863 -0.105404 0.194131
v 0.789136 -0.091149 0.188825
v 0.822689 -0.091525 0.181468
v 0.809962 -0.077270 0.176162
v 0.809582 -0.105314 0.175862
v 0.796855 -0.091058 0.170556
v -1.707344 -0.379118 -0.220051
v -1.701005 -0.360379 -0.221471
v -1.725655 -0.372622 -0.216071
v -1.719316 -0.353883 -0.217491
v -1.711569 -0.379157 -0.239429
v -1.705231 -0.360418 -0.240849
v -1.729881 -0.372661 -0.235449
v -1.723542 -0.353922 -0.236869
v -2.409235 -0.005629 -0.801423
v -2.394761 0.005119 -0.793157
v -2.399806 -0.022297 -0.796265
v -2.385331 -0.011549 -0.787998
v -2.418978 -0.005794 -0.784149
v -2.404503 0.004953 -0.775882
v -2.409548 -0.022462 -0.778990
v -2.395073 -0.011715 -0.770724
v 1.700998 0.419335 -0.404552
v 1.692356 0.435036 -0.413046
v 1.712290 0.431451 -0.393642
v 1.703648 0.447153 -0.402135
v 1.687171 0.419417 -0.390333
v 1.678530 0.435118 -0.398827
v 1.698463 0.431533 -0.379423
v 1.689822 0.447235 -0.387916
v 1.270044 0.131461 0.012224
v 1.270561 0.144193 -0.002974
v 1.269604 0.146668 0.024948
v 1.270121 0.159400 0.009749
v 1.250223 0.131456 0.011545
v 1.250740 0.144187 -0.003654
v 1.249783 0.146663 0.024269
v 1.250300 0.159395 0.009070
v -1.001376 -0.384678 0.047510
v -1.015139 -0.374487 0.037506
v -1.009619 -0.401693 0.041518
v -1.023382 -0.391502 0.031514
v -0.989714 -0.384678 0.031468
v -1.003478 -0.374487 0.021463
v -0.997958 -0.401693 0.025476
v -1.011720 -0.391502 0.015471
v -0.435396 -0.346433 0.226155
v -0.423483 -0.339577 0.240453
v -0.439788 -0.327823 0.220890
v -0.427875 -0.320966 0.235188
v -0.420159 -0.346429 0.213458
v -0.408246 -0.339572 0.227756
v -0.424552 -0.327819 0.208193
v -0.412639 -0.320962 0.222491
v -1.536040 -0.371307 -0.162583
v -1.536494 -0.353465 -0.171232
v -1.535071 -0.362646 -0.144767
v -1.535525 -0.344804 -0.153416
v -1.555844 -0.371292 -0.161513
v -1.556298 -0.353450 -0.170162
v -1.554876 -0.362632 -0.143697
v -1.555330 -0.344790 -0.152346
v -0.838857 -0.386614 0.120234
v -0.834837 -0.376686 0.103541
v -0.836517 -0.403784 0.110586
v -0.832497 -0.393856 0.093894
v -0.819577 -0.386600 0.124885
v -0.815557 -0.376672 0.108193
v -0.817237 -0.403769 0.115238
v -0.813217 -0.393842 0.098545
v -2.440377 0.008215 -0.799509
v -2.446150 0.016552 -0.816553
v -2.443063 -0.009780 -0.807401
v -2.448835 -0.001444 -0.824446
v -2.421594 0.008204 -0.805875
v -2.427366 0.016541 -0.822920
v -2.424280 -0.009792 -0.813768
v -2.430052 -0.001455 -0.830812
v -1.995953 -0.409546 -0.385686
v -2.001976 -0.392961 -0.394744
v -2.005355 -0.420422 -0.399349
v -2.011377 -0.403838 -0.408407
v -1.979561 -0.409690 -0.396850
v -1.985584 -0.393106 -0.405908
v -1.988963 -0.420567 -0.410513
v -1.994986 -0.403982 -0.419571
v -2.556486 0.060439 -0.906181
v -2.548503 0.076527 -0.914595
v -2.545424 0.048840 -0.917863
v -2.537441 0.064928 -0.926277
v -2.542090 0.060429 -0.892539
v -2.534107 0.076517 -0.900953
v -2.531028 0.048831 -0.904221
v -2.523045 0.064919 -0.912635
v 1.341226 0.162752 -0.064148
v 1.359123 0.170936 -0.061683
v 1.349334 0.144686 -0.063034
v 1.367231 0.152870 -0.060569
v 1.338521 0.162749 -0.044500
v 1.356418 0.170933 -0.042035
v 1.346630 0.144683 -0.043386
v 1.364527 0.152868 -0.040922
v 0.125402 -0.269706 0.252823
v 0.127563 -0.249994 0.252482
v 0.144875 -0.271894 0.249763
v 0.147037 -0.252182 0.249422
v 0.128481 -0.269704 0.272416
v 0.130643 -0.249992 0.272074
v 0.147954 -0.271892 0.269356
v 0.150116 -0.252180 0.269014
v -0.578197 -0.343057 0.209205
v -0.581073 -0.323564 0.206947
v -0.593534 -0.346713 0.197174
v -0.596411 -0.327220 0.194917
v -0.565956 -0.343058 0.193599
v -0.568832 -0.323565 0.191342
v -0.581294 -0.346714 0.181569
v -0.584170 -0.327221 0.179312
v 1.074074 0.016626 0.060598
v 1.087086 0.026763 0.071610
v 1.081802 -0.000421 0.067158
v 1.094815 0.009716 0.078170
v 1.061256 0.016639 0.075732
v 1.074269 0.026776 0.086744
v 1.068985 -0.000408 0.082292
v 1.081997 0.009729 0.093304
v -1.962670 -0.399862 -0.420502
v -1.969154 -0.388040 -0.405957
v -1.967471 -0.415787 -0.409699
v -1.973956 -0.403965 -0.395154
v -1.980787 -0.399873 -0.428570
v -1.987272 -0.388052 -0.414026
v -1.985589 -0.415798 -0.417767
v -1.992073 -0.403976 -0.403223
v -2.261028 -0.201093 -0.583488
v -2.264929 -0.181934 -0.580164
v -2.275624 -0.206218 -0.571077
v -2.279526 -0.187059 -0.567753
v -2.273876 -0.201088 -0.598597
v -2.277777 -0.181928 -0.595273
v -2.288473 -0.206213 -0.586186
v -2.292374 -0.187053 -0.582862
v -2.086040 -0.376370 -0.437520
v -2.085774 -0.361192 -0.424757
v -2.086354 -0.363605 -0.452696
v -2.086089 -0.348426 -0.439933
v -2.066210 -0.376371 -0.437931
v -2.065946 -0.361192 -0.425169
v -2.066525 -0.363606 -0.453107
v -2.066260 -0.348427 -0.440345
v 1.576200 0.300809 -0.256321
v 1.582706 0.318581 -0.250390
v 1.589521 0.292006 -0.244556
v 1.596027 0.309778 -0.238625
v 1.563025 0.300685 -0.241497
v 1.569531 0.318457 -0.235566
v 1.576346 0.291882 -0.229732
v 1.582852 0.309654 -0.223801
v 1.120459 0.036935 0.075989
v 1.116261 0.055250 0.069643
v 1.130556 0.044544 0.091270
v 1.126357 0.062859 0.084924
v 1.103913 0.036930 0.086924
v 1.099714 0.055245 0.080578
v 1.114009 0.044539 0.102205
v 1.109810 0.062854 0.095859
v -1.893579 -0.419428 -0.328728
v -1.887451 -0.401079 -0.324358
v -1.908519 -0.411901 -0.339381
v -1.902391 -0.393552 -0.335011
v -1.882064 -0.419427 -0.344876
v -1.875936 -0.401078 -0.340506
v -1.897004 -0.411900 -0.355529
v -1.890876 -0.393551 -0.351159
v -2.549126 0.101574 -0.928076
v -2.547473 0.121312 -0.927055
v -2.532348 0.099631 -0.917680
v -2.530695 0.119369 -0.916659
v -2.559572 0.101576 -0.911217
v -2.557919 0.121314 -0.910195
v -2.542793 0.099633 -0.900821
v -2.541141 0.119371 -0.899800
v 1.855496 0.540169 -0.695893
v 1.857022 0.559896 -0.697258
v 1.840787 0.542217 -0.682748
v 1.842313 0.561944 -0.684113
v 1.842280 0.540169 -0.710681
v 1.843807 0.559896 -0.712046
v 1.827571 0.542216 -0.697536
v 1.829097 0.561943 -0.698901
v 1.360050 0.166684 -0.107961
v 1.348967 0.179061 -0.097129
v 1.368902 0.182180 -0.116612
v 1.357819 0.194558 -0.105780
v 1.373912 0.166684 -0.093777
v 1.362829 0.179061 -0.082945
v 1.382764 0.182181 -0.102428
v 1.371681 0.194558 -0.091596
v -1.978769 -0.394910 -0.429649
v -1.976591 -0.375326 -0.431901
v -1.965288 -0.398044 -0.443854
v -1.963109 -0.378460 -0.446106
v -1.964386 -0.394940 -0.415993
v -1.962208 -0.375356 -0.418245
v -1.950905 -0.398073 -0.430198
v -1.948726 -0.378489 -0.432450
v 1.657819 0.453092 -0.417405
v 1.669575 0.469028 -0.418492
v 1.641931 0.464897 -0.416165
v 1.653687 0.480833 -0.417251
v 1.656175 0.452956 -0.437170
v 1.667931 0.468893 -0.438257
v 1.640287 0.464762 -0.435929
v 1.652043 0.480698 -0.437016
v 1.303820 0.177101 -0.043457
v 1.297701 0.194777 -0.036865
v 1.291792 0.168106 -0.030504
v 1.285673 0.185783 -0.023912
v 1.289285 0.177102 -0.056952
v 1.283167 0.194779 -0.050360
v 1.277257 0.168108 -0.043999
v 1.271139 0.185785 -0.037407
v -0.763233 -0.381932 0.093084
v -0.767777 -0.362718 0.091196
v -0.745490 -0.377012 0.100455
v -0.750034 -0.357798 0.098567
v -0.770842 -0.381931 0.111399
v -0.775386 -0.362718 0.109511
v -0.753099 -0.377011 0.118770
v -0.757643 -0.357798 0.116882
v 1.592568 0.354793 -0.302640
v 1.590297 0.372575 -0.294157
v 1.587752 0.346011 -0.285521
v 1.585481 0.363794 -0.277038
v 1.573463 0.354893 -0.307964
v 1.571192 0.372676 -0.299481
v 1.568647 0.346111 -0.290846
v 1.566376 0.363894 -0.282362
v -2.496825 0.055866 -0.855152
v -2.511596 0.066297 -0.863299
v -2.487697 0.072734 -0.850104
v -2.502468 0.083165 -0.858251
v -2.506409 0.055856 -0.837788
v -2.521180 0.066287 -0.845935
v -2.497281 0.072725 -0.832740
v -2.512052 0.083155 -0.840887
v -2.530329 0.070059 -0.853972
v -2.528453 0.089775 -0.852919
v -2.547521 0.072210 -0.863624
v -2.545645 0.091926 -0.862570
v -2.520620 0.070059 -0.871266
v -2.518744 0.089775 -0.870213
v -2.537812 0.072210 -0.880918
v -2.535936 0.091926 -0.879865
v 1.720242 0.472262 -0.504030
v 1.733801 0.482367 -0.514392
v 1.712214 0.489328 -0.497893
v 1.725773 0.499433 -0.508256
v 1.708198 0.472263 -0.519787
v 1.721758 0.482368 -0.530150
v 1.700171 0.489329 -0.513651
v 1.713730 0.499434 -0.524013
v -1.718259 -0.394051 -0.232885
v -1.725812 -0.375772 -0.231407
v -1.736143 -0.401746 -0.229102
v -1.743696 -0.383467 -0.227624
v -1.722320 -0.394159 -0.252298
v -1.729872 -0.375880 -0.250820
v -1.740204 -0.401854 -0.248515
v -1.747756 -0.383575 -0.247037
v 1.915204 0.607929 -0.727945
v 1.909463 0.617105 -0.744564
v 1.918213 0.625512 -0.719276
v 1.912473 0.634688 -0.735896
v 1.896460 0.607942 -0.721463
v 1.890719 0.617118 -0.738082
v 1.899469 0.625525 -0.712794
v 1.893729 0.634701 -0.729414
v -2.485218 0.078693 -0.883700
v -2.496196 0.095210 -0.883874
v -2.468701 0.089673 -0.883637
v -2.479680 0.106189 -0.883811
v -2.485367 0.078803 -0.863868
v -2.496346 0.095319 -0.864042
v -2.468851 0.089782 -0.863804
v -2.479829 0.106299 -0.863978
v -2.254883 -0.172064 -0.610993
v -2.261121 -0.157175 -0.622515
v -2.247670 -0.158961 -0.597968
v -2.253909 -0.144073 -0.609490
v -2.272273 -0.171970 -0.601457
v -2.278512 -0.157081 -0.612980
v -2.265060 -0.158868 -0.588432
v -2.271298 -0.143979 -0.599954
v -1.229125 -0.394117 -0.064353
v -1.232059 -0.374503 -0.064500
v -1.248713 -0.397056 -0.065347
v -1.251649 -0.377441 -0.065493
v -1.228120 -0.394115 -0.084160
v -1.231055 -0.374501 -0.084307
v -1.247709 -0.397054 -0.085154
v -1.250644 -0.377439 -0.085301
v -0.759226 -0.390540 0.146004
v -0.753980 -0.372248 0.151591
v -0.771739 -0.382876 0.132660
v -0.766492 -0.364584 0.138247
v -0.744760 -0.390545 0.132437
v -0.739514 -0.372252 0.138024
v -0.757271 -0.382880 0.119093
v -0.752026 -0.364588 0.124680
v -2.238521 -0.209288 -0.629563
v -2.231360 -0.196959 -0.615776
v -2.232839 -0.224823 -0.618622
v -2.225679 -0.212494 -0.604835
v -2.256122 -0.209288 -0.620423
v -2.248962 -0.196959 -0.606636
v -2.250440 -0.224823 -0.609481
v -2.243280 -0.212494 -0.595694
v -2.168060 -0.289725 -0.534044
v -2.160135 -0.275453 -0.545307
v -2.159844 -0.303497 -0.545712
v -2.151918 -0.289226 -0.556975
v -2.151843 -0.289722 -0.522627
v -2.143917 -0.275451 -0.533890
v -2.143626 -0.303494 -0.534296
v -2.135700 -0.289223 -0.545559
v -1.670113 -0.375719 -0.285346
v -1.677708 -0.360483 -0.275171
v -1.660959 -0.363022 -0.297526
v -1.668555 -0.347786 -0.287351
v -1.654242 -0.375750 -0.273452
v -1.661837 -0.360514 -0.263277
v -1.645089 -0.363053 -0.285633
v -1.652683 -0.347817 -0.275457
v -0.930509 -0.389425 0.028469
v -0.936398 -0.372658 0.019663
v -0.921187 -0.378832 0.042406
v -0.927076 -0.362065 0.033601
v -0.946995 -0.389424 0.039495
v -0.952883 -0.372657 0.030689
v -0.937673 -0.378832 0.053432
v -0.943562 -0.362064 0.044626
v -1.031839 -0.370308 0.042799
v -1.014287 -0.365551 0.050713
v -1.036176 -0.351054 0.040845
v -1.018623 -0.346297 0.048759
v -1.023687 -0.370306 0.024718
v -1.006135 -0.365550 0.032632
v -1.028024 -0.351052 0.022765
v -1.010472 -0.346296 0.030679
v -2.100211 -0.359471 -0.508479
v -2.097419 -0.339861 -0.507481
v -2.081747 -0.362437 -0.501873
v -2.078955 -0.342826 -0.500874
v -2.106892 -0.359470 -0.489805
v -2.104100 -0.339860 -0.488807
v -2.088429 -0.362435 -0.483199
v -2.085636 -0.342825 -0.482201
v -1.988760 -0.405195 -0.379102
v -1.974947 -0.392739 -0.385989
v -1.999905 -0.389761 -0.373540
v -1.986093 -0.377305 -0.380426
v -1.997611 -0.405191 -0.396850
v -1.983799 -0.392735 -0.403737
v -2.008757 -0.389757 -0.391288
v -1.994944 -0.377301 -0.398174
v -1.401932 -0.359875 -0.119151
v -1.398730 -0.340302 -0.119133
v -1.421505 -0.356673 -0.119253
v -1.418303 -0.337100 -0.119235
v -1.401829 -0.359874 -0.138984
v -1.398627 -0.340301 -0.138966
v -1.421401 -0.356672 -0.139086
v -1.418199 -0.337099 -0.139068
v -2.394104 -0.054610 -0.695103
v -2.401022 -0.036048 -0.694150
v -2.412490 -0.061595 -0.692549
v -2.419409 -0.043032 -0.691595
v -2.396830 -0.054618 -0.714748
v -2.403749 -0.036055 -0.713794
v -2.415216 -0.061602 -0.712193
v -2.422135 -0.043040 -0.711240
v 0.650374 -0.147274 0.231740
v 0.638498 -0.131768 0.228291
v 0.665263 -0.134908 0.236070
v 0.653388 -0.119402 0.232621
v 0.644838 -0.147277 0.250785
v 0.632962 -0.131771 0.247336
v 0.659727 -0.134912 0.255115
v 0.647852 -0.119406 0.251666
v -2.048141 -0.347563 -0.448959
v -2.047517 -0.343268 -0.468312
v -2.048001 -0.366925 -0.453252
v -2.047378 -0.362630 -0.472605
v -2.028318 -0.347562 -0.448320
v -2.027694 -0.343267 -0.467673
v -2.028179 -0.366924 -0.452613
v -2.027555 -0.362629 -0.471966
v 1.891481 0.566750 -0.765591
v 1.903709 0.579935 -0.773957
v 1.902203 0.551936 -0.773268
v 1.914431 0.565120 -0.781633
v 1.902833 0.566540 -0.749330
v 1.915061 0.579725 -0.757695
v 1.913555 0.551725 -0.757006
v 1.925783 0.564910 -0.765372
v -1.222766 -0.357103 -0.054399
v -1.222381 -0.337273 -0.054333
v -1.242328 -0.356713 -0.057642
v -1.241944 -0.336883 -0.057577
v -1.219522 -0.357101 -0.073965
v -1.219137 -0.337272 -0.073899
v -1.239084 -0.356711 -0.077208
v -1.238700 -0.336882 -0.077143
v -2.144827 -0.300255 -0.555822
v -2.160553 -0.288482 -0.553089
v -2.133231 -0.284294 -0.557852
v -2.148956 -0.272521 -0.555118
v -2.141423 -0.300244 -0.536284
v -2.157147 -0.288471 -0.533550
v -2.129827 -0.284284 -0.538313
v -2.145551 -0.272510 -0.535580
v -2.469277 0.009394 -0.786249
v -2.464106 0.027759 -0.791665
v -2.481963 0.016882 -0.772970
v -2.476791 0.035247 -0.778385
v -2.483619 0.009392 -0.799949
v -2.478447 0.027758 -0.805364
v -2.496305 0.016881 -0.786669
v -2.491133 0.035246 -0.792085
v 0.641535 -0.104269 0.259024
v 0.627840 -0.090630 0.254577
v 0.628562 -0.118668 0.254812
v 0.614868 -0.105028 0.250364
v 0.647660 -0.104270 0.240161
v 0.633966 -0.090630 0.235713
v 0.634688 -0.118668 0.235948
v 0.620993 -0.105029 0.231501
v -0.600956 -0.362304 0.207546
v -0.599643 -0.342563 0.208933
v -0.614526 -0.360393 0.193208
v -0.613212 -0.340652 0.194595
v -0.586552 -0.362305 0.193914
v -0.585238 -0.342564 0.195301
v -0.600121 -0.360394 0.179576
v -0.598807 -0.340653 0.180963
v 0.786651 -0.046892 0.206629
v 0.776537 -0.032030 0.198252
v 0.775201 -0.060025 0.197152
v 0.765087 -0.045162 0.188776
v 0.799299 -0.046895 0.191352
v 0.789185 -0.032033 0.182976
v 0.787850 -0.060027 0.181875
v 0.777736 -0.045165 0.173499
v 0.800385 -0.070076 0.185143
v 0.803360 -0.051550 0.191566
v 0.792536 -0.062997 0.168361
v 0.795512 -0.044471 0.174784
v 0.818354 -0.070053 0.176750
v 0.821330 -0.051526 0.183173
v 0.810506 -0.062973 0.159968
v 0.813482 -0.044447 0.166391
v 0.435529 -0.181671 0.252275
v 0.432965 -0.163372 0.245069
v 0.429547 -0.189320 0.234981
v 0.426982 -0.171020 0.227775
v 0.454263 -0.181609 0.245766
v 0.451699 -0.163310 0.238560
v 0.448281 -0.189257 0.228473
v 0.445717 -0.170958 0.221267
v -2.456899 0.022490 -0.824672
v -2.444267 0.037632 -0.826790
v -2.441964 0.009682 -0.827172
v -2.429332 0.024824 -0.829290
v -2.453623 0.022493 -0.805112
v -2.440991 0.037636 -0.807230
v -2.438688 0.009685 -0.807611
v -2.426056 0.024828 -0.809729
v -1.416291 -0.346332 -0.124218
v -1.412031 -0.328910 -0.132684
v -1.423948 -0.336855 -0.108568
v -1.419688 -0.319433 -0.117035
v -1.434084 -0.346239 -0.132980
v -1.429823 -0.328817 -0.141446
v -1.441741 -0.336762 -0.117330
v -1.437480 -0.319340 -0.125796
v -2.131937 -0.356882 -0.466358
v -2.122869 -0.341986 -0.456912
v -2.142255 -0.343788 -0.477101
v -2.133186 -0.328892 -0.467656
v -2.117631 -0.356880 -0.480095
v -2.108562 -0.341985 -0.470649
v -2.127950 -0.343786 -0.490839
v -2.118881 -0.328890 -0.481393
v -2.282911 -0.196802 -0.639738
v -2.287117 -0.188134 -0.657074
v -2.284960 -0.214641 -0.648160
v -2.289166 -0.205972 -0.665496
v -2.263638 -0.196807 -0.644417
v -2.267844 -0.188139 -0.661753
v -2.265687 -0.214646 -0.652839
v -2.269893 -0.205977 -0.670175
v 1.267684 0.115788 -0.043672
v 1.256719 0.124438 -0.029591
v 1.272998 0.133636 -0.050498
v 1.262032 0.142285 -0.036416
v 1.283333 0.115789 -0.031487
v 1.272368 0.124439 -0.017406
v 1.288646 0.133637 -0.038313
v 1.277681 0.142287 -0.024231
v -1.121215 -0.365018 -0.030300
v -1.118693 -0.345770 -0.034364
v -1.131356 -0.360235 -0.013940
v -1.128834 -0.340987 -0.018004
v -1.138072 -0.365015 -0.040749
v -1.135550 -0.345768 -0.044813
v -1.148213 -0.360232 -0.024389
v -1.145691 -0.340985 -0.028454
v -2.426668 -0.049921 -0.731248
v -2.435839 -0.032453 -0.729223
v -2.443683 -0.059313 -0.727294
v -2.452854 -0.041845 -0.725269
v -2.431108 -0.050012 -0.750577
v -2.440280 -0.032544 -0.748552
v -2.448124 -0.059404 -0.746624
v -2.457295 -0.041936 -0.744598
v -2.510502 0.044312 -0.806340
v -2.495815 0.055996 -0.799928
v -2.521121 0.060336 -0.811218
v -2.506434 0.072021 -0.804805
v -2.502447 0.044133 -0.824463
v -2.487760 0.055817 -0.818051
v -2.513066 0.060158 -0.829341
v -2.498379 0.071842 -0.822928
v 1.503570 0.256402 -0.208246
v 1.490247 0.268525 -0.199945
v 1.513861 0.272098 -0.214653
v 1.500538 0.284222 -0.206353
v 1.514056 0.256399 -0.191411
v 1.500733 0.268523 -0.183111
v 1.524347 0.272096 -0.197819
v 1.511024 0.284219 -0.189519
v 1.120961 0.081154 0.072960
v 1.130385 0.098596 0.073530
v 1.103551 0.090594 0.071910
v 1.112974 0.108036 0.072480
v 1.122156 0.081155 0.053163
v 1.131579 0.098597 0.053733
v 1.104746 0.090595 0.052113
v 1.114169 0.108037 0.052683
v 0.723275 -0.119693 0.222603
v 0.729069 -0.101811 0.228928
v 0.735558 -0.128270 0.235599
v 0.741352 -0.110387 0.241924
v 0.708822 -0.119814 0.236183
v 0.714615 -0.101931 0.242508
v 0.721105 -0.128390 0.249180
v 0.726899 -0.110508 0.255505
v -2.503842 0.052026 -0.817589
v -2.507414 0.071073 -0.813372
v -2.515998 0.046500 -0.802924
v -2.519569 0.065547 -0.798707
v -2.519102 0.051969 -0.830258
v -2.522674 0.071017 -0.826041
v -2.531257 0.046443 -0.815593
v -2.534829 0.065491 -0.811376
v -1.386841 -0.386603 -0.165009
v -1.385286 -0.366975 -0.162632
v -1.376086 -0.389443 -0.148589
v -1.374530 -0.369815 -0.146212
v -1.403432 -0.386604 -0.154142
v -1.401877 -0.366976 -0.151765
v -1.392677 -0.389445 -0.137722
v -1.391121 -0.369816 -0.135345
v -0.024052 -0.270524 0.270373
v -0.012763 -0.264036 0.255413
v -0.027972 -0.251782 0.275543
v -0.016682 -0.245294 0.260583
v -0.039881 -0.270537 0.258422
v -0.028590 -0.264050 0.243463
v -0.043800 -0.251795 0.263593
v -0.032510 -0.245308 0.248632
v -0.542076 -0.334711 0.188954
v -0.542531 -0.314979 0.190902
v -0.537525 -0.332711 0.169754
v -0.537980 -0.312979 0.171701
v -0.522778 -0.334718 0.193528
v -0.523232 -0.314986 0.195475
v -0.518227 -0.332718 0.174328
v -0.518681 -0.312986 0.176275
v 1.442976 0.257591 -0.212729
v 1.456865 0.271633 -0.210923
v 1.456913 0.243585 -0.211012
v 1.470802 0.257627 -0.209206
v 1.440485 0.257525 -0.193053
v 1.454374 0.271567 -0.191247
v 1.454422 0.243519 -0.191336
v 1.468311 0.257561 -0.189530
v -2.570876 0.110211 -0.925379
v -2.561573 0.115696 -0.942013
v -2.568140 0.091151 -0.930133
v -2.558837 0.096636 -0.946768
v -2.553574 0.110275 -0.915682
v -2.544271 0.115760 -0.932317
v -2.550838 0.091215 -0.920437
v -2.541536 0.096701 -0.937072
v -2.457303 -0.004518 -0.762254
v -2.444030 0.010009 -0.759774
v -2.471584 0.008984 -0.764916
v -2.458311 0.023511 -0.762437
v -2.453665 -0.004514 -0.781750
v -2.440392 0.010013 -0.779271
v -2.467946 0.008988 -0.784413
v -2.454673 0.023515 -0.781933
v 1.660251 0.403809 -0.367801
v 1.652862 0.419831 -0.358744
v 1.650121 0.392120 -0.355386
v 1.642732 0.408143 -0.346330
v 1.644884 0.403809 -0.380339
v 1.637495 0.419832 -0.371282
v 1.634755 0.392120 -0.367925
v 1.627365 0.408143 -0.358868
v -2.270493 -0.176482 -0.595339
v -2.270029 -0.158158 -0.602913
v -2.271160 -0.168895 -0.577026
v -2.270695 -0.150571 -0.584601
v -2.290309 -0.176307 -0.596132
v -2.289845 -0.157983 -0.603706
v -2.290976 -0.168721 -0.577819
v -2.290512 -0.150397 -0.585394
v -2.417418 -0.043419 -0.756176
v -2.420068 -0.023822 -0.754666
v -2.434783 -0.046468 -0.747093
v -2.437434 -0.026870 -0.745584
v -2.426624 -0.043311 -0.773742
v -2.429275 -0.023714 -0.772233
v -2.443990 -0.046360 -0.764660
v -2.446640 -0.026763 -0.763150
v -1.948207 -0.393473 -0.359991
v -1.944634 -0.388122 -0.341230
v -1.949204 -0.374376 -0.365248
v -1.945632 -0.369024 -0.346488
v -1.928724 -0.393476 -0.363700
v -1.925151 -0.388124 -0.344940
v -1.929722 -0.374378 -0.368958
v -1.926149 -0.369027 -0.350197
v 0.917222 -0.014887 0.182459
v 0.917088 0.004934 0.181797
v 0.918269 -0.014219 0.202253
v 0.918135 0.005603 0.201591
v 0.897417 -0.014986 0.183509
v 0.897283 0.004836 0.182847
v 0.898464 -0.014318 0.203304
v 0.898330 0.005504 0.202642
v 0.765174 -0.076286 0.180437
v 0.771440 -0.060065 0.170899
v 0.774082 -0.087697 0.166880
v 0.780347 -0.071476 0.157342
v 0.781750 -0.076285 0.191327
v 0.788015 -0.060064 0.181789
v 0.790658 -0.087696 0.177770
v 0.796923 -0.071475 0.168232
v 0.163794 -0.279733 0.260428
v 0.157597 -0.261354 0.256284
v 0.179068 -0.272278 0.270649
v 0.172871 -0.253899 0.266505
v 0.152764 -0.279735 0.276911
v 0.146568 -0.261356 0.272767
v 0.168039 -0.272280 0.287133
v 0.161842 -0.253902 0.282989
v 1.021292 0.011806 0.142011
v 1.027361 0.016183 0.123643
v 1.019919 0.031150 0.146166
v 1.025988 0.035527 0.127799
v 1.002460 0.011806 0.135789
v 1.008529 0.016183 0.117421
v 1.001087 0.031150 0.139944
v 1.007156 0.035527 0.121577
v 0.374332 -0.183010 0.267233
v 0.362154 -0.167809 0.270971
v 0.359800 -0.195749 0.271693
v 0.347622 -0.180547 0.275432
v 0.368513 -0.183009 0.248273
v 0.356335 -0.167808 0.252011
v 0.353981 -0.195748 0.252733
v 0.341803 -0.180547 0.256472
v -0.892467 -0.391611 0.102562
v -0.888078 -0.372434 0.105077
v -0.909107 -0.386552 0.093030
v -0.904718 -0.367375 0.095545
v -0.882609 -0.391611 0.085353
v -0.878219 -0.372434 0.087868
v -0.899249 -0.386551 0.075821
v -0.894860 -0.367374 0.078335
v -2.405579 -0.078245 -0.708436
v -2.397208 -0.064779 -0.720349
v -2.397840 -0.092806 -0.719456
v -2.389469 -0.079340 -0.731369
v -2.389350 -0.078248 -0.697035
v -2.380979 -0.064782 -0.708949
v -2.381611 -0.092809 -0.708055
v -2.373240 -0.079343 -0.719969
v 1.054808 0.073569 0.081611
v 1.061647 0.091162 0.087699
v 1.041668 0.082726 0.069912
v 1.048507 0.100319 0.076000
v 1.067996 0.073569 0.066798
v 1.074835 0.091162 0.072886
v 1.054856 0.082725 0.055099
v 1.061696 0.100318 0.061187
v -1.949980 -0.397839 -0.422302
v -1.950673 -0.379053 -0.415981
v -1.948243 -0.391480 -0.441008
v -1.948936 -0.372694 -0.434687
v -1.930235 -0.397738 -0.420434
v -1.930928 -0.378952 -0.414113
v -1.928499 -0.391380 -0.439140
v -1.929192 -0.372594 -0.432819
v -1.729248 -0.378302 -0.300340
v -1.731184 -0.358593 -0.301415
v -1.712564 -0.376091 -0.289847
v -1.714499 -0.356382 -0.290922
v -1.739797 -0.378422 -0.283545
v -1.741732 -0.358713 -0.284620
v -1.723112 -0.376211 -0.273051
v -1.725048 -0.356502 -0.274127
v 1.399630 0.198061 -0.125970
v 1.408943 0.215537 -0.124869
v 1.382274 0.207439 -0.128010
v 1.391586 0.224915 -0.126909
v 1.401949 0.198067 -0.145667
v 1.411261 0.215543 -0.144566
v 1.384592 0.207444 -0.147707
v 1.393905 0.224921 -0.146606
v -0.192195 -0.294261 0.289044
v -0.181448 -0.280027 0.280370
v -0.203220 -0.280451 0.298048
v -0.192474 -0.266216 0.289374
v -0.204697 -0.294205 0.273648
v -0.193951 -0.279970 0.264974
v -0.215722 -0.280394 0.282652
v -0.204976 -0.266160 0.273978
v -1.856164 -0.402331 -0.300262
v -1.865222 -0.386086 -0.307147
v -1.869096 -0.413708 -0.310094
v -1.878154 -0.397463 -0.316978
v -1.844161 -0.402330 -0.316052
v -1.853219 -0.386085 -0.322936
v -1.857094 -0.413708 -0.325883
v -1.866152 -0.397462 -0.332767
v -1.848159 -0.371316 -0.320379
v -1.835646 -0.356249 -0.323501
v -1.862818 -0.358419 -0.316890
v -1.850304 -0.343352 -0.320013
v -1.852840 -0.371423 -0.339651
v -1.840326 -0.356356 -0.342773
v -1.867497 -0.358526 -0.336163
v -1.854984 -0.343459 -0.339285
v -2.347929 -0.138166 -0.669282
v -2.357160 -0.126667 -0.682546
v -2.354284 -0.154324 -0.678867
v -2.363515 -0.142825 -0.692131
v -2.331565 -0.137956 -0.680487
v -2.340796 -0.126457 -0.693751
v -2.337921 -0.154114 -0.690072
v -2.347151 -0.142615 -0.703336
v -1.593531 -0.376672 -0.206058
v -1.592227 -0.356891 -0.206664
v -1.575840 -0.378110 -0.214908
v -1.574536 -0.358329 -0.215515
v -1.584660 -0.376713 -0.188319
v -1.583355 -0.356932 -0.188926
v -1.566969 -0.378150 -0.197170
v -1.565665 -0.358370 -0.197776
v -0.272582 -0.324141 0.272872
v -0.261189 -0.307907 0.272821
v -0.288816 -0.312748 0.272949
v -0.277423 -0.296514 0.272898
v -0.272675 -0.324139 0.253039
v -0.261281 -0.307905 0.252988
v -0.288908 -0.312746 0.253116
v -0.277515 -0.296512 0.253065
v -1.940508 -0.383131 -0.395738
v -1.947358 -0.364997 -0.391544
v -1.955964 -0.391162 -0.386252
v -1.962813 -0.373028 -0.382059
v -1.950879 -0.383139 -0.412643
v -1.957729 -0.365005 -0.408450
v -1.966334 -0.391170 -0.403158
v -1.973185 -0.373036 -0.398965
v -1.314813 -0.388296 -0.130047
v -1.312632 -0.372570 -0.118161
v -1.311973 -0.400380 -0.114579
v -1.309791 -0.384654 -0.102694
v -1.334320 -0.388297 -0.126466
v -1.332139 -0.372570 -0.114580
v -1.331480 -0.400381 -0.110998
v -1.329298 -0.384655 -0.099112
v 1.162783 0.117585 0.043771
v 1.168791 0.135493 0.037725
v 1.150030 0.126108 0.056344
v 1.156038 0.144016 0.050297
v 1.148833 0.117505 0.029674
v 1.154840 0.135413 0.023628
v 1.136080 0.126028 0.042247
v 1.142087 0.143937 0.036200
v -2.425012 -0.035680 -0.724334
v -2.424130 -0.015867 -0.724423
v -2.444731 -0.034794 -0.722397
v -2.443849 -0.014981 -0.722486
v -2.426951 -0.035683 -0.744072
v -2.426070 -0.015869 -0.744161
v -2.446670 -0.034796 -0.742135
v -2.445788 -0.014983 -0.742224
v -0.084323 -0.319382 0.241690
v -0.096224 -0.303525 0.241128
v -0.068485 -0.307468 0.242436
v -0.080385 -0.291612 0.241874
v -0.085257 -0.319380 0.261501
v -0.097158 -0.303524 0.260939
v -0.069419 -0.307466 0.262247
v -0.081319 -0.291610 0.261685
v -1.937656 -0.418060 -0.392865
v -1.931013 -0.399989 -0.397622
v -1.923198 -0.426230 -0.403708
v -1.916554 -0.408159 -0.408465
v -1.925817 -0.418224 -0.376954
v -1.919172 -0.400153 -0.381712
v -1.911358 -0.426394 -0.387797
v -1.904715 -0.408323 -0.392555
v 0.669491 -0.139722 0.225362
v 0.660000 -0.122312 0.224977
v 0.686887 -0.130223 0.226074
v 0.677396 -0.112813 0.225689
v 0.668682 -0.139725 0.245179
v 0.659191 -0.122314 0.244794
v 0.686078 -0.130226 0.245891
v 0.676587 -0.112815 0.245505
v 1.291779 0.132693 -0.010463
v 1.289257 0.146343 -0.024628
v 1.294171 0.147081 0.002976
v 1.291649 0.160731 -0.011190
v 1.272252 0.132693 -0.006987
v 1.269731 0.146343 -0.021153
v 1.274645 0.147082 0.006452
v 1.272123 0.160732 -0.007714
v 0.399959 -0.220414 0.244939
v 0.384612 -0.207880 0.244092
v 0.412474 -0.205044 0.245629
v 0.397128 -0.192509 0.244782
v 0.398867 -0.220413 0.264742
v 0.383520 -0.207879 0.263895
v 0.411382 -0.205043 0.265432
v 0.396036 -0.192509 0.264585
v 0.905663 -0.002571 0.175582
v 0.887791 0.003167 0.181985
v 0.900262 -0.021556 0.177519
v 0.882389 -0.015817 0.183922
v 0.898973 -0.002573 0.156911
v 0.881101 0.003166 0.163314
v 0.893571 -0.021558 0.158848
v 0.875699 -0.015819 0.165252
v -2.058006 -0.359548 -0.472012
v -2.056692 -0.339845 -0.473859
v -2.046604 -0.361815 -0.488080
v -2.045290 -0.342112 -0.489927
v -2.041832 -0.359551 -0.460534
v -2.040518 -0.339848 -0.462381
v -2.030430 -0.361818 -0.476602
v -2.029116 -0.342115 -0.478449
v -2.433207 -0.011731 -0.783085
v -2.428347 0.006352 -0.789624
v -2.444007 -0.003584 -0.768582
v -2.439147 0.014499 -0.775121
v -2.449116 -0.011737 -0.794928
v -2.444257 0.006345 -0.801467
v -2.459916 -0.003590 -0.780425
v -2.455057 0.014492 -0.786964
v -1.131397 -0.386396 -0.003537
v -1.119727 -0.372887 -0.012178
v -1.142247 -0.371875 0.004510
v -1.130578 -0.358366 -0.004131
v -1.143205 -0.386388 -0.019473
v -1.131535 -0.372879 -0.028113
v -1.154055 -0.371868 -0.011425
v -1.142385 -0.358358 -0.020066
v 1.652173 0.370138 -0.346515
v 1.641025 0.385844 -0.341781
v 1.666658 0.382249 -0.352585
v 1.655511 0.397955 -0.347851
v 1.659871 0.370092 -0.328237
v 1.648723 0.385798 -0.323503
v 1.674356 0.382203 -0.334307
v 1.663209 0.397909 -0.329573
v -1.729604 -0.410641 -0.286771
v -1.740201 -0.397768 -0.297511
v -1.738702 -0.425728 -0.295878
v -1.749299 -0.412856 -0.306618
v -1.715523 -0.410701 -0.300737
v -1.726120 -0.397828 -0.311477
v -1.724620 -0.425789 -0.309844
v -1.735217 -0.412916 -0.320584
v -2.172096 -0.314767 -0.495125
v -2.162086 -0.297977 -0.491770
v -2.188017 -0.304211 -0.500458
v -2.178008 -0.287420 -0.497103
v -2.165795 -0.314766 -0.513930
v -2.155786 -0.297976 -0.510575
v -2.181715 -0.304210 -0.519264
v -2.171706 -0.287419 -0.515909
v 1.250407 0.113861 -0.001736
v 1.250562 0.133692 -0.001930
v 1.266586 0.113622 -0.013204
v 1.266741 0.133453 -0.013398
v 1.261876 0.113929 0.014444
v 1.262031 0.133761 0.014250
v 1.278056 0.113690 0.002976
v 1.278211 0.133522 0.002782
v -1.435531 -0.357215 -0.130742
v -1.431207 -0.338873 -0.136926
v -1.445641 -0.349671 -0.115437
v -1.441318 -0.331329 -0.121622
v -1.452037 -0.357031 -0.141736
v -1.447714 -0.338689 -0.147921
v -1.462147 -0.349487 -0.126432
v -1.457824 -0.331146 -0.132616
v -1.747683 -0.418121 -0.267262
v -1.750088 -0.401539 -0.256651
v -1.751545 -0.429001 -0.251136
v -1.753950 -0.412419 -0.240525
v -1.766987 -0.418010 -0.271811
v -1.769392 -0.401428 -0.261199
v -1.770849 -0.428890 -0.255685
v -1.773254 -0.412308 -0.245073
v 0.577950 -0.156140 0.230364
v 0.584089 -0.139356 0.238962
v 0.587624 -0.166706 0.244080
v 0.593763 -0.149921 0.252679
v 0.561761 -0.156089 0.241821
v 0.567901 -0.139304 0.250420
v 0.571436 -0.166654 0.255538
v 0.577575 -0.149870 0.264136
v 1.714104 0.447193 -0.495675
v 1.715621 0.466957 -0.496333
v 1.695521 0.448843 -0.488944
v 1.697038 0.468607 -0.489602
v 1.707343 0.447091 -0.514319
v 1.708859 0.466855 -0.514977
v 1.688759 0.448741 -0.507589
v 1.690276 0.468505 -0.508247
v -1.907472 -0.356443 -0.364126
v -1.892558 -0.353509 -0.376867
v -1.909620 -0.336828 -0.362124
v -1.894707 -0.333895 -0.374865
v -1.920368 -0.356318 -0.379193
v -1.905455 -0.353384 -0.391934
v -1.922517 -0.336703 -0.377191
v -1.907603 -0.333770 -0.389932
v -2.513347 0.095289 -0.880599
v -2.517108 0.114761 -0.880394
v -2.532790 0.091522 -0.879533
v -2.536551 0.110994 -0.879327
v -2.514433 0.095288 -0.900403
v -2.518195 0.114760 -0.900197
v -2.533876 0.091521 -0.899336
v -2.537638 0.110994 -0.899131
v 0.990252 -0.018302 0.118787
v 0.981819 -0.004693 0.130494
v 0.998205 -0.003873 0.107744
v 0.989771 0.009735 0.119451
v 1.006345 -0.018301 0.130378
v 0.997911 -0.004693 0.142085
v 1.014298 -0.003873 0.119336
v 1.005865 0.009735 0.131043
v -2.200500 -0.280513 -0.533995
v -2.196630 -0.274253 -0.515578
v -2.201787 -0.261694 -0.540121
v -2.197917 -0.255433 -0.521704
v -2.181091 -0.280513 -0.538073
v -2.177221 -0.274253 -0.519656
v -2.182378 -0.261694 -0.544199
v -2.178508 -0.255434 -0.525783
v -2.435110 -0.014395 -0.744254
v -2.436237 0.005391 -0.743490
v -2.450655 -0.015753 -0.732012
v -2.451781 0.004033 -0.731248
v -2.447375 -0.014492 -0.759839
v -2.448502 0.005294 -0.759075
v -2.462920 -0.015850 -0.747597
v -2.464047 0.003936 -0.746833
v 1.227660 0.133525 0.029532
v 1.213586 0.147453 0.030676
v 1.213778 0.119405 0.030661
v 1.199705 0.133333 0.031806
v 1.226052 0.133524 0.009764
v 1.211979 0.147452 0.010908
v 1.212170 0.119404 0.010894
v 1.198097 0.133332 0.012038
v -1.465249 -0.358365 -0.165454
v -1.474017 -0.345231 -0.153455
v -1.457498 -0.343504 -0.176057
v -1.466265 -0.330370 -0.164058
v -1.449237 -0.358367 -0.153751
v -1.458004 -0.345233 -0.141752
v -1.441485 -0.343506 -0.164354
v -1.450253 -0.330372 -0.152356
v -1.042826 -0.366276 -0.018919
v -1.045821 -0.346717 -0.020268
v -1.024990 -0.362991 -0.010891
v -1.027985 -0.343432 -0.012241
v -1.050966 -0.366275 -0.000833
v -1.053961 -0.346716 -0.002183
v -1.033130 -0.362990 0.007194
v -1.036125 -0.343431 0.005845
v -2.262283 -0.211323 -0.638351
v -2.257222 -0.195400 -0.649037
v -2.255526 -0.223148 -0.652769
v -2.250465 -0.207225 -0.663455
v -2.244337 -0.211361 -0.629908
v -2.239275 -0.195439 -0.640595
v -2.237579 -0.223186 -0.644326
v -2.232518 -0.207263 -0.655013
v -1.634479 -0.362793 -0.213944
v -1.632811 -0.343036 -0.214431
v -1.653450 -0.361055 -0.208425
v -1.651781 -0.341298 -0.208912
v -1.640020 -0.362794 -0.232987
v -1.638352 -0.343038 -0.233475
v -1.658990 -0.361057 -0.227468
v -1.657322 -0.341300 -0.227955
v -1.237561 -0.355384 -0.079168
v -1.234733 -0.337323 -0.086858
v -1.243788 -0.347190 -0.062214
v -1.240960 -0.329129 -0.069904
v -1.256177 -0.355382 -0.086007
v -1.253350 -0.337320 -0.093697
v -1.262404 -0.347188 -0.069053
v -1.259577 -0.329127 -0.076743
v -2.178771 -0.284658 -0.550200
v -2.178386 -0.272925 -0.566185
v -2.179041 -0.268669 -0.538469
v -2.178657 -0.256935 -0.554454
v -2.198598 -0.284648 -0.550670
v -2.198214 -0.272915 -0.566655
v -2.198868 -0.268659 -0.538939
v -2.198483 -0.256925 -0.554924
v -2.480078 0.022750 -0.782894
v -2.480062 0.041637 -0.776840
v -2.480120 0.028804 -0.801780
v -2.480104 0.047691 -0.795726
v -2.460245 0.022749 -0.782938
v -2.460229 0.041635 -0.776884
v -2.460287 0.028803 -0.801825
v -2.460271 0.047689 -0.795771
v -0.304393 -0.324660 0.239430
v -0.305092 -0.307732 0.249740
v -0.303288 -0.314326 0.222538
v -0.303987 -0.297398 0.232848
v -0.284603 -0.324639 0.240737
v -0.285302 -0.307711 0.251047
v -0.283498 -0.314305 0.223845
v -0.284197 -0.297377 0.234155
v 0.397156 -0.183976 0.265587
v 0.391794 -0.164882 0.265675
v 0.378064 -0.189339 0.265917
v 0.372703 -0.170245 0.266006
v 0.396814 -0.183980 0.245756
v 0.391452 -0.164886 0.245845
v 0.377722 -0.189343 0.246087
v 0.372360 -0.170248 0.246176
v -0.933833 -0.397597 0.077843
v -0.931008 -0.378434 0.082105
v -0.944411 -0.392483 0.061865
v -0.941586 -0.373321 0.066127
v -0.917296 -0.397599 0.066894
v -0.914471 -0.378437 0.071156
v -0.927874 -0.392485 0.050916
v -0.925049 -0.373323 0.055178
v -2.067450 -0.372632 -0.474963
v -2.061147 -0.353950 -0.477114
v -2.049767 -0.379291 -0.480990
v -2.043464 -0.360610 -0.483140
v -2.061051 -0.372629 -0.456191
v -2.054749 -0.353948 -0.458341
v -2.043368 -0.379289 -0.462217
v -2.037066 -0.360607 -0.464368
v 0.062096 -0.256503 0.302501
v 0.056290 -0.237751 0.299672
v 0.045235 -0.262961 0.294294
v 0.039429 -0.244208 0.291465
v 0.070776 -0.256505 0.284668
v 0.064971 -0.237753 0.281840
v 0.053916 -0.262963 0.276461
v 0.048110 -0.244211 0.273633
v -2.178917 -0.327652 -0.519931
v -2.178863 -0.310318 -0.529570
v -2.178638 -0.337290 -0.537262
v -2.178584 -0.319957 -0.546901
v -2.159087 -0.327563 -0.519661
v -2.159032 -0.310230 -0.529300
v -2.158808 -0.337202 -0.536992
v -2.158754 -0.319869 -0.546631
v 1.813756 0.541052 -0.646528
v 1.809824 0.557743 -0.636564
v 1.807632 0.530340 -0.631001
v 1.803700 0.547031 -0.621036
v 1.795306 0.541050 -0.653806
v 1.791374 0.557742 -0.643841
v 1.789182 0.530338 -0.638279
v 1.785250 0.547029 -0.628314
v -2.401505 -0.005836 -0.741653
v -2.416701 0.003192 -0.750648
v -2.409330 -0.023495 -0.746153
v -2.424528 -0.014468 -0.755148
v -2.391447 -0.005937 -0.758747
v -2.406645 0.003090 -0.767742
v -2.399274 -0.023596 -0.763247
v -2.414471 -0.014569 -0.772242
v 1.603078 0.324900 -0.303682
v 1.589105 0.338973 -0.303552
v 1.617151 0.338874 -0.303808
v 1.603178 0.352948 -0.303679
v 1.603259 0.324897 -0.283849
v 1.589285 0.338971 -0.283720
v 1.617332 0.338871 -0.283976
v 1.603359 0.352945 -0.283846
v -1.986493 -0.389029 -0.368240
v -1.988599 -0.369592 -0.371578
v -1.996861 -0.392975 -0.384680
v -1.998966 -0.373539 -0.388018
v -1.969717 -0.389029 -0.378820
v -1.971823 -0.369592 -0.382158
v -1.980085 -0.392975 -0.395260
v -1.982191 -0.373538 -0.398598
v -2.070187 -0.340235 -0.446619
v -2.060182 -0.326248 -0.456499
v -2.080307 -0.326174 -0.436962
v -2.070301 -0.312188 -0.446842
v -2.084002 -0.340404 -0.460849
v -2.073996 -0.326417 -0.470729
v -2.094121 -0.326343 -0.451192
v -2.084116 -0.312357 -0.461072
v 0.349869 -0.203021 0.243272
v 0.365683 -0.191187 0.245074
v 0.361626 -0.218937 0.244610
v 0.377440 -0.207103 0.246411
v 0.347625 -0.203022 0.262978
v 0.363439 -0.191189 0.264779
v 0.359383 -0.218938 0.264315
v 0.375197 -0.207105 0.266117
v -1.974417 -0.386529 -0.366477
v -1.960212 -0.376298 -0.357153
v -1.982970 -0.369538 -0.372090
v -1.968766 -0.359307 -0.362767
v -1.963534 -0.386528 -0.383057
v -1.949329 -0.376297 -0.373734
v -1.972087 -0.369537 -0.388671
v -1.957883 -0.359307 -0.379347
v -2.003580 -0.379732 -0.452725
v -2.008379 -0.361111 -0.457585
v -1.990497 -0.372903 -0.439476
v -1.995295 -0.354282 -0.444336
v -2.017693 -0.379731 -0.438790
v -2.022491 -0.361111 -0.443650
v -2.004609 -0.372902 -0.425541
v -2.009407 -0.354281 -0.430401
v -2.236295 -0.224190 -0.589703
v -2.233071 -0.205073 -0.585520
v -2.224621 -0.229471 -0.574564
v -2.221397 -0.210354 -0.570382
v -2.252001 -0.224191 -0.577592
v -2.248777 -0.205074 -0.573409
v -2.240327 -0.229472 -0.562453
v -2.237103 -0.210355 -0.558271
v -1.007993 -0.384429 0.024126
v -1.020451 -0.373717 0.035235
v -1.015991 -0.401120 0.031253
v -1.028448 -0.390408 0.042362
v -1.021192 -0.384426 0.009322
v -1.033649 -0.373714 0.020431
v -1.029190 -0.401117 0.016450
v -1.041647 -0.390405 0.027558
v -1.815789 -0.378224 -0.278984
v -1.809648 -0.359411 -0.277691
v -1.834219 -0.371948 -0.282769
v -1.828077 -0.353134 -0.281476
v -1.811790 -0.378195 -0.298410
v -1.805648 -0.359382 -0.297117
v -1.830219 -0.371919 -0.302195
v -1.824077 -0.353105 -0.300902
v -2.073813 -0.364193 -0.478716
v -2.071161 -0.344611 -0.480402
v -2.057278 -0.367335 -0.489209
v -2.054626 -0.347752 -0.490894
v -2.063186 -0.364191 -0.461971
v -2.060534 -0.344609 -0.463656
v -2.046651 -0.367333 -0.472463
v -2.044000 -0.347750 -0.474148
v -1.796131 -0.401327 -0.329528
v -1.785522 -0.390369 -0.342206
v -1.789108 -0.417858 -0.337940
v -1.778499 -0.406899 -0.350617
v -1.780917 -0.401337 -0.316805
v -1.770308 -0.390379 -0.329482
v -1.773893 -0.417868 -0.325217
v -1.763284 -0.406909 -0.337894
v -0.918327 -0.390486 0.083057
v -0.914053 -0.371655 0.087585
v -0.931194 -0.384259 0.069308
v -0.926920 -0.365429 0.073836
v -0.903852 -0.390511 0.069499
v -0.899578 -0.371681 0.074027
v -0.916719 -0.384285 0.055750
v -0.912445 -0.365454 0.060278
v -0.451118 -0.341539 0.247185
v -0.454146 -0.322472 0.242647
v -0.461704 -0.346995 0.231326
v -0.464732 -0.327928 0.226787
v -0.434622 -0.341540 0.236174
v -0.437650 -0.322472 0.231636
v -0.445208 -0.346996 0.220315
v -0.448236 -0.327928 0.215777
v 1.888453 0.565192 -0.730867
v 1.900983 0.580050 -0.726919
v 1.874283 0.578329 -0.735336
v 1.886813 0.593187 -0.731388
v 1.894417 0.565189 -0.749782
v 1.906946 0.580048 -0.745834
v 1.880246 0.578326 -0.754251
v 1.892776 0.593185 -0.750303
v -1.555353 -0.370722 -0.221419
v -1.557055 -0.352204 -0.228313
v -1.550903 -0.363621 -0.203443
v -1.552606 -0.345103 -0.210337
v -1.574605 -0.370719 -0.216655
v -1.576308 -0.352201 -0.223549
v -1.570156 -0.363618 -0.198679
v -1.571858 -0.345100 -0.205573
v -1.179325 -0.358627 -0.083257
v -1.183982 -0.340122 -0.077851
v -1.167390 -0.351493 -0.097399
v -1.172046 -0.332988 -0.091993
v -1.164186 -0.358560 -0.070445
v -1.168842 -0.340055 -0.065040
v -1.152250 -0.351426 -0.084587
v -1.156907 -0.332920 -0.079181
v -1.872162 -0.399908 -0.322199
v -1.874413 -0.382709 -0.331816
v -1.868129 -0.390032 -0.305479
v -1.870379 -0.372833 -0.315096
v -1.891450 -0.399850 -0.317581
v -1.893700 -0.382651 -0.327198
v -1.887417 -0.389973 -0.300862
v -1.889667 -0.372774 -0.310478
v -1.790323 -0.396624 -0.278319
v -1.808439 -0.394576 -0.270513
v -1.792199 -0.416351 -0.277496
v -1.810315 -0.414303 -0.269689
v -1.798173 -0.396638 -0.296533
v -1.816289 -0.394590 -0.288726
v -1.800048 -0.416365 -0.295709
v -1.818165 -0.414317 -0.287903
v -1.839885 -0.419186 -0.310702
v -1.839611 -0.399355 -0.310786
v -1.858914 -0.418900 -0.305120
v -1.858640 -0.399068 -0.305204
v -1.845467 -0.419190 -0.329733
v -1.845193 -0.399359 -0.329817
v -1.864496 -0.418903 -0.324151
v -1.864223 -0.399072 -0.324235
v -1.522214 -0.350913 -0.185704
v -1.523275 -0.335248 -0.173587
v -1.520834 -0.338750 -0.201309
v -1.521895 -0.323085 -0.189192
v -1.502458 -0.350922 -0.183963
v -1.503519 -0.335256 -0.171847
v -1.501078 -0.338759 -0.199568
v -1.502139 -0.323093 -0.187452
v -0.252864 -0.332584 0.215709
v -0.258255 -0.314295 0.210251
v -0.240018 -0.324913 0.228728
v -0.245408 -0.306623 0.223270
v -0.266980 -0.332587 0.229641
v -0.272371 -0.314298 0.224183
v -0.254134 -0.324916 0.242659
v -0.259525 -0.306626 0.237201
v -0.899713 -0.364823 0.107984
v -0.902066 -0.345237 0.105926
v -0.914455 -0.367948 0.095091
v -0.916808 -0.348363 0.093033
v -0.886656 -0.364823 0.093055
v -0.889009 -0.345238 0.090998
v -0.901399 -0.367949 0.080162
v -0.903751 -0.348363 0.078104
v -2.025384 -0.401434 -0.437961
v -2.032151 -0.384486 -0.445728
v -2.036584 -0.411734 -0.450682
v -2.043351 -0.394786 -0.458449
v -2.010480 -0.401480 -0.451046
v -2.017246 -0.384531 -0.458812
v -2.021680 -0.411780 -0.463767
v -2.028446 -0.394832 -0.471533
v -2.497539 0.069771 -0.879344
v -2.514471 0.074680 -0.888430
v -2.501867 0.050555 -0.881660
v -2.518799 0.055464 -0.890746
v -2.488163 0.069765 -0.896821
v -2.505094 0.074674 -0.905907
v -2.492491 0.050549 -0.899137
v -2.509423 0.055458 -0.908223
v -2.305436 -0.180493 -0.601291
v -2.303948 -0.161110 -0.597361
v -2.312298 -0.176291 -0.619418
v -2.310811 -0.156908 -0.615488
v -2.286888 -0.180493 -0.608313
v -2.285399 -0.161111 -0.604383
v -2.293750 -0.176291 -0.626440
v -2.292262 -0.156909 -0.622511
v -0.792806 -0.365050 0.081154
v -0.792926 -0.345217 0.081101
v -0.774627 -0.364918 0.089083
v -0.774747 -0.345086 0.089030
v -0.800735 -0.365049 0.099334
v -0.800855 -0.345217 0.099280
v -0.782556 -0.364918 0.107262
v -0.782676 -0.345085 0.107209
v -1.493447 -0.359764 -0.221795
v -1.507340 -0.347589 -0.214577
v -1.482643 -0.344107 -0.227407
v -1.496536 -0.331933 -0.220188
v -1.484304 -0.359766 -0.204196
v -1.498197 -0.347591 -0.196977
v -1.473499 -0.344109 -0.209807
v -1.487392 -0.331934 -0.202588
v -2.524679 0.067598 -0.928037
v -2.517033 0.084779 -0.934337
v -2.511457 0.057690 -0.939008
v -2.503811 0.074871 -0.945309
v -2.512027 0.067568 -0.912763
v -2.504381 0.084749 -0.919064
v -2.498806 0.057660 -0.923734
v -2.491159 0.074841 -0.930035
v -1.026128 -0.398736 0.001947
v -1.027539 -0.378953 0.001932
v -1.006347 -0.397325 0.002175
v -1.007758 -0.377542 0.002159
v -1.026356 -0.398737 0.021779
v -1.027767 -0.378954 0.021764
v -1.006574 -0.397326 0.022007
v -1.007986 -0.377543 0.021991
v -2.042097 -0.351960 -0.465646
v -2.039675 -0.332558 -0.462321
v -2.030671 -0.356073 -0.449965
v -2.028249 -0.336671 -0.446641
v -2.058126 -0.351961 -0.453965
v -2.055704 -0.332559 -0.450641
v -2.046699 -0.356074 -0.438285
v -2.044278 -0.336672 -0.434961
v 0.369684 -0.231697 0.265356
v 0.358693 -0.215609 0.269061
v 0.384929 -0.220097 0.260217
v 0.373937 -0.204010 0.263922
v 0.376019 -0.231696 0.284150
v 0.365028 -0.215609 0.287855
v 0.391264 -0.220097 0.279011
v 0.380272 -0.204009 0.282716
v 0.882729 0.000555 0.168364
v 0.895796 0.014969 0.164512
v 0.868973 0.014178 0.172673
v 0.882040 0.028592 0.168821
v 0.876951 0.000723 0.149392
v 0.890018 0.015137 0.145540
v 0.863195 0.014345 0.153701
v 0.876263 0.028759 0.149849
v -2.419487 0.007620 -0.808663
v -2.418791 0.027418 -0.809625
v -2.406407 0.006438 -0.823524
v -2.405711 0.026236 -0.824486
v -2.404595 0.007733 -0.795565
v -2.403899 0.027531 -0.796527
v -2.391515 0.006551 -0.810426
v -2.390819 0.026349 -0.811388
v 1.467645 0.232794 -0.208698
v 1.481270 0.246060 -0.203067
v 1.479910 0.218051 -0.203643
v 1.493535 0.231317 -0.198011
v 1.460077 0.232784 -0.190366
v 1.473702 0.246051 -0.184735
v 1.472342 0.218041 -0.185310
v 1.485968 0.231308 -0.179679
v -2.472822 0.010093 -0.773062
v -2.479373 0.020134 -0.788860
v -2.476685 -0.007011 -0.782330
v -2.483237 0.003031 -0.798129
v -2.454504 0.010077 -0.780669
v -2.461057 0.020119 -0.796467
v -2.458368 -0.007026 -0.789937
v -2.464921 0.003015 -0.805735
v 1.887542 0.607427 -0.742105
v 1.885147 0.627050 -0.743702
v 1.903885 0.610305 -0.731244
v 1.901490 0.629928 -0.732841
v 1.876563 0.607431 -0.725588
v 1.874169 0.627055 -0.727184
v 1.892907 0.610309 -0.714726
v 1.890512 0.629933 -0.716323
v -2.315559 -0.201254 -0.629097
v -2.304411 -0.199471 -0.612790
v -2.316564 -0.181501 -0.630569
v -2.305417 -0.179718 -0.614262
v -2.299185 -0.201254 -0.640289
v -2.288038 -0.199472 -0.623982
v -2.300190 -0.181502 -0.641761
v -2.289043 -0.179719 -0.625455
v 1.680543 0.388660 -0.411477
v 1.681226 0.408452 -0.410397
v 1.670027 0.389938 -0.428244
v 1.670710 0.409730 -0.427164
v 1.697345 0.388656 -0.422015
v 1.698028 0.408448 -0.420935
v 1.686830 0.389933 -0.438782
v 1.687512 0.409725 -0.437702
v -2.247529 -0.275093 -0.561708
v -2.243009 -0.263923 -0.545955
v -2.250606 -0.258704 -0.572445
v -2.246087 -0.247534 -0.556692
v -2.228463 -0.275094 -0.567175
v -2.223945 -0.263925 -0.551422
v -2.231541 -0.258706 -0.577912
v -2.227022 -0.247536 -0.562159
v -0.171608 -0.297062 0.256134
v -0.167708 -0.283020 0.242681
v -0.175531 -0.283055 0.269616
v -0.171631 -0.269014 0.256164
v -0.190655 -0.297071 0.250602
v -0.186754 -0.283029 0.237150
v -0.194577 -0.283064 0.264085
v -0.190677 -0.269022 0.250633
v -1.007014 -0.383034 0.059647
v -0.996894 -0.368278 0.051092
v -1.018296 -0.369783 0.069160
v -1.008176 -0.355027 0.060605
v -1.019808 -0.383047 0.044492
v -1.009688 -0.368290 0.035938
v -1.031089 -0.369796 0.054005
v -1.020969 -0.355039 0.045451
v -1.323839 -0.395053 -0.091322
v -1.319477 -0.375865 -0.088844
v -1.340523 -0.390036 -0.100801
v -1.336160 -0.370848 -0.098322
v -1.314042 -0.395053 -0.108567
v -1.309680 -0.375865 -0.106088
v -1.330725 -0.390036 -0.118045
v -1.326363 -0.370848 -0.115566
v -1.301573 -0.372441 -0.104430
v -1.298376 -0.354713 -0.112727
v -1.308053 -0.363549 -0.087929
v -1.304856 -0.345821 -0.096226
v -1.320043 -0.372492 -0.111656
v -1.316845 -0.354764 -0.119954
v -1.326523 -0.363599 -0.095155
v -1.323326 -0.345871 -0.103452
v -1.281312 -0.394332 -0.117213
v -1.289659 -0.377048 -0.122205
v -1.266477 -0.384606 -0.108341
v -1.274824 -0.367321 -0.113334
v -1.291491 -0.394332 -0.100191
v -1.299838 -0.377047 -0.105183
v -1.276656 -0.384606 -0.091320
v -1.285003 -0.367321 -0.096312
v -1.577280 -0.365747 -0.224174
v -1.588433 -0.350337 -0.218561
v -1.563516 -0.353261 -0.231104
v -1.574669 -0.337852 -0.225491
v -1.568363 -0.365745 -0.206459
v -1.579515 -0.350335 -0.200846
v -1.554599 -0.353260 -0.213388
v -1.565752 -0.337850 -0.207776
v -1.755992 -0.379156 -0.312725
v -1.765061 -0.362730 -0.319151
v -1.742651 -0.368040 -0.303142
v -1.751720 -0.351615 -0.309568
v -1.767530 -0.379215 -0.296593
v -1.776599 -0.362790 -0.303019
v -1.754189 -0.368100 -0.287010
v -1.763259 -0.351674 -0.293436
v -1.512176 -0.367895 -0.192596
v -1.514524 -0.348734 -0.188045
v -1.520916 -0.373016 -0.175546
v -1.523264 -0.353856 -0.170994
v -1.529823 -0.367907 -0.201647
v -1.532171 -0.348747 -0.197095
v -1.538564 -0.373029 -0.184596
v -1.540912 -0.353868 -0.180045
v -1.554818 -0.392472 -0.227702
v -1.554338 -0.384211 -0.209678
v -1.554591 -0.410503 -0.219445
v -1.554111 -0.402242 -0.201420
v -1.574644 -0.392478 -0.227172
v -1.574164 -0.384218 -0.209147
v -1.574417 -0.410509 -0.218914
v -1.573937 -0.402249 -0.200890
v -2.171859 -0.314300 -0.498707
v -2.171723 -0.294476 -0.499296
v -2.171772 -0.313712 -0.478883
v -2.171637 -0.293888 -0.479471
v -2.191691 -0.314161 -0.498625
v -2.191556 -0.294337 -0.499213
v -2.191605 -0.313574 -0.478800
v -2.191470 -0.293750 -0.479389
v -2.161448 -0.341115 -0.529447
v -2.167962 -0.323110 -0.524275
v -2.147350 -0.332798 -0.540645
v -2.153862 -0.314793 -0.535473
v -2.149114 -0.341115 -0.513917
v -2.155627 -0.323110 -0.508744
v -2.135015 -0.332798 -0.525114
v -2.141528 -0.314793 -0.519942
v -0.384806 -0.363941 0.216847
v -0.381622 -0.344382 0.216033
v -0.365853 -0.367228 0.212017
v -0.362669 -0.347669 0.211203
v -0.379909 -0.363939 0.236066
v -0.376725 -0.344380 0.235252
v -0.360956 -0.367225 0.231236
v -0.357771 -0.347666 0.230422
v -1.512476 -0.385229 -0.201301
v -1.515884 -0.368235 -0.191659
v -1.518121 -0.395455 -0.185273
v -1.521529 -0.378462 -0.175631
v -1.531180 -0.385238 -0.207895
v -1.534588 -0.368245 -0.198253
v -1.536826 -0.395465 -0.191867
v -1.540234 -0.378471 -0.182225
v -0.719612 -0.354250 0.127281
v -0.712441 -0.351867 0.108944
v -0.720483 -0.334560 0.129499
v -0.713313 -0.332177 0.111162
v -0.738083 -0.354254 0.120058
v -0.730912 -0.351871 0.101721
v -0.738954 -0.334564 0.122275
v -0.731783 -0.332181 0.103938
v -0.948920 -0.378111 0.023530
v -0.942683 -0.364530 0.036568
v -0.943128 -0.392564 0.035815
v -0.936891 -0.378983 0.048853
v -0.966834 -0.378056 0.032042
v -0.960597 -0.364474 0.045080
v -0.961041 -0.392509 0.044327
v -0.954804 -0.378927 0.057365
v -0.248252 -0.303812 0.259823
v -0.244752 -0.285025 0.254517
v -0.258632 -0.297455 0.275482
v -0.255132 -0.278669 0.270175
v -0.264786 -0.303826 0.248868
v -0.261285 -0.285039 0.243562
v -0.275166 -0.297469 0.264527
v -0.271666 -0.278682 0.259221
v 1.220699 0.135218 0.011170
v 1.221513 0.154996 0.012395
v 1.211701 0.136680 -0.006445
v 1.212516 0.156458 -0.005219
v 1.238355 0.135050 0.002137
v 1.239169 0.154829 0.003362
v 1.229357 0.136512 -0.015477
v 1.230172 0.156291 -0.014252
v 0.487258 -0.156020 0.251247
v 0.476599 -0.139655 0.254702
v 0.471690 -0.167224 0.256293
v 0.461032 -0.150859 0.259748
v 0.481143 -0.156020 0.232380
v 0.470484 -0.139655 0.235835
v 0.465575 -0.167224 0.237426
v 0.454917 -0.150859 0.240881
v -2.512487 0.070346 -0.910575
v -2.528102 0.081195 -0.904932
v -2.522691 0.053743 -0.906888
v -2.538306 0.064592 -0.901245
v -2.519228 0.070346 -0.929227
v -2.534843 0.081195 -0.923584
v -2.529432 0.053743 -0.925540
v -2.545046 0.064592 -0.919897
v 1.658938 0.417057 -0.447364
v 1.657672 0.436655 -0.450133
v 1.650418 0.414013 -0.465014
v 1.649152 0.433611 -0.467782
v 1.676803 0.416994 -0.455977
v 1.675537 0.436592 -0.458746
v 1.668283 0.413950 -0.473627
v 1.667017 0.433548 -0.476395
v -1.636162 -0.410641 -0.241672
v -1.633061 -0.392383 -0.248769
v -1.628931 -0.418386 -0.258437
v -1.625829 -0.400128 -0.265535
v -1.617956 -0.410675 -0.233804
v -1.614854 -0.392416 -0.240901
v -1.610724 -0.418420 -0.250569
v -1.607623 -0.400161 -0.257666
v -1.190013 -0.391898 -0.038342
v -1.185230 -0.373679 -0.032132
v -1.179296 -0.399734 -0.023608
v -1.174513 -0.381515 -0.017398
v -1.206002 -0.391700 -0.026609
v -1.201219 -0.373481 -0.020399
v -1.195285 -0.399536 -0.011874
v -1.190502 -0.381317 -0.005664
v -0.466749 -0.362360 0.175008
v -0.467134 -0.342556 0.174004
v -0.459697 -0.361285 0.193513
v -0.460081 -0.341481 0.192510
v -0.485282 -0.362362 0.182071
v -0.485667 -0.342558 0.181067
v -0.478229 -0.361287 0.200576
v -0.478614 -0.341483 0.199573
v 1.096981 0.047963 0.094956
v 1.104951 0.063490 0.104377
v 1.106990 0.035623 0.106828
v 1.114959 0.051150 0.116248
v 1.081826 0.047979 0.107750
v 1.089796 0.063506 0.117170
v 1.091835 0.035640 0.119622
v 1.099804 0.051167 0.129042
v -0.168197 -0.313654 0.231658
v -0.159078 -0.299907 0.242667
v -0.159466 -0.327950 0.242276
v -0.150346 -0.314203 0.253285
v -0.183493 -0.313618 0.244284
v -0.174373 -0.299871 0.255293
v -0.174761 -0.327914 0.254902
v -0.165642 -0.314167 0.265911
v -1.967117 -0.412354 -0.380923
v -1.967501 -0.392614 -0.382802
v -1.969487 -0.414265 -0.400521
v -1.969870 -0.394525 -0.402400
v -1.947430 -0.412199 -0.383318
v -1.947813 -0.392459 -0.385197
v -1.949799 -0.414111 -0.402916
v -1.950183 -0.394370 -0.404795
v -1.513747 -0.388399 -0.214794
v -1.513740 -0.368572 -0.215308
v -1.511303 -0.388910 -0.234469
v -1.511296 -0.369083 -0.234983
v -1.494065 -0.388343 -0.212350
v -1.494058 -0.368516 -0.212864
v -1.491621 -0.388854 -0.232026
v -1.491614 -0.369027 -0.232540
v -0.099045 -0.309589 0.240599
v -0.106126 -0.295388 0.228702
v -0.091784 -0.295745 0.252804
v -0.098864 -0.281543 0.240907
v -0.116089 -0.309591 0.250741
v -0.123170 -0.295389 0.238844
v -0.108828 -0.295746 0.262946
v -0.115909 -0.281545 0.251049
v -0.266612 -0.345114 0.223272
v -0.274873 -0.327311 0.226122
v -0.249723 -0.336375 0.217635
v -0.257985 -0.318572 0.220485
v -0.260296 -0.345193 0.242072
v -0.268557 -0.327389 0.244922
v -0.243408 -0.336454 0.236435
v -0.251669 -0.318650 0.239285
v 1.426559 0.195659 -0.144522
v 1.421891 0.214875 -0.146040
v 1.444767 0.200566 -0.138379
v 1.440099 0.219783 -0.139897
v 1.420231 0.195606 -0.125726
v 1.415564 0.214823 -0.127243
v 1.438439 0.200514 -0.119583
v 1.433772 0.219730 -0.121100
v -2.172096 -0.314767 -0.495125
v -2.162086 -0.297977 -0.491770
v -2.188017 -0.304211 -0.500458
v -2.178008 -0.287420 -0.497103
v -2.165795 -0.314766 -0.513930
v -2.155786 -0.297976 -0.510575
v -2.181715 -0.304210 -0.519264
v -2.171706 -0.287419 -0.515909
v -0.475568 -0.342497 0.167963
v -0.471471 -0.324100 0.174137
v -0.465391 -0.349907 0.183288
v -0.461293 -0.331511 0.189463
v -0.492091 -0.342499 0.178934
v -0.487993 -0.324102 0.185108
v -0.481913 -0.349909 0.194259
v -0.477816 -0.331513 0.200434
v -2.454247 0.004606 -0.758971
v -2.443090 0.020491 -0.754902
v -2.469172 0.016482 -0.764408
v -2.458015 0.032366 -0.760340
v -2.447456 0.004609 -0.777605
v -2.436299 0.020494 -0.773537
v -2.462380 0.016485 -0.783043
v -2.451224 0.032369 -0.778974
v -1.206593 -0.396618 -0.061841
v -1.206413 -0.377458 -0.066957
v -1.206274 -0.401737 -0.080999
v -1.206093 -0.382576 -0.086116
v -1.186764 -0.396710 -0.061485
v -1.186583 -0.377549 -0.066602
v -1.186444 -0.401829 -0.080644
v -1.186264 -0.382668 -0.085760
v -0.303190 -0.311813 0.274186
v -0.293522 -0.296918 0.265354
v -0.314141 -0.298718 0.284284
v -0.304472 -0.283823 0.275452
v -0.316606 -0.311766 0.259578
v -0.306937 -0.296871 0.250746
v -0.327556 -0.298671 0.269676
v -0.317887 -0.283776 0.260844
v -2.328067 -0.104213 -0.671403
v -2.327750 -0.084385 -0.671709
v -2.342167 -0.103772 -0.657462
v -2.341850 -0.083944 -0.657768
v -2.342010 -0.104208 -0.685507
v -2.341694 -0.084379 -0.685813
v -2.356111 -0.103767 -0.671566
v -2.355794 -0.083939 -0.671872
v 0.993402 -0.014597 0.106520
v 0.988381 0.000480 0.118386
v 0.999275 -0.001712 0.092633
v 0.994253 0.013365 0.104500
v 1.011668 -0.014595 0.114247
v 1.006647 0.000482 0.126113
v 1.017541 -0.001710 0.100360
v 1.012519 0.013367 0.112227
v -2.287969 -0.160321 -0.642116
v -2.284692 -0.141647 -0.647940
v -2.297096 -0.153640 -0.625826
v -2.293821 -0.134966 -0.631649
v -2.305269 -0.160311 -0.651815
v -2.301992 -0.141637 -0.657638
v -2.314397 -0.153629 -0.635524
v -2.311121 -0.134955 -0.641347
v 1.794617 0.496993 -0.617136
v 1.793007 0.515026 -0.625233
v 1.798136 0.505249 -0.599449
v 1.796526 0.523282 -0.607547
v 1.775165 0.496995 -0.613266
v 1.773555 0.515028 -0.621364
v 1.778684 0.505250 -0.595580
v 1.777075 0.523283 -0.603677
v 1.848728 0.532332 -0.675410
v 1.844741 0.551671 -0.673552
v 1.831197 0.527933 -0.667244
v 1.827210 0.547272 -0.665387
v 1.840354 0.532332 -0.693388
v 1.836366 0.551671 -0.691531
v 1.822823 0.527933 -0.685223
v 1.818836 0.547273 -0.683365
v -2.322908 -0.109335 -0.647391
v -2.336754 -0.099477 -0.657612
v -2.314971 -0.092126 -0.641544
v -2.328817 -0.082267 -0.651764
v -2.334684 -0.109327 -0.631432
v -2.348529 -0.099469 -0.641653
v -2.326746 -0.092118 -0.625585
v -2.340592 -0.082259 -0.635805
v 1.601588 0.391419 -0.332672
v 1.612523 0.402760 -0.344721
v 1.609211 0.375148 -0.341068
v 1.620147 0.386489 -0.353116
v 1.616273 0.391421 -0.319342
v 1.627208 0.402761 -0.331390
v 1.623896 0.375150 -0.327738
v 1.634832 0.386490 -0.339786
v -2.343762 -0.142309 -0.692124
v -2.355265 -0.127108 -0.686649
v -2.330035 -0.129570 -0.698654
v -2.341538 -0.114369 -0.693180
v -2.335240 -0.142310 -0.674215
v -2.346743 -0.127109 -0.668740
v -2.321514 -0.129571 -0.680745
v -2.333016 -0.114370 -0.675271
v -0.484514 -0.369453 0.191604
v -0.485418 -0.349663 0.192543
v -0.470854 -0.368150 0.177285
v -0.471757 -0.348360 0.178224
v -0.470165 -0.369448 0.205295
v -0.471068 -0.349657 0.206234
v -0.456504 -0.368144 0.190975
v -0.457407 -0.348354 0.191914
v 1.330386 0.165959 -0.030973
v 1.334767 0.174591 -0.048283
v 1.328265 0.183815 -0.022606
v 1.332646 0.192447 -0.039916
v 1.311159 0.165956 -0.035841
v 1.315541 0.174588 -0.053151
v 1.309038 0.183812 -0.027473
v 1.313419 0.192444 -0.044784
v -2.034215 -0.402271 -0.408100
v -2.029728 -0.389612 -0.422693
v -2.030559 -0.417539 -0.420219
v -2.026072 -0.404880 -0.434812
v -2.015246 -0.402322 -0.402312
v -2.010759 -0.389663 -0.416905
v -2.011589 -0.417590 -0.414431
v -2.007102 -0.404931 -0.429024
v -2.322491 -0.092328 -0.695264
v -2.322977 -0.072507 -0.695741
v -2.306729 -0.091652 -0.683246
v -2.307215 -0.071831 -0.683722
v -2.334518 -0.092244 -0.679495
v -2.335004 -0.072422 -0.679972
v -2.318756 -0.091568 -0.667476
v -2.319242 -0.071747 -0.667953
v 0.071450 -0.299600 0.272841
v 0.057825 -0.287678 0.280940
v 0.081697 -0.283751 0.266747
v 0.068072 -0.271828 0.274846
v 0.081585 -0.299598 0.289889
v 0.067961 -0.287676 0.297987
v 0.091832 -0.283749 0.283794
v 0.078208 -0.271826 0.291893
v 1.627111 0.339962 -0.356865
v 1.614847 0.350450 -0.345335
v 1.634753 0.356795 -0.364049
v 1.622488 0.367283 -0.352518
v 1.640696 0.339961 -0.342415
v 1.628432 0.350449 -0.330885
v 1.648337 0.356794 -0.349599
v 1.636073 0.367282 -0.338068
v 1.250644 0.105204 -0.008782
v 1.265892 0.115947 -0.002041
v 1.260550 0.088533 -0.004623
v 1.275798 0.099276 0.002118
v 1.242725 0.105035 0.009401
v 1.257973 0.115777 0.016142
v 1.252631 0.088363 0.013560
v 1.267879 0.099106 0.020301
v -1.320006 -0.359727 -0.075041
v -1.321721 -0.356932 -0.094601
v -1.320247 -0.379362 -0.077826
v -1.321962 -0.376567 -0.097386
v -1.300249 -0.359724 -0.076772
v -1.301963 -0.356929 -0.096333
v -1.300490 -0.379359 -0.079557
v -1.302204 -0.376564 -0.099117
v -1.861319 -0.376798 -0.309705
v -1.867133 -0.358875 -0.315895
v -1.873589 -0.385291 -0.322769
v -1.879403 -0.367368 -0.328960
v -1.846861 -0.376798 -0.323282
v -1.852676 -0.358875 -0.329472
v -1.859131 -0.385290 -0.336347
v -1.864945 -0.367367 -0.342537
v -1.566764 -0.351361 -0.205836
v -1.551374 -0.343886 -0.195804
v -1.572964 -0.332991 -0.210014
v -1.557574 -0.325516 -0.199983
v -1.555898 -0.351468 -0.222427
v -1.540509 -0.343992 -0.212395
v -1.562098 -0.333098 -0.226605
v -1.546708 -0.325622 -0.216574
v 1.333631 0.180400 -0.090114
v 1.335915 0.199962 -0.092447
v 1.319940 0.183664 -0.076141
v 1.322224 0.203227 -0.078474
v 1.319465 0.180398 -0.103994
v 1.321748 0.199961 -0.106327
v 1.305774 0.183663 -0.090021
v 1.308057 0.203225 -0.092354
v -2.084062 -0.373803 -0.452751
v -2.082811 -0.359970 -0.466908
v -2.082845 -0.388016 -0.466531
v -2.081594 -0.374182 -0.480688
v -2.064305 -0.373804 -0.451006
v -2.063055 -0.359970 -0.465163
v -2.063089 -0.388016 -0.464786
v -2.061839 -0.374183 -0.478943
v 1.239917 0.145564 0.023721
v 1.248459 0.158771 0.011639
v 1.232419 0.160360 0.034593
v 1.240961 0.173567 0.022511
v 1.223664 0.145679 0.012355
v 1.232206 0.158885 0.000273
v 1.216166 0.160475 0.023227
v 1.224707 0.173681 0.011145
v -2.026376 -0.383077 -0.398469
v -2.039071 -0.371622 -0.408519
v -2.035357 -0.399268 -0.405580
v -2.048052 -0.387813 -0.415629
v -2.014066 -0.383077 -0.414019
v -2.026760 -0.371622 -0.424068
v -2.023046 -0.399267 -0.421130
v -2.035740 -0.387812 -0.431179
v -2.561666 0.093523 -0.903700
v -2.559720 0.110868 -0.894281
v -2.565204 0.103142 -0.920680
v -2.563257 0.120487 -0.911261
v -2.542248 0.093537 -0.907738
v -2.540302 0.110881 -0.898318
v -2.545786 0.103156 -0.924718
v -2.543839 0.120500 -0.915298
v -0.503767 -0.322209 0.188194
v -0.489725 -0.308205 0.188490
v -0.489765 -0.336253 0.188490
v -0.475724 -0.322249 0.188786
v -0.504185 -0.322208 0.208022
v -0.490145 -0.308204 0.208318
v -0.490184 -0.336252 0.208319
v -0.476143 -0.322248 0.208615
v -0.967996 -0.354255 0.042690
v -0.980252 -0.341447 0.051583
v -0.957580 -0.339112 0.035235
v -0.969836 -0.326304 0.044129
v -0.956392 -0.354319 0.058773
v -0.968648 -0.341511 0.067667
v -0.945976 -0.339177 0.051319
v -0.958232 -0.326369 0.060213
v 1.814451 0.564222 -0.662945
v 1.823052 0.572558 -0.647137
v 1.818433 0.546226 -0.655622
v 1.827034 0.554562 -0.639814
v 1.797029 0.564225 -0.653466
v 1.805630 0.572560 -0.637659
v 1.801011 0.546228 -0.646143
v 1.809613 0.554564 -0.630336
v 1.692351 0.432175 -0.449839
v 1.696861 0.451300 -0.452535
v 1.708947 0.426922 -0.459343
v 1.713457 0.446047 -0.462038
v 1.702229 0.432270 -0.432641
v 1.706739 0.451394 -0.435337
v 1.718825 0.427017 -0.442145
v 1.723335 0.446141 -0.444840
v -1.756116 -0.403674 -0.297745
v -1.753326 -0.386510 -0.307283
v -1.751234 -0.413612 -0.314200
v -1.748443 -0.396448 -0.323738
v -1.737097 -0.403641 -0.292122
v -1.734306 -0.386478 -0.301660
v -1.732214 -0.413579 -0.308576
v -1.729424 -0.396415 -0.318114
v -0.564437 -0.360845 0.155620
v -0.566592 -0.350417 0.172353
v -0.563108 -0.343975 0.145277
v -0.565262 -0.333547 0.162010
v -0.544766 -0.360843 0.158152
v -0.546921 -0.350415 0.174884
v -0.543437 -0.343973 0.147809
v -0.545591 -0.333545 0.164541
v 0.673169 -0.132013 0.195194
v 0.669143 -0.112769 0.192586
v 0.689315 -0.127217 0.205665
v 0.685289 -0.107972 0.203058
v 0.662378 -0.132017 0.211834
v 0.658352 -0.112772 0.209227
v 0.678524 -0.127220 0.222305
v 0.674498 -0.107976 0.219698
v -2.034482 -0.373837 -0.461045
v -2.042863 -0.369417 -0.443622
v -2.036397 -0.393171 -0.457062
v -2.044778 -0.388752 -0.439639
v -2.052355 -0.373838 -0.469643
v -2.060736 -0.369419 -0.452219
v -2.054269 -0.393172 -0.465660
v -2.062651 -0.388753 -0.448236
v 1.671472 0.375520 -0.413747
v 1.662962 0.393352 -0.412031
v 1.688953 0.384202 -0.417268
v 1.680443 0.402034 -0.415552
v 1.675389 0.375518 -0.394305
v 1.666879 0.393350 -0.392588
v 1.692870 0.384200 -0.397826
v 1.684360 0.402032 -0.396109
v 0.180489 -0.229246 0.297949
v 0.165698 -0.217491 0.303984
v 0.169603 -0.245220 0.302387
v 0.154813 -0.233465 0.308421
v 0.172998 -0.229244 0.279585
v 0.158208 -0.217489 0.285619
v 0.162113 -0.245218 0.284023
v 0.147322 -0.233463 0.290057
v -0.003332 -0.281281 0.303368
v 0.000591 -0.261853 0.304073
v -0.022455 -0.277296 0.299937
v -0.018532 -0.257867 0.300641
v 0.000171 -0.281281 0.283847
v 0.004094 -0.261852 0.284551
v -0.018952 -0.277295 0.280416
v -0.015029 -0.257867 0.281120
v -1.842113 -0.372059 -0.349364
v -1.834039 -0.359203 -0.336602
v -1.848954 -0.356958 -0.360250
v -1.840879 -0.344101 -0.347488
v -1.825339 -0.372089 -0.359947
v -1.817264 -0.359233 -0.347185
v -1.832180 -0.356988 -0.370832
v -1.824105 -0.344131 -0.358071
v 1.300046 0.142569 -0.062143
v 1.302322 0.162187 -0.063955
v 1.284695 0.145479 -0.049926
v 1.286972 0.165097 -0.051739
v 1.287696 0.142568 -0.077661
v 1.289972 0.162186 -0.079474
v 1.272345 0.145478 -0.065445
v 1.274621 0.165096 -0.067257
v 1.100691 0.045134 0.042811
v 1.101837 0.064895 0.044047
v 1.087250 0.046819 0.028325
v 1.088396 0.066581 0.029561
v 1.115230 0.045135 0.029322
v 1.116376 0.064896 0.030558
v 1.101789 0.046820 0.014835
v 1.102935 0.066581 0.016071
v 0.156023 -0.261179 0.249478
v 0.170142 -0.247847 0.253510
v 0.168845 -0.275863 0.253128
v 0.182965 -0.262531 0.257160
v 0.150584 -0.261187 0.268551
v 0.164704 -0.247855 0.272582
v 0.163406 -0.275871 0.272201
v 0.177526 -0.262539 0.276233
v -0.290269 -0.355369 0.249469
v -0.297986 -0.340650 0.238646
v -0.298706 -0.368662 0.237408
v -0.306423 -0.353942 0.226584
v -0.274063 -0.355281 0.238036
v -0.281780 -0.340561 0.227212
v -0.282501 -0.368573 0.225974
v -0.290217 -0.353854 0.215151
v 1.531322 0.334448 -0.259864
v 1.536765 0.347665 -0.246115
v 1.526703 0.349234 -0.272249
v 1.532146 0.362451 -0.258500
v 1.549826 0.334251 -0.267000
v 1.555269 0.347468 -0.253251
v 1.545207 0.349037 -0.279385
v 1.550650 0.362254 -0.265636
v -0.480945 -0.371264 0.185089
v -0.483912 -0.358179 0.199695
v -0.483492 -0.386168 0.197924
v -0.486459 -0.373083 0.212530
v -0.500388 -0.371308 0.181178
v -0.503356 -0.358223 0.195784
v -0.502936 -0.386212 0.194013
v -0.505903 -0.373128 0.208619
v -2.223808 -0.243660 -0.591615
v -2.220078 -0.226796 -0.601363
v -2.217761 -0.254098 -0.607357
v -2.214029 -0.237234 -0.617105
v -2.205292 -0.243649 -0.584508
v -2.201561 -0.226785 -0.594256
v -2.199244 -0.254087 -0.600250
v -2.195512 -0.237223 -0.609998
v -1.202975 -0.378240 -0.032013
v -1.208002 -0.363101 -0.020228
v -1.208435 -0.391048 -0.017889
v -1.213462 -0.375909 -0.006104
v -1.221367 -0.378575 -0.039427
v -1.226394 -0.363436 -0.027642
v -1.226827 -0.391383 -0.025303
v -1.231854 -0.376244 -0.013518
v 1.124563 0.047362 0.049350
v 1.121847 0.066842 0.051896
v 1.138777 0.051085 0.036028
v 1.136061 0.070565 0.038575
v 1.138125 0.047360 0.063820
v 1.135409 0.066841 0.066367
v 1.152339 0.051084 0.050499
v 1.149623 0.070564 0.053046
v -2.303471 -0.119015 -0.685228
v -2.303157 -0.100786 -0.677420
v -2.302735 -0.126829 -0.667014
v -2.302422 -0.108600 -0.659206
v -2.323287 -0.119016 -0.684429
v -2.322974 -0.100787 -0.676621
v -2.322552 -0.126830 -0.666214
v -2.322239 -0.108601 -0.658407
v -1.451293 -0.388714 -0.179661
v -1.466645 -0.376446 -0.182333
v -1.439172 -0.373132 -0.177753
v -1.454524 -0.360863 -0.180426
v -1.454571 -0.388557 -0.160101
v -1.469924 -0.376289 -0.162773
v -1.442451 -0.372975 -0.158194
v -1.457803 -0.360706 -0.160866
v -1.493074 -0.395676 -0.199725
v -1.487256 -0.380585 -0.188245
v -1.486284 -0.408546 -0.186249
v -1.480467 -0.393456 -0.174768
v -1.510777 -0.395652 -0.190784
v -1.504959 -0.380562 -0.179304
v -1.503987 -0.408523 -0.177307
v -1.498170 -0.393432 -0.165827
v -1.513761 -0.368902 -0.238411
v -1.513146 -0.349081 -0.238739
v -1.496593 -0.369599 -0.248317
v -1.495978 -0.349778 -0.248646
v -1.503849 -0.368925 -0.221232
v -1.503234 -0.349104 -0.221561
v -1.486681 -0.369622 -0.231138
v -1.486066 -0.349801 -0.231467
v -1.934690 -0.414006 -0.351446
v -1.932010 -0.394639 -0.354773
v -1.946880 -0.409734 -0.336396
v -1.944199 -0.390367 -0.339723
v -1.950103 -0.414017 -0.363927
v -1.947423 -0.394649 -0.367254
v -1.962294 -0.409745 -0.348877
v -1.959612 -0.390377 -0.352204
v 0.021166 -0.304390 0.268999
v 0.021125 -0.284558 0.269154
v 0.025983 -0.304230 0.249760
v 0.025942 -0.284398 0.249915
v 0.040405 -0.304389 0.273816
v 0.040365 -0.284556 0.273971
v 0.045222 -0.304228 0.254577
v 0.045181 -0.284396 0.254732
v 1.458363 0.239539 -0.149203
v 1.469746 0.255770 -0.148654
v 1.442150 0.250935 -0.149987
v 1.453534 0.267167 -0.149438
v 1.459321 0.239538 -0.169013
v 1.470704 0.255769 -0.168463
v 1.443108 0.250934 -0.169797
v 1.454491 0.267166 -0.169248
v 0.063217 -0.283632 0.250822
v 0.066786 -0.265577 0.243429
v 0.071179 -0.291840 0.234617
v 0.074748 -0.273786 0.227225
v 0.081028 -0.283580 0.259547
v 0.084597 -0.265525 0.252154
v 0.088990 -0.291788 0.243342
v 0.092558 -0.273734 0.235950
v -1.187606 -0.399779 -0.073677
v -1.182771 -0.380706 -0.076159
v -1.170791 -0.405213 -0.082681
v -1.165957 -0.386139 -0.085164
v -1.178266 -0.399870 -0.056181
v -1.173431 -0.380796 -0.058663
v -1.161451 -0.405304 -0.065186
v -1.156616 -0.386230 -0.067668
v 1.330613 0.194287 -0.066779
v 1.324228 0.211509 -0.059299
v 1.341896 0.204121 -0.079792
v 1.335510 0.221344 -0.072312
v 1.345623 0.194221 -0.053815
v 1.339237 0.211444 -0.046335
v 1.356905 0.204056 -0.066828
v 1.350520 0.221279 -0.059348
v -1.606849 -0.374558 -0.254057
v -1.612329 -0.365773 -0.237141
v -1.604144 -0.356777 -0.262414
v -1.609624 -0.347992 -0.245499
v -1.587981 -0.374556 -0.247944
v -1.593462 -0.365771 -0.231029
v -1.585276 -0.356775 -0.256302
v -1.590756 -0.347990 -0.239386
v -0.935395 -0.347981 0.057586
v -0.921112 -0.340248 0.068969
v -0.941349 -0.329718 0.052650
v -0.927066 -0.321985 0.064033
v -0.922989 -0.348118 0.042113
v -0.908706 -0.340386 0.053496
v -0.928942 -0.329855 0.037177
v -0.914660 -0.322122 0.048560
v 0.578394 -0.135092 0.274490
v 0.569094 -0.117624 0.273173
v 0.561099 -0.144484 0.272041
v 0.551799 -0.127016 0.270723
v 0.581175 -0.135092 0.254853
v 0.571876 -0.117624 0.253536
v 0.563880 -0.144485 0.252404
v 0.554580 -0.127017 0.251086
v -1.271643 -0.376908 -0.110868
v -1.266636 -0.359362 -0.103095
v -1.281137 -0.367661 -0.125624
v -1.276130 -0.350115 -0.117851
v -1.254966 -0.376912 -0.121602
v -1.249958 -0.359366 -0.113829
v -1.264459 -0.367666 -0.136357
v -1.259452 -0.350120 -0.128584
v -1.319292 -0.381406 -0.138043
v -1.322074 -0.365861 -0.150042
v -1.322723 -0.393723 -0.153204
v -1.325505 -0.378178 -0.165203
v -1.299957 -0.381354 -0.142460
v -1.302739 -0.365810 -0.154459
v -1.303388 -0.393672 -0.157621
v -1.306170 -0.378127 -0.169621
v 0.588838 -0.110675 0.231486
v 0.604379 -0.102258 0.222487
v 0.581592 -0.092716 0.235769
v 0.597133 -0.084300 0.226770
v 0.578872 -0.110607 0.214339
v 0.594413 -0.102190 0.205340
v 0.571626 -0.092649 0.218622
v 0.587167 -0.084232 0.209622
v 1.119419 0.058247 0.085346
v 1.119798 0.077590 0.080983
v 1.121098 0.053867 0.066076
v 1.121477 0.073211 0.061712
v 1.139177 0.058248 0.087067
v 1.139556 0.077591 0.082704
v 1.140856 0.053868 0.067797
v 1.141235 0.073211 0.063434
v 0.411886 -0.215961 0.264752
v 0.431119 -0.211423 0.263065
v 0.416399 -0.235268 0.264264
v 0.435632 -0.230729 0.262576
v 0.413641 -0.216050 0.284507
v 0.432874 -0.211512 0.282820
v 0.418153 -0.235357 0.284019
v 0.437387 -0.230819 0.282331
v -1.369601 -0.373727 -0.098662
v -1.368434 -0.356799 -0.088395
v -1.371509 -0.363394 -0.115483
v -1.370342 -0.346466 -0.105216
v -1.349894 -0.373730 -0.100899
v -1.348727 -0.356801 -0.090632
v -1.351802 -0.363397 -0.117720
v -1.350635 -0.346468 -0.107453
v -0.957382 -0.398278 0.050095
v -0.954940 -0.390106 0.068001
v -0.956171 -0.416349 0.058178
v -0.953729 -0.408177 0.076083
v -0.977027 -0.398377 0.052819
v -0.974585 -0.390205 0.070724
v -0.975816 -0.416448 0.060901
v -0.973374 -0.408276 0.078807
v 0.561185 -0.119383 0.247971
v 0.542312 -0.115320 0.252518
v 0.557235 -0.138795 0.248923
v 0.538362 -0.134732 0.253470
v 0.556539 -0.119382 0.228690
v 0.537667 -0.115319 0.233237
v 0.552589 -0.138795 0.229641
v 0.533717 -0.134732 0.234188
v -1.340620 -0.392285 -0.107103
v -1.341591 -0.372477 -0.106912
v -1.360068 -0.393275 -0.103340
v -1.361039 -0.373466 -0.103149
v -1.344389 -0.392282 -0.126575
v -1.345360 -0.372474 -0.126384
v -1.363836 -0.393272 -0.122811
v -1.364807 -0.373463 -0.122621
v -0.144212 -0.299937 0.296416
v -0.144825 -0.280119 0.296922
v -0.160249 -0.300729 0.308058
v -0.160861 -0.280912 0.308565
v -0.155866 -0.299886 0.280367
v -0.156478 -0.280069 0.280874
v -0.171902 -0.300679 0.292010
v -0.172515 -0.280862 0.292516
v 1.280915 0.158752 -0.062916
v 1.279625 0.177800 -0.057544
v 1.276461 0.153226 -0.044397
v 1.275171 0.172274 -0.039024
v 1.261631 0.158754 -0.067553
v 1.260341 0.177802 -0.062180
v 1.257177 0.153229 -0.049033
v 1.255888 0.172277 -0.043660
v -0.867708 -0.393982 0.105054
v -0.864281 -0.374494 0.106418
v -0.885814 -0.390293 0.097849
v -0.882388 -0.370806 0.099213
v -0.860374 -0.393981 0.086627
v -0.856948 -0.374494 0.087991
v -0.878481 -0.390293 0.079421
v -0.875054 -0.370806 0.080785
v 0.746251 -0.127670 0.215256
v 0.748603 -0.108744 0.220697
v 0.754018 -0.133597 0.232516
v 0.756369 -0.114671 0.237957
v 0.728154 -0.127754 0.223370
v 0.730506 -0.108828 0.228811
v 0.735921 -0.133681 0.240630
v 0.738272 -0.114755 0.246071
v -0.842495 -0.365107 0.134086
v -0.827392 -0.353051 0.129628
v -0.854062 -0.349360 0.137486
v -0.838959 -0.337303 0.133028
v -0.848102 -0.365118 0.115062
v -0.832999 -0.353062 0.110604
v -0.859669 -0.349371 0.118462
v -0.844566 -0.337314 0.114004
v 0.709017 -0.119558 0.236838
v 0.708499 -0.099783 0.235413
v 0.702322 -0.121075 0.218230
v 0.701804 -0.101299 0.216805
v 0.727679 -0.119554 0.230123
v 0.727161 -0.099779 0.228698
v 0.720984 -0.121070 0.211516
v 0.720466 -0.101295 0.210091
v -1.915124 -0.392607 -0.326015
v -1.897104 -0.386329 -0.331423
v -1.921134 -0.373794 -0.324203
v -1.903115 -0.367516 -0.329611
v -1.920827 -0.392600 -0.345010
v -1.902808 -0.386322 -0.350419
v -1.926837 -0.373787 -0.343199
v -1.908818 -0.367509 -0.348607
v -2.402567 -0.057542 -0.740599
v -2.418983 -0.046788 -0.743459
v -2.413189 -0.074206 -0.742293
v -2.429605 -0.063451 -0.745154
v -2.399244 -0.057672 -0.760151
v -2.415661 -0.046917 -0.763012
v -2.409866 -0.074335 -0.761846
v -2.426282 -0.063580 -0.764706
v -2.289935 -0.184270 -0.619931
v -2.290647 -0.164473 -0.618983
v -2.278001 -0.183085 -0.635727
v -2.278713 -0.163287 -0.634779
v -2.274111 -0.184274 -0.607975
v -2.274823 -0.164476 -0.607028
v -2.262177 -0.183088 -0.623772
v -2.262888 -0.163291 -0.622824
v -1.067079 -0.388130 -0.020995
v -1.064334 -0.380769 -0.039206
v -1.066072 -0.406546 -0.028287
v -1.063327 -0.399185 -0.046498
v -1.047462 -0.388214 -0.018072
v -1.044718 -0.380853 -0.036283
v -1.046455 -0.406630 -0.025364
v -1.043710 -0.399270 -0.043575
v -2.388258 -0.048326 -0.713727
v -2.377534 -0.035654 -0.724577
v -2.379324 -0.063583 -0.722714
v -2.368599 -0.050910 -0.733564
v -2.374169 -0.048298 -0.699768
v -2.363445 -0.035625 -0.710619
v -2.365235 -0.063554 -0.708755
v -2.354510 -0.050882 -0.719606
v -0.225860 -0.327862 0.284129
v -0.224573 -0.308080 0.284722
v -0.243830 -0.326445 0.275858
v -0.242543 -0.306663 0.276450
v -0.217567 -0.327862 0.266113
v -0.216280 -0.308080 0.266706
v -0.235537 -0.326445 0.257842
v -0.234250 -0.306663 0.258434
v -1.114163 -0.401041 -0.039913
v -1.107295 -0.384702 -0.048814
v -1.104403 -0.412282 -0.053017
v -1.097535 -0.395943 -0.061918
v -1.098323 -0.401199 -0.027979
v -1.091455 -0.384860 -0.036880
v -1.088562 -0.412440 -0.041084
v -1.081694 -0.396101 -0.049984
v -2.458220 -0.001236 -0.824578
v -2.458227 0.018588 -0.825171
v -2.452299 -0.001801 -0.843498
v -2.452306 0.018023 -0.844092
v -2.439291 -0.001053 -0.818660
v -2.439298 0.018771 -0.819253
v -2.433370 -0.001617 -0.837580
v -2.433377 0.018207 -0.838174
v -1.155263 -0.364678 -0.025566
v -1.157133 -0.344955 -0.024641
v -1.172958 -0.366764 -0.016855
v -1.174828 -0.347041 -0.015930
v -1.164023 -0.364674 -0.043359
v -1.165892 -0.344951 -0.042435
v -1.181718 -0.366760 -0.034649
v -1.183588 -0.347037 -0.033724
v -1.313567 -0.352787 -0.102520
v -1.313016 -0.333093 -0.104799
v -1.318282 -0.350443 -0.083399
v -1.317732 -0.330749 -0.085678
v -1.332824 -0.352798 -0.107268
v -1.332273 -0.333104 -0.109547
v -1.337539 -0.350454 -0.088147
v -1.336988 -0.330760 -0.090426
v -2.458408 -0.011123 -0.768333
v -2.454779 0.007739 -0.763394
v -2.469624 -0.004995 -0.783499
v -2.465995 0.013868 -0.778560
v -2.442458 -0.011106 -0.780121
v -2.438829 0.007757 -0.775182
v -2.453674 -0.004977 -0.795287
v -2.450045 0.013885 -0.790348
v 1.852390 0.595020 -0.730214
v 1.865847 0.602845 -0.742503
v 1.846618 0.613244 -0.724930
v 1.860075 0.621069 -0.737218
v 1.839013 0.595029 -0.744857
v 1.852470 0.602854 -0.757146
v 1.833241 0.613253 -0.739573
v 1.846698 0.621078 -0.751861
v -0.010605 -0.271425 0.246001
v -0.005143 -0.252575 0.248864
v 0.006093 -0.277592 0.254748
v 0.011555 -0.258742 0.257610
v -0.019809 -0.271426 0.263569
v -0.014346 -0.252576 0.266432
v -0.003111 -0.277593 0.272316
v 0.002352 -0.258743 0.275179
v 0.281006 -0.242814 0.287685
v 0.277498 -0.223412 0.289830
v 0.297558 -0.238703 0.277563
v 0.294051 -0.219301 0.279707
v 0.291353 -0.242813 0.304605
v 0.287846 -0.223411 0.306750
v 0.307906 -0.238702 0.294483
v 0.304398 -0.219300 0.296627
v -2.442285 -0.006974 -0.745907
v -2.430026 0.003850 -0.734686
v -2.450272 0.009645 -0.753212
v -2.438013 0.020469 -0.741992
v -2.428896 -0.006971 -0.760538
v -2.416636 0.003853 -0.749318
v -2.436883 0.009648 -0.767844
v -2.424624 0.020472 -0.756624
v 1.250702 0.111222 -0.006500
v 1.252517 0.124372 -0.021235
v 1.252309 0.096375 -0.019551
v 1.254123 0.109525 -0.034287
v 1.270386 0.111222 -0.004076
v 1.272201 0.124372 -0.018812
v 1.271993 0.096375 -0.017127
v 1.273808 0.109525 -0.031863
v 1.829426 0.576519 -0.685341
v 1.835781 0.591414 -0.696792
v 1.836662 0.563423 -0.698360
v 1.843018 0.578318 -0.709810
v 1.846763 0.576526 -0.675710
v 1.853119 0.591420 -0.687161
v 1.854000 0.563429 -0.688728
v 1.860355 0.578324 -0.700179
v -0.341866 -0.333633 0.219207
v -0.339744 -0.314394 0.214881
v -0.350336 -0.328815 0.236481
v -0.348213 -0.309576 0.232156
v -0.359673 -0.333632 0.210475
v -0.357551 -0.314393 0.206150
v -0.368143 -0.328814 0.227749
v -0.366021 -0.309575 0.223424
v 1.861335 0.548783 -0.719860
v 1.862015 0.568496 -0.721928
v 1.855191 0.550959 -0.701128
v 1.855870 0.570673 -0.703197
v 1.842490 0.548783 -0.726042
v 1.843169 0.568497 -0.728110
v 1.836346 0.550960 -0.707310
v 1.837025 0.570673 -0.709378
v -0.124180 -0.314803 0.279348
v -0.110991 -0.303141 0.270216
v -0.114598 -0.330845 0.272702
v -0.101408 -0.319183 0.263570
v -0.112886 -0.314810 0.295651
v -0.099697 -0.303148 0.286519
v -0.103303 -0.330852 0.289005
v -0.090114 -0.319190 0.279873
v -2.280771 -0.179366 -0.588562
v -2.282184 -0.159619 -0.587381
v -2.295306 -0.181206 -0.575194
v -2.296719 -0.161458 -0.574013
v -2.294191 -0.179453 -0.603165
v -2.295604 -0.159706 -0.601984
v -2.308727 -0.181293 -0.589797
v -2.310139 -0.161545 -0.588616
v -2.465581 0.015382 -0.824763
v -2.460885 0.030823 -0.836290
v -2.459908 0.002936 -0.839125
v -2.455213 0.018377 -0.850652
v -2.447166 0.015279 -0.817400
v -2.442471 0.030720 -0.828927
v -2.441494 0.002832 -0.831761
v -2.436798 0.018273 -0.843288
v -0.505540 -0.336791 0.207785
v -0.508683 -0.319060 0.216095
v -0.511828 -0.345676 0.224365
v -0.514971 -0.327944 0.232675
v -0.524086 -0.336785 0.200756
v -0.527229 -0.319053 0.209066
v -0.530373 -0.345669 0.217335
v -0.533517 -0.327937 0.225645
v -1.369371 -0.361043 -0.104827
v -1.370772 -0.341933 -0.099712
v -1.364310 -0.355739 -0.123256
v -1.365711 -0.336629 -0.118140
v -1.350246 -0.361047 -0.099576
v -1.351646 -0.341937 -0.094460
v -1.345185 -0.355743 -0.118005
v -1.346585 -0.336633 -0.112889
v 1.521385 0.265763 -0.241310
v 1.517971 0.283093 -0.250331
v 1.515278 0.256117 -0.257527
v 1.511864 0.273447 -0.266549
v 1.539943 0.265777 -0.248307
v 1.536529 0.283107 -0.257328
v 1.533836 0.256131 -0.264524
v 1.530421 0.273461 -0.273546
v -2.066685 -0.340269 -0.468510
v -2.061463 -0.324082 -0.458308
v -2.059305 -0.351730 -0.454104
v -2.054082 -0.335543 -0.443902
v -2.084337 -0.340272 -0.459469
v -2.079115 -0.324086 -0.449267
v -2.076957 -0.351733 -0.445063
v -2.071734 -0.335546 -0.434861
v -1.770548 -0.382161 -0.262386
v -1.777598 -0.371551 -0.277587
v -1.775098 -0.398917 -0.271971
v -1.782148 -0.388307 -0.287173
v -1.752577 -0.382241 -0.270776
v -1.759627 -0.371631 -0.285977
v -1.757127 -0.398997 -0.280361
v -1.764176 -0.388387 -0.295563
v 0.982061 0.059399 0.115849
v 0.996174 0.072227 0.121292
v 0.970176 0.074524 0.111019
v 0.984288 0.087352 0.116462
v 0.989336 0.059224 0.097400
v 1.003449 0.072052 0.102843
v 0.977451 0.074349 0.092569
v 0.991564 0.087177 0.098012
v -1.112284 -0.388308 -0.010388
v -1.112160 -0.371930 0.000798
v -1.112547 -0.377121 -0.026763
v -1.112423 -0.360744 -0.015578
v -1.092453 -0.388262 -0.010675
v -1.092329 -0.371884 0.000511
v -1.092716 -0.377075 -0.027050
v -1.092592 -0.360698 -0.015865
v 1.860776 0.601846 -0.726687
v 1.857893 0.608656 -0.708284
v 1.859723 0.583219 -0.719959
v 1.856839 0.590029 -0.701556
v 1.841182 0.601846 -0.729757
v 1.838299 0.608656 -0.711354
v 1.840129 0.583219 -0.723029
v 1.837245 0.590029 -0.704626
v -2.152859 -0.319865 -0.534677
v -2.169815 -0.310156 -0.531266
v -2.162375 -0.337159 -0.532755
v -2.179331 -0.327451 -0.529344
v -2.156775 -0.319872 -0.554120
v -2.173730 -0.310163 -0.550709
v -2.166292 -0.337166 -0.552197
v -2.183246 -0.327458 -0.548786
v 1.198763 0.078146 0.010213
v 1.187217 0.090825 0.020177
v 1.208362 0.093398 0.001930
v 1.196815 0.106076 0.011894
v 1.211720 0.078146 0.025228
v 1.200174 0.090825 0.035193
v 1.221319 0.093398 0.016945
v 1.209773 0.106076 0.026909
v -1.144918 -0.398180 -0.057624
v -1.138974 -0.380917 -0.049879
v -1.134403 -0.407944 -0.043933
v -1.128459 -0.390680 -0.036187
v -1.160649 -0.398183 -0.045545
v -1.154705 -0.380920 -0.037799
v -1.150133 -0.407947 -0.031854
v -1.144189 -0.390684 -0.024108
v -1.560825 -0.345124 -0.167094
v -1.541401 -0.342495 -0.164065
v -1.563424 -0.325466 -0.167494
v -1.544001 -0.322837 -0.164465
v -1.557769 -0.345120 -0.186690
v -1.538346 -0.342490 -0.183661
v -1.560369 -0.325461 -0.187091
v -1.540945 -0.322832 -0.184062
v -1.674432 -0.397055 -0.274896
v -1.685524 -0.389165 -0.289321
v -1.669625 -0.378859 -0.268640
v -1.680717 -0.370969 -0.283065
v -1.690155 -0.397057 -0.262807
v -1.701247 -0.389168 -0.277232
v -1.685348 -0.378861 -0.256551
v -1.696440 -0.370971 -0.270976
v -0.157477 -0.314031 0.229394
v -0.161752 -0.294692 0.228363
v -0.138675 -0.309633 0.233922
v -0.142951 -0.290294 0.232891
v -0.162121 -0.314030 0.248676
v -0.166396 -0.294690 0.247645
v -0.143319 -0.309632 0.253204
v -0.147594 -0.290292 0.252173
v -2.443313 -0.013644 -0.794893
v -2.437609 -0.004775 -0.811690
v -2.440538 -0.031383 -0.803317
v -2.434834 -0.022514 -0.820114
v -2.424522 -0.013717 -0.788550
v -2.418818 -0.004848 -0.805347
v -2.421747 -0.031456 -0.796974
v -2.416043 -0.022587 -0.813772
v -1.080008 -0.351999 -0.026623
v -1.089986 -0.336665 -0.034283
v -1.067762 -0.339421 -0.017395
v -1.077739 -0.324087 -0.025054
v -1.092001 -0.351912 -0.010827
v -1.101979 -0.336578 -0.018486
v -1.079754 -0.339334 -0.001599
v -1.089732 -0.324000 -0.009258
v -1.627793 -0.366557 -0.231338
v -1.630581 -0.347669 -0.236707
v -1.636180 -0.372605 -0.248262
v -1.638969 -0.353717 -0.253630
v -1.610039 -0.366447 -0.240177
v -1.612827 -0.347559 -0.245545
v -1.618426 -0.372496 -0.257101
v -1.621215 -0.353608 -0.262469
v 1.109263 0.084676 0.073975
v 1.100185 0.101790 0.069725
v 1.093762 0.074652 0.066724
v 1.084683 0.091765 0.062474
v 1.117668 0.084674 0.056010
v 1.108589 0.101787 0.051761
v 1.102166 0.074649 0.048760
v 1.093088 0.091763 0.044510
v 0.966931 -0.022230 0.138940
v 0.959401 -0.005429 0.146314
v 0.978936 -0.011690 0.127186
v 0.971405 0.005111 0.134560
v 0.980807 -0.022230 0.153111
v 0.973276 -0.005429 0.160485
v 0.992812 -0.011690 0.141357
v 0.985281 0.005111 0.148731
v 1.547046 0.308303 -0.228589
v 1.564866 0.315146 -0.233971
v 1.540497 0.326919 -0.226605
v 1.558317 0.333762 -0.231987
v 1.541309 0.308309 -0.247574
v 1.559130 0.315152 -0.252957
v 1.534761 0.326924 -0.245590
v 1.552581 0.333767 -0.250972
v 1.153314 0.066689 0.056353
v 1.151145 0.083862 0.066034
v 1.157065 0.076610 0.039595
v 1.154896 0.093783 0.049276
v 1.172668 0.066690 0.060686
v 1.170499 0.083864 0.070368
v 1.176419 0.076612 0.043928
v 1.174250 0.093785 0.053609
v -0.492960 -0.330452 0.195271
v -0.487527 -0.321659 0.178345
v -0.495639 -0.312675 0.203647
v -0.490205 -0.303882 0.186720
v -0.511846 -0.330444 0.189213
v -0.506412 -0.321651 0.172287
v -0.514524 -0.312667 0.197589
v -0.509091 -0.303873 0.180662
v -1.612439 -0.382074 -0.242289
v -1.608311 -0.363449 -0.236863
v -1.601164 -0.388891 -0.227465
v -1.597036 -0.370266 -0.222039
v -1.628224 -0.382073 -0.230282
v -1.624097 -0.363448 -0.224857
v -1.616950 -0.388890 -0.215458
v -1.612822 -0.370265 -0.210032
v -1.518611 -0.362035 -0.171796
v -1.517131 -0.342526 -0.168546
v -1.527152 -0.358466 -0.189336
v -1.525671 -0.338957 -0.186086
v -1.500772 -0.361945 -0.180463
v -1.499292 -0.342436 -0.177214
v -1.509313 -0.358375 -0.198004
v -1.507833 -0.338866 -0.194754
v -1.339370 -0.338834 -0.137536
v -1.352644 -0.324168 -0.138973
v -1.324783 -0.325483 -0.136015
v -1.338058 -0.310817 -0.137452
v -1.341462 -0.338795 -0.117814
v -1.354737 -0.324129 -0.119251
v -1.326876 -0.325444 -0.116293
v -1.340150 -0.310778 -0.117730
v 1.245367 0.096741 -0.009890
v 1.262404 0.105273 -0.015393
v 1.253448 0.078837 -0.012629
v 1.270485 0.087369 -0.018132
v 1.251512 0.096630 0.008966
v 1.268550 0.105162 0.003464
v 1.259593 0.078726 0.006227
v 1.276631 0.087258 0.000724
v -2.478997 0.008752 -0.801635
v -2.466744 0.023704 -0.797201
v -2.493058 0.021782 -0.806719
v -2.480806 0.036734 -0.802286
v -2.472251 0.008754 -0.820285
v -2.459999 0.023706 -0.815852
v -2.486312 0.021784 -0.825370
v -2.474060 0.036736 -0.820937
v -2.333164 -0.109639 -0.659768
v -2.346770 -0.097521 -0.667602
v -2.322665 -0.093940 -0.653714
v -2.336271 -0.081821 -0.661548
v -2.343064 -0.109646 -0.642583
v -2.356670 -0.097527 -0.650416
v -2.332566 -0.093947 -0.636529
v -2.346171 -0.081828 -0.644362
v 0.323374 -0.232687 0.302044
v 0.324530 -0.215464 0.292278
v 0.321341 -0.222853 0.319147
v 0.322497 -0.205630 0.309380
v 0.303679 -0.232691 0.299706
v 0.304835 -0.215468 0.289939
v 0.301646 -0.222856 0.316808
v 0.302803 -0.205633 0.307042
v -0.388950 -0.319426 0.230184
v -0.396886 -0.301920 0.235073
v -0.403857 -0.328747 0.239364
v -0.411792 -0.311241 0.244253
v -0.399351 -0.319425 0.213297
v -0.407286 -0.301919 0.218185
v -0.414257 -0.328746 0.222477
v -0.422193 -0.311239 0.227365
v 1.868647 0.555397 -0.712011
v 1.866317 0.573811 -0.719001
v 1.862812 0.548029 -0.729476
v 1.860481 0.566443 -0.736466
v 1.887459 0.555393 -0.718295
v 1.885128 0.573807 -0.725285
v 1.881623 0.548025 -0.735760
v 1.879293 0.566439 -0.742749
v 1.816072 0.492752 -0.613597
v 1.819755 0.512239 -0.613753
v 1.835500 0.489068 -0.615119
v 1.839183 0.508555 -0.615274
v 1.817595 0.492621 -0.593823
v 1.821278 0.512109 -0.593979
v 1.837024 0.488937 -0.595345
v 1.840707 0.508425 -0.595500
v -2.341060 -0.074901 -0.730984
v -2.340890 -0.058727 -0.719508
v -2.340820 -0.086379 -0.714812
v -2.340650 -0.070205 -0.703335
v -2.360891 -0.074902 -0.730690
v -2.360721 -0.058727 -0.719213
v -2.360651 -0.086380 -0.714517
v -2.360480 -0.070205 -0.703040
v -0.268432 -0.308441 0.263182
v -0.259384 -0.295595 0.275283
v -0.276125 -0.293332 0.252894
v -0.267077 -0.280485 0.264994
v -0.252549 -0.308442 0.251305
v -0.243500 -0.295595 0.263406
v -0.260242 -0.293332 0.241017
v -0.251193 -0.280485 0.253117
v -2.419641 -0.035798 -0.796194
v -2.418132 -0.016050 -0.797250
v -2.403821 -0.037638 -0.808014
v -2.402313 -0.017891 -0.809070
v -2.407773 -0.035855 -0.780303
v -2.406264 -0.016108 -0.781359
v -2.391954 -0.037696 -0.792124
v -2.390446 -0.017948 -0.793179
v -1.272404 -0.389544 -0.118681
v -1.282603 -0.372974 -0.122525
v -1.256898 -0.378644 -0.112838
v -1.267098 -0.362074 -0.116682
v -1.279397 -0.389543 -0.100122
v -1.289596 -0.372974 -0.103965
v -1.263892 -0.378643 -0.094279
v -1.274091 -0.362074 -0.098123
v 0.367738 -0.219906 0.240850
v 0.362014 -0.201218 0.237480
v 0.383841 -0.213264 0.250333
v 0.378117 -0.194576 0.246963
v 0.357674 -0.219907 0.257940
v 0.351950 -0.201220 0.254570
v 0.373777 -0.213265 0.267423
v 0.368053 -0.194577 0.264053
v -0.150564 -0.337061 0.256883
v -0.161465 -0.320802 0.253697
v -0.134959 -0.325704 0.261447
v -0.145860 -0.309444 0.258261
v -0.156130 -0.337062 0.275920
v -0.167032 -0.320803 0.272733
v -0.140524 -0.325705 0.280483
v -0.151426 -0.309446 0.277297
v -2.030554 -0.371791 -0.393145
v -2.038534 -0.356305 -0.402624
v -2.040527 -0.384182 -0.404991
v -2.048508 -0.368696 -0.414471
v -2.015381 -0.371791 -0.405918
v -2.023362 -0.356305 -0.415397
v -2.025355 -0.384182 -0.417765
v -2.033336 -0.368696 -0.427244
v -0.308796 -0.335322 0.215118
v -0.305428 -0.316930 0.208504
v -0.300268 -0.342743 0.198822
v -0.296900 -0.324351 0.192208
v -0.291210 -0.335246 0.224286
v -0.287842 -0.316854 0.217673
v -0.282682 -0.342667 0.207991
v -0.279314 -0.324275 0.201377
v 0.355216 -0.183073 0.298740
v 0.345213 -0.169382 0.288452
v 0.345669 -0.197422 0.288926
v 0.335665 -0.183731 0.278639
v 0.369434 -0.183076 0.284911
v 0.359430 -0.169384 0.274624
v 0.359886 -0.197425 0.275098
v 0.349883 -0.183733 0.264811
v -0.133255 -0.320718 0.296360
v -0.141680 -0.310650 0.281492
v -0.138103 -0.337805 0.287535
v -0.146527 -0.327738 0.272668
v -0.115967 -0.320603 0.286641
v -0.124392 -0.310536 0.271774
v -0.120814 -0.337690 0.277817
v -0.129239 -0.327623 0.262949
v -1.560864 -0.398693 -0.194757
v -1.565996 -0.381707 -0.185897
v -1.552342 -0.388455 -0.209451
v -1.557474 -0.371469 -0.200591
v -1.543706 -0.398698 -0.184810
v -1.548837 -0.381712 -0.175950
v -1.535184 -0.388460 -0.199503
v -1.540316 -0.371474 -0.190643
v -0.922401 -0.369960 0.091495
v -0.917315 -0.351894 0.085086
v -0.933595 -0.361778 0.105676
v -0.928510 -0.343712 0.099266
v -0.937963 -0.369942 0.079200
v -0.932878 -0.351876 0.072790
v -0.949157 -0.361760 0.093381
v -0.944072 -0.343694 0.086971
v 1.146720 0.042955 0.062661
v 1.146767 0.062788 0.062716
v 1.160422 0.042882 0.076999
v 1.160470 0.062715 0.077054
v 1.132381 0.042951 0.076364
v 1.132429 0.062784 0.076419
v 1.146084 0.042878 0.090702
v 1.146132 0.062711 0.090757
v 0.871144 -0.075168 0.149197
v 0.887225 -0.063735 0.151203
v 0.882470 -0.091373 0.150761
v 0.898551 -0.079940 0.152767
v 0.868603 -0.075046 0.168866
v 0.884684 -0.063613 0.170873
v 0.879929 -0.091251 0.170430
v 0.896011 -0.079818 0.172437
v 0.580297 -0.172045 0.221437
v 0.592823 -0.158684 0.229047
v 0.591709 -0.186702 0.228385
v 0.604235 -0.173341 0.235996
v 0.569991 -0.172036 0.238382
v 0.582517 -0.158675 0.245993
v 0.581403 -0.186693 0.245331
v 0.593929 -0.173332 0.252941
v -1.129191 -0.352325 -0.012691
v -1.126439 -0.333346 -0.017750
v -1.138296 -0.346566 0.003961
v -1.135544 -0.327587 -0.001098
v -1.146595 -0.352337 -0.022202
v -1.143843 -0.333358 -0.027261
v -1.155699 -0.346578 -0.005550
v -1.152947 -0.327599 -0.010609
v -1.704206 -0.411618 -0.263118
v -1.699060 -0.392844 -0.266919
v -1.689180 -0.418014 -0.274373
v -1.684035 -0.399241 -0.278174
v -1.692327 -0.411658 -0.247236
v -1.687181 -0.392885 -0.251037
v -1.677301 -0.418055 -0.258491
v -1.672156 -0.399281 -0.262292
v -2.170245 -0.311353 -0.568033
v -2.174033 -0.292159 -0.564780
v -2.155649 -0.306360 -0.580497
v -2.159436 -0.287165 -0.577244
v -2.157364 -0.311367 -0.552953
v -2.161151 -0.292173 -0.549699
v -2.142766 -0.306374 -0.565417
v -2.146554 -0.287180 -0.562164
v -2.392539 -0.002188 -0.770306
v -2.394819 0.017468 -0.768968
v -2.376360 0.000450 -0.781472
v -2.378643 0.020106 -0.780134
v -2.381294 -0.001995 -0.753969
v -2.383575 0.017661 -0.752631
v -2.365117 0.000643 -0.765135
v -2.367398 0.020299 -0.763797
v -2.233729 -0.197807 -0.621140
v -2.238057 -0.180985 -0.611567
v -2.240656 -0.208313 -0.605809
v -2.244984 -0.191491 -0.596237
v -2.251803 -0.197809 -0.629307
v -2.256131 -0.180987 -0.619734
v -2.258730 -0.208315 -0.613977
v -2.263057 -0.191492 -0.604404
v 0.707202 -0.123405 0.187938
v 0.721363 -0.110116 0.191965
v 0.719985 -0.138127 0.191573
v 0.734145 -0.124838 0.195599
v 0.701778 -0.123405 0.207015
v 0.715938 -0.110116 0.211042
v 0.714560 -0.138128 0.210650
v 0.728721 -0.124839 0.214676
v 1.212545 0.109539 0.024579
v 1.213724 0.129256 0.022797
v 1.223443 0.107402 0.008147
v 1.224623 0.127119 0.006365
v 1.229073 0.109541 0.035542
v 1.230252 0.129258 0.033760
v 1.239971 0.107404 0.019110
v 1.241151 0.127121 0.017328
v -1.769616 -0.403029 -0.257067
v -1.783152 -0.389998 -0.263416
v -1.781420 -0.417980 -0.262587
v -1.794956 -0.404949 -0.268936
v -1.761202 -0.403041 -0.275027
v -1.774738 -0.390009 -0.281376
v -1.773006 -0.417992 -0.280547
v -1.786542 -0.404961 -0.286896
v -0.290219 -0.317742 0.222052
v -0.300352 -0.301521 0.216801
v -0.275817 -0.306330 0.229516
v -0.285950 -0.290109 0.224266
v -0.299345 -0.317743 0.239660
v -0.309477 -0.301522 0.234410
v -0.284943 -0.306331 0.247125
v -0.295076 -0.290110 0.241874
v -1.089849 -0.383257 -0.004056
v -1.097663 -0.365168 -0.001802
v -1.072471 -0.375124 -0.009078
v -1.080285 -0.357035 -0.006824
v -1.084344 -0.383253 0.014998
v -1.092158 -0.365165 0.017252
v -1.066966 -0.375120 0.009975
v -1.074781 -0.357031 0.012230
v -0.254184 -0.310054 0.229238
v -0.250913 -0.291246 0.223860
v -0.244437 -0.316349 0.213153
v -0.241166 -0.297541 0.207775
v -0.237224 -0.310063 0.239519
v -0.233953 -0.291256 0.234141
v -0.227477 -0.316358 0.223435
v -0.224206 -0.297551 0.218056
v 1.810089 0.545838 -0.647334
v 1.822725 0.555233 -0.659392
v 1.803287 0.563305 -0.640853
v 1.815923 0.572700 -0.652911
v 1.796399 0.545832 -0.661684
v 1.809036 0.555227 -0.673743
v 1.789597 0.563298 -0.655203
v 1.802234 0.572693 -0.667262
v -2.515530 0.031343 -0.841355
v -2.518025 0.050578 -0.845494
v -2.525272 0.026510 -0.857941
v -2.527768 0.045745 -0.862080
v -2.498435 0.031397 -0.851412
v -2.500931 0.050632 -0.855551
v -2.508177 0.026564 -0.867998
v -2.510673 0.045799 -0.872136
v 1.435935 0.255124 -0.198994
v 1.436254 0.274954 -0.198855
v 1.420072 0.255463 -0.210893
v 1.420390 0.275293 -0.210753
v 1.447834 0.255045 -0.214861
v 1.448153 0.274875 -0.214722
v 1.431970 0.255383 -0.226760
v 1.432289 0.275213 -0.226620
v 1.367180 0.208556 -0.121160
v 1.382268 0.220940 -0.124671
v 1.355117 0.224047 -0.118356
v 1.370205 0.236431 -0.121867
v 1.362687 0.208553 -0.140477
v 1.377775 0.220937 -0.143988
v 1.350624 0.224044 -0.137673
v 1.365712 0.236429 -0.141185
v -1.682645 -0.400044 -0.225304
v -1.674393 -0.382029 -0.224442
v -1.700574 -0.391748 -0.227055
v -1.692322 -0.373733 -0.226193
v -1.680694 -0.399994 -0.245040
v -1.672442 -0.381979 -0.244179
v -1.698623 -0.391697 -0.246792
v -1.690371 -0.373683 -0.245930
v -2.371246 -0.048400 -0.703190
v -2.367286 -0.030524 -0.710813
v -2.379462 -0.039811 -0.687313
v -2.375503 -0.021934 -0.694936
v -2.388857 -0.048389 -0.712310
v -2.384898 -0.030513 -0.719933
v -2.397073 -0.039799 -0.696433
v -2.393115 -0.021923 -0.704056
v 1.391955 0.227312 -0.149276
v 1.405752 0.241540 -0.148551
v 1.377746 0.241129 -0.150022
v 1.391544 0.255357 -0.149297
v 1.392994 0.227313 -0.169082
v 1.406792 0.241541 -0.168357
v 1.378785 0.241130 -0.169827
v 1.392583 0.255358 -0.169102
v -2.392877 -0.038678 -0.793580
v -2.391863 -0.018880 -0.794203
v -2.377046 -0.039862 -0.805467
v -2.376032 -0.020065 -0.806090
v -2.380975 -0.038788 -0.777716
v -2.379961 -0.018991 -0.778339
v -2.365143 -0.039972 -0.789603
v -2.364129 -0.020175 -0.790226
v 1.721964 0.404658 -0.441795
v 1.731736 0.421815 -0.439927
v 1.738849 0.394710 -0.438749
v 1.748621 0.411867 -0.436881
v 1.718392 0.404568 -0.422286
v 1.728163 0.421725 -0.420418
v 1.735277 0.394620 -0.419241
v 1.745049 0.411777 -0.417372
v 0.549370 -0.148218 0.207830
v 0.550771 -0.128799 0.211612
v 0.542874 -0.144185 0.189530
v 0.544275 -0.124766 0.193312
v 0.568056 -0.148272 0.201185
v 0.569458 -0.128853 0.204967
v 0.561561 -0.144239 0.182885
v 0.562962 -0.124820 0.186667
v -1.413458 -0.391768 -0.118672
v -1.405011 -0.375574 -0.110944
v -1.425407 -0.380319 -0.129603
v -1.416959 -0.364125 -0.121875
v -1.400070 -0.391769 -0.133305
v -1.391623 -0.375574 -0.125577
v -1.412019 -0.380320 -0.144236
v -1.403572 -0.364125 -0.136508
v -1.459788 -0.378171 -0.130953
v -1.455832 -0.358772 -0.129779
v -1.478386 -0.374044 -0.136469
v -1.474430 -0.354645 -0.135295
v -1.454148 -0.378169 -0.149968
v -1.450192 -0.358770 -0.148793
v -1.472747 -0.374042 -0.155484
v -1.468791 -0.354643 -0.154309
v -1.275779 -0.358594 -0.098009
v -1.285481 -0.342911 -0.090711
v -1.263247 -0.346454 -0.107439
v -1.272950 -0.330771 -0.100141
v -1.263854 -0.358593 -0.082161
v -1.273556 -0.342910 -0.074863
v -1.251323 -0.346452 -0.091591
v -1.261025 -0.330769 -0.084293
v 1.455285 0.266941 -0.197550
v 1.449059 0.278674 -0.182822
v 1.450716 0.250951 -0.186744
v 1.444490 0.262683 -0.172015
v 1.437017 0.266942 -0.205273
v 1.430791 0.278674 -0.190544
v 1.432448 0.250951 -0.194467
v 1.426222 0.262684 -0.179738
v -2.014965 -0.366007 -0.461298
v -2.024762 -0.360667 -0.444902
v -2.017701 -0.385108 -0.456713
v -2.027499 -0.379768 -0.440316
v -2.031990 -0.366010 -0.471471
v -2.041788 -0.360670 -0.455074
v -2.034727 -0.385111 -0.466885
v -2.044524 -0.379771 -0.450489
v -2.272865 -0.224027 -0.571853
v -2.270632 -0.204466 -0.569459
v -2.286211 -0.220753 -0.586154
v -2.283978 -0.201192 -0.583760
v -2.258364 -0.224026 -0.585385
v -2.256132 -0.204465 -0.582991
v -2.271711 -0.220752 -0.599686
v -2.269478 -0.201191 -0.597292
v -0.450397 -0.332053 0.203269
v -0.447935 -0.315575 0.192510
v -0.454068 -0.321016 0.219333
v -0.451607 -0.304538 0.208574
v -0.469731 -0.332051 0.198849
v -0.467269 -0.315573 0.188090
v -0.473403 -0.321014 0.214913
v -0.470941 -0.304536 0.204154
v -1.338728 -0.395085 -0.096460
v -1.333208 -0.376289 -0.093362
v -1.355119 -0.388755 -0.105660
v -1.349599 -0.369959 -0.102562
v -1.329020 -0.395085 -0.113755
v -1.323501 -0.376289 -0.110657
v -1.345411 -0.388756 -0.122955
v -1.339891 -0.369960 -0.119857
v -2.399445 -0.025893 -0.736529
v -2.411604 -0.010430 -0.734005
v -2.384301 -0.013475 -0.739660
v -2.396460 0.001989 -0.737136
v -2.395422 -0.025901 -0.717108
v -2.407581 -0.010437 -0.714584
v -2.380279 -0.013483 -0.720239
v -2.392438 0.001981 -0.717715
v -1.049098 -0.355327 0.014760
v -1.050264 -0.335844 0.011238
v -1.041910 -0.351623 0.032870
v -1.043077 -0.332140 0.029349
v -1.067545 -0.355116 0.022038
v -1.068712 -0.335633 0.018516
v -1.060359 -0.351412 0.040148
v -1.061525 -0.331929 0.036627
v 1.191201 0.079106 -0.004364
v 1.177374 0.093186 -0.002379
v 1.205137 0.093075 -0.006364
v 1.191310 0.107155 -0.004378
v 1.194019 0.079105 0.015268
v 1.180192 0.093184 0.017253
v 1.207955 0.093074 0.013268
v 1.194128 0.107153 0.015253
v 1.801170 0.530860 -0.610913
v 1.794696 0.542235 -0.625814
v 1.805709 0.547106 -0.600482
v 1.799236 0.558482 -0.615383
v 1.782981 0.530866 -0.603006
v 1.776507 0.542241 -0.617907
v 1.787520 0.547112 -0.592576
v 1.781047 0.558488 -0.607477
v -2.196660 -0.309081 -0.574689
v -2.191020 -0.295528 -0.588026
v -2.191485 -0.323561 -0.587215
v -2.185845 -0.310008 -0.600552
v -2.178363 -0.309162 -0.567036
v -2.172723 -0.295610 -0.580373
v -2.173188 -0.323642 -0.579562
v -2.167549 -0.310090 -0.592899
v -1.156333 -0.356984 -0.047058
v -1.151609 -0.342924 -0.060224
v -1.161083 -0.342996 -0.033825
v -1.156358 -0.328936 -0.046991
v -1.175001 -0.356985 -0.053757
v -1.170277 -0.342925 -0.066923
v -1.179750 -0.342997 -0.040523
v -1.175026 -0.328937 -0.053690
v -2.373777 -0.030349 -0.768805
v -2.376461 -0.010881 -0.766133
v -2.359893 -0.026562 -0.782453
v -2.362577 -0.007094 -0.779781
v -2.359871 -0.030373 -0.754664
v -2.362554 -0.010904 -0.751993
v -2.345987 -0.026586 -0.768312
v -2.348670 -0.007118 -0.765640
v -0.440260 -0.358528 0.183266
v -0.442547 -0.340373 0.175618
v -0.435069 -0.350546 0.200664
v -0.437355 -0.332390 0.193016
v -0.459265 -0.358532 0.188939
v -0.461551 -0.340376 0.181291
v -0.454074 -0.350549 0.206336
v -0.456360 -0.332394 0.198688
v 1.693389 0.414058 -0.422995
v 1.705437 0.427694 -0.415104
v 1.681973 0.428460 -0.430452
v 1.694020 0.442096 -0.422561
v 1.704246 0.414070 -0.439593
v 1.716294 0.427706 -0.431701
v 1.692830 0.428472 -0.447050
v 1.704878 0.442108 -0.439159
v 0.093420 -0.257418 0.255803
v 0.106156 -0.246181 0.266044
v 0.084641 -0.241076 0.248788
v 0.097378 -0.229838 0.259029
v 0.105833 -0.257391 0.240335
v 0.118569 -0.246153 0.250575
v 0.097054 -0.241048 0.233320
v 0.109790 -0.229811 0.243560
v -1.068318 -0.361563 0.025680
v -1.065620 -0.342620 0.020462
v -1.076800 -0.355690 0.042618
v -1.074102 -0.336746 0.037400
v -1.086041 -0.361491 0.016779
v -1.083344 -0.342548 0.011561
v -1.094523 -0.355617 0.033717
v -1.091826 -0.336674 0.028499
v -0.915786 -0.378673 0.030071
v -0.907217 -0.360788 0.029832
v -0.897912 -0.387244 0.029434
v -0.889343 -0.369359 0.029195
v -0.915108 -0.378732 0.049892
v -0.906539 -0.360847 0.049653
v -0.897234 -0.387304 0.049256
v -0.888666 -0.369419 0.049017
v 0.915990 0.009267 0.157314
v 0.927295 0.024240 0.163743
v 0.902986 0.022273 0.149890
v 0.914292 0.037246 0.156320
v 0.925810 0.009251 0.140083
v 0.937116 0.024224 0.146512
v 0.912807 0.022257 0.132659
v 0.924113 0.037230 0.139089
v -1.373266 -0.412238 -0.125625
v -1.378627 -0.399640 -0.111277
v -1.377690 -0.427556 -0.113829
v -1.383051 -0.414957 -0.099480
v -1.391841 -0.412226 -0.132576
v -1.397202 -0.399628 -0.118227
v -1.396265 -0.427544 -0.120780
v -1.401626 -0.414945 -0.106431
v -0.423262 -0.371172 0.205558
v -0.428872 -0.354833 0.195815
v -0.415114 -0.359930 0.219721
v -0.420723 -0.343591 0.209978
v -0.440453 -0.371175 0.215451
v -0.446062 -0.354836 0.205707
v -0.432305 -0.359933 0.229613
v -0.437914 -0.343594 0.219870
v -2.182023 -0.281456 -0.542026
v -2.180771 -0.261664 -0.542279
v -2.162617 -0.282733 -0.545920
v -2.161366 -0.262941 -0.546172
v -2.178121 -0.281455 -0.522580
v -2.176869 -0.261663 -0.522833
v -2.158715 -0.282731 -0.526474
v -2.157464 -0.262939 -0.526727
v -2.533786 0.105795 -0.941631
v -2.523252 0.117841 -0.929915
v -2.525733 0.090039 -0.932671
v -2.515199 0.102086 -0.920955
v -2.548535 0.105797 -0.928372
v -2.538001 0.117843 -0.916656
v -2.540483 0.090041 -0.919412
v -2.529948 0.102088 -0.907696
v 1.608035 0.344790 -0.290713
v 1.620589 0.359369 -0.295531
v 1.594429 0.358238 -0.285479
v 1.606983 0.372816 -0.290296
v 1.600921 0.344799 -0.309226
v 1.613476 0.359377 -0.314044
v 1.587315 0.358246 -0.303992
v 1.599869 0.372824 -0.308810
v 1.503378 0.292827 -0.239980
v 1.497434 0.308946 -0.230071
v 1.495086 0.281272 -0.226157
v 1.489142 0.297391 -0.216248
v 1.486370 0.292827 -0.250182
v 1.480426 0.308946 -0.240273
v 1.478078 0.281272 -0.236359
v 1.472134 0.297391 -0.226450
v 0.991549 0.021025 0.089457
v 0.990561 0.037618 0.078638
v 0.990031 0.010161 0.072933
v 0.989043 0.026754 0.062115
v 1.011299 0.021021 0.087646
v 1.010311 0.037614 0.076828
v 1.009782 0.010157 0.071123
v 1.008794 0.026750 0.060304
v 0.629477 -0.145073 0.242660
v 0.619788 -0.129463 0.250133
v 0.641836 -0.132837 0.233127
v 0.632148 -0.117228 0.240599
v 0.641590 -0.145072 0.258365
v 0.631902 -0.129463 0.265837
v 0.653949 -0.132837 0.248831
v 0.644261 -0.117227 0.256303
v -2.557271 0.103332 -0.942160
v -2.561913 0.122614 -0.942180
v -2.537990 0.107974 -0.942092
v -2.542631 0.127256 -0.942113
v -2.557342 0.103336 -0.922327
v -2.561984 0.122618 -0.922347
v -2.538060 0.107978 -0.922259
v -2.542701 0.127260 -0.922279
v -1.491563 -0.362842 -0.194911
v -1.483224 -0.346949 -0.186471
v -1.502723 -0.350977 -0.206227
v -1.494383 -0.335084 -0.197788
v -1.477447 -0.362851 -0.208842
v -1.469107 -0.346958 -0.200402
v -1.488605 -0.350987 -0.220158
v -1.480267 -0.335094 -0.211718
v 0.857810 -0.047165 0.168297
v 0.872842 -0.034442 0.165951
v 0.870338 -0.062378 0.166072
v 0.885370 -0.049655 0.163725
v 0.861037 -0.047370 0.187865
v 0.876069 -0.034646 0.185518
v 0.873566 -0.062583 0.185639
v 0.888598 -0.049859 0.183293
v -1.401563 -0.380447 -0.172945
v -1.406425 -0.361410 -0.175648
v -1.384924 -0.374884 -0.163695
v -1.389786 -0.355847 -0.166399
v -1.411200 -0.380446 -0.155610
v -1.416061 -0.361409 -0.158313
v -1.394561 -0.374884 -0.146360
v -1.399422 -0.355847 -0.149064
v 0.985776 0.018820 0.114310
v 0.978187 0.036716 0.118247
v 0.969892 0.010270 0.122553
v 0.962303 0.028166 0.126490
v 0.976641 0.018819 0.096706
v 0.969052 0.036715 0.100643
v 0.960757 0.010269 0.104949
v 0.953168 0.028165 0.108886
v -1.816821 -0.372690 -0.314999
v -1.819717 -0.354022 -0.321036
v -1.808728 -0.365994 -0.298175
v -1.811624 -0.347325 -0.304213
v -1.834694 -0.372683 -0.306403
v -1.837591 -0.354015 -0.312441
v -1.826602 -0.365987 -0.289580
v -1.829498 -0.347318 -0.295618
v -0.354927 -0.314295 0.248985
v -0.364973 -0.297390 0.246408
v -0.371302 -0.324666 0.244785
v -0.381348 -0.307761 0.242208
v -0.349999 -0.314295 0.229774
v -0.360045 -0.297390 0.227197
v -0.366374 -0.324666 0.225574
v -0.376420 -0.307761 0.222997
v -0.398763 -0.325712 0.194196
v -0.395444 -0.306294 0.196489
v -0.382786 -0.329747 0.205231
v -0.379466 -0.310329 0.207524
v -0.410034 -0.325713 0.210515
v -0.406715 -0.306294 0.212809
v -0.394056 -0.329747 0.221551
v -0.390737 -0.310329 0.223844
v -1.026455 -0.406527 -0.001291
v -1.021611 -0.392027 0.011343
v -1.021182 -0.420058 0.012217
v -1.016338 -0.405557 0.024851
v -1.044951 -0.406587 0.005868
v -1.040107 -0.392086 0.018503
v -1.039678 -0.420118 0.019376
v -1.034834 -0.405617 0.032011
v -1.642687 -0.400336 -0.225854
v -1.650739 -0.382253 -0.224623
v -1.660563 -0.408482 -0.223126
v -1.668615 -0.390398 -0.221895
v -1.645680 -0.400334 -0.245460
v -1.653732 -0.382251 -0.244229
v -1.663557 -0.408479 -0.242732
v -1.671608 -0.390396 -0.241501
v -1.006446 -0.381070 -0.008854
v -0.988147 -0.376805 -0.002505
v -1.002414 -0.400439 -0.007464
v -0.984115 -0.396174 -0.001114
v -1.012946 -0.381078 0.009884
v -0.994647 -0.376813 0.016233
v -1.008914 -0.400447 0.011274
v -0.990615 -0.396182 0.017623
v 1.840350 0.530658 -0.633221
v 1.841017 0.550235 -0.630116
v 1.836231 0.533834 -0.652360
v 1.836898 0.553411 -0.649255
v 1.859739 0.530659 -0.637393
v 1.860406 0.550236 -0.634288
v 1.855621 0.533835 -0.656532
v 1.856288 0.553412 -0.653427
v -1.444868 -0.381072 -0.135861
v -1.439546 -0.363730 -0.127844
v -1.435339 -0.390694 -0.121371
v -1.430017 -0.373352 -0.113354
v -1.461428 -0.381036 -0.124947
v -1.456106 -0.363693 -0.116930
v -1.451899 -0.390658 -0.110456
v -1.446577 -0.373315 -0.102440
v 1.693803 0.425745 -0.470734
v 1.697691 0.442885 -0.479923
v 1.700483 0.415767 -0.486519
v 1.704372 0.432908 -0.495708
v 1.712068 0.425745 -0.463004
v 1.715956 0.442885 -0.472193
v 1.718748 0.415767 -0.478790
v 1.722636 0.432908 -0.487978
v -1.813831 -0.376818 -0.314092
v -1.816508 -0.357875 -0.308861
v -1.805209 -0.370942 -0.330958
v -1.807885 -0.351999 -0.325728
v -1.796172 -0.376816 -0.305064
v -1.798849 -0.357873 -0.299833
v -1.787550 -0.370940 -0.321930
v -1.790226 -0.351997 -0.316699
v -1.947517 -0.387078 -0.416647
v -1.947450 -0.367450 -0.419489
v -1.947975 -0.389918 -0.436270
v -1.947907 -0.370289 -0.439112
v -1.927690 -0.387211 -0.417089
v -1.927622 -0.367582 -0.419931
v -1.928146 -0.390050 -0.436713
v -1.928079 -0.370422 -0.439554
v -1.983685 -0.362093 -0.384158
v -1.978652 -0.346624 -0.395503
v -1.990201 -0.349683 -0.370126
v -1.985168 -0.334213 -0.381472
v -2.001729 -0.362259 -0.392390
v -1.996695 -0.346790 -0.403735
v -2.008245 -0.349849 -0.378358
v -2.003211 -0.334379 -0.389704
v 1.146265 0.079856 0.007131
v 1.163665 0.085840 0.014531
v 1.151768 0.060947 0.009479
v 1.169169 0.066931 0.016879
v 1.138501 0.079863 0.025381
v 1.155902 0.085846 0.032782
v 1.144004 0.060954 0.027729
v 1.161405 0.066937 0.035129
v -2.547164 0.061547 -0.871415
v -2.536640 0.075540 -0.880731
v -2.557620 0.075602 -0.862115
v -2.547096 0.089595 -0.871431
v -2.560327 0.061570 -0.886250
v -2.549804 0.075564 -0.895566
v -2.570783 0.075625 -0.876949
v -2.560259 0.089618 -0.886265
v -2.492067 0.075369 -0.882345
v -2.487034 0.089242 -0.895595
v -2.496997 0.089542 -0.869378
v -2.491964 0.103415 -0.882627
v -2.510607 0.075366 -0.889391
v -2.505574 0.089240 -0.902640
v -2.515537 0.089540 -0.876423
v -2.510503 0.103413 -0.889673
v -2.013918 -0.348000 -0.420127
v -2.028343 -0.340047 -0.409081
v -2.007619 -0.329832 -0.424982
v -2.022044 -0.321878 -0.413936
v -2.001853 -0.347978 -0.404386
v -2.016278 -0.340025 -0.393340
v -1.995553 -0.329809 -0.409241
v -2.009978 -0.321856 -0.398195
v -0.411111 -0.375003 0.225246
v -0.402700 -0.365322 0.240374
v -0.406341 -0.392313 0.233671
v -0.397929 -0.382631 0.248799
v -0.428427 -0.375069 0.234916
v -0.420016 -0.365387 0.250044
v -0.423657 -0.392378 0.243341
v -0.415245 -0.382697 0.258469
v -2.309854 -0.096142 -0.707497
v -2.318945 -0.079030 -0.703269
v -2.294408 -0.086117 -0.714863
v -2.303499 -0.069004 -0.710636
v -2.301361 -0.096058 -0.689574
v -2.310452 -0.078946 -0.685347
v -2.285915 -0.086032 -0.696941
v -2.295006 -0.068920 -0.692713
v 1.053279 0.076616 0.113174
v 1.054581 0.091475 0.100102
v 1.051765 0.089752 0.127956
v 1.053067 0.104611 0.114884
v 1.033546 0.076589 0.111177
v 1.034848 0.091448 0.098106
v 1.032032 0.089725 0.125959
v 1.033334 0.104584 0.112888
v 1.852530 0.573060 -0.686083
v 1.849035 0.590753 -0.677831
v 1.859430 0.582022 -0.702375
v 1.855935 0.599715 -0.694123
v 1.870792 0.573060 -0.678349
v 1.867297 0.590753 -0.670096
v 1.877692 0.582022 -0.694640
v 1.874198 0.599715 -0.686388
v -1.006973 -0.405465 0.032201
v -1.003357 -0.391777 0.018312
v -1.003684 -0.419817 0.018913
v -1.000068 -0.406128 0.005024
v -0.987752 -0.405585 0.037088
v -0.984136 -0.391896 0.023198
v -0.984463 -0.419936 0.023800
v -0.980847 -0.406248 0.009911
v 1.316272 0.179060 -0.080645
v 1.308737 0.194810 -0.071237
v 1.306428 0.167006 -0.068351
v 1.298893 0.182756 -0.058942
v 1.300791 0.179059 -0.093042
v 1.293256 0.194808 -0.083634
v 1.290947 0.167005 -0.080748
v 1.283412 0.182754 -0.071339
v -0.150564 -0.337061 0.256883
v -0.161465 -0.320802 0.253697
v -0.134959 -0.325704 0.261447
v -0.145860 -0.309444 0.258261
v -0.156130 -0.337062 0.275920
v -0.167032 -0.320803 0.272733
v -0.140524 -0.325705 0.280483
v -0.151426 -0.309446 0.277297
v -2.163985 -0.267664 -0.572561
v -2.181569 -0.258669 -0.574362
v -2.155035 -0.249989 -0.571654
v -2.172619 -0.240993 -0.573455
v -2.166002 -0.267656 -0.552831
v -2.183586 -0.258660 -0.554632
v -2.157052 -0.249980 -0.551924
v -2.174636 -0.240984 -0.553725
v -1.033030 -0.363386 0.046719
v -1.042697 -0.347601 0.039597
v -1.045737 -0.375393 0.037355
v -1.055404 -0.359608 0.030232
v -1.021265 -0.363385 0.030753
v -1.030931 -0.347600 0.023630
v -1.033972 -0.375392 0.021388
v -1.043638 -0.359607 0.014266
v -2.309373 -0.218522 -0.606110
v -2.320522 -0.208987 -0.619456
v -2.315493 -0.235912 -0.613422
v -2.326643 -0.226377 -0.626768
v -2.294155 -0.218530 -0.618829
v -2.305305 -0.208995 -0.632175
v -2.300275 -0.235921 -0.626141
v -2.311425 -0.226385 -0.639487
v -0.988028 -0.366897 0.067573
v -0.977321 -0.351146 0.073108
v -1.001995 -0.354844 0.060293
v -0.991289 -0.339094 0.065828
v -0.978883 -0.366929 0.049974
v -0.968177 -0.351178 0.055509
v -0.992851 -0.354876 0.042694
v -0.982144 -0.339125 0.048229
v -1.540779 -0.367265 -0.231914
v -1.539728 -0.347503 -0.233224
v -1.528453 -0.368944 -0.247361
v -1.527403 -0.349182 -0.248671
v -1.525277 -0.367269 -0.219544
v -1.524226 -0.347507 -0.220854
v -1.512951 -0.368948 -0.234991
v -1.511900 -0.349187 -0.236301
v 1.864605 0.567926 -0.757124
v 1.875565 0.582112 -0.748638
v 1.875861 0.554065 -0.748490
v 1.886820 0.568251 -0.740004
v 1.852499 0.567881 -0.741415
v 1.863458 0.582066 -0.732928
v 1.863754 0.554020 -0.732781
v 1.874714 0.568206 -0.724294
v 0.338372 -0.212199 0.240420
v 0.335663 -0.192567 0.239638
v 0.357233 -0.209379 0.245867
v 0.354523 -0.189747 0.245085
v 0.332869 -0.212200 0.259475
v 0.330160 -0.192568 0.258693
v 0.351730 -0.209380 0.264922
v 0.349020 -0.189748 0.264140
v -1.919041 -0.375360 -0.359138
v -1.924939 -0.356754 -0.362654
v -1.902988 -0.368494 -0.349729
v -1.908886 -0.349887 -0.353245
v -1.929085 -0.375313 -0.342037
v -1.934983 -0.356707 -0.345552
v -1.913033 -0.368447 -0.332628
v -1.918931 -0.349840 -0.336143
v -2.525039 0.074577 -0.919069
v -2.510653 0.087751 -0.915487
v -2.512256 0.059751 -0.915881
v -2.497870 0.072925 -0.912299
v -2.529834 0.074581 -0.899825
v -2.515449 0.087755 -0.896243
v -2.517053 0.059755 -0.896636
v -2.502666 0.072929 -0.893054
v 0.754333 -0.108310 0.208802
v 0.749079 -0.093902 0.221377
v 0.759885 -0.094682 0.195506
v 0.754632 -0.080273 0.208081
v 0.772634 -0.108309 0.216446
v 0.767380 -0.093900 0.229021
v 0.778186 -0.094680 0.203150
v 0.772932 -0.080272 0.215725
v -0.113114 -0.292519 0.267288
v -0.104387 -0.274747 0.266132
v -0.130732 -0.283716 0.269622
v -0.122005 -0.265944 0.268466
v -0.115719 -0.292519 0.247626
v -0.106992 -0.274747 0.246470
v -0.133337 -0.283715 0.249961
v -0.124610 -0.265943 0.248805
v -0.333123 -0.362212 0.219462
v -0.332403 -0.348477 0.233752
v -0.332420 -0.376520 0.233178
v -0.331699 -0.362785 0.247468
v -0.352931 -0.362220 0.220469
v -0.352211 -0.348486 0.234759
v -0.352227 -0.376528 0.234185
v -0.351507 -0.362794 0.248475
v 1.556480 0.294282 -0.253259
v 1.552843 0.313058 -0.258511
v 1.545799 0.287894 -0.268701
v 1.542162 0.306670 -0.273953
v 1.572791 0.294286 -0.264542
v 1.569154 0.313062 -0.269793
v 1.562110 0.287898 -0.279984
v 1.558473 0.306674 -0.285236
v 1.669069 0.431707 -0.475874
v 1.667392 0.447359 -0.463811
v 1.671229 0.443886 -0.491377
v 1.669552 0.459539 -0.479313
v 1.688712 0.431703 -0.473140
v 1.687036 0.447356 -0.461076
v 1.690873 0.443883 -0.488642
v 1.689196 0.459536 -0.476579
v 0.963036 0.011334 0.127418
v 0.968523 0.025352 0.114506
v 0.957551 0.025364 0.140319
v 0.963039 0.039382 0.127406
v 0.944783 0.011333 0.119660
v 0.950271 0.025351 0.106747
v 0.939299 0.025363 0.132560
v 0.944786 0.039381 0.119648
v 0.987830 0.029944 0.129756
v 0.974281 0.043955 0.133425
v 0.974306 0.015907 0.133419
v 0.960757 0.029918 0.137088
v 0.982645 0.029944 0.110612
v 0.969096 0.043955 0.114281
v 0.969121 0.015907 0.114275
v 0.955572 0.029918 0.117945
v 1.131286 0.056208 0.073939
v 1.131396 0.075716 0.070361
v 1.131885 0.052629 0.054441
v 1.131995 0.072136 0.050863
v 1.151110 0.056208 0.074548
v 1.151219 0.075716 0.070971
v 1.151709 0.052629 0.055050
v 1.151819 0.072136 0.051473
v 1.795803 0.484314 -0.563429
v 1.790548 0.500058 -0.574284
v 1.788953 0.472253 -0.577605
v 1.783698 0.487998 -0.588461
v 1.813658 0.484321 -0.572062
v 1.808403 0.500065 -0.582918
v 1.806808 0.472260 -0.586238
v 1.801553 0.488004 -0.597094
v -2.350667 -0.135017 -0.677281
v -2.339230 -0.118900 -0.675619
v -2.366618 -0.123460 -0.679596
v -2.355180 -0.107342 -0.677934
v -2.347818 -0.135016 -0.696908
v -2.336380 -0.118898 -0.695246
v -2.363768 -0.123458 -0.699223
v -2.352331 -0.107341 -0.697561
v -1.294266 -0.390786 -0.077187
v -1.287507 -0.372211 -0.078811
v -1.312325 -0.383835 -0.072836
v -1.305566 -0.365260 -0.074459
v -1.298911 -0.390782 -0.096469
v -1.292152 -0.372206 -0.098092
v -1.316969 -0.383831 -0.092117
v -1.310210 -0.365255 -0.093741
v -1.685496 -0.367614 -0.239422
v -1.685353 -0.347798 -0.240250
v -1.688955 -0.366774 -0.219911
v -1.688812 -0.346958 -0.220738
v -1.705025 -0.367618 -0.242883
v -1.704882 -0.347803 -0.243711
v -1.708483 -0.366778 -0.223372
v -1.708341 -0.346963 -0.224200
v 0.851598 -0.062025 0.170294
v 0.860700 -0.044404 0.170163
v 0.869217 -0.071128 0.170037
v 0.878319 -0.053507 0.169906
v 0.851886 -0.062026 0.190125
v 0.860988 -0.044406 0.189994
v 0.869505 -0.071129 0.189868
v 0.878607 -0.053509 0.189737
v -2.553048 0.070626 -0.882138
v -2.560073 0.088745 -0.878178
v -2.568851 0.062561 -0.873273
v -2.575876 0.080681 -0.869312
v -2.562757 0.070641 -0.899432
v -2.569783 0.088761 -0.895471
v -2.578560 0.062577 -0.890566
v -2.585585 0.080696 -0.886606
v 0.116717 -0.287113 0.295278
v 0.127812 -0.275493 0.306907
v 0.124782 -0.303185 0.303643
v 0.135876 -0.291566 0.315272
v 0.102391 -0.287162 0.308994
v 0.113486 -0.275542 0.320623
v 0.110456 -0.303235 0.317359
v 0.121551 -0.291615 0.328988
v 0.453561 -0.202564 0.268284
v 0.440806 -0.187571 0.270710
v 0.468290 -0.189580 0.265483
v 0.455535 -0.174588 0.267909
v 0.457267 -0.202564 0.287768
v 0.444512 -0.187571 0.290194
v 0.471996 -0.189581 0.284966
v 0.459241 -0.174588 0.287393
v 0.700223 -0.108728 0.201583
v 0.700536 -0.088899 0.201348
v 0.684373 -0.108337 0.213498
v 0.684686 -0.088508 0.213264
v 0.688305 -0.108728 0.185730
v 0.688618 -0.088899 0.185495
v 0.672455 -0.108337 0.197645
v 0.672768 -0.088508 0.197411
v 1.810406 0.515039 -0.595012
v 1.803574 0.528338 -0.581980
v 1.816585 0.529753 -0.606788
v 1.809753 0.543051 -0.593756
v 1.827970 0.515036 -0.585800
v 1.821139 0.528334 -0.572769
v 1.834149 0.529749 -0.597576
v 1.827317 0.543048 -0.584545
v -0.006610 -0.288387 0.247969
v -0.002540 -0.286373 0.267275
v -0.007035 -0.268656 0.246000
v -0.002965 -0.266642 0.265306
v 0.012797 -0.288377 0.243877
v 0.016866 -0.286363 0.263184
v 0.012372 -0.268647 0.241908
v 0.016441 -0.266633 0.261215
v -1.837926 -0.395966 -0.308334
v -1.847108 -0.379432 -0.302362
v -1.824061 -0.385014 -0.317341
v -1.833243 -0.368479 -0.311370
v -1.827120 -0.395971 -0.291704
v -1.836301 -0.379437 -0.285732
v -1.813254 -0.385019 -0.300711
v -1.822436 -0.368484 -0.294740
v -2.534058 0.029164 -0.856610
v -2.538106 0.046405 -0.865537
v -2.541296 0.019362 -0.872259
v -2.545344 0.036603 -0.881186
v -2.516042 0.029100 -0.864903
v -2.520090 0.046342 -0.873830
v -2.523279 0.019298 -0.880552
v -2.527328 0.036540 -0.889479
v -2.245426 -0.190745 -0.606441
v -2.244564 -0.170980 -0.605043
v -2.236144 -0.192384 -0.588991
v -2.235281 -0.172619 -0.587594
v -2.262931 -0.190640 -0.597119
v -2.262069 -0.170875 -0.595722
v -2.253649 -0.192279 -0.579669
v -2.252786 -0.172514 -0.578272
v 0.927483 -0.006147 0.142423
v 0.928398 0.013656 0.141830
v 0.910858 -0.005057 0.153184
v 0.911773 0.014747 0.152590
v 0.916706 -0.006148 0.125774
v 0.917621 0.013655 0.125180
v 0.900081 -0.005058 0.136534
v 0.900996 0.014745 0.135941
v -1.591995 -0.403434 -0.238515
v -1.592554 -0.395206 -0.220477
v -1.592128 -0.421479 -0.230288
v -1.592687 -0.413252 -0.212250
v -1.611820 -0.403545 -0.239079
v -1.612379 -0.395317 -0.221041
v -1.611953 -0.421590 -0.230851
v -1.612512 -0.413363 -0.212814
v -1.487699 -0.397332 -0.168355
v -1.485012 -0.377709 -0.169384
v -1.506025 -0.394455 -0.161339
v -1.503338 -0.374832 -0.162368
v -1.494790 -0.397333 -0.186877
v -1.492103 -0.377709 -0.187907
v -1.513116 -0.394455 -0.179861
v -1.510429 -0.374832 -0.180890
v -1.176095 -0.395508 -0.023627
v -1.168061 -0.378148 -0.018389
v -1.190637 -0.385917 -0.033108
v -1.182603 -0.368557 -0.027870
v -1.165262 -0.395507 -0.040241
v -1.157228 -0.378147 -0.035002
v -1.179805 -0.385917 -0.049722
v -1.171771 -0.368557 -0.044483
v 1.726237 0.427652 -0.504401
v 1.717584 0.445476 -0.505283
v 1.743947 0.436350 -0.502384
v 1.735293 0.454174 -0.503266
v 1.724037 0.427560 -0.484691
v 1.715384 0.445384 -0.485573
v 1.741747 0.436257 -0.482674
v 1.733094 0.454081 -0.483556
v -0.770838 -0.359986 0.091067
v -0.771248 -0.340158 0.090899
v -0.752496 -0.359542 0.098600
v -0.752907 -0.339714 0.098431
v -0.778372 -0.359986 0.109414
v -0.778782 -0.340158 0.109245
v -0.760030 -0.359542 0.116946
v -0.760441 -0.339714 0.116777
v 1.593046 0.285325 -0.276776
v 1.603211 0.302058 -0.273606
v 1.609084 0.274678 -0.272004
v 1.619250 0.291411 -0.268835
v 1.587319 0.285208 -0.257788
v 1.597484 0.301940 -0.254618
v 1.603358 0.274561 -0.253016
v 1.613523 0.291293 -0.249847
v 1.475709 0.231540 -0.168512
v 1.480738 0.250674 -0.167106
v 1.494060 0.226319 -0.163095
v 1.499088 0.245453 -0.161689
v 1.470113 0.231613 -0.149485
v 1.475142 0.250746 -0.148079
v 1.488464 0.226392 -0.144068
v 1.493492 0.245525 -0.142662
v 0.704594 -0.107459 0.189874
v 0.704954 -0.087727 0.187904
v 0.706854 -0.109457 0.170271
v 0.707215 -0.089725 0.168302
v 0.724294 -0.107591 0.192159
v 0.724655 -0.087859 0.190190
v 0.726555 -0.109589 0.172557
v 0.726916 -0.089857 0.170587
v 1.254392 0.149938 -0.017038
v 1.252168 0.169233 -0.021048
v 1.263751 0.154523 -0.000164
v 1.261527 0.173818 -0.004173
v 1.237048 0.149937 -0.007419
v 1.234824 0.169233 -0.011429
v 1.246406 0.154522 0.009455
v 1.244182 0.173818 0.005446
v 1.877513 0.562424 -0.758574
v 1.861342 0.568420 -0.748781
v 1.882639 0.581329 -0.761683
v 1.866469 0.587325 -0.751890
v 1.887788 0.562428 -0.741610
v 1.871617 0.568424 -0.731817
v 1.892914 0.581333 -0.744719
v 1.876744 0.587329 -0.734926
v -2.147105 -0.293837 -0.536280
v -2.142738 -0.276400 -0.527900
v -2.138968 -0.303286 -0.520858
v -2.134601 -0.285849 -0.512478
v -2.164657 -0.293879 -0.527045
v -2.160289 -0.276442 -0.518665
v -2.156519 -0.303329 -0.511622
v -2.152152 -0.285891 -0.503243
v 0.635539 -0.131250 0.217272
v 0.634489 -0.111453 0.217856
v 0.618245 -0.132452 0.226907
v 0.617195 -0.112655 0.227491
v 0.625886 -0.131250 0.199946
v 0.624836 -0.111453 0.200531
v 0.608592 -0.132452 0.209581
v 0.607542 -0.112655 0.210166
v -1.816115 -0.380440 -0.313698
v -1.823852 -0.365061 -0.323545
v -1.825622 -0.392963 -0.325787
v -1.833358 -0.377583 -0.335634
v -1.800523 -0.380444 -0.325954
v -1.808259 -0.365065 -0.335801
v -1.810029 -0.392967 -0.338044
v -1.817766 -0.377587 -0.347891
v 1.791933 0.525249 -0.595093
v 1.786308 0.543884 -0.591294
v 1.807374 0.532037 -0.605527
v 1.801749 0.550672 -0.601727
v 1.803036 0.525250 -0.578660
v 1.797411 0.543885 -0.574860
v 1.818477 0.532038 -0.589093
v 1.812852 0.550673 -0.585294
v -1.110099 -0.370619 -0.053949
v -1.109213 -0.350807 -0.053700
v -1.091018 -0.371539 -0.048616
v -1.090133 -0.351727 -0.048367
v -1.115437 -0.370621 -0.034848
v -1.114552 -0.350809 -0.034599
v -1.096357 -0.371541 -0.029515
v -1.095471 -0.351729 -0.029266
v -2.287541 -0.169541 -0.677788
v -2.285581 -0.150003 -0.680576
v -2.276453 -0.172950 -0.693875
v -2.274493 -0.153412 -0.696663
v -2.271215 -0.169573 -0.666528
v -2.269255 -0.150035 -0.669316
v -2.260127 -0.172981 -0.682614
v -2.258166 -0.153443 -0.685402
v -2.415770 0.010154 -0.811975
v -2.418252 0.029694 -0.809656
v -2.401135 0.013550 -0.824924
v -2.403618 0.033090 -0.822605
v -2.402615 0.010064 -0.797133
v -2.405097 0.029603 -0.794814
v -2.387981 0.013460 -0.810082
v -2.390464 0.033000 -0.807763
v -1.241900 -0.414396 -0.078562
v -1.249423 -0.402621 -0.064488
v -1.247406 -0.430355 -0.068153
v -1.254930 -0.418580 -0.054079
v -1.259405 -0.414437 -0.087885
v -1.266928 -0.402662 -0.073811
v -1.264911 -0.430396 -0.077476
v -1.272434 -0.418621 -0.063402
v -1.430141 -0.356571 -0.135148
v -1.440158 -0.341667 -0.126730
v -1.441578 -0.369656 -0.125591
v -1.451596 -0.354751 -0.117173
v -1.442876 -0.356544 -0.150352
v -1.452894 -0.341639 -0.141934
v -1.454314 -0.369628 -0.140795
v -1.464331 -0.354724 -0.132377
v 1.333571 0.159619 -0.103248
v 1.319039 0.170359 -0.095074
v 1.342932 0.176292 -0.108513
v 1.328400 0.187032 -0.100339
v 1.343295 0.159618 -0.085962
v 1.328762 0.170358 -0.077788
v 1.352656 0.176292 -0.091227
v 1.338123 0.187032 -0.083053
v 0.156110 -0.269289 0.270859
v 0.170401 -0.257433 0.277824
v 0.166769 -0.285188 0.276051
v 0.181061 -0.273332 0.283016
v 0.147422 -0.269292 0.288688
v 0.161713 -0.257435 0.295653
v 0.158081 -0.285190 0.293880
v 0.172373 -0.273334 0.300846
v -0.296814 -0.328316 0.285812
v -0.294264 -0.309255 0.280959
v -0.305617 -0.322833 0.302718
v -0.303066 -0.303773 0.297865
v -0.314403 -0.328296 0.276647
v -0.311852 -0.309235 0.271794
v -0.323206 -0.322813 0.293553
v -0.320655 -0.303753 0.288700
v -2.290097 -0.214974 -0.590195
v -2.289109 -0.195197 -0.589080
v -2.303207 -0.213484 -0.605003
v -2.302219 -0.193707 -0.603887
v -2.275247 -0.214974 -0.603343
v -2.274259 -0.195197 -0.602227
v -2.288358 -0.213484 -0.618150
v -2.287369 -0.193707 -0.617034
v -2.313793 -0.120539 -0.697467
v -2.319955 -0.110967 -0.681227
v -2.317187 -0.137910 -0.688517
v -2.323349 -0.128338 -0.672276
v -2.332336 -0.120541 -0.704502
v -2.338498 -0.110969 -0.688262
v -2.335730 -0.137911 -0.695552
v -2.341892 -0.128339 -0.679311
v 1.333618 0.155109 -0.066509
v 1.331120 0.168899 -0.052476
v 1.336032 0.169363 -0.080086
v 1.333535 0.183154 -0.066053
v 1.353144 0.155110 -0.063035
v 1.350646 0.168901 -0.049001
v 1.355559 0.169365 -0.076612
v 1.353061 0.183155 -0.062578
v -0.145600 -0.288044 0.248198
v -0.128089 -0.279962 0.252825
v -0.153418 -0.269932 0.246147
v -0.135907 -0.261850 0.250774
v -0.140538 -0.288031 0.229022
v -0.123028 -0.279949 0.233649
v -0.148356 -0.269920 0.226970
v -0.130846 -0.261837 0.231598
v -2.456689 0.065220 -0.859023
v -2.464657 0.082253 -0.852718
v -2.443304 0.075381 -0.869556
v -2.451272 0.092414 -0.863251
v -2.444413 0.065197 -0.843446
v -2.452381 0.082230 -0.837141
v -2.431028 0.075358 -0.853979
v -2.438996 0.092390 -0.847674
v -2.172616 -0.256811 -0.575418
v -2.188705 -0.247555 -0.582404
v -2.164127 -0.239271 -0.571727
v -2.180216 -0.230015 -0.578714
v -2.180518 -0.256815 -0.557227
v -2.196607 -0.247559 -0.564213
v -2.172029 -0.239274 -0.553536
v -2.188118 -0.230018 -0.560522
v -1.029102 -0.390817 0.005870
v -1.043058 -0.376901 0.008084
v -1.015361 -0.376686 0.003664
v -1.029318 -0.362770 0.005878
v -1.025976 -0.390799 0.025455
v -1.039933 -0.376882 0.027669
v -1.012236 -0.376668 0.023249
v -1.026192 -0.362751 0.025463
v -2.142171 -0.324512 -0.530310
v -2.155367 -0.311686 -0.522913
v -2.153355 -0.339640 -0.524030
v -2.166551 -0.326814 -0.516634
v -2.151875 -0.324520 -0.547608
v -2.165070 -0.311694 -0.540211
v -2.163058 -0.339647 -0.541328
v -2.176254 -0.326821 -0.533931
v 1.815432 0.529578 -0.611666
v 1.817241 0.538792 -0.594197
v 1.814487 0.547141 -0.620831
v 1.816296 0.556355 -0.603361
v 1.835160 0.529574 -0.613707
v 1.836969 0.538788 -0.596238
v 1.834215 0.547138 -0.622872
v 1.836024 0.556351 -0.605402
v 1.675472 0.442175 -0.426836
v 1.678556 0.461166 -0.422023
v 1.666186 0.447882 -0.443406
v 1.669270 0.466874 -0.438593
v 1.692724 0.441852 -0.436616
v 1.695808 0.460844 -0.431802
v 1.683438 0.447559 -0.453185
v 1.686522 0.466551 -0.448372
v -1.340202 -0.354721 -0.132668
v -1.339190 -0.334990 -0.134404
v -1.330337 -0.356730 -0.149757
v -1.329325 -0.336999 -0.151492
v -1.323026 -0.354730 -0.122752
v -1.322014 -0.334999 -0.124487
v -1.313161 -0.356739 -0.139840
v -1.312149 -0.337008 -0.141576
v -1.225307 -0.369023 -0.046568
v -1.222743 -0.350390 -0.040275
v -1.232334 -0.362228 -0.063824
v -1.229771 -0.343596 -0.057532
v -1.206938 -0.369024 -0.054049
v -1.204375 -0.350391 -0.047756
v -1.213966 -0.362229 -0.071305
v -1.211403 -0.343596 -0.065012
v -2.269416 -0.164378 -0.636003
v -2.269630 -0.149871 -0.649525
v -2.269192 -0.150854 -0.621498
v -2.269406 -0.136347 -0.635020
v -2.289247 -0.164383 -0.635693
v -2.289461 -0.149876 -0.649215
v -2.289022 -0.150858 -0.621188
v -2.289237 -0.136352 -0.634710
v 0.426773 -0.200589 0.296192
v 0.428470 -0.186464 0.282374
v 0.425049 -0.186667 0.310212
v 0.426746 -0.172542 0.296394
v 0.407088 -0.200591 0.293773
v 0.408785 -0.186465 0.279955
v 0.405363 -0.186669 0.307793
v 0.407061 -0.172543 0.293974
v 1.780348 0.467276 -0.500090
v 1.781501 0.487033 -0.498796
v 1.792667 0.465545 -0.484643
v 1.793820 0.485302 -0.483349
v 1.764847 0.467370 -0.487718
v 1.766001 0.487127 -0.486424
v 1.777166 0.465639 -0.472271
v 1.778319 0.485396 -0.470977
v -1.827855 -0.391743 -0.285502
v -1.826425 -0.372533 -0.280781
v -1.833421 -0.386810 -0.303888
v -1.831991 -0.367600 -0.299167
v -1.808873 -0.391744 -0.291249
v -1.807442 -0.372534 -0.286528
v -1.814439 -0.386811 -0.309635
v -1.813009 -0.367601 -0.304914
v -2.127498 -0.353720 -0.528228
v -2.122955 -0.339036 -0.540762
v -2.122540 -0.367052 -0.542049
v -2.117997 -0.352368 -0.554583
v -2.108840 -0.353753 -0.521503
v -2.104296 -0.339069 -0.534037
v -2.103882 -0.367085 -0.535325
v -2.099339 -0.352401 -0.547859
v -2.341621 -0.106333 -0.714433
v -2.337865 -0.087384 -0.718925
v -2.329627 -0.112188 -0.729103
v -2.325871 -0.093238 -0.733596
v -2.326278 -0.106394 -0.701865
v -2.322523 -0.087445 -0.706357
v -2.314284 -0.112248 -0.716535
v -2.310529 -0.093299 -0.721028
v -1.626369 -0.352426 -0.223440
v -1.632004 -0.344268 -0.206263
v -1.623819 -0.334348 -0.231190
v -1.629454 -0.326190 -0.214013
v -1.607524 -0.352432 -0.217256
v -1.613159 -0.344274 -0.200079
v -1.604975 -0.334354 -0.225005
v -1.610610 -0.326196 -0.207828
v 0.457700 -0.197751 0.272017
v 0.450040 -0.180507 0.278125
v 0.471181 -0.187954 0.261264
v 0.463521 -0.170709 0.267372
v 0.470067 -0.197750 0.287522
v 0.462407 -0.180506 0.293630
v 0.483548 -0.187952 0.276769
v 0.475888 -0.170708 0.282877
v -2.278804 -0.209079 -0.646436
v -2.288116 -0.191568 -0.646489
v -2.261293 -0.199768 -0.646343
v -2.270604 -0.182256 -0.646396
v -2.278912 -0.209076 -0.626603
v -2.288223 -0.191565 -0.626657
v -2.261400 -0.199764 -0.626510
v -2.270712 -0.182253 -0.626563
v -1.721479 -0.367811 -0.258992
v -1.717095 -0.348473 -0.258587
v -1.740735 -0.363409 -0.260773
v -1.736351 -0.344070 -0.260368
v -1.719653 -0.367812 -0.278741
v -1.715269 -0.348474 -0.278336
v -1.738909 -0.363409 -0.280522
v -1.734525 -0.344071 -0.280117
v -0.939275 -0.385648 0.039466
v -0.943986 -0.373834 0.054684
v -0.942770 -0.401578 0.050752
v -0.947482 -0.389764 0.065969
v -0.958220 -0.385647 0.033599
v -0.962932 -0.373832 0.048817
v -0.961716 -0.401577 0.044885
v -0.966428 -0.389763 0.060102
v 1.350798 0.210351 -0.112131
v 1.349375 0.223902 -0.097720
v 1.349465 0.195870 -0.098645
v 1.348042 0.209421 -0.084234
v 1.331061 0.210352 -0.114080
v 1.329638 0.223904 -0.099669
v 1.329728 0.195871 -0.100594
v 1.328305 0.209422 -0.086183
v 0.993820 -0.013491 0.100814
v 0.999593 0.004702 0.106204
v 1.007131 -0.021389 0.113216
v 1.012903 -0.003196 0.118606
v 0.980298 -0.013499 0.115322
v 0.986070 0.004694 0.120712
v 0.993608 -0.021396 0.127724
v 0.999381 -0.003204 0.133114
v -2.004943 -0.363563 -0.443642
v -1.998538 -0.345428 -0.438798
v -1.990479 -0.371593 -0.432703
v -1.984074 -0.353458 -0.427859
v -2.016906 -0.363563 -0.427823
v -2.010501 -0.345428 -0.422979
v -2.002442 -0.371593 -0.416884
v -1.996037 -0.353458 -0.412040
v 1.238879 0.104128 -0.001029
v 1.235526 0.121092 -0.010741
v 1.233402 0.093853 -0.017084
v 1.230049 0.110817 -0.026797
v 1.257644 0.104160 -0.007451
v 1.254291 0.121124 -0.017163
v 1.252167 0.093885 -0.023506
v 1.248814 0.110849 -0.033219
v -0.959608 -0.390117 0.018546
v -0.959389 -0.370285 0.018625
v -0.940968 -0.390350 0.025317
v -0.940750 -0.370518 0.025397
v -0.966380 -0.390117 0.037188
v -0.966161 -0.370285 0.037267
v -0.947740 -0.390349 0.043959
v -0.947521 -0.370518 0.044038
v 0.132356 -0.254164 0.252005
v 0.129761 -0.235448 0.245979
v 0.124816 -0.260725 0.234874
v 0.122220 -0.242009 0.228848
v 0.150515 -0.254213 0.244030
v 0.147920 -0.235497 0.238004
v 0.142975 -0.260774 0.226900
v 0.140379 -0.242058 0.220874
v -2.076947 -0.366506 -0.481154
v -2.095960 -0.362817 -0.485426
v -2.080542 -0.385993 -0.481988
v -2.099555 -0.382304 -0.486260
v -2.072595 -0.366481 -0.500504
v -2.091608 -0.362791 -0.504776
v -2.076189 -0.385968 -0.501338
v -2.095202 -0.382278 -0.505609
v -2.433633 -0.014141 -0.719929
v -2.432086 0.005582 -0.721333
v -2.447727 -0.012053 -0.706132
v -2.446180 0.007670 -0.707536
v -2.447502 -0.014062 -0.734107
v -2.445954 0.005660 -0.735511
v -2.461596 -0.011974 -0.720310
v -2.460048 0.007748 -0.721714
v -2.523892 0.063889 -0.842333
v -2.521691 0.083522 -0.840594
v -2.539304 0.066694 -0.854497
v -2.537102 0.086328 -0.852758
v -2.511604 0.063889 -0.857901
v -2.509403 0.083523 -0.856162
v -2.527016 0.066695 -0.870065
v -2.524815 0.086328 -0.868326
v 0.678983 -0.093666 0.198906
v 0.684289 -0.075792 0.205668
v 0.668241 -0.085072 0.184620
v 0.673547 -0.067198 0.191382
v 0.694788 -0.093825 0.186925
v 0.700094 -0.075951 0.193687
v 0.684045 -0.085231 0.172639
v 0.689351 -0.067357 0.179401
v -2.542457 0.057091 -0.914186
v -2.542042 0.072587 -0.901814
v -2.541681 0.044713 -0.898710
v -2.541265 0.060209 -0.886337
v -2.562270 0.056931 -0.913321
v -2.561855 0.072427 -0.900949
v -2.561495 0.044553 -0.897844
v -2.561080 0.060048 -0.885472
v 1.107388 0.054133 0.036680
v 1.100837 0.069897 0.026584
v 1.098989 0.042099 0.023340
v 1.092438 0.057863 0.013244
v 1.124118 0.054264 0.026029
v 1.117567 0.070028 0.015933
v 1.115718 0.042229 0.012688
v 1.109167 0.057993 0.002592
v -1.334649 -0.353550 -0.130504
v -1.335172 -0.333727 -0.130841
v -1.317930 -0.352928 -0.119853
v -1.318452 -0.333104 -0.120191
v -1.345304 -0.353546 -0.113776
v -1.345827 -0.333723 -0.114114
v -1.328585 -0.352924 -0.103126
v -1.329108 -0.333101 -0.103463
v -0.903211 -0.354773 0.091101
v -0.905288 -0.335075 0.090083
v -0.920901 -0.357086 0.082436
v -0.922978 -0.337389 0.081418
v -0.894486 -0.354773 0.073290
v -0.896564 -0.335076 0.072272
v -0.912176 -0.357087 0.064625
v -0.914253 -0.337389 0.063607
v -1.422568 -0.373187 -0.114523
v -1.411656 -0.364911 -0.128869
v -1.427576 -0.355162 -0.107935
v -1.416664 -0.346887 -0.122281
v -1.438354 -0.373185 -0.126529
v -1.427442 -0.364909 -0.140875
v -1.443362 -0.355160 -0.119941
v -1.432450 -0.346885 -0.134287
v 0.088261 -0.248353 0.254620
v 0.098961 -0.231654 0.254584
v 0.104960 -0.259053 0.254564
v 0.115660 -0.242354 0.254528
v 0.088328 -0.248353 0.274453
v 0.099028 -0.231654 0.274417
v 0.105027 -0.259053 0.274397
v 0.115727 -0.242354 0.274361
v 0.552565 -0.175225 0.250667
v 0.544782 -0.157094 0.252679
v 0.570120 -0.167186 0.246131
v 0.562336 -0.149055 0.248143
v 0.557528 -0.175226 0.269869
v 0.549744 -0.157095 0.271881
v 0.575082 -0.167186 0.265333
v 0.567298 -0.149056 0.267345
v -1.676014 -0.386425 -0.292502
v -1.676564 -0.366602 -0.292191
v -1.657968 -0.385796 -0.300705
v -1.658518 -0.365973 -0.300394
v -1.667806 -0.386481 -0.274447
v -1.668356 -0.366658 -0.274137
v -1.649760 -0.385852 -0.282650
v -1.650310 -0.366029 -0.282339
v -2.396722 -0.066207 -0.680758
v -2.394374 -0.046609 -0.682693
v -2.412023 -0.063166 -0.668511
v -2.409676 -0.043567 -0.670446
v -2.409121 -0.066250 -0.696238
v -2.406773 -0.046652 -0.698172
v -2.424421 -0.063209 -0.683991
v -2.422074 -0.043610 -0.685925
v 0.852287 -0.024288 0.190317
v 0.838579 -0.010218 0.187582
v 0.838490 -0.038266 0.187562
v 0.824782 -0.024196 0.184828
v 0.856169 -0.024287 0.170867
v 0.842461 -0.010217 0.168133
v 0.842371 -0.038265 0.168113
v 0.828663 -0.024195 0.165378
v -0.992402 -0.393288 0.075611
v -0.995877 -0.373762 0.075615
v -1.011898 -0.396758 0.076713
v -1.015373 -0.377231 0.076717
v -0.993488 -0.393478 0.055809
v -0.996962 -0.373951 0.055812
v -1.012984 -0.396947 0.056911
v -1.016459 -0.377420 0.056914
v -1.018932 -0.376999 -0.008672
v -1.023659 -0.360148 0.000657
v -1.011313 -0.366541 -0.023703
v -1.016041 -0.349689 -0.014374
v -1.001241 -0.377000 0.000294
v -1.005968 -0.360148 0.009623
v -0.993623 -0.366541 -0.014737
v -0.998350 -0.349690 -0.005408
v -1.911742 -0.372999 -0.364038
v -1.913444 -0.353763 -0.368555
v -1.904883 -0.368172 -0.346065
v -1.906586 -0.348935 -0.350583
v -1.930273 -0.372981 -0.356972
v -1.931976 -0.353744 -0.361489
v -1.923415 -0.368153 -0.338999
v -1.925117 -0.348916 -0.343516
v -0.617293 -0.374543 0.138310
v -0.631270 -0.360795 0.135311
v -0.603850 -0.360248 0.141191
v -0.617827 -0.346500 0.138192
v -0.621452 -0.374540 0.157703
v -0.635429 -0.360792 0.154703
v -0.608009 -0.360245 0.160583
v -0.621986 -0.346497 0.157584
v -2.512284 0.052435 -0.923501
v -2.510790 0.072167 -0.924832
v -2.497357 0.050434 -0.936405
v -2.495863 0.070166 -0.937736
v -2.499311 0.052465 -0.908498
v -2.497818 0.072197 -0.909830
v -2.484384 0.050464 -0.921403
v -2.482891 0.070196 -0.922734
v 0.534940 -0.153257 0.216424
v 0.538906 -0.133845 0.217327
v 0.553867 -0.157324 0.220734
v 0.557833 -0.137912 0.221637
v 0.530537 -0.153257 0.235762
v 0.534503 -0.133845 0.236665
v 0.549464 -0.157324 0.240072
v 0.553429 -0.137913 0.240975
v -2.105917 -0.308313 -0.534555
v -2.116103 -0.293461 -0.526248
v -2.094443 -0.295170 -0.543987
v -2.104630 -0.280317 -0.535681
v -2.093348 -0.308274 -0.519212
v -2.103535 -0.293421 -0.510906
v -2.081875 -0.295131 -0.528645
v -2.092061 -0.280278 -0.520339
v -1.539866 -0.398703 -0.222151
v -1.530475 -0.385775 -0.233900
v -1.531793 -0.413743 -0.232250
v -1.522403 -0.400815 -0.243998
v -1.524374 -0.398703 -0.209768
v -1.514984 -0.385774 -0.221516
v -1.516301 -0.413743 -0.219866
v -1.506911 -0.400815 -0.231615
v -1.225130 -0.372365 -0.087347
v -1.213209 -0.357913 -0.080833
v -1.237941 -0.358782 -0.094035
v -1.226021 -0.344331 -0.087521
v -1.215795 -0.372176 -0.104846
v -1.203875 -0.357725 -0.098332
v -1.228607 -0.358594 -0.111533
v -1.216687 -0.344143 -0.105020
v 0.839859 -0.015354 0.187069
v 0.855070 -0.003596 0.182200
v 0.828739 0.000616 0.190898
v 0.843950 0.012375 0.186028
v 0.833668 -0.015148 0.168228
v 0.848879 -0.003390 0.163359
v 0.822548 0.000822 0.172057
v 0.837759 0.012581 0.167187
v 1.199124 0.130053 0.020043
v 1.184001 0.142861 0.020819
v 1.186333 0.114910 0.020703
v 1.171210 0.127718 0.021478
v 1.198106 0.130051 0.000237
v 1.182983 0.142859 0.001012
v 1.185315 0.114908 0.000896
v 1.170192 0.127716 0.001671
v -2.361270 -0.070656 -0.710503
v -2.358780 -0.051512 -0.715045
v -2.352040 -0.075836 -0.727276
v -2.349549 -0.056692 -0.731817
v -2.343894 -0.070649 -0.700942
v -2.341403 -0.051504 -0.705484
v -2.334663 -0.075829 -0.717714
v -2.332172 -0.056684 -0.722256
v -0.497677 -0.358885 0.169413
v -0.494403 -0.339933 0.164572
v -0.486932 -0.364730 0.153801
v -0.483658 -0.345777 0.148960
v -0.481333 -0.358840 0.180646
v -0.478058 -0.339887 0.175805
v -0.470587 -0.364684 0.165034
v -0.467313 -0.345731 0.160193
v -2.195096 -0.250206 -0.561780
v -2.205296 -0.234035 -0.556505
v -2.180735 -0.238723 -0.569211
v -2.190934 -0.222552 -0.563937
v -2.185983 -0.250204 -0.544164
v -2.196183 -0.234033 -0.538890
v -2.171621 -0.238721 -0.551596
v -2.181821 -0.222550 -0.546322
v 1.864441 0.550085 -0.687178
v 1.853973 0.566930 -0.687318
v 1.881285 0.560553 -0.686947
v 1.870817 0.577399 -0.687087
v 1.864171 0.550082 -0.667347
v 1.853703 0.566927 -0.667487
v 1.881014 0.560550 -0.667115
v 1.870546 0.577396 -0.667256
v -1.579680 -0.371940 -0.243266
v -1.573661 -0.353536 -0.238974
v -1.564694 -0.379332 -0.232583
v -1.558675 -0.360928 -0.228292
v -1.591193 -0.371940 -0.227116
v -1.585173 -0.353536 -0.222824
v -1.576206 -0.379332 -0.216433
v -1.570187 -0.360929 -0.212142
v 1.753034 0.470665 -0.544400
v 1.745949 0.484864 -0.532503
v 1.745772 0.456818 -0.532199
v 1.738687 0.471017 -0.520302
v 1.735992 0.470663 -0.554546
v 1.728907 0.484862 -0.542648
v 1.728730 0.456816 -0.542344
v 1.721645 0.471015 -0.530447
v -1.720823 -0.380477 -0.228553
v -1.723050 -0.369710 -0.245059
v -1.722266 -0.397133 -0.239223
v -1.724493 -0.386366 -0.255729
v -1.701168 -0.380479 -0.231207
v -1.703395 -0.369713 -0.247713
v -1.702611 -0.397135 -0.241876
v -1.704838 -0.386369 -0.258383
v 1.380820 0.192188 -0.125300
v 1.382474 0.211877 -0.127017
v 1.367158 0.194571 -0.111122
v 1.368812 0.214260 -0.112838
v 1.366538 0.192187 -0.139062
v 1.368192 0.211877 -0.140778
v 1.352876 0.194571 -0.124883
v 1.354530 0.214260 -0.126599
v -2.258650 -0.186046 -0.620895
v -2.252022 -0.169051 -0.628679
v -2.269879 -0.175824 -0.608137
v -2.263250 -0.158829 -0.615921
v -2.273594 -0.186189 -0.633934
v -2.266966 -0.169194 -0.641717
v -2.284823 -0.175967 -0.621176
v -2.278194 -0.158972 -0.628959
v -1.265645 -0.371314 -0.066741
v -1.274492 -0.360432 -0.052718
v -1.271549 -0.387895 -0.057600
v -1.280397 -0.377013 -0.043576
v -1.282384 -0.371217 -0.077377
v -1.291231 -0.360335 -0.063354
v -1.288289 -0.387798 -0.068236
v -1.297136 -0.376916 -0.054213
v -0.107380 -0.330152 0.257956
v -0.114814 -0.311798 0.256848
v -0.089228 -0.322637 0.260664
v -0.096661 -0.304283 0.259556
v -0.110307 -0.330153 0.277572
v -0.117740 -0.311799 0.276463
v -0.092154 -0.322637 0.280280
v -0.099587 -0.304283 0.279172
v -1.736501 -0.409567 -0.245575
v -1.741807 -0.402957 -0.263506
v -1.738510 -0.428265 -0.251874
v -1.743815 -0.421655 -0.269805
v -1.717497 -0.409698 -0.251246
v -1.722802 -0.403087 -0.269177
v -1.719505 -0.428396 -0.257545
v -1.724811 -0.421786 -0.275476
v -0.280301 -0.333132 0.268619
v -0.274456 -0.324075 0.251970
v -0.277308 -0.350776 0.260071
v -0.271462 -0.341719 0.243423
v -0.261587 -0.333138 0.275186
v -0.255741 -0.324082 0.258537
v -0.258593 -0.350783 0.266638
v -0.252748 -0.341726 0.249989
v -2.366268 -0.129856 -0.651089
v -2.370543 -0.117585 -0.666071
v -2.369780 -0.145437 -0.662848
v -2.374055 -0.133165 -0.677831
v -2.347222 -0.129974 -0.656621
v -2.351498 -0.117702 -0.671603
v -2.350734 -0.145554 -0.668380
v -2.355010 -0.133283 -0.683362
v -2.352079 -0.122907 -0.689983
v -2.342702 -0.106137 -0.694900
v -2.366931 -0.112319 -0.682194
v -2.357554 -0.095549 -0.687110
v -2.361291 -0.122906 -0.707548
v -2.351914 -0.106135 -0.712464
v -2.376143 -0.112318 -0.699757
v -2.366766 -0.095547 -0.704674
v -0.393423 -0.326636 0.248053
v -0.403219 -0.309393 0.247747
v -0.410657 -0.336436 0.247514
v -0.420453 -0.319194 0.247208
v -0.392803 -0.326635 0.228230
v -0.402599 -0.309393 0.227924
v -0.410037 -0.336436 0.227690
v -0.419833 -0.319193 0.227384
v 1.313269 0.173968 -0.051719
v 1.309375 0.187450 -0.037703
v 1.316876 0.188515 -0.064709
v 1.312982 0.201996 -0.050693
v 1.332378 0.173969 -0.046412
v 1.328484 0.187451 -0.032396
v 1.335985 0.188516 -0.059401
v 1.332092 0.201997 -0.045385
v 1.111549 0.065972 0.027766
v 1.117886 0.077767 0.013134
v 1.116209 0.050028 0.016930
v 1.122546 0.061823 0.002299
v 1.129756 0.065948 0.035631
v 1.136093 0.077743 0.021000
v 1.134416 0.050003 0.024796
v 1.140752 0.061798 0.010164
v 1.153902 0.094350 0.016084
v 1.145418 0.111894 0.012399
v 1.137876 0.085101 0.008944
v 1.129393 0.102645 0.005259
v 1.161937 0.094427 -0.002048
v 1.153453 0.111971 -0.005733
v 1.145911 0.085177 -0.009188
v 1.137427 0.102722 -0.012873
v 1.261182 0.125256 -0.011751
v 1.253382 0.140407 -0.001604
v 1.270417 0.138055 -0.023763
v 1.262617 0.153205 -0.013615
v 1.276906 0.125255 0.000336
v 1.269106 0.140406 0.010484
v 1.286141 0.138054 -0.011675
v 1.278341 0.153204 -0.001528
v -1.713695 -0.378767 -0.233301
v -1.696144 -0.369672 -0.234918
v -1.722741 -0.361142 -0.232361
v -1.705191 -0.352047 -0.233978
v -1.715562 -0.378672 -0.253046
v -1.698012 -0.369578 -0.254663
v -1.724609 -0.361048 -0.252106
v -1.707058 -0.351953 -0.253723
v 1.528364 0.324942 -0.251985
v 1.526363 0.344619 -0.253459
v 1.512519 0.322457 -0.263652
v 1.510518 0.342133 -0.265126
v 1.540124 0.324942 -0.267956
v 1.538123 0.344618 -0.269430
v 1.524279 0.322456 -0.279623
v 1.522278 0.342133 -0.281097
v -2.146934 -0.352633 -0.507731
v -2.144641 -0.333163 -0.510736
v -2.135151 -0.356412 -0.523231
v -2.132858 -0.336943 -0.526235
v -2.131146 -0.352640 -0.495727
v -2.128852 -0.333170 -0.498732
v -2.119363 -0.356419 -0.511227
v -2.117070 -0.336950 -0.514231
v -0.936838 -0.378042 0.071911
v -0.952460 -0.366743 0.076562
v -0.947668 -0.394341 0.075133
v -0.963290 -0.383043 0.079784
v -0.942496 -0.378040 0.052902
v -0.958118 -0.366741 0.057553
v -0.953326 -0.394340 0.056124
v -0.968948 -0.383041 0.060775
v 1.024899 0.052264 0.146088
v 1.023069 0.071117 0.140209
v 1.030607 0.058422 0.164056
v 1.028777 0.077275 0.158177
v 1.005993 0.052298 0.152083
v 1.004163 0.071151 0.146204
v 1.011702 0.058456 0.170051
v 1.009872 0.077309 0.164171
v 0.583067 -0.143927 0.210832
v 0.599674 -0.133168 0.209488
v 0.593791 -0.160588 0.209960
v 0.610398 -0.149829 0.208616
v 0.584670 -0.143930 0.230600
v 0.601276 -0.133171 0.229256
v 0.595394 -0.160591 0.229728
v 0.612000 -0.149832 0.228384
v -0.961077 -0.350955 0.054728
v -0.943886 -0.348331 0.064265
v -0.958782 -0.370614 0.056001
v -0.941592 -0.367990 0.065539
v -0.970698 -0.350954 0.072071
v -0.953508 -0.348330 0.081608
v -0.968405 -0.370613 0.073344
v -0.951214 -0.367989 0.082881
v 1.398768 0.226291 -0.109832
v 1.413475 0.234575 -0.099419
v 1.392007 0.244312 -0.114618
v 1.406714 0.252596 -0.104205
v 1.410228 0.226292 -0.126019
v 1.424936 0.234576 -0.115606
v 1.403467 0.244312 -0.130805
v 1.418174 0.252596 -0.120392
v -1.866232 -0.423202 -0.356211
v -1.882124 -0.411725 -0.359223
v -1.854955 -0.407027 -0.354073
v -1.870847 -0.395550 -0.357085
v -1.869925 -0.423203 -0.336725
v -1.885818 -0.411726 -0.339737
v -1.858649 -0.407028 -0.334587
v -1.874541 -0.395551 -0.337599
v -0.624318 -0.379364 0.191146
v -0.618197 -0.362672 0.199937
v -0.633851 -0.368652 0.177445
v -0.627730 -0.351961 0.186235
v -0.608039 -0.379367 0.179817
v -0.601918 -0.362675 0.188608
v -0.617572 -0.368656 0.166116
v -0.611451 -0.351964 0.174906
v 1.740407 0.492761 -0.530333
v 1.750589 0.508960 -0.525108
v 1.754816 0.481317 -0.522933
v 1.764998 0.497515 -0.517708
v 1.731349 0.492764 -0.512689
v 1.741531 0.508962 -0.507464
v 1.745758 0.481320 -0.505290
v 1.755940 0.497518 -0.500065
v 0.846993 -0.022204 0.173329
v 0.856161 -0.010008 0.160657
v 0.839853 -0.006564 0.183216
v 0.849020 0.005632 0.170545
v 0.830920 -0.022196 0.161709
v 0.840088 -0.010000 0.149037
v 0.823780 -0.006556 0.171596
v 0.832948 0.005640 0.158925
v -2.516158 0.081774 -0.848007
v -2.504305 0.094016 -0.837858
v -2.525593 0.097376 -0.855810
v -2.513741 0.109619 -0.845661
v -2.503357 0.081939 -0.863155
v -2.491505 0.094182 -0.853006
v -2.512793 0.097541 -0.870958
v -2.500941 0.109784 -0.860809
v -0.390713 -0.358061 0.248098
v -0.386773 -0.339401 0.242654
v -0.401686 -0.351341 0.263190
v -0.397747 -0.332681 0.257746
v -0.406757 -0.358075 0.236439
v -0.402817 -0.339415 0.230995
v -0.417730 -0.351355 0.251531
v -0.413790 -0.332695 0.246087
v 1.738248 0.476437 -0.496481
v 1.741168 0.495756 -0.499885
v 1.750827 0.471952 -0.511144
v 1.753747 0.491272 -0.514548
v 1.753301 0.476437 -0.483567
v 1.756221 0.495756 -0.486971
v 1.765880 0.471952 -0.498230
v 1.768800 0.491272 -0.501634
v 1.582268 0.363042 -0.292726
v 1.572505 0.378228 -0.300937
v 1.570642 0.350286 -0.302497
v 1.560879 0.365472 -0.310707
v 1.595030 0.363039 -0.307908
v 1.585267 0.378225 -0.316119
v 1.583404 0.350282 -0.317678
v 1.573641 0.365469 -0.325889
v -2.468317 0.037542 -0.788411
v -2.463060 0.056645 -0.787525
v -2.487156 0.042873 -0.791577
v -2.481900 0.061976 -0.790691
v -2.465030 0.037545 -0.807970
v -2.459773 0.056648 -0.807084
v -2.483869 0.042875 -0.811136
v -2.478612 0.061979 -0.810250
v 0.367738 -0.219906 0.240850
v 0.362014 -0.201218 0.237480
v 0.383841 -0.213264 0.250333
v 0.378117 -0.194576 0.246963
v 0.357674 -0.219907 0.257940
v 0.351950 -0.201220 0.254570
v 0.373777 -0.213265 0.267423
v 0.368053 -0.194577 0.264053
v -2.558546 0.061100 -0.939229
v -2.549828 0.078412 -0.935034
v -2.542875 0.051424 -0.931871
v -2.534156 0.068737 -0.927676
v -2.567016 0.061020 -0.921296
v -2.558298 0.078333 -0.917101
v -2.551345 0.051344 -0.913937
v -2.542626 0.068657 -0.909742
v -0.596218 -0.335704 0.154631
v -0.598343 -0.316311 0.158202
v -0.586216 -0.331549 0.138016
v -0.588341 -0.312156 0.141587
v -0.579223 -0.335725 0.164856
v -0.581348 -0.316332 0.168427
v -0.569222 -0.331569 0.148241
v -0.571347 -0.312177 0.151812
v -0.365275 -0.360602 0.247346
v -0.362118 -0.341027 0.247787
v -0.384662 -0.357415 0.244638
v -0.381505 -0.337839 0.245079
v -0.362531 -0.360602 0.227703
v -0.359374 -0.341026 0.228145
v -0.381918 -0.357414 0.224995
v -0.378762 -0.337839 0.225437
v -2.383670 -0.015478 -0.717274
v -2.379749 0.000650 -0.728131
v -2.389148 -0.003935 -0.702105
v -2.385229 0.012193 -0.712962
v -2.402324 -0.015479 -0.724010
v -2.398404 0.000649 -0.734867
v -2.407803 -0.003936 -0.708842
v -2.403883 0.012192 -0.719699
v 1.700601 0.385835 -0.418732
v 1.713305 0.400423 -0.414355
v 1.714435 0.372399 -0.414102
v 1.727139 0.386987 -0.409725
v 1.694230 0.385747 -0.399951
v 1.706933 0.400336 -0.395573
v 1.708064 0.372311 -0.395320
v 1.720767 0.386899 -0.390943
v 0.457681 -0.170686 0.282181
v 0.464928 -0.153345 0.275848
v 0.444628 -0.161061 0.293598
v 0.451875 -0.143720 0.287265
v 0.444626 -0.170682 0.267251
v 0.451873 -0.153341 0.260918
v 0.431573 -0.161058 0.278667
v 0.438820 -0.143716 0.272334
v 1.839197 0.523555 -0.657584
v 1.837566 0.535415 -0.641771
v 1.840413 0.539452 -0.669381
v 1.838782 0.551312 -0.653569
v 1.858925 0.523556 -0.655549
v 1.857294 0.535416 -0.639737
v 1.860142 0.539452 -0.667346
v 1.858511 0.551312 -0.651534
v -1.601135 -0.368283 -0.250818
v -1.598639 -0.348673 -0.252420
v -1.583952 -0.371243 -0.260269
v -1.581455 -0.351633 -0.261871
v -1.591552 -0.368085 -0.233456
v -1.589055 -0.348475 -0.235057
v -1.574368 -0.371045 -0.242906
v -1.571871 -0.351435 -0.244508
v -1.867087 -0.397348 -0.368306
v -1.879708 -0.383064 -0.362822
v -1.853989 -0.383587 -0.374002
v -1.866609 -0.369304 -0.368517
v -1.859180 -0.397345 -0.350117
v -1.871800 -0.383062 -0.344633
v -1.846082 -0.383585 -0.355813
v -1.858703 -0.369302 -0.350329
v -2.143600 -0.302422 -0.528550
v -2.144408 -0.282624 -0.527680
v -2.130073 -0.301234 -0.543006
v -2.130881 -0.281437 -0.542136
v -2.129117 -0.302426 -0.515000
v -2.129926 -0.282629 -0.514129
v -2.115591 -0.301239 -0.529456
v -2.116399 -0.281441 -0.528585
v -0.060502 -0.315082 0.224515
v -0.057801 -0.296984 0.216863
v -0.054308 -0.323196 0.207510
v -0.051607 -0.305098 0.199858
v -0.041855 -0.315007 0.231271
v -0.039155 -0.296910 0.223619
v -0.035661 -0.323121 0.214267
v -0.032961 -0.305024 0.206615
v 1.588863 0.326219 -0.254109
v 1.584364 0.344804 -0.259372
v 1.601134 0.333143 -0.240150
v 1.596634 0.351728 -0.245414
v 1.573946 0.326308 -0.241040
v 1.569446 0.344893 -0.246303
v 1.586216 0.333232 -0.227081
v 1.581716 0.351817 -0.232344
v 0.605363 -0.158018 0.208483
v 0.622522 -0.148438 0.211157
v 0.614831 -0.175384 0.209950
v 0.631990 -0.165803 0.212624
v 0.602314 -0.158026 0.228081
v 0.619472 -0.148445 0.230754
v 0.611781 -0.175392 0.229547
v 0.628940 -0.165811 0.232221
v -2.105122 -0.333335 -0.511966
v -2.101360 -0.313905 -0.510668
v -2.086756 -0.337314 -0.505624
v -2.082994 -0.317884 -0.504327
v -2.111595 -0.333333 -0.493219
v -2.107833 -0.313904 -0.491921
v -2.093229 -0.337313 -0.486877
v -2.089468 -0.317883 -0.485580
v 0.918190 -0.006277 0.163374
v 0.929823 0.005066 0.174747
v 0.910073 0.009992 0.155450
v 0.921707 0.021335 0.166822
v 0.932051 -0.006272 0.149189
v 0.943685 0.005071 0.160561
v 0.923935 0.009997 0.141264
v 0.935569 0.021341 0.152637
v -2.033596 -0.383175 -0.411744
v -2.048466 -0.372735 -0.419695
v -2.042803 -0.400038 -0.416668
v -2.057673 -0.389597 -0.424619
v -2.024244 -0.383174 -0.429233
v -2.039114 -0.372733 -0.437184
v -2.033450 -0.400036 -0.434158
v -2.048320 -0.389596 -0.442109
v -2.379627 0.006956 -0.769097
v -2.394550 0.019991 -0.768231
v -2.366600 0.021903 -0.769568
v -2.381523 0.034937 -0.768702
v -2.378664 0.006742 -0.749288
v -2.393588 0.019777 -0.748422
v -2.365637 0.021689 -0.749760
v -2.380560 0.034723 -0.748894
v -2.387191 -0.020129 -0.740619
v -2.390141 -0.000598 -0.738822
v -2.403886 -0.023582 -0.730485
v -2.406836 -0.004052 -0.728688
v -2.397483 -0.020123 -0.757572
v -2.400434 -0.000593 -0.755776
v -2.414179 -0.023577 -0.747438
v -2.417128 -0.004047 -0.745642
v -1.463524 -0.325431 -0.166989
v -1.465294 -0.317118 -0.149069
v -1.462749 -0.307424 -0.175265
v -1.464519 -0.299111 -0.157346
v -1.443785 -0.325392 -0.165057
v -1.445555 -0.317080 -0.147137
v -1.443010 -0.307385 -0.173333
v -1.444780 -0.299073 -0.155414
v 1.730845 0.424101 -0.453509
v 1.738182 0.438716 -0.442288
v 1.739048 0.410695 -0.441412
v 1.746385 0.425310 -0.430191
v 1.714346 0.423935 -0.442504
v 1.721683 0.438551 -0.431283
v 1.722549 0.410529 -0.430407
v 1.729886 0.425145 -0.419186
v 1.671193 0.422179 -0.422170
v 1.671601 0.441995 -0.422871
v 1.661590 0.422990 -0.404835
v 1.661999 0.442807 -0.405536
v 1.653844 0.422197 -0.431781
v 1.654253 0.442013 -0.432482
v 1.644242 0.423008 -0.414446
v 1.644650 0.442824 -0.415147
v -1.845562 -0.401439 -0.340269
v -1.856180 -0.385967 -0.346690
v -1.858779 -0.413847 -0.348312
v -1.869397 -0.398375 -0.354732
v -1.835270 -0.401412 -0.357223
v -1.845888 -0.385940 -0.363644
v -1.848488 -0.413820 -0.365265
v -1.859106 -0.398348 -0.371686
v -2.480880 0.032254 -0.846104
v -2.487864 0.050419 -0.842285
v -2.496812 0.024293 -0.837380
v -2.503798 0.042458 -0.833560
v -2.490403 0.032250 -0.863501
v -2.497389 0.050415 -0.859681
v -2.506337 0.024289 -0.854777
v -2.513322 0.042454 -0.850957
v -2.163367 -0.324844 -0.533539
v -2.177068 -0.310601 -0.531877
v -2.149214 -0.311043 -0.535148
v -2.162915 -0.296800 -0.533487
v -2.161055 -0.324918 -0.513841
v -2.174756 -0.310674 -0.512180
v -2.146903 -0.311117 -0.515450
v -2.160604 -0.296874 -0.513789
v -2.014503 -0.406645 -0.396009
v -2.000368 -0.394179 -0.389832
v -2.025926 -0.391219 -0.401000
v -2.011790 -0.378753 -0.394823
v -2.006562 -0.406645 -0.414183
v -1.992426 -0.394179 -0.408006
v -2.017985 -0.391219 -0.419174
v -2.003850 -0.378753 -0.412997
v 1.522983 0.344130 -0.254118
v 1.536115 0.356853 -0.246434
v 1.512015 0.359345 -0.260564
v 1.525147 0.372068 -0.252880
v 1.533012 0.344112 -0.271228
v 1.546145 0.356834 -0.263544
v 1.522044 0.359327 -0.277674
v 1.535176 0.372049 -0.269990
v -1.877519 -0.378431 -0.352449
v -1.878198 -0.359879 -0.359427
v -1.875738 -0.371420 -0.333982
v -1.876418 -0.352868 -0.340960
v -1.897260 -0.378438 -0.350543
v -1.897940 -0.359885 -0.357522
v -1.895479 -0.371427 -0.332077
v -1.896159 -0.352874 -0.339055
v -1.376567 -0.378179 -0.165850
v -1.378206 -0.358613 -0.168651
v -1.366696 -0.374934 -0.148957
v -1.368335 -0.355368 -0.151757
v -1.393691 -0.378180 -0.155843
v -1.395330 -0.358614 -0.158644
v -1.383820 -0.374935 -0.138950
v -1.385458 -0.355369 -0.141751
v -2.438454 0.044243 -0.816590
v -2.439363 0.063959 -0.814637
v -2.446756 0.042089 -0.798707
v -2.447666 0.061805 -0.796755
v -2.456442 0.044240 -0.824942
v -2.457352 0.063956 -0.822989
v -2.464745 0.042086 -0.807060
v -2.465654 0.061802 -0.805107
v 1.774736 0.496169 -0.531537
v 1.774668 0.516002 -0.531727
v 1.787414 0.496359 -0.516286
v 1.787346 0.516192 -0.516477
v 1.759484 0.496239 -0.518859
v 1.759416 0.516071 -0.519050
v 1.772162 0.496429 -0.503608
v 1.772094 0.516261 -0.503799
v -2.515617 0.031590 -0.837465
v -2.520052 0.049182 -0.829453
v -2.524271 0.022433 -0.822147
v -2.528706 0.040025 -0.814136
v -2.532902 0.031660 -0.847188
v -2.537338 0.049252 -0.839177
v -2.541556 0.022503 -0.831871
v -2.545991 0.040095 -0.823860
v -1.426406 -0.359258 -0.175696
v -1.443101 -0.350763 -0.182212
v -1.418492 -0.341336 -0.172610
v -1.435187 -0.332841 -0.179126
v -1.433617 -0.359255 -0.157220
v -1.450312 -0.350761 -0.163736
v -1.425702 -0.341334 -0.154134
v -1.442397 -0.332839 -0.160650
v -1.837139 -0.435425 -0.340562
v -1.848564 -0.429144 -0.325617
v -1.840917 -0.454237 -0.335546
v -1.852343 -0.447957 -0.320601
v -1.852902 -0.435467 -0.352597
v -1.864329 -0.429187 -0.337652
v -1.856681 -0.454279 -0.347581
v -1.868107 -0.447999 -0.332635
v -2.040249 -0.358553 -0.462923
v -2.043677 -0.339592 -0.458225
v -2.051358 -0.364369 -0.447556
v -2.054786 -0.345408 -0.442858
v -2.056318 -0.358577 -0.474548
v -2.059746 -0.339616 -0.469850
v -2.067426 -0.364393 -0.459182
v -2.070854 -0.345432 -0.454484
v -1.364619 -0.347443 -0.102670
v -1.372833 -0.331112 -0.110364
v -1.376539 -0.358697 -0.113834
v -1.384753 -0.342367 -0.121527
v -1.351062 -0.347444 -0.117146
v -1.359276 -0.331113 -0.124839
v -1.362981 -0.358698 -0.128309
v -1.371195 -0.342367 -0.136003
v -1.814116 -0.390033 -0.325228
v -1.807873 -0.381852 -0.342183
v -1.811094 -0.408099 -0.332833
v -1.804851 -0.399918 -0.349787
v -1.795536 -0.389843 -0.318294
v -1.789293 -0.381662 -0.335249
v -1.792513 -0.407909 -0.325898
v -1.786270 -0.399728 -0.342853
v 1.102645 0.075567 0.067028
v 1.093336 0.092900 0.069536
v 1.085910 0.065927 0.071543
v 1.076602 0.083259 0.074051
v 1.097480 0.075564 0.047879
v 1.088171 0.092897 0.050388
v 1.080745 0.065924 0.052394
v 1.071437 0.083256 0.054902
v 1.725475 0.421022 -0.458961
v 1.719887 0.439142 -0.464772
v 1.712911 0.412960 -0.472018
v 1.707323 0.431081 -0.477829
v 1.739767 0.421019 -0.472712
v 1.734179 0.439140 -0.478523
v 1.727203 0.412957 -0.485769
v 1.721615 0.431078 -0.491581
v -0.028519 -0.315585 0.282846
v -0.027937 -0.295865 0.280815
v -0.034021 -0.313472 0.301783
v -0.033439 -0.293752 0.299752
v -0.047565 -0.315592 0.277313
v -0.046983 -0.295872 0.275282
v -0.053067 -0.313479 0.296251
v -0.052485 -0.293759 0.294220
v -1.070553 -0.395241 0.014517
v -1.074507 -0.376601 0.009017
v -1.081438 -0.402015 -0.000615
v -1.085393 -0.383375 -0.006115
v -1.054452 -0.395243 0.002935
v -1.058407 -0.376602 -0.002565
v -1.065338 -0.402017 -0.012196
v -1.069293 -0.383376 -0.017696
v -2.314244 -0.166848 -0.604662
v -2.315580 -0.147877 -0.610290
v -2.318625 -0.172632 -0.623120
v -2.319961 -0.153661 -0.628748
v -2.294947 -0.166847 -0.609242
v -2.296283 -0.147877 -0.614870
v -2.299328 -0.172632 -0.627700
v -2.300664 -0.153661 -0.633328
v 1.912465 0.623092 -0.735874
v 1.902905 0.636275 -0.747195
v 1.921093 0.637909 -0.725906
v 1.911533 0.651092 -0.737227
v 1.897382 0.623212 -0.722997
v 1.887822 0.636395 -0.734318
v 1.906010 0.638030 -0.713029
v 1.896450 0.651212 -0.724350
v -1.972022 -0.382783 -0.414764
v -1.972152 -0.362951 -0.414700
v -1.954424 -0.382638 -0.423911
v -1.954555 -0.362805 -0.423847
v -1.962875 -0.382780 -0.397166
v -1.963006 -0.362948 -0.397102
v -1.945278 -0.382635 -0.406313
v -1.945408 -0.362802 -0.406248
v 1.672923 0.431499 -0.421909
v 1.672194 0.442650 -0.405524
v 1.672427 0.415098 -0.410769
v 1.671698 0.426249 -0.394384
v 1.653109 0.431499 -0.422791
v 1.652380 0.442650 -0.406405
v 1.652614 0.415098 -0.411651
v 1.651884 0.426248 -0.395266
v 0.280899 -0.221339 0.284341
v 0.296931 -0.213727 0.293193
v 0.287559 -0.239654 0.288026
v 0.303591 -0.232042 0.296879
v 0.271310 -0.221333 0.301702
v 0.287342 -0.213721 0.310554
v 0.277970 -0.239647 0.305387
v 0.294003 -0.232035 0.314240
v 1.027602 0.010944 0.089639
v 1.027531 0.030776 0.089800
v 1.035347 0.011120 0.071381
v 1.035275 0.030953 0.071542
v 1.045861 0.010947 0.097383
v 1.045789 0.030779 0.097545
v 1.053605 0.011123 0.079126
v 1.053534 0.030955 0.079287
v 0.696726 -0.084066 0.219135
v 0.696572 -0.064239 0.218646
v 0.690640 -0.084579 0.200266
v 0.690486 -0.064753 0.199776
v 0.715602 -0.084069 0.213047
v 0.715448 -0.064243 0.212558
v 0.709516 -0.084583 0.194178
v 0.709361 -0.064756 0.193688
v -1.440768 -0.352708 -0.158126
v -1.441718 -0.333315 -0.154081
v -1.435098 -0.348562 -0.176673
v -1.436047 -0.329169 -0.172628
v -1.421787 -0.352977 -0.152382
v -1.422736 -0.333584 -0.148338
v -1.416116 -0.348831 -0.170930
v -1.417066 -0.329438 -0.166885
v 1.798490 0.517497 -0.589001
v 1.787302 0.531209 -0.580049
v 1.809200 0.531825 -0.597565
v 1.798011 0.545538 -0.588614
v 1.810879 0.517495 -0.573513
v 1.799691 0.531208 -0.564561
v 1.821588 0.531823 -0.582078
v 1.810400 0.545536 -0.573126
v 1.115350 0.076953 0.052522
v 1.109646 0.095606 0.056110
v 1.099564 0.070214 0.062458
v 1.093860 0.088867 0.066046
v 1.104786 0.076951 0.035736
v 1.099082 0.095604 0.039325
v 1.088999 0.070212 0.045673
v 1.083296 0.088866 0.049261
v -2.075386 -0.348656 -0.474480
v -2.065956 -0.332277 -0.480490
[truncated: 5,180,550 more chars]
