# Supplementary material for: 3D in situ imaging of the female reproductive tract reveals molecular signatures of fertilizing spermatozoa in mice
Source: eLife. 2020 Oct 20;9:e62043. doi: 10.7554/eLife.62043 (PMC7707823; doi:10.7554/eLife.62043)
Supplement: Figure 5—source data 1. — Custom scripts and 3D objects for developing training environments, ANN input feeding and training, and constructing numerical objects coordinates arrays for supervised learning, and ANN performance evaluation. [file elife-62043-fig5-data1.zip › Generating of 3D training environments for ANNs input feed/Sperm tail CatSper 3D signatures low poly/Sperm CatSper 6.obj]

# Blender v2.75 (sub 0) OBJ File: 'Sperm CatSper 6 linear.blend'
# www.blender.org
mtllib Sperm CatSper 6 linear.mtl
o CatSper_domain_6_Mesh.001
v 2.947588 0.364607 0.182159
v 2.934168 0.354339 0.192542
v 2.937809 0.360455 0.165412
v 2.924388 0.350187 0.175794
v 2.936743 0.381059 0.184413
v 2.923323 0.370791 0.194795
v 2.926964 0.376907 0.167665
v 2.913544 0.366639 0.178048
v 3.101851 0.333525 0.212624
v 3.101849 0.353357 0.212761
v 3.101613 0.333387 0.232455
v 3.101611 0.353220 0.232593
v 3.082019 0.333525 0.212386
v 3.082017 0.353357 0.212523
v 3.081781 0.333387 0.232217
v 3.081779 0.353220 0.232354
v 4.475487 0.347611 0.218460
v 4.480126 0.364458 0.209080
v 4.468018 0.358076 0.233562
v 4.472657 0.374923 0.224181
v 4.457709 0.347611 0.209668
v 4.462349 0.364458 0.200287
v 4.450240 0.358076 0.224769
v 4.454880 0.374923 0.215389
v 0.158560 0.336604 0.214284
v 0.141784 0.343408 0.222385
v 0.152433 0.317975 0.217242
v 0.135657 0.324778 0.225343
v 0.149936 0.336604 0.196424
v 0.133160 0.343408 0.204524
v 0.143809 0.317975 0.199382
v 0.127033 0.324778 0.207483
v 1.903438 0.359527 0.197766
v 1.894245 0.371085 0.211003
v 1.910031 0.375644 0.188272
v 1.900838 0.387202 0.201510
v 1.919728 0.359527 0.209079
v 1.910535 0.371085 0.222317
v 1.926321 0.375644 0.199585
v 1.917127 0.387202 0.212823
v -2.221481 0.341294 0.227329
v -2.222844 0.360103 0.221186
v -2.225556 0.335002 0.208968
v -2.226919 0.353810 0.202825
v -2.202119 0.341294 0.223032
v -2.203482 0.360103 0.216889
v -2.206194 0.335002 0.204670
v -2.207557 0.353810 0.198527
v -4.114344 0.340903 0.214243
v -4.114973 0.358148 0.204467
v -4.115452 0.331107 0.197033
v -4.116082 0.348352 0.187258
v -4.094551 0.340903 0.212967
v -4.095181 0.358148 0.203191
v -4.095660 0.331107 0.195758
v -4.096291 0.348352 0.185982
v 2.580212 0.354288 0.205135
v 2.588072 0.372416 0.203422
v 2.597924 0.346244 0.201275
v 2.605784 0.364372 0.199561
v 2.584435 0.354288 0.224513
v 2.592296 0.372416 0.222800
v 2.602148 0.346244 0.220653
v 2.610008 0.364372 0.218940
v 1.084154 0.367316 0.189397
v 1.084344 0.383704 0.200566
v 1.083876 0.378486 0.173011
v 1.084066 0.394875 0.184180
v 1.103984 0.367316 0.189061
v 1.104174 0.383704 0.200229
v 1.103707 0.378486 0.172675
v 1.103896 0.394875 0.183844
v -4.671547 0.369356 0.207565
v -4.673868 0.380571 0.223757
v -4.669955 0.385713 0.196463
v -4.672276 0.396929 0.212655
v -4.651915 0.369356 0.210379
v -4.654236 0.380571 0.226571
v -4.650323 0.385713 0.199278
v -4.652644 0.396929 0.215469
v 2.434414 0.351910 0.217705
v 2.435881 0.368901 0.207581
v 2.431978 0.362139 0.234520
v 2.433444 0.379131 0.224396
v 2.414786 0.351910 0.214861
v 2.416252 0.368901 0.204737
v 2.412349 0.362139 0.231677
v 2.413816 0.379131 0.221553
v 2.403002 0.341266 0.197135
v 2.388582 0.354625 0.199771
v 2.389859 0.326607 0.199538
v 2.375440 0.339967 0.202173
v 2.399435 0.341266 0.177625
v 2.385016 0.354625 0.180261
v 2.386293 0.326607 0.180028
v 2.371874 0.339967 0.182664
v -3.182729 0.361796 0.200174
v -3.186904 0.379402 0.192053
v -3.174678 0.370927 0.215832
v -3.178853 0.388533 0.207711
v -3.200367 0.361796 0.209243
v -3.204542 0.379402 0.201122
v -3.192316 0.370927 0.224900
v -3.196492 0.388533 0.216780
v -2.827300 0.348852 0.236871
v -2.811196 0.357342 0.229001
v -2.834928 0.366776 0.240598
v -2.818824 0.375266 0.232728
v -2.836008 0.348852 0.219051
v -2.819904 0.357342 0.211182
v -2.843635 0.366776 0.222778
v -2.827531 0.375266 0.214909
v -2.667302 0.366456 0.216476
v -2.676539 0.377781 0.203069
v -2.660877 0.382737 0.225803
v -2.670114 0.394063 0.212395
v -2.683634 0.366456 0.227728
v -2.692871 0.377781 0.214321
v -2.677209 0.382737 0.237055
v -2.686446 0.394063 0.223647
v -0.683150 0.349791 0.215093
v -0.682735 0.368619 0.221311
v -0.684404 0.356023 0.196306
v -0.683989 0.374851 0.202524
v -0.663361 0.349791 0.213772
v -0.662946 0.368619 0.219990
v -0.664615 0.356023 0.194985
v -0.664200 0.374851 0.201203
v -2.365614 0.336822 0.196209
v -2.369210 0.356313 0.195490
v -2.384727 0.333155 0.192387
v -2.388323 0.352646 0.191668
v -2.361725 0.336822 0.176761
v -2.365321 0.356313 0.176042
v -2.380837 0.333155 0.172939
v -2.384433 0.352646 0.172220
v 1.061328 0.368946 0.210344
v 1.061489 0.388382 0.206394
v 1.060532 0.372899 0.229763
v 1.060694 0.392334 0.225813
v 1.041511 0.368946 0.209532
v 1.041673 0.388382 0.205583
v 1.040716 0.372899 0.228951
v 1.040878 0.392334 0.225002
v -3.706001 0.350880 0.219114
v -3.706083 0.370697 0.218332
v -3.708059 0.350094 0.199403
v -3.708140 0.369912 0.198622
v -3.686275 0.350880 0.217054
v -3.686357 0.370697 0.216273
v -3.688333 0.350094 0.197344
v -3.688414 0.369912 0.196563
v -2.295080 0.378801 0.222929
v -2.296025 0.395876 0.232975
v -2.296679 0.368711 0.239929
v -2.297624 0.385786 0.249974
v -2.314826 0.378801 0.221072
v -2.315771 0.395876 0.231117
v -2.316425 0.368711 0.238071
v -2.317370 0.385786 0.248117
v -2.997115 0.338477 0.204222
v -2.997453 0.356188 0.213141
v -2.996443 0.347403 0.186523
v -2.996782 0.365114 0.195443
v -2.977296 0.338477 0.204974
v -2.977635 0.356188 0.213894
v -2.976624 0.347403 0.187276
v -2.976963 0.365114 0.196196
v -4.658245 0.356902 0.192614
v -4.667615 0.373858 0.188368
v -4.642801 0.367189 0.199614
v -4.652171 0.384146 0.195367
v -4.666432 0.356902 0.210679
v -4.675802 0.373858 0.206432
v -4.650988 0.367189 0.217679
v -4.660358 0.384146 0.213432
v 1.597966 0.344590 0.189354
v 1.592369 0.362177 0.196614
v 1.608704 0.353757 0.175425
v 1.603107 0.371344 0.182686
v 1.613673 0.344590 0.201463
v 1.608076 0.362177 0.208724
v 1.624411 0.353757 0.187535
v 1.618814 0.371344 0.194795
v -3.534026 0.360889 0.195807
v -3.523436 0.374687 0.205338
v -3.523771 0.346642 0.205038
v -3.513181 0.360440 0.214569
v -3.547294 0.360889 0.210548
v -3.536705 0.374687 0.220080
v -3.537039 0.346642 0.219779
v -3.526450 0.360440 0.229310
v 0.675547 0.385725 0.209192
v 0.675878 0.402860 0.199211
v 0.676114 0.375738 0.192067
v 0.676444 0.392873 0.182085
v 0.695369 0.385725 0.209849
v 0.695700 0.402860 0.199867
v 0.695936 0.375738 0.192723
v 0.696267 0.392873 0.182741
v 0.040648 0.358023 0.226592
v 0.039765 0.376233 0.218784
v 0.042695 0.365881 0.244687
v 0.041811 0.384091 0.236879
v 0.020940 0.358023 0.228822
v 0.020057 0.376233 0.221013
v 0.022987 0.365881 0.246916
v 0.022104 0.384091 0.239108
v 3.643055 0.350080 0.206817
v 3.643048 0.369913 0.206817
v 3.662888 0.350087 0.206820
v 3.662881 0.369920 0.206820
v 3.643052 0.350080 0.226650
v 3.643045 0.369913 0.226650
v 3.662885 0.350087 0.226653
v 3.662878 0.369920 0.226653
v 4.437558 0.363392 0.231440
v 4.437307 0.382734 0.227064
v 4.438661 0.367776 0.250751
v 4.438411 0.387119 0.246375
v 4.417757 0.363392 0.232572
v 4.417507 0.382734 0.228195
v 4.418860 0.367776 0.251883
v 4.418611 0.387119 0.247506
v 0.282980 0.365124 0.224629
v 0.283151 0.384956 0.224639
v 0.263187 0.365295 0.223378
v 0.263358 0.385127 0.223389
v 0.284231 0.365124 0.204835
v 0.284401 0.384956 0.204846
v 0.264438 0.365295 0.203584
v 0.264609 0.385127 0.203595
v -0.161207 0.351100 0.228170
v -0.163105 0.370773 0.229826
v -0.176033 0.348581 0.241101
v -0.177931 0.368254 0.242757
v -0.174244 0.351100 0.213224
v -0.176142 0.370773 0.214879
v -0.189069 0.348581 0.226154
v -0.190967 0.368254 0.227810
v 1.004643 0.353622 0.242797
v 0.999220 0.372699 0.242826
v 0.985566 0.348198 0.242901
v 0.980143 0.367275 0.242930
v 1.004535 0.353622 0.222964
v 0.999112 0.372699 0.222994
v 0.985458 0.348198 0.223068
v 0.980035 0.367275 0.223098
v 0.747886 0.353326 0.223812
v 0.746083 0.372030 0.217466
v 0.742773 0.346729 0.205821
v 0.740969 0.365433 0.199475
v 0.766964 0.353326 0.218390
v 0.765160 0.372030 0.212044
v 0.761850 0.346729 0.200399
v 0.760047 0.365433 0.194053
v -1.575766 0.335176 0.230119
v -1.563480 0.349291 0.223548
v -1.563319 0.321244 0.223462
v -1.551033 0.335359 0.216891
v -1.566411 0.335176 0.247608
v -1.554126 0.349291 0.241037
v -1.553964 0.321244 0.240950
v -1.541679 0.335359 0.234379
v 2.489640 0.364004 0.219653
v 2.490009 0.379502 0.207283
v 2.489177 0.376380 0.235144
v 2.489546 0.391878 0.222774
v 2.469815 0.364004 0.219062
v 2.470184 0.379502 0.206691
v 2.469353 0.376380 0.234553
v 2.469722 0.391878 0.222182
v -4.111860 0.359635 0.226325
v -4.115603 0.370657 0.210268
v -4.114363 0.343147 0.215591
v -4.118106 0.354169 0.199533
v -4.092546 0.359635 0.221823
v -4.096288 0.370657 0.205765
v -4.095047 0.343147 0.211088
v -4.098790 0.354169 0.195031
v 3.415443 0.380809 0.202046
v 3.414461 0.400450 0.199474
v 3.422448 0.383562 0.220396
v 3.421466 0.403203 0.217824
v 3.396914 0.380809 0.209120
v 3.395932 0.400450 0.206547
v 3.403919 0.383562 0.227469
v 3.402937 0.403203 0.224897
v 2.311132 0.352169 0.236433
v 2.329774 0.358939 0.236343
v 2.304362 0.370811 0.236465
v 2.323004 0.377581 0.236376
v 2.311037 0.352169 0.216600
v 2.329679 0.358939 0.216510
v 2.304267 0.370811 0.216632
v 2.322909 0.377581 0.216543
v -0.780464 0.364038 0.214894
v -0.792507 0.378238 0.208062
v -0.792815 0.350192 0.207888
v -0.804858 0.364392 0.201056
v -0.770678 0.364038 0.197643
v -0.782722 0.378238 0.190812
v -0.783029 0.350192 0.190637
v -0.795073 0.364392 0.183805
v 4.472853 0.335571 0.233901
v 4.479172 0.350236 0.222137
v 4.465912 0.348925 0.246818
v 4.472232 0.363589 0.235055
v 4.455381 0.335571 0.224514
v 4.461700 0.350236 0.212751
v 4.448441 0.348925 0.237432
v 4.454761 0.363589 0.225669
v -3.127043 0.351205 0.201878
v -3.128124 0.371009 0.201828
v -3.107261 0.352286 0.202798
v -3.108341 0.372090 0.202748
v -3.127964 0.351205 0.221690
v -3.129044 0.371009 0.221640
v -3.108182 0.352286 0.222610
v -3.109262 0.372090 0.222559
v 2.105690 0.329291 0.205960
v 2.105048 0.348003 0.199416
v 2.103861 0.322716 0.187338
v 2.103218 0.341428 0.180794
v 2.125429 0.329291 0.204020
v 2.124786 0.348003 0.197477
v 2.123599 0.322716 0.185398
v 2.122956 0.341428 0.178855
v -3.441696 0.342255 0.185241
v -3.453217 0.353700 0.196627
v -3.433555 0.358452 0.177196
v -3.445076 0.369898 0.188581
v -3.427755 0.342255 0.199348
v -3.439276 0.353700 0.210733
v -3.419614 0.358452 0.191303
v -3.431135 0.369898 0.202688
v 1.612334 0.354545 0.201231
v 1.609473 0.373988 0.198556
v 1.626534 0.358462 0.214511
v 1.623674 0.377904 0.211836
v 1.598787 0.354545 0.215717
v 1.595927 0.373988 0.213042
v 1.612988 0.358462 0.228997
v 1.610127 0.377904 0.226322
v -3.128316 0.376857 0.213524
v -3.118347 0.391495 0.222451
v -3.139221 0.390239 0.203759
v -3.129252 0.404877 0.212686
v -3.115086 0.376857 0.198749
v -3.105117 0.391495 0.207676
v -3.125991 0.390239 0.188984
v -3.116022 0.404877 0.197911
v -3.789928 0.345263 0.198542
v -3.794826 0.361512 0.208806
v -3.796926 0.333891 0.213207
v -3.801824 0.350140 0.223471
v -3.807828 0.345263 0.190001
v -3.812725 0.361512 0.200264
v -3.814825 0.333891 0.204665
v -3.819723 0.350140 0.214929
v -2.820158 0.341953 0.231505
v -2.817792 0.361643 0.231250
v -2.839734 0.344333 0.233614
v -2.837368 0.364022 0.233359
v -2.822283 0.341953 0.211786
v -2.819917 0.361643 0.211531
v -2.841859 0.344333 0.213895
v -2.839493 0.364022 0.213640
v 0.803553 0.371289 0.218736
v 0.801514 0.385138 0.232786
v 0.801564 0.357092 0.232442
v 0.799525 0.370941 0.246492
v 0.783926 0.371289 0.215888
v 0.781887 0.385138 0.229937
v 0.781937 0.357092 0.229593
v 0.779897 0.370941 0.243643
v -0.462851 0.350294 0.220925
v -0.458151 0.369480 0.219147
v -0.480797 0.355319 0.227711
v -0.476097 0.374505 0.225933
v -0.469866 0.350294 0.202374
v -0.465166 0.369480 0.200596
v -0.487812 0.355319 0.209159
v -0.483112 0.374505 0.207382
v -1.368276 0.383806 0.215854
v -1.368291 0.403639 0.215878
v -1.358107 0.383834 0.198826
v -1.358122 0.403668 0.198850
v -1.351248 0.383806 0.226023
v -1.351263 0.403639 0.226047
v -1.341079 0.383834 0.208995
v -1.341094 0.403668 0.209019
v -1.808445 0.365324 0.208438
v -1.822346 0.375190 0.218576
v -1.800473 0.382529 0.202625
v -1.814374 0.392395 0.212763
v -1.796758 0.365324 0.224463
v -1.810659 0.375190 0.234601
v -1.788787 0.382529 0.218649
v -1.802688 0.392395 0.228787
v -3.091913 0.359572 0.221512
v -3.095090 0.374706 0.209094
v -3.095664 0.346753 0.206850
v -3.098842 0.361888 0.194432
v -3.072698 0.359572 0.216596
v -3.075876 0.374706 0.204177
v -3.076450 0.346753 0.201934
v -3.079628 0.361888 0.189516
v 1.969559 0.364021 0.183588
v 1.968928 0.374854 0.200189
v 1.969971 0.380634 0.172763
v 1.969340 0.391467 0.189364
v 1.989378 0.364021 0.184341
v 1.988747 0.374854 0.200943
v 1.989790 0.380634 0.173516
v 1.989158 0.391467 0.190118
v -2.795873 0.360041 0.223134
v -2.785407 0.364921 0.239259
v -2.798530 0.379264 0.219041
v -2.788064 0.384144 0.235165
v -2.779237 0.360041 0.212336
v -2.768771 0.364921 0.228460
v -2.781894 0.379264 0.208243
v -2.771428 0.384144 0.224367
v 0.653663 0.340767 0.213205
v 0.650443 0.360300 0.214398
v 0.635346 0.337333 0.219991
v 0.632126 0.356866 0.221184
v 0.646772 0.340767 0.194607
v 0.643552 0.360300 0.195800
v 0.628455 0.337333 0.201394
v 0.625235 0.356866 0.202587
v 3.651145 0.331948 0.221535
v 3.650182 0.351744 0.220788
v 3.635502 0.330731 0.209403
v 3.634540 0.350526 0.208657
v 3.663299 0.331948 0.205862
v 3.662337 0.351744 0.205116
v 3.647656 0.330731 0.193731
v 3.646694 0.350526 0.192984
v -1.494446 0.357349 0.225857
v -1.499440 0.372694 0.214327
v -1.500545 0.344784 0.211776
v -1.505538 0.360129 0.200246
v -1.476247 0.357349 0.217975
v -1.481240 0.372694 0.206445
v -1.482345 0.344784 0.203893
v -1.487339 0.360129 0.192364
v -4.633902 0.333016 0.241556
v -4.629713 0.349127 0.230775
v -4.628067 0.321450 0.226538
v -4.623879 0.337561 0.215757
v -4.615414 0.333016 0.248738
v -4.611226 0.349127 0.237956
v -4.609580 0.321450 0.233720
v -4.605392 0.337561 0.222938
v -2.418823 0.346785 0.227583
v -2.428478 0.355710 0.212735
v -2.423688 0.329073 0.220102
v -2.433343 0.337998 0.205253
v -2.402196 0.346785 0.216772
v -2.411851 0.355710 0.201923
v -2.407061 0.329073 0.209290
v -2.416716 0.337998 0.194441
v 3.636984 0.348109 0.210260
v 3.639746 0.367640 0.208199
v 3.652635 0.344663 0.198575
v 3.655396 0.364194 0.196514
v 3.648850 0.348109 0.226153
v 3.651611 0.367640 0.224091
v 3.664500 0.344663 0.214468
v 3.667262 0.364194 0.212406
v 3.009879 0.342047 0.231424
v 3.009860 0.361871 0.232034
v 3.009277 0.341437 0.251239
v 3.009259 0.361261 0.251848
v 2.990055 0.342047 0.230822
v 2.990036 0.361871 0.231432
v 2.989453 0.341437 0.250637
v 2.989434 0.361261 0.251246
v -1.147580 0.364173 0.197616
v -1.148820 0.383889 0.195861
v -1.136197 0.366321 0.213714
v -1.137438 0.386038 0.211960
v -1.163774 0.364173 0.209065
v -1.165015 0.383889 0.207311
v -1.152392 0.366321 0.225164
v -1.153632 0.386038 0.223410
v -2.199958 0.347253 0.208841
v -2.211303 0.362839 0.213498
v -2.214377 0.334989 0.214760
v -2.225722 0.350576 0.219417
v -2.207489 0.347253 0.190493
v -2.218834 0.362839 0.195150
v -2.221908 0.334989 0.196412
v -2.233253 0.350576 0.201069
v 0.392962 0.337547 0.224127
v 0.391077 0.356153 0.217524
v 0.398068 0.344414 0.242019
v 0.396183 0.363020 0.235416
v 0.373890 0.337547 0.229570
v 0.372005 0.356153 0.222967
v 0.378996 0.344414 0.247462
v 0.377111 0.363020 0.240859
v -2.718563 0.350705 0.201911
v -2.718771 0.370537 0.201886
v -2.698884 0.350914 0.204363
v -2.699091 0.370746 0.204338
v -2.721016 0.350705 0.221592
v -2.721223 0.370537 0.221566
v -2.701336 0.350914 0.224044
v -2.701543 0.370746 0.224019
v -0.742021 0.362629 0.232096
v -0.755844 0.376415 0.235592
v -0.728656 0.376887 0.228716
v -0.742479 0.390673 0.232212
v -0.737158 0.362629 0.251324
v -0.750981 0.376415 0.254820
v -0.723793 0.376887 0.247944
v -0.737616 0.390673 0.251440
v 1.064504 0.353411 0.188104
v 1.058553 0.362671 0.204602
v 1.061362 0.335872 0.196816
v 1.055411 0.345133 0.213314
v 1.045848 0.353411 0.181375
v 1.039897 0.362671 0.197873
v 1.042705 0.335872 0.190086
v 1.036755 0.345133 0.206584
v -1.440680 0.353920 0.223015
v -1.446991 0.372572 0.225388
v -1.458138 0.347178 0.229580
v -1.464449 0.365830 0.231953
v -1.447660 0.353920 0.204451
v -1.453971 0.372572 0.206824
v -1.465119 0.347178 0.211016
v -1.471430 0.365830 0.213389
v 3.618405 0.334666 0.179361
v 3.622025 0.349255 0.192300
v 3.622336 0.321231 0.193412
v 3.625955 0.335821 0.206350
v 3.599306 0.334666 0.184705
v 3.602925 0.349255 0.197643
v 3.603236 0.321231 0.198755
v 3.606855 0.335821 0.211693
v 4.352318 0.359224 0.213858
v 4.346234 0.362280 0.232486
v 4.353267 0.378820 0.210953
v 4.347183 0.381877 0.229581
v 4.371171 0.359224 0.220016
v 4.365088 0.362280 0.238644
v 4.372120 0.378820 0.217110
v 4.366036 0.381877 0.235738
v 3.894064 0.348813 0.209960
v 3.897036 0.366959 0.202526
v 3.900800 0.340808 0.193110
v 3.903771 0.358954 0.185677
v 3.912480 0.348813 0.217322
v 3.915452 0.366959 0.209889
v 3.919216 0.340808 0.200473
v 3.922187 0.358954 0.193039
v 1.002695 0.354742 0.242547
v 1.001655 0.374548 0.242555
v 0.982890 0.353702 0.242708
v 0.981850 0.373508 0.242716
v 1.002534 0.354742 0.222714
v 1.001494 0.374548 0.222723
v 0.982729 0.353702 0.222875
v 0.981689 0.373508 0.222884
v -3.521243 0.356075 0.199193
v -3.520724 0.374357 0.206865
v -3.520009 0.348387 0.217434
v -3.519490 0.366669 0.225105
v -3.541031 0.356075 0.200532
v -3.540511 0.374357 0.208203
v -3.539797 0.348387 0.218772
v -3.539278 0.366669 0.226444
v 3.330390 0.318193 0.207299
v 3.332243 0.336534 0.214616
v 3.325890 0.325742 0.189519
v 3.327742 0.344082 0.196837
v 3.349617 0.318193 0.202431
v 3.351470 0.336534 0.209749
v 3.345116 0.325742 0.184652
v 3.346969 0.344082 0.191969
v 2.470932 0.362054 0.208309
v 2.470522 0.381414 0.204023
v 2.469089 0.357748 0.189037
v 2.468679 0.377108 0.184751
v 2.490675 0.362054 0.206421
v 2.490265 0.381414 0.202135
v 2.488832 0.357748 0.187148
v 2.488422 0.377108 0.182862
v 1.001439 0.364381 0.224485
v 0.988972 0.376715 0.215223
v 0.991539 0.348849 0.217130
v 0.979071 0.361183 0.207868
v 1.013267 0.364381 0.208565
v 1.000799 0.376715 0.199302
v 1.003367 0.348849 0.201210
v 0.990899 0.361183 0.191947
v 1.377191 0.381473 0.214282
v 1.377142 0.400931 0.218119
v 1.376946 0.377635 0.233738
v 1.376898 0.397093 0.237576
v 1.357359 0.381473 0.214032
v 1.357311 0.400931 0.217870
v 1.357115 0.377635 0.233489
v 1.357066 0.397093 0.237327
v -0.141346 0.364890 0.188480
v -0.121947 0.369016 0.188321
v -0.137219 0.345491 0.188447
v -0.117821 0.349617 0.188288
v -0.141183 0.364890 0.208313
v -0.121785 0.369016 0.208154
v -0.137056 0.345491 0.208279
v -0.117658 0.349617 0.208120
v -0.368489 0.353232 0.195408
v -0.379891 0.364771 0.183997
v -0.360334 0.369363 0.203570
v -0.371736 0.380902 0.192159
v -0.382519 0.353232 0.209426
v -0.393921 0.364771 0.198016
v -0.374363 0.369363 0.217589
v -0.385765 0.380902 0.206178
v -1.028315 0.338308 0.225764
v -1.035138 0.356576 0.229380
v -1.044456 0.330586 0.234318
v -1.051279 0.348854 0.237934
v -1.037603 0.338308 0.208240
v -1.044426 0.356576 0.211856
v -1.053744 0.330586 0.216794
v -1.060567 0.348854 0.220410
v -1.478564 0.363487 0.222691
v -1.497518 0.369322 0.222463
v -1.484399 0.344532 0.222621
v -1.503353 0.350367 0.222392
v -1.478325 0.363487 0.202859
v -1.497279 0.369322 0.202631
v -1.484161 0.344532 0.202789
v -1.503114 0.350367 0.202561
v -4.002671 0.348048 0.189710
v -3.994335 0.366044 0.189704
v -4.020667 0.356384 0.189725
v -4.012331 0.374380 0.189718
v -4.002687 0.348048 0.169877
v -3.994351 0.366044 0.169871
v -4.020683 0.356384 0.169892
v -4.012347 0.374380 0.169885
v -3.040016 0.362757 0.204778
v -3.039880 0.381031 0.197072
v -3.039694 0.355050 0.186507
v -3.039559 0.373324 0.178801
v -3.020186 0.362757 0.205127
v -3.020050 0.381031 0.197421
v -3.019864 0.355050 0.186856
v -3.019729 0.373324 0.179150
v 2.022276 0.350186 0.227135
v 2.016052 0.368934 0.225371
v 2.004238 0.343716 0.222023
v 1.998014 0.362465 0.220259
v 2.027683 0.350186 0.208053
v 2.021459 0.368934 0.206289
v 2.009645 0.343716 0.202942
v 2.003421 0.362465 0.201178
v -0.660209 0.358951 0.192303
v -0.670042 0.376173 0.192026
v -0.677424 0.349115 0.191818
v -0.687257 0.366336 0.191540
v -0.659650 0.358951 0.172478
v -0.669483 0.376173 0.172201
v -0.676865 0.349115 0.171993
v -0.686698 0.366336 0.171715
v -2.972015 0.354819 0.200464
v -2.985017 0.366227 0.210168
v -2.981158 0.338595 0.207287
v -2.994160 0.350003 0.216991
v -2.983877 0.354819 0.184569
v -2.996879 0.366227 0.194273
v -2.993019 0.338595 0.191392
v -3.006021 0.350003 0.201096
v 2.893566 0.349481 0.218415
v 2.884753 0.366228 0.212480
v 2.879675 0.338856 0.209059
v 2.870863 0.355604 0.203124
v 2.904645 0.349481 0.201965
v 2.895833 0.366228 0.196030
v 2.890754 0.338856 0.192609
v 2.881942 0.355604 0.186674
v 1.805609 0.369521 0.211609
v 1.798355 0.381440 0.225704
v 1.811063 0.385373 0.201011
v 1.803809 0.397292 0.215106
v 1.823243 0.369521 0.220685
v 1.815990 0.381440 0.234780
v 1.828698 0.385373 0.210087
v 1.821444 0.397292 0.224182
v -0.672076 0.350221 0.223182
v -0.670091 0.369943 0.223864
v -0.690726 0.352321 0.216769
v -0.688741 0.372042 0.217452
v -0.665627 0.350221 0.204426
v -0.663642 0.369943 0.205109
v -0.684277 0.352321 0.198014
v -0.682292 0.372042 0.198696
v 4.552987 0.373905 0.193805
v 4.553198 0.384025 0.176749
v 4.553112 0.356848 0.183686
v 4.553323 0.366967 0.166630
v 4.572819 0.373905 0.194050
v 4.573030 0.384025 0.176994
v 4.572944 0.356848 0.183931
v 4.573154 0.366967 0.166875
v 4.536493 0.361308 0.226849
v 4.525257 0.370664 0.240250
v 4.530482 0.343820 0.234019
v 4.519246 0.353177 0.247419
v 4.521296 0.361308 0.214106
v 4.510059 0.370664 0.227507
v 4.515285 0.343820 0.221276
v 4.504048 0.353177 0.234676
v -0.441925 0.347020 0.214961
v -0.441827 0.366732 0.217149
v -0.442811 0.349209 0.195270
v -0.442713 0.368921 0.197457
v -0.422112 0.347020 0.214070
v -0.422014 0.366732 0.216257
v -0.422998 0.349209 0.194378
v -0.422900 0.368921 0.196565
v 2.198841 0.348359 0.244212
v 2.194713 0.367577 0.246851
v 2.182650 0.343459 0.254564
v 2.178522 0.362678 0.257204
v 2.188157 0.348359 0.227502
v 2.184029 0.367577 0.230141
v 2.171966 0.343459 0.237855
v 2.167838 0.362678 0.240494
v 2.513888 0.363503 0.221908
v 2.515686 0.382479 0.227389
v 2.507976 0.369271 0.203877
v 2.509773 0.388247 0.209358
v 2.532734 0.363503 0.215729
v 2.534531 0.382479 0.221210
v 2.526822 0.369271 0.197698
v 2.528619 0.388247 0.203179
v 3.105120 0.340766 0.212608
v 3.100309 0.359472 0.217114
v 3.091468 0.334174 0.225396
v 3.086657 0.352880 0.229902
v 3.091561 0.340766 0.198133
v 3.086751 0.359472 0.202639
v 3.077909 0.334174 0.210921
v 3.073099 0.352880 0.215427
v 1.815986 0.367163 0.214722
v 1.817984 0.386706 0.217450
v 1.827529 0.363782 0.230491
v 1.829527 0.383325 0.233220
v 1.799982 0.367163 0.226436
v 1.801980 0.386706 0.229165
v 1.811526 0.363782 0.242206
v 1.813523 0.383325 0.244934
v -1.089996 0.350735 0.218900
v -1.089360 0.370404 0.221363
v -1.094911 0.353279 0.199854
v -1.094275 0.372949 0.202318
v -1.070792 0.350735 0.213944
v -1.070156 0.370404 0.216407
v -1.075707 0.353279 0.194899
v -1.075071 0.372949 0.197362
v -2.978522 0.370611 0.195215
v -2.970350 0.387524 0.188849
v -2.991864 0.380971 0.205609
v -2.983692 0.397883 0.199242
v -2.990711 0.370611 0.179570
v -2.982539 0.387524 0.173203
v -3.004053 0.380971 0.189964
v -2.995881 0.397883 0.183597
v 1.260644 0.337462 0.235206
v 1.266416 0.356361 0.233508
v 1.242514 0.343479 0.240540
v 1.248286 0.362377 0.238842
v 1.255047 0.337462 0.216179
v 1.260819 0.356361 0.214481
v 1.236917 0.343479 0.221513
v 1.242689 0.362377 0.219815
v 0.990654 0.350758 0.198931
v 0.981360 0.363678 0.210764
v 0.998636 0.365805 0.188770
v 0.989341 0.378725 0.200603
v 1.006251 0.350758 0.211182
v 0.996957 0.363678 0.223015
v 1.014233 0.365805 0.201021
v 1.004938 0.378725 0.212854
v -2.905964 0.334942 0.231779
v -2.924649 0.341391 0.233404
v -2.912388 0.316187 0.232338
v -2.931073 0.322635 0.233963
v -2.907683 0.334942 0.212021
v -2.926368 0.341391 0.213646
v -2.914107 0.316187 0.212579
v -2.932792 0.322635 0.214205
v -3.385246 0.337247 0.208656
v -3.385245 0.357081 0.208598
v -3.385699 0.337305 0.228484
v -3.385697 0.357138 0.228426
v -3.405074 0.337247 0.208203
v -3.405073 0.357081 0.208145
v -3.405527 0.337305 0.228031
v -3.405525 0.357138 0.227973
v -2.422872 0.358164 0.213702
v -2.431196 0.375601 0.218176
v -2.407514 0.367614 0.205446
v -2.415838 0.385051 0.209920
v -2.413482 0.358164 0.231171
v -2.421806 0.375601 0.235645
v -2.398123 0.367614 0.222915
v -2.406447 0.385051 0.227389
v 1.407977 0.336864 0.189029
v 1.412348 0.354718 0.196477
v 1.417015 0.328228 0.204427
v 1.421386 0.346082 0.211875
v 1.390873 0.336864 0.199069
v 1.395244 0.354718 0.206516
v 1.399910 0.328228 0.214466
v 1.404282 0.346082 0.221914
v -0.873212 0.349990 0.203075
v -0.880481 0.367895 0.198612
v -0.857953 0.358520 0.212442
v -0.865222 0.376425 0.207980
v -0.883588 0.349990 0.219977
v -0.890857 0.367895 0.215515
v -0.868329 0.358520 0.229344
v -0.875598 0.376425 0.224882
v -0.114431 0.340147 0.241491
v -0.129892 0.351891 0.245538
v -0.125792 0.324165 0.244465
v -0.141253 0.335909 0.248512
v -0.119453 0.340147 0.222304
v -0.134915 0.351891 0.226351
v -0.130814 0.324165 0.225278
v -0.146276 0.335909 0.229325
v -3.845768 0.366010 0.212688
v -3.843955 0.385712 0.214064
v -3.830076 0.363733 0.224602
v -3.828264 0.383435 0.225978
v -3.857762 0.366010 0.228483
v -3.855949 0.385712 0.229860
v -3.842070 0.363733 0.240398
v -3.840257 0.383435 0.241774
v -1.255010 0.352143 0.198068
v -1.253882 0.371944 0.198061
v -1.235210 0.351014 0.197938
v -1.234081 0.370815 0.197930
v -1.254879 0.352143 0.217901
v -1.253751 0.371944 0.217893
v -1.235079 0.351014 0.217770
v -1.233950 0.370815 0.217763
v -4.138745 0.376106 0.239291
v -4.136374 0.395796 0.239523
v -4.158341 0.378488 0.237377
v -4.155971 0.398178 0.237608
v -4.136817 0.376106 0.219552
v -4.134446 0.395796 0.219784
v -4.156413 0.378488 0.217637
v -4.154042 0.398178 0.217869
v 2.333371 0.354217 0.201636
v 2.320198 0.366459 0.210000
v 2.323036 0.338613 0.208198
v 2.309863 0.350855 0.216562
v 2.322739 0.354217 0.184893
v 2.309567 0.366459 0.193257
v 2.312405 0.338613 0.191455
v 2.299232 0.350855 0.199819
v -1.601411 0.352396 0.209688
v -1.589212 0.367898 0.207635
v -1.616698 0.364767 0.212261
v -1.604499 0.380269 0.210208
v -1.604702 0.352396 0.190130
v -1.592503 0.367898 0.188077
v -1.619989 0.364767 0.192702
v -1.607790 0.380269 0.190650
v -0.422642 0.363914 0.206021
v -0.419257 0.383447 0.205438
v -0.441893 0.367349 0.209333
v -0.438507 0.386882 0.208751
v -0.426006 0.363914 0.186475
v -0.422620 0.383447 0.185892
v -0.445256 0.367349 0.189788
v -0.441871 0.386882 0.189205
v -1.089359 0.351286 0.221540
v -1.089785 0.371052 0.219970
v -1.094528 0.349658 0.202462
v -1.094954 0.369424 0.200891
v -1.070216 0.351286 0.216354
v -1.070642 0.371052 0.214783
v -1.075385 0.349658 0.197276
v -1.075811 0.369424 0.195705
v -1.575148 0.336335 0.240165
v -1.567576 0.351956 0.230574
v -1.565469 0.324115 0.227905
v -1.557897 0.339736 0.218313
v -1.559581 0.336335 0.252455
v -1.552009 0.351956 0.242863
v -1.549902 0.324115 0.240194
v -1.542330 0.339736 0.230602
v 0.857933 0.363783 0.231290
v 0.855328 0.372543 0.213688
v 0.859215 0.381577 0.239955
v 0.856610 0.390337 0.222353
v 0.838314 0.363783 0.234194
v 0.835708 0.372543 0.216592
v 0.839596 0.381577 0.242859
v 0.836991 0.390337 0.225257
v -2.053070 0.354239 0.216142
v -2.062880 0.371392 0.217846
v -2.069970 0.344282 0.219078
v -2.079779 0.361435 0.220782
v -2.056465 0.354239 0.196601
v -2.066275 0.371392 0.198306
v -2.073365 0.344282 0.199538
v -2.083174 0.361435 0.201242
v -1.478503 0.355038 0.244636
v -1.483947 0.362159 0.226944
v -1.476408 0.373549 0.251442
v -1.481853 0.380670 0.233750
v -1.497459 0.355038 0.250469
v -1.502903 0.362159 0.232777
v -1.495364 0.373549 0.257275
v -1.500808 0.380670 0.239583
v 2.505922 0.343649 0.206074
v 2.513204 0.361432 0.201164
v 2.520666 0.334866 0.196133
v 2.527948 0.352649 0.191224
v 2.517009 0.343649 0.222519
v 2.524291 0.361432 0.217609
v 2.531753 0.334866 0.212578
v 2.539035 0.352649 0.207668
v -4.054248 0.356436 0.190573
v -4.056695 0.376117 0.190419
v -4.034606 0.358888 0.191814
v -4.037054 0.378569 0.191659
v -4.055498 0.356436 0.210367
v -4.057946 0.376117 0.210212
v -4.035857 0.358888 0.211608
v -4.038304 0.378569 0.211453
v -1.463273 0.345225 0.182606
v -1.459055 0.364600 0.183018
v -1.443990 0.340987 0.184490
v -1.439772 0.360362 0.184902
v -1.465202 0.345225 0.202345
v -1.460984 0.364600 0.202758
v -1.445918 0.340987 0.204229
v -1.441701 0.360362 0.204642
v -4.759137 0.353940 0.224599
v -4.762060 0.372822 0.219282
v -4.768233 0.347873 0.208052
v -4.771156 0.366755 0.202735
v -4.741757 0.353940 0.215044
v -4.744680 0.372822 0.209727
v -4.750854 0.347873 0.198498
v -4.753777 0.366755 0.193181
v 4.347543 0.345512 0.174009
v 4.344851 0.365132 0.175094
v 4.365740 0.348415 0.166674
v 4.363048 0.368034 0.167759
v 4.354958 0.345512 0.192404
v 4.352265 0.365132 0.193489
v 4.373155 0.348415 0.185069
v 4.370462 0.368034 0.186154
v 3.907009 0.342276 0.195851
v 3.918904 0.352676 0.207839
v 3.914334 0.325388 0.203233
v 3.926229 0.335788 0.215221
v 3.892931 0.342276 0.209821
v 3.904826 0.352676 0.221808
v 3.900255 0.325388 0.217203
v 3.912151 0.335788 0.229190
v 3.443185 0.349816 0.206962
v 3.435673 0.368172 0.206963
v 3.461540 0.357328 0.206959
v 3.454029 0.375683 0.206960
v 3.443187 0.349816 0.226795
v 3.435676 0.368172 0.226796
v 3.461543 0.357328 0.226792
v 3.454031 0.375683 0.226793
v -1.273151 0.368770 0.243905
v -1.273363 0.388602 0.243969
v -1.292121 0.368548 0.249686
v -1.292333 0.388380 0.249750
v -1.278932 0.368770 0.224933
v -1.279144 0.388602 0.224998
v -1.297903 0.368548 0.230714
v -1.298115 0.388380 0.230779
v -2.795669 0.346141 0.218410
v -2.793226 0.362028 0.206792
v -2.792400 0.334269 0.202862
v -2.789957 0.350156 0.191244
v -2.776261 0.346141 0.222491
v -2.773818 0.362028 0.210873
v -2.772991 0.334269 0.206944
v -2.770548 0.350156 0.195326
v 3.509922 0.355466 0.215886
v 3.509902 0.373476 0.224193
v 3.509880 0.347160 0.233896
v 3.509860 0.365170 0.242203
v 3.490088 0.355466 0.215840
v 3.490069 0.373476 0.224146
v 3.490047 0.347160 0.233850
v 3.490027 0.365170 0.242156
v 2.615336 0.361424 0.199077
v 2.615488 0.381254 0.198769
v 2.624108 0.361081 0.181293
v 2.624260 0.380911 0.180985
v 2.633122 0.361424 0.207851
v 2.633275 0.381254 0.207543
v 2.641895 0.361081 0.190067
v 2.642047 0.380911 0.189758
v -1.696647 0.349804 0.203320
v -1.706928 0.366332 0.207124
v -1.681146 0.360766 0.197585
v -1.691427 0.377294 0.201388
v -1.689765 0.349804 0.221921
v -1.700046 0.366332 0.225724
v -1.674264 0.360766 0.216185
v -1.684545 0.377294 0.219989
v 4.351663 0.333935 0.176390
v 4.348390 0.353457 0.177630
v 4.369919 0.337435 0.169474
v 4.366646 0.356957 0.170714
v 4.358689 0.333935 0.194937
v 4.355416 0.353457 0.196177
v 4.376945 0.337435 0.188021
v 4.373672 0.356957 0.189261
v 2.870793 0.347615 0.202641
v 2.883292 0.359451 0.192791
v 2.880089 0.331701 0.195315
v 2.892589 0.343537 0.185465
v 2.883068 0.347615 0.218219
v 2.895568 0.359451 0.208368
v 2.892365 0.331701 0.210893
v 2.904864 0.343537 0.201043
v 3.435018 0.352006 0.201633
v 3.434937 0.360802 0.219409
v 3.435058 0.369781 0.192837
v 3.434978 0.378578 0.210612
v 3.454851 0.352006 0.201723
v 3.454771 0.360802 0.219499
v 3.454891 0.369781 0.192927
v 3.454810 0.378578 0.210702
v 2.786406 0.324655 0.193426
v 2.792600 0.343493 0.193125
v 2.805223 0.318454 0.192512
v 2.811417 0.337292 0.192211
v 2.787369 0.324655 0.213236
v 2.793563 0.343493 0.212935
v 2.806185 0.318454 0.212322
v 2.812379 0.337292 0.212021
v -1.975152 0.365302 0.220459
v -1.975145 0.385135 0.220490
v -1.979751 0.365333 0.201167
v -1.979744 0.385166 0.201197
v -1.955860 0.365302 0.215859
v -1.955852 0.385135 0.215890
v -1.960459 0.365333 0.196567
v -1.960452 0.385166 0.196598
v 1.039454 0.364560 0.212288
v 1.039992 0.384363 0.211336
v 1.049188 0.363466 0.195043
v 1.049726 0.383269 0.194090
v 1.056726 0.364560 0.222037
v 1.057264 0.384363 0.221084
v 1.066460 0.363466 0.204791
v 1.066998 0.383269 0.203838
v 3.246397 0.370232 0.230098
v 3.246605 0.390064 0.230104
v 3.226572 0.370439 0.229580
v 3.226780 0.390271 0.229585
v 3.246917 0.370232 0.210272
v 3.247124 0.390064 0.210277
v 3.227091 0.370439 0.209753
v 3.227299 0.390271 0.209759
v 2.376557 0.353714 0.204248
v 2.383195 0.372343 0.202752
v 2.394730 0.346909 0.200152
v 2.401368 0.365538 0.198656
v 2.380918 0.353714 0.223596
v 2.387556 0.372343 0.222100
v 2.399091 0.346909 0.219500
v 2.405729 0.365538 0.218004
v -3.795504 0.347095 0.250973
v -3.787018 0.361252 0.239976
v -3.804154 0.360986 0.262179
v -3.795667 0.375142 0.251183
v -3.811206 0.347095 0.238855
v -3.802719 0.361252 0.227859
v -3.819854 0.360986 0.250062
v -3.811368 0.375142 0.239065
v 2.876496 0.371741 0.210857
v 2.878067 0.388272 0.200013
v 2.878866 0.360784 0.194496
v 2.880437 0.377315 0.183652
v 2.896124 0.371741 0.213701
v 2.897695 0.388272 0.202857
v 2.898494 0.360784 0.197340
v 2.900065 0.377315 0.186496
v 1.416350 0.357343 0.209403
v 1.397886 0.359647 0.202539
v 1.418509 0.377042 0.210206
v 1.400045 0.379346 0.203341
v 1.409439 0.357343 0.227993
v 1.390975 0.359647 0.221129
v 1.411598 0.377042 0.228796
v 1.393134 0.379346 0.221932
v -2.494673 0.329124 0.226591
v -2.497823 0.348305 0.230529
v -2.506655 0.324081 0.241569
v -2.509806 0.343263 0.245507
v -2.510161 0.329124 0.214202
v -2.513311 0.348305 0.218139
v -2.522143 0.324081 0.229180
v -2.525293 0.343263 0.233118
v -4.631017 0.359007 0.188413
v -4.616186 0.372174 0.188384
v -4.617849 0.344175 0.188387
v -4.603019 0.357343 0.188358
v -4.630978 0.359007 0.208246
v -4.616147 0.372174 0.208217
v -4.617810 0.344175 0.208220
v -4.602980 0.357343 0.208191
v -2.617393 0.361492 0.197452
v -2.622560 0.380188 0.193317
v -2.602795 0.368111 0.209134
v -2.607963 0.386807 0.204998
v -2.629784 0.361492 0.212938
v -2.634952 0.380188 0.208803
v -2.615186 0.368111 0.224619
v -2.620354 0.386807 0.220484
v -0.845863 0.372370 0.214421
v -0.849162 0.390194 0.206372
v -0.852623 0.363672 0.197929
v -0.855923 0.381495 0.189880
v -0.827512 0.372370 0.206898
v -0.830811 0.390194 0.198849
v -0.834272 0.363672 0.190407
v -0.837572 0.381495 0.182358
v 2.580055 0.351824 0.209548
v 2.580636 0.371640 0.208967
v 2.594066 0.351002 0.195536
v 2.594648 0.370818 0.194954
v 2.594079 0.351824 0.223572
v 2.594661 0.371640 0.222990
v 2.608091 0.351002 0.209559
v 2.608672 0.370818 0.208978
v 1.915604 0.345602 0.198389
v 1.906810 0.362217 0.192067
v 1.902114 0.334771 0.188691
v 1.893320 0.351385 0.182369
v 1.927181 0.345602 0.182286
v 1.918387 0.362217 0.175963
v 1.913691 0.334771 0.172588
v 1.904897 0.351385 0.166265
v 4.537341 0.351844 0.230672
v 4.525946 0.366654 0.237316
v 4.524547 0.338653 0.238132
v 4.513151 0.353464 0.244776
v 4.527351 0.351844 0.213538
v 4.515956 0.366654 0.220183
v 4.514557 0.338653 0.220998
v 4.503161 0.353464 0.227643
v -1.048742 0.352208 0.206942
v -1.054698 0.371095 0.208017
v -1.030155 0.358260 0.203587
v -1.036111 0.377147 0.204662
v -1.045219 0.352208 0.226459
v -1.051175 0.371095 0.227535
v -1.026632 0.358260 0.223105
v -1.032588 0.377147 0.224180
v -1.272432 0.320519 0.218531
v -1.271072 0.340234 0.216849
v -1.284829 0.322681 0.233860
v -1.283469 0.342396 0.232179
v -1.287853 0.320519 0.206060
v -1.286494 0.340234 0.204378
v -1.300250 0.322681 0.221389
v -1.298890 0.342396 0.219708
v 3.949488 0.362913 0.207680
v 3.943838 0.381907 0.206870
v 3.968290 0.368621 0.210373
v 3.962640 0.387615 0.209564
v 3.946675 0.362913 0.227313
v 3.941025 0.381907 0.226503
v 3.965477 0.368621 0.230006
v 3.959827 0.387615 0.229197
v 2.282668 0.362276 0.200608
v 2.279800 0.381302 0.195798
v 2.292411 0.367876 0.216950
v 2.289543 0.386902 0.212140
v 2.265633 0.362276 0.210765
v 2.262765 0.381302 0.205955
v 2.275376 0.367876 0.227107
v 2.272508 0.386902 0.222297
v 0.592025 0.352556 0.246130
v 0.578665 0.364078 0.237069
v 0.582490 0.336413 0.239663
v 0.569129 0.347935 0.230602
v 0.603158 0.352556 0.229716
v 0.589797 0.364078 0.220655
v 0.593622 0.336413 0.223249
v 0.580261 0.347935 0.214188
v -1.090015 0.350874 0.218954
v -1.089301 0.370505 0.221685
v -1.094974 0.353697 0.199959
v -1.094261 0.373328 0.202691
v -1.070825 0.350874 0.213944
v -1.070112 0.370505 0.216675
v -1.075784 0.353697 0.194949
v -1.075071 0.373328 0.197681
v 4.143294 0.362034 0.237772
v 4.147785 0.365861 0.256707
v 4.142411 0.381494 0.234048
v 4.146902 0.385321 0.252983
v 4.162592 0.362034 0.233195
v 4.167083 0.365861 0.252130
v 4.161709 0.381494 0.229471
v 4.166200 0.385321 0.248406
v 4.519516 0.353852 0.217652
v 4.517662 0.373546 0.216219
v 4.535099 0.356195 0.229694
v 4.533246 0.375889 0.228262
v 4.507388 0.353852 0.233345
v 4.505535 0.373546 0.231913
v 4.522972 0.356195 0.245387
v 4.521118 0.375889 0.243955
v -4.297716 0.354488 0.224822
v -4.307693 0.371546 0.226507
v -4.314535 0.344370 0.227664
v -4.324512 0.361428 0.229350
v -4.301021 0.354488 0.205266
v -4.310997 0.371546 0.206952
v -4.317841 0.344370 0.208108
v -4.327816 0.361428 0.209794
v 4.435508 0.330294 0.184154
v 4.437267 0.347290 0.194223
v 4.438435 0.320072 0.200896
v 4.440194 0.337069 0.210965
v 4.415971 0.330294 0.187569
v 4.417730 0.347290 0.197638
v 4.418898 0.320072 0.204311
v 4.420657 0.337069 0.214380
v 2.328263 0.365605 0.212741
v 2.328308 0.381168 0.225036
v 2.328320 0.353311 0.228303
v 2.328365 0.368873 0.240598
v 2.308430 0.365605 0.212813
v 2.308475 0.381168 0.225108
v 2.308487 0.353311 0.228375
v 2.308532 0.368873 0.240670
v 1.459360 0.353388 0.215086
v 1.455992 0.372490 0.210946
v 1.447307 0.348051 0.200267
v 1.443939 0.367153 0.196127
v 1.474746 0.353388 0.202571
v 1.471378 0.372490 0.198431
v 1.462693 0.348051 0.187753
v 1.459325 0.367153 0.183612
v -4.772369 0.350204 0.188753
v -4.774860 0.369795 0.190588
v -4.756596 0.353299 0.177134
v -4.759087 0.372889 0.178969
v -4.760607 0.350204 0.204721
v -4.763098 0.369795 0.206556
v -4.744833 0.353299 0.193103
v -4.747325 0.372889 0.194938
v -3.744638 0.353541 0.220332
v -3.744337 0.372281 0.213845
v -3.743769 0.347047 0.201612
v -3.743468 0.365787 0.195125
v -3.724826 0.353541 0.221251
v -3.724525 0.372281 0.214764
v -3.723957 0.347047 0.202531
v -3.723656 0.365787 0.196044
v -4.410506 0.324281 0.226536
v -4.418631 0.340596 0.218713
v -4.398754 0.335559 0.237851
v -4.406878 0.351874 0.230029
v -4.424263 0.324281 0.240823
v -4.432387 0.340596 0.233000
v -4.412510 0.335559 0.252138
v -4.420634 0.351874 0.244316
v -4.061306 0.342528 0.197452
v -4.051079 0.353065 0.210783
v -4.067719 0.359331 0.189092
v -4.057492 0.369868 0.202423
v -4.045570 0.342528 0.185380
v -4.035343 0.353065 0.198711
v -4.051984 0.359331 0.177019
v -4.041757 0.369868 0.190351
v 4.658430 0.352557 0.223481
v 4.659507 0.368318 0.211490
v 4.659840 0.340518 0.207784
v 4.660916 0.356279 0.195793
v 4.678184 0.352557 0.225255
v 4.679260 0.368318 0.213264
v 4.679593 0.340518 0.209557
v 4.680670 0.356279 0.197566
v 0.962944 0.372938 0.219434
v 0.946559 0.383950 0.217532
v 0.973883 0.389432 0.220704
v 0.957498 0.400445 0.218802
v 0.960657 0.372938 0.239135
v 0.944272 0.383950 0.237233
v 0.971596 0.389432 0.240405
v 0.955211 0.400445 0.238503
v -2.364615 0.345840 0.220339
v -2.375671 0.361971 0.217040
v -2.380074 0.334302 0.215726
v -2.391129 0.350434 0.212427
v -2.358944 0.345840 0.201334
v -2.370001 0.361971 0.198035
v -2.374403 0.334302 0.196721
v -2.385459 0.350434 0.193422
v 2.085822 0.366255 0.218411
v 2.078981 0.382403 0.227674
v 2.076230 0.354740 0.231401
v 2.069389 0.370888 0.240664
v 2.069868 0.366255 0.206629
v 2.063027 0.382403 0.215892
v 2.060275 0.354740 0.219619
v 2.053435 0.370888 0.228882
v -1.863406 0.357116 0.207656
v -1.866300 0.376006 0.202353
v -1.872455 0.351075 0.191073
v -1.875349 0.369965 0.185770
v -1.845996 0.357116 0.198155
v -1.848890 0.376006 0.192852
v -1.855045 0.351075 0.181573
v -1.857939 0.369965 0.176270
v -3.125973 0.352094 0.201285
v -3.123668 0.371780 0.201998
v -3.107167 0.349681 0.207105
v -3.104862 0.369367 0.207819
v -3.131837 0.352094 0.220232
v -3.129532 0.371780 0.220945
v -3.113031 0.349681 0.226052
v -3.110726 0.369367 0.226765
v -4.403319 0.317771 0.219634
v -4.401030 0.337075 0.215703
v -4.413034 0.322321 0.236316
v -4.410745 0.341625 0.232384
v -4.420458 0.317771 0.209653
v -4.418168 0.337075 0.205721
v -4.430173 0.322321 0.226334
v -4.427883 0.341625 0.222403
v 0.041520 0.365781 0.224291
v 0.037837 0.378424 0.209460
v 0.044566 0.381062 0.236561
v 0.040884 0.393705 0.221731
v 0.022271 0.365781 0.229071
v 0.018589 0.378424 0.214240
v 0.025318 0.381062 0.241341
v 0.021635 0.393705 0.226510
v -2.455891 0.360173 0.214988
v -2.469062 0.371350 0.224732
v -2.464876 0.343789 0.221635
v -2.478048 0.354966 0.231379
v -2.467686 0.360173 0.199044
v -2.480857 0.371350 0.208787
v -2.476671 0.343789 0.205691
v -2.489843 0.354966 0.215435
v -1.499030 0.324538 0.187555
v -1.506309 0.341991 0.193533
v -1.485542 0.333957 0.176477
v -1.492821 0.351411 0.182456
v -1.486442 0.324538 0.202881
v -1.493722 0.341991 0.208860
v -1.472955 0.333957 0.191804
v -1.480234 0.351411 0.197782
v 0.489203 0.356612 0.209235
v 0.484712 0.375927 0.208945
v 0.469928 0.352111 0.207991
v 0.465436 0.371426 0.207701
v 0.490481 0.356612 0.189443
v 0.485989 0.375927 0.189153
v 0.471205 0.352111 0.188199
v 0.466714 0.371426 0.187909
v 2.673769 0.361749 0.209734
v 2.673681 0.380975 0.214603
v 2.674114 0.366619 0.190512
v 2.674026 0.385845 0.195381
v 2.693599 0.361749 0.210090
v 2.693511 0.380975 0.214959
v 2.693943 0.366619 0.190867
v 2.693856 0.385845 0.195736
v 1.003393 0.331532 0.200240
v 1.004077 0.351247 0.202294
v 1.009626 0.329367 0.218943
v 1.010311 0.349082 0.220997
v 0.984577 0.331532 0.206511
v 0.985262 0.351247 0.208565
v 0.990810 0.329367 0.225214
v 0.991495 0.349082 0.227268
v -3.126054 0.352041 0.201261
v -3.123570 0.371703 0.202030
v -3.107272 0.349440 0.207077
v -3.104788 0.369102 0.207847
v -3.131921 0.352041 0.220206
v -3.129437 0.371703 0.220976
v -3.113139 0.349440 0.226023
v -3.110655 0.369102 0.226792
v -4.634135 0.337470 0.244591
v -4.629037 0.352049 0.232149
v -4.628608 0.324024 0.231100
v -4.623509 0.338603 0.218658
v -4.615783 0.337470 0.252111
v -4.610684 0.352049 0.239669
v -4.610255 0.324024 0.238620
v -4.605157 0.338603 0.226178
v -3.428058 0.369289 0.213247
v -3.428099 0.388753 0.217053
v -3.428269 0.365482 0.232710
v -3.428311 0.384947 0.236516
v -3.447890 0.369289 0.213032
v -3.447931 0.388753 0.216838
v -3.448101 0.365482 0.232495
v -3.448143 0.384947 0.236301
v -3.901299 0.361351 0.201574
v -3.889416 0.369448 0.215233
v -3.895984 0.343246 0.207683
v -3.884101 0.351344 0.221343
v -3.916262 0.361351 0.214591
v -3.904380 0.369448 0.228250
v -3.910948 0.343246 0.220700
v -3.899065 0.351344 0.234360
v -3.948057 0.379999 0.205014
v -3.948279 0.397606 0.195888
v -3.948485 0.370869 0.187413
v -3.948706 0.388476 0.178286
v -3.928230 0.379999 0.204533
v -3.928452 0.397606 0.195406
v -3.928658 0.370869 0.186931
v -3.928879 0.388476 0.177805
v 0.694479 0.351947 0.235091
v 0.697623 0.359292 0.216939
v 0.693225 0.370370 0.242328
v 0.696370 0.377715 0.224176
v 0.674937 0.351947 0.231706
v 0.678081 0.359292 0.213553
v 0.673683 0.370370 0.238943
v 0.676828 0.377715 0.220790
v -1.396490 0.358238 0.192758
v -1.407400 0.374793 0.192266
v -1.379951 0.369159 0.193503
v -1.390861 0.385714 0.193011
v -1.397382 0.358238 0.212571
v -1.408292 0.374793 0.212079
v -1.380844 0.369159 0.213316
v -1.391754 0.385714 0.212824
v 3.643344 0.361187 0.206536
v 3.645821 0.380289 0.211260
v 3.634475 0.366520 0.189618
v 3.636951 0.385622 0.194342
v 3.660910 0.361187 0.197327
v 3.663386 0.380289 0.202051
v 3.652040 0.366520 0.180409
v 3.654516 0.385622 0.185133
v 0.747241 0.351693 0.221993
v 0.746537 0.371330 0.219307
v 0.742266 0.348916 0.202996
v 0.741562 0.368554 0.200310
v 0.766427 0.351693 0.216968
v 0.765723 0.371330 0.214283
v 0.761452 0.348916 0.197971
v 0.760749 0.368554 0.195285
v -1.141178 0.325682 0.228192
v -1.141565 0.344650 0.222413
v -1.139912 0.331475 0.247118
v -1.140298 0.350443 0.241338
v -1.160967 0.325682 0.229516
v -1.161353 0.344650 0.223736
v -1.159701 0.331475 0.248442
v -1.160087 0.350443 0.242662
v 0.249403 0.350436 0.201779
v 0.233801 0.361018 0.207941
v 0.239560 0.333662 0.205667
v 0.223959 0.344244 0.211828
v 0.242117 0.350436 0.183333
v 0.226516 0.361018 0.189495
v 0.232275 0.333662 0.187220
v 0.216673 0.344244 0.193382
v 2.226096 0.353014 0.217800
v 2.231787 0.371926 0.215979
v 2.208083 0.358989 0.223561
v 2.213774 0.377900 0.221741
v 2.220053 0.353014 0.198909
v 2.225744 0.371926 0.197089
v 2.202041 0.358989 0.204671
v 2.207731 0.377900 0.202851
v 0.157598 0.361525 0.177601
v 0.147544 0.366539 0.193944
v 0.154971 0.342336 0.181871
v 0.144916 0.347351 0.198215
v 0.140706 0.361525 0.167208
v 0.130651 0.366539 0.183552
v 0.138078 0.342336 0.171479
v 0.128024 0.347351 0.187823
v -0.936639 0.364884 0.212168
v -0.936653 0.383601 0.218726
v -0.936678 0.358326 0.230885
v -0.936692 0.377043 0.237443
v -0.956473 0.364884 0.212127
v -0.956486 0.383601 0.218685
v -0.956511 0.358326 0.230844
v -0.956525 0.377043 0.237402
v -0.156686 0.347346 0.208339
v -0.164830 0.362117 0.218771
v -0.165775 0.334110 0.219982
v -0.173919 0.348881 0.230415
v -0.172320 0.347346 0.196135
v -0.180464 0.362117 0.206567
v -0.181409 0.334110 0.207778
v -0.189553 0.348881 0.218211
v 2.210084 0.349686 0.191615
v 2.214440 0.363045 0.205612
v 2.206115 0.364346 0.178859
v 2.210470 0.377705 0.192857
v 2.229021 0.349686 0.185722
v 2.233377 0.363045 0.199719
v 2.225052 0.364346 0.172966
v 2.229408 0.377705 0.186964
v -0.870886 0.350012 0.204700
v -0.877078 0.367714 0.198245
v -0.858631 0.358957 0.217474
v -0.864824 0.376658 0.211019
v -0.885198 0.350012 0.218430
v -0.891390 0.367714 0.211975
v -0.872944 0.358957 0.231204
v -0.879136 0.376658 0.224749
v 1.083725 0.383820 0.202970
v 1.083725 0.403653 0.202970
v 1.103540 0.383820 0.202116
v 1.103540 0.403653 0.202116
v 1.084579 0.383820 0.222785
v 1.084579 0.403653 0.222785
v 1.104394 0.383820 0.221931
v 1.104394 0.403653 0.221931
v 2.060110 0.364137 0.201734
v 2.074053 0.372201 0.213306
v 2.053904 0.382256 0.196584
v 2.067847 0.390321 0.208156
v 2.072776 0.364137 0.186473
v 2.086719 0.372201 0.198045
v 2.066571 0.382256 0.181322
v 2.080513 0.390321 0.192894
v 3.444262 0.352830 0.205603
v 3.433604 0.369520 0.206706
v 3.460863 0.363545 0.203884
v 3.450205 0.380235 0.204987
v 3.446304 0.352830 0.225330
v 3.435646 0.369520 0.226433
v 3.462905 0.363545 0.223612
v 3.452247 0.380235 0.224715
v -2.499295 0.380708 0.212967
v -2.498250 0.400220 0.209569
v -2.505033 0.384263 0.231616
v -2.503988 0.403775 0.228218
v -2.518252 0.380708 0.207135
v -2.517206 0.400220 0.203737
v -2.523989 0.384263 0.225784
v -2.522944 0.403775 0.222386
v 1.283076 0.348595 0.221967
v 1.293786 0.359288 0.209150
v 1.289932 0.331891 0.213761
v 1.300643 0.342585 0.200944
v 1.298295 0.348595 0.234684
v 1.309005 0.359288 0.221867
v 1.305151 0.331891 0.226479
v 1.315862 0.342585 0.213661
v -2.616855 0.352470 0.216212
v -2.630024 0.366885 0.212730
v -2.602919 0.366092 0.219897
v -2.616088 0.380507 0.216415
v -2.621925 0.352470 0.235386
v -2.635094 0.366885 0.231904
v -2.607989 0.366092 0.239071
v -2.621158 0.380507 0.235589
v 1.818060 0.365173 0.215188
v 1.819833 0.384158 0.220643
v 1.823927 0.359437 0.233245
v 1.825699 0.378422 0.238700
v 1.799198 0.365173 0.221317
v 1.800970 0.384158 0.226772
v 1.805064 0.359437 0.239373
v 1.806836 0.378422 0.244828
v -2.716135 0.350469 0.202150
v -2.721359 0.369595 0.201645
v -2.697098 0.355718 0.203992
v -2.702322 0.374844 0.203487
v -2.718045 0.350469 0.221891
v -2.723268 0.369595 0.221386
v -2.699007 0.355718 0.223733
v -2.704231 0.374844 0.223228
v -3.997585 0.374046 0.199037
v -3.997049 0.393871 0.199022
v -4.017404 0.374582 0.199575
v -4.016868 0.394408 0.199560
v -3.998123 0.374046 0.179211
v -3.997587 0.393871 0.179196
v -4.017941 0.374582 0.179749
v -4.017406 0.394408 0.179734
v 2.493903 0.342069 0.202000
v 2.485025 0.358636 0.208330
v 2.480414 0.331165 0.211618
v 2.471535 0.347732 0.217948
v 2.482389 0.342069 0.185851
v 2.473510 0.358636 0.192182
v 2.468900 0.331165 0.195469
v 2.460021 0.347732 0.201800
v -3.092767 0.359697 0.221444
v -3.094948 0.375753 0.210007
v -3.095775 0.348054 0.205672
v -3.097955 0.364111 0.194235
v -3.073285 0.359697 0.217729
v -3.075466 0.375753 0.206293
v -3.076293 0.348054 0.201957
v -3.078473 0.364111 0.190521
v 1.357000 0.333482 0.216654
v 1.357288 0.346155 0.201401
v 1.357239 0.318226 0.203984
v 1.357527 0.330899 0.188730
v 1.376830 0.333482 0.217029
v 1.377118 0.346155 0.201776
v 1.377069 0.318226 0.204358
v 1.377357 0.330899 0.189105
v 3.349953 0.349497 0.232411
v 3.335802 0.362962 0.228974
v 3.336869 0.334935 0.229233
v 3.322718 0.348399 0.225796
v 3.354635 0.349497 0.213138
v 3.340483 0.362962 0.209701
v 3.341551 0.334935 0.209960
v 3.327399 0.348399 0.206523
v 1.048695 0.358063 0.213154
v 1.044745 0.376783 0.207929
v 1.037406 0.351512 0.198221
v 1.033456 0.370233 0.192996
v 1.064516 0.358063 0.201194
v 1.060566 0.376783 0.195969
v 1.053227 0.351512 0.186260
v 1.049277 0.370233 0.181035
v 4.066699 0.367381 0.209364
v 4.063251 0.386903 0.208759
v 4.047471 0.363882 0.205989
v 4.044024 0.383404 0.205384
v 4.070127 0.367381 0.189829
v 4.066680 0.386903 0.189225
v 4.050900 0.363882 0.186455
v 4.047452 0.383404 0.185850
v 1.368530 0.354627 0.196597
v 1.372155 0.373335 0.202095
v 1.378828 0.348041 0.212215
v 1.382453 0.366749 0.217713
v 1.351972 0.354627 0.207515
v 1.355598 0.373335 0.213013
v 1.362270 0.348041 0.223133
v 1.365896 0.366749 0.228631
v -3.788026 0.324971 0.195241
v -3.791799 0.343721 0.200490
v -3.798970 0.318507 0.210466
v -3.802743 0.337257 0.215715
v -3.804131 0.324971 0.183665
v -3.807903 0.343721 0.188913
v -3.815074 0.318507 0.198890
v -3.818847 0.337257 0.204138
v 0.426661 0.358791 0.200307
v 0.425982 0.378534 0.202068
v 0.433760 0.360678 0.181885
v 0.433081 0.380421 0.183646
v 0.445168 0.358791 0.207438
v 0.444489 0.378534 0.209200
v 0.452267 0.360678 0.189016
v 0.451588 0.380421 0.190777
v -4.294802 0.360370 0.220056
v -4.307489 0.374087 0.226706
v -4.306951 0.346045 0.226424
v -4.319638 0.359762 0.233074
v -4.304009 0.360370 0.202490
v -4.316697 0.374087 0.209140
v -4.316158 0.346045 0.208858
v -4.328846 0.359762 0.215508
v 0.159145 0.337384 0.202949
v 0.143327 0.347169 0.209833
v 0.150174 0.320133 0.206853
v 0.134355 0.329917 0.213737
v 0.151231 0.337384 0.184763
v 0.135413 0.347169 0.191647
v 0.142260 0.320133 0.188667
v 0.126441 0.329917 0.195551
v -4.829214 0.361561 0.205377
v -4.838959 0.378717 0.207399
v -4.812416 0.371514 0.201893
v -4.822161 0.388669 0.203914
v -4.825186 0.361561 0.224797
v -4.834930 0.378717 0.226818
v -4.808388 0.371514 0.221313
v -4.818133 0.388669 0.223334
v -2.837626 0.363753 0.210010
v -2.836756 0.383417 0.207578
v -2.831000 0.361171 0.191495
v -2.830130 0.380835 0.189064
v -2.818952 0.363753 0.216692
v -2.818082 0.383417 0.214261
v -2.812326 0.361171 0.198178
v -2.811456 0.380835 0.195747
v 2.226878 0.333894 0.233344
v 2.232252 0.352855 0.231121
v 2.209357 0.339710 0.240594
v 2.214731 0.358671 0.238370
v 2.219295 0.333894 0.215018
v 2.224669 0.352855 0.212794
v 2.201774 0.339710 0.222268
v 2.207148 0.358671 0.220044
v -3.941340 0.349606 0.222178
v -3.937074 0.368758 0.225064
v -3.957203 0.354756 0.211445
v -3.952937 0.373909 0.214331
v -3.930226 0.349606 0.205751
v -3.925960 0.368758 0.208638
v -3.946089 0.354756 0.195019
v -3.941823 0.373909 0.197905
v 1.506045 0.368545 0.196554
v 1.493424 0.379305 0.185678
v 1.497893 0.351885 0.189529
v 1.485273 0.362645 0.178654
v 1.518992 0.368545 0.181530
v 1.506371 0.379305 0.170654
v 1.510841 0.351885 0.174505
v 1.498220 0.362645 0.163629
v -3.020214 0.351068 0.234225
v -3.016892 0.369858 0.228818
v -3.030050 0.357413 0.250235
v -3.026728 0.376204 0.244828
v -3.037113 0.351068 0.223843
v -3.033792 0.369858 0.218436
v -3.046949 0.357413 0.239854
v -3.043627 0.376204 0.234447
v 3.444114 0.351419 0.206600
v 3.434714 0.368881 0.206870
v 3.461569 0.360823 0.206097
v 3.452168 0.378285 0.206368
v 3.444685 0.351419 0.226425
v 3.435284 0.368881 0.226695
v 3.462139 0.360823 0.225922
v 3.452739 0.378285 0.226193
v 3.192785 0.339616 0.203091
v 3.193757 0.354648 0.190190
v 3.193914 0.326678 0.188101
v 3.194885 0.341711 0.175200
v 3.212563 0.339616 0.204580
v 3.213534 0.354648 0.191679
v 3.213691 0.326678 0.189590
v 3.214662 0.341711 0.176689
v -4.221202 0.365319 0.215703
v -4.221260 0.385087 0.214108
v -4.221917 0.363722 0.195947
v -4.221974 0.383491 0.194352
v -4.201383 0.365319 0.214986
v -4.201440 0.385087 0.213391
v -4.202097 0.363722 0.195230
v -4.202155 0.383491 0.193635
v 1.240877 0.345489 0.210843
v 1.243866 0.364098 0.204669
v 1.248985 0.338629 0.194094
v 1.251975 0.357238 0.187920
v 1.258728 0.345489 0.219486
v 1.261717 0.364098 0.213311
v 1.266837 0.338629 0.202736
v 1.269826 0.357238 0.196562
v 3.032662 0.350928 0.244971
v 3.025550 0.361361 0.229676
v 3.028264 0.334061 0.235510
v 3.021152 0.344493 0.220215
v 3.050646 0.350928 0.236609
v 3.043535 0.361361 0.221314
v 3.046248 0.334061 0.227149
v 3.039136 0.344493 0.211854
v 4.626798 0.359523 0.228283
v 4.623032 0.374763 0.216162
v 4.622275 0.346831 0.213729
v 4.618509 0.362071 0.201608
v 4.645737 0.359523 0.222398
v 4.641972 0.374763 0.210277
v 4.641215 0.346831 0.207844
v 4.637449 0.362071 0.195724
v 0.464731 0.369759 0.181657
v 0.475801 0.383826 0.173117
v 0.475869 0.355778 0.173064
v 0.486938 0.369845 0.164524
v 0.476846 0.369759 0.197360
v 0.487916 0.383826 0.188820
v 0.487984 0.355778 0.188767
v 0.499053 0.369845 0.180227
v -2.022197 0.345938 0.216193
v -2.006287 0.357636 0.214355
v -2.010577 0.329922 0.214851
v -1.994666 0.341619 0.213013
v -2.019921 0.345938 0.235895
v -2.004011 0.357636 0.234057
v -2.008301 0.329922 0.234553
v -1.992390 0.341619 0.232715
v -1.446300 0.355705 0.222017
v -1.446290 0.375538 0.222017
v -1.466123 0.355715 0.222667
v -1.466113 0.375548 0.222667
v -1.446950 0.355705 0.202195
v -1.446940 0.375538 0.202194
v -1.466773 0.355715 0.202845
v -1.466763 0.375548 0.202844
v 1.788182 0.332021 0.219312
v 1.785921 0.349574 0.228264
v 1.783884 0.322787 0.236330
v 1.781623 0.340340 0.245283
v 1.768952 0.332021 0.214456
v 1.766691 0.349574 0.223408
v 1.764655 0.322787 0.231474
v 1.762394 0.340340 0.240426
v 3.959254 0.337617 0.225186
v 3.964182 0.356255 0.220529
v 3.945708 0.344397 0.237988
v 3.950636 0.363035 0.233331
v 3.945631 0.337617 0.210771
v 3.950559 0.356255 0.206114
v 3.932085 0.344397 0.223573
v 3.937013 0.363035 0.218916
v -1.815132 0.365339 0.217980
v -1.815309 0.384788 0.214098
v -1.816014 0.361453 0.198551
v -1.816190 0.380902 0.194669
v -1.795320 0.365339 0.217081
v -1.795496 0.384788 0.213199
v -1.796202 0.361453 0.197652
v -1.796378 0.380902 0.193770
v -1.029154 0.352182 0.222591
v -1.036174 0.365043 0.235957
v -1.035134 0.337084 0.233978
v -1.042153 0.349946 0.247344
v -1.046713 0.352182 0.213370
v -1.053733 0.365043 0.226736
v -1.052693 0.337084 0.224757
v -1.059712 0.349946 0.238123
v -2.930778 0.362195 0.220324
v -2.925908 0.371051 0.203259
v -2.928348 0.344449 0.211807
v -2.923478 0.353305 0.194743
v -2.911707 0.362195 0.225766
v -2.906836 0.371051 0.208702
v -2.909276 0.344449 0.217250
v -2.904406 0.353305 0.200185
v -4.216083 0.324894 0.214974
v -4.218444 0.343683 0.209079
v -4.223069 0.318543 0.197532
v -4.225430 0.337332 0.191638
v -4.197671 0.324894 0.207599
v -4.200032 0.343683 0.201704
v -4.204658 0.318543 0.190157
v -4.207019 0.337332 0.184263
v -0.158909 0.370360 0.215435
v -0.159588 0.390175 0.215950
v -0.174690 0.369507 0.227417
v -0.175370 0.389322 0.227933
v -0.170903 0.370360 0.199639
v -0.171582 0.390175 0.200154
v -0.186684 0.369507 0.211621
v -0.187363 0.389322 0.212137
v -3.901299 0.361351 0.201574
v -3.889416 0.369448 0.215233
v -3.895984 0.343246 0.207683
v -3.884101 0.351344 0.221343
v -3.916262 0.361351 0.214591
v -3.904380 0.369448 0.228250
v -3.910948 0.343246 0.220700
v -3.899065 0.351344 0.234360
v 3.214465 0.367228 0.196318
v 3.209454 0.386407 0.195680
v 3.195440 0.362176 0.193894
v 3.190428 0.381355 0.193255
v 3.216972 0.367228 0.176644
v 3.211961 0.386407 0.176006
v 3.197947 0.362176 0.174220
v 3.192936 0.381355 0.173581
v -0.326778 0.359448 0.226087
v -0.317409 0.375138 0.218380
v -0.338896 0.371579 0.236053
v -0.329527 0.387269 0.228347
v -0.339377 0.359448 0.210769
v -0.330007 0.375138 0.203063
v -0.351495 0.371579 0.220736
v -0.342125 0.387269 0.213030
v -3.849471 0.362839 0.209437
v -3.840938 0.379917 0.214810
v -3.835019 0.352755 0.218537
v -3.826486 0.369833 0.223910
v -3.860039 0.362839 0.226220
v -3.851506 0.379917 0.231593
v -3.845587 0.352755 0.235321
v -3.837054 0.369833 0.240693
v -4.096531 0.354389 0.205097
v -4.112229 0.365867 0.201200
v -4.107671 0.338215 0.202332
v -4.123369 0.349693 0.198435
v -4.091753 0.354389 0.185848
v -4.107451 0.365867 0.181951
v -4.102893 0.338215 0.183083
v -4.118591 0.349693 0.179186
v 3.804688 0.355473 0.220502
v 3.805984 0.373084 0.211474
v 3.807190 0.346352 0.203069
v 3.808485 0.363964 0.194041
v 3.824320 0.355473 0.223320
v 3.825615 0.373084 0.214292
v 3.826822 0.346352 0.205887
v 3.828117 0.363964 0.196859
v -4.630479 0.346498 0.188568
v -4.630552 0.366318 0.189291
v -4.628484 0.347224 0.168849
v -4.628557 0.367044 0.169571
v -4.610746 0.346498 0.190564
v -4.610820 0.366318 0.191287
v -4.608751 0.347224 0.170845
v -4.608825 0.367044 0.171567
v -4.468364 0.332510 0.213625
v -4.468386 0.352302 0.214901
v -4.468021 0.333786 0.193836
v -4.468043 0.353578 0.195112
v -4.448534 0.332510 0.213967
v -4.448556 0.352302 0.215244
v -4.448192 0.333786 0.194178
v -4.448214 0.353578 0.195455
v -3.914479 0.360360 0.206539
v -3.895829 0.364631 0.201317
v -3.910367 0.340992 0.205388
v -3.891716 0.345263 0.200166
v -3.909132 0.360360 0.225638
v -3.890482 0.364631 0.220416
v -3.905019 0.340992 0.224486
v -3.886369 0.345263 0.219264
v 0.332843 0.349191 0.235960
v 0.346403 0.362752 0.230904
v 0.345549 0.334719 0.231222
v 0.359110 0.348280 0.226166
v 0.339772 0.349191 0.254543
v 0.353332 0.362752 0.249487
v 0.352478 0.334719 0.249806
v 0.366039 0.348280 0.244750
v -2.997618 0.367277 0.215634
v -2.997168 0.385564 0.207970
v -2.996547 0.359600 0.197378
v -2.996098 0.377887 0.189714
v -2.977819 0.367277 0.216795
v -2.977369 0.385564 0.209131
v -2.976748 0.359600 0.198540
v -2.976298 0.377887 0.190876
v 2.694389 0.363054 0.208998
v 2.695504 0.382536 0.205453
v 2.688543 0.366771 0.227582
v 2.689658 0.386253 0.224037
v 2.675470 0.363054 0.203046
v 2.676585 0.382536 0.199501
v 2.669624 0.366771 0.221630
v 2.670739 0.386253 0.218085
v -1.237661 0.372874 0.210559
v -1.238235 0.392103 0.215379
v -1.239936 0.368019 0.229653
v -1.240511 0.387249 0.234474
v -1.257355 0.372874 0.208212
v -1.257929 0.392103 0.213033
v -1.259630 0.368019 0.227307
v -1.260205 0.387249 0.232127
v -2.516637 0.350110 0.220398
v -2.505021 0.364891 0.226719
v -2.529620 0.363334 0.213333
v -2.518004 0.378115 0.219654
v -2.507158 0.350110 0.202977
v -2.495541 0.364891 0.209298
v -2.520141 0.363334 0.195912
v -2.508525 0.378115 0.202233
v -1.971056 0.331181 0.199773
v -1.970893 0.351011 0.200080
v -1.980401 0.331528 0.182283
v -1.980237 0.351358 0.182589
v -1.953563 0.331181 0.190427
v -1.953400 0.351011 0.190734
v -1.962907 0.331528 0.172937
v -1.962744 0.351358 0.173244
v 2.470932 0.362054 0.208309
v 2.470522 0.381414 0.204023
v 2.469089 0.357748 0.189037
v 2.468679 0.377108 0.184751
v 2.490675 0.362054 0.206421
v 2.490265 0.381414 0.202135
v 2.488832 0.357748 0.187148
v 2.488422 0.377108 0.182862
v -0.639556 0.353748 0.195356
v -0.629093 0.368927 0.202669
v -0.627114 0.340982 0.204052
v -0.616651 0.356162 0.211365
v -0.650918 0.353748 0.211613
v -0.640455 0.368927 0.218925
v -0.638476 0.340982 0.220308
v -0.628013 0.356162 0.227621
v -3.948937 0.377929 0.217238
v -3.950460 0.397702 0.217489
v -3.929427 0.379472 0.214023
v -3.930950 0.399245 0.214274
v -3.945712 0.377929 0.236807
v -3.947234 0.397702 0.237058
v -3.926202 0.379472 0.233592
v -3.927725 0.399245 0.233843
v 1.503846 0.359537 0.229617
v 1.518770 0.370752 0.222922
v 1.493612 0.375894 0.234208
v 1.508536 0.387110 0.227512
v 1.495727 0.359537 0.211522
v 1.510651 0.370752 0.204826
v 1.485494 0.375894 0.216112
v 1.500418 0.387110 0.209417
v 3.509921 0.356481 0.216202
v 3.509904 0.375092 0.223057
v 3.509877 0.349626 0.234812
v 3.509861 0.368236 0.241667
v 3.490088 0.356481 0.216155
v 3.490072 0.375092 0.223010
v 3.490044 0.349626 0.234765
v 3.490027 0.368236 0.241621
v -0.417072 0.367873 0.226772
v -0.419688 0.387407 0.228996
v -0.431953 0.364439 0.239426
v -0.434568 0.383973 0.241651
v -0.429921 0.367873 0.211663
v -0.432537 0.387407 0.213888
v -0.444801 0.364439 0.224318
v -0.447417 0.383973 0.226542
v 4.223550 0.350089 0.202617
v 4.210895 0.365002 0.205898
v 4.237987 0.363163 0.198874
v 4.225330 0.378076 0.202156
v 4.228527 0.350089 0.221815
v 4.215872 0.365002 0.225097
v 4.242964 0.363163 0.218073
v 4.230308 0.378076 0.221354
v -0.745670 0.330827 0.193757
v -0.734752 0.346380 0.199436
v -0.759468 0.343134 0.186580
v -0.748550 0.358687 0.192259
v -0.736518 0.330827 0.176162
v -0.725600 0.346380 0.181841
v -0.750316 0.343134 0.168985
v -0.739397 0.358687 0.174664
v -3.243799 0.364447 0.206006
v -3.243886 0.383031 0.199079
v -3.244034 0.357520 0.187423
v -3.244121 0.376104 0.180497
v -3.223967 0.364447 0.205755
v -3.224055 0.383031 0.198829
v -3.224202 0.357520 0.187173
v -3.224289 0.376104 0.180246
v -4.709407 0.357016 0.203809
v -4.728435 0.362590 0.203356
v -4.703834 0.376049 0.203942
v -4.722861 0.381624 0.203489
v -4.709879 0.357016 0.223637
v -4.728907 0.362590 0.223184
v -4.704306 0.376049 0.223769
v -4.723333 0.381624 0.223316
v -2.701055 0.324956 0.206297
v -2.703223 0.344664 0.206823
v -2.720207 0.322726 0.210944
v -2.722374 0.342433 0.211470
v -2.705733 0.324956 0.187023
v -2.707900 0.344664 0.187549
v -2.724884 0.322726 0.191671
v -2.727051 0.342433 0.192197
v 1.509874 0.355956 0.235587
v 1.506924 0.375568 0.235709
v 1.490278 0.353003 0.236393
v 1.487328 0.372615 0.236514
v 1.509059 0.355956 0.215771
v 1.506109 0.375568 0.215892
v 1.489464 0.353003 0.216576
v 1.486514 0.372615 0.216698
v 3.509922 0.355466 0.215886
v 3.509902 0.373476 0.224193
v 3.509880 0.347160 0.233896
v 3.509860 0.365170 0.242203
v 3.490088 0.355466 0.215840
v 3.490069 0.373476 0.224146
v 3.490047 0.347160 0.233850
v 3.490027 0.365170 0.242156
v -0.417546 0.370447 0.229868
v -0.422122 0.389674 0.231524
v -0.435626 0.365581 0.236408
v -0.440202 0.384808 0.238063
v -0.424292 0.370447 0.211218
v -0.428868 0.389674 0.212873
v -0.442372 0.365581 0.217758
v -0.446948 0.384808 0.219413
v 0.755144 0.349693 0.202909
v 0.743949 0.366051 0.203565
v 0.771474 0.360907 0.201953
v 0.760279 0.377265 0.202608
v 0.756304 0.349693 0.222708
v 0.745109 0.366051 0.223364
v 0.772634 0.360907 0.221752
v 0.761439 0.377265 0.222408
v -1.574681 0.328229 0.224606
v -1.566815 0.346147 0.221382
v -1.558101 0.319727 0.217810
v -1.550235 0.337646 0.214585
v -1.567158 0.328229 0.242957
v -1.559292 0.346147 0.239733
v -1.550579 0.319727 0.236161
v -1.542713 0.337646 0.232936
v -1.198808 0.345544 0.207851
v -1.199112 0.365360 0.207091
v -1.206152 0.344725 0.189446
v -1.206455 0.364541 0.188685
v -1.180387 0.345544 0.200501
v -1.180691 0.365360 0.199741
v -1.187731 0.344725 0.182096
v -1.188034 0.364541 0.181336
v 1.820424 0.355384 0.220228
v 1.821515 0.375184 0.219895
v 1.801485 0.356524 0.226005
v 1.802576 0.376325 0.225672
v 1.814638 0.355384 0.201258
v 1.815728 0.375184 0.200925
v 1.795699 0.356524 0.207035
v 1.796789 0.376325 0.206702
v 0.760745 0.338548 0.226743
v 0.761070 0.358358 0.227627
v 0.767589 0.337606 0.245334
v 0.767914 0.357416 0.246218
v 0.742133 0.338548 0.233595
v 0.742458 0.358358 0.234479
v 0.748977 0.337606 0.252186
v 0.749303 0.357416 0.253070
v -4.201488 0.353788 0.220100
v -4.201314 0.372258 0.212876
v -4.201933 0.361014 0.238565
v -4.201758 0.379484 0.231341
v -4.221315 0.353788 0.219622
v -4.221141 0.372258 0.212398
v -4.221760 0.361014 0.238087
v -4.221586 0.379484 0.230863
v 2.470398 0.343879 0.206721
v 2.476237 0.362762 0.208358
v 2.488581 0.337815 0.211819
v 2.494419 0.356698 0.213456
v 2.465044 0.343879 0.225817
v 2.470883 0.362762 0.227455
v 2.483226 0.337815 0.230916
v 2.489065 0.356698 0.232553
v -2.687798 0.358297 0.222814
v -2.674311 0.372836 0.223054
v -2.673260 0.344808 0.223073
v -2.659773 0.359347 0.223312
v -2.688150 0.358297 0.242644
v -2.674663 0.372836 0.242884
v -2.673613 0.344808 0.242903
v -2.660126 0.359347 0.243142
v 3.197650 0.352951 0.224191
v 3.216513 0.357761 0.220393
v 3.192935 0.372192 0.225140
v 3.211797 0.377002 0.221342
v 3.193736 0.352951 0.204748
v 3.212598 0.357761 0.200950
v 3.189020 0.372192 0.205697
v 3.207883 0.377002 0.201899
v -3.187799 0.318619 0.225892
v -3.187783 0.338452 0.225901
v -3.204867 0.318637 0.215791
v -3.204852 0.338470 0.215801
v -3.177699 0.318619 0.208824
v -3.177683 0.338452 0.208833
v -3.194767 0.318637 0.198723
v -3.194751 0.338470 0.198732
v 1.653227 0.368578 0.213122
v 1.655785 0.382961 0.226536
v 1.650532 0.382234 0.198994
v 1.653091 0.396617 0.212408
v 1.672709 0.368578 0.209406
v 1.675267 0.382961 0.222820
v 1.670014 0.382234 0.195278
v 1.672572 0.396617 0.208692
v -3.094328 0.346644 0.205038
v -3.096736 0.361029 0.218478
v -3.091791 0.360298 0.190879
v -3.094199 0.374683 0.204319
v -3.074805 0.346644 0.208536
v -3.077214 0.361029 0.221976
v -3.072268 0.360298 0.194376
v -3.074677 0.374683 0.207817
v -2.913593 0.372860 0.204890
v -2.904930 0.390701 0.204918
v -2.931434 0.381523 0.204834
v -2.922771 0.399364 0.204861
v -2.913530 0.372860 0.185057
v -2.904867 0.390701 0.185085
v -2.931371 0.381523 0.185001
v -2.922708 0.399364 0.185028
v -3.380785 0.367477 0.220036
v -3.389426 0.378708 0.233913
v -3.386722 0.351130 0.229569
v -3.395363 0.362361 0.243446
v -3.397620 0.367477 0.209552
v -3.406262 0.378708 0.223428
v -3.403557 0.351130 0.219085
v -3.412199 0.362361 0.232961
v 1.450416 0.350320 0.205196
v 1.452456 0.367498 0.214898
v 1.446880 0.360234 0.188386
v 1.448921 0.377412 0.198088
v 1.469824 0.350320 0.201114
v 1.471865 0.367498 0.210816
v 1.466289 0.360234 0.184304
v 1.468329 0.377412 0.194006
v -4.109177 0.349843 0.181960
v -4.113125 0.369279 0.181976
v -4.089741 0.353792 0.181885
v -4.093690 0.373228 0.181900
v -4.109099 0.349843 0.201793
v -4.113049 0.369279 0.201809
v -4.089664 0.353792 0.201718
v -4.093613 0.373228 0.201733
v 0.129397 0.354155 0.209981
v 0.140634 0.356203 0.226195
v 0.128230 0.373883 0.208298
v 0.139468 0.375930 0.224512
v 0.145698 0.354156 0.198683
v 0.156935 0.356203 0.214897
v 0.144531 0.373883 0.197000
v 0.155769 0.375930 0.213214
v 3.534622 0.354556 0.168236
v 3.552426 0.361570 0.173450
v 3.541354 0.336004 0.170208
v 3.559157 0.343018 0.175421
v 3.529049 0.354556 0.187270
v 3.546853 0.361570 0.192484
v 3.535780 0.336004 0.189241
v 3.553584 0.343018 0.194455
v -2.816354 0.368030 0.211648
v -2.812938 0.385962 0.203894
v -2.823582 0.376502 0.228059
v -2.820167 0.394435 0.220305
v -2.834504 0.368030 0.203653
v -2.831089 0.385962 0.195900
v -2.841732 0.376502 0.220065
v -2.838317 0.394435 0.212311
v 2.620589 0.349237 0.218834
v 2.619823 0.368738 0.215301
v 2.616460 0.345623 0.199774
v 2.615695 0.365124 0.196242
v 2.639972 0.349237 0.214635
v 2.639207 0.368738 0.211103
v 2.635844 0.345623 0.195576
v 2.635079 0.365124 0.192044
v -2.315068 0.366436 0.193561
v -2.316364 0.370473 0.174186
v -2.315338 0.347018 0.189532
v -2.316634 0.351055 0.170158
v -2.295280 0.366436 0.192237
v -2.296575 0.370473 0.172863
v -2.295549 0.347018 0.188209
v -2.296845 0.351055 0.168834
v 0.904232 0.350308 0.208584
v 0.898393 0.361962 0.223532
v 0.899992 0.334260 0.219440
v 0.894153 0.345914 0.234388
v 0.885758 0.350308 0.201368
v 0.879919 0.361962 0.216316
v 0.881518 0.334260 0.212224
v 0.875679 0.345914 0.227172
v -1.203401 0.354005 0.199659
v -1.202253 0.369689 0.211745
v -1.204884 0.366146 0.184046
v -1.203736 0.381829 0.196132
v -1.183657 0.354005 0.197783
v -1.182509 0.369689 0.209869
v -1.185140 0.366146 0.182170
v -1.183992 0.381829 0.194256
v 0.982690 0.362202 0.185004
v 0.988462 0.381163 0.184289
v 1.001507 0.356386 0.182674
v 1.007279 0.375347 0.181959
v 0.985127 0.362202 0.204687
v 0.990899 0.381163 0.203972
v 1.003944 0.356386 0.202357
v 1.009716 0.375347 0.201642
v -0.866831 0.350671 0.210570
v -0.866243 0.370315 0.207903
v -0.871059 0.353402 0.229754
v -0.870472 0.373046 0.227086
v -0.886199 0.350671 0.206301
v -0.885611 0.370315 0.203634
v -0.890428 0.353402 0.225484
v -0.889840 0.373046 0.222817
v -0.944240 0.385182 0.205801
v -0.941878 0.404482 0.209710
v -0.934259 0.380615 0.222321
v -0.931898 0.399915 0.226229
v -0.961215 0.385182 0.216057
v -0.958854 0.404482 0.219966
v -0.951235 0.380615 0.232576
v -0.948873 0.399915 0.236485
v -1.602276 0.353942 0.206254
v -1.605196 0.373388 0.203673
v -1.616849 0.350045 0.193378
v -1.619769 0.369491 0.190797
v -1.589144 0.353942 0.191391
v -1.592064 0.373388 0.188811
v -1.603716 0.350045 0.178515
v -1.606637 0.369491 0.175935
v 1.204956 0.348606 0.225662
v 1.211888 0.367066 0.223534
v 1.187309 0.355857 0.231080
v 1.194241 0.374317 0.228952
v 1.199134 0.348606 0.206703
v 1.206066 0.367066 0.204574
v 1.181488 0.355857 0.212121
v 1.188419 0.374317 0.209993
v -3.541543 0.324176 0.226228
v -3.540397 0.342795 0.219491
v -3.538420 0.317343 0.207873
v -3.537274 0.335961 0.201136
v -3.521991 0.324176 0.229554
v -3.520845 0.342795 0.222817
v -3.518868 0.317343 0.211199
v -3.517722 0.335961 0.204462
v -3.602589 0.342634 0.190697
v -3.613585 0.358057 0.196575
v -3.588988 0.355103 0.183425
v -3.599984 0.370526 0.189304
v -3.593238 0.342634 0.208187
v -3.604234 0.358057 0.214066
v -3.579637 0.355103 0.200915
v -3.590633 0.370526 0.206794
v 4.511852 0.357117 0.207286
v 4.514287 0.375786 0.213524
v 4.505064 0.363813 0.189896
v 4.507500 0.382482 0.196133
v 4.530328 0.357117 0.200075
v 4.532763 0.375786 0.206313
v 4.523540 0.363813 0.182684
v 4.525975 0.382482 0.188922
v 1.415658 0.370411 0.217139
v 1.414856 0.389904 0.220706
v 1.411384 0.366754 0.236157
v 1.410582 0.386247 0.239725
v 1.396307 0.370411 0.212790
v 1.395505 0.389904 0.216358
v 1.392033 0.366754 0.231809
v 1.391231 0.386247 0.235377
v -2.924173 0.351654 0.202771
v -2.923419 0.371473 0.202786
v -2.904358 0.350900 0.203166
v -2.903604 0.370718 0.203181
v -2.924568 0.351654 0.222601
v -2.923814 0.371473 0.222616
v -2.904753 0.350900 0.222995
v -2.903999 0.370718 0.223010
v -3.614608 0.346834 0.175559
v -3.607826 0.365336 0.173310
v -3.597047 0.339689 0.169735
v -3.590265 0.358191 0.167486
v -3.608366 0.346834 0.194384
v -3.601584 0.365336 0.192135
v -3.590805 0.339689 0.188560
v -3.584023 0.358191 0.186312
v -2.407894 0.369682 0.213669
v -2.407851 0.388072 0.221097
v -2.407788 0.362254 0.232059
v -2.407745 0.380644 0.239486
v -2.427727 0.369682 0.213783
v -2.427684 0.388072 0.221211
v -2.427621 0.362254 0.232173
v -2.427578 0.380644 0.239600
v -2.078601 0.362686 0.210985
v -2.060934 0.369562 0.205158
v -2.072071 0.344083 0.208831
v -2.054404 0.350959 0.203004
v -2.072389 0.362686 0.229820
v -2.054723 0.369562 0.223993
v -2.065859 0.344083 0.227666
v -2.048192 0.350959 0.221839
v 3.622928 0.354127 0.233917
v 3.621680 0.371167 0.243988
v 3.620833 0.343979 0.250828
v 3.619585 0.361019 0.260899
v 3.603245 0.354127 0.231478
v 3.601998 0.371167 0.241549
v 3.601150 0.343979 0.248390
v 3.599903 0.361019 0.258460
v -0.140090 0.360144 0.209132
v -0.140230 0.378128 0.200771
v -0.140390 0.351782 0.191151
v -0.140529 0.369766 0.182789
v -0.120260 0.360144 0.208801
v -0.120399 0.378128 0.200440
v -0.120560 0.351782 0.190820
v -0.120699 0.369766 0.182459
v 0.636553 0.350071 0.190241
v 0.629192 0.360406 0.205484
v 0.641048 0.366999 0.180935
v 0.633686 0.377333 0.196178
v 0.654413 0.350071 0.198866
v 0.647051 0.360406 0.214109
v 0.658907 0.366999 0.189560
v 0.651545 0.377333 0.204803
v 2.823155 0.352261 0.195140
v 2.826047 0.366838 0.208274
v 2.820020 0.365711 0.180905
v 2.822912 0.380287 0.194039
v 2.842524 0.352261 0.190874
v 2.845416 0.366838 0.204009
v 2.839389 0.365711 0.176639
v 2.842281 0.380287 0.189773
v 2.592685 0.349606 0.202937
v 2.584482 0.367560 0.201016
v 2.610167 0.358030 0.207031
v 2.601964 0.375985 0.205110
v 2.588162 0.349606 0.222248
v 2.579960 0.367560 0.220327
v 2.605644 0.358030 0.226342
v 2.597442 0.375985 0.224421
v -2.383717 0.377362 0.204978
v -2.372641 0.388987 0.216620
v -2.391730 0.393431 0.196555
v -2.380654 0.405056 0.208198
v -2.369348 0.377362 0.191308
v -2.358272 0.388987 0.202950
v -2.377360 0.393431 0.182885
v -2.366285 0.405056 0.194527
v 2.698406 0.340587 0.202324
v 2.693544 0.356319 0.213379
v 2.692073 0.328510 0.216725
v 2.687212 0.344242 0.227780
v 2.680250 0.340587 0.194340
v 2.675389 0.356319 0.205396
v 2.673917 0.328510 0.208741
v 2.669056 0.344242 0.219797
v -4.725904 0.352481 0.203055
v -4.730744 0.367167 0.215474
v -4.720572 0.365809 0.189370
v -4.725411 0.380496 0.201789
v -4.707425 0.352481 0.210256
v -4.712265 0.367167 0.222675
v -4.702092 0.365809 0.196572
v -4.706932 0.380496 0.208991
v 2.196075 0.379771 0.209144
v 2.198109 0.399451 0.207766
v 2.179782 0.382227 0.220182
v 2.181816 0.401908 0.218804
v 2.184951 0.379771 0.192724
v 2.186985 0.399451 0.191346
v 2.168658 0.382227 0.203763
v 2.170691 0.401908 0.202385
v -1.954128 0.342909 0.211947
v -1.955469 0.362079 0.216853
v -1.959180 0.337823 0.230439
v -1.960521 0.356993 0.235345
v -1.973260 0.342909 0.206720
v -1.974601 0.362079 0.211626
v -1.978312 0.337823 0.225212
v -1.979653 0.356993 0.230118
v -2.407912 0.344976 0.229384
v -2.407686 0.355566 0.212616
v -2.408055 0.361745 0.239973
v -2.407829 0.372335 0.223205
v -2.427743 0.344976 0.229117
v -2.427517 0.355566 0.212349
v -2.427886 0.361745 0.239706
v -2.427660 0.372335 0.222938
v -0.624926 0.335407 0.209094
v -0.626229 0.355197 0.209211
v -0.644638 0.334099 0.210852
v -0.645941 0.353889 0.210969
v -0.626688 0.335407 0.189340
v -0.627991 0.355197 0.189456
v -0.646399 0.334099 0.191098
v -0.647702 0.353889 0.191214
v -0.684166 0.350130 0.212621
v -0.677274 0.362329 0.226659
v -0.689542 0.365769 0.201671
v -0.682650 0.377967 0.215709
v -0.666363 0.350130 0.203881
v -0.659471 0.362329 0.217918
v -0.671739 0.365769 0.192931
v -0.664847 0.377967 0.206968
v -0.329061 0.379606 0.216770
v -0.337621 0.396641 0.211304
v -0.314703 0.389762 0.225937
v -0.323263 0.406798 0.220471
v -0.339734 0.379606 0.233486
v -0.348294 0.396641 0.228020
v -0.325376 0.389762 0.242653
v -0.333936 0.406798 0.237188
v 3.717027 0.338494 0.221861
v 3.717277 0.358318 0.221311
v 3.708804 0.339099 0.239899
v 3.709055 0.358923 0.239349
v 3.698980 0.338494 0.213634
v 3.699231 0.358318 0.213084
v 3.690758 0.339099 0.231672
v 3.691008 0.358923 0.231122
v 4.258954 0.353932 0.224716
v 4.263540 0.373054 0.227300
v 4.242295 0.359197 0.215329
v 4.246881 0.378319 0.217914
v 4.268690 0.353932 0.207437
v 4.273276 0.373054 0.210021
v 4.252031 0.359197 0.198050
v 4.256618 0.378319 0.200635
v -4.132604 0.337925 0.245639
v -4.132370 0.347775 0.228426
v -4.132737 0.355140 0.255488
v -4.132504 0.364989 0.238275
v -4.152434 0.337925 0.245370
v -4.152201 0.347775 0.228157
v -4.152569 0.355140 0.255219
v -4.152335 0.364989 0.238006
v 1.917015 0.342995 0.206837
v 1.918256 0.362130 0.211904
v 1.921564 0.337778 0.225422
v 1.922805 0.356913 0.230490
v 1.897751 0.342995 0.211552
v 1.898991 0.362130 0.216620
v 1.902300 0.337778 0.230138
v 1.903540 0.356913 0.235206
v -0.391385 0.350319 0.194675
v -0.388467 0.369901 0.193498
v -0.373224 0.347172 0.187352
v -0.370306 0.366754 0.186176
v -0.383969 0.350319 0.213069
v -0.381050 0.369901 0.211893
v -0.365808 0.347172 0.205747
v -0.362889 0.366754 0.204570
v 3.455543 0.368658 0.215336
v 3.455249 0.387915 0.220074
v 3.454352 0.363911 0.234556
v 3.454058 0.383167 0.239294
v 3.435748 0.368658 0.214109
v 3.435454 0.387915 0.218848
v 3.434557 0.363911 0.233329
v 3.434263 0.383167 0.238067
v 4.431623 0.350642 0.223044
v 4.434608 0.370248 0.223283
v 4.412081 0.353636 0.221478
v 4.415065 0.373242 0.221717
v 4.433208 0.350642 0.203274
v 4.436192 0.370248 0.203513
v 4.413665 0.353636 0.201708
v 4.416649 0.373242 0.201947
v -3.394824 0.359353 0.232736
v -3.409898 0.370275 0.239580
v -3.384879 0.375908 0.228220
v -3.399953 0.386830 0.235064
v -3.386624 0.359353 0.250795
v -3.401699 0.370275 0.257638
v -3.376680 0.375908 0.246279
v -3.391753 0.386830 0.253123
v 2.888952 0.335625 0.208295
v 2.891540 0.355143 0.210682
v 2.903300 0.332105 0.221529
v 2.905887 0.351623 0.223915
v 2.875505 0.335625 0.222873
v 2.878093 0.355143 0.225260
v 2.889852 0.332105 0.236107
v 2.892440 0.351623 0.238494
v -1.870495 0.354373 0.215167
v -1.870328 0.373253 0.221238
v -1.871014 0.360446 0.196294
v -1.870847 0.379327 0.202365
v -1.850670 0.354373 0.214622
v -1.850503 0.373253 0.220693
v -1.851189 0.360446 0.195748
v -1.851022 0.379327 0.201820
v 3.189981 0.381419 0.215972
v 3.205817 0.381802 0.227907
v 3.189676 0.401249 0.215742
v 3.205511 0.401631 0.227677
v 3.201919 0.381419 0.200134
v 3.217754 0.381802 0.212069
v 3.201614 0.401249 0.199904
v 3.217449 0.401631 0.211839
v 3.945150 0.340447 0.193393
v 3.946322 0.360245 0.193483
v 3.964890 0.339271 0.194910
v 3.966062 0.359069 0.195000
v 3.943630 0.340447 0.213168
v 3.944803 0.360245 0.213258
v 3.963371 0.339271 0.214685
v 3.964543 0.359069 0.214775
v 3.509918 0.359226 0.216204
v 3.509912 0.378919 0.218559
v 3.509866 0.356871 0.235897
v 3.509860 0.376563 0.238252
v 3.490085 0.359226 0.216152
v 3.490079 0.378919 0.218507
v 3.490033 0.356871 0.235844
v 3.490027 0.376563 0.238200
v -2.259076 0.363509 0.203293
v -2.252512 0.380305 0.195037
v -2.269528 0.374056 0.216440
v -2.262964 0.390852 0.208184
v -2.274600 0.363509 0.190950
v -2.268036 0.380305 0.182694
v -2.285053 0.374056 0.204097
v -2.278489 0.390852 0.195841
v 0.749671 0.349435 0.203586
v 0.741445 0.366855 0.208301
v 0.764786 0.358916 0.194925
v 0.756559 0.376336 0.199639
v 0.759533 0.349435 0.220794
v 0.751307 0.366855 0.225508
v 0.774647 0.358916 0.212133
v 0.766421 0.376336 0.216847
v 2.305848 0.383805 0.218636
v 2.305838 0.403638 0.218666
v 2.312162 0.383836 0.199835
v 2.312152 0.403669 0.199865
v 2.324649 0.383805 0.224950
v 2.324639 0.403638 0.224980
v 2.330963 0.383836 0.206149
v 2.330953 0.403669 0.206179
v -4.472520 0.347255 0.199149
v -4.454996 0.352883 0.191760
v -4.467334 0.328237 0.196962
v -4.449810 0.333866 0.189573
v -4.464813 0.347255 0.217424
v -4.447289 0.352883 0.210035
v -4.459627 0.328237 0.215237
v -4.442104 0.333866 0.207848
v -0.238331 0.353065 0.216318
v -0.234213 0.367677 0.229080
v -0.242819 0.366475 0.202412
v -0.238701 0.381087 0.215174
v -0.219457 0.353065 0.210227
v -0.215339 0.367677 0.222990
v -0.223944 0.366475 0.196321
v -0.219826 0.381087 0.209083
v -1.064679 0.379672 0.232515
v -1.073348 0.395478 0.240784
v -1.076116 0.367692 0.243424
v -1.084785 0.383497 0.251693
v -1.078368 0.379672 0.218164
v -1.087037 0.395478 0.226433
v -1.089805 0.367692 0.229073
v -1.098474 0.383497 0.237342
v -4.836606 0.336627 0.206366
v -4.837773 0.356415 0.207032
v -4.819423 0.337971 0.196554
v -4.820589 0.357759 0.197221
v -4.826773 0.336627 0.223589
v -4.827939 0.356415 0.224256
v -4.809588 0.337971 0.213778
v -4.810756 0.357759 0.214444
v 2.888178 0.357937 0.209488
v 2.889364 0.377689 0.210835
v 2.901230 0.356142 0.224312
v 2.902416 0.375894 0.225659
v 2.873292 0.357937 0.222594
v 2.874478 0.377689 0.223941
v 2.886345 0.356142 0.237418
v 2.887531 0.375894 0.238765
v 1.207414 0.369752 0.198976
v 1.205039 0.388951 0.194604
v 1.216579 0.374727 0.215846
v 1.214204 0.393926 0.211474
v 1.189986 0.369752 0.208444
v 1.187611 0.388951 0.204072
v 1.199152 0.374727 0.225314
v 1.196776 0.393926 0.220942
v 1.376886 0.347721 0.215499
v 1.378231 0.359609 0.199681
v 1.375879 0.363596 0.227344
v 1.377224 0.375484 0.211526
v 1.357124 0.347721 0.213818
v 1.358470 0.359609 0.198000
v 1.356117 0.363596 0.225663
v 1.357462 0.375484 0.209845
v 2.929083 0.338871 0.170674
v 2.913964 0.349511 0.177856
v 2.938693 0.355609 0.166109
v 2.923575 0.366249 0.173290
v 2.937593 0.338871 0.188589
v 2.922474 0.349511 0.195770
v 2.947203 0.355609 0.184023
v 2.932085 0.366249 0.191205
v -2.000984 0.353693 0.224202
v -2.003659 0.370769 0.214474
v -1.996457 0.363782 0.240666
v -1.999132 0.380858 0.230938
v -2.020107 0.353693 0.229460
v -2.022782 0.370769 0.219732
v -2.015580 0.363782 0.245925
v -2.018255 0.380858 0.236196
v 3.250600 0.357624 0.203069
v 3.250729 0.374255 0.213873
v 3.250798 0.346819 0.219699
v 3.250926 0.363450 0.230503
v 3.230769 0.357624 0.203304
v 3.230897 0.374255 0.214109
v 3.230966 0.346819 0.219934
v 3.231094 0.363450 0.230739
v 1.153142 0.382965 0.205856
v 1.153199 0.397629 0.192503
v 1.153204 0.369612 0.191192
v 1.153261 0.384276 0.177839
v 1.172975 0.382965 0.205941
v 1.173032 0.397629 0.192588
v 1.173037 0.369612 0.191276
v 1.173094 0.384276 0.177923
v 0.895989 0.361996 0.185606
v 0.902259 0.364539 0.204250
v 0.896799 0.342327 0.188016
v 0.903069 0.344869 0.206659
v 0.877190 0.361996 0.191929
v 0.883460 0.364539 0.210572
v 0.878000 0.342327 0.194338
v 0.884270 0.344869 0.212981
v -3.647324 0.361882 0.225163
v -3.638988 0.379065 0.230510
v -3.661788 0.371786 0.215887
v -3.653452 0.388969 0.221234
v -3.636617 0.361882 0.208469
v -3.628281 0.379065 0.213815
v -3.651082 0.371786 0.199192
v -3.642745 0.388969 0.204539
v -3.688665 0.347861 0.238790
v -3.680327 0.364557 0.232076
v -3.701668 0.358567 0.249262
v -3.693330 0.375262 0.242547
v -3.701105 0.347861 0.223343
v -3.692766 0.364557 0.216629
v -3.714108 0.358567 0.233815
v -3.705770 0.375262 0.227100
v -0.256956 0.350713 0.220352
v -0.255795 0.370508 0.219932
v -0.275569 0.351948 0.227087
v -0.274409 0.371742 0.226667
v -0.263704 0.350713 0.201702
v -0.262543 0.370508 0.201282
v -0.282318 0.351948 0.208438
v -0.281157 0.371742 0.208018
v 1.899447 0.335165 0.202300
v 1.900173 0.351830 0.191572
v 1.900573 0.324412 0.185673
v 1.901299 0.341078 0.174945
v 1.919234 0.335165 0.203640
v 1.919961 0.351830 0.192912
v 1.920361 0.324412 0.187013
v 1.921087 0.341078 0.176285
v 1.450106 0.359464 0.230049
v 1.455723 0.373116 0.243294
v 1.444776 0.373851 0.217480
v 1.450393 0.387503 0.230725
v 1.468365 0.359464 0.222305
v 1.473982 0.373116 0.235550
v 1.463035 0.373851 0.209737
v 1.468652 0.387503 0.222982
v 2.638823 0.361580 0.205554
v 2.638448 0.370220 0.223402
v 2.638641 0.343728 0.214192
v 2.638266 0.352368 0.232040
v 2.618994 0.361580 0.205137
v 2.618619 0.370220 0.222985
v 2.618812 0.343728 0.213775
v 2.618437 0.352368 0.231623
v 3.627249 0.325497 0.223562
v 3.620943 0.344131 0.226085
v 3.609948 0.318705 0.230483
v 3.603642 0.337339 0.233006
v 3.619883 0.325497 0.205148
v 3.613577 0.344131 0.207671
v 3.602582 0.318705 0.212069
v 3.596276 0.337339 0.214592
v -2.586926 0.346877 0.217031
v -2.588244 0.364527 0.208080
v -2.589497 0.337830 0.199570
v -2.590816 0.355479 0.190619
v -2.567304 0.346877 0.214142
v -2.568623 0.364527 0.205191
v -2.569876 0.337830 0.196681
v -2.571194 0.355479 0.187730
v 1.046887 0.366095 0.205302
v 1.037663 0.367652 0.222790
v 1.047613 0.385867 0.203924
v 1.038390 0.387424 0.221413
v 1.064430 0.366095 0.214554
v 1.055206 0.367652 0.232042
v 1.065156 0.385867 0.213176
v 1.055933 0.387424 0.230665
v -3.708843 0.345942 0.201074
v -3.708643 0.365745 0.200002
v -3.705213 0.344852 0.181607
v -3.705013 0.364655 0.180535
v -3.689347 0.345942 0.204710
v -3.689147 0.365745 0.203638
v -3.685716 0.344852 0.185243
v -3.685516 0.364655 0.184171
v 1.978055 0.360790 0.229451
v 1.970767 0.374673 0.217306
v 1.970911 0.346627 0.217546
v 1.963623 0.360510 0.205402
v 1.995061 0.360790 0.219245
v 1.987773 0.374673 0.207101
v 1.987917 0.346627 0.207341
v 1.980629 0.360510 0.195196
v 3.124454 0.376455 0.200810
v 3.124540 0.395898 0.196898
v 3.124884 0.372542 0.181372
v 3.124970 0.391985 0.177460
v 3.144282 0.376455 0.201249
v 3.144368 0.395898 0.197337
v 3.144712 0.372542 0.181811
v 3.144799 0.391985 0.177899
v 0.637516 0.365793 0.210221
v 0.633382 0.378970 0.195986
v 0.633841 0.350970 0.197567
v 0.629707 0.364146 0.183332
v 0.656562 0.365793 0.204690
v 0.652428 0.378970 0.190454
v 0.652887 0.350970 0.192036
v 0.648753 0.364146 0.177801
v -0.218294 0.346325 0.211012
v -0.218337 0.365676 0.206665
v -0.218099 0.350672 0.230362
v -0.218143 0.370023 0.226014
v -0.238126 0.346325 0.211211
v -0.238170 0.365676 0.206864
v -0.237931 0.350672 0.230561
v -0.237975 0.370023 0.226214
v 1.969559 0.364021 0.183588
v 1.968928 0.374854 0.200189
v 1.969971 0.380634 0.172763
v 1.969340 0.391467 0.189364
v 1.989378 0.364021 0.184341
v 1.988747 0.374854 0.200943
v 1.989790 0.380634 0.173516
v 1.989158 0.391467 0.190118
v 4.140314 0.363082 0.200242
v 4.152973 0.366961 0.185476
v 4.142838 0.343632 0.197298
v 4.155498 0.347510 0.182531
v 4.155372 0.363082 0.213151
v 4.168031 0.366961 0.198384
v 4.157896 0.343632 0.210206
v 4.170555 0.347510 0.195439
v -2.409240 0.356599 0.219591
v -2.427580 0.361490 0.213839
v -2.413907 0.337378 0.218128
v -2.432246 0.342269 0.212375
v -2.403305 0.356599 0.200667
v -2.421644 0.361490 0.194915
v -2.407971 0.337378 0.199204
v -2.426311 0.342269 0.193451
v -4.507730 0.337375 0.220739
v -4.517383 0.353722 0.214998
v -4.493679 0.348605 0.229094
v -4.503332 0.364952 0.223354
v -4.517867 0.337375 0.237785
v -4.527520 0.353722 0.232045
v -4.503817 0.348605 0.246141
v -4.513470 0.364952 0.240401
v -2.516637 0.350110 0.220398
v -2.505021 0.364891 0.226719
v -2.529620 0.363334 0.213333
v -2.518004 0.378115 0.219654
v -2.507158 0.350110 0.202977
v -2.495541 0.364891 0.209298
v -2.520141 0.363334 0.195912
v -2.508525 0.378115 0.202233
v 2.303860 0.343621 0.183018
v 2.305082 0.363360 0.181528
v 2.316381 0.341693 0.167758
v 2.317603 0.361432 0.166268
v 2.319192 0.343621 0.195599
v 2.320415 0.363360 0.194109
v 2.331713 0.341693 0.180339
v 2.332936 0.361432 0.178849
v 3.076751 0.351195 0.229638
v 3.088660 0.360479 0.216779
v 3.083059 0.333669 0.222827
v 3.094967 0.342953 0.209967
v 3.091303 0.351195 0.243114
v 3.103211 0.360479 0.230255
v 3.097611 0.333669 0.236302
v 3.109519 0.342953 0.223443
v 4.476716 0.346762 0.216731
v 4.480276 0.365379 0.210894
v 4.467023 0.353598 0.232626
v 4.470582 0.372216 0.226789
v 4.459784 0.346762 0.206405
v 4.463343 0.365379 0.200568
v 4.450089 0.353598 0.222300
v 4.453650 0.372216 0.216463
v 1.173539 0.338153 0.239648
v 1.175410 0.355357 0.229959
v 1.170277 0.348021 0.256540
v 1.172148 0.365225 0.246851
v 1.154065 0.338153 0.235887
v 1.155936 0.355357 0.226199
v 1.150803 0.348021 0.252779
v 1.152674 0.365225 0.243091
v 0.268288 0.354149 0.206355
v 0.285828 0.360363 0.213215
v 0.262500 0.372983 0.204092
v 0.280041 0.379198 0.210952
v 0.275512 0.354149 0.187884
v 0.293052 0.360363 0.194744
v 0.269724 0.372983 0.185621
v 0.287265 0.379198 0.192481
v -3.840827 0.347637 0.235584
v -3.832012 0.355001 0.219415
v -3.844352 0.366052 0.242050
v -3.835537 0.373417 0.225881
v -3.858240 0.347637 0.226090
v -3.849425 0.355001 0.209922
v -3.861765 0.366052 0.232556
v -3.852950 0.373417 0.216388
v 0.380502 0.340797 0.190516
v 0.390477 0.355225 0.199772
v 0.391079 0.327189 0.200330
v 0.401054 0.341618 0.209586
v 0.367012 0.340797 0.205055
v 0.376987 0.355225 0.214310
v 0.377588 0.327189 0.214869
v 0.387563 0.341618 0.224124
v 4.223037 0.350214 0.202140
v 4.210563 0.365126 0.206062
v 4.237262 0.363290 0.197668
v 4.224788 0.378202 0.201589
v 4.228985 0.350214 0.221060
v 4.216511 0.365126 0.224982
v 4.243210 0.363290 0.216588
v 4.230736 0.378202 0.220510
v 1.914196 0.339977 0.200234
v 1.907659 0.357924 0.194895
v 1.900296 0.331537 0.188881
v 1.893759 0.349484 0.183542
v 1.926742 0.339977 0.184873
v 1.920205 0.357924 0.179535
v 1.912842 0.331537 0.173520
v 1.906305 0.349484 0.168181
v -2.402456 0.348013 0.202852
v -2.412201 0.355713 0.218315
v -2.406562 0.329736 0.209366
v -2.416307 0.337435 0.224829
v -2.419235 0.348013 0.192277
v -2.428980 0.355713 0.207740
v -2.423340 0.329736 0.198791
v -2.433085 0.337435 0.214254
v -2.479427 0.357931 0.223434
v -2.481808 0.374703 0.213120
v -2.483200 0.347345 0.207092
v -2.485581 0.364117 0.196778
v -2.460102 0.357931 0.218973
v -2.462483 0.374703 0.208659
v -2.463875 0.347345 0.202631
v -2.466256 0.364117 0.192317
v -3.107128 0.331032 0.236071
v -3.110830 0.350415 0.238058
v -3.124207 0.326830 0.245236
v -3.127909 0.346213 0.247223
v -3.116506 0.331032 0.218595
v -3.120208 0.350415 0.220582
v -3.133585 0.326830 0.227760
v -3.137287 0.346213 0.229747
v 3.744831 0.348261 0.208513
v 3.749795 0.366803 0.213501
v 3.757912 0.341224 0.221655
v 3.762877 0.359766 0.226643
v 3.730775 0.348261 0.222505
v 3.735739 0.366803 0.227492
v 3.743856 0.341224 0.235647
v 3.748820 0.359766 0.240634
v 4.318368 0.353015 0.207160
v 4.323896 0.369093 0.217372
v 4.326023 0.341403 0.221299
v 4.331552 0.357481 0.231511
v 4.300927 0.353015 0.216603
v 4.306456 0.369093 0.226814
v 4.308582 0.341403 0.230742
v 4.314111 0.357481 0.240953
v -2.278377 0.337952 0.186660
v -2.275579 0.357582 0.187083
v -2.258967 0.335123 0.189594
v -2.256169 0.354753 0.190017
v -2.281341 0.337952 0.206270
v -2.278543 0.357582 0.206693
v -2.261931 0.335123 0.209204
v -2.259134 0.354753 0.209627
v -1.908313 0.352814 0.219934
v -1.890115 0.358238 0.225658
v -1.913487 0.371891 0.218307
v -1.895289 0.377315 0.224031
v -1.902362 0.352814 0.201015
v -1.884164 0.358238 0.206739
v -1.907537 0.371891 0.199388
v -1.889339 0.377315 0.205112
v 2.306738 0.318671 0.201543
v 2.304317 0.337562 0.207078
v 2.314308 0.324713 0.184235
v 2.311887 0.343603 0.189771
v 2.324909 0.318671 0.209490
v 2.322488 0.337562 0.215026
v 2.332479 0.324713 0.192183
v 2.330058 0.343603 0.197718
v -2.636609 0.339254 0.207772
v -2.633561 0.358110 0.202432
v -2.627262 0.333106 0.191396
v -2.624214 0.351961 0.186056
v -2.619384 0.339254 0.217604
v -2.616336 0.358110 0.212264
v -2.610037 0.333106 0.201228
v -2.606989 0.351961 0.195888
v -3.901734 0.361213 0.201445
v -3.889253 0.368691 0.214923
v -3.896653 0.342844 0.206932
v -3.884172 0.350321 0.220410
v -3.916286 0.361213 0.214921
v -3.903805 0.368691 0.228399
v -3.911205 0.342844 0.220407
v -3.898724 0.350321 0.233885
v 4.016457 0.383386 0.214403
v 4.012895 0.401300 0.206673
v 4.008961 0.374874 0.198133
v 4.005400 0.392788 0.190402
v 4.034470 0.383386 0.206105
v 4.030909 0.401300 0.198374
v 4.026975 0.374874 0.189835
v 4.023413 0.392788 0.182104
v 0.491108 0.347371 0.215559
v 0.491099 0.367204 0.215425
v 0.492393 0.347506 0.235350
v 0.492384 0.367339 0.235216
v 0.471317 0.347371 0.216844
v 0.471308 0.367204 0.216709
v 0.472601 0.347506 0.236635
v 0.472592 0.367339 0.236500
v -4.251145 0.339761 0.228449
v -4.253562 0.359425 0.227527
v -4.269516 0.337175 0.221436
v -4.271933 0.356839 0.220514
v -4.244072 0.339761 0.209921
v -4.246489 0.359425 0.208998
v -4.262443 0.337175 0.202907
v -4.264858 0.356839 0.201985
v -0.017030 0.364034 0.208005
v -0.008980 0.382048 0.205989
v -0.034504 0.372333 0.212381
v -0.026454 0.390346 0.210365
v -0.021848 0.364034 0.188766
v -0.013798 0.382048 0.186750
v -0.039322 0.372333 0.193142
v -0.031272 0.390346 0.191126
v 3.399129 0.350197 0.218518
v 3.399820 0.369802 0.221438
v 3.394614 0.353198 0.199440
v 3.395305 0.372803 0.202360
v 3.418429 0.350197 0.213951
v 3.419120 0.369802 0.216871
v 3.413914 0.353198 0.194873
v 3.414605 0.372803 0.197793
v -3.792841 0.319494 0.227950
v -3.790136 0.336799 0.218645
v -3.797673 0.329184 0.244567
v -3.794967 0.346489 0.235262
v -3.811886 0.319494 0.222413
v -3.809180 0.336799 0.213108
v -3.816717 0.329184 0.239029
v -3.814012 0.346489 0.229725
v 1.870328 0.347685 0.205335
v 1.875429 0.366755 0.207251
v 1.852475 0.353134 0.198630
v 1.857576 0.372204 0.200546
v 1.877301 0.347685 0.186768
v 1.882402 0.366755 0.188684
v 1.859448 0.353134 0.180064
v 1.864550 0.372204 0.181979
v 0.185007 0.353937 0.229384
v 0.174049 0.369475 0.223742
v 0.171192 0.341612 0.222271
v 0.160235 0.357150 0.216629
v 0.194086 0.353937 0.211752
v 0.183129 0.369475 0.206109
v 0.180272 0.341612 0.204638
v 0.169314 0.357150 0.198996
v -1.477959 0.377486 0.199318
v -1.491795 0.383097 0.186262
v -1.473878 0.396509 0.203168
v -1.487714 0.402120 0.190113
v -1.491570 0.377486 0.213743
v -1.505406 0.383097 0.200687
v -1.487490 0.396509 0.217593
v -1.501326 0.402120 0.204538
v -1.161046 0.347045 0.202816
v -1.148610 0.357820 0.213888
v -1.169093 0.363697 0.195651
v -1.156657 0.374471 0.206724
v -1.147858 0.347045 0.188003
v -1.135421 0.357820 0.199075
v -1.155905 0.363697 0.180838
v -1.143468 0.374471 0.191911
v -3.643198 0.345376 0.209957
v -3.634218 0.362986 0.211577
v -3.660527 0.354501 0.206830
v -3.651548 0.372110 0.208450
v -3.639676 0.345376 0.190439
v -3.630697 0.362986 0.192059
v -3.657006 0.354501 0.187312
v -3.648026 0.372110 0.188932
v 2.640116 0.330593 0.212265
v 2.640271 0.350423 0.211966
v 2.630977 0.330930 0.229864
v 2.631133 0.350760 0.229565
v 2.622514 0.330593 0.203125
v 2.622669 0.350423 0.202826
v 2.613376 0.330930 0.220724
v 2.613531 0.350760 0.220425
v 4.418645 0.350099 0.209120
v 4.416379 0.365310 0.221644
v 4.421353 0.362827 0.194153
v 4.419087 0.378037 0.206677
v 4.438161 0.350099 0.212652
v 4.435895 0.365310 0.225176
v 4.440869 0.362827 0.197684
v 4.438603 0.378037 0.210209
v -4.607840 0.381493 0.214590
v -4.604020 0.400565 0.210713
v -4.621224 0.386936 0.228176
v -4.617405 0.406007 0.224299
v -4.621968 0.381493 0.200671
v -4.618149 0.400565 0.196794
v -4.635353 0.386936 0.214257
v -4.631534 0.406007 0.210380
v 1.269191 0.369416 0.216785
v 1.269430 0.389246 0.216558
v 1.254789 0.369745 0.230417
v 1.255029 0.389576 0.230191
v 1.255556 0.369416 0.202382
v 1.255795 0.389246 0.202155
v 1.241155 0.369745 0.216014
v 1.241394 0.389576 0.215788
v -1.046682 0.348881 0.198285
v -1.055539 0.366576 0.199619
v -1.029184 0.357839 0.195649
v -1.038042 0.375534 0.196983
v -1.043728 0.348881 0.217897
v -1.052586 0.366576 0.219231
v -1.026230 0.357839 0.215261
v -1.035088 0.375534 0.216595
v -2.088298 0.328722 0.236256
v -2.088298 0.348555 0.236256
v -2.105255 0.328722 0.246543
v -2.105255 0.348555 0.246543
v -2.098584 0.328722 0.219299
v -2.098584 0.348555 0.219299
v -2.115542 0.328722 0.229585
v -2.115542 0.348555 0.229585
v 4.553118 0.338482 0.203013
v 4.553265 0.354678 0.214459
v 4.552911 0.349930 0.186818
v 4.553057 0.366126 0.198264
v 4.572949 0.338482 0.202759
v 4.573096 0.354678 0.214205
v 4.572742 0.349930 0.186564
v 4.572888 0.366126 0.198011
v 3.088685 0.350738 0.235131
v 3.102371 0.365067 0.235963
v 3.074381 0.364450 0.234261
v 3.088068 0.378779 0.235093
v 3.089889 0.350738 0.215334
v 3.103575 0.365067 0.216167
v 3.075586 0.364450 0.214464
v 3.089272 0.378779 0.215297
v -4.504101 0.367113 0.221063
v -4.498142 0.382353 0.209857
v -4.511256 0.379804 0.234519
v -4.505298 0.395045 0.223314
v -4.521612 0.367113 0.211752
v -4.515654 0.382353 0.200546
v -4.528768 0.379804 0.225208
v -4.522809 0.395045 0.214002
v 2.376725 0.353818 0.204213
v 2.382954 0.372595 0.202814
v 2.395046 0.347434 0.200098
v 2.401275 0.366211 0.198700
v 2.381071 0.353818 0.223564
v 2.387300 0.372595 0.222165
v 2.399392 0.347434 0.219450
v 2.405621 0.366211 0.218051
v -1.951288 0.343969 0.233374
v -1.957975 0.358632 0.244934
v -1.958630 0.330614 0.246066
v -1.965317 0.345277 0.257626
v -1.968456 0.343969 0.223443
v -1.975143 0.358632 0.235003
v -1.975798 0.330614 0.236135
v -1.982485 0.345277 0.247695
v 0.443483 0.337767 0.190963
v 0.447246 0.355865 0.198151
v 0.451877 0.329654 0.206997
v 0.455640 0.347752 0.214184
v 0.425912 0.337767 0.200162
v 0.429675 0.355865 0.207349
v 0.434306 0.329654 0.216196
v 0.438069 0.347752 0.223383
v 2.840594 0.356633 0.219665
v 2.844593 0.359236 0.200414
v 2.840065 0.376295 0.222213
v 2.844064 0.378898 0.202963
v 2.821176 0.356633 0.215631
v 2.825175 0.359236 0.196380
v 2.820646 0.376295 0.218179
v 2.824645 0.378898 0.198929
v -2.495160 0.344561 0.236342
v -2.497823 0.363747 0.240601
v -2.505332 0.339537 0.252610
v -2.507995 0.358724 0.256870
v -2.511977 0.344561 0.225828
v -2.514641 0.363747 0.230087
v -2.522149 0.339537 0.242096
v -2.524812 0.358724 0.246356
v 3.941305 0.341444 0.197140
v 3.939886 0.355099 0.211453
v 3.942653 0.355828 0.183551
v 3.941233 0.369483 0.197865
v 3.961041 0.341444 0.199097
v 3.959622 0.355099 0.213410
v 3.962389 0.355828 0.185508
v 3.960970 0.369483 0.199822
v -3.243711 0.353095 0.210007
v -3.243912 0.370087 0.199780
v -3.244046 0.342867 0.193018
v -3.244247 0.359858 0.182792
v -3.223882 0.353095 0.209617
v -3.224083 0.370087 0.199390
v -3.224216 0.342867 0.192628
v -3.224418 0.359858 0.182401
v 2.012335 0.367210 0.197000
v 1.999697 0.377694 0.208123
v 2.020205 0.384045 0.190074
v 2.007568 0.394530 0.201196
v 2.025438 0.367210 0.211889
v 2.012800 0.377694 0.223011
v 2.033308 0.384045 0.204962
v 2.020670 0.394530 0.216084
v -2.500612 0.349219 0.216001
v -2.497530 0.365677 0.205370
v -2.505194 0.360287 0.231807
v -2.502112 0.376745 0.221177
v -2.519660 0.349219 0.210478
v -2.516579 0.365677 0.199848
v -2.524243 0.360287 0.226285
v -2.521161 0.376745 0.215655
v -0.119100 0.353650 0.230909
v -0.120592 0.366355 0.246066
v -0.120344 0.338421 0.243553
v -0.121836 0.351125 0.258709
v -0.138838 0.353650 0.228967
v -0.140329 0.366355 0.244123
v -0.140082 0.338421 0.241610
v -0.141574 0.351125 0.256767
v 0.832439 0.354249 0.195924
v 0.841330 0.368692 0.185643
v 0.841886 0.340657 0.185000
v 0.850777 0.355100 0.174719
v 0.847440 0.354249 0.208898
v 0.856331 0.368692 0.198616
v 0.856888 0.340657 0.197973
v 0.865779 0.355100 0.187692
v -0.626327 0.345573 0.213253
v -0.625982 0.363698 0.205210
v -0.627104 0.353623 0.231362
v -0.626759 0.371749 0.223319
v -0.646142 0.345573 0.212403
v -0.645797 0.363698 0.204360
v -0.646919 0.353623 0.230512
v -0.646574 0.371749 0.222469
v 0.158914 0.349929 0.180254
v 0.149068 0.360727 0.193664
v 0.152524 0.333293 0.188958
v 0.142678 0.344091 0.202368
v 0.142927 0.349929 0.168517
v 0.133081 0.360727 0.181927
v 0.136537 0.333293 0.177220
v 0.126691 0.344091 0.190630
v 2.513888 0.363503 0.221908
v 2.515686 0.382479 0.227389
v 2.507976 0.369271 0.203877
v 2.509773 0.388247 0.209358
v 2.532734 0.363503 0.215729
v 2.534531 0.382479 0.221210
v 2.526822 0.369271 0.197698
v 2.528619 0.388247 0.203179
v -4.449153 0.360016 0.211099
v -4.457364 0.372501 0.198058
v -4.442500 0.375426 0.221663
v -4.450711 0.387911 0.208623
v -4.465936 0.360016 0.221667
v -4.474147 0.372501 0.208627
v -4.459283 0.375426 0.232232
v -4.467494 0.387911 0.219191
v 4.676562 0.363674 0.220382
v 4.681032 0.365562 0.239612
v 4.676990 0.343931 0.222221
v 4.681459 0.345819 0.241452
v 4.657245 0.363674 0.224872
v 4.661714 0.365562 0.244103
v 4.657672 0.343931 0.226711
v 4.662142 0.345819 0.245942
v -3.531352 0.356370 0.228361
v -3.535947 0.374345 0.221352
v -3.541207 0.347989 0.213327
v -3.545801 0.365965 0.206318
v -3.514765 0.356370 0.217488
v -3.519360 0.374345 0.210479
v -3.524620 0.347989 0.202454
v -3.529214 0.365965 0.195445
v -3.588952 0.337900 0.252389
v -3.594425 0.356939 0.251437
v -3.607709 0.332345 0.249124
v -3.613182 0.351384 0.248172
v -3.585551 0.337900 0.232850
v -3.591024 0.356939 0.231897
v -3.604308 0.332345 0.229585
v -3.609781 0.351384 0.228632
v -1.403854 0.335061 0.219695
v -1.404654 0.354686 0.216941
v -1.409329 0.332193 0.200850
v -1.410129 0.351818 0.198096
v -1.384808 0.335061 0.214162
v -1.385608 0.354686 0.211408
v -1.390283 0.332193 0.195316
v -1.391083 0.351818 0.192562
v -2.666895 0.346074 0.216460
v -2.665595 0.361379 0.203914
v -2.668473 0.358688 0.231684
v -2.667173 0.373993 0.219138
v -2.686623 0.346074 0.214416
v -2.685322 0.361379 0.201869
v -2.688200 0.358688 0.229639
v -2.686900 0.373993 0.217093
v 0.551441 0.323840 0.234406
v 0.548632 0.343225 0.231294
v 0.538454 0.319648 0.220015
v 0.535646 0.339033 0.216902
v 0.566165 0.323840 0.221120
v 0.563357 0.343225 0.218007
v 0.553179 0.319648 0.206728
v 0.550370 0.339033 0.203615
v -1.364295 0.347502 0.212795
v -1.364444 0.366449 0.206935
v -1.364775 0.341640 0.193854
v -1.364924 0.360586 0.187994
v -1.344469 0.347502 0.212293
v -1.344617 0.366449 0.206432
v -1.344949 0.341640 0.193352
v -1.345097 0.360586 0.187492
v 3.088685 0.350738 0.235131
v 3.102371 0.365067 0.235963
v 3.074381 0.364450 0.234261
v 3.088068 0.378779 0.235093
v 3.089889 0.350738 0.215334
v 3.103575 0.365067 0.216167
v 3.075586 0.364450 0.214464
v 3.089272 0.378779 0.215297
v -3.073872 0.368544 0.213706
v -3.070957 0.386790 0.206499
v -3.080713 0.376318 0.230621
v -3.077798 0.394564 0.223414
v -3.092258 0.368544 0.206270
v -3.089344 0.386790 0.199063
v -3.099099 0.376318 0.223185
v -3.096185 0.394564 0.215979
v -3.735961 0.355098 0.199003
v -3.729096 0.372949 0.204253
v -3.721781 0.346456 0.209847
v -3.714916 0.364308 0.215097
v -3.748009 0.355098 0.214758
v -3.741144 0.372949 0.220007
v -3.733829 0.346456 0.225602
v -3.726964 0.364308 0.230851
v 1.287317 0.319837 0.193759
v 1.282267 0.337776 0.200542
v 1.298029 0.328293 0.179369
v 1.292979 0.346233 0.186152
v 1.303226 0.319837 0.205602
v 1.298176 0.337776 0.212385
v 1.313938 0.328293 0.191211
v 1.308888 0.346233 0.197995
v 4.735740 0.343168 0.235274
v 4.739354 0.362575 0.233359
v 4.718591 0.347259 0.244358
v 4.722205 0.366666 0.242444
v 4.726456 0.343168 0.217748
v 4.730070 0.362575 0.215833
v 4.709307 0.347259 0.226832
v 4.712921 0.366666 0.224918
v -0.238331 0.353065 0.216318
v -0.234213 0.367677 0.229080
v -0.242819 0.366475 0.202412
v -0.238701 0.381087 0.215174
v -0.219457 0.353065 0.210227
v -0.215339 0.367677 0.222990
v -0.223944 0.366475 0.196321
v -0.219826 0.381087 0.209083
v -2.308149 0.334766 0.229117
v -2.316484 0.352654 0.227149
v -2.290738 0.343330 0.233227
v -2.299073 0.361219 0.231259
v -2.312705 0.334766 0.248419
v -2.321040 0.352654 0.246452
v -2.295295 0.343330 0.252529
v -2.303630 0.361219 0.250562
v 2.121410 0.337811 0.217896
v 2.120894 0.357637 0.217945
v 2.101673 0.337292 0.219772
v 2.101157 0.357119 0.219821
v 2.119534 0.337811 0.198152
v 2.119018 0.357637 0.198201
v 2.099797 0.337292 0.200027
v 2.099280 0.357119 0.200077
v 0.839748 0.362206 0.223804
v 0.842518 0.381152 0.228972
v 0.830798 0.368069 0.207105
v 0.833568 0.387016 0.212273
v 0.857229 0.362206 0.214435
v 0.859998 0.381152 0.219603
v 0.848279 0.368069 0.197736
v 0.851048 0.387016 0.202904
v -1.463094 0.351579 0.181930
v -1.461627 0.371358 0.181932
v -1.443315 0.350113 0.181958
v -1.441848 0.369892 0.181960
v -1.463122 0.351579 0.201763
v -1.461655 0.371358 0.201765
v -1.443343 0.350113 0.201791
v -1.441877 0.369892 0.201794
v -0.889879 0.361695 0.203118
v -0.872489 0.371095 0.201516
v -0.880519 0.344231 0.202256
v -0.863129 0.353630 0.200655
v -0.888061 0.361695 0.222867
v -0.870670 0.371095 0.221266
v -0.878701 0.344231 0.222005
v -0.861310 0.353630 0.220404
v -1.574911 0.383784 0.197625
v -1.569551 0.402194 0.192555
v -1.561535 0.376407 0.184974
v -1.556176 0.394817 0.179905
v -1.561282 0.383784 0.212034
v -1.555923 0.402194 0.206964
v -1.547907 0.376407 0.199383
v -1.542547 0.394817 0.194314
v 4.299513 0.346189 0.206764
v 4.314254 0.356329 0.198207
v 4.308283 0.329144 0.201673
v 4.323024 0.339285 0.193115
v 4.309471 0.346189 0.223917
v 4.324212 0.356329 0.215359
v 4.318241 0.329144 0.218825
v 4.332981 0.339285 0.210268
v 2.820099 0.354512 0.203419
v 2.827658 0.357176 0.221560
v 2.819074 0.374165 0.200960
v 2.826634 0.376829 0.219102
v 2.838406 0.354512 0.195790
v 2.845965 0.357176 0.213932
v 2.837381 0.374165 0.193331
v 2.844941 0.376829 0.211473
v -1.075899 0.359385 0.174907
v -1.088977 0.373643 0.170543
v -1.062375 0.373172 0.179420
v -1.075453 0.387430 0.175056
v -1.082177 0.359385 0.193720
v -1.095255 0.373643 0.189356
v -1.068653 0.373172 0.198233
v -1.081731 0.387430 0.193869
v 1.081002 0.367821 0.206149
v 1.087220 0.373389 0.188158
v 1.082821 0.348786 0.200887
v 1.089039 0.354354 0.182896
v 1.099747 0.367821 0.212628
v 1.105965 0.373389 0.194636
v 1.101566 0.348786 0.207365
v 1.107784 0.354354 0.189374
v -1.607006 0.338841 0.206535
v -1.607222 0.358673 0.206528
v -1.587184 0.339058 0.207168
v -1.587400 0.358889 0.207161
v -1.607639 0.338841 0.226358
v -1.607855 0.358673 0.226351
v -1.587817 0.339058 0.226991
v -1.588034 0.358889 0.226984
v 2.433758 0.367761 0.211707
v 2.432420 0.385485 0.202907
v 2.436421 0.376663 0.229229
v 2.435083 0.394386 0.220429
v 2.414150 0.367761 0.214688
v 2.412812 0.385485 0.205887
v 2.416813 0.376663 0.232210
v 2.415475 0.394386 0.223409
v -3.744596 0.353186 0.219711
v -3.744396 0.372547 0.215411
v -3.743698 0.348882 0.200371
v -3.743498 0.368242 0.196072
v -3.724784 0.353186 0.220631
v -3.724584 0.372547 0.216331
v -3.723886 0.348882 0.201291
v -3.723686 0.368242 0.196992
v 2.711053 0.322700 0.206175
v 2.714450 0.341859 0.202336
v 2.723747 0.317573 0.191826
v 2.727145 0.336732 0.187986
v 2.725908 0.322700 0.219317
v 2.729305 0.341859 0.215477
v 2.738602 0.317573 0.204967
v 2.741999 0.336732 0.201127
v 0.427416 0.370298 0.213244
v 0.427870 0.390098 0.212182
v 0.435197 0.369143 0.195038
v 0.435651 0.388943 0.193975
v 0.445654 0.370298 0.221038
v 0.446108 0.390098 0.219976
v 0.453434 0.369143 0.202832
v 0.453888 0.388943 0.201769
v 4.249048 0.350469 0.219937
v 4.251339 0.368231 0.211417
v 4.253659 0.341646 0.202783
v 4.255949 0.359408 0.194263
v 4.268202 0.350469 0.225086
v 4.270492 0.368231 0.216565
v 4.272812 0.341646 0.207932
v 4.275103 0.359408 0.199411
v 3.827362 0.368328 0.190362
v 3.821976 0.376249 0.172995
v 3.829709 0.386510 0.197928
v 3.824323 0.394432 0.180561
v 3.808419 0.368328 0.196237
v 3.803033 0.376249 0.178870
v 3.810766 0.386510 0.203803
v 3.805380 0.394432 0.186436
v -4.404144 0.338811 0.219115
v -4.402387 0.357791 0.213637
v -4.409945 0.344564 0.237187
v -4.408187 0.363544 0.231709
v -4.423029 0.338811 0.213054
v -4.421270 0.357791 0.207575
v -4.428829 0.344564 0.231126
v -4.427071 0.363544 0.225647
v -0.372036 0.351536 0.191538
v -0.385785 0.364413 0.185334
v -0.360298 0.366620 0.196834
v -0.374047 0.379497 0.190630
v -0.380193 0.351536 0.209616
v -0.393942 0.364413 0.203412
v -0.368455 0.366620 0.214912
v -0.382204 0.379497 0.208709
v 1.204872 0.345640 0.219505
v 1.204415 0.365448 0.218607
v 1.213844 0.346647 0.237163
v 1.213388 0.366455 0.236265
v 1.187190 0.345640 0.228489
v 1.186734 0.365448 0.227591
v 1.196163 0.346647 0.246148
v 1.195707 0.366455 0.245250
v -0.059391 0.349756 0.221705
v -0.049230 0.366660 0.219622
v -0.075951 0.360128 0.225100
v -0.065790 0.377033 0.223017
v -0.063374 0.349756 0.202276
v -0.053213 0.366660 0.200193
v -0.079934 0.360128 0.205671
v -0.069774 0.377033 0.203588
v 0.675363 0.370114 0.230311
v 0.689156 0.383746 0.234462
v 0.688417 0.355709 0.234240
v 0.702211 0.369342 0.238391
v 0.669647 0.370114 0.249302
v 0.683440 0.383746 0.253454
v 0.682701 0.355709 0.253231
v 0.696495 0.369342 0.257383
v 4.505933 0.351053 0.213035
v 4.516124 0.354074 0.196290
v 4.507504 0.331452 0.210455
v 4.517694 0.334472 0.193710
v 4.522876 0.351053 0.223345
v 4.533066 0.354074 0.206601
v 4.524446 0.331452 0.220765
v 4.534636 0.334472 0.204021
v 3.250533 0.358351 0.202458
v 3.250745 0.373419 0.215352
v 3.250780 0.345455 0.217524
v 3.250992 0.360523 0.230418
v 3.230703 0.358351 0.202783
v 3.230914 0.373419 0.215677
v 3.230950 0.345455 0.217849
v 3.231161 0.360523 0.230743
v 2.198444 0.343454 0.195706
v 2.184725 0.357690 0.197287
v 2.184302 0.329645 0.197336
v 2.170583 0.343880 0.198917
v 2.196173 0.343454 0.176003
v 2.182454 0.357690 0.177585
v 2.182031 0.329645 0.177633
v 2.168312 0.343880 0.179215
v -3.810574 0.341598 0.193463
v -3.817435 0.354583 0.206792
v -3.804631 0.356589 0.181917
v -3.811492 0.369574 0.195246
v -3.792940 0.341598 0.202540
v -3.799801 0.354583 0.215868
v -3.786997 0.356589 0.190994
v -3.793858 0.369574 0.204323
v 2.065516 0.356169 0.209575
v 2.080562 0.368649 0.212928
v 2.053336 0.371584 0.206860
v 2.068382 0.384064 0.210214
v 2.069831 0.356169 0.190217
v 2.084877 0.368649 0.193570
v 2.057651 0.371584 0.187502
v 2.072696 0.384064 0.190856
v -2.667196 0.360060 0.230830
v -2.665374 0.372863 0.215792
v -2.668735 0.375208 0.243539
v -2.666914 0.388010 0.228501
v -2.686885 0.360060 0.228445
v -2.685063 0.372863 0.213407
v -2.688424 0.375208 0.241154
v -2.686603 0.388010 0.226116
v -4.759138 0.355072 0.225205
v -4.762935 0.373046 0.217730
v -4.767277 0.346688 0.209180
v -4.771074 0.364662 0.201705
v -4.741454 0.355072 0.216224
v -4.745252 0.373046 0.208749
v -4.749594 0.346688 0.200198
v -4.753390 0.364662 0.192723
v 2.304689 0.334449 0.185290
v 2.304204 0.354267 0.185882
v 2.317250 0.335214 0.169960
v 2.316765 0.355032 0.170552
v 2.320030 0.334449 0.197860
v 2.319545 0.354267 0.198452
v 2.332591 0.335214 0.182530
v 2.332106 0.355032 0.183122
v 1.061328 0.368946 0.210344
v 1.061489 0.388382 0.206394
v 1.060532 0.372899 0.229763
v 1.060694 0.392334 0.225813
v 1.041511 0.368946 0.209532
v 1.041673 0.388382 0.205583
v 1.040716 0.372899 0.228951
v 1.040878 0.392334 0.225002
v 4.265484 0.354032 0.225799
v 4.266994 0.373807 0.225919
v 4.245770 0.355547 0.224228
v 4.247281 0.375322 0.224348
v 4.267059 0.354032 0.206029
v 4.268569 0.373807 0.206149
v 4.247346 0.355547 0.204458
v 4.248857 0.375322 0.204578
v 3.400606 0.331333 0.242340
v 3.397978 0.347729 0.231496
v 3.396744 0.320174 0.226405
v 3.394116 0.336571 0.215560
v 3.419881 0.331333 0.237669
v 3.417253 0.347729 0.226825
v 3.416019 0.320174 0.221734
v 3.413391 0.336571 0.210889
v -3.792451 0.364566 0.211198
v -3.791330 0.384266 0.209198
v -3.802088 0.366859 0.228380
v -3.800966 0.386559 0.226380
v -3.809750 0.364566 0.201496
v -3.808628 0.384266 0.199496
v -3.819386 0.366859 0.218678
v -3.818264 0.386559 0.216678
v -2.011951 0.346421 0.221618
v -2.016505 0.363804 0.213224
v -2.020239 0.336872 0.206339
v -2.024793 0.354254 0.197944
v -1.994518 0.346421 0.212162
v -1.999071 0.363804 0.203768
v -2.002806 0.336872 0.196882
v -2.007359 0.354254 0.188488
v 3.247007 0.350545 0.216599
v 3.229787 0.355111 0.207883
v 3.242934 0.331244 0.214537
v 3.225713 0.335810 0.205821
v 3.255964 0.350545 0.198904
v 3.238744 0.355111 0.190187
v 3.251890 0.331244 0.196842
v 3.234670 0.335810 0.188125
v -1.895726 0.355250 0.226620
v -1.903829 0.372257 0.220421
v -1.909234 0.345047 0.216286
v -1.917338 0.362055 0.210087
v -1.883676 0.355250 0.210867
v -1.891779 0.372257 0.204668
v -1.897184 0.345047 0.200534
v -1.905288 0.362055 0.194335
v 2.732970 0.380345 0.236791
v 2.734800 0.400089 0.237211
v 2.713727 0.382222 0.232368
v 2.715558 0.401966 0.232789
v 2.737412 0.380345 0.217461
v 2.739242 0.400089 0.217882
v 2.718170 0.382222 0.213039
v 2.720000 0.401966 0.213459
v -2.836665 0.363629 0.207241
v -2.836671 0.383462 0.207299
v -2.834825 0.363687 0.187494
v -2.834831 0.383520 0.187551
v -2.816918 0.363629 0.209081
v -2.816923 0.383462 0.209139
v -2.815078 0.363687 0.189334
v -2.815083 0.383520 0.189391
v -4.707221 0.356680 0.206869
v -4.725284 0.362646 0.201259
v -4.701523 0.375594 0.208639
v -4.719586 0.381561 0.203029
v -4.713103 0.356680 0.225810
v -4.731167 0.362646 0.220200
v -4.707406 0.375594 0.227580
v -4.725469 0.381561 0.221969
v -2.515978 0.376805 0.208074
v -2.516380 0.396599 0.206890
v -2.522349 0.375554 0.189334
v -2.522751 0.395348 0.188150
v -2.497200 0.376805 0.201690
v -2.497602 0.396599 0.200506
v -2.503571 0.375554 0.182950
v -2.503974 0.395348 0.181766
v 4.553119 0.341227 0.199065
v 4.553181 0.356007 0.212290
v 4.553049 0.354452 0.184285
v 4.553112 0.369232 0.197510
v 4.572951 0.341227 0.198971
v 4.573014 0.356007 0.212196
v 4.572883 0.354452 0.184191
v 4.572945 0.369232 0.197416
v 4.710240 0.366949 0.215443
v 4.712651 0.385876 0.210031
v 4.717944 0.361024 0.198154
v 4.720356 0.379952 0.192742
v 4.728355 0.366949 0.223515
v 4.730767 0.385876 0.218104
v 4.736060 0.361024 0.206227
v 4.738471 0.379952 0.200815
v 1.400437 0.341506 0.184181
v 1.394096 0.360273 0.185156
v 1.418986 0.347922 0.181329
v 1.412645 0.366689 0.182304
v 1.403451 0.341506 0.203784
v 1.397110 0.360273 0.204759
v 1.422000 0.347922 0.200932
v 1.415659 0.366689 0.201907
v -4.143686 0.350598 0.223684
v -4.143222 0.370423 0.224019
v -4.159757 0.351171 0.212075
v -4.159292 0.370996 0.212411
v -4.132073 0.350598 0.207606
v -4.131609 0.370423 0.207942
v -4.148144 0.351171 0.195998
v -4.147679 0.370996 0.196333
v -3.998700 0.381991 0.211288
v -4.000059 0.401776 0.211060
v -4.018212 0.380614 0.208012
v -4.019571 0.400399 0.207784
v -3.995417 0.381991 0.191728
v -3.996775 0.401776 0.191500
v -4.014929 0.380614 0.188453
v -4.016287 0.400399 0.188225
v -3.019942 0.364358 0.228654
v -3.020251 0.376780 0.213196
v -3.019694 0.379819 0.241074
v -3.020003 0.392241 0.225616
v -3.039771 0.364358 0.229050
v -3.040080 0.376780 0.213592
v -3.039523 0.379819 0.241469
v -3.039832 0.392241 0.226011
v 3.643055 0.350080 0.206817
v 3.643048 0.369913 0.206817
v 3.662888 0.350087 0.206820
v 3.662881 0.369920 0.206820
v 3.643052 0.350080 0.226650
v 3.643045 0.369913 0.226650
v 3.662885 0.350087 0.226653
v 3.662878 0.369920 0.226653
v 1.158813 0.379070 0.203430
v 1.153355 0.391649 0.189101
v 1.154335 0.363737 0.191675
v 1.148877 0.376316 0.177346
v 1.177347 0.379070 0.196370
v 1.171889 0.391649 0.182041
v 1.172869 0.363737 0.184615
v 1.167411 0.376316 0.170286
v -4.626698 0.367274 0.217380
v -4.629067 0.384852 0.208505
v -4.631231 0.358089 0.200396
v -4.633599 0.375666 0.191521
v -4.607536 0.367274 0.212266
v -4.609904 0.384852 0.203391
v -4.612068 0.358089 0.195283
v -4.614437 0.375666 0.186408
v -3.654230 0.359969 0.190437
v -3.639409 0.373094 0.189238
v -3.641147 0.345100 0.189379
v -3.626327 0.358225 0.188180
v -3.652631 0.359969 0.210205
v -3.637810 0.373094 0.209007
v -3.639549 0.345100 0.209147
v -3.624728 0.358225 0.207948
v -2.688056 0.347956 0.211060
v -2.686613 0.360246 0.195561
v -2.686917 0.332390 0.198823
v -2.685474 0.344680 0.183324
v -2.668308 0.347956 0.212899
v -2.666865 0.360246 0.197400
v -2.667169 0.332390 0.200662
v -2.665726 0.344680 0.185163
v 4.020328 0.356050 0.198498
v 4.027635 0.372633 0.206557
v 4.031466 0.345171 0.210784
v 4.038774 0.361755 0.218843
v 4.005634 0.356050 0.211820
v 4.012941 0.372633 0.219879
v 4.016773 0.345171 0.224106
v 4.024080 0.361755 0.232164
v 1.296652 0.376453 0.217550
v 1.290086 0.394968 0.214816
v 1.313744 0.383566 0.224667
v 1.307178 0.402080 0.221933
v 1.289029 0.376453 0.235860
v 1.282463 0.394968 0.233126
v 1.306120 0.383566 0.242976
v 1.299554 0.402080 0.240242
v -4.674158 0.350302 0.192583
v -4.673574 0.370113 0.191839
v -4.661932 0.349356 0.176996
v -4.661348 0.369167 0.176251
v -4.658553 0.350302 0.204824
v -4.657969 0.370113 0.204079
v -4.646327 0.349356 0.189236
v -4.645743 0.369167 0.188492
v -3.914885 0.358961 0.214588
v -3.908720 0.371167 0.200224
v -3.910071 0.343329 0.203372
v -3.903905 0.355535 0.189007
v -3.896660 0.358961 0.222411
v -3.890494 0.371167 0.208047
v -3.891846 0.343329 0.211195
v -3.885680 0.355535 0.196830
v 4.229459 0.381435 0.226648
v 4.229788 0.401265 0.226775
v 4.210961 0.381787 0.219502
v 4.211290 0.401617 0.219629
v 4.236607 0.381435 0.208148
v 4.236936 0.401265 0.208275
v 4.218109 0.381787 0.201002
v 4.218438 0.401617 0.201129
v 4.349130 0.343959 0.194521
v 4.348948 0.353951 0.211653
v 4.349236 0.361091 0.184530
v 4.349053 0.371083 0.201662
v 4.368961 0.343959 0.194732
v 4.368779 0.353951 0.211864
v 4.369067 0.361091 0.184741
v 4.368885 0.371083 0.201873
v -4.248740 0.340790 0.230124
v -4.250012 0.360582 0.230001
v -4.268440 0.339512 0.228216
v -4.269712 0.359304 0.228093
v -4.246828 0.340790 0.210384
v -4.248100 0.360582 0.210260
v -4.266528 0.339512 0.208476
v -4.267800 0.359304 0.208352
v 3.842966 0.364597 0.228111
v 3.847721 0.379337 0.240500
v 3.837685 0.377867 0.214350
v 3.842440 0.392607 0.226739
v 3.861483 0.364597 0.221005
v 3.866237 0.379337 0.233394
v 3.856202 0.377867 0.207244
v 3.860956 0.392607 0.219633
v -3.934609 0.349422 0.222040
v -3.924245 0.365328 0.216301
v -3.948523 0.361269 0.229747
v -3.938159 0.377175 0.224007
v -3.944217 0.349422 0.204690
v -3.933854 0.365328 0.198951
v -3.958132 0.361269 0.212397
v -3.947768 0.377175 0.206657
v -2.180686 0.343249 0.173843
v -2.181118 0.350887 0.192141
v -2.180506 0.361553 0.166207
v -2.180938 0.369191 0.184506
v -2.160859 0.343249 0.174311
v -2.161290 0.350887 0.192609
v -2.160678 0.361553 0.166675
v -2.161110 0.369191 0.184973
v -0.167691 0.340196 0.217201
v -0.174014 0.358540 0.213093
v -0.183074 0.332657 0.207206
v -0.189396 0.351001 0.203098
v -0.156886 0.340196 0.200570
v -0.163208 0.358540 0.196462
v -0.172268 0.332657 0.190575
v -0.178590 0.351001 0.186467
v 4.681203 0.357380 0.198436
v 4.678989 0.370944 0.212736
v 4.679128 0.342910 0.211840
v 4.676913 0.356474 0.226140
v 4.661603 0.357380 0.195401
v 4.659389 0.370944 0.209701
v 4.659528 0.342911 0.208806
v 4.657314 0.356474 0.223105
v 1.778769 0.344325 0.204249
v 1.768054 0.357695 0.194260
v 1.768990 0.329676 0.195133
v 1.758275 0.343045 0.185143
v 1.792293 0.344325 0.189742
v 1.781578 0.357695 0.179753
v 1.782514 0.329676 0.180626
v 1.771799 0.343045 0.170636
v 4.160702 0.359322 0.211436
v 4.150102 0.373846 0.203067
v 4.172100 0.372828 0.220437
v 4.161501 0.387352 0.212067
v 4.148411 0.359322 0.227002
v 4.137811 0.373846 0.218632
v 4.159810 0.372828 0.236003
v 4.149210 0.387352 0.227633
v -2.406071 0.354417 0.193394
v -2.424160 0.358155 0.186172
v -2.402600 0.373895 0.194780
v -2.420689 0.377633 0.187558
v -2.413425 0.354417 0.211813
v -2.431514 0.358155 0.204591
v -2.409954 0.373895 0.213199
v -2.428043 0.377633 0.205977
v 2.613711 0.333369 0.219367
v 2.616284 0.352708 0.215802
v 2.625027 0.328972 0.203684
v 2.627600 0.348311 0.200119
v 2.629794 0.333369 0.230973
v 2.632367 0.352708 0.227407
v 2.641110 0.328972 0.215290
v 2.643683 0.348311 0.211724
v -1.494438 0.357380 0.225875
v -1.499427 0.372754 0.214381
v -1.500560 0.344850 0.211772
v -1.505549 0.360224 0.200279
v -1.476245 0.357380 0.217977
v -1.481234 0.372754 0.206484
v -1.482367 0.344850 0.203874
v -1.487356 0.360224 0.192381
v -2.792895 0.376600 0.222741
v -2.793705 0.396416 0.222767
v -2.773088 0.377410 0.222112
v -2.773898 0.397227 0.222138
v -2.792266 0.376600 0.242564
v -2.793075 0.396416 0.242590
v -2.772459 0.377410 0.241935
v -2.773269 0.397227 0.241961
v 0.246572 0.356435 0.202962
v 0.233428 0.371270 0.203704
v 0.231761 0.343271 0.203798
v 0.218618 0.358105 0.204539
v 0.245455 0.356435 0.183161
v 0.232311 0.371270 0.183902
v 0.230644 0.343271 0.183996
v 0.217501 0.358105 0.184737
v -2.078705 0.357080 0.220701
v -2.071281 0.367561 0.205588
v -2.074084 0.340242 0.211294
v -2.066660 0.350723 0.196181
v -2.060904 0.357080 0.229445
v -2.053480 0.367561 0.214332
v -2.056283 0.340242 0.220038
v -2.048859 0.350723 0.204926
v -1.270774 0.322670 0.206104
v -1.272598 0.342337 0.207902
v -1.284781 0.320109 0.219909
v -1.286605 0.339776 0.221707
v -1.284696 0.322670 0.191978
v -1.286520 0.342337 0.193776
v -1.298703 0.320109 0.205784
v -1.300527 0.339776 0.207582
v -1.139547 0.352791 0.205590
v -1.141191 0.361388 0.223388
v -1.140338 0.334918 0.214151
v -1.141982 0.343514 0.231948
v -1.159296 0.352791 0.203766
v -1.160940 0.361388 0.221563
v -1.160087 0.334918 0.212326
v -1.161731 0.343514 0.230123
v -0.979666 0.359439 0.214499
v -0.982223 0.373856 0.201121
v -0.976959 0.373059 0.228660
v -0.979516 0.387476 0.215282
v -0.999147 0.359439 0.218223
v -1.001704 0.373856 0.204845
v -0.996440 0.373059 0.232383
v -0.998997 0.387476 0.219006
v 3.651145 0.331948 0.221535
v 3.650182 0.351744 0.220788
v 3.635502 0.330731 0.209403
v 3.634540 0.350526 0.208657
v 3.663299 0.331948 0.205862
v 3.662337 0.351744 0.205116
v 3.647656 0.330731 0.193731
v 3.646694 0.350526 0.192984
v -4.144230 0.350700 0.223017
v -4.143145 0.370486 0.223834
v -4.160042 0.352059 0.211121
v -4.158956 0.371845 0.211938
v -4.132306 0.350700 0.207168
v -4.131220 0.370486 0.207985
v -4.148118 0.352059 0.195272
v -4.147032 0.371845 0.196089
v 2.713036 0.348706 0.174364
v 2.730475 0.358151 0.174286
v 2.722481 0.331267 0.174322
v 2.739920 0.340712 0.174244
v 2.713125 0.348706 0.194197
v 2.730564 0.358151 0.194119
v 2.722570 0.331267 0.194155
v 2.740009 0.340712 0.194077
v 2.895540 0.365325 0.225779
v 2.902213 0.375357 0.210025
v 2.891627 0.382434 0.235016
v 2.898300 0.392466 0.219263
v 2.877278 0.365325 0.218043
v 2.883951 0.375357 0.202289
v 2.873365 0.382434 0.227281
v 2.880038 0.392466 0.211527
v -2.880215 0.346182 0.203565
v -2.883591 0.365658 0.201945
v -2.862655 0.349926 0.211989
v -2.866031 0.369403 0.210369
v -2.888793 0.346182 0.221447
v -2.892169 0.365658 0.219827
v -2.871233 0.349926 0.229871
v -2.874609 0.369403 0.228251
v 2.808466 0.330993 0.215618
v 2.805964 0.347802 0.225843
v 2.804470 0.320466 0.231946
v 2.801968 0.337276 0.242170
v 2.789202 0.330993 0.210903
v 2.786700 0.347802 0.221128
v 2.785206 0.320466 0.227231
v 2.782703 0.337276 0.237455
v 1.496899 0.361559 0.228330
v 1.515578 0.368007 0.226630
v 1.490478 0.380315 0.228914
v 1.509157 0.386763 0.227215
v 1.495102 0.361559 0.208578
v 1.513781 0.368007 0.206879
v 1.488681 0.380315 0.209163
v 1.507360 0.386763 0.207463
v 0.438303 0.338120 0.218831
v 0.441111 0.357699 0.220285
v 0.420919 0.341282 0.209823
v 0.423727 0.360862 0.211278
v 0.447427 0.338120 0.201221
v 0.450235 0.357699 0.202676
v 0.430043 0.341282 0.192213
v 0.432851 0.360862 0.193668
v 0.594065 0.332410 0.230559
v 0.594197 0.352243 0.230557
v 0.574235 0.332542 0.230856
v 0.574366 0.352375 0.230854
v 0.593768 0.332410 0.210728
v 0.593900 0.352243 0.210726
v 0.573938 0.332542 0.211025
v 0.574069 0.352375 0.211023
v -0.867844 0.349367 0.209382
v -0.868549 0.367999 0.202624
v -0.865909 0.356162 0.227914
v -0.866615 0.374795 0.221156
v -0.887570 0.349367 0.211442
v -0.888275 0.367999 0.204683
v -0.885635 0.356162 0.229974
v -0.886341 0.374795 0.223215
v -2.972151 0.363520 0.252756
v -2.983961 0.379381 0.254284
v -2.987881 0.351612 0.254791
v -2.999690 0.367473 0.256318
v -2.974695 0.363520 0.233087
v -2.986505 0.379381 0.234614
v -2.990425 0.351612 0.235121
v -3.002234 0.367473 0.236649
v -4.065402 0.351569 0.229828
v -4.053798 0.363331 0.218858
v -4.056855 0.335600 0.221748
v -4.045250 0.347362 0.210778
v -4.051778 0.351569 0.244241
v -4.040174 0.363331 0.233271
v -4.043230 0.335600 0.236161
v -4.031626 0.347362 0.225191
v 2.022276 0.350186 0.227135
v 2.016052 0.368934 0.225371
v 2.004238 0.343716 0.222023
v 1.998014 0.362465 0.220259
v 2.027683 0.350186 0.208053
v 2.021459 0.368934 0.206289
v 2.009645 0.343716 0.202942
v 2.003421 0.362465 0.201178
v -0.894591 0.348615 0.238782
v -0.882128 0.361964 0.231049
v -0.883248 0.333947 0.231743
v -0.870785 0.347297 0.224010
v -0.884134 0.348615 0.255634
v -0.871671 0.361964 0.247901
v -0.872791 0.333947 0.248596
v -0.860328 0.347297 0.240862
v -3.184912 0.347541 0.224556
v -3.196663 0.361569 0.216906
v -3.196667 0.333520 0.216903
v -3.208418 0.347547 0.209253
v -3.174091 0.347541 0.207935
v -3.185842 0.361569 0.200285
v -3.185847 0.333520 0.200282
v -3.197598 0.347547 0.192632
v 0.636357 0.346083 0.191795
v 0.628968 0.358492 0.205388
v 0.642283 0.361554 0.180892
v 0.634894 0.373963 0.194486
v 0.653782 0.346083 0.201267
v 0.646394 0.358492 0.214860
v 0.659708 0.361554 0.190364
v 0.652320 0.373963 0.203957
v -0.024925 0.345615 0.243352
v -0.009675 0.356631 0.237074
v -0.035112 0.362107 0.247545
v -0.019861 0.373123 0.241267
v -0.032475 0.345615 0.225011
v -0.017224 0.356631 0.218734
v -0.042662 0.362107 0.229205
v -0.027411 0.373123 0.222927
v -0.461185 0.357112 0.200688
v -0.459331 0.372665 0.212854
v -0.458842 0.344805 0.216064
v -0.456988 0.360359 0.228230
v -0.480792 0.357112 0.203675
v -0.478938 0.372665 0.215841
v -0.478449 0.344805 0.219051
v -0.476595 0.360359 0.231217
v 0.088171 0.337600 0.180066
v 0.083099 0.352124 0.192583
v 0.082716 0.324094 0.193527
v 0.077644 0.338619 0.206044
v 0.069790 0.337600 0.172618
v 0.064718 0.352124 0.185134
v 0.064335 0.324094 0.186078
v 0.059263 0.338619 0.198595
v -1.408972 0.366179 0.191691
v -1.402727 0.384891 0.189644
v -1.391190 0.359607 0.185864
v -1.384944 0.378319 0.183818
v -1.402797 0.366179 0.210538
v -1.396552 0.384891 0.208492
v -1.385015 0.359607 0.204712
v -1.378769 0.378319 0.202666
v -0.232388 0.350662 0.226201
v -0.218640 0.364800 0.228318
v -0.246361 0.364571 0.224050
v -0.232614 0.378709 0.226167
v -0.229370 0.350662 0.206599
v -0.215623 0.364800 0.208716
v -0.243343 0.364571 0.204448
v -0.229596 0.378709 0.206564
v 2.808466 0.330993 0.215618
v 2.805964 0.347802 0.225843
v 2.804470 0.320466 0.231946
v 2.801968 0.337276 0.242170
v 2.789202 0.330993 0.210903
v 2.786700 0.347802 0.221128
v 2.785206 0.320466 0.227231
v 2.782703 0.337276 0.237455
v -1.564287 0.350112 0.215948
v -1.567092 0.367501 0.206832
v -1.569402 0.340574 0.199328
v -1.572207 0.357963 0.190212
v -1.545331 0.350112 0.210115
v -1.548137 0.367501 0.200998
v -1.550446 0.340574 0.193495
v -1.553252 0.357963 0.184379
v 1.469247 0.362645 0.211766
v 1.468939 0.380652 0.203460
v 1.469916 0.370957 0.229761
v 1.469608 0.388965 0.221455
v 1.449428 0.362645 0.212503
v 1.449119 0.380652 0.204196
v 1.450097 0.370957 0.230498
v 1.449788 0.388965 0.222191
v -3.885770 0.351894 0.232632
v -3.903027 0.359957 0.238160
v -3.893449 0.333774 0.235092
v -3.910705 0.341837 0.240620
v -3.891820 0.351894 0.213745
v -3.909077 0.359957 0.219272
v -3.899499 0.333774 0.216204
v -3.916755 0.341837 0.221732
v -1.071607 0.349608 0.214743
v -1.071734 0.364607 0.201767
v -1.071460 0.362585 0.229741
v -1.071587 0.377584 0.216765
v -1.091439 0.349608 0.214938
v -1.091566 0.364607 0.201961
v -1.091292 0.362585 0.229935
v -1.091419 0.377584 0.216959
v -3.394889 0.328297 0.226843
v -3.401225 0.346702 0.223041
v -3.379108 0.335686 0.236314
v -3.385444 0.354091 0.232511
v -3.405095 0.328297 0.243849
v -3.411431 0.346702 0.240046
v -3.389314 0.335686 0.253320
v -3.395650 0.354091 0.249517
v -3.220839 0.369576 0.225813
v -3.226746 0.388050 0.229954
v -3.235967 0.362361 0.236416
v -3.241875 0.380836 0.240557
v -3.232221 0.369576 0.209572
v -3.238129 0.388050 0.213712
v -3.247350 0.362361 0.220175
v -3.253258 0.380836 0.224315
v -1.465633 0.349931 0.217309
v -1.462129 0.368422 0.211050
v -1.456602 0.342758 0.201173
v -1.453099 0.361249 0.194914
v -1.448326 0.349931 0.226995
v -1.444823 0.368422 0.220736
v -1.439295 0.342758 0.210860
v -1.435792 0.361249 0.204601
v -2.496911 0.341885 0.191310
v -2.506983 0.358592 0.194887
v -2.512655 0.331197 0.196901
v -2.522726 0.347904 0.200478
v -2.503549 0.341885 0.172620
v -2.513620 0.358592 0.176197
v -2.519293 0.331197 0.178212
v -2.529364 0.347904 0.181788
v -2.180894 0.339967 0.199895
v -2.180664 0.354167 0.213739
v -2.181129 0.353813 0.185697
v -2.180900 0.368013 0.199541
v -2.161063 0.339967 0.199566
v -2.160834 0.354167 0.213410
v -2.161299 0.353813 0.185368
v -2.161069 0.368013 0.199212
v 2.277158 0.366232 0.215231
v 2.264340 0.375245 0.203072
v 2.270618 0.348565 0.209028
v 2.257801 0.357579 0.196869
v 2.290807 0.366232 0.200842
v 2.277990 0.375245 0.188683
v 2.284268 0.348565 0.194638
v 2.271450 0.357579 0.182480
v 3.239766 0.364650 0.236814
v 3.245636 0.383471 0.238969
v 3.222096 0.370903 0.230329
v 3.227967 0.389725 0.232484
v 3.246599 0.364650 0.218196
v 3.252470 0.383471 0.220350
v 3.228930 0.370903 0.211711
v 3.234801 0.389725 0.213865
v -3.126236 0.351962 0.201180
v -3.123466 0.371583 0.202024
v -3.107467 0.349067 0.206899
v -3.104697 0.368688 0.207743
v -3.132016 0.351962 0.220152
v -3.129247 0.371583 0.220996
v -3.113248 0.349067 0.225871
v -3.110478 0.368688 0.226715
v -1.978413 0.317612 0.207476
v -1.979900 0.336787 0.212321
v -1.972789 0.322680 0.189145
v -1.974275 0.341855 0.193990
v -1.959452 0.317612 0.213293
v -1.960939 0.336787 0.218138
v -1.953828 0.322680 0.194962
v -1.955315 0.341855 0.199807
v 0.021134 0.369806 0.211304
v 0.021063 0.388158 0.203784
v 0.020961 0.362285 0.192953
v 0.020890 0.380637 0.185433
v 0.040966 0.369806 0.211118
v 0.040895 0.388158 0.203597
v 0.040793 0.362285 0.192767
v 0.040723 0.380637 0.185246
v 3.030652 0.350643 0.198030
v 3.031172 0.370469 0.198032
v 3.050478 0.350123 0.198110
v 3.050998 0.369950 0.198112
v 3.030572 0.350643 0.217863
v 3.031091 0.370469 0.217865
v 3.050398 0.350123 0.217943
v 3.050917 0.369950 0.217945
v -4.535467 0.361812 0.179142
v -4.547079 0.366379 0.194559
v -4.538216 0.342512 0.182790
v -4.549827 0.347079 0.198207
v -4.551310 0.361812 0.167210
v -4.562922 0.366379 0.182627
v -4.554057 0.342512 0.170858
v -4.565669 0.347079 0.186275
v -1.348066 0.351633 0.216590
v -1.366130 0.359819 0.216520
v -1.339880 0.369698 0.216621
v -1.357945 0.377884 0.216552
v -1.348142 0.351633 0.236423
v -1.366207 0.359819 0.236353
v -1.339956 0.369698 0.236454
v -1.358021 0.377884 0.236385
v -2.225354 0.363551 0.220177
v -2.225650 0.383336 0.221520
v -2.221101 0.364926 0.200855
v -2.221396 0.384711 0.202197
v -2.205985 0.363551 0.224441
v -2.206280 0.383336 0.225784
v -2.201731 0.364926 0.205118
v -2.202027 0.384711 0.206461
v -2.074368 0.334837 0.195735
v -2.076200 0.351110 0.206923
v -2.071739 0.346173 0.179675
v -2.073571 0.362447 0.190863
v -2.054796 0.334837 0.198940
v -2.056628 0.351110 0.210127
v -2.052167 0.346173 0.182880
v -2.053998 0.362447 0.194068
v 3.824665 0.349788 0.218308
v 3.828774 0.368850 0.214689
v 3.810361 0.355264 0.230908
v 3.814470 0.374326 0.227289
v 3.811555 0.349788 0.203426
v 3.815665 0.368850 0.199806
v 3.797251 0.355264 0.216026
v 3.801361 0.374326 0.212406
v 2.528394 0.336776 0.226473
v 2.529528 0.356252 0.230045
v 2.534286 0.333028 0.245037
v 2.535419 0.352504 0.248609
v 2.509490 0.336776 0.232472
v 2.510624 0.356252 0.236044
v 2.515381 0.333028 0.251035
v 2.516515 0.352504 0.254608
v 3.101908 0.333278 0.206750
v 3.101865 0.352973 0.209087
v 3.101544 0.330940 0.226442
v 3.101501 0.350635 0.228779
v 3.082078 0.333278 0.206383
v 3.082035 0.352973 0.208720
v 3.081714 0.330940 0.226074
v 3.081671 0.350635 0.228411
v 3.031526 0.349777 0.197541
v 3.036283 0.368987 0.198855
v 3.050042 0.344843 0.202658
v 3.054798 0.364052 0.203972
v 3.026243 0.349777 0.216657
v 3.030999 0.368987 0.217972
v 3.044758 0.344843 0.221774
v 3.049515 0.364052 0.223089
v 3.628675 0.368712 0.241717
v 3.619593 0.385289 0.247723
v 3.614848 0.357824 0.250862
v 3.605767 0.374402 0.256868
v 3.617733 0.368712 0.225174
v 3.608652 0.385289 0.231181
v 3.603907 0.357824 0.234319
v 3.594826 0.374402 0.240326
v -2.994781 0.347231 0.204186
v -2.984003 0.362859 0.209924
v -2.980985 0.335020 0.211530
v -2.970206 0.350649 0.217267
v -3.004100 0.347231 0.221694
v -2.993321 0.362859 0.227431
v -2.990304 0.335020 0.229037
v -2.979525 0.350649 0.234774
v -4.244761 0.360647 0.223393
v -4.243093 0.375086 0.209898
v -4.246534 0.374245 0.237722
v -4.244864 0.388683 0.224227
v -4.264444 0.360647 0.220958
v -4.262775 0.375086 0.207463
v -4.266217 0.374245 0.235286
v -4.264548 0.388683 0.221792
v -3.885770 0.351894 0.232632
v -3.903027 0.359957 0.238160
v -3.893449 0.333774 0.235092
v -3.910705 0.341837 0.240620
v -3.891820 0.351894 0.213745
v -3.909077 0.359957 0.219272
v -3.899499 0.333774 0.216204
v -3.916755 0.341837 0.221732
v 4.010267 0.357458 0.200953
v 4.023635 0.372003 0.202715
v 4.024688 0.343975 0.202853
v 4.038055 0.358520 0.204615
v 4.007676 0.357458 0.220616
v 4.021044 0.372003 0.222378
v 4.022097 0.343975 0.222516
v 4.035464 0.358520 0.224278
v 1.701275 0.321914 0.205063
v 1.704838 0.341074 0.208743
v 1.687949 0.327036 0.191296
v 1.691512 0.346197 0.194977
v 1.715525 0.321914 0.191269
v 1.719088 0.341074 0.194950
v 1.702199 0.327036 0.177502
v 1.705762 0.346197 0.181183
v -0.382034 0.367156 0.212849
v -0.377098 0.386300 0.214433
v -0.363805 0.361973 0.218696
v -0.358869 0.381116 0.220280
v -0.388092 0.367156 0.231735
v -0.383156 0.386300 0.233318
v -0.369863 0.361973 0.237582
v -0.364927 0.381116 0.239165
v -0.238065 0.349241 0.204922
v -0.238183 0.363090 0.219119
v -0.237951 0.363439 0.191074
v -0.238068 0.377287 0.205271
v -0.218233 0.349241 0.205086
v -0.218350 0.363090 0.219283
v -0.218118 0.363439 0.191238
v -0.218236 0.377287 0.205435
v -1.067164 0.356118 0.251615
v -1.081782 0.369507 0.252239
v -1.080541 0.341486 0.252186
v -1.095159 0.354875 0.252809
v -1.068009 0.356118 0.231800
v -1.082627 0.369507 0.232424
v -1.081386 0.341486 0.232371
v -1.096004 0.354875 0.232994
v -0.956104 0.351206 0.202633
v -0.954782 0.367671 0.213611
v -0.958072 0.362264 0.186286
v -0.956750 0.378728 0.197265
v -0.936413 0.351206 0.200261
v -0.935091 0.367671 0.211240
v -0.938381 0.362264 0.183915
v -0.937059 0.378728 0.194893
v -1.198044 0.345861 0.226003
v -1.201887 0.362163 0.215381
v -1.203590 0.334566 0.210673
v -1.207432 0.350868 0.200051
v -1.179394 0.345861 0.219257
v -1.183236 0.362163 0.208634
v -1.184940 0.334566 0.203927
v -1.188782 0.350868 0.193304
v 3.663218 0.372278 0.217193
v 3.662158 0.392070 0.217903
v 3.646776 0.371002 0.228211
v 3.645717 0.390794 0.228921
v 3.652177 0.372278 0.200717
v 3.651118 0.392070 0.201428
v 3.635735 0.371002 0.211736
v 3.634676 0.390794 0.212446
v 0.755433 0.349550 0.202946
v 0.745077 0.366461 0.202632
v 0.772337 0.359910 0.203457
v 0.761981 0.376822 0.203144
v 0.754833 0.349550 0.222770
v 0.744477 0.366461 0.222456
v 0.771737 0.359910 0.223281
v 0.761381 0.376822 0.222968
v -4.629272 0.321902 0.196980
v -4.628587 0.339252 0.206565
v -4.630507 0.331511 0.179675
v -4.629822 0.348861 0.189260
v -4.609488 0.321902 0.195568
v -4.608804 0.339252 0.205153
v -4.610723 0.331511 0.178262
v -4.610040 0.348861 0.187847
v -0.979787 0.368529 0.205082
v -0.999188 0.371621 0.202362
v -0.976725 0.388120 0.205511
v -0.996126 0.391212 0.202791
v -0.982540 0.368529 0.224723
v -1.001941 0.371621 0.222003
v -0.979478 0.388120 0.225152
v -0.998879 0.391212 0.222432
v -1.644983 0.355946 0.221656
v -1.649813 0.375066 0.223765
v -1.662506 0.350676 0.229307
v -1.667336 0.369796 0.231416
v -1.652920 0.355946 0.203480
v -1.657750 0.375066 0.205589
v -1.670442 0.350676 0.211131
v -1.675272 0.369796 0.213240
v 1.784632 0.353607 0.236269
v 1.784550 0.373423 0.235439
v 1.786564 0.354441 0.255990
v 1.786482 0.374257 0.255160
v 1.764893 0.353607 0.238203
v 1.764812 0.373423 0.237372
v 1.766825 0.354441 0.257924
v 1.766744 0.374257 0.257094
v -1.137862 0.341453 0.203029
v -1.141117 0.359094 0.211487
v -1.144198 0.332390 0.219493
v -1.147453 0.350031 0.227951
v -1.156371 0.341453 0.195906
v -1.159626 0.359094 0.204363
v -1.162708 0.332390 0.212370
v -1.165963 0.350031 0.220828
v -3.644539 0.347001 0.209257
v -3.633954 0.363632 0.211425
v -3.660832 0.357806 0.205920
v -3.650247 0.374437 0.208088
v -3.640560 0.347001 0.189827
v -3.629975 0.363632 0.191995
v -3.656853 0.357806 0.186491
v -3.646268 0.374437 0.188658
v -0.214268 0.372200 0.221704
v -0.220339 0.387314 0.233021
v -0.221413 0.359358 0.235022
v -0.227484 0.374471 0.246339
v -0.231745 0.372200 0.212328
v -0.237816 0.387314 0.223645
v -0.238890 0.359358 0.225646
v -0.244961 0.374471 0.236963
v -0.463383 0.350433 0.220714
v -0.458279 0.369523 0.219019
v -0.481499 0.355811 0.226734
v -0.476395 0.374901 0.225039
v -0.469637 0.350433 0.201893
v -0.464534 0.369523 0.200197
v -0.487753 0.355811 0.207913
v -0.482650 0.374901 0.206217
v 1.284898 0.330660 0.238282
v 1.289267 0.346813 0.227636
v 1.291031 0.319151 0.223339
v 1.295400 0.335304 0.212693
v 1.303246 0.330660 0.245813
v 1.307615 0.346813 0.235166
v 1.309379 0.319151 0.230870
v 1.313748 0.335304 0.220223
v -2.407894 0.369682 0.213669
v -2.407851 0.388072 0.221097
v -2.407788 0.362254 0.232059
v -2.407745 0.380644 0.239486
v -2.427727 0.369682 0.213783
v -2.427684 0.388072 0.221211
v -2.427621 0.362254 0.232173
v -2.427578 0.380644 0.239600
v 4.256468 0.354640 0.223142
v 4.258933 0.374131 0.225864
v 4.243382 0.358313 0.208699
v 4.245848 0.377803 0.211420
v 4.271166 0.354640 0.209826
v 4.273631 0.374131 0.212547
v 4.258080 0.358313 0.195382
v 4.260545 0.377803 0.198104
v 3.624623 0.368671 0.242980
v 3.624600 0.388504 0.242989
v 3.606152 0.368646 0.250204
v 3.606129 0.388479 0.250213
v 3.617399 0.368671 0.224510
v 3.617376 0.388504 0.224519
v 3.598928 0.368646 0.231733
v 3.598905 0.388479 0.231742
v 0.483926 0.363686 0.222122
v 0.493408 0.381024 0.220444
v 0.466853 0.373315 0.225143
v 0.476335 0.390654 0.223465
v 0.480470 0.363686 0.202592
v 0.489952 0.381024 0.200914
v 0.463397 0.373315 0.205614
v 0.472879 0.390654 0.203936
v 1.464583 0.363186 0.200319
v 1.462685 0.382776 0.197874
v 1.476594 0.366281 0.215795
v 1.474696 0.385871 0.213350
v 1.448915 0.363186 0.212479
v 1.447017 0.382776 0.210034
v 1.460926 0.366281 0.227955
v 1.459028 0.385871 0.225510
v -2.897036 0.373013 0.197489
v -2.885976 0.382084 0.183750
v -2.891348 0.355376 0.190423
v -2.880288 0.364446 0.176684
v -2.881588 0.373013 0.209926
v -2.870527 0.382084 0.196187
v -2.875899 0.355376 0.202860
v -2.864839 0.364446 0.189121
v 0.749895 0.349783 0.203467
v 0.741338 0.366992 0.208364
v 0.764831 0.359642 0.194919
v 0.756274 0.376851 0.199816
v 0.759746 0.349783 0.220680
v 0.751189 0.366992 0.225577
v 0.774682 0.359642 0.212133
v 0.766125 0.376851 0.217030
v 2.510704 0.366592 0.231740
v 2.521076 0.383401 0.233538
v 2.527266 0.356065 0.234611
v 2.537638 0.372874 0.236409
v 2.507316 0.366592 0.251281
v 2.517688 0.383401 0.253080
v 2.523878 0.356065 0.254153
v 2.534250 0.372874 0.255951
v 3.706849 0.341691 0.239284
v 3.719031 0.354803 0.230739
v 3.696114 0.356571 0.246813
v 3.708297 0.369683 0.238268
v 3.695459 0.341691 0.223047
v 3.707642 0.354803 0.214502
v 3.684725 0.356571 0.230576
v 3.696908 0.369683 0.222031
v -4.503723 0.354046 0.213834
v -4.501050 0.371769 0.205344
v -4.509046 0.362948 0.230740
v -4.506372 0.380671 0.222249
v -4.522641 0.354046 0.207878
v -4.519968 0.371769 0.199388
v -4.527964 0.362948 0.224784
v -4.525290 0.380671 0.216293
v -3.727079 0.351907 0.252762
v -3.722691 0.371249 0.252847
v -3.746417 0.356296 0.252388
v -3.742029 0.375638 0.252473
v -3.726696 0.351907 0.232933
v -3.722307 0.371249 0.233018
v -3.746033 0.356296 0.232559
v -3.741645 0.375638 0.232644
v 3.960349 0.365387 0.212477
v 3.960825 0.381196 0.224444
v 3.960977 0.353410 0.228272
v 3.961453 0.369218 0.240240
v 3.940531 0.365387 0.213265
v 3.941008 0.381196 0.225233
v 3.941160 0.353410 0.229061
v 3.941636 0.369218 0.241029
v 2.065195 0.345833 0.190339
v 2.070175 0.365010 0.191234
v 2.084069 0.340773 0.193728
v 2.089050 0.359949 0.194623
v 2.061690 0.345833 0.209860
v 2.066670 0.365010 0.210755
v 2.080564 0.340773 0.213249
v 2.085545 0.359949 0.214144
v 2.212626 0.333103 0.194185
v 2.206514 0.350164 0.202241
v 2.222939 0.343215 0.180593
v 2.216826 0.360277 0.188649
v 2.228426 0.333103 0.206172
v 2.222314 0.350164 0.214229
v 2.238739 0.343215 0.192580
v 2.232626 0.360277 0.200637
v 0.953159 0.351904 0.201226
v 0.956067 0.371519 0.201626
v 0.972590 0.348968 0.203900
v 0.975499 0.368583 0.204300
v 0.950455 0.351904 0.220874
v 0.953364 0.371519 0.221274
v 0.969886 0.348968 0.223548
v 0.972795 0.368583 0.223948
v -2.155332 0.373158 0.235339
v -2.162074 0.387764 0.246940
v -2.162671 0.359741 0.247967
v -2.169413 0.374347 0.259568
v -2.172480 0.373158 0.225374
v -2.179222 0.387764 0.236975
v -2.179819 0.359741 0.238002
v -2.186560 0.374347 0.249603
v 1.881137 0.337228 0.214517
v 1.874811 0.356010 0.215277
v 1.862489 0.330857 0.216758
v 1.856164 0.349639 0.217517
v 1.878771 0.337228 0.194826
v 1.872446 0.356010 0.195586
v 1.860124 0.330857 0.197066
v 1.853798 0.349639 0.197826
v 3.231429 0.353031 0.218618
v 3.231902 0.371846 0.224875
v 3.230009 0.359306 0.199857
v 3.230482 0.378120 0.206114
v 3.251205 0.353031 0.217121
v 3.251679 0.371846 0.223377
v 3.249785 0.359306 0.198360
v 3.250259 0.378120 0.204617
v 3.622984 0.375020 0.234843
v 3.626489 0.394477 0.233275
v 3.605222 0.378860 0.242790
v 3.608728 0.398318 0.241221
v 3.614883 0.375020 0.216740
v 3.618389 0.394477 0.215171
v 3.597122 0.378860 0.224686
v 3.600628 0.398318 0.223118
v -4.840371 0.349059 0.225919
v -4.832453 0.365021 0.217208
v -4.829635 0.337287 0.214108
v -4.821716 0.353249 0.205397
v -4.825695 0.349059 0.239259
v -4.817777 0.365021 0.230548
v -4.814959 0.337287 0.227448
v -4.807040 0.353249 0.218737
v -4.060169 0.338794 0.216087
v -4.060167 0.358601 0.215080
v -4.060123 0.337786 0.196280
v -4.060122 0.357594 0.195272
v -4.040336 0.338794 0.216133
v -4.040334 0.358601 0.215125
v -4.040290 0.337786 0.196326
v -4.040288 0.357594 0.195318
v 2.619106 0.359089 0.220217
v 2.622756 0.378572 0.220898
v 2.638258 0.355377 0.223791
v 2.641907 0.374859 0.224473
v 2.615467 0.359089 0.239713
v 2.619116 0.378572 0.240394
v 2.634619 0.355377 0.243288
v 2.638268 0.374859 0.243969
v 0.341293 0.351773 0.201230
v 0.344153 0.371393 0.201703
v 0.360650 0.348875 0.204434
v 0.363509 0.368495 0.204907
v 0.338054 0.351773 0.220797
v 0.340914 0.371393 0.221270
v 0.357411 0.348875 0.224001
v 0.360271 0.368495 0.224474
v -4.221820 0.331077 0.185538
v -4.214947 0.341766 0.200765
v -4.226217 0.347783 0.175796
v -4.219344 0.358472 0.191022
v -4.203743 0.331077 0.177378
v -4.196870 0.341766 0.192605
v -4.208140 0.347783 0.167636
v -4.201267 0.358472 0.182862
v -0.589033 0.353657 0.187570
v -0.595087 0.368506 0.199242
v -0.582196 0.366805 0.174389
v -0.588250 0.381654 0.186061
v -0.571427 0.353657 0.196702
v -0.577481 0.368506 0.208373
v -0.564590 0.366805 0.183521
v -0.570644 0.381654 0.195192
v 0.388900 0.352731 0.218254
v 0.398929 0.364280 0.205629
v 0.381716 0.368854 0.227297
v 0.391745 0.380403 0.214672
v 0.373370 0.352731 0.205917
v 0.383400 0.364280 0.193293
v 0.366187 0.368854 0.214960
v 0.376216 0.380403 0.202335
v -0.263122 0.375738 0.192189
v -0.275499 0.390698 0.188143
v -0.248902 0.388760 0.196837
v -0.261279 0.403720 0.192791
v -0.269284 0.375738 0.211040
v -0.281661 0.390698 0.206995
v -0.255064 0.388760 0.215688
v -0.267441 0.403720 0.211643
v -0.748564 0.361705 0.212128
v -0.743470 0.380841 0.213220
v -0.729853 0.356495 0.216140
v -0.724759 0.375632 0.217232
v -0.752722 0.361705 0.231520
v -0.747628 0.380841 0.232612
v -0.734011 0.356495 0.235532
v -0.728917 0.375632 0.236624
v -3.039700 0.337841 0.216920
v -3.039659 0.357624 0.218327
v -3.040270 0.339248 0.197145
v -3.040229 0.359031 0.198552
v -3.019875 0.337841 0.216349
v -3.019834 0.357624 0.217755
v -3.020445 0.339248 0.196574
v -3.020404 0.359031 0.197980
v -0.625717 0.365189 0.201908
v -0.622138 0.382434 0.192789
v -0.632016 0.374985 0.217961
v -0.628438 0.392230 0.208842
v -0.644179 0.365189 0.194663
v -0.640600 0.382434 0.185544
v -0.650479 0.374985 0.210716
v -0.646900 0.392230 0.201597
v 3.399171 0.350086 0.218803
v 3.399826 0.369719 0.221534
v 3.394597 0.352894 0.199710
v 3.395251 0.372527 0.202441
v 3.418459 0.350086 0.214182
v 3.419113 0.369719 0.216912
v 3.413884 0.352894 0.195089
v 3.414538 0.372527 0.197819
v 1.695966 0.346103 0.168775
v 1.706881 0.362312 0.172164
v 1.711446 0.334674 0.173582
v 1.722361 0.350884 0.176971
v 1.690085 0.346103 0.187716
v 1.701000 0.362312 0.191105
v 1.705565 0.334674 0.192523
v 1.716480 0.350884 0.195912
v 2.286662 0.338192 0.206438
v 2.285961 0.356412 0.214242
v 2.285032 0.330357 0.224584
v 2.284330 0.348577 0.232388
v 2.266909 0.338192 0.204663
v 2.266207 0.356412 0.212467
v 2.265278 0.330357 0.222809
v 2.264577 0.348577 0.230613
v 4.466371 0.351701 0.223678
v 4.481580 0.363121 0.218054
v 4.455661 0.367917 0.227639
v 4.470870 0.379337 0.222015
v 4.459492 0.351701 0.205076
v 4.474701 0.363121 0.199452
v 4.448782 0.367917 0.209037
v 4.463991 0.379337 0.203413
v -2.911648 0.351397 0.193201
v -2.908755 0.371011 0.193707
v -2.930970 0.354334 0.189825
v -2.928076 0.373949 0.190331
v -2.908235 0.351397 0.173664
v -2.905341 0.371011 0.174170
v -2.927556 0.354334 0.170288
v -2.924663 0.373949 0.170794
v -1.544282 0.351720 0.211968
v -1.550305 0.363817 0.226485
v -1.548918 0.336003 0.223141
v -1.554941 0.348100 0.237658
v -1.562602 0.351720 0.204368
v -1.568624 0.363817 0.218885
v -1.567237 0.336003 0.215541
v -1.573260 0.348100 0.230058
v -2.208266 0.347260 0.213298
v -2.209415 0.366905 0.210825
v -2.199984 0.349987 0.231112
v -2.201134 0.369631 0.228639
v -2.226250 0.347260 0.221659
v -2.227400 0.366905 0.219187
v -2.217969 0.349987 0.239473
v -2.219118 0.369631 0.237000
v -2.895317 0.348739 0.233920
v -2.886866 0.359135 0.219296
v -2.890115 0.331849 0.224919
v -2.881665 0.342245 0.210295
v -2.878145 0.348739 0.243843
v -2.869694 0.359135 0.229219
v -2.872943 0.331849 0.234842
v -2.864493 0.342245 0.220218
v -4.144404 0.351061 0.223020
v -4.142769 0.370790 0.224225
v -4.160286 0.353092 0.211316
v -4.158651 0.372821 0.212521
v -4.132638 0.351061 0.207054
v -4.131003 0.370790 0.208259
v -4.148520 0.353092 0.195350
v -4.146885 0.372821 0.196555
v -0.522467 0.358278 0.178559
v -0.535279 0.365275 0.191985
v -0.527298 0.339720 0.183621
v -0.540110 0.346717 0.197046
v -0.536815 0.358278 0.164867
v -0.549627 0.365275 0.178292
v -0.541645 0.339720 0.169928
v -0.554458 0.346717 0.183354
v 1.656367 0.349491 0.240007
v 1.674564 0.356809 0.242953
v 1.649143 0.367925 0.238837
v 1.667340 0.375243 0.241783
v 1.659537 0.349491 0.220429
v 1.677734 0.356809 0.223375
v 1.652313 0.367925 0.219259
v 1.670510 0.375243 0.222205
v -2.053345 0.353330 0.221841
v -2.062430 0.370885 0.220216
v -2.070626 0.344101 0.218751
v -2.079711 0.361656 0.217127
v -2.049854 0.353330 0.202318
v -2.058939 0.370885 0.200693
v -2.067135 0.344101 0.199228
v -2.076220 0.361656 0.197603
v -1.080706 0.360452 0.194767
v -1.066454 0.370654 0.185485
v -1.089255 0.377460 0.200335
v -1.075003 0.387662 0.191053
v -1.091530 0.360452 0.178148
v -1.077278 0.370654 0.168866
v -1.100079 0.377460 0.183716
v -1.085827 0.387662 0.174434
v -1.340558 0.364878 0.226467
v -1.350077 0.381244 0.232373
v -1.354465 0.353675 0.235095
v -1.363985 0.370041 0.241000
v -1.351013 0.364878 0.209613
v -1.360533 0.381244 0.215519
v -1.364921 0.353675 0.218241
v -1.374440 0.370041 0.224147
v 2.468946 0.349585 0.212942
v 2.469998 0.363816 0.199169
v 2.470029 0.335771 0.198752
v 2.471081 0.350003 0.184978
v 2.488721 0.349585 0.214453
v 2.489773 0.363816 0.200679
v 2.489805 0.335771 0.200262
v 2.490857 0.350003 0.186489
v 2.842267 0.357897 0.227054
v 2.836516 0.370943 0.213266
v 2.847289 0.372836 0.239094
v 2.841538 0.385882 0.225306
v 2.823962 0.357897 0.234689
v 2.818211 0.370943 0.220901
v 2.828984 0.372836 0.246729
v 2.823233 0.385882 0.232941
v -4.552990 0.349435 0.202338
v -4.562276 0.366858 0.204228
v -4.535917 0.358911 0.198863
v -4.545202 0.376334 0.200753
v -4.549035 0.349435 0.221773
v -4.558320 0.366858 0.223662
v -4.531961 0.358911 0.218298
v -4.541247 0.376334 0.220188
v -0.745197 0.318256 0.203513
v -0.746371 0.338041 0.202798
v -0.728305 0.319630 0.213814
v -0.729478 0.339416 0.213098
v -0.755523 0.318256 0.220447
v -0.756696 0.338041 0.219731
v -0.738630 0.319630 0.230747
v -0.739804 0.339416 0.230031
v -3.220839 0.369576 0.225813
v -3.226746 0.388050 0.229954
v -3.235967 0.362361 0.236416
v -3.241875 0.380836 0.240557
v -3.232221 0.369576 0.209572
v -3.238129 0.388050 0.213712
v -3.247350 0.362361 0.220175
v -3.253258 0.380836 0.224315
v 3.233735 0.346916 0.216851
v 3.236617 0.365260 0.223819
v 3.226724 0.354457 0.199900
v 3.229606 0.372800 0.206868
v 3.252063 0.346916 0.209271
v 3.254945 0.365260 0.216239
v 3.245051 0.354457 0.192320
v 3.247933 0.372800 0.199288
v -0.048336 0.331440 0.240791
v -0.048182 0.351273 0.240724
v -0.066529 0.331608 0.248687
v -0.066375 0.351441 0.248620
v -0.056233 0.331440 0.222598
v -0.056079 0.351273 0.222531
v -0.074425 0.331608 0.230493
v -0.074271 0.351441 0.230427
v 2.710023 0.346776 0.207239
v 2.717033 0.363625 0.199472
v 2.721312 0.336313 0.194731
v 2.728322 0.353162 0.186965
v 2.724746 0.346776 0.220528
v 2.731756 0.363625 0.212761
v 2.736035 0.336313 0.208020
v 2.743045 0.353162 0.200253
v -0.987188 0.355055 0.209854
v -0.984448 0.374175 0.214353
v -0.977242 0.349786 0.226184
v -0.974502 0.368907 0.230683
v -1.004127 0.355054 0.220170
v -1.001386 0.374175 0.224670
v -0.994181 0.349786 0.236501
v -0.991440 0.368907 0.241000
v -4.526248 0.353954 0.198155
v -4.526032 0.373777 0.197566
v -4.519433 0.353326 0.179540
v -4.519217 0.373150 0.178951
v -4.507624 0.353954 0.204973
v -4.507408 0.373777 0.204384
v -4.500809 0.353326 0.186359
v -4.500593 0.373150 0.185770
v -1.090007 0.350805 0.218900
v -1.089336 0.370456 0.221492
v -1.094936 0.353483 0.199876
v -1.094265 0.373134 0.202469
v -1.070808 0.350805 0.213925
v -1.070137 0.370456 0.216517
v -1.075737 0.353483 0.194902
v -1.075066 0.373134 0.197494
v 2.522733 0.344141 0.227798
v 2.530753 0.359874 0.236827
v 2.533181 0.332065 0.239561
v 2.541201 0.347798 0.248589
v 2.507905 0.344141 0.240970
v 2.515925 0.359874 0.249998
v 2.518353 0.332065 0.252732
v 2.526373 0.347798 0.261761
v 3.714057 0.361560 0.222022
v 3.704876 0.372141 0.207983
v 3.719847 0.378334 0.230878
v 3.710667 0.388915 0.216839
v 3.697457 0.361560 0.232877
v 3.688277 0.372141 0.218837
v 3.703248 0.378334 0.241732
v 3.694068 0.388915 0.227693
v -4.703810 0.355520 0.210035
v -4.709623 0.369709 0.222613
v -4.709763 0.341663 0.222915
v -4.715577 0.355853 0.235493
v -4.721812 0.355520 0.201713
v -4.727626 0.369709 0.214291
v -4.727766 0.341663 0.214593
v -4.733580 0.355853 0.227171
v -0.281785 0.378937 0.191490
v -0.272222 0.391661 0.179658
v -0.273786 0.363723 0.181594
v -0.264223 0.376448 0.169762
v -0.266360 0.378937 0.203957
v -0.256797 0.391661 0.192126
v -0.258362 0.363723 0.194061
v -0.248798 0.376448 0.182230
v -3.788362 0.359369 0.197705
v -3.801393 0.366478 0.210857
v -3.793365 0.340854 0.202755
v -3.806396 0.347963 0.215907
v -3.802450 0.359369 0.183746
v -3.815482 0.366478 0.196898
v -3.807454 0.340854 0.188796
v -3.820485 0.347963 0.201948
v -1.604616 0.337771 0.220146
v -1.602592 0.357422 0.221907
v -1.619441 0.340453 0.207248
v -1.617417 0.360104 0.209008
v -1.591597 0.337771 0.205184
v -1.589574 0.357422 0.206945
v -1.606422 0.340453 0.192285
v -1.604399 0.360104 0.194046
v 4.462009 0.340477 0.232411
v 4.456299 0.354815 0.219954
v 4.456035 0.326774 0.219377
v 4.450324 0.341111 0.206920
v 4.480038 0.340477 0.224146
v 4.474327 0.354815 0.211689
v 4.474063 0.326774 0.211112
v 4.468352 0.341111 0.198655
v 1.970774 0.368741 0.200117
v 1.989652 0.372221 0.205102
v 1.974139 0.349215 0.201005
v 1.993017 0.352695 0.205991
v 1.965710 0.368741 0.219292
v 1.984588 0.372221 0.224278
v 1.969074 0.349215 0.220181
v 1.987953 0.352695 0.225166
v -2.569015 0.332711 0.249218
v -2.571707 0.352358 0.248929
v -2.588550 0.330003 0.247118
v -2.591242 0.349650 0.246829
v -2.566895 0.332711 0.229499
v -2.569588 0.352358 0.229209
v -2.586430 0.330003 0.227399
v -2.589122 0.349650 0.227109
v 1.253522 0.338524 0.188517
v 1.259422 0.357007 0.192631
v 1.268683 0.331331 0.199089
v 1.274583 0.349814 0.203203
v 1.242178 0.338524 0.204786
v 1.248078 0.357007 0.208900
v 1.257339 0.331331 0.215357
v 1.263239 0.349814 0.219471
v 1.005682 0.349685 0.219994
v 1.007876 0.361093 0.203920
v 1.004139 0.365908 0.231298
v 1.006333 0.377317 0.215224
v 0.986031 0.349685 0.217312
v 0.988225 0.361093 0.201238
v 0.984489 0.365908 0.228616
v 0.986683 0.377317 0.212541
v -4.745473 0.374219 0.202497
v -4.738586 0.389882 0.192467
v -4.754338 0.386385 0.215409
v -4.747452 0.402048 0.205379
v -4.761823 0.374219 0.191271
v -4.754936 0.389882 0.181241
v -4.770689 0.386385 0.204183
v -4.763802 0.402048 0.194153
v 3.555030 0.357932 0.218443
v 3.555253 0.377751 0.217725
v 3.549160 0.358683 0.237373
v 3.549383 0.378502 0.236655
v 3.536087 0.357932 0.212569
v 3.536309 0.377751 0.211851
v 3.530217 0.358683 0.231499
v 3.530439 0.378502 0.230781
v 4.097558 0.364720 0.195458
v 4.113688 0.373550 0.188030
v 4.105578 0.346961 0.191765
v 4.121709 0.355791 0.184337
v 4.105853 0.364720 0.213473
v 4.121984 0.373550 0.206046
v 4.113873 0.346961 0.209780
v 4.130004 0.355791 0.202353
v 2.619655 0.355361 0.221157
v 2.621438 0.375111 0.221449
v 2.639145 0.353554 0.224352
v 2.640928 0.373305 0.224644
v 2.616446 0.355361 0.240729
v 2.618229 0.375111 0.241021
v 2.635937 0.353554 0.243924
v 2.637720 0.373305 0.244216
v -4.545090 0.351671 0.222595
v -4.545048 0.371504 0.222596
v -4.564905 0.351712 0.221758
v -4.564863 0.371545 0.221760
v -4.544253 0.351671 0.202779
v -4.544212 0.371504 0.202781
v -4.564069 0.351712 0.201943
v -4.564027 0.371545 0.201945
v -2.365324 0.347768 0.240153
v -2.365808 0.365448 0.231179
v -2.364373 0.356755 0.257807
v -2.364856 0.374435 0.248833
v -2.385128 0.347768 0.241220
v -2.385612 0.365448 0.232246
v -2.384177 0.356755 0.258874
v -2.384661 0.374435 0.249900
v -1.388586 0.367210 0.234285
v -1.386324 0.371616 0.215080
v -1.389101 0.386547 0.238661
v -1.386840 0.390953 0.219456
v -1.408283 0.367210 0.231965
v -1.406021 0.371616 0.212761
v -1.408798 0.386547 0.236341
v -1.406537 0.390953 0.217137
v -0.422642 0.347114 0.219241
v -0.421046 0.362090 0.206336
v -0.424479 0.360117 0.234104
v -0.422884 0.375093 0.221199
v -0.442325 0.347114 0.216807
v -0.440729 0.362090 0.203902
v -0.444163 0.360117 0.231670
v -0.442567 0.375093 0.218765
v -3.333872 0.335022 0.217958
v -3.336453 0.345871 0.201558
v -3.335559 0.318419 0.207241
v -3.338141 0.329269 0.190840
v -3.314280 0.335022 0.214874
v -3.316862 0.345871 0.198473
v -3.315967 0.318419 0.204156
v -3.318549 0.329269 0.187756
v -1.347109 0.342519 0.232144
v -1.346814 0.362350 0.232086
v -1.366561 0.342820 0.236004
v -1.366265 0.362651 0.235945
v -1.350969 0.342519 0.212690
v -1.350674 0.362350 0.212632
v -1.370421 0.342820 0.216550
v -1.370125 0.362651 0.216491
v -0.367172 0.358303 0.202512
v -0.375761 0.369168 0.188316
v -0.361547 0.374895 0.211808
v -0.370136 0.385760 0.197612
v -0.384141 0.358303 0.212779
v -0.392730 0.369168 0.198583
v -0.378516 0.374895 0.222075
v -0.387105 0.385760 0.207880
v 4.475082 0.343188 0.221984
v 4.475079 0.363004 0.221168
v 4.475167 0.344004 0.241800
v 4.475163 0.363820 0.240984
v 4.455250 0.343188 0.222069
v 4.455246 0.363004 0.221253
v 4.455335 0.344004 0.241885
v 4.455331 0.363820 0.241069
v 1.359348 0.351901 0.199882
v 1.361436 0.371615 0.200462
v 1.378343 0.349734 0.205160
v 1.380431 0.369449 0.205740
v 1.354039 0.351901 0.218991
v 1.356127 0.371615 0.219571
v 1.373034 0.349734 0.224269
v 1.375121 0.369449 0.224849
v -4.408205 0.355940 0.236835
v -4.421666 0.367482 0.227952
v -4.398571 0.372068 0.243192
v -4.412033 0.383610 0.234309
v -4.419128 0.355940 0.253389
v -4.432590 0.367482 0.244506
v -4.409494 0.372068 0.259746
v -4.422956 0.383610 0.250863
v 3.101908 0.333278 0.206750
v 3.101865 0.352973 0.209087
v 3.101544 0.330940 0.226442
v 3.101501 0.350635 0.228779
v 3.082078 0.333278 0.206383
v 3.082035 0.352973 0.208720
v 3.081714 0.330940 0.226074
v 3.081671 0.350635 0.228411
v -4.111834 0.359944 0.225819
v -4.115620 0.370885 0.209716
v -4.114338 0.343402 0.215168
v -4.118124 0.354343 0.199065
v -4.092527 0.359944 0.221280
v -4.096313 0.370885 0.205177
v -4.095031 0.343402 0.210629
v -4.098817 0.354343 0.194526
v -2.707589 0.363705 0.194420
v -2.696928 0.377758 0.185353
v -2.718294 0.377701 0.203523
v -2.707633 0.391753 0.194457
v -2.720438 0.363705 0.179311
v -2.709776 0.377758 0.170244
v -2.731143 0.377701 0.188415
v -2.720481 0.391753 0.179348
v -2.774579 0.355860 0.229004
v -2.768891 0.367737 0.214174
v -2.778833 0.371744 0.240093
v -2.773144 0.383621 0.225263
v -2.793097 0.355860 0.221901
v -2.787408 0.367737 0.207071
v -2.797350 0.371744 0.232990
v -2.791662 0.383621 0.218160
v 2.080195 0.362198 0.202647
v 2.078286 0.381056 0.196808
v 2.086056 0.368341 0.220571
v 2.084146 0.387199 0.214733
v 2.061344 0.362198 0.208810
v 2.059435 0.381056 0.202972
v 2.067204 0.368341 0.226735
v 2.065295 0.387199 0.220896
v -0.214268 0.372200 0.221704
v -0.220339 0.387314 0.233021
v -0.221413 0.359358 0.235022
v -0.227484 0.374471 0.246339
v -0.231745 0.372200 0.212328
v -0.237816 0.387314 0.223645
v -0.238890 0.359358 0.225646
v -0.244961 0.374471 0.236963
v 2.176619 0.349995 0.204004
v 2.172093 0.369216 0.205855
v 2.194409 0.354885 0.196726
v 2.189883 0.374106 0.198578
v 2.184128 0.349995 0.222360
v 2.179602 0.369216 0.224212
v 2.201918 0.354885 0.215083
v 2.197392 0.374106 0.216934
v -1.766439 0.372659 0.244781
v -1.758993 0.390615 0.248719
v -1.782311 0.381082 0.236386
v -1.774866 0.399038 0.240324
v -1.757166 0.372659 0.227249
v -1.749720 0.390615 0.231187
v -1.773038 0.381082 0.218854
v -1.765592 0.399038 0.222792
v -3.221055 0.365643 0.233393
v -3.229769 0.383095 0.236975
v -3.237197 0.356222 0.240028
v -3.245911 0.373674 0.243610
v -3.228595 0.365643 0.215049
v -3.237308 0.383095 0.218631
v -3.244737 0.356222 0.221684
v -3.253451 0.373674 0.225266
v -2.074704 0.350023 0.210892
v -2.067669 0.361436 0.225508
v -2.079654 0.366244 0.200609
v -2.072619 0.377656 0.215225
v -2.056833 0.350023 0.202291
v -2.049798 0.361436 0.216907
v -2.061783 0.366244 0.192008
v -2.054748 0.377656 0.206623
v 3.416482 0.380430 0.213218
v 3.416815 0.399992 0.216470
v 3.418477 0.377161 0.232677
v 3.418811 0.396723 0.235930
v 3.396752 0.380430 0.215241
v 3.397086 0.399992 0.218493
v 3.398747 0.377161 0.234701
v 3.399081 0.396723 0.237953
v 3.758777 0.344939 0.219551
v 3.744087 0.358226 0.220548
v 3.745521 0.330215 0.220451
v 3.730830 0.343502 0.221448
v 3.757434 0.344939 0.199763
v 3.742744 0.358226 0.200760
v 3.744178 0.330215 0.200663
v 3.729487 0.343502 0.201660
v 1.470620 0.338666 0.207510
v 1.470282 0.358453 0.208832
v 1.465729 0.337302 0.226682
v 1.465391 0.357088 0.228004
v 1.451402 0.338666 0.202607
v 1.451065 0.358453 0.203929
v 1.446511 0.337302 0.221779
v 1.446174 0.357088 0.223101
v -0.439916 0.351525 0.213783
v -0.425298 0.362623 0.221300
v -0.430047 0.335088 0.218858
v -0.415429 0.346186 0.226375
v -0.448986 0.351525 0.231420
v -0.434369 0.362623 0.238938
v -0.439117 0.335088 0.236496
v -0.424499 0.346186 0.244013
v 4.431952 0.352851 0.200659
v 4.434507 0.372127 0.204567
v 4.442503 0.348182 0.216791
v 4.445058 0.367458 0.220698
v 4.415354 0.352851 0.211516
v 4.417910 0.372127 0.215423
v 4.425904 0.348182 0.227647
v 4.428460 0.367458 0.231554
v -0.745940 0.358491 0.234190
v -0.752057 0.377350 0.234735
v -0.727156 0.364633 0.232515
v -0.733273 0.383491 0.233060
v -0.744179 0.358491 0.253944
v -0.750296 0.377350 0.254490
v -0.725395 0.364633 0.252269
v -0.731512 0.383491 0.252815
v 1.043345 0.361455 0.218491
v 1.052824 0.378779 0.220336
v 1.060350 0.351799 0.221800
v 1.069828 0.369122 0.223645
v 1.039557 0.361455 0.237959
v 1.049035 0.378779 0.239804
v 1.056562 0.351799 0.241268
v 1.066040 0.369122 0.243113
v 0.369949 0.352633 0.218204
v 0.376121 0.369164 0.209149
v 0.379260 0.341675 0.204544
v 0.385432 0.358206 0.195490
v 0.386337 0.352633 0.229375
v 0.392509 0.369164 0.220321
v 0.395648 0.341675 0.215716
v 0.401820 0.358206 0.206661
v -2.316361 0.323251 0.190136
v -2.321463 0.342226 0.192835
v -2.299589 0.329023 0.181263
v -2.304690 0.347997 0.183962
v -2.307086 0.323251 0.207667
v -2.312188 0.342226 0.210366
v -2.290314 0.329023 0.198794
v -2.295416 0.347997 0.201493
v 0.888048 0.341317 0.192267
v 0.893096 0.360222 0.195504
v 0.903961 0.335320 0.202472
v 0.909010 0.354225 0.205709
v 0.877341 0.341317 0.208962
v 0.882390 0.360222 0.212199
v 0.893255 0.335320 0.219167
v 0.898303 0.354225 0.222404
v 3.894794 0.347473 0.208088
v 3.896093 0.366951 0.204587
v 3.901566 0.343739 0.189825
v 3.902864 0.363217 0.186323
v 3.913391 0.347473 0.214983
v 3.914689 0.366951 0.211481
v 3.920162 0.343739 0.196719
v 3.921460 0.363217 0.193218
v 4.653043 0.344537 0.207793
v 4.662056 0.357149 0.195422
v 4.660470 0.329231 0.197599
v 4.669482 0.341843 0.185228
v 4.669073 0.344537 0.219472
v 4.678085 0.357149 0.207100
v 4.676499 0.329231 0.209278
v 4.685513 0.341843 0.196907
v 0.538989 0.349466 0.210339
v 0.547000 0.354582 0.227745
v 0.536850 0.368627 0.205691
v 0.544861 0.373744 0.223098
v 0.557005 0.349466 0.202046
v 0.565017 0.354582 0.219453
v 0.554866 0.368627 0.197399
v 0.562878 0.373744 0.214805
v 2.304689 0.334449 0.185290
v 2.304204 0.354267 0.185882
v 2.317250 0.335214 0.169960
v 2.316765 0.355032 0.170552
v 2.320030 0.334449 0.197860
v 2.319545 0.354267 0.198452
v 2.332591 0.335214 0.182530
v 2.332106 0.355032 0.183122
v 0.435141 0.346893 0.220341
v 0.433464 0.366655 0.220157
v 0.454785 0.348581 0.222492
v 0.453108 0.368342 0.222308
v 0.432983 0.346893 0.240056
v 0.431305 0.366655 0.239873
v 0.452626 0.348581 0.242207
v 0.450949 0.368342 0.242023
v 1.211631 0.348924 0.215991
v 1.207473 0.368228 0.217851
v 1.194010 0.344370 0.223872
v 1.189852 0.363673 0.225732
v 1.203534 0.348924 0.197887
v 1.199376 0.368228 0.199746
v 1.185912 0.344370 0.205767
v 1.181755 0.363673 0.207627
v 1.973315 0.332770 0.227028
v 1.969120 0.352145 0.226424
v 1.992493 0.337009 0.229785
v 1.988297 0.356384 0.229182
v 1.970493 0.332770 0.246659
v 1.966297 0.352145 0.246056
v 1.989671 0.337009 0.249416
v 1.985475 0.356384 0.248813
v 1.495594 0.346213 0.233575
v 1.492900 0.362011 0.221891
v 1.492045 0.334222 0.218181
v 1.489352 0.350020 0.206496
v 1.514920 0.346213 0.229120
v 1.512227 0.362011 0.217435
v 1.511371 0.334222 0.213725
v 1.508678 0.350020 0.202041
v -0.162992 0.367397 0.210194
v -0.163219 0.382239 0.223348
v -0.163248 0.354242 0.225033
v -0.163475 0.369084 0.238187
v -0.182823 0.367397 0.209852
v -0.183049 0.382239 0.223006
v -0.183078 0.354242 0.224692
v -0.183305 0.369084 0.237845
v -0.018161 0.360508 0.179693
v -0.011622 0.361902 0.198365
v -0.017701 0.340724 0.181009
v -0.011161 0.342118 0.199681
v -0.036880 0.360508 0.186248
v -0.030341 0.361902 0.204920
v -0.036419 0.340724 0.187564
v -0.029880 0.342118 0.206236
v -4.741290 0.363317 0.219890
v -4.759387 0.370212 0.224168
v -4.748001 0.344721 0.221476
v -4.766098 0.351617 0.225754
v -4.745853 0.363317 0.200588
v -4.763950 0.370212 0.204866
v -4.752564 0.344721 0.202175
v -4.770661 0.351617 0.206453
v 4.366968 0.367868 0.194097
v 4.374956 0.385734 0.190878
v 4.350398 0.376481 0.200776
v 4.358386 0.394347 0.197556
v 4.359553 0.367868 0.175702
v 4.367541 0.385734 0.172483
v 4.342983 0.376481 0.182381
v 4.350971 0.394347 0.179161
v 4.107257 0.356195 0.203798
v 4.121090 0.370103 0.206720
v 4.093649 0.370334 0.200923
v 4.107482 0.384242 0.203845
v 4.111356 0.356195 0.184393
v 4.125189 0.370103 0.187315
v 4.097748 0.370334 0.181518
v 4.111581 0.384242 0.184441
v -1.648095 0.348931 0.223983
v -1.647711 0.368760 0.223858
v -1.666954 0.349335 0.230111
v -1.666569 0.369164 0.229986
v -1.654225 0.348931 0.205120
v -1.653841 0.368760 0.204996
v -1.673083 0.349335 0.211249
v -1.672699 0.369164 0.211124
v -2.707381 0.327475 0.228153
v -2.716165 0.342467 0.218591
v -2.697239 0.340459 0.239194
v -2.706023 0.355451 0.229632
v -2.721987 0.327475 0.241570
v -2.730771 0.342467 0.232008
v -2.711845 0.340459 0.252611
v -2.720628 0.355451 0.243049
v -0.327780 0.347102 0.235066
v -0.326607 0.366900 0.234905
v -0.347394 0.348287 0.237761
v -0.346221 0.368084 0.237599
v -0.330479 0.347102 0.215418
v -0.329306 0.366900 0.215257
v -0.350093 0.348287 0.218112
v -0.348920 0.368084 0.217951
v 4.321343 0.362898 0.214827
v 4.312192 0.379996 0.210673
v 4.305774 0.352848 0.207759
v 4.296623 0.369946 0.203605
v 4.329541 0.362898 0.196767
v 4.320391 0.379996 0.192613
v 4.313972 0.352848 0.189700
v 4.304821 0.369946 0.185546
v -2.662333 0.347828 0.191952
v -2.671245 0.358681 0.205957
v -2.668160 0.331228 0.201109
v -2.677071 0.342082 0.215114
v -2.679067 0.347828 0.181305
v -2.687978 0.358681 0.195310
v -2.684893 0.331228 0.190462
v -2.693804 0.342082 0.204467
v -0.867844 0.349367 0.209382
v -0.868549 0.367999 0.202624
v -0.865909 0.356162 0.227914
v -0.866615 0.374795 0.221156
v -0.887570 0.349367 0.211442
v -0.888275 0.367999 0.204683
v -0.885635 0.356162 0.229974
v -0.886341 0.374795 0.223215
v 1.291771 0.351734 0.172271
v 1.281132 0.367386 0.178204
v 1.305440 0.363915 0.164647
v 1.294802 0.379567 0.170581
v 1.301431 0.351734 0.189592
v 1.290793 0.367386 0.195526
v 1.315101 0.363915 0.181969
v 1.304462 0.379567 0.187902
v -1.616759 0.345559 0.192574
v -1.612562 0.364809 0.190297
v -1.599838 0.340784 0.183395
v -1.595642 0.360034 0.181118
v -1.607301 0.345559 0.210007
v -1.603105 0.364809 0.207730
v -1.590381 0.340784 0.200828
v -1.586185 0.360034 0.198551
v 3.040844 0.353821 0.205144
v 3.036121 0.372722 0.201431
v 3.055703 0.359829 0.216826
v 3.050980 0.378730 0.213113
v 3.028586 0.353821 0.220736
v 3.023863 0.372722 0.217023
v 3.043445 0.359829 0.232418
v 3.038722 0.378730 0.228705
v 3.622984 0.375020 0.234843
v 3.626489 0.394477 0.233275
v 3.605222 0.378860 0.242790
v 3.608728 0.398318 0.241221
v 3.614883 0.375020 0.216740
v 3.618389 0.394477 0.215171
v 3.597122 0.378860 0.224686
v 3.600628 0.398318 0.223118
v 2.944717 0.347625 0.223431
v 2.929083 0.358551 0.228865
v 2.934397 0.331073 0.227018
v 2.918762 0.341999 0.232452
v 2.938206 0.347625 0.204697
v 2.922571 0.358551 0.210132
v 2.927886 0.331073 0.208284
v 2.912251 0.341999 0.213719
v 0.859178 0.364869 0.217735
v 0.857150 0.384516 0.219530
v 0.844465 0.362161 0.230756
v 0.842437 0.381808 0.232550
v 0.846034 0.364869 0.202883
v 0.844007 0.384516 0.204677
v 0.831321 0.362161 0.215903
v 0.829293 0.381808 0.217698
v 1.611863 0.361987 0.217287
v 1.597100 0.374755 0.213769
v 1.624284 0.377163 0.220246
v 1.609521 0.389932 0.216729
v 1.607266 0.361987 0.236580
v 1.592503 0.374755 0.233062
v 1.619687 0.377163 0.239539
v 1.604924 0.389932 0.236021
v -2.924173 0.351654 0.202771
v -2.923419 0.371473 0.202786
v -2.904358 0.350900 0.203166
v -2.903604 0.370718 0.203181
v -2.924568 0.351654 0.222601
v -2.923814 0.371473 0.222616
v -2.904753 0.350900 0.222995
v -2.903999 0.370718 0.223010
v -3.795504 0.347095 0.250973
v -3.787018 0.361252 0.239976
v -3.804154 0.360986 0.262179
v -3.795667 0.375142 0.251183
v -3.811206 0.347095 0.238855
v -3.802719 0.361252 0.227859
v -3.819854 0.360986 0.250062
v -3.811368 0.375142 0.239065
v 2.492701 0.335197 0.218363
v 2.487858 0.354030 0.222266
v 2.478038 0.328977 0.230180
v 2.473194 0.347809 0.234083
v 2.480257 0.335197 0.202920
v 2.475413 0.354030 0.206823
v 2.465593 0.328977 0.214737
v 2.460750 0.347809 0.218640
v -2.689565 0.347551 0.206131
v -2.688154 0.367331 0.205771
v -2.670399 0.346095 0.201245
v -2.668988 0.365875 0.200885
v -2.684666 0.347551 0.225349
v -2.683255 0.367331 0.224989
v -2.665500 0.346095 0.220463
v -2.664089 0.365875 0.220103
v -3.948615 0.358423 0.232047
v -3.947541 0.378227 0.232060
v -3.928812 0.357350 0.232286
v -3.927738 0.377154 0.232299
v -3.948854 0.358423 0.251878
v -3.947780 0.378227 0.251891
v -3.929051 0.357350 0.252117
v -3.927978 0.377154 0.252130
v -1.972606 0.342249 0.191606
v -1.974020 0.362031 0.191684
v -1.952854 0.343665 0.190515
v -1.954268 0.363448 0.190594
v -1.971513 0.342249 0.211409
v -1.972927 0.362031 0.211487
v -1.951761 0.343665 0.210318
v -1.953175 0.363448 0.210396
v -2.420644 0.355774 0.190906
v -2.426582 0.374697 0.191033
v -2.401726 0.361714 0.190501
v -2.407664 0.380637 0.190628
v -2.420219 0.355774 0.210734
v -2.426158 0.374697 0.210862
v -2.401301 0.361714 0.210329
v -2.407239 0.380637 0.210457
v -4.514519 0.333488 0.210443
v -4.509480 0.352555 0.212544
v -4.532118 0.338947 0.203106
v -4.527079 0.358014 0.205207
v -4.506886 0.333488 0.192138
v -4.501848 0.352555 0.194239
v -4.524486 0.338947 0.184800
v -4.519446 0.358014 0.186901
v -4.337924 0.350832 0.205763
v -4.338293 0.370593 0.204111
v -4.333617 0.352525 0.225048
v -4.333986 0.372285 0.223396
v -4.357281 0.350832 0.210085
v -4.357650 0.370593 0.208433
v -4.352974 0.352525 0.229371
v -4.353343 0.372285 0.227719
v -4.632270 0.323336 0.213391
v -4.630804 0.342204 0.207458
v -4.627744 0.317225 0.195073
v -4.626277 0.336093 0.189141
v -4.613016 0.323336 0.218149
v -4.611550 0.342204 0.212216
v -4.608489 0.317225 0.199831
v -4.607023 0.336093 0.193899
v -2.205615 0.369821 0.224788
v -2.206387 0.389639 0.224938
v -2.225069 0.369035 0.228570
v -2.225841 0.388852 0.228720
v -2.209401 0.369821 0.205320
v -2.210172 0.389639 0.205470
v -2.228854 0.369035 0.209102
v -2.229626 0.388852 0.209252
v -3.505887 0.353890 0.220587
v -3.503600 0.371048 0.210906
v -3.501943 0.343942 0.203888
v -3.499656 0.361101 0.194207
v -3.486585 0.353890 0.225146
v -3.484298 0.371048 0.215465
v -3.482641 0.343942 0.208448
v -3.480354 0.361101 0.198767
v 4.033739 0.381828 0.210781
v 4.033504 0.401656 0.211150
v 4.023047 0.381390 0.227480
v 4.022812 0.401218 0.227848
v 4.017036 0.381828 0.200087
v 4.016801 0.401656 0.200455
v 4.006345 0.381390 0.216785
v 4.006109 0.401218 0.217154
v 4.573854 0.352436 0.212457
v 4.573149 0.369267 0.222925
v 4.572722 0.341944 0.229250
v 4.572018 0.358775 0.239718
v 4.554066 0.352436 0.211124
v 4.553361 0.369267 0.221592
v 4.552935 0.341944 0.227917
v 4.552229 0.358775 0.238385
v 4.315169 0.350587 0.209311
v 4.326680 0.366737 0.209444
v 4.299020 0.362098 0.209124
v 4.310531 0.378249 0.209257
v 4.315399 0.350587 0.189479
v 4.326910 0.366737 0.189613
v 4.299250 0.362098 0.189292
v 4.310760 0.378249 0.189425
v -4.110819 0.345471 0.181563
v -4.100792 0.361996 0.186005
v -4.095710 0.334504 0.188256
v -4.085682 0.351030 0.192697
v -4.118851 0.345471 0.199697
v -4.108824 0.361996 0.204139
v -4.103742 0.334504 0.206390
v -4.093715 0.351030 0.210831
v -2.500203 0.349206 0.214538
v -2.497736 0.366926 0.205979
v -2.505111 0.358114 0.231565
v -2.502644 0.375834 0.223006
v -2.519261 0.349206 0.209046
v -2.516793 0.366926 0.200486
v -2.524168 0.358114 0.226072
v -2.521701 0.375834 0.217513
v 2.924249 0.377450 0.191656
v 2.914059 0.393919 0.195933
v 2.939435 0.388501 0.185283
v 2.929245 0.404970 0.189560
v 2.931924 0.377450 0.209944
v 2.921734 0.393919 0.214221
v 2.947110 0.388501 0.203570
v 2.936920 0.404970 0.207847
v -2.200702 0.366766 0.221751
v -2.205252 0.380636 0.235178
v -2.205154 0.352590 0.234888
v -2.209704 0.366460 0.248314
v -2.219486 0.366766 0.215386
v -2.224036 0.380636 0.228812
v -2.223938 0.352590 0.228523
v -2.228488 0.366460 0.241949
v 0.604586 0.358807 0.215912
v 0.589712 0.370506 0.221848
v 0.593720 0.342792 0.220249
v 0.578846 0.354491 0.226185
v 0.597234 0.358807 0.197492
v 0.582360 0.370506 0.203428
v 0.586368 0.342792 0.201829
v 0.571494 0.354491 0.207765
v 2.396017 0.375027 0.205308
v 2.403459 0.393094 0.201912
v 2.379579 0.383207 0.212807
v 2.387022 0.401275 0.209412
v 2.387784 0.375027 0.187264
v 2.395227 0.393094 0.183868
v 2.371347 0.383207 0.194764
v 2.378789 0.401275 0.191368
v 3.536847 0.360731 0.215357
v 3.539877 0.379481 0.221066
v 3.528055 0.367194 0.198795
v 3.531086 0.385944 0.204504
v 3.554365 0.360731 0.206058
v 3.557395 0.379481 0.211767
v 3.545573 0.367194 0.189496
v 3.548604 0.385944 0.195205
v 3.493320 0.356039 0.194841
v 3.484007 0.367227 0.208312
v 3.499682 0.372415 0.185638
v 3.490370 0.383603 0.199108
v 3.509633 0.356039 0.206120
v 3.500321 0.367227 0.219590
v 3.515996 0.372415 0.196916
v 3.506684 0.383603 0.210387
v -2.264586 0.339502 0.240470
v -2.252108 0.354105 0.235529
v -2.278163 0.352923 0.245847
v -2.265685 0.367526 0.240906
v -2.271888 0.339502 0.222030
v -2.259410 0.354105 0.217089
v -2.285465 0.352923 0.227407
v -2.272987 0.367526 0.222466
v -1.090007 0.350805 0.218900
v -1.089336 0.370456 0.221492
v -1.094936 0.353483 0.199876
v -1.094265 0.373134 0.202469
v -1.070808 0.350805 0.213925
v -1.070137 0.370456 0.216517
v -1.075737 0.353483 0.194902
v -1.075066 0.373134 0.197494
v -1.755918 0.360505 0.231138
v -1.755586 0.380296 0.232394
v -1.750855 0.359206 0.250270
v -1.750523 0.378996 0.251526
v -1.775091 0.360505 0.236212
v -1.774759 0.380296 0.237468
v -1.770028 0.359206 0.255344
v -1.769696 0.378996 0.256600
v -4.469481 0.367154 0.200537
v -4.473154 0.386569 0.202246
v -4.451879 0.371205 0.192346
v -4.455552 0.390620 0.194055
v -4.461114 0.367154 0.218519
v -4.464787 0.386569 0.220228
v -4.443511 0.371205 0.210328
v -4.447185 0.390620 0.212037
v 3.046509 0.353364 0.204850
v 3.035700 0.366039 0.194087
v 3.055491 0.368617 0.213794
v 3.044682 0.381293 0.203031
v 3.032514 0.353364 0.218903
v 3.021705 0.366039 0.208140
v 3.041496 0.368617 0.227848
v 3.030687 0.381293 0.217084
v 1.772860 0.375264 0.219156
v 1.777392 0.394114 0.223337
v 1.786716 0.369098 0.231937
v 1.791248 0.387948 0.236117
v 1.759413 0.375264 0.233735
v 1.763945 0.394114 0.237915
v 1.773269 0.369098 0.246515
v 1.777801 0.387948 0.250696
v -3.788362 0.359369 0.197705
v -3.801393 0.366478 0.210857
v -3.793365 0.340854 0.202755
v -3.806396 0.347963 0.215907
v -3.802450 0.359369 0.183746
v -3.815482 0.366478 0.196898
v -3.807454 0.340854 0.188796
v -3.820485 0.347963 0.201948
v -4.452207 0.343903 0.215991
v -4.463874 0.358902 0.210311
v -4.438721 0.356879 0.222556
v -4.450387 0.371878 0.216876
v -4.460888 0.343903 0.233823
v -4.472555 0.358902 0.228143
v -4.447402 0.356879 0.240388
v -4.459069 0.371878 0.234708
v 0.782477 0.363196 0.201929
v 0.786868 0.376603 0.215869
v 0.778449 0.377811 0.189141
v 0.782840 0.391218 0.203081
v 0.801394 0.363196 0.195970
v 0.805785 0.376603 0.209910
v 0.797365 0.377811 0.183182
v 0.801757 0.391218 0.197122
v -0.056211 0.349882 0.220579
v -0.047453 0.366913 0.215420
v -0.070885 0.360046 0.229222
v -0.062127 0.377077 0.224064
v -0.066277 0.349882 0.203490
v -0.057519 0.366913 0.198331
v -0.080951 0.360046 0.212133
v -0.072193 0.377077 0.206975
v 0.672154 0.344904 0.194459
v 0.676548 0.358724 0.180930
v 0.676423 0.330679 0.181314
v 0.680817 0.344499 0.167785
v 0.691018 0.344904 0.200585
v 0.695412 0.358724 0.187056
v 0.695287 0.330679 0.187440
v 0.699680 0.344499 0.173911
v 3.899738 0.346501 0.206960
v 3.899397 0.366165 0.204400
v 3.897141 0.343918 0.187468
v 3.896799 0.363582 0.184908
v 3.919397 0.346501 0.204340
v 3.919056 0.366165 0.201780
v 3.916800 0.343918 0.184848
v 3.916459 0.363582 0.182288
v -2.267342 0.350453 0.219264
v -2.252284 0.361894 0.213288
v -2.277977 0.366653 0.223484
v -2.262918 0.378094 0.217508
v -2.274657 0.350453 0.200829
v -2.259599 0.361894 0.194854
v -2.285292 0.366653 0.205049
v -2.270234 0.378094 0.199074
v 3.398008 0.363718 0.188638
v 3.401241 0.377292 0.202732
v 3.394974 0.378178 0.175408
v 3.398206 0.391752 0.189502
v 3.417339 0.363718 0.184204
v 3.420572 0.377292 0.198298
v 3.414304 0.378178 0.170973
v 3.417537 0.391752 0.185068
v -4.201488 0.353788 0.220100
v -4.201314 0.372258 0.212876
v -4.201933 0.361014 0.238565
v -4.201758 0.379484 0.231341
v -4.221315 0.353788 0.219622
v -4.221141 0.372258 0.212398
v -4.221760 0.361014 0.238087
v -4.221586 0.379484 0.230863
v 3.912467 0.343734 0.233405
v 3.906757 0.362587 0.231104
v 3.894980 0.337577 0.226358
v 3.889271 0.356431 0.224057
v 3.919880 0.343734 0.215010
v 3.914171 0.362587 0.212709
v 3.902394 0.337577 0.207963
v 3.896683 0.356431 0.205662
v -0.849828 0.358445 0.205338
v -0.850096 0.376599 0.197356
v -0.850437 0.350459 0.187194
v -0.850705 0.368613 0.179212
v -0.830006 0.358445 0.204673
v -0.830274 0.376599 0.196691
v -0.830615 0.350459 0.186529
v -0.830883 0.368613 0.178547
v 3.612466 0.350337 0.225161
v 3.614773 0.369958 0.226906
v 3.596817 0.353229 0.213324
v 3.599124 0.372850 0.215069
v 3.624430 0.350337 0.209343
v 3.626737 0.369958 0.211088
v 3.608781 0.353229 0.197506
v 3.611089 0.372850 0.199251
v 2.107846 0.380966 0.199809
v 2.103896 0.391223 0.183300
v 2.105459 0.363991 0.189833
v 2.101509 0.374248 0.173324
v 2.127135 0.380966 0.195193
v 2.123184 0.391223 0.178684
v 2.124748 0.363991 0.185217
v 2.120797 0.374248 0.168708
v 0.441424 0.370160 0.204465
v 0.442690 0.389910 0.205760
v 0.455229 0.368349 0.218590
v 0.456495 0.388099 0.219885
v 0.427240 0.370160 0.218327
v 0.428506 0.389910 0.219622
v 0.441045 0.368349 0.232452
v 0.442311 0.388099 0.233747
v -0.436361 0.354389 0.201474
v -0.441105 0.373643 0.201845
v -0.417166 0.359147 0.199973
v -0.421909 0.378400 0.200344
v -0.434815 0.354389 0.221247
v -0.439559 0.373643 0.221618
v -0.415620 0.359147 0.219746
v -0.420363 0.378400 0.220117
v 4.626221 0.329656 0.210774
v 4.624305 0.348305 0.204300
v 4.620929 0.322905 0.192892
v 4.619014 0.341553 0.186418
v 4.645238 0.329656 0.205147
v 4.643323 0.348305 0.198673
v 4.639947 0.322905 0.187265
v 4.638031 0.341553 0.180791
v 0.469271 0.355859 0.193866
v 0.476683 0.358647 0.212049
v 0.468219 0.375495 0.191284
v 0.475631 0.378283 0.209467
v 0.487637 0.355859 0.186379
v 0.495049 0.358647 0.204562
v 0.486584 0.375495 0.183797
v 0.493997 0.378283 0.201980
v -0.391385 0.350319 0.194675
v -0.388467 0.369901 0.193498
v -0.373224 0.347172 0.187352
v -0.370306 0.366754 0.186176
v -0.383969 0.350319 0.213069
v -0.381050 0.369901 0.211893
v -0.365808 0.347172 0.205747
v -0.362889 0.366754 0.204570
v 3.052991 0.346291 0.204964
v 3.040245 0.354228 0.217921
v 3.047425 0.328115 0.210623
v 3.034678 0.336052 0.223580
v 3.038852 0.346291 0.191056
v 3.026106 0.354228 0.204013
v 3.033286 0.328115 0.196714
v 3.020540 0.336052 0.209671
v -1.896271 0.351148 0.224348
v -1.882583 0.360317 0.213307
v -1.903408 0.368734 0.230105
v -1.889720 0.377904 0.219064
v -1.908723 0.351148 0.208911
v -1.895035 0.360317 0.197870
v -1.915860 0.368734 0.214668
v -1.902172 0.377904 0.203627
v -4.209378 0.336886 0.252121
v -4.198550 0.353161 0.248769
v -4.224926 0.348221 0.256933
v -4.214098 0.364496 0.253581
v -4.215242 0.336886 0.233174
v -4.204414 0.353161 0.229823
v -4.230790 0.348221 0.237987
v -4.219962 0.364496 0.234635
v -1.594325 0.368910 0.208016
v -1.595342 0.388584 0.205725
v -1.586345 0.371417 0.226000
v -1.587362 0.391091 0.223708
v -1.612453 0.368910 0.216061
v -1.613470 0.388584 0.213769
v -1.604474 0.371417 0.234044
v -1.605491 0.391091 0.231752
v -2.878116 0.346266 0.205467
v -2.884282 0.364830 0.202196
v -2.861716 0.353245 0.214167
v -2.867882 0.371810 0.210896
v -2.887410 0.346266 0.222988
v -2.893576 0.364830 0.219717
v -2.871011 0.353245 0.231687
v -2.877176 0.371810 0.228417
v -0.662178 0.379525 0.216286
v -0.662398 0.399289 0.217926
v -0.664799 0.377870 0.235875
v -0.665018 0.397634 0.237515
v -0.681836 0.379525 0.213656
v -0.682056 0.399289 0.215296
v -0.684457 0.377870 0.233245
v -0.684676 0.397634 0.234885
v 3.744831 0.348261 0.208513
v 3.749795 0.366803 0.213501
v 3.757912 0.341224 0.221655
v 3.762877 0.359766 0.226643
v 3.730775 0.348261 0.222505
v 3.735739 0.366803 0.227492
v 3.743856 0.341224 0.235647
v 3.748820 0.359766 0.240634
v -0.780301 0.345241 0.215426
v -0.785625 0.363108 0.208660
v -0.769252 0.353851 0.229467
v -0.774577 0.371718 0.222701
v -0.795887 0.345241 0.227690
v -0.801211 0.363108 0.220924
v -0.784839 0.353851 0.241732
v -0.790163 0.371718 0.234965
v 1.420789 0.345143 0.217147
v 1.409729 0.355968 0.229550
v 1.413584 0.328525 0.225227
v 1.402524 0.339350 0.237630
v 1.405986 0.345143 0.203948
v 1.394926 0.355968 0.216351
v 1.398781 0.328525 0.212027
v 1.387721 0.339350 0.224431
v -4.360562 0.361277 0.206119
v -4.344373 0.371433 0.200818
v -4.350910 0.344242 0.202959
v -4.334721 0.354398 0.197658
v -4.354391 0.361277 0.224968
v -4.338202 0.371433 0.219667
v -4.344739 0.344242 0.221807
v -4.328549 0.354398 0.216507
v -2.578132 0.356016 0.254093
v -2.567344 0.372540 0.256079
v -2.594382 0.366984 0.251101
v -2.583595 0.383508 0.253087
v -2.574541 0.356016 0.234588
v -2.563754 0.372540 0.236574
v -2.590791 0.366984 0.231596
v -2.580004 0.383508 0.233582
v 1.663998 0.365634 0.212372
v 1.677504 0.379223 0.207247
v 1.651293 0.380080 0.217193
v 1.664800 0.393669 0.212068
v 1.656962 0.365634 0.193829
v 1.670468 0.379223 0.188704
v 1.644257 0.380080 0.198650
v 1.657763 0.393669 0.193525
v 1.206876 0.346770 0.223282
v 1.208104 0.366564 0.223107
v 1.187280 0.348010 0.226071
v 1.188507 0.367804 0.225897
v 1.204081 0.346770 0.203647
v 1.205309 0.366564 0.203472
v 1.184485 0.348010 0.206436
v 1.185712 0.367804 0.206261
v 2.398322 0.360002 0.247344
v 2.401871 0.379465 0.245943
v 2.380219 0.363818 0.254489
v 2.383768 0.383280 0.253089
v 2.391041 0.360002 0.228896
v 2.394590 0.379465 0.227495
v 2.372937 0.363818 0.236041
v 2.376487 0.383280 0.234640
v -3.786495 0.352293 0.226570
v -3.797227 0.367894 0.232469
v -3.800167 0.340047 0.234085
v -3.810899 0.355648 0.239984
v -3.796049 0.352293 0.209190
v -3.806781 0.367894 0.215089
v -3.809721 0.340047 0.216705
v -3.820452 0.355648 0.222604
v -0.366976 0.354678 0.201021
v -0.371650 0.366168 0.185546
v -0.363655 0.370844 0.212021
v -0.368328 0.382334 0.196545
v -0.385963 0.354678 0.206755
v -0.390636 0.366168 0.191280
v -0.382641 0.370844 0.217754
v -0.387314 0.382334 0.202279
v -4.092412 0.353456 0.225083
v -4.093441 0.372996 0.228318
v -4.098337 0.350060 0.243703
v -4.099367 0.369601 0.246939
v -4.111311 0.353456 0.219069
v -4.112341 0.372996 0.222304
v -4.117237 0.350060 0.237689
v -4.118266 0.369601 0.240925
v 3.206634 0.350399 0.202264
v 3.202074 0.369471 0.199298
v 3.222623 0.355839 0.212662
v 3.218063 0.374911 0.209696
v 3.195822 0.350399 0.218891
v 3.191261 0.369471 0.215925
v 3.211810 0.355839 0.229288
v 3.207250 0.374911 0.226323
v -2.366836 0.367429 0.195075
v -2.381010 0.379483 0.188208
v -2.377684 0.351679 0.189820
v -2.391858 0.363733 0.182953
v -2.358189 0.367429 0.177226
v -2.372363 0.379483 0.170359
v -2.369037 0.351679 0.171971
v -2.383211 0.363733 0.165104
v -2.835355 0.361312 0.196989
v -2.838559 0.374363 0.211575
v -2.832555 0.376246 0.184242
v -2.835759 0.389297 0.198828
v -2.815984 0.361312 0.201244
v -2.819188 0.374363 0.215831
v -2.813184 0.376246 0.188497
v -2.816388 0.389297 0.203084
v 4.067572 0.355643 0.217001
v 4.067751 0.375475 0.216873
v 4.051427 0.355863 0.228518
v 4.051607 0.375695 0.228390
v 4.056053 0.355643 0.200855
v 4.056233 0.375475 0.200727
v 4.039908 0.355863 0.212373
v 4.040089 0.375695 0.212245
v 3.009315 0.376054 0.224142
v 3.012271 0.389894 0.210247
v 3.006434 0.390260 0.237679
v 3.009391 0.404100 0.223784
v 2.989916 0.376054 0.220015
v 2.992872 0.389894 0.206120
v 2.987035 0.390260 0.233551
v 2.989992 0.404100 0.219656
v 3.543748 0.349611 0.236397
v 3.552406 0.367454 0.236389
v 3.525904 0.358270 0.236412
v 3.534563 0.376113 0.236405
v 3.543731 0.349611 0.216564
v 3.552389 0.367454 0.216556
v 3.525887 0.358270 0.216579
v 3.534546 0.376113 0.216571
v -3.019613 0.337499 0.212396
v -3.019129 0.356953 0.208567
v -3.022054 0.341359 0.231696
v -3.021569 0.360813 0.227867
v -3.039289 0.337499 0.209908
v -3.038805 0.356953 0.206078
v -3.041730 0.341359 0.229208
v -3.041246 0.360813 0.225378
v -0.438382 0.346694 0.209303
v -0.425395 0.359000 0.217863
v -0.428106 0.331140 0.216075
v -0.415120 0.343446 0.224635
v -0.449296 0.346694 0.225863
v -0.436309 0.359000 0.234423
v -0.439021 0.331140 0.232635
v -0.426034 0.343446 0.241195
v -0.260195 0.350482 0.221321
v -0.256310 0.369924 0.220807
v -0.279469 0.354400 0.223870
v -0.275585 0.373842 0.223356
v -0.262795 0.350482 0.201659
v -0.258910 0.369924 0.201146
v -0.282069 0.354400 0.204208
v -0.278185 0.373842 0.203694
v -1.344945 0.382122 0.221689
v -1.344767 0.398433 0.232970
v -1.344687 0.370839 0.237998
v -1.344508 0.387150 0.249279
v -1.364776 0.382122 0.222004
v -1.364597 0.398433 0.233285
v -1.364517 0.370839 0.238313
v -1.364339 0.387150 0.249594
v -1.795718 0.347426 0.221235
v -1.795677 0.366206 0.227611
v -1.795596 0.341050 0.240015
v -1.795555 0.359830 0.246391
v -1.815550 0.347426 0.221363
v -1.815509 0.366206 0.227739
v -1.815429 0.341050 0.240143
v -1.815388 0.359830 0.246519
v 0.388847 0.350893 0.206813
v 0.372176 0.361626 0.207309
v 0.399574 0.367572 0.206494
v 0.382903 0.378304 0.206990
v 0.389437 0.350893 0.226637
v 0.372766 0.361626 0.227134
v 0.400165 0.367572 0.226318
v 0.383494 0.378304 0.226814
v -0.255207 0.343446 0.230161
v -0.255258 0.363022 0.233342
v -0.255518 0.340264 0.249735
v -0.255569 0.359840 0.252916
v -0.275038 0.343446 0.229846
v -0.275089 0.363022 0.233027
v -0.275349 0.340264 0.249420
v -0.275400 0.359840 0.252601
v 0.679228 0.349677 0.203691
v 0.691785 0.362927 0.211445
v 0.690502 0.334919 0.210652
v 0.703059 0.348168 0.218406
v 0.668808 0.349677 0.220566
v 0.681365 0.362927 0.228320
v 0.680081 0.334919 0.227527
v 0.692638 0.348168 0.235281
v -4.245849 0.359576 0.202704
v -4.256331 0.371878 0.191209
v -4.237559 0.375133 0.211793
v -4.248042 0.387434 0.200298
v -4.260504 0.359576 0.216068
v -4.270987 0.371878 0.204573
v -4.252214 0.375133 0.225157
v -4.262697 0.387434 0.213663
v -4.108686 0.366664 0.189073
v -4.110850 0.386376 0.188771
v -4.089163 0.368849 0.191797
v -4.091327 0.388561 0.191495
v -4.111426 0.366664 0.208716
v -4.113590 0.386376 0.208414
v -4.091903 0.368849 0.211440
v -4.094068 0.388561 0.211138
v -0.866875 0.350835 0.210590
v -0.866176 0.370411 0.207484
v -0.871175 0.354019 0.229688
v -0.870476 0.373595 0.226582
v -0.886224 0.350835 0.206233
v -0.885524 0.370411 0.203127
v -0.890524 0.354019 0.225331
v -0.889825 0.373595 0.222225
v 1.497553 0.328995 0.244831
v 1.494224 0.346400 0.235925
v 1.491459 0.319487 0.228527
v 1.488131 0.336892 0.219621
v 1.516131 0.328995 0.237888
v 1.512802 0.346400 0.228981
v 1.510037 0.319487 0.221584
v 1.506709 0.336892 0.212678
v -2.227334 0.337199 0.203576
v -2.220087 0.354959 0.198533
v -2.212757 0.328370 0.193431
v -2.205511 0.346130 0.188388
v -2.216004 0.337199 0.219855
v -2.208757 0.354959 0.214811
v -2.201427 0.328370 0.209710
v -2.194181 0.346130 0.204666
v -2.673607 0.348636 0.206429
v -2.680079 0.366453 0.200597
v -2.660371 0.357348 0.218356
v -2.666843 0.375165 0.212524
v -2.686883 0.348636 0.221163
v -2.693356 0.366453 0.215331
v -2.673647 0.357348 0.233090
v -2.680120 0.375165 0.227258
v 4.640965 0.343162 0.250194
v 4.626586 0.355331 0.243987
v 4.629793 0.327501 0.245371
v 4.615415 0.339669 0.239164
v 4.648826 0.343162 0.231985
v 4.634447 0.355331 0.225778
v 4.637654 0.327501 0.227162
v 4.623275 0.339669 0.220955
v 2.120102 0.355923 0.192895
v 2.105256 0.367597 0.186840
v 2.130912 0.371956 0.197303
v 2.116066 0.383630 0.191249
v 2.112613 0.355923 0.211259
v 2.097767 0.367597 0.205205
v 2.123423 0.371956 0.215668
v 2.108577 0.383630 0.209613
v 1.673110 0.337874 0.207525
v 1.673053 0.357668 0.206271
v 1.674008 0.339129 0.227298
v 1.673951 0.358923 0.226044
v 1.653297 0.337874 0.208424
v 1.653240 0.357668 0.207171
v 1.654195 0.339129 0.228197
v 1.654138 0.358923 0.226944
v 2.821675 0.339954 0.202709
v 2.821513 0.359749 0.203924
v 2.824288 0.341179 0.183088
v 2.824127 0.360974 0.184302
v 2.841334 0.339954 0.205328
v 2.841173 0.359749 0.206542
v 2.843948 0.341179 0.185706
v 2.843786 0.360974 0.186920
v 3.816398 0.351570 0.224705
v 3.814392 0.371257 0.223396
v 3.799911 0.349174 0.213943
v 3.797906 0.368862 0.212634
v 3.827239 0.351570 0.208098
v 3.825234 0.371257 0.206789
v 3.810754 0.349174 0.197336
v 3.808748 0.368862 0.196026
v -4.837667 0.383808 0.213581
v -4.837682 0.403641 0.213599
v -4.824847 0.383833 0.198447
v -4.824863 0.403666 0.198466
v -4.822533 0.383808 0.226399
v -4.822549 0.403641 0.226418
v -4.809714 0.383833 0.211266
v -4.809730 0.403666 0.211285
v 3.289800 0.368051 0.200759
v 3.282750 0.386129 0.204860
v 3.305427 0.376208 0.191669
v 3.298376 0.394286 0.195770
v 3.299773 0.368051 0.217902
v 3.292722 0.386129 0.222004
v 3.315399 0.376208 0.208812
v 3.308348 0.394286 0.212914
v 0.385503 0.350735 0.217857
v 0.395563 0.367757 0.216309
v 0.368679 0.360914 0.220445
v 0.378739 0.377936 0.218897
v 0.382488 0.350735 0.198254
v 0.392548 0.367757 0.196707
v 0.365664 0.360914 0.200842
v 0.375724 0.377936 0.199295
v -1.685217 0.360793 0.251192
v -1.683285 0.380532 0.251261
v -1.704943 0.362727 0.250483
v -1.703011 0.382465 0.250552
v -1.684505 0.360793 0.231372
v -1.682573 0.380532 0.231441
v -1.704231 0.362727 0.230663
v -1.702299 0.382465 0.230732
v 1.510756 0.361793 0.200358
v 1.506694 0.379367 0.192110
v 1.518522 0.370987 0.216122
v 1.514460 0.388560 0.207875
v 1.492965 0.361793 0.209122
v 1.488902 0.379367 0.200875
v 1.500730 0.370987 0.224886
v 1.496668 0.388560 0.216639
v -2.611855 0.367053 0.209276
v -2.611904 0.383450 0.220433
v -2.611927 0.355896 0.225673
v -2.611977 0.372293 0.236830
v -2.631687 0.367053 0.209188
v -2.631737 0.383450 0.220345
v -2.631760 0.355896 0.225585
v -2.631809 0.372293 0.236742
v -4.096736 0.337494 0.234178
v -4.092113 0.352723 0.222344
v -4.102278 0.350199 0.248364
v -4.097654 0.365428 0.236530
v -4.115210 0.337494 0.226962
v -4.110586 0.352723 0.215127
v -4.120751 0.350199 0.241147
v -4.116128 0.365428 0.229313
v 0.341945 0.351847 0.201603
v 0.344471 0.371512 0.202142
v 0.361177 0.349264 0.205703
v 0.363703 0.368928 0.206241
v 0.337810 0.351847 0.221001
v 0.340337 0.371512 0.221539
v 0.357042 0.349264 0.225100
v 0.359569 0.368928 0.225639
v 0.875222 0.329404 0.216673
v 0.881145 0.342842 0.203342
v 0.880678 0.314817 0.204393
v 0.886601 0.328255 0.191062
v 0.893346 0.329404 0.224726
v 0.899269 0.342842 0.211396
v 0.898802 0.314817 0.212446
v 0.904726 0.328255 0.199116
v 0.016148 0.342892 0.212630
v 0.031371 0.352855 0.204736
v 0.024993 0.325743 0.208044
v 0.040216 0.335706 0.200150
v 0.025277 0.342892 0.230237
v 0.040501 0.352855 0.222343
v 0.034122 0.325743 0.225651
v 0.049346 0.335706 0.217757
v -1.867694 0.347919 0.202902
v -1.864410 0.367478 0.203045
v -1.848154 0.344632 0.203751
v -1.844870 0.364191 0.203894
v -1.868556 0.347919 0.222716
v -1.865271 0.367478 0.222859
v -1.849016 0.344632 0.223566
v -1.845731 0.364191 0.223709
v 1.586352 0.382505 0.220272
v 1.582805 0.401206 0.225844
v 1.576310 0.375899 0.236048
v 1.572763 0.394600 0.241620
v 1.569621 0.382505 0.209622
v 1.566074 0.401206 0.215195
v 1.559579 0.375899 0.225398
v 1.556032 0.394600 0.230971
v -1.564225 0.349341 0.192462
v -1.551454 0.361424 0.201643
v -1.554415 0.333613 0.199515
v -1.541644 0.345695 0.208695
v -1.575801 0.349341 0.208567
v -1.563030 0.361424 0.217747
v -1.565991 0.333613 0.215619
v -1.553220 0.345695 0.224799
v -4.460890 0.363259 0.226348
v -4.443902 0.365434 0.216345
v -4.462764 0.382973 0.227452
v -4.445777 0.385148 0.217449
v -4.470953 0.363259 0.209258
v -4.453966 0.365434 0.199255
v -4.472828 0.382973 0.210362
v -4.455840 0.385148 0.200359
v 2.823355 0.357272 0.198085
v 2.825897 0.372841 0.210106
v 2.820135 0.369560 0.182853
v 2.822677 0.385128 0.194875
v 2.842760 0.357272 0.193983
v 2.845301 0.372841 0.206004
v 2.839540 0.369560 0.178751
v 2.842081 0.385128 0.190773
v -1.908616 0.350643 0.211617
v -1.902691 0.362552 0.226328
v -1.913065 0.366502 0.200570
v -1.907140 0.378412 0.215281
v -1.890219 0.350643 0.204207
v -1.884294 0.362552 0.218918
v -1.894669 0.366502 0.193160
v -1.888744 0.378412 0.207871
v 0.265164 0.384089 0.203386
v 0.267773 0.403503 0.200283
v 0.277657 0.380035 0.188524
v 0.280265 0.399449 0.185422
v 0.280346 0.384089 0.216148
v 0.282955 0.403503 0.213045
v 0.292839 0.380035 0.201286
v 0.295447 0.399449 0.198183
v -4.667652 0.371458 0.204439
v -4.676177 0.376016 0.221757
v -4.665639 0.390760 0.200349
v -4.674164 0.395318 0.217667
v -4.649858 0.371458 0.213198
v -4.658382 0.376016 0.230516
v -4.647845 0.390760 0.209108
v -4.656369 0.395318 0.226426
v -1.648306 0.354497 0.219693
v -1.658527 0.371391 0.217827
v -1.664925 0.344108 0.216660
v -1.675146 0.361001 0.214794
v -1.644745 0.354497 0.200182
v -1.654966 0.371391 0.198316
v -1.661364 0.344108 0.197149
v -1.671585 0.361001 0.195283
v -4.348899 0.377089 0.209369
v -4.349877 0.396842 0.207880
v -4.359748 0.375308 0.192862
v -4.360725 0.395061 0.191373
v -4.332325 0.377089 0.198477
v -4.333303 0.396842 0.196988
v -4.343173 0.375308 0.181969
v -4.344151 0.395061 0.180481
v -2.374525 0.366645 0.217305
v -2.381968 0.382167 0.207454
v -2.383882 0.354299 0.204920
v -2.391325 0.369821 0.195070
v -2.358701 0.366645 0.205349
v -2.366143 0.382167 0.195498
v -2.368058 0.354299 0.192964
v -2.375500 0.369821 0.183114
v 4.327989 0.343810 0.209747
v 4.322243 0.362654 0.212037
v 4.310483 0.337626 0.216724
v 4.304738 0.356470 0.219013
v 4.320645 0.343810 0.191323
v 4.314900 0.362654 0.193613
v 4.303141 0.337626 0.198300
v 4.297396 0.356470 0.200589
v -2.462724 0.372367 0.208071
v -2.462788 0.392068 0.210350
v -2.463278 0.370087 0.227764
v -2.463342 0.389788 0.230044
v -2.482549 0.372367 0.207513
v -2.482613 0.392068 0.209792
v -2.483103 0.370087 0.227207
v -2.483167 0.389788 0.229486
v -2.315530 0.356904 0.223518
v -2.315864 0.372078 0.210750
v -2.315927 0.344133 0.208349
v -2.316261 0.359306 0.195582
v -2.295704 0.356904 0.222999
v -2.296038 0.372078 0.210232
v -2.296101 0.344133 0.207831
v -2.296434 0.359306 0.195063
v 2.506965 0.333927 0.186023
v 2.510623 0.353212 0.183183
v 2.522196 0.329296 0.174195
v 2.525854 0.348581 0.171354
v 2.519130 0.333927 0.201688
v 2.522787 0.353212 0.198847
v 2.534361 0.329296 0.189859
v 2.538019 0.348581 0.187018
v 1.865383 0.334887 0.206051
v 1.868912 0.354309 0.207969
v 1.882448 0.330870 0.215326
v 1.885977 0.350292 0.217244
v 1.855912 0.334887 0.223476
v 1.859441 0.354309 0.225395
v 1.872976 0.330870 0.232751
v 1.876505 0.350292 0.234669
v 1.797927 0.358201 0.208693
v 1.806108 0.374315 0.200524
v 1.809330 0.346639 0.197307
v 1.817511 0.362754 0.189138
v 1.811941 0.358201 0.222728
v 1.820122 0.374315 0.214558
v 1.823344 0.346639 0.211341
v 1.831525 0.362754 0.203172
v 0.141445 0.354032 0.223845
v 0.154229 0.360580 0.237522
v 0.145916 0.335311 0.228628
v 0.158699 0.341858 0.242305
v 0.126956 0.354032 0.237388
v 0.139739 0.360580 0.251065
v 0.131426 0.335311 0.242171
v 0.144210 0.341858 0.255848
v -0.755818 0.340693 0.200235
v -0.750498 0.359788 0.199589
v -0.736862 0.335334 0.197931
v -0.731542 0.354429 0.197285
v -0.753425 0.340693 0.219923
v -0.748105 0.359788 0.219277
v -0.734469 0.335334 0.217619
v -0.729149 0.354429 0.216973
v 1.863395 0.352596 0.237920
v 1.881341 0.356131 0.230254
v 1.860144 0.372111 0.239309
v 1.878090 0.375646 0.231643
v 1.855604 0.352596 0.219681
v 1.873551 0.356131 0.212015
v 1.852353 0.372111 0.221070
v 1.870299 0.375646 0.213404
v -1.861379 0.357409 0.207189
v -1.862698 0.377133 0.205592
v -1.873939 0.355337 0.191981
v -1.875258 0.375062 0.190384
v -1.846087 0.357409 0.194560
v -1.847406 0.377133 0.192963
v -1.858647 0.355337 0.179352
v -1.859966 0.375062 0.177754
v 2.785002 0.349808 0.211604
v 2.783357 0.369229 0.215275
v 2.792940 0.353831 0.193880
v 2.791296 0.373252 0.197551
v 2.803102 0.349808 0.219712
v 2.801458 0.369229 0.223383
v 2.811041 0.353831 0.201988
v 2.809397 0.373252 0.205659
v -4.221688 0.371964 0.242022
v -4.204024 0.377292 0.249298
v -4.226614 0.391068 0.239993
v -4.208950 0.396396 0.247269
v -4.214134 0.371964 0.223684
v -4.196470 0.377292 0.230960
v -4.219060 0.391068 0.221655
v -4.201396 0.396396 0.228931
v -4.468488 0.367582 0.217060
v -4.470903 0.386460 0.222643
v -4.460992 0.373666 0.199735
v -4.463408 0.392543 0.205318
v -4.450285 0.367582 0.224935
v -4.452701 0.386460 0.230518
v -4.442790 0.373666 0.207610
v -4.445205 0.392543 0.213193
v -3.705720 0.351498 0.217401
v -3.704982 0.370848 0.221687
v -3.709002 0.355847 0.198331
v -3.708264 0.375197 0.202617
v -3.686174 0.351498 0.214037
v -3.685436 0.370848 0.218324
v -3.689456 0.355847 0.194967
v -3.688718 0.375197 0.199254
v -0.072752 0.364712 0.193308
v -0.072640 0.384534 0.192660
v -0.069372 0.364055 0.173776
v -0.069260 0.383877 0.173128
v -0.053209 0.364712 0.196689
v -0.053097 0.384534 0.196042
v -0.049830 0.364055 0.177157
v -0.049718 0.383877 0.176510
v 3.949488 0.362913 0.207680
v 3.943838 0.381907 0.206870
v 3.968290 0.368621 0.210373
v 3.962640 0.387615 0.209564
v 3.946675 0.362913 0.227313
v 3.941025 0.381907 0.226503
v 3.965477 0.368621 0.230006
v 3.959827 0.387615 0.229197
v -4.243834 0.354539 0.217225
v -4.244248 0.373294 0.223659
v -4.245039 0.348091 0.235942
v -4.245453 0.366847 0.242376
v -4.263627 0.354539 0.215952
v -4.264041 0.373294 0.222386
v -4.264832 0.348091 0.234669
v -4.265245 0.366847 0.241103
v 0.803038 0.337534 0.222137
v 0.803459 0.357111 0.218992
v 0.800434 0.340706 0.241540
v 0.800856 0.360284 0.238396
v 0.783381 0.337534 0.219499
v 0.783803 0.357111 0.216355
v 0.780777 0.340706 0.238903
v 0.781199 0.360284 0.235758
v -3.126911 0.351898 0.200755
v -3.123783 0.371466 0.201553
v -3.107950 0.348669 0.205593
v -3.104822 0.368237 0.206391
v -3.131815 0.351898 0.219972
v -3.128686 0.371466 0.220771
v -3.112854 0.348669 0.224810
v -3.109725 0.368237 0.225609
v -2.772840 0.375845 0.231974
v -2.774546 0.385185 0.214562
v -2.771930 0.393340 0.241271
v -2.773635 0.402681 0.223858
v -2.792579 0.375845 0.233908
v -2.794285 0.385185 0.216496
v -2.791668 0.393340 0.243204
v -2.793374 0.402681 0.225792
v -1.607567 0.363837 0.216680
v -1.613764 0.382468 0.219480
v -1.590589 0.370638 0.209008
v -1.596786 0.389269 0.211808
v -1.599400 0.363837 0.234753
v -1.605597 0.382468 0.237554
v -1.582422 0.370638 0.227082
v -1.588620 0.389269 0.229882
v 0.789448 0.346987 0.204640
v 0.786735 0.366628 0.204158
v 0.808786 0.349742 0.208074
v 0.806074 0.369383 0.207592
v 0.785980 0.346987 0.224168
v 0.783268 0.366628 0.223686
v 0.805318 0.349742 0.227602
v 0.802606 0.369383 0.227120
v -0.281829 0.345179 0.190568
v -0.268012 0.353876 0.179308
v -0.275087 0.327355 0.185074
v -0.261270 0.336052 0.173814
v -0.269300 0.345179 0.205942
v -0.255483 0.353876 0.194682
v -0.262558 0.327355 0.200448
v -0.248741 0.336052 0.189188
v 4.552194 0.359123 0.202108
v 4.557300 0.367608 0.219292
v 4.549776 0.377049 0.193975
v 4.554882 0.385534 0.211159
v 4.571205 0.359123 0.196459
v 4.576311 0.367608 0.213643
v 4.568788 0.377049 0.188326
v 4.573895 0.385534 0.205509
v -1.403771 0.353148 0.190843
v -1.406669 0.372759 0.191451
v -1.384579 0.356109 0.186814
v -1.387476 0.375720 0.187422
v -1.399697 0.353148 0.210253
v -1.402594 0.372759 0.210861
v -1.380504 0.356109 0.206224
v -1.383401 0.375720 0.206832
v 3.045118 0.356961 0.207055
v 3.033340 0.371901 0.201447
v 3.031629 0.343917 0.200633
v 3.019851 0.358856 0.195026
v 3.053643 0.356961 0.189147
v 3.041865 0.371901 0.183540
v 3.040154 0.343917 0.182726
v 3.028376 0.358856 0.177118
v -2.924082 0.351242 0.203173
v -2.925288 0.371038 0.203259
v -2.904337 0.352452 0.201750
v -2.905543 0.372248 0.201837
v -2.922656 0.351242 0.222954
v -2.923863 0.371038 0.223041
v -2.902911 0.352452 0.221532
v -2.904118 0.372248 0.221619
v -2.971469 0.377328 0.236618
v -2.975935 0.396400 0.239732
v -2.987113 0.371884 0.247527
v -2.991578 0.390956 0.250640
v -2.982814 0.377328 0.220350
v -2.987279 0.396400 0.223463
v -2.998457 0.371884 0.231258
v -3.002923 0.390956 0.234372
v -1.203795 0.368642 0.210946
v -1.195329 0.381289 0.223664
v -1.210802 0.383921 0.200418
v -1.202337 0.396567 0.213136
v -1.187284 0.368642 0.199956
v -1.178819 0.381289 0.212675
v -1.194292 0.383921 0.189429
v -1.185826 0.396567 0.202147
v 0.585043 0.365051 0.225181
v 0.575573 0.368794 0.208161
v 0.583223 0.345574 0.221910
v 0.573753 0.349318 0.204890
v 0.602374 0.365051 0.215538
v 0.592904 0.368794 0.198518
v 0.600554 0.345574 0.212267
v 0.591084 0.349318 0.195247
v 1.377533 0.374965 0.225145
v 1.372079 0.385727 0.209404
v 1.381056 0.391624 0.235314
v 1.375602 0.402386 0.219573
v 1.358793 0.374965 0.231639
v 1.353339 0.385727 0.215897
v 1.362316 0.391624 0.241807
v 1.356862 0.402386 0.226066
v 0.470385 0.368775 0.218506
v 0.471344 0.387079 0.210929
v 0.472685 0.361138 0.200347
v 0.473645 0.379442 0.192771
v 0.490060 0.368775 0.220998
v 0.491020 0.387079 0.213422
v 0.492361 0.361138 0.202840
v 0.493321 0.379442 0.195263
v -0.979566 0.341220 0.225110
v -0.978838 0.355729 0.211608
v -0.980347 0.354741 0.239598
v -0.979619 0.369250 0.226097
v -0.999370 0.341220 0.224042
v -0.998642 0.355729 0.210540
v -1.000152 0.354741 0.238531
v -0.999424 0.369250 0.225029
v -0.443988 0.367715 0.220126
v -0.433751 0.373942 0.235930
v -0.447374 0.386545 0.214899
v -0.437137 0.392772 0.230703
v -0.427342 0.367715 0.209344
v -0.417105 0.373942 0.225148
v -0.430728 0.386545 0.204117
v -0.420491 0.392772 0.219921
v 0.953705 0.351260 0.201956
v 0.953028 0.371081 0.201941
v 0.973521 0.351936 0.202396
v 0.972845 0.371758 0.202381
v 0.953264 0.351260 0.221784
v 0.952588 0.371081 0.221769
v 0.973081 0.351936 0.222224
v 0.972405 0.371758 0.222209
v -2.182407 0.349656 0.185189
v -2.183239 0.369160 0.188692
v -2.177901 0.353257 0.166213
v -2.178733 0.372760 0.169717
v -2.163110 0.349656 0.189772
v -2.163943 0.369160 0.193275
v -2.158604 0.353257 0.170796
v -2.159436 0.372760 0.174299
v -0.980811 0.357312 0.219061
v -0.980813 0.377145 0.219046
v -0.978186 0.357327 0.238720
v -0.978189 0.377160 0.238705
v -1.000470 0.357312 0.221686
v -1.000472 0.377145 0.221671
v -0.997845 0.357327 0.241345
v -0.997847 0.377160 0.241330
v -4.113978 0.353704 0.225708
v -4.114924 0.370449 0.215123
v -4.115469 0.343077 0.209029
v -4.116415 0.359822 0.198444
v -4.094224 0.353704 0.223943
v -4.095170 0.370449 0.213358
v -4.095715 0.343077 0.207264
v -4.096661 0.359822 0.196679
v -4.744833 0.324671 0.234688
v -4.741314 0.339582 0.222093
v -4.748846 0.337748 0.249049
v -4.745327 0.352659 0.236454
v -4.763935 0.324671 0.229351
v -4.760416 0.339582 0.216756
v -4.767947 0.337748 0.243712
v -4.764428 0.352659 0.231117
v 2.125333 0.345355 0.223184
v 2.114737 0.355904 0.210153
v 2.131988 0.362150 0.231369
v 2.121392 0.372699 0.218338
v 2.109944 0.345355 0.235696
v 2.099349 0.355904 0.222665
v 2.116600 0.362150 0.243881
v 2.106004 0.372699 0.230850
v 4.730859 0.341203 0.214309
v 4.726973 0.359950 0.209133
v 4.742114 0.347676 0.229302
v 4.738228 0.366423 0.224126
v 4.714997 0.341203 0.226216
v 4.711112 0.359950 0.221040
v 4.726253 0.347676 0.241209
v 4.722367 0.366423 0.236033
v 2.015094 0.350331 0.222863
v 2.001090 0.364194 0.225107
v 2.028783 0.364514 0.220669
v 2.014779 0.378377 0.222913
v 2.018232 0.350331 0.242446
v 2.004228 0.364194 0.244690
v 2.031921 0.364514 0.240253
v 2.017917 0.378377 0.242497
v -2.932396 0.364633 0.216535
v -2.921741 0.368934 0.200369
v -2.930028 0.345272 0.212943
v -2.919374 0.349573 0.196778
v -2.915836 0.364633 0.227449
v -2.905181 0.368934 0.211284
v -2.913469 0.345272 0.223858
v -2.902814 0.349573 0.207692
v 2.922323 0.345947 0.227601
v 2.932660 0.362168 0.232438
v 2.937015 0.334535 0.234477
v 2.947351 0.350756 0.239314
v 2.913917 0.345947 0.245565
v 2.924253 0.362168 0.250402
v 2.928609 0.334535 0.252440
v 2.938945 0.350756 0.257277
v -1.208971 0.339344 0.222471
v -1.203613 0.356351 0.213789
v -1.200039 0.329141 0.207998
v -1.194680 0.346148 0.199316
v -1.192094 0.339344 0.232888
v -1.186735 0.356351 0.224205
v -1.183161 0.329141 0.218415
v -1.177803 0.346148 0.209733
v 4.460068 0.359843 0.193772
v 4.474874 0.370008 0.202188
v 4.468904 0.342813 0.198795
v 4.483710 0.352977 0.207210
v 4.450267 0.359843 0.211015
v 4.465074 0.370008 0.219430
v 4.459105 0.342813 0.216038
v 4.473910 0.352977 0.224453
v -2.495160 0.344561 0.236342
v -2.497823 0.363747 0.240601
v -2.505332 0.339537 0.252610
v -2.507995 0.358724 0.256870
v -2.511977 0.344561 0.225828
v -2.514641 0.363747 0.230087
v -2.522149 0.339537 0.242096
v -2.524812 0.358724 0.246356
v 2.729614 0.361627 0.204172
v 2.722122 0.379003 0.198231
v 2.743228 0.371189 0.214970
v 2.735736 0.388565 0.209028
v 2.717290 0.361627 0.219712
v 2.709798 0.379003 0.213770
v 2.730904 0.371189 0.230509
v 2.723412 0.388565 0.224567
v 2.267234 0.363182 0.219791
v 2.268477 0.382564 0.223812
v 2.261512 0.367391 0.201273
v 2.262755 0.386772 0.205294
v 2.286183 0.363182 0.213935
v 2.287426 0.382564 0.217956
v 2.280461 0.367391 0.195418
v 2.281704 0.386772 0.199439
v -3.072680 0.368913 0.206618
v -3.069951 0.388215 0.202965
v -3.084234 0.373473 0.222080
v -3.081505 0.392775 0.218427
v -3.088568 0.368913 0.194746
v -3.085838 0.388215 0.191093
v -3.100122 0.373473 0.210208
v -3.097392 0.392775 0.206555
v -0.059749 0.349737 0.221767
v -0.050388 0.367197 0.220826
v -0.077121 0.359144 0.223512
v -0.067761 0.376604 0.222571
v -0.061731 0.349737 0.202033
v -0.052371 0.367197 0.201093
v -0.079104 0.359144 0.203778
v -0.069743 0.376604 0.202838
v -4.838922 0.384666 0.204543
v -4.836267 0.404159 0.202023
v -4.824783 0.381006 0.191124
v -4.822128 0.400499 0.188605
v -4.825269 0.384666 0.218929
v -4.822615 0.404159 0.216409
v -4.811131 0.381006 0.205510
v -4.808475 0.400499 0.202991
v -1.205615 0.334590 0.210874
v -1.205556 0.354421 0.210661
v -1.200308 0.334368 0.191766
v -1.200249 0.354200 0.191552
v -1.186505 0.334590 0.216182
v -1.186446 0.354421 0.215968
v -1.181198 0.334368 0.197073
v -1.181139 0.354200 0.196860
v 3.040295 0.350119 0.197912
v 3.025176 0.362950 0.198253
v 3.053123 0.365243 0.197622
v 3.038004 0.378074 0.197963
v 3.040743 0.350119 0.217740
v 3.025624 0.362950 0.218081
v 3.053571 0.365243 0.217450
v 3.038451 0.378074 0.217792
v 1.585066 0.365720 0.232762
v 1.582582 0.384330 0.239153
v 1.578322 0.358863 0.250108
v 1.575838 0.377473 0.256498
v 1.566581 0.365720 0.225575
v 1.564097 0.384330 0.231966
v 1.559837 0.358863 0.242920
v 1.557353 0.377473 0.249311
v -0.344319 0.358440 0.202114
v -0.348411 0.374144 0.213515
v -0.339015 0.370552 0.187332
v -0.343106 0.386257 0.198733
v -0.325652 0.358440 0.208813
v -0.329743 0.374144 0.220214
v -0.320347 0.370552 0.194031
v -0.324438 0.386257 0.205432
v 0.218793 0.353457 0.208853
v 0.228398 0.365192 0.196071
v 0.225843 0.337469 0.199471
v 0.235448 0.349204 0.186689
v 0.234649 0.353457 0.220767
v 0.244254 0.365192 0.207985
v 0.241699 0.337469 0.211385
v 0.251303 0.349204 0.198603
v -1.657617 0.364798 0.191701
v -1.672657 0.377013 0.195936
v -1.645859 0.380423 0.188391
v -1.660900 0.392638 0.192626
v -1.652242 0.364798 0.210792
v -1.667282 0.377013 0.215027
v -1.640484 0.380423 0.207482
v -1.655524 0.392638 0.211716
v 0.747667 0.349404 0.205131
v 0.742066 0.368060 0.208865
v 0.763189 0.356136 0.194783
v 0.757588 0.374792 0.198517
v 0.758669 0.349404 0.221633
v 0.753068 0.368060 0.225367
v 0.774191 0.356136 0.211285
v 0.768590 0.374792 0.215019
v 3.534622 0.354556 0.168236
v 3.552426 0.361570 0.173450
v 3.541354 0.336004 0.170208
v 3.559157 0.343018 0.175421
v 3.529049 0.354556 0.187270
v 3.546853 0.361570 0.192484
v 3.535780 0.336004 0.189241
v 3.553584 0.343018 0.194455
v 4.724294 0.348383 0.183759
v 4.713625 0.365097 0.184191
v 4.740993 0.359061 0.183081
v 4.730325 0.375774 0.183514
v 4.725098 0.348383 0.203575
v 4.714429 0.365097 0.204008
v 4.741797 0.359061 0.202898
v 4.731129 0.375774 0.203331
v 1.414380 0.355986 0.219118
v 1.413484 0.375794 0.219549
v 1.396531 0.354991 0.227708
v 1.395635 0.374799 0.228139
v 1.405779 0.355986 0.201247
v 1.404883 0.375794 0.201678
v 1.387930 0.354991 0.209836
v 1.387034 0.374799 0.210268
v -0.454739 0.382711 0.214699
v -0.456467 0.402324 0.217087
v -0.466236 0.379763 0.230588
v -0.467964 0.399376 0.232976
v -0.470806 0.382711 0.203073
v -0.472534 0.402324 0.205460
v -0.482304 0.379763 0.218962
v -0.484032 0.399376 0.221350
v 1.497470 0.341668 0.191925
v 1.501739 0.360991 0.193260
v 1.515912 0.337196 0.197692
v 1.520180 0.356518 0.199027
v 1.491551 0.341668 0.210854
v 1.495819 0.360991 0.212189
v 1.509992 0.337196 0.216622
v 1.514260 0.356518 0.217956
v -2.013621 0.366450 0.218776
v -2.018367 0.383524 0.209870
v -2.021650 0.356359 0.203708
v -2.026395 0.373432 0.194802
v -1.996118 0.366450 0.209450
v -2.000863 0.383524 0.200544
v -2.004146 0.356359 0.194382
v -2.008892 0.373432 0.185476
v -2.482960 0.330441 0.205186
v -2.484059 0.350226 0.206013
v -2.467142 0.331817 0.193301
v -2.468242 0.351602 0.194127
v -2.471045 0.330441 0.221042
v -2.472146 0.350226 0.221869
v -2.455228 0.331817 0.209157
v -2.456328 0.351602 0.209983
v -1.896044 0.355178 0.226306
v -1.903926 0.372256 0.220016
v -1.909393 0.345093 0.215655
v -1.917276 0.362171 0.209365
v -1.883674 0.355178 0.210803
v -1.891557 0.372256 0.204513
v -1.897023 0.345093 0.200152
v -1.904906 0.362171 0.193862
v -2.158707 0.356765 0.232649
v -2.161200 0.370658 0.246582
v -2.161154 0.342611 0.246325
v -2.163647 0.356504 0.260258
v -2.178230 0.356765 0.229156
v -2.180723 0.370658 0.243088
v -2.180677 0.342611 0.242832
v -2.183170 0.356504 0.256764
v 2.492701 0.335197 0.218363
v 2.487858 0.354030 0.222266
v 2.478038 0.328977 0.230180
v 2.473194 0.347809 0.234083
v 2.480257 0.335197 0.202920
v 2.475413 0.354030 0.206823
v 2.465593 0.328977 0.214737
v 2.460750 0.347809 0.218640
v -4.090080 0.362028 0.218949
v -4.107636 0.369637 0.224170
v -4.097373 0.343713 0.221118
v -4.114929 0.351321 0.226339
v -4.095734 0.362028 0.199939
v -4.113290 0.369637 0.205160
v -4.103026 0.343713 0.202108
v -4.120583 0.351321 0.207329
v 0.363867 0.337152 0.231046
v 0.354531 0.352560 0.239339
v 0.352347 0.324664 0.241279
v 0.343011 0.340073 0.249572
v 0.350696 0.337152 0.216218
v 0.341360 0.352560 0.224511
v 0.339176 0.324664 0.226451
v 0.329840 0.340073 0.234744
v -1.950173 0.350723 0.213799
v -1.964877 0.360558 0.222766
v -1.958569 0.333500 0.218920
v -1.973274 0.343335 0.227886
v -1.960498 0.350723 0.196866
v -1.975203 0.360558 0.205833
v -1.968895 0.333500 0.201986
v -1.983600 0.343335 0.210953
v -4.264221 0.344538 0.199346
v -4.265261 0.359048 0.212827
v -4.263106 0.358060 0.184879
v -4.264146 0.372569 0.198361
v -4.244448 0.344538 0.200871
v -4.245486 0.359048 0.214352
v -4.243332 0.358060 0.186404
v -4.244371 0.372569 0.199885
v -4.312777 0.367507 0.199803
v -4.326290 0.380280 0.206702
v -4.301400 0.382679 0.193995
v -4.314914 0.395452 0.200894
v -4.303759 0.367507 0.217468
v -4.317272 0.380280 0.224366
v -4.292382 0.382679 0.211660
v -4.305896 0.395452 0.218559
v -2.928130 0.352695 0.204893
v -2.925086 0.372270 0.203944
v -2.909442 0.349507 0.199068
v -2.906398 0.369082 0.198119
v -2.922228 0.352695 0.223828
v -2.919184 0.372270 0.222879
v -2.903540 0.349507 0.218002
v -2.900496 0.369082 0.217053
v -3.398454 0.360103 0.192119
v -3.388972 0.376454 0.198126
v -3.412266 0.371327 0.183367
v -3.402784 0.387678 0.189375
v -3.387839 0.360103 0.175365
v -3.378357 0.376454 0.181373
v -3.401650 0.371327 0.166614
v -3.392169 0.387678 0.172622
v 3.482930 0.353746 0.194273
v 3.495773 0.366735 0.186547
v 3.494061 0.338758 0.187577
v 3.506903 0.351747 0.179851
v 3.493155 0.353746 0.211268
v 3.505997 0.366735 0.203542
v 3.504285 0.338758 0.204572
v 3.517128 0.351747 0.196846
v -2.686705 0.349340 0.210101
v -2.683167 0.362599 0.224420
v -2.689886 0.364089 0.197229
v -2.686348 0.377348 0.211548
v -2.667451 0.349340 0.205343
v -2.663913 0.362599 0.219662
v -2.670632 0.364089 0.192471
v -2.667094 0.377349 0.206790
v -2.906524 0.376110 0.235906
v -2.905249 0.395898 0.235532
v -2.925510 0.377438 0.241484
v -2.924236 0.397227 0.241109
v -2.912114 0.376110 0.216877
v -2.910840 0.395898 0.216503
v -2.931100 0.377438 0.222455
v -2.929826 0.397227 0.222081
v 0.491032 0.366168 0.212613
v 0.491968 0.379189 0.227544
v 0.491847 0.351208 0.225608
v 0.492784 0.364228 0.240539
v 0.471237 0.366168 0.213855
v 0.472174 0.379189 0.228786
v 0.472053 0.351208 0.226850
v 0.472990 0.364228 0.241781
v 2.688746 0.343280 0.215382
v 2.682173 0.360468 0.207985
v 2.700162 0.353177 0.228231
v 2.693589 0.370364 0.220833
v 2.673920 0.343280 0.228556
v 2.667347 0.360468 0.221158
v 2.685336 0.353177 0.241404
v 2.678763 0.370364 0.234006
v -1.246034 0.340997 0.224269
v -1.255543 0.355231 0.214253
v -1.255834 0.327186 0.213946
v -1.265343 0.341420 0.203930
v -1.231650 0.340997 0.210614
v -1.241159 0.355231 0.200598
v -1.241450 0.327186 0.200291
v -1.250959 0.341420 0.190275
v 2.580055 0.351824 0.209548
v 2.580636 0.371640 0.208967
v 2.594066 0.351002 0.195536
v 2.594648 0.370818 0.194954
v 2.594079 0.351824 0.223572
v 2.594661 0.371640 0.222990
v 2.608091 0.351002 0.209559
v 2.608672 0.370818 0.208978
v -0.327077 0.370547 0.242950
v -0.317835 0.387511 0.238459
v -0.342335 0.380822 0.250364
v -0.333093 0.397786 0.245873
v -0.335745 0.370547 0.225111
v -0.326504 0.387511 0.220620
v -0.351003 0.380822 0.232525
v -0.341761 0.397786 0.228034
v 1.246262 0.360152 0.187878
v 1.244120 0.368232 0.205863
v 1.247217 0.378264 0.179854
v 1.245076 0.386345 0.197839
v 1.265956 0.360152 0.190223
v 1.263814 0.368232 0.208208
v 1.266911 0.378264 0.182199
v 1.264769 0.386345 0.200184
v 4.065568 0.354136 0.216608
v 4.069660 0.373298 0.213532
v 4.050254 0.359255 0.228124
v 4.054345 0.378417 0.225047
v 4.053649 0.354136 0.200756
v 4.057740 0.373298 0.197680
v 4.038334 0.359255 0.212272
v 4.042426 0.378417 0.209195
v -2.315954 0.341015 0.173806
v -2.315408 0.360840 0.173812
v -2.296130 0.340469 0.174007
v -2.295584 0.360294 0.174012
v -2.316155 0.341015 0.193638
v -2.315609 0.360840 0.193644
v -2.296330 0.340469 0.193839
v -2.295784 0.360294 0.193844
v 1.715316 0.343963 0.209867
v 1.711560 0.363429 0.210438
v 1.696071 0.340163 0.212793
v 1.692315 0.359629 0.213364
v 1.712334 0.343963 0.190259
v 1.708578 0.363429 0.190830
v 1.693090 0.340163 0.193185
v 1.689333 0.359629 0.193756
v 2.875577 0.339491 0.211397
v 2.877016 0.359095 0.208761
v 2.884970 0.336487 0.194190
v 2.886410 0.356091 0.191553
v 2.892984 0.339491 0.220901
v 2.894424 0.359095 0.218264
v 2.902378 0.336487 0.203694
v 2.903818 0.356091 0.201057
v -4.324782 0.342863 0.205612
v -4.308934 0.354407 0.202621
v -4.313438 0.326736 0.203471
v -4.297590 0.338280 0.200481
v -4.321105 0.342863 0.225101
v -4.305257 0.354407 0.222110
v -4.309761 0.326736 0.222960
v -4.293913 0.338280 0.219970
v -3.925160 0.362733 0.219289
v -3.943089 0.370327 0.223060
v -3.932591 0.344411 0.220852
v -3.950521 0.352005 0.224623
v -3.929242 0.362733 0.199881
v -3.947171 0.370327 0.203652
v -3.936673 0.344411 0.201444
v -3.954602 0.352005 0.205215
v -3.582598 0.381772 0.232737
v -3.590711 0.397945 0.240859
v -3.594028 0.370292 0.244179
v -3.602141 0.386465 0.252301
v -3.596629 0.381772 0.218721
v -3.604743 0.397945 0.226842
v -3.608059 0.370292 0.230163
v -3.616173 0.386465 0.238284
v -4.445232 0.338509 0.204837
v -4.451121 0.357004 0.208914
v -4.460440 0.331347 0.215364
v -4.466329 0.349842 0.219440
v -4.456521 0.338509 0.188530
v -4.462410 0.357004 0.192606
v -4.471727 0.331347 0.199056
v -4.477616 0.349842 0.203133
v -4.725369 0.353161 0.202334
v -4.731030 0.366692 0.215684
v -4.720088 0.367661 0.189876
v -4.725748 0.381192 0.203226
v -4.707109 0.353161 0.210075
v -4.712770 0.366692 0.223425
v -4.701828 0.367661 0.197617
v -4.707488 0.381192 0.210967
v -3.532255 0.376032 0.212093
v -3.515609 0.386669 0.210324
v -3.542832 0.392772 0.213218
v -3.526186 0.403408 0.211448
v -3.534351 0.376032 0.192371
v -3.517705 0.386669 0.190602
v -3.544928 0.392772 0.193496
v -3.528283 0.403408 0.191726
v -1.950173 0.350723 0.213799
v -1.964877 0.360558 0.222766
v -1.958569 0.333500 0.218920
v -1.973274 0.343335 0.227886
v -1.960498 0.350723 0.196866
v -1.975203 0.360558 0.205833
v -1.968895 0.333500 0.201986
v -1.983600 0.343335 0.210953
v 1.671579 0.358333 0.196757
v 1.662841 0.373825 0.187981
v 1.682509 0.370717 0.207735
v 1.673771 0.386209 0.198960
v 1.657524 0.358333 0.210750
v 1.648786 0.373825 0.201975
v 1.668454 0.370717 0.221729
v 1.659716 0.386209 0.212953
v -4.518215 0.348148 0.222255
v -4.525204 0.353394 0.204450
v -4.520132 0.329022 0.217371
v -4.527121 0.334267 0.199567
v -4.499753 0.348148 0.215008
v -4.506742 0.353394 0.197204
v -4.501670 0.329022 0.210125
v -4.508658 0.334267 0.192321
v -4.339115 0.353040 0.201356
v -4.337589 0.371948 0.207143
v -4.334293 0.347054 0.219639
v -4.332767 0.365963 0.225426
v -4.358293 0.353040 0.206413
v -4.356767 0.371948 0.212200
v -4.353471 0.347054 0.224697
v -4.351945 0.365963 0.230484
v -0.525577 0.385506 0.212254
v -0.526989 0.404674 0.217146
v -0.530891 0.380414 0.230671
v -0.532302 0.399583 0.235563
v -0.544633 0.385506 0.206756
v -0.546045 0.404674 0.211648
v -0.549947 0.380414 0.225173
v -0.551358 0.399583 0.230065
v -2.003280 0.362796 0.215120
v -2.016902 0.375029 0.207494
v -1.992606 0.378407 0.221096
v -2.006228 0.390640 0.213470
v -2.012969 0.362796 0.232426
v -2.026591 0.375029 0.224799
v -2.002295 0.378407 0.238402
v -2.015917 0.390640 0.230775
v -3.907878 0.354531 0.221777
v -3.905706 0.373909 0.225403
v -3.917833 0.358758 0.205152
v -3.915661 0.378136 0.208778
v -3.890862 0.354531 0.211588
v -3.888690 0.373909 0.215214
v -3.900817 0.358758 0.194963
v -3.898645 0.378136 0.198589
v 1.764932 0.373954 0.182254
v 1.765384 0.393782 0.182243
v 1.784754 0.373502 0.181758
v 1.785205 0.393330 0.181747
v 1.765428 0.373954 0.202081
v 1.765880 0.393782 0.202070
v 1.785250 0.373502 0.201585
v 1.785702 0.393330 0.201574
v 1.715316 0.343963 0.209867
v 1.711560 0.363429 0.210438
v 1.696071 0.340163 0.212793
v 1.692315 0.359629 0.213364
v 1.712334 0.343963 0.190259
v 1.708578 0.363429 0.190830
v 1.693090 0.340163 0.193185
v 1.689333 0.359629 0.193756
v -1.202359 0.343808 0.209632
v -1.201945 0.363305 0.213248
v -1.204575 0.347447 0.190262
v -1.204162 0.366944 0.193878
v -1.182654 0.343808 0.207377
v -1.182240 0.363305 0.210993
v -1.184871 0.347447 0.188007
v -1.184457 0.366944 0.191623
v -3.069139 0.344346 0.221192
v -3.075373 0.360663 0.230586
v -3.078161 0.333071 0.234787
v -3.084396 0.349388 0.244182
v -3.085664 0.344346 0.210225
v -3.091898 0.360663 0.219620
v -3.094686 0.333071 0.223820
v -3.100921 0.349388 0.233215
v 0.747667 0.349404 0.205131
v 0.742066 0.368060 0.208865
v 0.763189 0.356136 0.194783
v 0.757588 0.374792 0.198517
v 0.758669 0.349404 0.221633
v 0.753068 0.368060 0.225367
v 0.774191 0.356136 0.211285
v 0.768590 0.374792 0.215019
v -3.993348 0.319647 0.211051
v -3.994538 0.339431 0.211759
v -4.010355 0.318262 0.221161
v -4.011545 0.338047 0.221868
v -4.003483 0.319647 0.194003
v -4.004673 0.339431 0.194710
v -4.020490 0.318262 0.204112
v -4.021680 0.338047 0.204820
v 0.437586 0.348598 0.220878
v 0.432059 0.367630 0.220111
v 0.456437 0.354178 0.223493
v 0.450910 0.373210 0.222726
v 0.434860 0.348598 0.240523
v 0.429333 0.367630 0.239756
v 0.453712 0.354178 0.243138
v 0.448184 0.373210 0.242371
v -4.706485 0.353597 0.213998
v -4.716590 0.364313 0.200715
v -4.699997 0.370286 0.222526
v -4.710102 0.381002 0.209244
v -4.722269 0.353597 0.226006
v -4.732374 0.364313 0.212724
v -4.715781 0.370286 0.234534
v -4.725886 0.381002 0.221252
v -2.087805 0.331754 0.237002
v -2.088163 0.351581 0.237291
v -2.103240 0.331294 0.249447
v -2.103598 0.351122 0.249736
v -2.100253 0.331754 0.221562
v -2.100611 0.351581 0.221851
v -2.115689 0.331294 0.234007
v -2.116047 0.351122 0.234296
v -2.579985 0.345008 0.221944
v -2.585191 0.362420 0.214003
v -2.589532 0.335512 0.207382
v -2.594738 0.352924 0.199441
v -2.563399 0.345008 0.211070
v -2.568605 0.362420 0.203129
v -2.572946 0.335512 0.196508
v -2.578152 0.352924 0.188567
v 0.629892 0.356353 0.223933
v 0.641558 0.359441 0.239672
v 0.628053 0.375944 0.221452
v 0.639719 0.379032 0.237191
v 0.645825 0.356353 0.212123
v 0.657491 0.359441 0.227862
v 0.643987 0.375944 0.209642
v 0.655652 0.379032 0.225381
v 0.392591 0.374647 0.206280
v 0.393325 0.393070 0.213586
v 0.394433 0.367303 0.224611
v 0.395168 0.385727 0.231917
v 0.372857 0.374647 0.208263
v 0.373592 0.393070 0.215570
v 0.374700 0.367303 0.226594
v 0.375434 0.385727 0.233901
v -1.494412 0.357245 0.225936
v -1.499520 0.372362 0.214158
v -1.500427 0.344406 0.212067
v -1.505535 0.359524 0.200289
v -1.476216 0.357245 0.218044
v -1.481325 0.372362 0.206266
v -1.482231 0.344406 0.204175
v -1.487340 0.359524 0.192397
v -1.773246 0.345673 0.169006
v -1.762756 0.362231 0.172034
v -1.757337 0.334756 0.173598
v -1.746848 0.351314 0.176625
v -1.778745 0.345673 0.188062
v -1.768256 0.362231 0.191089
v -1.762836 0.334756 0.192653
v -1.752347 0.351314 0.195680
v -3.841381 0.370434 0.214974
v -3.832864 0.371218 0.197080
v -3.841718 0.390251 0.215682
v -3.833201 0.391036 0.197788
v -3.859289 0.370434 0.206450
v -3.850772 0.371218 0.188556
v -3.859626 0.390251 0.207158
v -3.851109 0.391036 0.189264
v -1.650486 0.351275 0.225042
v -1.645344 0.370342 0.223216
v -1.668454 0.356731 0.231424
v -1.663312 0.375799 0.229598
v -1.657123 0.351275 0.206353
v -1.651982 0.370342 0.204527
v -1.675092 0.356731 0.212735
v -1.669950 0.375799 0.210908
v -1.485467 0.358596 0.172004
v -1.503958 0.363555 0.177184
v -1.480692 0.377799 0.170666
v -1.499183 0.382758 0.175846
v -1.480117 0.358596 0.191102
v -1.498608 0.363555 0.196282
v -1.475342 0.377799 0.189764
v -1.493833 0.382758 0.194944
v 1.894581 0.347781 0.210344
v 1.900696 0.363819 0.200408
v 1.902987 0.336113 0.196685
v 1.909102 0.352152 0.186749
v 1.911472 0.347781 0.220739
v 1.917587 0.363819 0.210802
v 1.919878 0.336113 0.207080
v 1.925992 0.352152 0.197144
v 2.875230 0.339590 0.213874
v 2.877481 0.359034 0.210679
v 2.886429 0.335681 0.197979
v 2.888680 0.355125 0.194784
v 2.891443 0.339590 0.225297
v 2.893694 0.359034 0.222102
v 2.902642 0.335681 0.209402
v 2.904893 0.355125 0.206207
v -0.845751 0.335841 0.222649
v -0.848112 0.354172 0.215456
v -0.851469 0.328270 0.205232
v -0.853830 0.346602 0.198039
v -0.826907 0.335841 0.216463
v -0.829269 0.354172 0.209270
v -0.832625 0.328270 0.199046
v -0.834986 0.346602 0.191853
v 4.213632 0.355507 0.203232
v 4.223613 0.372643 0.202944
v 4.230761 0.345522 0.202739
v 4.240742 0.362658 0.202452
v 4.214202 0.355507 0.223056
v 4.224183 0.372643 0.222769
v 4.231331 0.345522 0.222564
v 4.241312 0.362658 0.222277
v 1.092592 0.365852 0.228088
v 1.089212 0.385286 0.226032
v 1.109196 0.369808 0.238189
v 1.105816 0.389242 0.236132
v 1.082284 0.365852 0.245032
v 1.078904 0.385286 0.242976
v 1.098888 0.369808 0.255133
v 1.095508 0.389242 0.253076
v 3.298589 0.369895 0.210806
v 3.304339 0.386727 0.219579
v 3.307816 0.359405 0.224884
v 3.313566 0.376237 0.233657
v 3.282001 0.369895 0.221678
v 3.287751 0.386727 0.230451
v 3.291228 0.359405 0.235755
v 3.296978 0.376237 0.244529
v -0.237830 0.358135 0.201204
v -0.238384 0.360613 0.220874
v -0.237760 0.377813 0.198727
v -0.238314 0.380291 0.218397
v -0.218005 0.358135 0.201762
v -0.218559 0.360613 0.221432
v -0.217935 0.377813 0.199285
v -0.218489 0.380291 0.218955
v 4.033875 0.382050 0.213683
v 4.032992 0.401804 0.215218
v 4.024027 0.380279 0.230807
v 4.023145 0.400033 0.232342
v 4.016683 0.382050 0.203796
v 4.015800 0.401804 0.205331
v 4.006835 0.380279 0.220920
v 4.005952 0.400033 0.222455
v -0.732676 0.361498 0.231772
v -0.737319 0.380760 0.232665
v -0.751590 0.356771 0.235413
v -0.756233 0.376032 0.236306
v -0.736425 0.361498 0.212296
v -0.741068 0.380760 0.213190
v -0.755339 0.356771 0.215937
v -0.759982 0.376032 0.216831
v -1.389097 0.363149 0.216584
v -1.386214 0.382712 0.215056
v -1.406380 0.366412 0.225750
v -1.403497 0.385975 0.224221
v -1.398389 0.363149 0.199063
v -1.395506 0.382712 0.197534
v -1.415672 0.366412 0.208228
v -1.412789 0.385975 0.206700
v 1.814157 0.345404 0.243597
v 1.804268 0.360244 0.234918
v 1.803003 0.332246 0.233808
v 1.793114 0.347086 0.225129
v 1.827240 0.345404 0.228691
v 1.817351 0.360244 0.220012
v 1.816086 0.332246 0.218902
v 1.806197 0.347086 0.210223
v -0.865252 0.354180 0.205934
v -0.867629 0.372200 0.213870
v -0.870423 0.345896 0.223196
v -0.872800 0.363916 0.231132
v -0.884251 0.354180 0.200243
v -0.886628 0.372200 0.208179
v -0.889422 0.345896 0.217505
v -0.891799 0.363916 0.225441
v -2.364937 0.345368 0.192864
v -2.369768 0.364584 0.191982
v -2.383841 0.340458 0.189414
v -2.388671 0.359673 0.188533
v -2.361377 0.345368 0.173353
v -2.366208 0.364584 0.172471
v -2.380280 0.340458 0.169903
v -2.385111 0.359673 0.169022
v 1.249168 0.367821 0.211231
v 1.248662 0.387648 0.211256
v 1.268969 0.368327 0.210229
v 1.268463 0.388154 0.210255
v 1.250170 0.367821 0.231038
v 1.249664 0.387648 0.231064
v 1.269971 0.368327 0.230037
v 1.269465 0.388154 0.230063
v -2.480603 0.359756 0.223346
v -2.482110 0.376866 0.213430
v -2.483174 0.349726 0.206430
v -2.484682 0.366836 0.196514
v -2.460995 0.359756 0.220365
v -2.462502 0.376866 0.210449
v -2.463567 0.349726 0.203449
v -2.465074 0.366836 0.193533
v 0.561208 0.348960 0.234125
v 0.561271 0.368732 0.232572
v 0.560418 0.350515 0.253881
v 0.560480 0.370287 0.252328
v 0.541391 0.348960 0.233332
v 0.541453 0.368732 0.231779
v 0.540601 0.350515 0.253089
v 0.540663 0.370287 0.251536
v 3.126518 0.360534 0.211303
v 3.123600 0.365691 0.192375
v 3.125732 0.341383 0.206206
v 3.122815 0.346541 0.187278
v 3.146119 0.360534 0.208282
v 3.143202 0.365691 0.189354
v 3.145334 0.341383 0.203185
v 3.142416 0.346541 0.184257
v -0.168754 0.361893 0.208542
v -0.171466 0.381346 0.205791
v -0.155096 0.365756 0.222395
v -0.157808 0.385209 0.219643
v -0.182877 0.361893 0.222466
v -0.185589 0.381346 0.219715
v -0.169219 0.365756 0.236319
v -0.171932 0.385209 0.233568
v 3.663775 0.335840 0.219307
v 3.661492 0.355275 0.222536
v 3.652554 0.331885 0.235175
v 3.650270 0.351320 0.238404
v 3.647582 0.335840 0.207856
v 3.645298 0.355275 0.211085
v 3.636360 0.331885 0.223724
v 3.634077 0.351320 0.226953
v 1.366803 0.362777 0.229072
v 1.357844 0.374665 0.215966
v 1.360094 0.346901 0.219257
v 1.351135 0.358789 0.206152
v 1.383176 0.362777 0.217879
v 1.374217 0.374665 0.204773
v 1.376467 0.346901 0.208065
v 1.367509 0.358789 0.194959
v 4.555468 0.321608 0.199318
v 4.560713 0.337967 0.209228
v 4.547816 0.332820 0.184858
v 4.553061 0.349180 0.194769
v 4.572998 0.321608 0.190041
v 4.578242 0.337967 0.199952
v 4.565347 0.332820 0.175582
v 4.570591 0.349180 0.185492
v -3.651378 0.332944 0.200096
v -3.655447 0.351141 0.206854
v -3.641992 0.340832 0.184507
v -3.646061 0.359029 0.191264
v -3.634387 0.332944 0.210326
v -3.638456 0.351141 0.217084
v -3.625001 0.340832 0.194737
v -3.629070 0.359029 0.201494
v -4.115227 0.351458 0.211539
v -4.115076 0.365851 0.225182
v -4.115386 0.365102 0.197146
v -4.115234 0.379496 0.210789
v -4.095395 0.351458 0.211320
v -4.095243 0.365851 0.224963
v -4.095553 0.365102 0.196927
v -4.095403 0.379496 0.210570
v -3.953895 0.339735 0.232432
v -3.945928 0.357721 0.229905
v -3.936751 0.331377 0.226994
v -3.928783 0.349363 0.224468
v -3.947900 0.339735 0.251337
v -3.939932 0.357721 0.248810
v -3.930755 0.331377 0.245900
v -3.922788 0.349363 0.243373
v -3.176387 0.349292 0.220684
v -3.192384 0.360878 0.222476
v -3.187900 0.333195 0.221974
v -3.203897 0.344781 0.223766
v -3.178595 0.349292 0.200974
v -3.194592 0.360878 0.202766
v -3.190109 0.333195 0.202264
v -3.206106 0.344781 0.204057
v -2.019917 0.350155 0.199450
v -2.023011 0.366701 0.209939
v -2.015236 0.361090 0.183580
v -2.018330 0.377636 0.194069
v -2.000895 0.350155 0.205061
v -2.003988 0.366701 0.215550
v -1.996214 0.361090 0.189191
v -1.999307 0.377636 0.199680
v 0.370208 0.362328 0.201325
v 0.376138 0.371245 0.184632
v 0.373193 0.344613 0.192923
v 0.379123 0.353529 0.176229
v 0.388896 0.362328 0.207964
v 0.394827 0.371245 0.191271
v 0.391881 0.344613 0.199562
v 0.397812 0.353529 0.182869
v 0.541507 0.347081 0.208825
v 0.536618 0.361656 0.221356
v 0.546805 0.360533 0.195248
v 0.541916 0.375107 0.207779
v 0.559984 0.347081 0.216034
v 0.555094 0.361656 0.228565
v 0.565282 0.360533 0.202457
v 0.560392 0.375107 0.214988
v 4.553718 0.331190 0.179344
v 4.551336 0.341255 0.196267
v 4.555120 0.348280 0.169378
v 4.552739 0.358344 0.186301
v 4.573358 0.331190 0.182108
v 4.570975 0.341255 0.199031
v 4.574760 0.348280 0.172142
v 4.572378 0.358344 0.189065
v -3.632217 0.341926 0.224911
v -3.632229 0.361484 0.221622
v -3.632142 0.345215 0.244470
v -3.632155 0.364774 0.241180
v -3.652050 0.341926 0.224987
v -3.652062 0.361484 0.221697
v -3.651975 0.345215 0.244545
v -3.651988 0.364774 0.241256
v 0.986680 0.347822 0.204798
v 0.986897 0.367654 0.204808
v 1.006489 0.347605 0.205759
v 1.006706 0.367437 0.205770
v 0.985719 0.347822 0.224608
v 0.985936 0.367654 0.224618
v 1.005528 0.347605 0.225569
v 1.005744 0.367437 0.225579
v 0.955787 0.336703 0.174411
v 0.942224 0.349737 0.180698
v 0.967612 0.351651 0.168930
v 0.954050 0.364685 0.175216
v 0.964127 0.336703 0.192405
v 0.950565 0.349737 0.198692
v 0.975953 0.351651 0.186924
v 0.962390 0.364685 0.193210
v -1.564225 0.349341 0.192462
v -1.551454 0.361424 0.201643
v -1.554415 0.333613 0.199515
v -1.541644 0.345695 0.208695
v -1.575801 0.349341 0.208567
v -1.563030 0.361424 0.217747
v -1.565991 0.333613 0.215619
v -1.553220 0.345695 0.224799
v 4.518592 0.350199 0.187011
v 4.505425 0.355473 0.200874
v 4.522223 0.369319 0.183187
v 4.509057 0.374592 0.197050
v 4.532972 0.350199 0.200669
v 4.519806 0.355473 0.214532
v 4.536605 0.369319 0.196845
v 4.523438 0.374592 0.210708
v -2.463429 0.368462 0.200584
v -2.465054 0.386648 0.192840
v -2.459697 0.376374 0.218383
v -2.461321 0.394561 0.210639
v -2.482840 0.368462 0.204655
v -2.484464 0.386648 0.196911
v -2.479108 0.376374 0.222454
v -2.480732 0.394561 0.214710
v 4.421768 0.350209 0.220517
v 4.426149 0.368808 0.225828
v 4.409932 0.357094 0.206169
v 4.414314 0.375694 0.211480
v 4.437068 0.350209 0.207896
v 4.441449 0.368808 0.213208
v 4.425232 0.357094 0.193548
v 4.429613 0.375694 0.198860
v 1.918850 0.364025 0.190232
v 1.923624 0.374385 0.174007
v 1.915926 0.380938 0.200171
v 1.920699 0.391297 0.183946
v 1.899823 0.364025 0.184634
v 1.904597 0.374385 0.168410
v 1.896899 0.380938 0.194573
v 1.901673 0.391297 0.178348
v -0.361980 0.341325 0.198509
v -0.367434 0.357269 0.208968
v -0.369352 0.329530 0.212647
v -0.374806 0.345474 0.223106
v -0.379566 0.341325 0.189339
v -0.385019 0.357269 0.199798
v -0.386938 0.329530 0.203477
v -0.392392 0.345474 0.213935
v -3.901471 0.362247 0.201470
v -3.890302 0.372687 0.214104
v -3.894556 0.345384 0.209292
v -3.883388 0.355825 0.221927
v -3.916330 0.362247 0.214605
v -3.905162 0.372687 0.227240
v -3.909416 0.345384 0.222428
v -3.898247 0.355825 0.235062
v -4.538599 0.380710 0.229861
v -4.539696 0.400512 0.230052
v -4.558106 0.379597 0.233262
v -4.559203 0.399399 0.233453
v -4.542006 0.380710 0.210322
v -4.543102 0.400512 0.210513
v -4.561513 0.379597 0.213723
v -4.562610 0.399399 0.213915
v -4.826237 0.354270 0.211834
v -4.824548 0.373987 0.213147
v -4.810668 0.352131 0.223934
v -4.808979 0.371849 0.225246
v -4.838407 0.354270 0.227494
v -4.836719 0.373987 0.228807
v -4.822838 0.352131 0.239594
v -4.821149 0.371849 0.240906
v -3.437684 0.347019 0.197910
v -3.430576 0.362302 0.208362
v -3.429089 0.334378 0.210548
v -3.421981 0.349662 0.221000
v -3.454084 0.347019 0.209063
v -3.446976 0.362302 0.219515
v -3.445489 0.334378 0.221701
v -3.438381 0.349662 0.232153
v 3.237388 0.334721 0.229084
v 3.232732 0.352375 0.221337
v 3.228294 0.325683 0.213952
v 3.223638 0.343337 0.206205
v 3.254387 0.334721 0.218867
v 3.249731 0.352375 0.211120
v 3.245293 0.325683 0.203735
v 3.240637 0.343337 0.195989
v -0.661883 0.350985 0.214476
v -0.662371 0.370805 0.215004
v -0.675338 0.350267 0.229030
v -0.675826 0.370087 0.229557
v -0.676446 0.350985 0.201013
v -0.676934 0.370805 0.201540
v -0.689901 0.350267 0.215566
v -0.690389 0.370087 0.216094
v -3.583471 0.363985 0.238421
v -3.590240 0.379424 0.248870
v -3.591865 0.351535 0.251378
v -3.598634 0.366974 0.261827
v -3.600116 0.363985 0.227638
v -3.606885 0.379424 0.238087
v -3.608510 0.351535 0.240595
v -3.615280 0.366974 0.251044
v 2.897337 0.340045 0.233317
v 2.899310 0.359731 0.231921
v 2.881266 0.342462 0.244685
v 2.883239 0.362147 0.243289
v 2.885884 0.340045 0.217125
v 2.887856 0.359731 0.215730
v 2.869813 0.342462 0.228493
v 2.871785 0.362147 0.227098
v -3.289694 0.360157 0.223810
v -3.297637 0.375698 0.214391
v -3.299713 0.347836 0.211929
v -3.307656 0.363377 0.202509
v -3.274532 0.360157 0.211024
v -3.282475 0.375698 0.201605
v -3.284551 0.347836 0.199143
v -3.292494 0.363377 0.189724
v -3.310416 0.327254 0.218858
v -3.315177 0.345532 0.224906
v -3.321722 0.319556 0.233220
v -3.326483 0.337835 0.239268
v -3.326000 0.327254 0.206590
v -3.330761 0.345532 0.212639
v -3.337306 0.319557 0.220953
v -3.342067 0.337835 0.227001
v -4.009071 0.344564 0.189133
v -4.021965 0.358223 0.195500
v -3.996824 0.358944 0.183086
v -4.009718 0.372603 0.189452
v -4.000290 0.344564 0.206916
v -4.013184 0.358223 0.213283
v -3.988043 0.358944 0.200869
v -4.000937 0.372603 0.207235
v 0.244863 0.343362 0.228200
v 0.245118 0.354520 0.211806
v 0.244689 0.359759 0.239357
v 0.244944 0.370916 0.222962
v 0.225032 0.343362 0.227891
v 0.225287 0.354520 0.211496
v 0.224858 0.359759 0.239048
v 0.225114 0.370916 0.222653
v 3.440290 0.337493 0.205061
v 3.445030 0.355764 0.211148
v 3.429065 0.345207 0.190644
v 3.433805 0.363478 0.196731
v 3.455939 0.337493 0.192876
v 3.460679 0.355764 0.198963
v 3.444714 0.345207 0.178459
v 3.449454 0.363478 0.184546
v 4.212597 0.355341 0.203639
v 4.222743 0.372328 0.202271
v 4.229431 0.345103 0.201369
v 4.239576 0.362090 0.200001
v 4.215247 0.355341 0.223294
v 4.225393 0.372328 0.221926
v 4.232081 0.345103 0.221024
v 4.242228 0.362090 0.219656
v 0.905032 0.383467 0.228006
v 0.901501 0.402881 0.230001
v 0.888130 0.379412 0.237558
v 0.884600 0.398826 0.239553
v 0.895274 0.383467 0.210740
v 0.891743 0.402881 0.212735
v 0.878372 0.379412 0.220291
v 0.874842 0.398826 0.222287
v 1.649547 0.336664 0.209585
v 1.655403 0.354310 0.202679
v 1.660960 0.327610 0.196127
v 1.666816 0.345256 0.189221
v 1.664674 0.336664 0.222412
v 1.670530 0.354310 0.215507
v 1.676086 0.327610 0.208954
v 1.681942 0.345256 0.202049
v -2.271533 0.362042 0.201557
v -2.258926 0.373519 0.211690
v -2.262588 0.345867 0.208747
v -2.249980 0.357345 0.218880
v -2.283958 0.362042 0.217016
v -2.271351 0.373519 0.227149
v -2.275012 0.345867 0.224206
v -2.262405 0.357345 0.234339
v -2.909998 0.334877 0.199735
v -2.912011 0.354601 0.199225
v -2.929118 0.332801 0.194888
v -2.931130 0.352525 0.194378
v -2.905124 0.334877 0.180511
v -2.907137 0.354601 0.180000
v -2.924244 0.332801 0.175663
v -2.926256 0.352525 0.175153
v -2.374525 0.366645 0.217305
v -2.381968 0.382167 0.207454
v -2.383882 0.354299 0.204920
v -2.391325 0.369821 0.195070
v -2.358701 0.366645 0.205349
v -2.366143 0.382167 0.195498
v -2.368058 0.354299 0.192964
v -2.375500 0.369821 0.183114
v -1.396490 0.358238 0.192758
v -1.407400 0.374793 0.192266
v -1.379951 0.369159 0.193503
v -1.390861 0.385714 0.193011
v -1.397382 0.358238 0.212571
v -1.408292 0.374793 0.212079
v -1.380844 0.369159 0.213316
v -1.391754 0.385714 0.212824
v -4.319401 0.331327 0.208717
v -4.319487 0.350897 0.211933
v -4.318875 0.334544 0.189154
v -4.318962 0.354114 0.192370
v -4.299575 0.331327 0.209249
v -4.299661 0.350897 0.212465
v -4.299049 0.334544 0.189686
v -4.299136 0.354114 0.192902
v 0.145368 0.349406 0.203231
v 0.135872 0.366604 0.200508
v 0.161899 0.359285 0.207972
v 0.152404 0.376483 0.205249
v 0.139901 0.349406 0.222296
v 0.130405 0.366604 0.219573
v 0.156432 0.359285 0.227036
v 0.146937 0.376483 0.224313
v -0.546615 0.364555 0.232620
v -0.527938 0.369125 0.237480
v -0.542192 0.345256 0.233771
v -0.523515 0.349826 0.238631
v -0.551610 0.364555 0.251814
v -0.532932 0.369125 0.256674
v -0.547187 0.345256 0.252965
v -0.528509 0.349826 0.257825
v -1.187068 0.366825 0.215613
v -1.183034 0.380620 0.229280
v -1.183163 0.352576 0.228844
v -1.179130 0.366371 0.242511
v -1.206090 0.366825 0.221227
v -1.202057 0.380620 0.234894
v -1.202185 0.352576 0.234458
v -1.198152 0.366371 0.248125
v 2.842923 0.351634 0.202365
v 2.842625 0.368193 0.213277
v 2.842471 0.340718 0.218918
v 2.842173 0.357277 0.229830
v 2.823098 0.351634 0.201824
v 2.822799 0.368193 0.212736
v 2.822645 0.340718 0.218376
v 2.822347 0.357276 0.229288
v -2.495198 0.366421 0.233988
v -2.498802 0.384633 0.240966
v -2.503556 0.358568 0.250168
v -2.507161 0.376779 0.257146
v -2.512818 0.366421 0.224885
v -2.516423 0.384633 0.231863
v -2.521177 0.358568 0.241066
v -2.524781 0.376779 0.248044
v 3.532834 0.336728 0.208493
v 3.532857 0.354984 0.216244
v 3.532779 0.344479 0.190238
v 3.532802 0.362735 0.197988
v 3.552667 0.336728 0.208434
v 3.552690 0.354984 0.216185
v 3.552612 0.344479 0.190178
v 3.552635 0.362735 0.197929
v -2.020905 0.349398 0.201431
v -2.023241 0.367994 0.207919
v -2.014608 0.356294 0.183934
v -2.016943 0.374889 0.190423
v -2.002244 0.349398 0.208148
v -2.004580 0.367994 0.214636
v -1.995947 0.356294 0.190651
v -1.998282 0.374889 0.197139
v -0.626698 0.368289 0.206568
v -0.641672 0.380081 0.201086
v -0.637771 0.352342 0.202514
v -0.652746 0.364135 0.197031
v -0.619879 0.368289 0.187944
v -0.634853 0.380081 0.182462
v -0.630953 0.352342 0.183890
v -0.645927 0.364135 0.178407
v -3.125305 0.351763 0.201262
v -3.125051 0.371594 0.201333
v -3.106202 0.351500 0.206588
v -3.105949 0.371331 0.206658
v -3.130630 0.351763 0.220367
v -3.130378 0.371594 0.220437
v -3.111528 0.351500 0.225692
v -3.111274 0.371331 0.225763
v 0.688141 0.383294 0.218487
v 0.694291 0.398131 0.230123
v 0.695074 0.370133 0.231605
v 0.701224 0.384970 0.243241
v 0.670607 0.383294 0.227755
v 0.676757 0.398131 0.239390
v 0.677540 0.370133 0.240872
v 0.683689 0.384970 0.252508
v -2.427690 0.362142 0.199871
v -2.427773 0.380435 0.207535
v -2.427494 0.369807 0.181580
v -2.427576 0.388099 0.189244
v -2.407858 0.362142 0.200084
v -2.407941 0.380435 0.207748
v -2.407662 0.369807 0.181793
v -2.407744 0.388099 0.189457
v 4.269361 0.351837 0.199968
v 4.271055 0.368214 0.211026
v 4.271841 0.340650 0.216157
v 4.273535 0.357028 0.227214
v 4.249757 0.351837 0.202971
v 4.251451 0.368214 0.214029
v 4.252236 0.340650 0.219160
v 4.253930 0.357028 0.230217
v 3.192962 0.343228 0.198253
v 3.193583 0.360541 0.188598
v 3.194072 0.333553 0.180976
v 3.194693 0.350866 0.171321
v 3.212754 0.343228 0.199525
v 3.213375 0.360541 0.189870
v 3.213865 0.333553 0.182248
v 3.214485 0.350866 0.172593
v -2.977884 0.354435 0.228839
v -2.970825 0.370739 0.220024
v -2.988075 0.365728 0.241566
v -2.981016 0.382032 0.232750
v -2.993365 0.354435 0.216442
v -2.986306 0.370739 0.207627
v -3.003556 0.365728 0.229169
v -2.996497 0.382032 0.220353
v -1.820342 0.364965 0.200367
v -1.809849 0.379792 0.192404
v -1.808531 0.351792 0.191405
v -1.798038 0.366619 0.183441
v -1.808353 0.364965 0.216166
v -1.797859 0.379792 0.208203
v -1.796542 0.351792 0.207204
v -1.786048 0.366619 0.199240
v -1.658190 0.345201 0.212223
v -1.651612 0.362404 0.219579
v -1.646722 0.335332 0.225047
v -1.640144 0.352536 0.232403
v -1.672974 0.345201 0.225444
v -1.666396 0.362404 0.232800
v -1.661506 0.335332 0.238268
v -1.654927 0.352536 0.245624
v 3.406088 0.350233 0.223456
v 3.421253 0.362470 0.219763
v 3.394199 0.365841 0.226351
v 3.409364 0.378078 0.222658
v 3.401396 0.350233 0.204186
v 3.416560 0.362470 0.200493
v 3.389506 0.365841 0.207081
v 3.404671 0.378078 0.203388
v -0.523851 0.333023 0.183726
v -0.528436 0.349186 0.194266
v -0.530299 0.321529 0.198547
v -0.534883 0.337692 0.209087
v -0.542038 0.333023 0.175815
v -0.546623 0.349186 0.186355
v -0.548486 0.321529 0.190636
v -0.553070 0.337692 0.201176
v 4.519568 0.341102 0.238121
v 4.511713 0.359165 0.235801
v 4.502244 0.332912 0.233009
v 4.494389 0.350975 0.230690
v 4.525182 0.341101 0.219098
v 4.517326 0.359164 0.216779
v 4.507857 0.332911 0.213987
v 4.500002 0.350974 0.211667
v -3.081237 0.355246 0.213967
v -3.080689 0.375068 0.214368
v -3.067129 0.354575 0.227891
v -3.066581 0.374396 0.228292
v -3.095166 0.355346 0.228086
v -3.094618 0.375167 0.228487
v -3.081058 0.354674 0.242009
v -3.080510 0.374495 0.242410
v -2.310068 0.321541 0.187924
v -2.315102 0.340682 0.186634
v -2.291527 0.326738 0.192677
v -2.296561 0.345878 0.191387
v -2.314993 0.321541 0.207136
v -2.320026 0.340681 0.205846
v -2.296452 0.326737 0.211889
v -2.301486 0.345878 0.210599
v 4.366244 0.336041 0.209335
v 4.357129 0.351942 0.201757
v 4.378474 0.347895 0.219497
v 4.369358 0.363795 0.211920
v 4.353568 0.336042 0.224588
v 4.344452 0.351942 0.217011
v 4.365797 0.347895 0.234750
v 4.356682 0.363796 0.227173
v 4.714430 0.362944 0.236741
v 4.714325 0.374248 0.220445
v 4.714356 0.346648 0.225438
v 4.714252 0.357952 0.209141
v 4.734263 0.362943 0.236613
v 4.734159 0.374247 0.220317
v 4.734189 0.346646 0.225309
v 4.734084 0.357950 0.209013
v -0.835501 0.369397 0.197817
v -0.841754 0.387597 0.193022
v -0.821057 0.377278 0.208890
v -0.827310 0.395478 0.204095
v -0.847568 0.369398 0.213557
v -0.853821 0.387598 0.208762
v -0.833124 0.377278 0.224630
v -0.839377 0.395478 0.219835
v 3.206518 0.351836 0.229883
v 3.192789 0.362093 0.219899
v 3.198192 0.334861 0.223893
v 3.184463 0.345118 0.213910
v 3.218161 0.351791 0.213827
v 3.204432 0.362047 0.203843
v 3.209835 0.334816 0.207837
v 3.196106 0.345073 0.197853
v 2.734765 0.348073 0.197341
v 2.722449 0.362455 0.191439
v 2.721795 0.334416 0.191127
v 2.709479 0.348798 0.185225
v 2.743335 0.348072 0.179455
v 2.731019 0.362454 0.173553
v 2.730364 0.334415 0.173241
v 2.718049 0.348797 0.167339
v 1.859291 0.331898 0.224209
v 1.866527 0.348156 0.232966
v 1.848936 0.343257 0.211676
v 1.856172 0.359515 0.220432
v 1.874581 0.331897 0.211577
v 1.881817 0.348155 0.220333
v 1.864226 0.343256 0.199043
v 1.871462 0.359514 0.207799
v -4.720063 0.358961 0.197831
v -4.727296 0.373892 0.208699
v -4.711763 0.372015 0.185420
v -4.718995 0.386946 0.196287
v -4.703567 0.358938 0.208840
v -4.710798 0.373869 0.219708
v -4.695266 0.371992 0.196429
v -4.702498 0.386923 0.207296
v -3.331221 0.329305 0.242505
v -3.338479 0.345869 0.234361
v -3.342247 0.318396 0.230145
v -3.349505 0.334960 0.222001
v -3.316419 0.329301 0.229305
v -3.323677 0.345864 0.221161
v -3.327446 0.318392 0.216944
v -3.334704 0.334956 0.208800
v -1.151353 0.339445 0.214037
v -1.154770 0.358977 0.214474
v -1.170783 0.336001 0.216032
v -1.174200 0.355533 0.216468
v -1.153393 0.339529 0.194310
v -1.156810 0.359061 0.194746
v -1.172822 0.336085 0.196304
v -1.176240 0.355617 0.196740
v 2.262656 0.368217 0.204933
v 2.267875 0.385792 0.197365
v 2.272486 0.359025 0.190364
v 2.277704 0.376600 0.182797
v 2.279073 0.368135 0.216061
v 2.284291 0.385709 0.208494
v 2.288903 0.358943 0.201493
v 2.294121 0.376517 0.193925
v 0.377341 0.329567 0.215725
v 0.383617 0.346268 0.207063
v 0.387223 0.318870 0.202262
v 0.393500 0.335571 0.193599
v 0.393350 0.329623 0.227432
v 0.399626 0.346324 0.218770
v 0.403232 0.318926 0.213969
v 0.409509 0.335627 0.205307
v 2.593938 0.349560 0.219138
v 2.596319 0.368492 0.213731
v 2.586600 0.355468 0.236591
v 2.588981 0.374400 0.231183
v 2.575666 0.349655 0.211424
v 2.578048 0.368587 0.206016
v 2.568329 0.355563 0.228877
v 2.570710 0.374495 0.223469
v -3.813488 0.375725 0.229956
v -3.812856 0.389736 0.243979
v -3.814117 0.389762 0.215959
v -3.813485 0.403773 0.229982
v -3.793674 0.375724 0.229064
v -3.793043 0.389735 0.243087
v -3.794304 0.389761 0.215067
v -3.793672 0.403773 0.229090
v -2.631710 0.332071 0.208263
v -2.631477 0.350509 0.215567
v -2.632298 0.339379 0.189834
v -2.632064 0.357817 0.197139
v -2.611887 0.332070 0.207630
v -2.611654 0.350508 0.214935
v -2.612475 0.339379 0.189202
v -2.612241 0.357816 0.196507
v 3.230286 0.346923 0.210998
v 3.230930 0.366568 0.213645
v 3.225659 0.349647 0.191905
v 3.226303 0.369292 0.194552
v 3.249561 0.346920 0.206327
v 3.250205 0.366566 0.208974
v 3.244935 0.349644 0.187234
v 3.245579 0.369290 0.189881
v 3.604235 0.332100 0.193899
v 3.610223 0.349439 0.201439
v 3.593454 0.341729 0.180319
v 3.599442 0.359068 0.187859
v 3.619768 0.332099 0.181567
v 3.625756 0.349439 0.189107
v 3.608988 0.341728 0.167987
v 3.614975 0.359067 0.175527
v -1.957466 0.351820 0.217600
v -1.964474 0.370348 0.216623
v -1.939113 0.358895 0.220141
v -1.946121 0.377423 0.219164
v -1.960188 0.351826 0.237246
v -1.967196 0.370354 0.236269
v -1.941835 0.358901 0.239786
v -1.948843 0.377430 0.238810
v 1.045336 0.364233 0.233494
v 1.036942 0.381530 0.228624
v 1.030303 0.354529 0.224938
v 1.021909 0.371825 0.220069
v 1.055180 0.364163 0.216276
v 1.046786 0.381459 0.211406
v 1.040147 0.354459 0.207721
v 1.031753 0.371755 0.202851
v 4.261208 0.370142 0.214831
v 4.271248 0.382620 0.226529
v 4.269333 0.354726 0.224300
v 4.279373 0.367204 0.235999
v 4.246157 0.370143 0.227747
v 4.256197 0.382621 0.239446
v 4.254282 0.354727 0.237216
v 4.264322 0.367205 0.248915
v 4.641403 0.352639 0.206901
v 4.643089 0.368312 0.218938
v 4.643579 0.340485 0.222422
v 4.645264 0.356157 0.234458
v 4.621762 0.352638 0.209653
v 4.623447 0.368311 0.221690
v 4.623938 0.340484 0.225174
v 4.625623 0.356156 0.237210
v 3.329489 0.368115 0.191762
v 3.329367 0.387912 0.190579
v 3.327448 0.366926 0.172070
v 3.327325 0.386723 0.170887
v 3.349217 0.368115 0.189717
v 3.349094 0.387912 0.188534
v 3.347175 0.366926 0.170025
v 3.347053 0.386723 0.168842
v -1.387264 0.343495 0.228868
v -1.405693 0.349704 0.232765
v -1.393360 0.324659 0.230050
v -1.411789 0.330868 0.233947
v -1.391336 0.343594 0.209457
v -1.409764 0.349803 0.213354
v -1.397432 0.324758 0.210639
v -1.415860 0.330967 0.214537
v -0.229431 0.352454 0.231077
v -0.235550 0.371239 0.229336
v -0.247581 0.346092 0.226234
v -0.253701 0.364877 0.224493
v -0.224286 0.352355 0.211923
v -0.230406 0.371140 0.210182
v -0.242436 0.345993 0.207080
v -0.248556 0.364778 0.205340
v -0.068435 0.340434 0.220068
v -0.057108 0.355389 0.226503
v -0.055431 0.327407 0.227454
v -0.044104 0.342362 0.233889
v -0.078231 0.340434 0.237313
v -0.066904 0.355389 0.243748
v -0.065227 0.327407 0.244699
v -0.053900 0.342362 0.251134
v -0.140636 0.359008 0.196630
v -0.138059 0.373516 0.209905
v -0.143404 0.372531 0.182389
v -0.140827 0.387039 0.195664
v -0.121167 0.359011 0.192848
v -0.118590 0.373518 0.206123
v -0.123935 0.372534 0.178606
v -0.121358 0.387042 0.191882
v 0.645489 0.341551 0.193250
v 0.644634 0.361366 0.193328
v 0.665077 0.342409 0.190259
v 0.664221 0.362223 0.190337
v 0.648481 0.341603 0.212856
v 0.647626 0.361418 0.212934
v 0.668068 0.342461 0.209865
v 0.667213 0.362275 0.209943
v -1.666568 0.333108 0.200764
v -1.666288 0.350420 0.210437
v -1.667068 0.342785 0.183459
v -1.666787 0.360097 0.193132
v -1.646744 0.333107 0.200191
v -1.646463 0.350419 0.209864
v -1.647243 0.342784 0.182886
v -1.646962 0.360096 0.192559
v 1.150958 0.350329 0.201887
v 1.156618 0.368802 0.197405
v 1.165257 0.343111 0.190191
v 1.170916 0.361584 0.185710
v 1.163482 0.350222 0.217265
v 1.169142 0.368695 0.212783
v 1.177781 0.343004 0.205569
v 1.183441 0.361477 0.201088
v 0.084052 0.324821 0.233755
v 0.075988 0.342833 0.231780
v 0.066557 0.316519 0.229471
v 0.058493 0.334530 0.227496
v 0.088769 0.324821 0.214491
v 0.080705 0.342833 0.212516
v 0.071274 0.316518 0.210207
v 0.063210 0.334530 0.208232
v -1.802194 0.328640 0.217712
v -1.800086 0.347966 0.213786
v -1.811062 0.333096 0.234883
v -1.808954 0.352422 0.230957
v -1.819808 0.328710 0.208597
v -1.817701 0.348036 0.204671
v -1.828676 0.333165 0.225768
v -1.826569 0.352491 0.221842
v -1.053333 0.352178 0.195234
v -1.060148 0.367115 0.206360
v -1.045406 0.365225 0.182574
v -1.052221 0.380162 0.193701
v -1.036479 0.352081 0.205688
v -1.043294 0.367018 0.216814
v -1.028552 0.365129 0.193028
v -1.035367 0.380065 0.204154
v 1.363727 0.371381 0.255824
v 1.355903 0.381897 0.240939
v 1.358834 0.354565 0.246517
v 1.351010 0.365081 0.231632
v 1.381283 0.371380 0.246596
v 1.373459 0.381896 0.231711
v 1.376389 0.354564 0.237288
v 1.368565 0.365080 0.222403
v -2.581983 0.359800 0.212610
v -2.588375 0.378572 0.212964
v -2.563241 0.366201 0.211570
v -2.569631 0.384973 0.211924
v -2.580885 0.359800 0.232412
v -2.587276 0.378572 0.232767
v -2.562142 0.366201 0.231373
v -2.568533 0.384973 0.231727
v 2.895038 0.365477 0.211991
v 2.895204 0.385309 0.211786
v 2.880699 0.365739 0.225691
v 2.880865 0.385571 0.225485
v 2.881336 0.365444 0.197651
v 2.881503 0.385275 0.197446
v 2.866998 0.365706 0.211351
v 2.867164 0.385537 0.211146
v 4.659890 0.331711 0.220899
v 4.659658 0.351312 0.217882
v 4.658383 0.328685 0.201356
v 4.658152 0.348286 0.198339
v 4.679665 0.331710 0.219375
v 4.679433 0.351311 0.216357
v 4.678158 0.328684 0.199832
v 4.677926 0.348285 0.196815
v -3.934235 0.359134 0.198987
v -3.918651 0.362786 0.210698
v -3.931274 0.339640 0.201127
v -3.915690 0.343292 0.212838
v -3.946141 0.359067 0.214849
v -3.930557 0.362719 0.226561
v -3.943180 0.339573 0.216989
v -3.927596 0.343225 0.228700
v -1.757800 0.367177 0.195184
v -1.745790 0.381251 0.188040
v -1.769896 0.381151 0.202379
v -1.757886 0.395225 0.195235
v -1.767940 0.367177 0.178139
v -1.755930 0.381251 0.170994
v -1.780036 0.381151 0.185334
v -1.768026 0.395225 0.178190
v -3.041588 0.347690 0.224486
v -3.037837 0.349600 0.205105
v -3.041224 0.327949 0.222612
v -3.037473 0.329859 0.203230
v -3.022116 0.347691 0.228255
v -3.018365 0.349601 0.208874
v -3.021752 0.327950 0.226380
v -3.018001 0.329860 0.206999
v 3.441172 0.351414 0.230469
v 3.432753 0.369146 0.227634
v 3.424314 0.342531 0.224969
v 3.415895 0.360263 0.222134
v 3.447359 0.351339 0.211626
v 3.438941 0.369071 0.208790
v 3.430501 0.342455 0.206126
v 3.422083 0.360188 0.203291
v -0.681729 0.367600 0.243919
v -0.668901 0.380553 0.251731
v -0.692792 0.382620 0.237183
v -0.679963 0.395572 0.244994
v -0.671414 0.367600 0.226980
v -0.658586 0.380552 0.234791
v -0.682477 0.382620 0.220243
v -0.669648 0.395572 0.228054
v 2.536565 0.365137 0.231560
v 2.519228 0.372077 0.238242
v 2.530090 0.346558 0.234057
v 2.512754 0.353497 0.240739
v 2.529432 0.365137 0.213054
v 2.512095 0.372076 0.219736
v 2.522957 0.346558 0.215551
v 2.505620 0.353497 0.222233
v 1.667702 0.354484 0.201004
v 1.674761 0.361629 0.218106
v 1.670428 0.335983 0.207609
v 1.677487 0.343128 0.224710
v 1.649369 0.354484 0.208572
v 1.656429 0.361629 0.225673
v 1.652095 0.335983 0.215176
v 1.659155 0.343128 0.232278
v 3.643464 0.350311 0.219401
v 3.652451 0.367598 0.223111
v 3.659441 0.340589 0.226000
v 3.668428 0.357875 0.229710
v 3.635893 0.350313 0.237732
v 3.644880 0.367600 0.241442
v 3.651870 0.340591 0.244331
v 3.660857 0.357877 0.248041
v 0.761932 0.349620 0.213799
v 0.757454 0.368171 0.208397
v 0.773984 0.356636 0.227901
v 0.769506 0.375187 0.222500
v 0.746831 0.349719 0.226656
v 0.742353 0.368270 0.221254
v 0.758883 0.356735 0.240758
v 0.754405 0.375285 0.235357
v 4.167698 0.354271 0.239934
v 4.160307 0.355760 0.258278
v 4.167142 0.334494 0.241316
v 4.159751 0.335983 0.259660
v 4.149302 0.354270 0.232522
v 4.141911 0.355760 0.250866
v 4.148746 0.334493 0.233904
v 4.141355 0.335983 0.252248
v -4.244317 0.363026 0.199768
v -4.251563 0.374424 0.185244
v -4.239228 0.379257 0.209967
v -4.246475 0.390655 0.195443
v -4.262064 0.363026 0.208622
v -4.269310 0.374424 0.194099
v -4.256976 0.379257 0.218821
v -4.264222 0.390655 0.204297
v 1.000776 0.353936 0.228633
v 0.984275 0.364019 0.224230
v 0.991032 0.336857 0.226039
v 0.974531 0.346941 0.221637
v 1.005886 0.353930 0.209469
v 0.989385 0.364014 0.205067
v 0.996142 0.336852 0.206876
v 0.979640 0.346935 0.202473
v 2.989268 0.377206 0.218260
v 2.986108 0.396763 0.219198
v 3.008018 0.380502 0.212700
v 3.004858 0.400059 0.213637
v 2.994907 0.377205 0.237275
v 2.991747 0.396762 0.238212
v 3.013657 0.380501 0.231714
v 3.010497 0.400058 0.232652
v 1.506660 0.360283 0.208789
v 1.491247 0.372119 0.204825
v 1.518122 0.376198 0.211737
v 1.502709 0.388033 0.207773
v 1.501719 0.360283 0.227997
v 1.486306 0.372118 0.224032
v 1.513181 0.376197 0.230945
v 1.497768 0.388033 0.226981
v 0.656991 0.345959 0.207104
v 0.648082 0.362887 0.212341
v 0.642398 0.335625 0.215683
v 0.633489 0.352553 0.220921
v 0.646939 0.345960 0.190006
v 0.638031 0.362888 0.195244
v 0.632346 0.335626 0.198586
v 0.623438 0.352554 0.203823
v 0.378118 0.364621 0.218335
v 0.372179 0.383396 0.220700
v 0.395560 0.371013 0.211388
v 0.389622 0.389788 0.213753
v 0.385456 0.364622 0.236761
v 0.379517 0.383396 0.239126
v 0.402898 0.371014 0.229814
v 0.396960 0.389788 0.232179
v -3.315959 0.359501 0.214862
v -3.318496 0.372780 0.200351
v -3.313669 0.374233 0.227942
v -3.316205 0.387512 0.213431
v -3.335496 0.359504 0.218280
v -3.338032 0.372783 0.203768
v -3.333205 0.374236 0.231360
v -3.335742 0.387515 0.216848
v 2.311307 0.382836 0.238291
v 2.310616 0.402446 0.235408
v 2.306728 0.379870 0.219223
v 2.306036 0.399480 0.216340
v 2.330592 0.382835 0.233660
v 2.329900 0.402445 0.230777
v 2.326013 0.379869 0.214592
v 2.325321 0.399480 0.211709
v -2.206026 0.334288 0.215966
v -2.208776 0.353177 0.210582
v -2.197437 0.340334 0.232790
v -2.200187 0.359223 0.227405
v -2.223690 0.334288 0.224985
v -2.226440 0.353177 0.219600
v -2.215101 0.340334 0.241808
v -2.217851 0.359223 0.236423
v 2.435109 0.352321 0.207978
v 2.436401 0.371543 0.203267
v 2.430019 0.357205 0.226514
v 2.431311 0.376427 0.221804
v 2.415984 0.352319 0.202727
v 2.417276 0.371542 0.198016
v 2.410894 0.357204 0.221263
v 2.412186 0.376426 0.216552
v -3.135375 0.367115 0.188019
v -3.127841 0.369850 0.169878
v -3.134326 0.347471 0.185492
v -3.126791 0.350207 0.167351
v -3.117059 0.367115 0.195626
v -3.109524 0.369850 0.177484
v -3.116009 0.347471 0.193099
v -3.108475 0.350207 0.174958
v -2.165247 0.348313 0.236332
v -2.165112 0.368145 0.236160
v -2.180908 0.348524 0.248499
v -2.180773 0.368356 0.248328
v -2.177415 0.348260 0.220670
v -2.177281 0.368092 0.220499
v -2.193076 0.348472 0.232838
v -2.192941 0.368304 0.232666
v -0.162775 0.361899 0.216400
v -0.163401 0.374725 0.231515
v -0.163302 0.346772 0.229215
v -0.163928 0.359597 0.244330
v -0.182591 0.361896 0.215581
v -0.183218 0.374722 0.230696
v -0.183118 0.346769 0.228396
v -0.183745 0.359594 0.243511
v 1.806876 0.330604 0.224001
v 1.806388 0.350430 0.223783
v 1.788767 0.330070 0.215931
v 1.788279 0.349896 0.215713
v 1.814949 0.330603 0.205885
v 1.814461 0.350429 0.205667
v 1.796840 0.330069 0.197815
v 1.796352 0.349895 0.197597
v -3.119153 0.352445 0.214788
v -3.120945 0.372094 0.216804
v -3.132778 0.349750 0.228946
v -3.134571 0.369399 0.230961
v -3.133453 0.352550 0.201046
v -3.135246 0.372199 0.203061
v -3.147079 0.349855 0.215204
v -3.148871 0.369504 0.217219
v -1.365075 0.338465 0.177484
v -1.363633 0.348256 0.194672
v -1.365893 0.355713 0.167727
v -1.364451 0.365504 0.184915
v -1.345311 0.338465 0.175826
v -1.343869 0.348256 0.193014
v -1.346130 0.355712 0.166069
v -1.344687 0.365503 0.183257
v 0.045869 0.349824 0.201122
v 0.030753 0.355604 0.212587
v 0.041264 0.330852 0.204615
v 0.026148 0.336632 0.216079
v 0.033884 0.349824 0.185320
v 0.018767 0.355604 0.196784
v 0.029279 0.330852 0.188812
v 0.014163 0.336631 0.200277
v -4.292776 0.358739 0.217906
v -4.294559 0.371255 0.202625
v -4.291459 0.374124 0.230353
v -4.293242 0.386640 0.215072
v -4.312485 0.358635 0.220120
v -4.314267 0.371151 0.204838
v -4.311168 0.374020 0.232567
v -4.312950 0.386536 0.217285
v 3.403971 0.338344 0.253059
v 3.420794 0.347635 0.248159
v 3.395017 0.355866 0.255542
v 3.411840 0.365157 0.250642
v 3.398479 0.338237 0.234002
v 3.415302 0.347529 0.229102
v 3.389525 0.355759 0.236484
v 3.406348 0.365051 0.231584
v 3.942087 0.339744 0.196519
v 3.957915 0.350165 0.190668
v 3.951840 0.322869 0.192848
v 3.967668 0.333290 0.186998
v 3.948993 0.339692 0.215110
v 3.964821 0.350113 0.209260
v 3.958746 0.322817 0.211440
v 3.974575 0.333238 0.205589
v 0.020749 0.352491 0.225457
v 0.024163 0.367093 0.238437
v 0.017035 0.365913 0.211336
v 0.020450 0.380515 0.224316
v 0.039930 0.352491 0.220412
v 0.043344 0.367092 0.233393
v 0.036216 0.365913 0.206291
v 0.039631 0.380514 0.219271
v 0.588370 0.375494 0.212702
v 0.576798 0.385271 0.199902
v 0.581814 0.358238 0.205449
v 0.570242 0.368015 0.192649
v 0.603082 0.375494 0.199402
v 0.591511 0.385271 0.186602
v 0.596526 0.358238 0.192149
v 0.584954 0.368015 0.179349
v -3.747923 0.355291 0.216884
v -3.744886 0.374470 0.220923
v -3.759219 0.360343 0.201385
v -3.756183 0.379522 0.205424
v -3.731906 0.355219 0.205187
v -3.728870 0.374397 0.209226
v -3.743203 0.360271 0.189688
v -3.740167 0.379450 0.193727
v 3.735250 0.379952 0.196094
v 3.733796 0.399171 0.191417
v 3.729465 0.375054 0.177766
v 3.728011 0.394273 0.173089
v 3.754165 0.379931 0.190129
v 3.752711 0.399150 0.185452
v 3.748380 0.375034 0.171802
v 3.746926 0.394252 0.167125
v -2.838292 0.339035 0.207267
v -2.826144 0.348291 0.194613
v -2.831933 0.321495 0.200540
v -2.819785 0.330751 0.187887
v -2.823962 0.338973 0.220978
v -2.811814 0.348229 0.208325
v -2.817604 0.321432 0.214252
v -2.805455 0.330688 0.201599
v 3.850029 0.350144 0.207124
v 3.860982 0.366676 0.206859
v 3.866559 0.339187 0.206894
v 3.877512 0.355719 0.206629
v 3.850366 0.350238 0.226954
v 3.861320 0.366770 0.226689
v 3.866896 0.339282 0.226724
v 3.877850 0.355813 0.226459
v -4.549563 0.366421 0.197035
v -4.543353 0.385235 0.197945
v -4.568178 0.372698 0.194307
v -4.561968 0.391512 0.195217
v -4.546688 0.366422 0.177411
v -4.540477 0.385235 0.178322
v -4.565303 0.372698 0.174683
v -4.559093 0.391512 0.175593
v -3.407381 0.354523 0.232575
v -3.403418 0.361555 0.214458
v -3.405877 0.335979 0.225706
v -3.401914 0.343010 0.207590
v -3.388006 0.354524 0.236813
v -3.384043 0.361555 0.218697
v -3.386503 0.335979 0.229945
v -3.382539 0.343010 0.211828
v -1.603519 0.365542 0.202146
v -1.610606 0.383811 0.205208
v -1.586644 0.373262 0.195145
v -1.593731 0.391531 0.198208
v -1.595878 0.365438 0.220448
v -1.602966 0.383707 0.223510
v -1.579004 0.373158 0.213448
v -1.586091 0.391427 0.216510
v 2.624962 0.331909 0.221695
v 2.642626 0.338430 0.215465
v 2.618813 0.350639 0.223866
v 2.636477 0.357161 0.217636
v 2.618365 0.331911 0.202991
v 2.636029 0.338432 0.196761
v 2.612216 0.350641 0.205162
v 2.629879 0.357163 0.198932
v 4.438440 0.351629 0.214250
v 4.428623 0.367180 0.206824
v 4.450929 0.363939 0.223517
v 4.441111 0.379489 0.216091
v 4.426565 0.351718 0.230134
v 4.416748 0.367269 0.222708
v 4.439054 0.364027 0.239402
v 4.429235 0.379578 0.231976
v 0.903971 0.395270 0.217674
v 0.888207 0.407302 0.217965
v 0.891941 0.379503 0.217896
v 0.876177 0.391535 0.218187
v 0.903605 0.395270 0.197844
v 0.887841 0.407302 0.198135
v 0.891575 0.379503 0.198066
v 0.875811 0.391535 0.198357
v 2.061805 0.347535 0.203610
v 2.061674 0.366336 0.197294
v 2.061415 0.341219 0.184813
v 2.061285 0.360019 0.178498
v 2.081634 0.347535 0.203199
v 2.081503 0.366335 0.196883
v 2.081244 0.341218 0.184402
v 2.081113 0.360018 0.178087
v -4.513061 0.354079 0.229501
v -4.501967 0.367030 0.219374
v -4.522626 0.369100 0.238232
v -4.511533 0.382051 0.228104
v -4.526431 0.354078 0.214853
v -4.515338 0.367028 0.204726
v -4.535997 0.369099 0.223584
v -4.524903 0.382049 0.213456
v -1.287559 0.377171 0.209436
v -1.288639 0.396916 0.207906
v -1.298946 0.375298 0.193306
v -1.300026 0.395043 0.191776
v -1.271357 0.377171 0.197997
v -1.272436 0.396915 0.196467
v -1.282744 0.375298 0.181868
v -1.283824 0.395042 0.180337
v 4.555978 0.335975 0.209238
v 4.548930 0.353105 0.216327
v 4.568054 0.345972 0.197089
v 4.561006 0.363101 0.204179
v 4.570044 0.335976 0.223220
v 4.562995 0.353105 0.230309
v 4.582120 0.345973 0.211072
v 4.575071 0.363102 0.218161
v -4.462135 0.338155 0.214329
v -4.461963 0.357984 0.213980
v -4.450930 0.337769 0.197970
v -4.450757 0.357598 0.197620
v -4.445772 0.338210 0.225536
v -4.445600 0.358040 0.225186
v -4.434566 0.337824 0.209176
v -4.434394 0.357654 0.208827
v 2.839707 0.343664 0.227406
v 2.828986 0.359356 0.221735
v 2.853652 0.355792 0.234602
v 2.842932 0.371484 0.228931
v 2.830545 0.343762 0.244996
v 2.819824 0.359455 0.239325
v 2.844491 0.355890 0.252192
v 2.833770 0.371583 0.246521
v -3.136910 0.349373 0.219566
v -3.129531 0.366890 0.225228
v -3.150701 0.358674 0.208764
v -3.143321 0.376190 0.214426
v -3.124715 0.349291 0.203925
v -3.117336 0.366808 0.209587
v -3.138506 0.358592 0.193124
v -3.131126 0.376109 0.198786
v 1.902613 0.390560 0.186624
v 1.918198 0.401612 0.191947
v 1.913071 0.374091 0.190196
v 1.928656 0.385143 0.195519
v 1.896203 0.390559 0.205393
v 1.911788 0.401611 0.210716
v 1.906661 0.374091 0.208964
v 1.922246 0.385142 0.214287
v -2.021327 0.342843 0.227431
v -2.005492 0.347874 0.216601
v -2.017114 0.323659 0.224677
v -2.001279 0.328691 0.213847
v -2.010153 0.342944 0.243816
v -1.994318 0.347976 0.232987
v -2.005940 0.323760 0.241063
v -1.990105 0.328792 0.230233
v -2.057288 0.357141 0.220184
v -2.054817 0.375261 0.212509
v -2.062829 0.365205 0.237436
v -2.060359 0.383325 0.229760
v -2.076170 0.357146 0.214117
v -2.073699 0.375266 0.206441
v -2.081712 0.365209 0.231369
v -2.079241 0.383329 0.223693
v 2.582781 0.375142 0.191390
v 2.575715 0.393387 0.194637
v 2.599360 0.382917 0.183773
v 2.592294 0.401163 0.187019
v 2.591061 0.375141 0.209412
v 2.583995 0.393387 0.212659
v 2.607640 0.382917 0.201795
v 2.600574 0.401162 0.205041
v -0.119453 0.355989 0.200323
v -0.124754 0.367773 0.185278
v -0.115538 0.371941 0.211438
v -0.120839 0.383725 0.196393
v -0.138159 0.355988 0.206914
v -0.143460 0.367772 0.191868
v -0.134244 0.371940 0.218029
v -0.139545 0.383725 0.202983
v -3.023033 0.349719 0.234066
v -3.021272 0.369470 0.233692
v -3.042354 0.351519 0.238165
v -3.040594 0.371270 0.237791
v -3.027149 0.349719 0.214665
v -3.025389 0.369470 0.214291
v -3.046471 0.351518 0.218764
v -3.044710 0.371270 0.218390
v 3.649839 0.357301 0.221949
v 3.657932 0.375372 0.223084
v 3.667741 0.349129 0.224412
v 3.675834 0.367200 0.225548
v 3.647126 0.357282 0.241595
v 3.655219 0.375353 0.242731
v 3.665029 0.349109 0.244059
v 3.673121 0.367181 0.245194
v 3.401477 0.355475 0.207216
v 3.418597 0.365293 0.209181
v 3.411217 0.338243 0.208455
v 3.428337 0.348062 0.210420
v 3.399156 0.355580 0.226913
v 3.416276 0.365398 0.228877
v 3.408896 0.338348 0.228152
v 3.426017 0.348166 0.230117
v -0.324325 0.330930 0.242585
v -0.319361 0.347410 0.232731
v -0.331740 0.341964 0.257303
v -0.326775 0.358444 0.247448
v -0.342037 0.330929 0.233662
v -0.337073 0.347409 0.223807
v -0.349452 0.341964 0.248380
v -0.344488 0.358444 0.238525
v -1.799388 0.360867 0.201502
v -1.792000 0.373218 0.187855
v -1.805252 0.376386 0.212371
v -1.797864 0.388736 0.198724
v -1.816835 0.360881 0.192069
v -1.809447 0.373232 0.178422
v -1.822699 0.376400 0.202939
v -1.815311 0.388750 0.189292
v 2.437081 0.348362 0.212783
v 2.427973 0.354243 0.196175
v 2.439908 0.367303 0.217939
v 2.430800 0.373184 0.201331
v 2.419691 0.348361 0.222319
v 2.410583 0.354242 0.205711
v 2.422518 0.367303 0.227475
v 2.413410 0.373183 0.210868
v -1.483871 0.324791 0.221479
v -1.488900 0.343277 0.216348
v -1.470933 0.331976 0.234683
v -1.475963 0.350462 0.229552
v -1.498037 0.324790 0.235360
v -1.503066 0.343276 0.230229
v -1.485099 0.331975 0.248564
v -1.490129 0.350461 0.243433
v 0.492697 0.354343 0.204804
v 0.491124 0.359623 0.223856
v 0.492262 0.335225 0.210066
v 0.490689 0.340506 0.229118
v 0.472931 0.354343 0.203171
v 0.471358 0.359624 0.222224
v 0.472496 0.335226 0.208434
v 0.470923 0.340507 0.227486
v -3.837173 0.363301 0.205832
v -3.837832 0.382795 0.202241
v -3.833653 0.366951 0.225006
v -3.834312 0.386446 0.221415
v -3.856680 0.363301 0.209413
v -3.857339 0.382795 0.205823
v -3.853160 0.366952 0.228587
v -3.853819 0.386446 0.224996
v 2.006720 0.328348 0.221996
v 2.006842 0.347191 0.228182
v 2.006346 0.334535 0.203157
v 2.006469 0.353378 0.209342
v 2.026549 0.328349 0.221604
v 2.026671 0.347192 0.227789
v 2.026175 0.334536 0.202764
v 2.026298 0.353379 0.208950
v -1.090162 0.347435 0.215936
v -1.091158 0.364682 0.206195
v -1.091882 0.337643 0.198775
v -1.092878 0.354890 0.189033
v -1.070429 0.347452 0.213949
v -1.071425 0.364699 0.204207
v -1.072149 0.337660 0.196787
v -1.073145 0.354907 0.187046
v 0.484735 0.337177 0.252280
v 0.496569 0.351166 0.244690
v 0.472961 0.351237 0.259833
v 0.484795 0.365225 0.252243
v 0.474027 0.337178 0.235586
v 0.485861 0.351167 0.227996
v 0.462252 0.351238 0.243139
v 0.474087 0.365226 0.235549
v -1.003389 0.335552 0.205982
v -0.997393 0.353500 0.211921
v -1.016145 0.343991 0.193356
v -1.010149 0.361939 0.199295
v -0.989436 0.335555 0.191887
v -0.983440 0.353503 0.197827
v -1.002192 0.343994 0.179261
v -0.996196 0.361942 0.185201
v -1.659699 0.346945 0.193157
v -1.652696 0.365498 0.193404
v -1.641150 0.339937 0.193549
v -1.634146 0.358491 0.193796
v -1.660153 0.346851 0.212985
v -1.653149 0.365405 0.213232
v -1.641604 0.339844 0.213376
v -1.634600 0.358397 0.213624
v -4.151958 0.322614 0.203024
v -4.151500 0.341729 0.208294
v -4.153625 0.327903 0.183982
v -4.153166 0.347018 0.189252
v -4.132201 0.322616 0.201296
v -4.131742 0.341731 0.206565
v -4.133867 0.327905 0.182254
v -4.133409 0.347020 0.187523
v -4.403060 0.361309 0.202993
v -4.412688 0.366859 0.186566
v -4.400253 0.380350 0.207781
v -4.409883 0.385899 0.191354
v -4.420170 0.361309 0.213022
v -4.429799 0.366858 0.196596
v -4.417364 0.380349 0.217811
v -4.426992 0.385899 0.201384
v 2.669231 0.348335 0.230235
v 2.673036 0.365852 0.221749
v 2.676397 0.339034 0.214251
v 2.680202 0.356551 0.205764
v 2.687329 0.348334 0.238349
v 2.691134 0.365851 0.229862
v 2.694495 0.339034 0.222365
v 2.698300 0.356551 0.213878
v 1.824958 0.363697 0.202404
v 1.824554 0.383526 0.202530
v 1.806019 0.363274 0.208275
v 1.805614 0.383103 0.208401
v 1.819086 0.363697 0.183461
v 1.818681 0.383526 0.183586
v 1.800146 0.363274 0.189331
v 1.799742 0.383102 0.189457
v 0.758487 0.350651 0.226972
v 0.748520 0.367781 0.227711
v 0.741416 0.340656 0.228400
v 0.731449 0.357787 0.229138
v 0.756882 0.350569 0.207204
v 0.746915 0.367699 0.207943
v 0.739811 0.340575 0.208632
v 0.729843 0.357705 0.209371
v 3.340388 0.343067 0.254917
v 3.350862 0.359855 0.256266
v 3.323738 0.353628 0.252773
v 3.334212 0.370415 0.254121
v 3.342922 0.343067 0.235247
v 3.353396 0.359854 0.236596
v 3.326272 0.353627 0.233102
v 3.336746 0.370415 0.234451
v -3.242058 0.368979 0.189364
v -3.246910 0.385354 0.199449
v -3.234941 0.380171 0.174618
v -3.239793 0.396545 0.184702
v -3.224193 0.368968 0.197978
v -3.229045 0.385343 0.208063
v -3.217076 0.380159 0.183232
v -3.221928 0.396534 0.193316
v 4.064814 0.354541 0.202042
v 4.049084 0.365577 0.197131
v 4.075347 0.371020 0.205333
v 4.059617 0.382056 0.200421
v 4.058902 0.354540 0.220974
v 4.043172 0.365576 0.216062
v 4.069435 0.371019 0.224264
v 4.053705 0.382055 0.219353
v -0.663409 0.372267 0.229563
v -0.663623 0.381443 0.247144
v -0.663522 0.354684 0.238739
v -0.663736 0.363861 0.256320
v -0.683240 0.372267 0.229321
v -0.683455 0.381444 0.246902
v -0.683353 0.354685 0.238497
v -0.683568 0.363862 0.256078
v -1.967715 0.337847 0.198617
v -1.969447 0.357593 0.199285
v -1.949316 0.339704 0.191449
v -1.951047 0.359450 0.192118
v -1.960517 0.337853 0.217097
v -1.962248 0.357599 0.217766
v -1.942117 0.339709 0.209930
v -1.943849 0.359455 0.210599
v 3.905351 0.340103 0.229659
v 3.905895 0.359929 0.229684
v 3.885555 0.340647 0.228575
v 3.886099 0.360473 0.228600
v 3.906435 0.340099 0.209855
v 3.906979 0.359924 0.209880
v 3.886639 0.340643 0.208771
v 3.887183 0.360468 0.208797
v -4.725397 0.367994 0.191185
v -4.728584 0.383972 0.202495
v -4.721029 0.379744 0.175816
v -4.724216 0.395722 0.187126
v -4.706316 0.367972 0.196592
v -4.709502 0.383950 0.207902
v -4.701947 0.379722 0.181224
v -4.705134 0.395700 0.192533
v 0.353555 0.348583 0.211663
v 0.348505 0.366659 0.218075
v 0.342203 0.340422 0.225729
v 0.337152 0.358497 0.232141
v 0.338096 0.348672 0.199238
v 0.333046 0.366748 0.205650
v 0.326744 0.340510 0.213304
v 0.321694 0.358586 0.219717
v 1.287971 0.383165 0.207865
v 1.288062 0.402306 0.202673
v 1.288302 0.377972 0.188727
v 1.288393 0.397113 0.183534
v 1.307801 0.383164 0.208209
v 1.307892 0.402305 0.203017
v 1.308132 0.377971 0.189071
v 1.308223 0.397112 0.183878
v 3.896818 0.361304 0.183434
v 3.913371 0.368640 0.175339
v 3.903369 0.342878 0.180130
v 3.919922 0.350214 0.172035
v 3.905562 0.361220 0.201236
v 3.922115 0.368557 0.193140
v 3.912113 0.342794 0.197932
v 3.928665 0.350131 0.189836
v 3.021919 0.358048 0.217020
v 3.020165 0.366758 0.199289
v 3.020945 0.340230 0.208364
v 3.019191 0.348940 0.190633
v 3.041651 0.357942 0.215016
v 3.039896 0.366653 0.197285
v 3.040677 0.340125 0.206360
v 3.038922 0.348835 0.188628
v -0.673677 0.377774 0.199395
v -0.683989 0.394484 0.196607
v -0.657546 0.388456 0.203759
v -0.667858 0.405166 0.200970
v -0.678855 0.377773 0.218541
v -0.689167 0.394484 0.215752
v -0.662724 0.388455 0.222904
v -0.673036 0.405166 0.220115
v -0.329105 0.345320 0.215716
v -0.331547 0.364998 0.216157
v -0.309780 0.347802 0.212009
v -0.312222 0.367479 0.212451
v -0.325372 0.345346 0.235194
v -0.327815 0.365024 0.235636
v -0.306047 0.347828 0.231488
v -0.308490 0.367505 0.231930
v 0.854968 0.362095 0.214659
v 0.861136 0.377027 0.203156
v 0.847912 0.375148 0.227819
v 0.854080 0.390080 0.216316
v 0.837489 0.362095 0.205287
v 0.843657 0.377027 0.193783
v 0.830433 0.375148 0.218447
v 0.836601 0.390080 0.206943
v -3.095929 0.367963 0.202917
v -3.094240 0.375490 0.184646
v -3.095236 0.349614 0.195421
v -3.093547 0.357141 0.177150
v -3.076181 0.367963 0.204743
v -3.074491 0.375490 0.186472
v -3.075487 0.349614 0.197248
v -3.073798 0.357141 0.178977
v -1.274594 0.356831 0.218286
v -1.275488 0.376549 0.220225
v -1.282482 0.354696 0.236357
v -1.283376 0.374414 0.238296
v -1.292769 0.356787 0.210347
v -1.293663 0.376505 0.212286
v -1.300657 0.354653 0.228418
v -1.301551 0.374371 0.230357
v -1.149676 0.355468 0.230845
v -1.149841 0.375300 0.230661
v -1.136473 0.355715 0.245642
v -1.136637 0.375547 0.245458
v -1.164475 0.355468 0.244049
v -1.164639 0.375300 0.243865
v -1.151271 0.355715 0.258846
v -1.151436 0.375546 0.258663
v 1.673773 0.337305 0.196842
v 1.673367 0.354969 0.205852
v 1.672976 0.328286 0.214488
v 1.672570 0.345950 0.223498
v 1.653960 0.337305 0.195948
v 1.653554 0.354969 0.204958
v 1.653164 0.328287 0.213594
v 1.652757 0.345951 0.222604
v -2.460571 0.356992 0.221325
v -2.477135 0.363227 0.230275
v -2.466057 0.338164 0.224286
v -2.482621 0.344399 0.233237
v -2.469999 0.356994 0.203875
v -2.486563 0.363229 0.212826
v -2.475485 0.338167 0.206837
v -2.492049 0.344401 0.215788
v -3.541522 0.324146 0.226184
v -3.540403 0.342772 0.219464
v -3.538465 0.317333 0.207810
v -3.537346 0.335960 0.201090
v -3.521958 0.324146 0.229439
v -3.520839 0.342772 0.222719
v -3.518901 0.317333 0.211066
v -3.517782 0.335959 0.204346
v -2.177466 0.341144 0.208917
v -2.172791 0.359558 0.214611
v -2.189149 0.348511 0.194684
v -2.184475 0.366925 0.200378
v -2.162136 0.341144 0.196332
v -2.157462 0.359558 0.202026
v -2.173820 0.348511 0.182100
v -2.169145 0.366925 0.187794
v 2.066039 0.358261 0.211436
v 2.082966 0.368595 0.211677
v 2.055707 0.375190 0.211288
v 2.072633 0.385523 0.211530
v 2.066323 0.358262 0.191604
v 2.083249 0.368595 0.191846
v 2.055990 0.375190 0.191457
v 2.072916 0.385524 0.191699
v 0.999384 0.354821 0.178841
v 1.008457 0.361877 0.195005
v 1.002840 0.336286 0.184993
v 1.011912 0.343342 0.201157
v 0.982090 0.354819 0.188550
v 0.991162 0.361875 0.204713
v 0.985545 0.336284 0.194702
v 0.994618 0.343340 0.210865
v -1.491947 0.359774 0.204382
v -1.501749 0.370283 0.218051
v -1.485884 0.376594 0.195798
v -1.495686 0.387103 0.209467
v -1.475806 0.359838 0.215907
v -1.485608 0.370347 0.229576
v -1.469744 0.376658 0.207323
v -1.479546 0.387167 0.220992
v -1.149676 0.355468 0.230845
v -1.149841 0.375300 0.230661
v -1.136473 0.355715 0.245642
v -1.136637 0.375547 0.245458
v -1.164475 0.355468 0.244049
v -1.164639 0.375300 0.243865
v -1.151271 0.355715 0.258846
v -1.151436 0.375546 0.258663
v 4.516035 0.341986 0.189681
v 4.525738 0.357270 0.197782
v 4.527767 0.329346 0.199476
v 4.537470 0.344630 0.207577
v 4.503325 0.341986 0.204906
v 4.513027 0.357269 0.213007
v 4.515057 0.329346 0.214701
v 4.524759 0.344629 0.222802
v 2.628296 0.359399 0.201777
v 2.637713 0.373732 0.211739
v 2.638144 0.345690 0.212191
v 2.647561 0.360023 0.222153
v 2.613885 0.359398 0.215403
v 2.623302 0.373731 0.225365
v 2.623732 0.345689 0.225817
v 2.633150 0.360022 0.235779
v -3.724347 0.382104 0.225102
v -3.727075 0.401729 0.225992
v -3.743008 0.379235 0.231176
v -3.745736 0.398859 0.232065
v -3.730485 0.382106 0.206243
v -3.733214 0.401730 0.207132
v -3.749146 0.379236 0.212316
v -3.751875 0.398861 0.213206
v 3.959682 0.343202 0.230580
v 3.962925 0.355604 0.215446
v 3.957084 0.358679 0.242707
v 3.960327 0.371081 0.227573
v 3.940289 0.343202 0.226425
v 3.943532 0.355604 0.211291
v 3.937692 0.358680 0.238552
v 3.940934 0.371082 0.223418
v -4.456603 0.345692 0.238654
v -4.458130 0.365466 0.238777
v -4.476162 0.344164 0.241568
v -4.477688 0.363938 0.241691
v -4.459518 0.345589 0.219037
v -4.461044 0.365363 0.219160
v -4.479076 0.344061 0.221951
v -4.480602 0.363835 0.222074
v 0.587504 0.350325 0.246391
v 0.578746 0.364625 0.235801
v 0.578390 0.336582 0.235372
v 0.569632 0.350882 0.224781
v 0.602788 0.350324 0.233751
v 0.594030 0.364624 0.223161
v 0.593674 0.336581 0.222732
v 0.584916 0.350882 0.212142
v -2.503156 0.346588 0.201399
v -2.498957 0.365461 0.205816
v -2.490027 0.340493 0.214958
v -2.485828 0.359367 0.219375
v -2.517416 0.346534 0.215182
v -2.513217 0.365408 0.219599
v -2.504287 0.340440 0.228741
v -2.500088 0.359314 0.233159
v -4.631843 0.346906 0.231627
v -4.613167 0.353356 0.229908
v -4.625421 0.328151 0.231035
v -4.606745 0.334601 0.229316
v -4.630025 0.346905 0.251376
v -4.611349 0.353355 0.249657
v -4.623603 0.328150 0.250784
v -4.604926 0.334600 0.249065
v 4.712519 0.336294 0.188639
v 4.724463 0.351735 0.185144
v 4.727317 0.323848 0.184228
v 4.739262 0.339289 0.180733
v 4.718146 0.336245 0.207657
v 4.730091 0.351687 0.204162
v 4.732944 0.323799 0.203246
v 4.744889 0.339241 0.199751
v 2.618850 0.354179 0.210070
v 2.618716 0.364653 0.226911
v 2.618932 0.371020 0.199596
v 2.618798 0.381495 0.216437
v 2.638683 0.354180 0.210227
v 2.638549 0.364654 0.227068
v 2.638765 0.371021 0.199753
v 2.638631 0.381496 0.216594
v -1.499601 0.328743 0.236579
v -1.499526 0.345690 0.226276
v -1.499476 0.318440 0.219633
v -1.499401 0.335386 0.209330
v -1.479768 0.328744 0.236724
v -1.479693 0.345691 0.226421
v -1.479643 0.318441 0.219778
v -1.479569 0.335387 0.209475
v -2.781154 0.358631 0.184601
v -2.770487 0.364109 0.200398
v -2.778089 0.339569 0.189141
v -2.767421 0.345048 0.204938
v -2.797591 0.358631 0.195701
v -2.786923 0.364109 0.211498
v -2.794525 0.339570 0.200241
v -2.783857 0.345048 0.216038
v 2.694591 0.372838 0.200892
v 2.693348 0.384849 0.216626
v 2.693646 0.357056 0.212866
v 2.692403 0.369067 0.228600
v 2.674819 0.372837 0.199331
v 2.673576 0.384848 0.215064
v 2.673875 0.357054 0.211305
v 2.672632 0.369066 0.227038
v -2.285140 0.350427 0.193301
v -2.278701 0.368434 0.188043
v -2.271191 0.342113 0.181914
v -2.264752 0.360120 0.176656
v -2.272598 0.350428 0.208665
v -2.266158 0.368434 0.203407
v -2.258649 0.342114 0.197277
v -2.252209 0.360121 0.192020
v -2.112093 0.361001 0.216783
v -2.096653 0.371826 0.222930
v -2.122170 0.377619 0.212828
v -2.106731 0.388444 0.218976
v -2.104783 0.361046 0.198346
v -2.089344 0.371871 0.204494
v -2.114861 0.377664 0.194391
v -2.099422 0.388489 0.200539
v 0.468164 0.345067 0.246996
v 0.475271 0.354618 0.231134
v 0.472071 0.327685 0.238281
v 0.479178 0.337236 0.222418
v 0.486263 0.345068 0.255107
v 0.493370 0.354620 0.239244
v 0.490170 0.327687 0.246391
v 0.497277 0.337238 0.230529
v -2.222375 0.343915 0.189407
v -2.223364 0.363026 0.194617
v -2.218825 0.349219 0.170628
v -2.219815 0.368330 0.175838
v -2.202887 0.343920 0.193092
v -2.203877 0.363031 0.198302
v -2.199337 0.349223 0.174313
v -2.200327 0.368334 0.179523
v 0.394928 0.359658 0.222767
v 0.393869 0.379417 0.224112
v 0.383387 0.357948 0.238806
v 0.382329 0.377707 0.240150
v 0.378833 0.359584 0.211178
v 0.377775 0.379343 0.212523
v 0.367292 0.357874 0.227217
v 0.366234 0.377633 0.228561
v -2.111232 0.326594 0.196789
v -2.103441 0.341379 0.207469
v -2.119944 0.339814 0.184844
v -2.112152 0.354598 0.195523
v -2.095208 0.326592 0.185102
v -2.087417 0.341377 0.195781
v -2.103920 0.339812 0.173156
v -2.096129 0.354597 0.183836
v -4.004169 0.346112 0.212887
v -4.020169 0.357655 0.210854
v -4.015627 0.329984 0.211500
v -4.031628 0.341526 0.209468
v -4.001709 0.346057 0.193207
v -4.017710 0.357599 0.191175
v -4.013168 0.329928 0.191820
v -4.029168 0.341471 0.189788
v -4.676966 0.370478 0.210529
v -4.668899 0.383883 0.198339
v -4.669569 0.355861 0.199350
v -4.661502 0.369265 0.187161
v -4.660427 0.370477 0.221474
v -4.652359 0.383882 0.209285
v -4.653029 0.355860 0.210296
v -4.644962 0.369264 0.198106
v -0.236409 0.372952 0.181139
v -0.217358 0.376191 0.185598
v -0.233254 0.353385 0.181876
v -0.214203 0.356624 0.186335
v -0.240929 0.372950 0.200450
v -0.221878 0.376190 0.204909
v -0.237775 0.353383 0.201187
v -0.218723 0.356623 0.205647
v -4.132822 0.349769 0.208002
v -4.133169 0.369598 0.207763
v -4.115918 0.350190 0.218366
v -4.116264 0.370019 0.218127
v -4.143189 0.349792 0.224910
v -4.143536 0.369621 0.224671
v -4.126285 0.350213 0.235274
v -4.126632 0.370041 0.235035
v -2.979062 0.383456 0.212639
v -2.982884 0.402881 0.211459
v -2.997622 0.379456 0.206905
v -3.001444 0.398881 0.205725
v -2.973207 0.383456 0.193690
v -2.977029 0.402881 0.192509
v -2.991767 0.379456 0.187956
v -2.995589 0.398881 0.186775
v -3.443110 0.343576 0.202737
v -3.433897 0.359323 0.210516
v -3.455140 0.355635 0.192577
v -3.445927 0.371381 0.200357
v -3.430314 0.343576 0.187584
v -3.421101 0.359323 0.195363
v -3.442344 0.355634 0.177424
v -3.433131 0.371381 0.185204
v 2.228230 0.359195 0.205334
v 2.217565 0.375799 0.203354
v 2.244539 0.370041 0.208452
v 2.233875 0.386645 0.206472
v 2.224537 0.359146 0.224820
v 2.213872 0.375750 0.222841
v 2.240846 0.369992 0.227938
v 2.230181 0.386597 0.225959
v 2.583804 0.360784 0.192012
v 2.600995 0.370076 0.195402
v 2.574688 0.378306 0.190215
v 2.591878 0.387598 0.193605
v 2.587641 0.360785 0.172553
v 2.604832 0.370077 0.175943
v 2.578525 0.378307 0.170756
v 2.595716 0.387599 0.174146
v -1.766060 0.354740 0.186122
v -1.777385 0.360065 0.201508
v -1.762904 0.373844 0.181833
v -1.774228 0.379170 0.197219
v -1.750087 0.354740 0.197878
v -1.761412 0.360065 0.213265
v -1.746931 0.373844 0.193589
v -1.758255 0.379170 0.208976
v 4.531402 0.363336 0.211106
v 4.535389 0.381885 0.216883
v 4.542041 0.356317 0.226302
v 4.546028 0.374866 0.232078
v 4.515145 0.363292 0.222468
v 4.519133 0.381841 0.228244
v 4.525784 0.356273 0.237663
v 4.529772 0.374822 0.243440
v 2.413887 0.334132 0.203573
v 2.413203 0.353197 0.208996
v 2.416276 0.339597 0.184659
v 2.415592 0.358662 0.190081
v 2.433564 0.334131 0.206058
v 2.432880 0.353196 0.211481
v 2.435953 0.339596 0.187143
v 2.435268 0.358662 0.192566
v 1.152226 0.349340 0.200797
v 1.154442 0.368959 0.198919
v 1.166731 0.346437 0.187586
v 1.168947 0.366056 0.185708
v 1.165569 0.349237 0.215470
v 1.167786 0.368856 0.213592
v 1.180074 0.346334 0.202259
v 1.182291 0.365953 0.200381
v -2.370581 0.373567 0.227900
v -2.363816 0.384016 0.243340
v -2.366388 0.356710 0.237471
v -2.359623 0.367159 0.252911
v -2.388747 0.373568 0.235860
v -2.381982 0.384017 0.251300
v -2.384554 0.356710 0.245431
v -2.377789 0.367159 0.260871
v 1.674365 0.348206 0.205109
v 1.662826 0.364332 0.205525
v 1.658250 0.336660 0.205689
v 1.646711 0.352785 0.206104
v 1.673651 0.348206 0.185289
v 1.662112 0.364332 0.185704
v 1.657537 0.336660 0.185869
v 1.645997 0.352785 0.186284
v 3.453161 0.352687 0.215834
v 3.449416 0.371144 0.209615
v 3.462853 0.359946 0.231541
v 3.459109 0.378403 0.225322
v 3.436267 0.352761 0.226224
v 3.432523 0.371218 0.220005
v 3.445960 0.360020 0.241931
v 3.442215 0.378477 0.235712
v -2.523073 0.365734 0.231320
v -2.511208 0.381609 0.232072
v -2.507230 0.353845 0.232324
v -2.495365 0.369720 0.233076
v -2.524327 0.365734 0.251114
v -2.512462 0.381609 0.251865
v -2.508484 0.353845 0.252117
v -2.496619 0.369720 0.252869
v -1.760990 0.353939 0.224372
v -1.774421 0.359898 0.211051
v -1.765220 0.335022 0.220176
v -1.778651 0.340981 0.206855
v -1.747023 0.353939 0.210290
v -1.760455 0.359898 0.196969
v -1.751254 0.335023 0.206094
v -1.764685 0.340981 0.192773
v -1.187353 0.351733 0.186981
v -1.189682 0.371423 0.186506
v -1.168199 0.354109 0.191545
v -1.170529 0.373800 0.191070
v -1.191941 0.351656 0.206276
v -1.194271 0.371346 0.205800
v -1.172788 0.354032 0.210840
v -1.175117 0.373723 0.210365
v -3.097261 0.337146 0.231441
v -3.095703 0.355356 0.223738
v -3.093650 0.329287 0.213593
v -3.092092 0.347497 0.205890
v -3.077821 0.337147 0.235374
v -3.076264 0.355357 0.227671
v -3.074210 0.329288 0.217526
v -3.072653 0.347498 0.209823
v -1.496462 0.360817 0.207261
v -1.498547 0.367890 0.225672
v -1.495715 0.379346 0.200227
v -1.497800 0.386419 0.218639
v -1.476753 0.360863 0.209475
v -1.478838 0.367937 0.227887
v -1.476006 0.379392 0.202441
v -1.478091 0.386465 0.220853
v 1.715486 0.318181 0.207077
v 1.719029 0.335299 0.197708
v 1.709432 0.328197 0.223089
v 1.712975 0.345316 0.213720
v 1.696935 0.318182 0.200062
v 1.700478 0.335300 0.190693
v 1.690881 0.328198 0.216074
v 1.694424 0.345316 0.206705
v -1.598616 0.341767 0.241483
v -1.593880 0.359227 0.233354
v -1.607350 0.351175 0.256601
v -1.602614 0.368635 0.248472
v -1.615781 0.341798 0.231547
v -1.611044 0.359258 0.223418
v -1.624515 0.351206 0.246665
v -1.619779 0.368666 0.238536
v -1.643770 0.353964 0.200124
v -1.654603 0.370308 0.197146
v -1.628037 0.365200 0.204552
v -1.638871 0.381543 0.201575
v -1.649106 0.353908 0.219226
v -1.659939 0.370251 0.216248
v -1.633373 0.365143 0.223654
v -1.644207 0.381487 0.220676
v 1.969658 0.320152 0.210035
v 1.969797 0.339323 0.215116
v 1.969131 0.325235 0.190872
v 1.969270 0.344406 0.195953
v 1.989484 0.320153 0.209490
v 1.989623 0.339324 0.214571
v 1.988956 0.325236 0.190326
v 1.989095 0.344407 0.195407
v 0.884412 0.369267 0.200552
v 0.880253 0.386610 0.209229
v 0.891945 0.378889 0.184931
v 0.887786 0.396232 0.193607
v 0.902282 0.369247 0.209157
v 0.898123 0.386590 0.217834
v 0.909815 0.378869 0.193536
v 0.905656 0.396212 0.202212
v 2.481115 0.340480 0.203391
v 2.490050 0.358158 0.204392
v 2.498698 0.331489 0.205223
v 2.507633 0.349167 0.206224
v 2.479029 0.340418 0.223114
v 2.487964 0.358096 0.224115
v 2.496612 0.331427 0.224946
v 2.505547 0.349105 0.225947
v 0.381596 0.364387 0.210687
v 0.386925 0.382897 0.215411
v 0.367744 0.371508 0.198409
v 0.373073 0.390019 0.203132
v 0.394751 0.364387 0.195845
v 0.400081 0.382897 0.200568
v 0.380899 0.371508 0.183567
v 0.386229 0.390018 0.188290
v 1.376474 0.354821 0.203775
v 1.361073 0.366266 0.208792
v 1.387322 0.371019 0.200125
v 1.371921 0.382464 0.205142
v 1.382678 0.354911 0.222612
v 1.367277 0.366356 0.227629
v 1.393526 0.371108 0.218963
v 1.378125 0.382554 0.223980
v 3.752238 0.327309 0.198438
v 3.755984 0.346776 0.197837
v 3.733017 0.331102 0.201521
v 3.736763 0.350569 0.200921
v 3.749096 0.327310 0.178855
v 3.752842 0.346777 0.178255
v 3.729875 0.331103 0.181939
v 3.733621 0.350570 0.181338
v 1.038233 0.365234 0.234016
v 1.039088 0.385032 0.234819
v 1.025107 0.366403 0.219193
v 1.025963 0.386201 0.219997
v 1.053076 0.365126 0.220862
v 1.053932 0.384925 0.221666
v 1.039950 0.366295 0.206040
v 1.040806 0.386093 0.206844
v -1.041546 0.348526 0.196311
v -1.029923 0.357485 0.209652
v -1.035657 0.330832 0.203063
v -1.024034 0.339791 0.216404
v -1.056499 0.348521 0.209341
v -1.044876 0.357480 0.222683
v -1.050609 0.330827 0.216093
v -1.038986 0.339786 0.229434
v -3.545795 0.369140 0.180027
v -3.538328 0.387314 0.177325
v -3.528705 0.361199 0.173845
v -3.521238 0.379373 0.171143
v -3.539049 0.369140 0.198677
v -3.531581 0.387314 0.195976
v -3.521959 0.361199 0.192495
v -3.514491 0.379373 0.189794
v -3.999257 0.353813 0.191566
v -3.996459 0.357769 0.210798
v -3.998688 0.334378 0.195481
v -3.995890 0.338334 0.214713
v -4.018884 0.353813 0.194422
v -4.016086 0.357769 0.213654
v -4.018314 0.334379 0.198337
v -4.015516 0.338335 0.217569
v -3.632182 0.353223 0.220615
v -3.632134 0.372927 0.218350
v -3.632583 0.355488 0.240314
v -3.632535 0.375191 0.238050
v -3.652011 0.353225 0.220211
v -3.651963 0.372928 0.217947
v -3.652411 0.355489 0.239910
v -3.652364 0.375193 0.237646
v -1.646677 0.336288 0.194840
v -1.646729 0.353598 0.204521
v -1.646771 0.326607 0.212150
v -1.646823 0.343917 0.221830
v -1.666510 0.336289 0.194733
v -1.666561 0.353599 0.204413
v -1.666604 0.326608 0.212042
v -1.666656 0.343918 0.221723
v -0.467615 0.355072 0.217078
v -0.473843 0.373868 0.218195
v -0.486162 0.348745 0.220133
v -0.492390 0.367541 0.221250
v -0.470867 0.355157 0.197514
v -0.477095 0.373953 0.198630
v -0.489414 0.348830 0.200569
v -0.495642 0.367626 0.201686
v 4.560506 0.319050 0.196578
v 4.560882 0.338879 0.196707
v 4.579259 0.318652 0.203019
v 4.579636 0.338482 0.203148
v 4.554063 0.319051 0.215335
v 4.554440 0.338880 0.215464
v 4.572817 0.318653 0.221777
v 4.573193 0.338482 0.221906
v 1.056801 0.368999 0.192968
v 1.054010 0.388628 0.193477
v 1.076111 0.371836 0.189443
v 1.073320 0.391465 0.189953
v 1.060362 0.368999 0.212479
v 1.057571 0.388628 0.212988
v 1.079672 0.371836 0.208954
v 1.076882 0.391465 0.209463
v 3.653323 0.349136 0.197206
v 3.657264 0.368567 0.197706
v 3.672614 0.345164 0.199539
v 3.676555 0.364595 0.200039
v 3.650938 0.349113 0.216895
v 3.654878 0.368544 0.217395
v 3.670228 0.345141 0.219228
v 3.674169 0.364572 0.219728
v 3.802287 0.365167 0.175650
v 3.820367 0.371382 0.170371
v 3.808253 0.346333 0.173908
v 3.826333 0.352548 0.168629
v 3.807847 0.365167 0.194688
v 3.825926 0.371382 0.189409
v 3.813812 0.346333 0.192946
v 3.831892 0.352548 0.187667
v -3.180985 0.341583 0.212574
v -3.181006 0.361405 0.213238
v -3.181625 0.340919 0.232386
v -3.181647 0.360741 0.233050
v -3.200808 0.341582 0.211934
v -3.200829 0.361404 0.212598
v -3.201448 0.340919 0.231746
v -3.201469 0.360741 0.232409
v -1.587544 0.353019 0.191753
v -1.591536 0.371949 0.187383
v -1.575031 0.358937 0.205956
v -1.579023 0.377867 0.201587
v -1.602404 0.352917 0.204887
v -1.606397 0.371846 0.200517
v -1.589891 0.358835 0.219091
v -1.593884 0.377764 0.214721
v -0.417715 0.337255 0.198555
v -0.418908 0.357025 0.199605
v -0.432556 0.335666 0.211616
v -0.433749 0.355436 0.212666
v -0.430818 0.337255 0.183667
v -0.432011 0.357025 0.184717
v -0.445659 0.335667 0.196727
v -0.446851 0.355436 0.197777
v 2.998129 0.347620 0.221876
v 3.003805 0.366291 0.218336
v 2.982376 0.354311 0.231898
v 2.988052 0.372981 0.228357
v 2.987500 0.347676 0.205132
v 2.993177 0.366347 0.201591
v 2.971747 0.354367 0.215153
v 2.977424 0.373037 0.211613
v -3.202259 0.378051 0.196653
v -3.200811 0.392343 0.182979
v -3.200754 0.364300 0.182440
v -3.199306 0.378593 0.168766
v -3.182536 0.378051 0.198741
v -3.181088 0.392343 0.185067
v -3.181031 0.364300 0.184528
v -3.179583 0.378593 0.170854
v -2.406849 0.368246 0.225218
v -2.407553 0.388061 0.225721
v -2.422979 0.367381 0.236725
v -2.423683 0.387195 0.237228
v -2.418367 0.368247 0.209072
v -2.419071 0.388061 0.209575
v -2.434497 0.367382 0.220580
v -2.435201 0.387196 0.221083
v 0.377394 0.354205 0.209008
v 0.391411 0.367372 0.213857
v 0.389795 0.339373 0.213434
v 0.403812 0.352540 0.218283
v 0.370830 0.354301 0.227724
v 0.384847 0.367468 0.232572
v 0.383231 0.339469 0.232149
v 0.397248 0.352636 0.236998
v -4.347328 0.325039 0.206817
v -4.345282 0.344733 0.207974
v -4.364470 0.327391 0.197123
v -4.362423 0.347084 0.198279
v -4.337565 0.325038 0.189554
v -4.335518 0.344731 0.190710
v -4.354707 0.327389 0.179859
v -4.352660 0.347083 0.181016
v -4.627894 0.348509 0.190461
v -4.609565 0.356077 0.190799
v -4.620328 0.330177 0.190607
v -4.601998 0.337745 0.190945
v -4.628262 0.348515 0.210291
v -4.609933 0.356083 0.210629
v -4.620695 0.330183 0.210437
v -4.602366 0.337751 0.210774
v 0.861918 0.373578 0.221750
v 0.847984 0.377438 0.235325
v 0.859154 0.354124 0.224443
v 0.845219 0.357984 0.238018
v 0.848079 0.373577 0.207543
v 0.834144 0.377437 0.221118
v 0.845314 0.354123 0.210237
v 0.831379 0.357983 0.223812
v -2.462822 0.369587 0.208185
v -2.463509 0.384424 0.195042
v -2.462047 0.382748 0.223002
v -2.462734 0.397585 0.209859
v -2.482628 0.369587 0.209221
v -2.483315 0.384424 0.196078
v -2.481853 0.382748 0.224038
v -2.482540 0.397585 0.210895
v 3.201946 0.348025 0.226545
v 3.192535 0.363333 0.218152
v 3.190483 0.335415 0.216400
v 3.181071 0.350723 0.208007
v 3.215113 0.347988 0.211713
v 3.205701 0.363296 0.203320
v 3.203649 0.335378 0.201568
v 3.194238 0.350686 0.193175
v -1.339652 0.339314 0.187510
v -1.351609 0.352224 0.196659
v -1.349906 0.324258 0.195355
v -1.361863 0.337169 0.204504
v -1.351704 0.339314 0.171759
v -1.363661 0.352225 0.180908
v -1.361958 0.324259 0.179604
v -1.373914 0.337169 0.188753
v 1.046495 0.367407 0.241371
v 1.035456 0.382339 0.234404
v 1.033792 0.354354 0.233524
v 1.022753 0.369285 0.226557
v 1.056989 0.367313 0.224542
v 1.045950 0.382244 0.217575
v 1.044286 0.354259 0.216695
v 1.033247 0.369190 0.209727
v -3.893445 0.353861 0.210311
v -3.892066 0.373571 0.212027
v -3.881158 0.351659 0.225722
v -3.879778 0.371369 0.227438
v -3.908952 0.353870 0.222676
v -3.907572 0.373580 0.224392
v -3.896664 0.351668 0.238087
v -3.895284 0.371378 0.239803
v 1.581172 0.379506 0.203915
v 1.581277 0.398094 0.196998
v 1.580892 0.386424 0.222500
v 1.580997 0.405011 0.215584
v 1.561341 0.379506 0.203616
v 1.561446 0.398094 0.196699
v 1.561062 0.386424 0.222202
v 1.561166 0.405012 0.215285
v 2.533119 0.336377 0.209348
v 2.534775 0.356098 0.210650
v 2.548830 0.334270 0.221268
v 2.550486 0.353991 0.222569
v 2.521128 0.336341 0.225146
v 2.522785 0.356062 0.226448
v 2.536839 0.334235 0.237066
v 2.538496 0.353956 0.238367
v -2.403706 0.378944 0.206186
v -2.415877 0.379744 0.221825
v -2.404198 0.359127 0.206817
v -2.416369 0.359927 0.222456
v -2.419358 0.378944 0.194005
v -2.431528 0.379745 0.209644
v -2.419850 0.359127 0.194636
v -2.432021 0.359928 0.210276
v 2.414393 0.362788 0.228178
v 2.417660 0.377045 0.241573
v 2.411015 0.376576 0.214327
v 2.414281 0.390833 0.227722
v 2.433662 0.362789 0.223479
v 2.436928 0.377046 0.236874
v 2.430283 0.376577 0.209628
v 2.433549 0.390834 0.223023
v 2.790776 0.347572 0.207945
v 2.796436 0.366184 0.204080
v 2.806237 0.340719 0.197585
v 2.811897 0.359330 0.193719
v 2.801834 0.347630 0.224410
v 2.807494 0.366241 0.220544
v 2.817295 0.340776 0.214050
v 2.822955 0.359387 0.210184
v -3.401720 0.317046 0.219957
v -3.392208 0.333189 0.226459
v -3.415047 0.328568 0.210846
v -3.405535 0.344711 0.217349
v -3.390527 0.317046 0.203584
v -3.381015 0.333189 0.210086
v -3.403854 0.328568 0.194473
v -3.394342 0.344711 0.200976
v 0.222581 0.357761 0.230589
v 0.238803 0.366745 0.223553
v 0.230862 0.340080 0.227104
v 0.247084 0.349063 0.220069
v 0.230431 0.357849 0.248802
v 0.246653 0.366833 0.241766
v 0.238712 0.340167 0.245318
v 0.254934 0.349151 0.238282
v 2.823135 0.350969 0.203773
v 2.823004 0.370603 0.206569
v 2.824054 0.353768 0.184160
v 2.823922 0.373403 0.186956
v 2.842947 0.350969 0.204701
v 2.842815 0.370604 0.207497
v 2.843865 0.353769 0.185087
v 2.843733 0.373403 0.187884
v -2.295124 0.362432 0.190523
v -2.297147 0.367362 0.171419
v -2.294606 0.381642 0.195426
v -2.296629 0.386572 0.176322
v -2.314847 0.362431 0.192611
v -2.316870 0.367361 0.173507
v -2.314329 0.381641 0.197514
v -2.316352 0.386571 0.178410
v -0.327549 0.336930 0.223311
v -0.320540 0.347441 0.208022
v -0.331931 0.353749 0.232865
v -0.324921 0.364260 0.217576
v -0.345578 0.336929 0.215044
v -0.338568 0.347440 0.199756
v -0.349959 0.353748 0.224598
v -0.342950 0.364259 0.209310
v -0.590738 0.347436 0.203899
v -0.581028 0.360982 0.214649
v -0.599818 0.361922 0.193846
v -0.590108 0.375468 0.204596
v -0.576020 0.347436 0.190605
v -0.566310 0.360982 0.201355
v -0.585100 0.361922 0.180552
v -0.575390 0.375468 0.191302
v 1.598561 0.369818 0.220737
v 1.598874 0.388764 0.226593
v 1.597553 0.375683 0.201817
v 1.597866 0.394629 0.207674
v 1.618366 0.369817 0.219681
v 1.618679 0.388763 0.225537
v 1.617358 0.375682 0.200761
v 1.617671 0.394628 0.206618
v -0.067141 0.355751 0.212883
v -0.062571 0.371711 0.202032
v -0.060812 0.343977 0.198231
v -0.056242 0.359937 0.187380
v -0.048909 0.355837 0.220689
v -0.044339 0.371797 0.209838
v -0.042580 0.344063 0.206037
v -0.038010 0.360023 0.195186
v -4.006423 0.318885 0.210615
v -4.002885 0.338035 0.206859
v -4.019468 0.324044 0.224634
v -4.015931 0.343194 0.220879
v -4.020937 0.318915 0.197098
v -4.017399 0.338065 0.193343
v -4.033982 0.324075 0.211118
v -4.030445 0.343225 0.207362
v -2.220122 0.365093 0.215455
v -2.227545 0.382557 0.221220
v -2.206330 0.374492 0.204740
v -2.213753 0.391956 0.210505
v -2.207955 0.365094 0.231118
v -2.215378 0.382559 0.236882
v -2.194163 0.374493 0.220403
v -2.201586 0.391958 0.226168
v -0.627150 0.361572 0.213100
v -0.627333 0.381357 0.211728
v -0.624300 0.362955 0.232678
v -0.624483 0.382740 0.231307
v -0.646776 0.361588 0.215956
v -0.646960 0.381373 0.214584
v -0.643926 0.362971 0.235534
v -0.644110 0.382756 0.234163
v -3.745575 0.337362 0.181454
v -3.741336 0.351280 0.194933
v -3.749793 0.351492 0.168191
v -3.745553 0.365410 0.181670
v -3.726665 0.337394 0.175475
v -3.722426 0.351312 0.188954
v -3.730882 0.351524 0.162211
v -3.726643 0.365442 0.175690
v -1.361901 0.349111 0.216677
v -1.346089 0.357996 0.224702
v -1.354028 0.331380 0.220797
v -1.338217 0.340264 0.228822
v -1.370921 0.349211 0.234340
v -1.355109 0.358095 0.242365
v -1.363049 0.331479 0.238460
v -1.347237 0.340364 0.246485
v 4.123732 0.366157 0.211634
v 4.122020 0.383454 0.221186
v 4.120683 0.356453 0.228660
v 4.118971 0.373751 0.238212
v 4.104209 0.366156 0.208137
v 4.102497 0.383453 0.217689
v 4.101160 0.356453 0.225163
v 4.099448 0.373750 0.234715
v -2.047845 0.365757 0.234555
v -2.059227 0.380914 0.240393
v -2.061332 0.352965 0.241472
v -2.072713 0.368122 0.247310
v -2.056897 0.365757 0.216908
v -2.068278 0.380914 0.222746
v -2.070384 0.352966 0.223825
v -2.081765 0.368123 0.229663
v -2.516109 0.349195 0.220495
v -2.517031 0.363459 0.206745
v -2.516978 0.335415 0.206258
v -2.517900 0.349678 0.192508
v -2.496316 0.349255 0.219229
v -2.497239 0.363518 0.205479
v -2.497185 0.335475 0.204991
v -2.498108 0.349738 0.191242
v 0.268928 0.373465 0.229202
v 0.265722 0.385422 0.244698
v 0.271352 0.389289 0.217494
v 0.268145 0.401245 0.232990
v 0.288350 0.373464 0.233222
v 0.285143 0.385421 0.248717
v 0.290773 0.389288 0.221513
v 0.287567 0.401245 0.237009
v 2.694466 0.376820 0.207986
v 2.693445 0.389772 0.222972
v 2.693587 0.361800 0.220908
v 2.692567 0.374751 0.235893
v 2.674678 0.376819 0.206639
v 2.673658 0.389771 0.221625
v 2.673800 0.361799 0.219561
v 2.672779 0.374750 0.234547
v 1.390250 0.352329 0.226429
v 1.393528 0.363358 0.210274
v 1.392402 0.335846 0.215611
v 1.395679 0.346875 0.199457
v 1.409692 0.352293 0.230349
v 1.412970 0.363323 0.214195
v 1.411843 0.335810 0.219531
v 1.415121 0.346839 0.203377
v -0.074329 0.324064 0.221135
v -0.070750 0.342772 0.215608
v -0.064157 0.317479 0.205434
v -0.060577 0.336187 0.199908
v -0.057684 0.324065 0.231919
v -0.054105 0.342773 0.226392
v -0.047512 0.317481 0.216218
v -0.043932 0.336189 0.210692
v 4.368087 0.354959 0.187215
v 4.369239 0.366153 0.203547
v 4.368875 0.338587 0.198381
v 4.370027 0.349780 0.214713
v 4.348303 0.354959 0.188611
v 4.349455 0.366152 0.204943
v 4.349091 0.338586 0.199776
v 4.350243 0.349780 0.216108
v 2.263714 0.347982 0.196874
v 2.265999 0.367598 0.195053
v 2.279054 0.345059 0.184648
v 2.281340 0.364676 0.182827
v 2.276075 0.347981 0.212384
v 2.278360 0.367598 0.210563
v 2.291415 0.345059 0.200158
v 2.293701 0.364676 0.198337
v 4.271883 0.340511 0.232486
v 4.268111 0.352081 0.216825
v 4.274592 0.356620 0.243734
v 4.270821 0.368190 0.228073
v 4.252602 0.340511 0.237129
v 4.248830 0.352081 0.221468
v 4.255310 0.356620 0.248377
v 4.251538 0.368189 0.232716
v -2.699301 0.354148 0.213634
v -2.711823 0.366746 0.204812
v -2.688970 0.369466 0.220843
v -2.701492 0.382064 0.212021
v -2.710695 0.354193 0.229868
v -2.723217 0.366791 0.221046
v -2.700363 0.369510 0.237077
v -2.712885 0.382109 0.228255
v 0.900540 0.349837 0.254428
v 0.886267 0.363577 0.253518
v 0.886827 0.335535 0.253554
v 0.872555 0.349276 0.252643
v 0.901803 0.349837 0.234636
v 0.887530 0.363577 0.233725
v 0.888090 0.335535 0.233761
v 0.873817 0.349275 0.232850
v -0.161992 0.348744 0.224358
v -0.176841 0.361874 0.225036
v -0.148880 0.363608 0.223660
v -0.163729 0.376738 0.224338
v -0.161022 0.348818 0.244167
v -0.175871 0.361948 0.244845
v -0.147910 0.363682 0.243469
v -0.162759 0.376813 0.244147
v 1.595890 0.365582 0.210840
v 1.613347 0.369320 0.219478
v 1.592497 0.385059 0.209267
v 1.609954 0.388798 0.217906
v 1.604670 0.365676 0.193056
v 1.622127 0.369414 0.201695
v 1.601277 0.385153 0.191484
v 1.618734 0.388892 0.200123
v -4.155854 0.329636 0.217016
v -4.147032 0.347396 0.216695
v -4.138106 0.320808 0.216369
v -4.129284 0.338567 0.216048
v -4.155132 0.329635 0.236836
v -4.146310 0.347395 0.236515
v -4.137384 0.320807 0.236189
v -4.128561 0.338567 0.235868
v 4.345584 0.351740 0.229569
v 4.351914 0.360975 0.213198
v 4.348915 0.334188 0.220955
v 4.355247 0.343423 0.204585
v 4.364081 0.351740 0.236723
v 4.370413 0.360976 0.220353
v 4.367414 0.334189 0.228109
v 4.373744 0.343424 0.211739
v 2.475603 0.338788 0.207556
v 2.475593 0.358484 0.209881
v 2.474769 0.341110 0.187877
v 2.474759 0.360806 0.190202
v 2.495419 0.338895 0.206730
v 2.495409 0.358592 0.209054
v 2.494585 0.341218 0.187051
v 2.494575 0.360914 0.189375
v -4.730266 0.372023 0.221397
v -4.727693 0.391285 0.217434
v -4.719778 0.367298 0.205240
v -4.717205 0.386561 0.201278
v -4.713631 0.372022 0.232196
v -4.711058 0.391284 0.228233
v -4.703143 0.367298 0.216039
v -4.700569 0.386560 0.212076
v 2.188959 0.357229 0.219026
v 2.180585 0.374395 0.224369
v 2.174465 0.347295 0.228224
v 2.166091 0.364461 0.233567
v 2.178322 0.357250 0.202286
v 2.169947 0.374415 0.207630
v 2.163828 0.347316 0.211484
v 2.155454 0.364482 0.216827
v -2.568549 0.342205 0.247844
v -2.570767 0.352544 0.231065
v -2.567194 0.359131 0.258093
v -2.569412 0.369469 0.241314
v -2.588212 0.342206 0.250443
v -2.590429 0.352544 0.233663
v -2.586857 0.359131 0.260692
v -2.589074 0.369470 0.243912
v -1.390796 0.369682 0.186729
v -1.399022 0.387578 0.184407
v -1.373609 0.378230 0.191718
v -1.381835 0.396126 0.189395
v -1.396298 0.369625 0.205784
v -1.404525 0.387522 0.203461
v -1.379111 0.378173 0.210772
v -1.387338 0.396070 0.208450
v -1.459288 0.361000 0.218783
v -1.446803 0.375335 0.224440
v -1.472390 0.374707 0.212968
v -1.459905 0.389041 0.218624
v -1.451175 0.361076 0.200685
v -1.438690 0.375411 0.206342
v -1.464278 0.374783 0.194870
v -1.451793 0.389117 0.200526
v -1.912292 0.382032 0.197151
v -1.908487 0.401433 0.195579
v -1.894361 0.377915 0.189743
v -1.890556 0.397317 0.188171
v -1.904719 0.382032 0.215481
v -1.900914 0.401433 0.213910
v -1.886788 0.377915 0.208073
v -1.882983 0.397316 0.206501
v -1.341801 0.365118 0.208897
v -1.354212 0.379948 0.204494
v -1.327878 0.378286 0.214006
v -1.340289 0.393116 0.209604
v -1.348545 0.365011 0.227548
v -1.360956 0.379841 0.223145
v -1.334622 0.378179 0.232657
v -1.347033 0.393010 0.228255
v -3.840825 0.356043 0.217202
v -3.839808 0.375802 0.218568
v -3.829592 0.354340 0.233458
v -3.828574 0.374100 0.234825
v -3.857139 0.356103 0.228481
v -3.856121 0.375863 0.229847
v -3.845906 0.354401 0.244737
v -3.844888 0.374160 0.246104
v 0.585932 0.357293 0.203184
v 0.592268 0.375878 0.205981
v 0.568929 0.364219 0.195682
v 0.575265 0.382804 0.198478
v 0.593939 0.357294 0.185039
v 0.600275 0.375879 0.187836
v 0.576936 0.364220 0.177537
v 0.583272 0.382804 0.180333
v -3.945935 0.349405 0.205762
v -3.946059 0.369165 0.207466
v -3.944928 0.351113 0.186028
v -3.945053 0.370873 0.187732
v -3.926128 0.349443 0.206775
v -3.926252 0.369202 0.208479
v -3.925121 0.351151 0.187042
v -3.925246 0.370910 0.188745
v -1.571324 0.383379 0.213860
v -1.571418 0.403210 0.214135
v -1.564822 0.383669 0.195125
v -1.564917 0.403500 0.195400
v -1.552587 0.383378 0.220363
v -1.552681 0.403209 0.220638
v -1.546085 0.383669 0.201628
v -1.546180 0.403500 0.201903
v -2.016705 0.370898 0.201120
v -2.013897 0.390532 0.201158
v -1.997073 0.368090 0.201380
v -1.994265 0.387724 0.201418
v -2.016968 0.370898 0.220951
v -2.014160 0.390531 0.220989
v -1.997336 0.368089 0.221211
v -1.994529 0.387723 0.221249
v -1.036549 0.356084 0.210032
v -1.042787 0.374643 0.206868
v -1.019884 0.363078 0.218199
v -1.026122 0.381637 0.215034
v -1.045307 0.356175 0.227827
v -1.051545 0.374734 0.224662
v -1.028641 0.363169 0.235993
v -1.034879 0.381728 0.232829
v -0.058027 0.370944 0.245318
v -0.055288 0.390585 0.245657
v -0.077518 0.373705 0.242901
v -0.074779 0.393345 0.243240
v -0.055586 0.370944 0.225636
v -0.052847 0.390584 0.225975
v -0.075077 0.373704 0.223219
v -0.072338 0.393344 0.223558
v 2.327998 0.338689 0.224330
v 2.331403 0.357557 0.219253
v 2.317492 0.344801 0.240002
v 2.320897 0.363669 0.234926
v 2.311524 0.338690 0.213286
v 2.314929 0.357558 0.208210
v 2.301018 0.344802 0.228958
v 2.304423 0.363670 0.223882
v 0.451568 0.335134 0.203887
v 0.442989 0.352609 0.200098
v 0.467522 0.344513 0.211018
v 0.458942 0.361988 0.207230
v 0.443493 0.335096 0.222001
v 0.434913 0.352571 0.218213
v 0.459447 0.344475 0.229133
v 0.450867 0.361950 0.225344
v -4.105998 0.368415 0.190479
v -4.107161 0.388207 0.189960
v -4.087930 0.369688 0.198559
v -4.089092 0.389480 0.198040
v -4.114095 0.368414 0.208584
v -4.115257 0.388206 0.208065
v -4.096026 0.369686 0.216664
v -4.097189 0.389479 0.216145
v 0.964832 0.359116 0.221853
v 0.973176 0.373422 0.210941
v 0.956140 0.372852 0.233216
v 0.964483 0.387158 0.222304
v 0.949078 0.359113 0.209805
v 0.957422 0.373419 0.198893
v 0.940386 0.372849 0.221168
v 0.948729 0.387155 0.210256
v -4.410815 0.351582 0.235984
v -4.424049 0.365007 0.229821
v -4.398645 0.366180 0.241651
v -4.411879 0.379606 0.235489
v -4.419188 0.351582 0.253963
v -4.432422 0.365007 0.247800
v -4.407018 0.366180 0.259631
v -4.420252 0.379606 0.253468
v 1.652609 0.362269 0.197316
v 1.654475 0.381596 0.201357
v 1.644511 0.366720 0.179767
v 1.646377 0.386047 0.183808
v 1.670617 0.362267 0.189006
v 1.672483 0.381595 0.193046
v 1.662519 0.366718 0.171457
v 1.664385 0.386045 0.175497
v -3.297602 0.358446 0.204740
v -3.299750 0.374247 0.216533
v -3.294767 0.370433 0.189196
v -3.296915 0.386234 0.200989
v -3.278091 0.358444 0.208297
v -3.280239 0.374245 0.220090
v -3.275256 0.370431 0.192752
v -3.277404 0.386231 0.204545
v -1.504091 0.383691 0.211225
v -1.501636 0.402881 0.206859
v -1.494684 0.378682 0.194498
v -1.492229 0.397873 0.190132
v -1.486804 0.383692 0.220947
v -1.484349 0.402882 0.216581
v -1.477397 0.378683 0.204220
v -1.474942 0.397873 0.199854
v -1.360440 0.343193 0.214378
v -1.360812 0.362997 0.213367
v -1.367275 0.342116 0.195790
v -1.367646 0.361920 0.194779
v -1.341826 0.343193 0.207533
v -1.342197 0.362997 0.206522
v -1.348660 0.342116 0.188946
v -1.349031 0.361920 0.187935
v 2.061754 0.343670 0.204221
v 2.061502 0.359512 0.192292
v 2.061423 0.331738 0.188382
v 2.061171 0.347581 0.176453
v 2.081583 0.343672 0.203805
v 2.081331 0.359514 0.191875
v 2.081251 0.331740 0.187966
v 2.080999 0.347582 0.176036
v 0.803584 0.371270 0.218814
v 0.801469 0.385122 0.232850
v 0.801519 0.357075 0.232511
v 0.799404 0.370927 0.246547
v 0.783973 0.371271 0.215858
v 0.781857 0.385122 0.229894
v 0.781908 0.357076 0.229554
v 0.779792 0.370927 0.243591
v 4.030333 0.352731 0.224397
v 4.024630 0.371327 0.228273
v 4.015121 0.345836 0.235094
v 4.009418 0.364432 0.238970
v 4.018955 0.352628 0.208152
v 4.013252 0.371224 0.212028
v 4.003744 0.345733 0.218848
v 3.998041 0.364329 0.222725
v 3.328820 0.348677 0.188415
v 3.328765 0.367869 0.183414
v 3.328608 0.343676 0.169224
v 3.328554 0.362868 0.164223
v 3.348651 0.348676 0.188197
v 3.348597 0.367868 0.183196
v 3.348440 0.343675 0.169006
v 3.348386 0.362867 0.164005
v -4.674322 0.366909 0.210126
v -4.664417 0.383621 0.214124
v -4.689748 0.377590 0.203698
v -4.679844 0.394301 0.207696
v -4.666753 0.366809 0.191794
v -4.656849 0.383520 0.195792
v -4.682179 0.377490 0.185366
v -4.672275 0.394201 0.189364
v 4.275447 0.359651 0.212841
v 4.274307 0.379122 0.209249
v 4.280953 0.363419 0.231518
v 4.279814 0.382891 0.227926
v 4.256428 0.359575 0.218464
v 4.255288 0.379047 0.214871
v 4.261934 0.363343 0.237141
v 4.260795 0.382815 0.233548
v -2.316535 0.380987 0.216506
v -2.317010 0.400685 0.218764
v -2.312486 0.383294 0.197229
v -2.312961 0.402992 0.199486
v -2.297126 0.380987 0.220583
v -2.297601 0.400686 0.222841
v -2.293077 0.383294 0.201305
v -2.293551 0.402993 0.203563
v -3.612186 0.351867 0.198958
v -3.613932 0.371488 0.201266
v -3.600348 0.354761 0.183310
v -3.602094 0.374382 0.185618
v -3.596369 0.351867 0.210924
v -3.598114 0.371488 0.213231
v -3.584531 0.354761 0.195276
v -3.586277 0.374382 0.197584
v 3.080824 0.358259 0.220336
v 3.085143 0.368268 0.236904
v 3.078300 0.375381 0.210650
v 3.082619 0.385390 0.227219
v 3.100016 0.358258 0.215333
v 3.104335 0.368267 0.231902
v 3.097492 0.375381 0.205648
v 3.101811 0.385389 0.222217
v 3.250023 0.357478 0.188629
v 3.248590 0.376297 0.182537
v 3.254327 0.363736 0.206950
v 3.252894 0.382556 0.200858
v 3.230716 0.357476 0.193165
v 3.229283 0.376296 0.187072
v 3.235019 0.363735 0.211486
v 3.233586 0.382554 0.205394
v -1.881758 0.349825 0.208254
v -1.885012 0.364672 0.220996
v -1.885311 0.336675 0.222669
v -1.888566 0.351521 0.235410
v -1.900997 0.349743 0.203436
v -1.904251 0.364589 0.216178
v -1.904550 0.336592 0.217851
v -1.907805 0.351438 0.230592
v -3.186890 0.367655 0.194558
v -3.202578 0.374693 0.184673
v -3.192844 0.349112 0.190806
v -3.208532 0.356150 0.180921
v -3.176317 0.367655 0.177778
v -3.192004 0.374693 0.167894
v -3.182271 0.349112 0.174026
v -3.197959 0.356150 0.164142
v 0.040849 0.354090 0.222976
v 0.040879 0.373359 0.227673
v 0.040972 0.349394 0.242245
v 0.041001 0.368663 0.246942
v 0.021016 0.354090 0.223102
v 0.021046 0.373359 0.227799
v 0.021139 0.349393 0.242371
v 0.021168 0.368662 0.247068
v -4.302527 0.357200 0.201862
v -4.303038 0.377026 0.201764
v -4.284087 0.357710 0.209144
v -4.284596 0.377536 0.209047
v -4.309811 0.357104 0.220309
v -4.310320 0.376930 0.220211
v -4.291369 0.357613 0.227592
v -4.291880 0.377440 0.227494
v -2.316073 0.370014 0.193267
v -2.315522 0.374921 0.174059
v -2.315931 0.350797 0.188362
v -2.315380 0.355705 0.169153
v -2.296248 0.370015 0.193837
v -2.295697 0.374922 0.174628
v -2.296106 0.350798 0.188931
v -2.295555 0.355706 0.169723
v 2.737963 0.363882 0.216551
v 2.740570 0.383515 0.215505
v 2.719744 0.366691 0.223866
v 2.722350 0.386324 0.222820
v 2.730573 0.363882 0.198146
v 2.733180 0.383516 0.197100
v 2.712354 0.366691 0.205461
v 2.714960 0.386324 0.204415
v -3.860980 0.363448 0.225767
v -3.852784 0.380659 0.231239
v -3.875268 0.373303 0.216171
v -3.867072 0.390514 0.221643
v -3.849933 0.363424 0.209295
v -3.841737 0.380636 0.214767
v -3.864221 0.373280 0.199699
v -3.856025 0.390491 0.205171
v 3.242622 0.369114 0.240186
v 3.236301 0.387357 0.235647
v 3.227802 0.361332 0.229548
v 3.221481 0.379575 0.225009
v 3.254188 0.369114 0.224074
v 3.247866 0.387356 0.219535
v 3.239368 0.361332 0.213436
v 3.233046 0.379574 0.208897
v -0.267720 0.350840 0.208944
v -0.266937 0.370636 0.208009
v -0.253721 0.349625 0.194948
v -0.252937 0.369420 0.194012
v -0.253693 0.350948 0.222965
v -0.252910 0.370744 0.222029
v -0.239694 0.349732 0.208969
v -0.238911 0.369528 0.208033
v -4.612186 0.363092 0.253492
v -4.610592 0.382859 0.253709
v -4.631773 0.364701 0.250821
v -4.630178 0.384469 0.251038
v -4.609507 0.363091 0.233841
v -4.607912 0.382859 0.234058
v -4.629093 0.364701 0.231170
v -4.627499 0.384469 0.231387
v -1.179590 0.374615 0.216928
v -1.185994 0.387634 0.230450
v -1.185162 0.359653 0.228694
v -1.191566 0.372671 0.242216
v -1.197515 0.374615 0.208439
v -1.203918 0.387634 0.221962
v -1.203087 0.359653 0.220205
v -1.209490 0.372671 0.233728
v 3.653813 0.353389 0.216418
v 3.649613 0.371660 0.222887
v 3.643632 0.345676 0.231590
v 3.639431 0.363947 0.238060
v 3.637320 0.353496 0.205404
v 3.633119 0.371768 0.211874
v 3.627138 0.345783 0.220576
v 3.622938 0.364055 0.227046
v -3.340659 0.331588 0.189156
v -3.339364 0.351349 0.188060
v -3.325572 0.329893 0.176393
v -3.324278 0.349653 0.175298
v -3.327849 0.331589 0.204297
v -3.326555 0.351349 0.203202
v -3.312763 0.329893 0.191535
v -3.311469 0.349654 0.190439
v -1.570460 0.343416 0.201327
v -1.572752 0.362415 0.206535
v -1.562805 0.349106 0.183938
v -1.565097 0.368106 0.189146
v -1.552308 0.343416 0.209318
v -1.554600 0.362415 0.214526
v -1.544653 0.349106 0.191929
v -1.546945 0.368105 0.197137
v -4.468697 0.342972 0.203966
v -4.469229 0.362372 0.208054
v -4.466190 0.347094 0.184729
v -4.466722 0.366494 0.188817
v -4.449030 0.342972 0.206528
v -4.449562 0.362372 0.210616
v -4.446524 0.347094 0.187290
v -4.447056 0.366494 0.191378
v 4.679155 0.330744 0.213974
v 4.679180 0.350345 0.210954
v 4.679002 0.333763 0.233575
v 4.679027 0.353365 0.230555
v 4.659323 0.330745 0.213818
v 4.659348 0.350347 0.210798
v 4.659169 0.333764 0.233419
v 4.659194 0.353366 0.230400
v 0.558667 0.352079 0.219297
v 0.559006 0.371900 0.218692
v 0.548880 0.352773 0.236533
v 0.549219 0.372594 0.235928
v 0.541421 0.352075 0.209504
v 0.541759 0.371896 0.208898
v 0.531634 0.352768 0.226740
v 0.531972 0.372589 0.226134
v 0.087543 0.386107 0.216522
v 0.084667 0.404196 0.224127
v 0.081143 0.377976 0.233442
v 0.078267 0.396065 0.241047
v 0.068993 0.386107 0.209505
v 0.066117 0.404197 0.217111
v 0.062592 0.377976 0.226425
v 0.059716 0.396066 0.234030
v -0.795240 0.350308 0.205164
v -0.795245 0.366581 0.193825
v -0.795249 0.338969 0.188892
v -0.795253 0.355242 0.177553
v -0.775407 0.350308 0.205155
v -0.775412 0.366580 0.193816
v -0.775416 0.338969 0.188883
v -0.775420 0.355241 0.177544
v 2.019320 0.357101 0.206265
v 2.026841 0.375365 0.208068
v 2.037090 0.349368 0.210484
v 2.044610 0.367631 0.212288
v 2.014732 0.357085 0.225560
v 2.022252 0.375349 0.227363
v 2.032501 0.349352 0.229779
v 2.040021 0.367615 0.231583
v 1.989643 0.379862 0.221782
v 1.989250 0.395822 0.233549
v 1.989111 0.368088 0.237733
v 1.988718 0.384048 0.249501
v 1.969821 0.379862 0.221120
v 1.969428 0.395822 0.232888
v 1.969289 0.368088 0.237071
v 1.968896 0.384048 0.248839
v 1.103876 0.363612 0.209398
v 1.103642 0.381329 0.200487
v 1.104344 0.372525 0.227109
v 1.104110 0.390243 0.218199
v 1.084050 0.363613 0.209921
v 1.083815 0.381330 0.201011
v 1.084518 0.372526 0.227632
v 1.084283 0.390243 0.218722
v -2.612442 0.356354 0.216630
v -2.611733 0.364084 0.234881
v -2.612146 0.338089 0.224355
v -2.611436 0.345819 0.242606
v -2.632261 0.356357 0.217399
v -2.631551 0.364088 0.235650
v -2.631964 0.338093 0.225124
v -2.631255 0.345823 0.243375
v -1.054372 0.363954 0.222649
v -1.059049 0.380258 0.232928
v -1.047620 0.375247 0.207808
v -1.052297 0.391551 0.218087
v -1.036319 0.363955 0.230862
v -1.040996 0.380259 0.241141
v -1.029568 0.375247 0.216021
v -1.034245 0.391552 0.226300
v 4.027472 0.357168 0.209617
v 4.029751 0.374723 0.218559
v 4.031734 0.347940 0.226647
v 4.034014 0.365495 0.235589
v 4.008236 0.357203 0.214450
v 4.010515 0.374758 0.223393
v 4.012499 0.347975 0.231480
v 4.014778 0.365530 0.240423
v 3.552381 0.383068 0.207551
v 3.552229 0.402691 0.204676
v 3.553416 0.385946 0.227147
v 3.553265 0.405569 0.224272
v 3.532575 0.383069 0.208597
v 3.532424 0.402692 0.205723
v 3.533611 0.385947 0.228193
v 3.533459 0.405570 0.225319
v 1.266523 0.357878 0.236191
v 1.250804 0.365753 0.245370
v 1.259733 0.339675 0.240178
v 1.244013 0.347550 0.249357
v 1.256515 0.357861 0.219068
v 1.240796 0.365735 0.228247
v 1.249725 0.339658 0.223055
v 1.234006 0.347532 0.232234
v -3.297777 0.358413 0.205506
v -3.299222 0.374422 0.217124
v -3.295809 0.370120 0.189618
v -3.297253 0.386129 0.201236
v -3.278095 0.358417 0.207947
v -3.279539 0.374426 0.219565
v -3.276126 0.370124 0.192060
v -3.277571 0.386133 0.203678
v 0.140255 0.367784 0.226916
v 0.127763 0.379978 0.236328
v 0.149993 0.383425 0.219576
v 0.137501 0.395619 0.228989
v 0.152191 0.367785 0.242755
v 0.139699 0.379979 0.252168
v 0.161929 0.383426 0.235416
v 0.149437 0.395620 0.244828
v 4.367837 0.351553 0.221704
v 4.360909 0.367345 0.211908
v 4.376955 0.363553 0.234597
v 4.370027 0.379344 0.224801
v 4.351645 0.351553 0.233156
v 4.344716 0.367345 0.223360
v 4.360763 0.363553 0.246049
v 4.353834 0.379344 0.236253
v 3.513174 0.361887 0.224796
v 3.509758 0.379326 0.215990
v 3.519396 0.371332 0.241088
v 3.515980 0.388771 0.232282
v 3.494654 0.361843 0.231893
v 3.491239 0.379283 0.223087
v 3.500876 0.371289 0.248185
v 3.497461 0.388728 0.239379
v -1.260576 0.339294 0.194359
v -1.258739 0.358956 0.192528
v -1.246654 0.336700 0.180474
v -1.244817 0.356363 0.178643
v -1.246570 0.339293 0.208402
v -1.244733 0.358955 0.206571
v -1.232648 0.336699 0.194517
v -1.230811 0.356362 0.192686
v -1.275709 0.356704 0.213054
v -1.275884 0.375695 0.218772
v -1.276291 0.350985 0.232036
v -1.276466 0.369975 0.237753
v -1.295533 0.356705 0.212446
v -1.295708 0.375695 0.218164
v -1.296115 0.350985 0.231428
v -1.296290 0.369975 0.237145
v -0.324325 0.330930 0.242585
v -0.319361 0.347410 0.232731
v -0.331740 0.341964 0.257303
v -0.326775 0.358444 0.247448
v -0.342037 0.330929 0.233662
v -0.337073 0.347409 0.223807
v -0.349452 0.341964 0.248380
v -0.344488 0.358444 0.238525
v 1.875599 0.364945 0.212116
v 1.884183 0.379954 0.202400
v 1.865662 0.377910 0.223364
v 1.874246 0.392919 0.213648
v 1.860736 0.364945 0.198985
v 1.869319 0.379954 0.189269
v 1.850798 0.377910 0.210233
v 1.859382 0.392919 0.200517
v 0.392480 0.349069 0.198069
v 0.397335 0.367921 0.201858
v 0.407531 0.342911 0.209421
v 0.412387 0.361763 0.213210
v 0.380512 0.348972 0.213884
v 0.385368 0.367825 0.217673
v 0.395564 0.342814 0.225236
v 0.400419 0.361667 0.229025
v -1.499590 0.325901 0.232220
v -1.499536 0.343986 0.224079
v -1.499467 0.317760 0.214135
v -1.499413 0.335845 0.205994
v -1.479758 0.325902 0.232354
v -1.479703 0.343987 0.224213
v -1.479635 0.317761 0.214270
v -1.479580 0.335846 0.206128
v 4.155733 0.339035 0.210418
v 4.141255 0.351919 0.214629
v 4.168105 0.354113 0.206820
v 4.153627 0.366997 0.211031
v 4.161272 0.339035 0.229463
v 4.146794 0.351920 0.233673
v 4.173644 0.354113 0.225864
v 4.159165 0.366997 0.230075
v 4.326611 0.365050 0.217883
v 4.324287 0.384722 0.218870
v 4.308505 0.362526 0.225576
v 4.306182 0.382198 0.226563
v 4.318854 0.365051 0.199629
v 4.316532 0.384722 0.200617
v 4.300750 0.362526 0.207322
v 4.298427 0.382198 0.208309
v 3.032196 0.357586 0.184124
v 3.026676 0.376605 0.185197
v 3.050865 0.363208 0.180494
v 3.045346 0.382228 0.181567
v 3.035981 0.357586 0.203592
v 3.030462 0.376605 0.204665
v 3.054651 0.363209 0.199962
v 3.049132 0.382228 0.201035
v 1.170885 0.353046 0.226816
v 1.174551 0.372257 0.223522
v 1.156317 0.357973 0.239340
v 1.159983 0.377184 0.236046
v 1.157936 0.352941 0.211795
v 1.161601 0.372152 0.208500
v 1.143368 0.357868 0.224319
v 1.147034 0.377079 0.221024
v -4.399309 0.394522 0.195508
v -4.413513 0.402225 0.207009
v -4.405296 0.376246 0.200354
v -4.419500 0.383949 0.211855
v -4.411790 0.394523 0.180094
v -4.425993 0.402226 0.191595
v -4.417776 0.376247 0.184940
v -4.431980 0.383949 0.196441
v -4.063593 0.365935 0.189221
v -4.050997 0.380129 0.183457
v -4.050747 0.352083 0.183184
v -4.038151 0.366277 0.177420
v -4.055246 0.365835 0.207212
v -4.042650 0.380028 0.201448
v -4.042400 0.351983 0.201175
v -4.029804 0.366176 0.195411
v 0.194665 0.354320 0.210456
v 0.189929 0.372681 0.204642
v 0.206051 0.361818 0.224860
v 0.201315 0.380179 0.219047
v 0.179132 0.354218 0.222787
v 0.174396 0.372579 0.216973
v 0.190518 0.361716 0.237192
v 0.185782 0.380077 0.231378
v 2.810369 0.371793 0.237146
v 2.800607 0.381582 0.251367
v 2.804831 0.354544 0.245217
v 2.795069 0.364332 0.259438
v 2.794018 0.371791 0.225922
v 2.784255 0.381580 0.240143
v 2.788479 0.354542 0.233993
v 2.778717 0.364330 0.248214
v 4.364470 0.358222 0.209510
v 4.372910 0.375274 0.203911
v 4.350260 0.368350 0.218937
v 4.358700 0.385402 0.213338
v 4.353506 0.358222 0.192983
v 4.361946 0.375274 0.187384
v 4.339296 0.368350 0.202409
v 4.347735 0.385402 0.196811
v 2.887271 0.340806 0.212559
v 2.891016 0.360242 0.211297
v 2.905680 0.336854 0.206328
v 2.909426 0.356289 0.205066
v 2.893628 0.340801 0.231346
v 2.897374 0.360236 0.230084
v 2.912038 0.336848 0.225115
v 2.915783 0.356284 0.223853
v -2.683008 0.365535 0.188601
v -2.680447 0.384827 0.184778
v -2.672169 0.360933 0.172642
v -2.669608 0.380224 0.168819
v -2.666598 0.365564 0.199739
v -2.664036 0.384855 0.195915
v -2.655759 0.360961 0.183780
v -2.653197 0.380253 0.179956
v -4.744138 0.360057 0.209454
v -4.754938 0.373241 0.199311
v -4.734523 0.374874 0.218474
v -4.745323 0.388058 0.208331
v -4.757711 0.360063 0.223914
v -4.768512 0.373246 0.213771
v -4.748096 0.374879 0.232934
v -4.758897 0.388063 0.222791
v -2.573546 0.364383 0.193609
v -2.590729 0.369471 0.185110
v -2.578107 0.345213 0.191353
v -2.595289 0.350301 0.182855
v -2.564754 0.364383 0.175831
v -2.581936 0.369470 0.167332
v -2.569314 0.345213 0.173576
v -2.586497 0.350301 0.165077
v -4.448346 0.333690 0.223222
v -4.448391 0.353365 0.220722
v -4.447988 0.336191 0.242893
v -4.448032 0.355865 0.240394
v -4.468176 0.333691 0.223583
v -4.468221 0.353366 0.221083
v -4.467818 0.336191 0.243255
v -4.467863 0.355866 0.240755
v 3.856922 0.355658 0.231062
v 3.864059 0.370026 0.219400
v 3.849392 0.369330 0.243298
v 3.856529 0.383698 0.231637
v 3.840018 0.355635 0.220687
v 3.847155 0.370002 0.209026
v 3.832489 0.369307 0.232924
v 3.839626 0.383675 0.221263
v -3.131490 0.322196 0.195769
v -3.135147 0.339623 0.204502
v -3.124757 0.331662 0.179695
v -3.128414 0.349090 0.188427
v -3.113197 0.322195 0.203431
v -3.116853 0.339623 0.212163
v -3.106464 0.331662 0.187356
v -3.110120 0.349089 0.196089
v -2.579712 0.344572 0.186335
v -2.581734 0.364240 0.184776
v -2.564138 0.347126 0.198347
v -2.566160 0.366794 0.196788
v -2.591825 0.344571 0.202040
v -2.593847 0.364239 0.200481
v -2.576251 0.347125 0.214052
v -2.578273 0.366793 0.212493
v 2.079372 0.366607 0.229606
v 2.067931 0.381435 0.236132
v 2.066527 0.353436 0.237013
v 2.055086 0.368263 0.243539
v 2.069500 0.366561 0.212404
v 2.058058 0.381388 0.218930
v 2.056655 0.353389 0.219812
v 2.045214 0.368216 0.226338
v -0.240011 0.361555 0.194872
v -0.229630 0.370014 0.209501
v -0.244907 0.379493 0.187972
v -0.234526 0.387953 0.202602
v -0.223836 0.361555 0.183394
v -0.213456 0.370015 0.198024
v -0.228732 0.379493 0.176495
v -0.218352 0.387953 0.191125
v 0.758914 0.352204 0.203855
v 0.755136 0.371622 0.205288
v 0.776975 0.356245 0.196724
v 0.773196 0.375662 0.198156
v 0.766188 0.352259 0.222307
v 0.762410 0.371676 0.223739
v 0.784248 0.356299 0.215175
v 0.780470 0.375716 0.216607
v 4.555548 0.366313 0.231537
v 4.572309 0.375125 0.237437
v 4.563859 0.348545 0.234462
v 4.580620 0.357356 0.240362
v 4.548963 0.366313 0.250245
v 4.565723 0.375124 0.256145
v 4.557274 0.348545 0.253170
v 4.574035 0.357356 0.259070
v 0.855520 0.368425 0.202336
v 0.853831 0.387602 0.197571
v 0.861926 0.373480 0.220412
v 0.860236 0.392658 0.215647
v 0.836826 0.368424 0.208961
v 0.835137 0.387602 0.204196
v 0.843232 0.373480 0.227037
v 0.841543 0.392658 0.222272
v 3.653945 0.357545 0.224206
v 3.637955 0.368391 0.228680
v 3.643493 0.340941 0.227100
v 3.627502 0.351786 0.231574
v 3.648617 0.357570 0.205102
v 3.632626 0.368416 0.209576
v 3.638164 0.340965 0.207996
v 3.622173 0.351811 0.212471
v -2.908118 0.322691 0.225566
v -2.907867 0.340708 0.217278
v -2.908664 0.330982 0.243574
v -2.908413 0.348999 0.235287
v -2.927942 0.322690 0.224965
v -2.927691 0.340707 0.216677
v -2.928488 0.330982 0.242973
v -2.928237 0.348998 0.234686
v 0.278966 0.349203 0.217378
v 0.283022 0.368611 0.217892
v 0.298189 0.345116 0.220049
v 0.302244 0.364523 0.220562
v 0.276247 0.349252 0.237024
v 0.280303 0.368659 0.237537
v 0.295470 0.345164 0.239695
v 0.299525 0.364571 0.240208
v -3.640934 0.338867 0.195954
v -3.644078 0.358415 0.197116
v -3.622760 0.342218 0.188756
v -3.625903 0.361766 0.189918
v -3.633644 0.338943 0.214398
v -3.636788 0.358491 0.215560
v -3.615469 0.342294 0.207201
v -3.618613 0.361842 0.208363
v 3.654660 0.365414 0.218386
v 3.639723 0.370144 0.230545
v 3.658300 0.384675 0.215364
v 3.643363 0.389405 0.227524
v 3.667190 0.365459 0.233760
v 3.652253 0.370189 0.245920
v 3.670829 0.384719 0.230738
v 3.655892 0.389450 0.242898
v -4.150235 0.349186 0.220867
v -4.153279 0.368743 0.219594
v -4.168304 0.345886 0.213386
v -4.171349 0.365443 0.212113
v -4.142647 0.349175 0.202543
v -4.145691 0.368732 0.201270
v -4.160716 0.345875 0.195062
v -4.163760 0.365432 0.193789
v 4.154095 0.358311 0.190820
v 4.164145 0.375386 0.191717
v 4.137088 0.368401 0.189305
v 4.147138 0.385476 0.190201
v 4.155856 0.358312 0.171066
v 4.165906 0.375386 0.171962
v 4.138848 0.368402 0.169550
v 4.148899 0.385477 0.170446
v -2.428064 0.375650 0.221539
v -2.427637 0.391303 0.209366
v -2.427515 0.363470 0.205896
v -2.427087 0.379122 0.193723
v -2.408243 0.375650 0.222235
v -2.407815 0.391302 0.210062
v -2.407694 0.363470 0.206592
v -2.407266 0.379122 0.194419
v 2.842621 0.354647 0.222527
v 2.842880 0.372845 0.214644
v 2.842015 0.362534 0.240714
v 2.842274 0.380732 0.232832
v 2.822799 0.354644 0.221867
v 2.823059 0.372842 0.213985
v 2.822193 0.362531 0.240055
v 2.822452 0.380729 0.232172
v -2.110017 0.354109 0.191658
v -2.091058 0.359897 0.192300
v -2.115802 0.373078 0.191462
v -2.096843 0.378867 0.192104
v -2.109346 0.354109 0.171836
v -2.090387 0.359897 0.172478
v -2.115131 0.373078 0.171641
v -2.096172 0.378867 0.172282
v -0.938239 0.349956 0.212961
v -0.937657 0.369256 0.217494
v -0.935782 0.345387 0.232104
v -0.935200 0.364686 0.236636
v -0.957911 0.349956 0.215487
v -0.957329 0.369256 0.220019
v -0.955453 0.345387 0.234629
v -0.954872 0.364686 0.239161
v 2.697171 0.365596 0.217139
v 2.692874 0.384130 0.222739
v 2.685891 0.358537 0.231846
v 2.681594 0.377072 0.237446
v 2.681434 0.365595 0.205069
v 2.677138 0.384129 0.210669
v 2.670154 0.358536 0.219775
v 2.665857 0.377071 0.225375
v 0.985279 0.336436 0.209053
v 0.996145 0.353015 0.208423
v 1.001830 0.325551 0.208097
v 1.012697 0.342130 0.207467
v 0.986424 0.336438 0.228853
v 0.997290 0.353017 0.228223
v 1.002975 0.325553 0.227897
v 1.013842 0.342133 0.227267
v 1.556936 0.347752 0.217175
v 1.560478 0.366783 0.221490
v 1.545079 0.353333 0.202289
v 1.548621 0.372364 0.206603
v 1.572435 0.347673 0.204801
v 1.575977 0.366704 0.209115
v 1.560578 0.353254 0.189914
v 1.564120 0.372285 0.194229
v 0.879369 0.329481 0.204589
v 0.879737 0.348098 0.197759
v 0.880370 0.322641 0.186000
v 0.880738 0.341257 0.179169
v 0.899174 0.329481 0.205655
v 0.899542 0.348097 0.198825
v 0.900175 0.322641 0.187066
v 0.900543 0.341257 0.180236
v -3.837535 0.332145 0.209506
v -3.838118 0.351801 0.206933
v -3.833187 0.334782 0.228676
v -3.833770 0.354439 0.226103
v -3.856877 0.332145 0.213893
v -3.857460 0.351802 0.211320
v -3.852529 0.334783 0.233063
v -3.853112 0.354440 0.230490
v 0.575031 0.359417 0.211919
v 0.581614 0.370709 0.226837
v 0.570478 0.375722 0.201587
v 0.577061 0.387014 0.216504
v 0.593178 0.359412 0.203915
v 0.599760 0.370704 0.218833
v 0.588625 0.375717 0.193583
v 0.595207 0.387009 0.208500
v -3.731308 0.325087 0.219789
v -3.735415 0.344282 0.216955
v -3.715510 0.330076 0.230692
v -3.719617 0.349272 0.227859
v -3.742573 0.325086 0.236112
v -3.746680 0.344281 0.233278
v -3.726775 0.330075 0.247015
v -3.730882 0.349270 0.244182
v -4.611754 0.364023 0.205839
v -4.622923 0.378314 0.197814
v -4.600150 0.377776 0.214179
v -4.611319 0.392067 0.206154
v -4.623329 0.364023 0.221945
v -4.634498 0.378313 0.213919
v -4.611725 0.377776 0.230285
v -4.622893 0.392066 0.222259
v 2.875983 0.339419 0.225451
v 2.873610 0.358870 0.222387
v 2.863648 0.335546 0.210410
v 2.861276 0.354997 0.207347
v 2.891331 0.339313 0.212891
v 2.888959 0.358764 0.209827
v 2.878997 0.335440 0.197850
v 2.876625 0.354891 0.194787
v 0.174653 0.365133 0.181917
v 0.177422 0.384719 0.183356
v 0.192035 0.362013 0.190944
v 0.194804 0.381599 0.192382
v 0.165513 0.365132 0.199518
v 0.168281 0.384718 0.200957
v 0.182895 0.362012 0.208545
v 0.185663 0.381598 0.209984
v 0.146836 0.354102 0.208183
v 0.152722 0.371332 0.216047
v 0.157039 0.344279 0.222067
v 0.162926 0.361509 0.229931
v 0.130880 0.354177 0.219963
v 0.136766 0.371406 0.227826
v 0.141084 0.344354 0.233846
v 0.146970 0.361584 0.241710
v -1.147243 0.360991 0.231858
v -1.164733 0.367269 0.238790
v -1.141408 0.379805 0.229544
v -1.158898 0.386082 0.236477
v -1.139935 0.360992 0.250295
v -1.157425 0.367269 0.257228
v -1.134100 0.379805 0.247982
v -1.151590 0.386083 0.254914
v -2.433887 0.358738 0.199747
v -2.430959 0.373944 0.187355
v -2.430525 0.346006 0.184917
v -2.427596 0.361212 0.172525
v -2.414562 0.358650 0.204205
v -2.411634 0.373856 0.191813
v -2.411200 0.345917 0.189375
v -2.408271 0.361123 0.176984
v 2.416897 0.349367 0.199786
v 2.411794 0.358893 0.216416
v 2.419691 0.366763 0.190678
v 2.414588 0.376289 0.207309
v 2.435858 0.349368 0.205604
v 2.430755 0.358894 0.222234
v 2.438652 0.366764 0.196496
v 2.433548 0.376290 0.213126
v 4.629791 0.325748 0.238376
v 4.626980 0.344805 0.233653
v 4.620042 0.320252 0.222002
v 4.617230 0.339308 0.217279
v 4.646832 0.325748 0.228230
v 4.644021 0.344804 0.223507
v 4.637083 0.320252 0.211856
v 4.634272 0.339308 0.207133
v 2.330256 0.348042 0.197348
v 2.329458 0.367799 0.198889
v 2.321168 0.346307 0.214891
v 2.320371 0.366064 0.216432
v 2.312645 0.348043 0.188225
v 2.311848 0.367800 0.189767
v 2.303558 0.346308 0.205768
v 2.302760 0.366065 0.207310
v 2.072376 0.348637 0.235273
v 2.081926 0.366015 0.234875
v 2.055013 0.358195 0.235995
v 2.064563 0.375573 0.235598
v 2.071551 0.348637 0.215457
v 2.081101 0.366015 0.215059
v 2.054188 0.358195 0.216179
v 2.063739 0.375573 0.215782
v -4.319563 0.333612 0.192035
v -4.321922 0.353299 0.192489
v -4.300231 0.336015 0.188315
v -4.302590 0.355702 0.188768
v -4.315815 0.333612 0.211511
v -4.318174 0.353299 0.211965
v -4.296483 0.336015 0.207790
v -4.298842 0.355702 0.208244
v 2.378889 0.352988 0.226066
v 2.384626 0.371895 0.227787
v 2.360885 0.358978 0.220291
v 2.366622 0.377884 0.222013
v 2.384913 0.352881 0.207170
v 2.390651 0.371788 0.208892
v 2.366910 0.358870 0.201396
v 2.372647 0.377777 0.203117
v 1.309672 0.334796 0.241094
v 1.301298 0.344049 0.225679
v 1.314089 0.352338 0.249225
v 1.305715 0.361591 0.233810
v 1.292244 0.334796 0.250561
v 1.283871 0.344049 0.235147
v 1.296661 0.352338 0.258692
v 1.288288 0.361592 0.243278
v -4.063807 0.337447 0.212700
v -4.058821 0.354331 0.203566
v -4.055717 0.327041 0.197881
v -4.050730 0.343925 0.188747
v -4.046400 0.337447 0.222204
v -4.041413 0.354331 0.213070
v -4.038309 0.327041 0.207385
v -4.033322 0.343925 0.198251
v 2.230353 0.354799 0.215770
v 2.232003 0.374526 0.214558
v 2.214443 0.356846 0.227433
v 2.216093 0.376573 0.226222
v 2.218626 0.354798 0.199774
v 2.220276 0.374525 0.198563
v 2.202716 0.356845 0.211438
v 2.204366 0.376572 0.210227
v 1.775036 0.338656 0.171085
v 1.780069 0.356753 0.177449
v 1.786263 0.330542 0.185278
v 1.791297 0.348639 0.191643
v 1.759481 0.338655 0.183389
v 1.764514 0.356753 0.189753
v 1.770708 0.330541 0.197582
v 1.775741 0.348638 0.203947
v 3.945102 0.354561 0.213853
v 3.942639 0.372421 0.205586
v 3.940003 0.345936 0.196737
v 3.937541 0.363795 0.188470
v 3.964109 0.354561 0.208191
v 3.961647 0.372420 0.199924
v 3.959011 0.345935 0.191075
v 3.956548 0.363794 0.182808
v 2.276244 0.366625 0.188017
v 2.263964 0.381702 0.191919
v 2.290655 0.379510 0.183585
v 2.278375 0.394587 0.187487
v 2.282148 0.366534 0.206950
v 2.269868 0.381611 0.210852
v 2.296560 0.379418 0.202518
v 2.284280 0.394496 0.206420
v 3.650429 0.346472 0.182112
v 3.638251 0.362125 0.182080
v 3.666083 0.358650 0.182156
v 3.653904 0.374304 0.182124
v 3.650375 0.346470 0.201945
v 3.638196 0.362124 0.201913
v 3.666028 0.358649 0.201989
v 3.653850 0.374302 0.201957
v -2.933979 0.352210 0.217356
v -2.933756 0.368177 0.205594
v -2.933858 0.340446 0.201389
v -2.933635 0.356414 0.189627
v -2.914148 0.352102 0.217586
v -2.913924 0.368070 0.205824
v -2.914026 0.340339 0.201619
v -2.913803 0.356306 0.189857
v 4.560457 0.358295 0.253586
v 4.572991 0.373628 0.254656
v 4.545180 0.370875 0.252281
v 4.557714 0.386208 0.253351
v 4.562144 0.358295 0.233824
v 4.574678 0.373627 0.234894
v 4.546867 0.370875 0.232520
v 4.559402 0.386207 0.233590
v -2.408744 0.342321 0.212184
v -2.407153 0.344883 0.231787
v -2.408538 0.322654 0.214738
v -2.406947 0.325216 0.234341
v -2.428512 0.342322 0.213789
v -2.426921 0.344884 0.233392
v -2.428306 0.322655 0.216343
v -2.426715 0.325217 0.235945
v 2.210830 0.349516 0.203398
v 2.210403 0.366941 0.212860
v 2.211619 0.358987 0.185991
v 2.211192 0.376413 0.195453
v 2.230643 0.349514 0.204295
v 2.230216 0.366939 0.213757
v 2.231432 0.358986 0.186888
v 2.231005 0.376411 0.196350
v -3.339857 0.375191 0.197724
v -3.338649 0.394820 0.195155
v -3.331496 0.372352 0.179965
v -3.330287 0.391980 0.177396
v -3.321914 0.375192 0.206173
v -3.320705 0.394820 0.203604
v -3.313552 0.372352 0.188414
v -3.312344 0.391981 0.185845
v 2.926001 0.356331 0.190690
v 2.940464 0.369257 0.186557
v 2.938436 0.341289 0.187158
v 2.952899 0.354216 0.183025
v 2.931438 0.356346 0.209763
v 2.945901 0.369273 0.205630
v 2.943872 0.341304 0.206231
v 2.958335 0.354231 0.202098
v 2.074205 0.359747 0.212975
v 2.087474 0.373234 0.218923
v 2.086518 0.345206 0.218480
v 2.099787 0.358693 0.224428
v 2.066101 0.359738 0.231077
v 2.079370 0.373225 0.237025
v 2.078413 0.345196 0.236582
v 2.091683 0.358683 0.242529
v 2.847635 0.359269 0.224795
v 2.842598 0.375361 0.235236
v 2.840642 0.347676 0.239288
v 2.835605 0.363768 0.249729
v 2.829772 0.359269 0.216177
v 2.824735 0.375362 0.226618
v 2.822779 0.347677 0.230670
v 2.817742 0.363769 0.241112
v -1.881494 0.354225 0.212537
v -1.892804 0.367953 0.203762
v -1.870650 0.368539 0.220954
v -1.881959 0.382267 0.212180
v -1.893654 0.354223 0.228205
v -1.904963 0.367951 0.219431
v -1.882809 0.368537 0.236623
v -1.894118 0.382265 0.227848
v -3.182442 0.371886 0.231606
v -3.180640 0.378659 0.250159
v -3.181787 0.353245 0.238347
v -3.179984 0.360018 0.256901
v -3.202182 0.371885 0.233524
v -3.200380 0.378659 0.252077
v -3.201527 0.353245 0.240265
v -3.199724 0.360018 0.258819
v -1.604563 0.331873 0.225270
v -1.600553 0.351255 0.224008
v -1.623124 0.336077 0.230854
v -1.619114 0.355459 0.229592
v -1.610288 0.331821 0.206281
v -1.606277 0.351203 0.205019
v -1.628849 0.336025 0.211865
v -1.624838 0.355407 0.210603
v -0.646588 0.353867 0.217445
v -0.645240 0.359014 0.198339
v -0.646221 0.334713 0.212311
v -0.644873 0.339860 0.193205
v -0.626804 0.353871 0.218843
v -0.625456 0.359019 0.199736
v -0.626437 0.334718 0.213708
v -0.625089 0.339865 0.194602
v -2.721635 0.363842 0.170060
v -2.702376 0.365009 0.174651
v -2.720500 0.344043 0.170330
v -2.701241 0.345210 0.174922
v -2.726235 0.363842 0.189352
v -2.706976 0.365009 0.193944
v -2.725099 0.344043 0.189622
v -2.705840 0.345210 0.194214
v -0.120398 0.362363 0.208863
v -0.120409 0.375469 0.193977
v -0.120389 0.377249 0.221969
v -0.120400 0.390355 0.207084
v -0.140231 0.362363 0.208877
v -0.140242 0.375469 0.193991
v -0.140222 0.377248 0.221983
v -0.140233 0.390355 0.207098
v 1.460949 0.338625 0.213793
v 1.459583 0.358377 0.214946
v 1.445579 0.336837 0.226199
v 1.444213 0.356590 0.227352
v 1.448490 0.338664 0.198362
v 1.447124 0.358416 0.199515
v 1.433119 0.336877 0.210768
v 1.431754 0.356629 0.211921
v 0.168507 0.342190 0.230781
v 0.170982 0.352540 0.214045
v 0.170023 0.325272 0.220543
v 0.172498 0.335621 0.203807
v 0.188127 0.342191 0.233684
v 0.190602 0.352541 0.216947
v 0.189642 0.325273 0.223446
v 0.192117 0.335623 0.206709
v -1.686353 0.351705 0.220472
v -1.694684 0.369183 0.224770
v -1.701880 0.342330 0.228497
v -1.710211 0.359808 0.232795
v -1.695456 0.351699 0.202852
v -1.703787 0.369176 0.207149
v -1.710983 0.342324 0.210876
v -1.719314 0.359802 0.215174
v 4.553422 0.368267 0.233382
v 4.552816 0.375955 0.251655
v 4.553676 0.386550 0.225699
v 4.553070 0.394238 0.243972
v 4.573244 0.368269 0.234039
v 4.572639 0.375956 0.252312
v 4.573498 0.386551 0.226356
v 4.572892 0.394239 0.244628
v -2.020555 0.332673 0.203881
v -2.022729 0.350893 0.211409
v -2.015496 0.340509 0.186377
v -2.017672 0.358728 0.193905
v -2.001501 0.332673 0.209387
v -2.003676 0.350892 0.216914
v -1.996443 0.340508 0.191883
v -1.998618 0.358728 0.199411
v 4.679210 0.351603 0.220628
v 4.679205 0.371096 0.216971
v 4.679233 0.355260 0.240121
v 4.679228 0.374753 0.236464
v 4.659377 0.351603 0.220652
v 4.659372 0.371096 0.216995
v 4.659400 0.355260 0.240145
v 4.659395 0.374753 0.236488
v 1.986506 0.359779 0.193949
v 1.991705 0.362023 0.174941
v 1.985914 0.379485 0.196113
v 1.991113 0.381729 0.177105
v 1.967375 0.359779 0.188716
v 1.972575 0.362023 0.169708
v 1.966783 0.379485 0.190880
v 1.971983 0.381729 0.171872
v 0.280688 0.369358 0.203673
v 0.283506 0.388983 0.204164
v 0.299962 0.366498 0.207374
v 0.302780 0.386124 0.207864
v 0.276956 0.369407 0.223152
v 0.279773 0.389033 0.223642
v 0.296230 0.366547 0.226853
v 0.299047 0.386173 0.227343
v -4.052824 0.337794 0.224386
v -4.056016 0.356708 0.219344
v -4.062675 0.331827 0.208239
v -4.065866 0.350741 0.203197
v -4.035909 0.337889 0.214032
v -4.039101 0.356803 0.208989
v -4.045759 0.331922 0.197885
v -4.048951 0.350836 0.192843
v 2.439907 0.339332 0.220276
v 2.427320 0.354510 0.222408
v 2.424942 0.326566 0.222811
v 2.412355 0.341744 0.224944
v 2.436594 0.339332 0.200721
v 2.424006 0.354510 0.202854
v 2.421629 0.326566 0.203257
v 2.409042 0.341744 0.205389
v -3.337244 0.357133 0.208758
v -3.334821 0.375792 0.202485
v -3.330609 0.350409 0.191318
v -3.328186 0.369068 0.185046
v -3.318711 0.357101 0.215821
v -3.316288 0.375759 0.209548
v -3.312076 0.350377 0.198382
v -3.309653 0.369036 0.192109
v -4.619943 0.387360 0.216404
v -4.625607 0.404642 0.208493
v -4.630004 0.377630 0.202353
v -4.635669 0.394912 0.194442
v -4.603817 0.387360 0.204857
v -4.609482 0.404642 0.196946
v -4.613879 0.377630 0.190806
v -4.619544 0.394912 0.182895
v 3.901010 0.332791 0.220402
v 3.901058 0.352623 0.220587
v 3.895966 0.332982 0.201222
v 3.896014 0.352814 0.201407
v 3.920191 0.332792 0.215358
v 3.920239 0.352624 0.215543
v 3.915148 0.332983 0.196178
v 3.915195 0.352815 0.196363
v -3.909268 0.356101 0.202149
v -3.910894 0.375572 0.205552
v -3.900880 0.359872 0.184577
v -3.902507 0.379343 0.187980
v -3.891369 0.356103 0.210693
v -3.892996 0.375574 0.214096
v -3.882982 0.359874 0.193121
v -3.884608 0.379346 0.196524
v 3.209847 0.353267 0.171635
v 3.191682 0.361120 0.172933
v 3.217680 0.371479 0.171075
v 3.199515 0.379332 0.172373
v 3.211261 0.353267 0.191418
v 3.193095 0.361120 0.192715
v 3.219094 0.371479 0.190858
v 3.200928 0.379332 0.192156
v -1.146441 0.357898 0.187620
v -1.164376 0.364144 0.193336
v -1.140489 0.376722 0.185724
v -1.158424 0.382968 0.191440
v -1.140418 0.357897 0.206516
v -1.158353 0.364143 0.212233
v -1.134467 0.376721 0.204620
v -1.152401 0.382967 0.210337
v 0.424027 0.342329 0.227152
v 0.422899 0.358384 0.215562
v 0.422297 0.330685 0.211190
v 0.421169 0.346739 0.199600
v 0.443753 0.342225 0.225088
v 0.442625 0.358280 0.213499
v 0.442022 0.330581 0.209127
v 0.440894 0.346636 0.197537
v 3.457626 0.354461 0.226884
v 3.457593 0.374293 0.226972
v 3.450734 0.354366 0.245481
v 3.450701 0.374199 0.245569
v 3.439029 0.354461 0.219992
v 3.438996 0.374294 0.220080
v 3.432137 0.354366 0.238588
v 3.432104 0.374199 0.238677
v 3.000802 0.351053 0.207870
v 3.006248 0.369886 0.210870
v 3.017141 0.344836 0.217237
v 3.022587 0.363669 0.220237
v 2.990967 0.351153 0.225093
v 2.996413 0.369987 0.228093
v 3.007306 0.344937 0.234460
v 3.012752 0.363770 0.237460
v -0.140839 0.324710 0.187682
v -0.137218 0.334508 0.204542
v -0.142895 0.341954 0.178103
v -0.139275 0.351752 0.194962
v -0.121447 0.324710 0.183519
v -0.117827 0.334508 0.200378
v -0.123504 0.341954 0.173939
v -0.119884 0.351752 0.190799
v 3.501018 0.329858 0.216919
v 3.494663 0.348406 0.213929
v 3.484347 0.322835 0.208788
v 3.477992 0.341383 0.205797
v 3.509681 0.329950 0.199078
v 3.503326 0.348498 0.196088
v 3.493010 0.322927 0.190947
v 3.486655 0.341475 0.187957
v -0.019505 0.360332 0.208428
v -0.020184 0.361866 0.228190
v -0.019661 0.340559 0.209957
v -0.020340 0.342092 0.229719
v -0.039326 0.360435 0.207739
v -0.040005 0.361968 0.227502
v -0.039481 0.340661 0.209268
v -0.040160 0.342195 0.229030
v 3.818768 0.371699 0.198371
v 3.804682 0.380198 0.187294
v 3.812087 0.353779 0.193118
v 3.798000 0.362278 0.182041
v 3.831027 0.371698 0.182780
v 3.816941 0.380197 0.171704
v 3.824346 0.353779 0.177527
v 3.810259 0.362278 0.166450
v -0.934846 0.342139 0.220650
v -0.948162 0.353117 0.210877
v -0.925927 0.358656 0.227052
v -0.939243 0.369634 0.217279
v -0.946529 0.342235 0.236676
v -0.959845 0.353213 0.226904
v -0.937610 0.358752 0.243079
v -0.950926 0.369730 0.233306
v 3.505113 0.336982 0.203674
v 3.510816 0.355622 0.207331
v 3.520949 0.330208 0.213507
v 3.526652 0.348848 0.217164
v 3.494622 0.336889 0.220505
v 3.500326 0.355529 0.224162
v 3.510458 0.330115 0.230338
v 3.516161 0.348755 0.233995
v 0.791838 0.356705 0.245847
v 0.806777 0.360345 0.233320
v 0.789050 0.376202 0.248186
v 0.803988 0.379841 0.235658
v 0.779094 0.356706 0.230651
v 0.794033 0.360345 0.218123
v 0.776306 0.376202 0.232989
v 0.791244 0.379841 0.220462
v -2.101285 0.352215 0.201788
v -2.090824 0.369065 0.201895
v -2.084435 0.341754 0.201923
v -2.073975 0.358604 0.202030
v -2.101455 0.352195 0.221621
v -2.090995 0.369045 0.221728
v -2.084606 0.341734 0.221755
v -2.074145 0.358584 0.221862
v 4.162697 0.333890 0.179392
v 4.165444 0.346131 0.194753
v 4.164853 0.318285 0.191441
v 4.167601 0.330526 0.206803
v 4.143174 0.333889 0.182884
v 4.145922 0.346130 0.198245
v 4.145329 0.318284 0.194934
v 4.148077 0.330525 0.210295
v 3.101981 0.333613 0.203909
v 3.101880 0.353183 0.207129
v 3.101362 0.330391 0.223469
v 3.101261 0.349961 0.226689
v 3.082158 0.333613 0.203283
v 3.082057 0.353183 0.206502
v 3.081539 0.330392 0.222843
v 3.081438 0.349962 0.226062
v -2.891093 0.355745 0.214228
v -2.890979 0.371180 0.201774
v -2.890957 0.343291 0.198793
v -2.890842 0.358726 0.186339
v -2.871260 0.355741 0.214405
v -2.871146 0.371177 0.201952
v -2.871124 0.343287 0.198970
v -2.871010 0.358723 0.186517
v 4.229389 0.380902 0.212840
v 4.225173 0.400131 0.210427
v 4.212699 0.376044 0.203292
v 4.208482 0.395273 0.200879
v 4.239238 0.380901 0.195625
v 4.235022 0.400130 0.193212
v 4.222547 0.376043 0.186077
v 4.218330 0.395272 0.183664
v 3.125350 0.342526 0.196301
v 3.131705 0.360742 0.191700
v 3.139992 0.334681 0.185465
v 3.146347 0.352896 0.180864
v 3.137122 0.342451 0.212262
v 3.143477 0.360666 0.207661
v 3.151764 0.334606 0.201427
v 3.158119 0.352821 0.196826
v -2.838671 0.351773 0.190293
v -2.827480 0.367414 0.185445
v -2.824364 0.339578 0.183973
v -2.813174 0.355218 0.179125
v -2.830706 0.351704 0.208457
v -2.819515 0.367345 0.203609
v -2.816399 0.339509 0.202137
v -2.805208 0.355150 0.197288
v -4.709444 0.331455 0.231702
v -4.700612 0.348037 0.225348
v -4.722906 0.342335 0.241384
v -4.714073 0.358917 0.235031
v -4.721025 0.331454 0.215601
v -4.712193 0.348036 0.209248
v -4.734487 0.342334 0.225284
v -4.725655 0.358916 0.218930
v 0.340336 0.356238 0.223920
v 0.354167 0.365214 0.212899
v 0.333376 0.373924 0.229589
v 0.347207 0.382899 0.218567
v 0.327942 0.356323 0.208437
v 0.341774 0.365299 0.197415
v 0.320982 0.374009 0.214105
v 0.334814 0.382985 0.203083
v 2.312618 0.383133 0.211283
v 2.310536 0.402285 0.206568
v 2.304881 0.377979 0.193764
v 2.302799 0.397131 0.189049
v 2.330761 0.383133 0.203270
v 2.328679 0.402285 0.198555
v 2.323023 0.377979 0.185751
v 2.320941 0.397130 0.181036
v 2.673406 0.369908 0.216137
v 2.673396 0.389741 0.216235
v 2.675184 0.370006 0.196385
v 2.675174 0.389838 0.196482
v 2.693159 0.369909 0.217916
v 2.693149 0.389742 0.218013
v 2.694937 0.370007 0.198163
v 2.694927 0.389840 0.198260
v -0.626438 0.353571 0.217172
v -0.626543 0.371443 0.225770
v -0.626659 0.344972 0.235043
v -0.626764 0.362844 0.243641
v -0.646270 0.353572 0.216928
v -0.646375 0.371444 0.225526
v -0.646490 0.344973 0.234799
v -0.646595 0.362845 0.243397
v -4.336914 0.380645 0.208395
v -4.336948 0.400453 0.207402
v -4.336232 0.381638 0.228191
v -4.336267 0.401446 0.227199
v -4.356735 0.380645 0.209077
v -4.356770 0.400453 0.208085
v -4.356053 0.381638 0.228874
v -4.356088 0.401446 0.227881
v 0.063613 0.365142 0.210706
v 0.063869 0.377424 0.195135
v 0.063815 0.349569 0.198425
v 0.064070 0.361851 0.182855
v 0.083444 0.365142 0.211031
v 0.083699 0.377424 0.195460
v 0.083645 0.349569 0.198751
v 0.083901 0.361851 0.183180
v 1.049085 0.346847 0.235855
v 1.066192 0.356455 0.232956
v 1.039612 0.364198 0.237459
v 1.056719 0.373806 0.234560
v 1.045772 0.346847 0.216300
v 1.062879 0.356454 0.213402
v 1.036299 0.364197 0.217904
v 1.053406 0.373805 0.215006
v -3.298611 0.346376 0.189767
v -3.300858 0.363209 0.200011
v -3.295008 0.356864 0.173324
v -3.297255 0.373697 0.183568
v -3.279238 0.346378 0.194014
v -3.281485 0.363211 0.204258
v -3.275635 0.356865 0.177571
v -3.277882 0.373699 0.187815
v 4.434834 0.350276 0.213831
v 4.435087 0.370103 0.214228
v 4.442710 0.349810 0.232027
v 4.442964 0.369638 0.232424
v 4.416634 0.350350 0.221711
v 4.416887 0.370178 0.222109
v 4.424510 0.349885 0.239907
v 4.424764 0.369712 0.240305
v 3.536008 0.355378 0.167591
v 3.553668 0.361010 0.174644
v 3.541238 0.336361 0.169680
v 3.558898 0.341993 0.176733
v 3.528651 0.355378 0.186009
v 3.546312 0.361010 0.193063
v 3.533882 0.336362 0.188099
v 3.551542 0.341993 0.195152
v 3.086561 0.363705 0.216338
v 3.079127 0.381782 0.219701
v 3.103032 0.371864 0.208888
v 3.095598 0.389941 0.212251
v 3.094735 0.363705 0.234409
v 3.087301 0.381782 0.237771
v 3.111205 0.371864 0.226959
v 3.103771 0.389941 0.230321
v 1.201044 0.346950 0.202188
v 1.195443 0.364959 0.208323
v 1.213011 0.355256 0.188729
v 1.207409 0.373266 0.194864
v 1.215835 0.347049 0.215400
v 1.210233 0.365058 0.221535
v 1.227802 0.355356 0.201942
v 1.222200 0.373365 0.208076
v -2.521147 0.349636 0.187525
v -2.504497 0.356193 0.196076
v -2.526980 0.368354 0.184529
v -2.510329 0.374911 0.193080
v -2.512087 0.349636 0.169883
v -2.495436 0.356193 0.178434
v -2.517919 0.368354 0.166887
v -2.501269 0.374911 0.175438
v 3.145176 0.364306 0.211753
v 3.146380 0.383715 0.207856
v 3.139448 0.368385 0.230298
v 3.140652 0.387794 0.226401
v 3.126226 0.364307 0.205901
v 3.127430 0.383716 0.202003
v 3.120498 0.368386 0.224445
v 3.121703 0.387795 0.220548
v -0.978084 0.344200 0.191230
v -0.980054 0.363904 0.190138
v -0.961230 0.346451 0.201440
v -0.963201 0.366156 0.200348
v -0.988352 0.344113 0.208198
v -0.990322 0.363818 0.207106
v -0.971498 0.346365 0.218408
v -0.973469 0.366069 0.217316
v -0.225214 0.332428 0.213123
v -0.229580 0.351554 0.210204
v -0.209314 0.337680 0.223750
v -0.213680 0.356805 0.220832
v -0.236235 0.332428 0.229612
v -0.240601 0.351554 0.226694
v -0.220335 0.337680 0.240239
v -0.224701 0.356805 0.237321
v 2.996739 0.350845 0.202985
v 2.995807 0.370611 0.204330
v 3.007567 0.352481 0.186449
v 3.006635 0.372246 0.187794
v 3.013329 0.350888 0.213853
v 3.012397 0.370653 0.215198
v 3.024157 0.352523 0.197318
v 3.023225 0.372289 0.198662
v -1.961911 0.358409 0.189546
v -1.954284 0.376433 0.186336
v -1.978522 0.366684 0.196541
v -1.970895 0.384708 0.193331
v -1.969607 0.358411 0.171267
v -1.961980 0.376435 0.168057
v -1.986218 0.366686 0.178262
v -1.978591 0.384710 0.175052
v -1.196338 0.367451 0.210196
v -1.208590 0.378505 0.221198
v -1.188113 0.383917 0.202810
v -1.200365 0.394972 0.213812
v -1.183087 0.367451 0.224953
v -1.195339 0.378506 0.235955
v -1.174862 0.383918 0.217567
v -1.187114 0.394972 0.228568
v -0.031006 0.354834 0.217591
v -0.019109 0.369982 0.212866
v -0.045046 0.367636 0.223280
v -0.033148 0.382784 0.218554
v -0.038401 0.354901 0.199189
v -0.026504 0.370049 0.194463
v -0.052441 0.367703 0.204877
v -0.040543 0.382851 0.200151
v -1.495726 0.376213 0.213910
v -1.506526 0.391615 0.220195
v -1.482415 0.388708 0.206162
v -1.493214 0.404110 0.212448
v -1.485750 0.376213 0.231051
v -1.496549 0.391615 0.237337
v -1.472438 0.388708 0.223303
v -1.483238 0.404110 0.229589
v -2.159454 0.356366 0.220660
v -2.176455 0.362019 0.212153
v -2.154398 0.375376 0.223189
v -2.171399 0.381029 0.214683
v -2.168329 0.356366 0.238397
v -2.185330 0.362019 0.229890
v -2.163273 0.375377 0.240926
v -2.180274 0.381030 0.232419
v 0.033285 0.341304 0.231710
v 0.030821 0.360950 0.230558
v 0.015485 0.338584 0.223399
v 0.013020 0.358229 0.222247
v 0.041676 0.341304 0.213739
v 0.039212 0.360949 0.212588
v 0.023876 0.338583 0.205428
v 0.021411 0.358228 0.204276
v -2.265674 0.362843 0.237278
v -2.257694 0.380944 0.238705
v -2.283492 0.370949 0.234091
v -2.275512 0.389050 0.235518
v -2.262182 0.362843 0.217755
v -2.254202 0.380944 0.219182
v -2.280000 0.370949 0.214568
v -2.272020 0.389050 0.215995
v 2.187331 0.350565 0.221112
v 2.183358 0.369930 0.222717
v 2.169372 0.346280 0.228354
v 2.165399 0.365644 0.229960
v 2.179913 0.350568 0.202718
v 2.175940 0.369932 0.204324
v 2.161954 0.346283 0.209961
v 2.157981 0.365647 0.211566
v 0.691808 0.342499 0.204776
v 0.676775 0.351306 0.195300
v 0.684358 0.324728 0.200080
v 0.669324 0.333535 0.190604
v 0.702384 0.342499 0.187998
v 0.687350 0.351305 0.178521
v 0.694933 0.324728 0.183302
v 0.679900 0.333535 0.173826
v -0.392152 0.337662 0.233272
v -0.385233 0.355327 0.239055
v -0.405577 0.346679 0.221791
v -0.398658 0.364344 0.227573
v -0.379297 0.337571 0.218169
v -0.372378 0.355236 0.223952
v -0.392722 0.346588 0.206688
v -0.385803 0.364253 0.212471
v -3.095260 0.342597 0.206577
v -3.095278 0.362428 0.206889
v -3.093559 0.342910 0.186819
v -3.093577 0.362740 0.187131
v -3.075500 0.342589 0.208277
v -3.075518 0.362419 0.208589
v -3.073799 0.342901 0.188520
v -3.073817 0.362731 0.188832
v -3.743961 0.380844 0.205419
v -3.744211 0.397556 0.194743
v -3.744351 0.370165 0.188710
v -3.744601 0.386878 0.178035
v -3.724133 0.380844 0.204956
v -3.724383 0.397557 0.194280
v -3.724523 0.370166 0.188247
v -3.724773 0.386878 0.177572
v -4.210759 0.365616 0.212784
v -4.219370 0.382049 0.205772
v -4.223380 0.354512 0.202258
v -4.231990 0.370945 0.195246
v -4.198112 0.365723 0.197506
v -4.206723 0.382156 0.190494
v -4.210733 0.354619 0.186981
v -4.219343 0.371052 0.179969
v -3.855538 0.363804 0.218160
v -3.856765 0.383590 0.217579
v -3.873590 0.362446 0.210059
v -3.874817 0.382233 0.209478
v -3.847416 0.363775 0.200066
v -3.848643 0.383562 0.199485
v -3.865468 0.362418 0.191965
v -3.866695 0.382204 0.191384
v 1.821303 0.373724 0.233695
v 1.810922 0.390567 0.232313
v 1.804607 0.363252 0.231476
v 1.794226 0.380095 0.230094
v 1.823917 0.373723 0.214035
v 1.813537 0.390566 0.212653
v 1.807221 0.363250 0.211816
v 1.796841 0.380093 0.210434
v 3.420561 0.346982 0.217188
v 3.420392 0.366291 0.212663
v 3.421065 0.351510 0.236491
v 3.420897 0.370819 0.231965
v 3.400735 0.346932 0.217718
v 3.400566 0.366242 0.213193
v 3.401239 0.351461 0.237021
v 3.401071 0.370770 0.232495
v 0.882577 0.366638 0.191802
v 0.884556 0.385958 0.195825
v 0.874052 0.371121 0.174465
v 0.876031 0.390441 0.178488
v 0.900375 0.366638 0.183051
v 0.902353 0.385958 0.187073
v 0.891850 0.371121 0.165713
v 0.893828 0.390440 0.169736
v 2.273772 0.371313 0.178652
v 2.261037 0.376337 0.193003
v 2.277171 0.390499 0.174952
v 2.264436 0.395523 0.189302
v 2.288592 0.371230 0.191833
v 2.275857 0.376254 0.206183
v 2.291991 0.390416 0.188132
v 2.279256 0.395440 0.202483
v -1.656585 0.347110 0.209211
v -1.659506 0.366619 0.211265
v -1.640979 0.350679 0.197503
v -1.643900 0.370188 0.199557
v -1.644699 0.347218 0.225087
v -1.647619 0.366727 0.227141
v -1.629093 0.350787 0.213379
v -1.632014 0.370296 0.215433
v -2.089763 0.319600 0.220825
v -2.086647 0.338927 0.217642
v -2.103280 0.324055 0.234638
v -2.100164 0.343381 0.231455
v -2.103938 0.319601 0.206953
v -2.100822 0.338927 0.203770
v -2.117455 0.324056 0.220766
v -2.114339 0.343382 0.217583
v -4.204041 0.367650 0.213114
v -4.205573 0.387272 0.210669
v -4.193199 0.370535 0.229469
v -4.194731 0.390157 0.227023
v -4.220577 0.367724 0.224064
v -4.222109 0.387346 0.221619
v -4.209735 0.370609 0.240419
v -4.211267 0.390231 0.237973
v 1.058974 0.358231 0.206532
v 1.063358 0.366970 0.189276
v 1.056837 0.376035 0.215006
v 1.061221 0.384774 0.197750
v 1.039750 0.358245 0.201655
v 1.044134 0.366984 0.184399
v 1.037613 0.376049 0.210128
v 1.041997 0.384788 0.192873
v -0.448692 0.357331 0.228672
v -0.433208 0.366955 0.220863
v -0.440099 0.339989 0.224339
v -0.424615 0.349613 0.216530
v -0.439762 0.357331 0.246381
v -0.424278 0.366955 0.238572
v -0.431168 0.339990 0.242048
v -0.415685 0.349614 0.234239
v 2.396111 0.358362 0.224581
v 2.378569 0.365924 0.229912
v 2.388898 0.340027 0.226857
v 2.371356 0.347590 0.232188
v 2.390315 0.358288 0.205614
v 2.372773 0.365851 0.210945
v 2.383102 0.339953 0.207890
v 2.365560 0.347516 0.213221
v -0.326475 0.354254 0.190053
v -0.322036 0.358016 0.171093
v -0.327334 0.373727 0.193716
v -0.322895 0.377489 0.174756
v -0.345786 0.354253 0.185532
v -0.341347 0.358015 0.166572
v -0.346644 0.373726 0.189195
v -0.342206 0.377488 0.170235
v -2.003756 0.368245 0.209668
v -1.994856 0.384084 0.201713
v -2.015637 0.380182 0.220142
v -2.006737 0.396020 0.212187
v -2.016909 0.368180 0.194823
v -2.008009 0.384019 0.186868
v -2.028790 0.380117 0.205298
v -2.019890 0.395955 0.197343
v 1.414213 0.347245 0.217923
v 1.410598 0.365887 0.223646
v 1.404217 0.340476 0.233659
v 1.400602 0.359119 0.239381
v 1.397469 0.347261 0.207293
v 1.393854 0.365903 0.213016
v 1.387473 0.340492 0.223029
v 1.383858 0.359135 0.228751
v -3.315911 0.321162 0.201720
v -3.330197 0.331000 0.192103
v -3.307750 0.338383 0.207214
v -3.322036 0.348221 0.197598
v -3.326986 0.321161 0.218172
v -3.341272 0.330999 0.208556
v -3.318825 0.338382 0.223667
v -3.333111 0.348220 0.214050
v 1.099545 0.345855 0.191417
v 1.104238 0.360246 0.204232
v 1.104494 0.332208 0.204930
v 1.109187 0.346599 0.217745
v 1.080921 0.345854 0.198237
v 1.085614 0.360245 0.211053
v 1.085871 0.332207 0.211751
v 1.090564 0.346598 0.224566
v -4.672922 0.363965 0.233358
v -4.672269 0.379841 0.221488
v -4.672050 0.352078 0.217506
v -4.671398 0.367953 0.205636
v -4.653119 0.363964 0.234446
v -4.652466 0.379840 0.222577
v -4.652247 0.352077 0.218594
v -4.651594 0.367953 0.206725
v -1.250185 0.349404 0.181847
v -1.257537 0.367824 0.181752
v -1.231767 0.356756 0.182088
v -1.239118 0.375176 0.181993
v -1.250444 0.349402 0.201679
v -1.257796 0.367822 0.201584
v -1.232026 0.356755 0.201919
v -1.239377 0.375175 0.201825
v 3.211223 0.359506 0.199939
v 3.195242 0.370788 0.196672
v 3.222261 0.375817 0.202274
v 3.206280 0.387099 0.199007
v 3.207208 0.359442 0.219362
v 3.191227 0.370724 0.216095
v 3.218246 0.375754 0.221696
v 3.202265 0.387036 0.218430
v 3.332303 0.328293 0.195724
v 3.335989 0.346509 0.202646
v 3.323742 0.336136 0.179644
v 3.327428 0.354353 0.186567
v 3.349809 0.328292 0.186403
v 3.353495 0.346509 0.193325
v 3.341248 0.336136 0.170323
v 3.344934 0.354352 0.177246
v -0.771703 0.378454 0.209269
v -0.782375 0.383089 0.193207
v -0.769134 0.397738 0.213127
v -0.779806 0.402373 0.197065
v -0.788222 0.378459 0.220245
v -0.798894 0.383094 0.204184
v -0.785653 0.397743 0.224104
v -0.796324 0.402378 0.208042
v -3.091615 0.346495 0.223415
v -3.081003 0.362596 0.218779
v -3.106337 0.358075 0.229936
v -3.095725 0.374176 0.225299
v -3.099616 0.346541 0.205268
v -3.089005 0.362643 0.200631
v -3.114338 0.358122 0.211789
v -3.103726 0.374223 0.207152
v 2.170085 0.324172 0.218656
v 2.174809 0.342798 0.213744
v 2.182998 0.317358 0.205232
v 2.187721 0.335984 0.200321
v 2.184379 0.324172 0.232405
v 2.189103 0.342798 0.227494
v 2.197292 0.317358 0.218981
v 2.202015 0.335984 0.214070
v -2.563764 0.346618 0.226626
v -2.567590 0.365929 0.229035
v -2.580105 0.342097 0.236916
v -2.583931 0.361407 0.239325
v -2.574333 0.346618 0.209843
v -2.578159 0.365929 0.212253
v -2.590674 0.342097 0.220133
v -2.594500 0.361408 0.222543
v 3.493515 0.336406 0.214700
v 3.497005 0.353745 0.205727
v 3.499932 0.326778 0.198592
v 3.503422 0.344118 0.189619
v 3.511954 0.336475 0.222004
v 3.515444 0.353814 0.213031
v 3.518371 0.326847 0.205896
v 3.521861 0.344187 0.196923
v -2.073985 0.338885 0.197372
v -2.069816 0.353649 0.209942
v -2.078632 0.352128 0.183359
v -2.074462 0.366892 0.195928
v -2.055161 0.338884 0.191129
v -2.050991 0.353647 0.203698
v -2.059807 0.352127 0.177115
v -2.055638 0.366891 0.189685
v 2.187331 0.350565 0.221112
v 2.183358 0.369930 0.222717
v 2.169372 0.346280 0.228354
v 2.165399 0.365644 0.229960
v 2.179913 0.350568 0.202718
v 2.175940 0.369932 0.204324
v 2.161954 0.346283 0.209961
v 2.157981 0.365647 0.211566
v 0.083927 0.320378 0.200520
v 0.083743 0.339778 0.204637
v 0.083059 0.316256 0.219901
v 0.082875 0.335657 0.224018
v 0.064113 0.320379 0.199633
v 0.063930 0.339779 0.203750
v 0.063245 0.316258 0.219014
v 0.063062 0.335658 0.223131
v 2.066196 0.330098 0.221107
v 2.061111 0.345065 0.209128
v 2.060349 0.317085 0.207329
v 2.055264 0.332052 0.195351
v 2.084453 0.330099 0.213358
v 2.079368 0.345066 0.201380
v 2.078606 0.317086 0.199580
v 2.073521 0.332053 0.187602
v 2.616236 0.352411 0.212536
v 2.628929 0.358320 0.198489
v 2.620247 0.333479 0.208198
v 2.632940 0.339387 0.194151
v 2.630938 0.352476 0.225848
v 2.643631 0.358384 0.211801
v 2.634949 0.333543 0.221510
v 2.647642 0.339452 0.207462
v 2.787214 0.324628 0.201960
v 2.788713 0.343869 0.206531
v 2.781214 0.329439 0.183679
v 2.782713 0.348679 0.188250
v 2.806058 0.324629 0.195776
v 2.807557 0.343870 0.200346
v 2.800058 0.329439 0.177494
v 2.801557 0.348680 0.182065
v 3.526688 0.339755 0.214895
v 3.533496 0.355698 0.205260
v 3.535741 0.327958 0.201772
v 3.542549 0.343901 0.192137
v 3.542968 0.339649 0.226222
v 3.549776 0.355591 0.216587
v 3.552021 0.327851 0.213098
v 3.558829 0.343794 0.203463
v -4.471386 0.343149 0.206806
v -4.465833 0.359300 0.196723
v -4.463697 0.331638 0.192602
v -4.458144 0.347789 0.182520
v -4.453968 0.343080 0.216290
v -4.448415 0.359231 0.206208
v -4.446280 0.331570 0.202087
v -4.440726 0.347721 0.192004
v -4.118747 0.337149 0.220208
v -4.111756 0.355105 0.215514
v -4.103837 0.328728 0.210199
v -4.096847 0.346685 0.205505
v -4.107692 0.337150 0.236674
v -4.100701 0.355106 0.231980
v -4.092783 0.328729 0.226666
v -4.085793 0.346686 0.221972
v 1.173715 0.355163 0.221993
v 1.171005 0.370850 0.210163
v 1.177265 0.367299 0.237272
v 1.174556 0.382986 0.225443
v 1.154391 0.355194 0.226459
v 1.151682 0.370881 0.214629
v 1.157942 0.367330 0.241739
v 1.155233 0.383017 0.229909
v -3.798689 0.338653 0.234793
v -3.814189 0.350332 0.230710
v -3.787395 0.354683 0.237768
v -3.802896 0.366362 0.233685
v -3.803740 0.338653 0.253972
v -3.819241 0.350332 0.249889
v -3.792446 0.354683 0.256947
v -3.807947 0.366362 0.252864
v 4.102267 0.358498 0.194034
v 4.102511 0.377778 0.198679
v 4.101236 0.363149 0.174782
v 4.101480 0.382429 0.179427
v 4.122072 0.358503 0.192975
v 4.122315 0.377783 0.197620
v 4.121040 0.363154 0.173722
v 4.121284 0.382434 0.178367
v 2.219457 0.354665 0.199133
v 2.221005 0.374405 0.198003
v 2.235523 0.352749 0.187663
v 2.237071 0.372489 0.186533
v 2.230983 0.354686 0.215274
v 2.232530 0.374426 0.214144
v 2.247049 0.352769 0.203804
v 2.248596 0.372510 0.202674
v 1.371942 0.364679 0.256495
v 1.380083 0.366654 0.238518
v 1.371125 0.384413 0.258294
v 1.379267 0.386389 0.240317
v 1.353875 0.364677 0.248313
v 1.362016 0.366653 0.230336
v 1.353059 0.384412 0.250112
v 1.361200 0.386387 0.232135
v 0.899860 0.363415 0.206156
v 0.899762 0.382152 0.199652
v 0.900143 0.369920 0.224890
v 0.900045 0.388656 0.218386
v 0.880030 0.363415 0.206455
v 0.879931 0.382151 0.199951
v 0.880312 0.369920 0.225189
v 0.880214 0.388656 0.218685
v 3.909965 0.350425 0.229906
v 3.910445 0.370249 0.229555
v 3.896041 0.351013 0.244019
v 3.896522 0.370837 0.243668
v 3.895848 0.350521 0.215976
v 3.896328 0.370345 0.215624
v 3.881925 0.351108 0.230088
v 3.882406 0.370932 0.229737
v -1.249037 0.366914 0.206857
v -1.254098 0.385684 0.202930
v -1.263674 0.360509 0.195106
v -1.268735 0.379279 0.191179
v -1.236647 0.367014 0.191370
v -1.241708 0.385785 0.187443
v -1.251285 0.360610 0.179619
v -1.256346 0.379380 0.175692
v -0.251811 0.350681 0.204275
v -0.252151 0.370510 0.204003
v -0.239713 0.351104 0.219985
v -0.240053 0.370932 0.219713
v -0.267523 0.350578 0.216377
v -0.267863 0.370406 0.216106
v -0.255425 0.351000 0.232087
v -0.255765 0.370829 0.231816
v 1.089306 0.351927 0.189312
v 1.105606 0.362796 0.192398
v 1.078627 0.368517 0.187289
v 1.094927 0.379386 0.190376
v 1.092996 0.351927 0.169825
v 1.109296 0.362796 0.172911
v 1.082317 0.368516 0.167802
v 1.098617 0.379386 0.170889
v -3.647139 0.365922 0.219626
v -3.633170 0.378325 0.226287
v -3.636002 0.350446 0.225088
v -3.622033 0.362850 0.231749
v -3.655752 0.366029 0.237491
v -3.641783 0.378432 0.244151
v -3.644615 0.350553 0.242953
v -3.630646 0.362957 0.249613
v -1.867742 0.346093 0.221350
v -1.860241 0.364411 0.220109
v -1.885790 0.353696 0.224483
v -1.878289 0.372014 0.223241
v -1.871111 0.346148 0.201805
v -1.863610 0.364466 0.200564
v -1.889159 0.353751 0.204938
v -1.881658 0.372069 0.203696
v -2.501297 0.377082 0.234277
v -2.497756 0.395655 0.228287
v -2.510922 0.384041 0.250161
v -2.507381 0.402613 0.244171
v -2.518273 0.377012 0.224021
v -2.514732 0.395584 0.218031
v -2.527898 0.383970 0.239905
v -2.524357 0.402542 0.233915
v 1.102095 0.343110 0.217036
v 1.100477 0.361887 0.210860
v 1.106853 0.349494 0.235201
v 1.105236 0.368272 0.229025
v 1.082909 0.343110 0.222063
v 1.081291 0.361887 0.215887
v 1.087668 0.349494 0.240227
v 1.086050 0.368272 0.234051
v -2.829548 0.349068 0.207230
v -2.839809 0.364808 0.200883
v -2.842904 0.337002 0.198901
v -2.853165 0.352742 0.192553
v -2.819075 0.349102 0.190388
v -2.829336 0.364843 0.184040
v -2.832431 0.337036 0.182058
v -2.842692 0.352777 0.175710
v -0.223666 0.368695 0.211113
v -0.232282 0.385945 0.206469
v -0.208483 0.378483 0.219300
v -0.217099 0.395733 0.214656
v -0.233079 0.368694 0.228570
v -0.241695 0.385944 0.223926
v -0.217896 0.378481 0.236757
v -0.226511 0.395731 0.232113
v -4.753036 0.347638 0.225551
v -4.762844 0.363478 0.218752
v -4.766048 0.335703 0.216518
v -4.775857 0.351544 0.209720
v -4.741731 0.347644 0.209255
v -4.751539 0.363485 0.202457
v -4.754744 0.335710 0.200223
v -4.764552 0.351550 0.193424
v 4.579480 0.378673 0.182443
v 4.572109 0.394868 0.191203
v 4.569053 0.367225 0.194835
v 4.561682 0.383420 0.203595
v 4.564304 0.378673 0.169674
v 4.556933 0.394869 0.178434
v 4.553877 0.367225 0.182066
v 4.546506 0.383421 0.190826
v -4.674491 0.348484 0.191429
v -4.666801 0.355213 0.208427
v -4.677264 0.367140 0.185298
v -4.669575 0.373870 0.202296
v -4.656421 0.348483 0.183254
v -4.648731 0.355213 0.200253
v -4.659194 0.367140 0.177123
v -4.651505 0.373869 0.194122
v 0.397525 0.348743 0.223599
v 0.385303 0.362714 0.230584
v 0.385471 0.334667 0.230662
v 0.373249 0.348637 0.237647
v 0.387591 0.348636 0.206433
v 0.375369 0.362607 0.213418
v 0.375537 0.334559 0.213496
v 0.363315 0.348530 0.220481
v 4.430600 0.344147 0.254047
v 4.440631 0.360485 0.248967
v 4.415968 0.355391 0.261316
v 4.425999 0.371729 0.256236
v 4.421733 0.344076 0.236307
v 4.431764 0.360414 0.231227
v 4.407101 0.355319 0.243575
v 4.417131 0.371657 0.238496
v -0.958435 0.340288 0.201996
v -0.961207 0.359314 0.206861
v -0.949016 0.345888 0.185464
v -0.951788 0.364914 0.190330
v -0.941202 0.340288 0.211814
v -0.943974 0.359314 0.216679
v -0.931784 0.345888 0.195282
v -0.934556 0.364914 0.200148
v -3.235856 0.343139 0.214583
v -3.229480 0.361853 0.213016
v -3.217686 0.336573 0.210097
v -3.211311 0.355288 0.208530
v -3.231104 0.343133 0.233839
v -3.224728 0.361847 0.232271
v -3.212935 0.336567 0.229353
v -3.206559 0.355282 0.227785
v 0.800977 0.330587 0.208367
v 0.800749 0.350318 0.206374
v 0.803218 0.332593 0.227970
v 0.802990 0.352324 0.225977
v 0.781272 0.330587 0.210619
v 0.781045 0.350318 0.208626
v 0.783513 0.332593 0.230223
v 0.783285 0.352324 0.228230
v 0.973739 0.352427 0.204816
v 0.975824 0.368649 0.216035
v 0.976886 0.341016 0.220730
v 0.978972 0.357238 0.231949
v 0.954268 0.352320 0.208590
v 0.956354 0.368541 0.219810
v 0.957416 0.340909 0.224504
v 0.959501 0.357130 0.235723
v -0.736225 0.383400 0.200413
v -0.736514 0.403214 0.199592
v -0.729662 0.384270 0.219108
v -0.729950 0.404084 0.218287
v -0.754939 0.383400 0.206983
v -0.755227 0.403214 0.206162
v -0.748375 0.384270 0.225678
v -0.748663 0.404084 0.224858
v -4.671743 0.369358 0.207759
v -4.673706 0.380572 0.223999
v -4.670397 0.385717 0.196626
v -4.672359 0.396931 0.212866
v -4.652054 0.369357 0.210138
v -4.654016 0.380571 0.226378
v -4.650707 0.385716 0.199005
v -4.652669 0.396930 0.215245
v -1.852346 0.352498 0.227379
v -1.867468 0.364318 0.232374
v -1.863539 0.336572 0.231178
v -1.878661 0.348392 0.236173
v -1.858621 0.352420 0.208565
v -1.873743 0.364240 0.213559
v -1.869814 0.336494 0.212364
v -1.884937 0.348314 0.217359
v -0.887677 0.353101 0.251939
v -0.887374 0.371105 0.243625
v -0.887019 0.344782 0.233947
v -0.886716 0.362786 0.225633
v -0.867857 0.353103 0.252663
v -0.867554 0.371107 0.244350
v -0.867199 0.344783 0.234672
v -0.866896 0.362787 0.226358
v 3.548946 0.349339 0.234396
v 3.559219 0.361223 0.222289
v 3.541256 0.365217 0.243458
v 3.551530 0.377101 0.231351
v 3.533823 0.349339 0.221564
v 3.544096 0.361223 0.209457
v 3.526134 0.365217 0.230626
v 3.536407 0.377101 0.218519
v 4.110160 0.343378 0.205761
v 4.126595 0.346402 0.216441
v 4.112662 0.323777 0.207459
v 4.129099 0.326801 0.218139
v 4.099345 0.343438 0.222386
v 4.115782 0.346462 0.233066
v 4.101849 0.323837 0.224085
v 4.118284 0.326861 0.234765
v 4.473265 0.350153 0.199161
v 4.478205 0.361984 0.184029
v 4.469594 0.366070 0.210409
v 4.474533 0.377902 0.195277
v 4.454412 0.350152 0.193007
v 4.459351 0.361984 0.177875
v 4.450740 0.366070 0.204255
v 4.455679 0.377901 0.189123
v -2.921484 0.350782 0.221791
v -2.915000 0.369102 0.217828
v -2.937014 0.358381 0.231509
v -2.930530 0.376700 0.227546
v -2.931978 0.350856 0.204962
v -2.925494 0.369176 0.200999
v -2.947508 0.358455 0.214680
v -2.941024 0.376775 0.210717
v 0.286388 0.326965 0.183641
v 0.275937 0.341084 0.174434
v 0.296982 0.340894 0.192975
v 0.286531 0.355012 0.183767
v 0.273278 0.326964 0.198523
v 0.262826 0.341083 0.189315
v 0.283871 0.340893 0.207856
v 0.273420 0.355012 0.198649
v -0.363713 0.346325 0.208216
v -0.375297 0.362423 0.208179
v -0.379811 0.334740 0.208165
v -0.391396 0.350839 0.208127
v -0.363649 0.346325 0.188383
v -0.375234 0.362423 0.188346
v -0.379748 0.334740 0.188332
v -0.391332 0.350839 0.188294
v 1.601575 0.343868 0.200177
v 1.597232 0.362467 0.205524
v 1.613459 0.350757 0.185870
v 1.609116 0.369355 0.191217
v 1.616848 0.343797 0.212829
v 1.612505 0.362395 0.218176
v 1.628732 0.350685 0.198522
v 1.624389 0.369284 0.203869
v -2.110721 0.322410 0.204441
v -2.108931 0.341219 0.210470
v -2.116072 0.328700 0.186409
v -2.114281 0.347509 0.192438
v -2.091707 0.322409 0.198799
v -2.089917 0.341218 0.204828
v -2.097058 0.328698 0.180767
v -2.095268 0.347508 0.186796
v -1.979028 0.357582 0.208603
v -1.981743 0.376654 0.203887
v -1.988789 0.352141 0.192218
v -1.991504 0.371213 0.187502
v -1.961978 0.357504 0.198472
v -1.964693 0.376576 0.193756
v -1.971739 0.352063 0.182087
v -1.974454 0.371135 0.177371
v 1.263507 0.356884 0.221437
v 1.244886 0.363513 0.219807
v 1.270121 0.375576 0.221909
v 1.251499 0.382206 0.220278
v 1.261813 0.356986 0.241198
v 1.243192 0.363615 0.239567
v 1.268426 0.375678 0.241669
v 1.249805 0.382307 0.240038
v -3.687822 0.370723 0.207323
v -3.688425 0.389995 0.202678
v -3.685341 0.375408 0.226435
v -3.685944 0.394680 0.221789
v -3.707490 0.370724 0.209875
v -3.708093 0.389996 0.205230
v -3.705010 0.375408 0.228987
v -3.705612 0.394680 0.224342
v -4.360178 0.358241 0.212996
v -4.342593 0.364869 0.219336
v -4.366445 0.376934 0.210839
v -4.348860 0.383562 0.217179
v -4.353482 0.358332 0.194328
v -4.335896 0.364959 0.200668
v -4.359749 0.377025 0.192171
v -4.342164 0.383652 0.198511
v 4.166787 0.356447 0.172314
v 4.162885 0.360161 0.191401
v 4.166042 0.336965 0.175952
v 4.162140 0.340678 0.195040
v 4.147355 0.356447 0.168342
v 4.143454 0.360161 0.187429
v 4.146611 0.336965 0.171980
v 4.142709 0.340679 0.191068
v -0.569411 0.350318 0.234049
v -0.565707 0.369546 0.230903
v -0.584066 0.355177 0.246497
v -0.580362 0.374405 0.243352
v -0.582250 0.350318 0.218932
v -0.578546 0.369547 0.215787
v -0.596906 0.355177 0.231381
v -0.593202 0.374406 0.228235
v 3.434891 0.355959 0.197312
v 3.434990 0.370139 0.211179
v 3.434789 0.369826 0.183133
v 3.434889 0.384006 0.196999
v 3.454723 0.355959 0.197170
v 3.454823 0.370139 0.211036
v 3.454622 0.369826 0.182990
v 3.454721 0.384006 0.196857
v 1.173564 0.378201 0.213768
v 1.174361 0.396571 0.206336
v 1.171602 0.385676 0.232034
v 1.172400 0.404046 0.224602
v 1.153844 0.378200 0.211651
v 1.154642 0.396571 0.204219
v 1.151882 0.385675 0.229917
v 1.152680 0.404046 0.222484
v 1.922711 0.353321 0.232234
v 1.905147 0.362339 0.234121
v 1.913745 0.335657 0.233199
v 1.896181 0.344674 0.235086
v 1.920592 0.353320 0.212515
v 1.903028 0.362337 0.214402
v 1.911626 0.335655 0.213479
v 1.894062 0.344673 0.215366
v -4.666343 0.347066 0.208782
v -4.659377 0.365168 0.212924
v -4.681902 0.355171 0.199531
v -4.674936 0.373272 0.203673
v -4.656207 0.347067 0.191734
v -4.649241 0.365168 0.195877
v -4.671766 0.355171 0.182483
v -4.664800 0.373273 0.186626
v 4.064249 0.342244 0.225236
v 4.057573 0.358084 0.215344
v 4.073112 0.354178 0.238366
v 4.066435 0.370018 0.228474
v 4.047810 0.342244 0.236332
v 4.041134 0.358085 0.226440
v 4.056672 0.354178 0.249461
v 4.049996 0.370019 0.239569
v -2.522668 0.355225 0.219668
v -2.511201 0.371286 0.221639
v -2.538503 0.366861 0.216978
v -2.527035 0.382922 0.218949
v -2.519334 0.355243 0.200117
v -2.507866 0.371304 0.202088
v -2.535168 0.366879 0.197427
v -2.523701 0.382940 0.199398
v -0.548420 0.363201 0.247156
v -0.535887 0.374637 0.257427
v -0.557265 0.379405 0.239907
v -0.544731 0.390841 0.250178
v -0.535848 0.363201 0.231816
v -0.523315 0.374637 0.242087
v -0.544693 0.379405 0.224567
v -0.532160 0.390841 0.234838
v 3.289695 0.353691 0.196125
v 3.287170 0.371061 0.186892
v 3.285232 0.344119 0.179338
v 3.282706 0.361489 0.170105
v 3.308854 0.353750 0.190997
v 3.306328 0.371121 0.181764
v 3.304390 0.344178 0.174210
v 3.301865 0.361548 0.164977
v -1.451142 0.357525 0.203336
v -1.449123 0.377252 0.203022
v -1.431555 0.355483 0.200980
v -1.429536 0.375210 0.200666
v -1.448766 0.357595 0.223026
v -1.446747 0.377323 0.222712
v -1.429179 0.355553 0.220670
v -1.427160 0.375281 0.220356
v -2.916160 0.381383 0.220563
v -2.907947 0.392198 0.235018
v -2.910816 0.364758 0.229966
v -2.902604 0.375573 0.244421
v -2.933403 0.381382 0.230361
v -2.925191 0.392198 0.244816
v -2.928060 0.364758 0.239764
v -2.919847 0.375573 0.254219
v 1.693308 0.366560 0.209462
v 1.696888 0.383852 0.200433
v 1.699683 0.356847 0.193388
v 1.703264 0.374139 0.184359
v 1.711744 0.366560 0.216774
v 1.715325 0.383852 0.207745
v 1.718119 0.356847 0.200700
v 1.721700 0.374139 0.191671
v -2.817246 0.363507 0.222206
v -2.815706 0.383268 0.221530
v -2.835348 0.365189 0.230133
v -2.833808 0.384950 0.229457
v -2.825201 0.363506 0.204038
v -2.823661 0.383267 0.203363
v -2.843303 0.365187 0.211965
v -2.841763 0.384949 0.211289
v -0.642519 0.362141 0.241300
v -0.629678 0.376794 0.245010
v -0.656595 0.375507 0.237230
v -0.643754 0.390159 0.240940
v -0.637011 0.362139 0.222247
v -0.624170 0.376792 0.225957
v -0.651087 0.375505 0.218177
v -0.638247 0.390158 0.221887
v -0.078399 0.352261 0.208438
v -0.067619 0.364737 0.197415
v -0.069766 0.336844 0.199431
v -0.058986 0.349319 0.188408
v -0.064164 0.352163 0.222248
v -0.053384 0.364639 0.211225
v -0.055532 0.336745 0.213241
v -0.044752 0.349221 0.202218
v -1.569076 0.368144 0.172755
v -1.559408 0.385458 0.172417
v -1.551773 0.358470 0.172147
v -1.542105 0.375784 0.171810
v -1.568381 0.368143 0.192576
v -1.558713 0.385456 0.192238
v -1.551078 0.358469 0.191968
v -1.541410 0.375782 0.191630
v -3.832991 0.345461 0.230883
v -3.850570 0.348082 0.239684
v -3.835335 0.325802 0.232055
v -3.852914 0.328423 0.240857
v -3.841870 0.345462 0.213148
v -3.859449 0.348083 0.221950
v -3.844214 0.325803 0.214321
v -3.861793 0.328424 0.223122
v 4.066833 0.354664 0.208602
v 4.066565 0.374063 0.204484
v 4.068083 0.358790 0.227960
v 4.067815 0.378189 0.223843
v 4.047041 0.354663 0.209880
v 4.046773 0.374062 0.205763
v 4.048291 0.358789 0.229239
v 4.048023 0.378188 0.225122
v 3.405190 0.379993 0.208866
v 3.403903 0.399770 0.208108
v 3.388905 0.378504 0.197643
v 3.387618 0.398280 0.196886
v 3.416437 0.380100 0.192530
v 3.415150 0.399877 0.191773
v 3.400153 0.378610 0.181308
v 3.398865 0.398387 0.180551
v 3.737247 0.337609 0.210688
v 3.737538 0.356543 0.216583
v 3.736312 0.343510 0.191777
v 3.736603 0.362445 0.197671
v 3.757056 0.337609 0.209709
v 3.757347 0.356544 0.215604
v 3.756121 0.343511 0.190797
v 3.756412 0.362446 0.196692
v 1.041790 0.363447 0.201751
v 1.041423 0.381763 0.209351
v 1.042675 0.371056 0.183457
v 1.042308 0.389372 0.191057
v 1.061600 0.363447 0.202709
v 1.061233 0.381762 0.210309
v 1.062485 0.371056 0.184415
v 1.062118 0.389371 0.192015
v 3.040420 0.350672 0.243063
v 3.044390 0.370103 0.243129
v 3.020991 0.354643 0.242722
v 3.024962 0.374074 0.242789
v 3.040767 0.350669 0.223233
v 3.044737 0.370100 0.223299
v 3.021338 0.354640 0.222892
v 3.025309 0.374071 0.222959
v 2.803796 0.348530 0.222289
v 2.802976 0.368313 0.223432
v 2.792738 0.347124 0.238693
v 2.791917 0.366907 0.239836
v 2.787353 0.348488 0.211201
v 2.786532 0.368271 0.212343
v 2.776294 0.347082 0.227605
v 2.775474 0.366865 0.228747
v 2.733812 0.325412 0.242316
v 2.729825 0.344777 0.240755
v 2.715779 0.321130 0.235257
v 2.711792 0.340495 0.233696
v 2.741041 0.325412 0.223848
v 2.737054 0.344777 0.222287
v 2.723008 0.321130 0.216789
v 2.719021 0.340495 0.215228
v 0.035247 0.363366 0.185329
v 0.034933 0.383188 0.184741
v 0.044603 0.364032 0.202804
v 0.044289 0.383854 0.202216
v 0.017762 0.363366 0.194690
v 0.017448 0.383187 0.194103
v 0.027119 0.364032 0.212165
v 0.026804 0.383854 0.211578
v 1.804725 0.355946 0.202739
v 1.805647 0.375757 0.202607
v 1.824337 0.355014 0.199938
v 1.825260 0.374825 0.199806
v 1.807530 0.355946 0.222373
v 1.808452 0.375757 0.222241
v 1.827142 0.355014 0.219571
v 1.828064 0.374825 0.219440
v -0.886949 0.327281 0.198834
v -0.888091 0.337929 0.182141
v -0.887674 0.310549 0.188212
v -0.888816 0.321196 0.171518
v -0.867162 0.327282 0.197482
v -0.868304 0.337930 0.180788
v -0.867887 0.310550 0.186859
v -0.869029 0.321197 0.170166
v 1.499464 0.365055 0.216909
v 1.495404 0.383655 0.211350
v 1.488495 0.358171 0.201888
v 1.484434 0.376771 0.196330
v 1.515481 0.365055 0.205212
v 1.511420 0.383655 0.199653
v 1.504511 0.358171 0.190191
v 1.500451 0.376772 0.184632
v 0.847563 0.357213 0.203951
v 0.859336 0.362369 0.219056
v 0.850733 0.338061 0.208018
v 0.862506 0.343218 0.223123
v 0.831920 0.357212 0.216144
v 0.843693 0.362369 0.231249
v 0.835090 0.338061 0.220211
v 0.846863 0.343218 0.235316
v 2.441234 0.356729 0.233764
v 2.426277 0.366966 0.241816
v 2.432220 0.339742 0.238617
v 2.417262 0.349980 0.246669
v 2.431833 0.356729 0.216301
v 2.416876 0.366966 0.224353
v 2.422818 0.339742 0.221154
v 2.407861 0.349980 0.229205
v 2.375741 0.359389 0.202588
v 2.373761 0.372630 0.217219
v 2.377593 0.374154 0.189476
v 2.375612 0.387395 0.204108
v 2.395388 0.359332 0.205299
v 2.393407 0.372573 0.219930
v 2.397240 0.374097 0.192187
v 2.395259 0.387339 0.206819
v -1.572279 0.327633 0.190123
v -1.573044 0.347429 0.191072
v -1.559833 0.328852 0.174729
v -1.560598 0.348647 0.175678
v -1.556856 0.327632 0.202592
v -1.557621 0.347427 0.203541
v -1.544410 0.328850 0.187198
v -1.545175 0.348646 0.188147
v -0.384612 0.373096 0.203540
v -0.385898 0.392593 0.206943
v -0.377655 0.376734 0.185327
v -0.378941 0.396231 0.188730
v -0.366084 0.373083 0.210615
v -0.367370 0.392580 0.214018
v -0.359126 0.376721 0.192402
v -0.360413 0.396218 0.195805
v -0.221422 0.352219 0.214670
v -0.220302 0.371907 0.216791
v -0.212665 0.349821 0.232303
v -0.211544 0.369509 0.234424
v -0.239182 0.352279 0.223499
v -0.238061 0.371967 0.225619
v -0.230425 0.349881 0.241131
v -0.229304 0.369569 0.243252
v -3.339913 0.379794 0.203914
v -3.339868 0.399627 0.203851
v -3.328255 0.379716 0.187869
v -3.328210 0.399549 0.187806
v -3.323869 0.379794 0.215572
v -3.323823 0.399627 0.215509
v -3.312210 0.379716 0.199527
v -3.312165 0.399549 0.199464
v -0.123013 0.367468 0.220998
v -0.129836 0.376967 0.237015
v -0.126807 0.350058 0.229706
v -0.133630 0.359557 0.245724
v -0.141244 0.367536 0.213190
v -0.148068 0.377035 0.229208
v -0.145039 0.350126 0.221899
v -0.151862 0.359625 0.237917
v 4.115533 0.357418 0.186227
v 4.120045 0.375314 0.193488
v 4.124979 0.348870 0.201427
v 4.129491 0.366766 0.208688
v 4.098687 0.357418 0.196696
v 4.103200 0.375314 0.203957
v 4.108134 0.348869 0.211896
v 4.112646 0.366765 0.219157
v 0.182032 0.372346 0.200601
v 0.182861 0.392127 0.201772
v 0.193463 0.370911 0.216745
v 0.194292 0.390692 0.217917
v 0.165846 0.372346 0.212062
v 0.166675 0.392127 0.213233
v 0.177276 0.370911 0.228206
v 0.178106 0.390692 0.229377
v -3.334873 0.354460 0.213791
v -3.336628 0.370488 0.202242
v -3.337248 0.342779 0.197940
v -3.339004 0.358807 0.186391
v -3.315261 0.354480 0.210838
v -3.317016 0.370508 0.199289
v -3.317636 0.342799 0.194987
v -3.319392 0.358827 0.183438
v 2.514045 0.376546 0.188256
v 2.509800 0.383809 0.206217
v 2.515716 0.395001 0.181188
v 2.511472 0.402264 0.199148
v 2.533346 0.376545 0.192818
v 2.529101 0.383809 0.210779
v 2.535017 0.395000 0.185750
v 2.530773 0.402264 0.203710
v 4.734139 0.359021 0.234090
v 4.734334 0.370309 0.217783
v 4.734006 0.375328 0.245377
v 4.734200 0.386616 0.229070
v 4.714308 0.359022 0.233853
v 4.714502 0.370310 0.217547
v 4.714174 0.375329 0.245140
v 4.714369 0.386617 0.228834
v -3.298637 0.347757 0.200655
v -3.295818 0.360861 0.215273
v -3.301180 0.362645 0.187800
v -3.298360 0.375749 0.202418
v -3.279171 0.347804 0.196859
v -3.276351 0.360908 0.211477
v -3.281713 0.362691 0.184004
v -3.278894 0.375795 0.198622
v -2.295124 0.378802 0.222812
v -2.295957 0.395870 0.232879
v -2.296529 0.368701 0.239822
v -2.297362 0.385769 0.249889
v -2.314890 0.378801 0.221179
v -2.315723 0.395869 0.231246
v -2.316295 0.368699 0.238189
v -2.317127 0.385767 0.248256
v 0.266118 0.339236 0.198102
v 0.268037 0.358975 0.197907
v 0.285756 0.337308 0.196104
v 0.287675 0.357047 0.195910
v 0.268125 0.339236 0.217833
v 0.270043 0.358975 0.217638
v 0.287763 0.337308 0.215836
v 0.289681 0.357047 0.215641
v -2.826955 0.363916 0.215477
v -2.827253 0.383746 0.215526
v -2.807992 0.364216 0.209675
v -2.808290 0.384047 0.209724
v -2.821153 0.363955 0.234442
v -2.821451 0.383786 0.234492
v -2.802190 0.364256 0.228640
v -2.802488 0.384087 0.228690
v 1.399974 0.358338 0.201315
v 1.412414 0.373743 0.202454
v 1.384633 0.370830 0.199914
v 1.397074 0.386235 0.201053
v 1.401780 0.358340 0.181565
v 1.414220 0.373745 0.182704
v 1.386439 0.370832 0.180163
v 1.398879 0.386237 0.181302
v 1.766597 0.362185 0.225137
v 1.764705 0.370042 0.207025
v 1.765780 0.343975 0.217323
v 1.763888 0.351832 0.199211
v 1.786323 0.362184 0.223076
v 1.784431 0.370041 0.204964
v 1.785506 0.343974 0.215262
v 1.783614 0.351831 0.197150
v 3.940668 0.383526 0.213544
v 3.940669 0.403359 0.213558
v 3.941421 0.383539 0.193725
v 3.941422 0.403372 0.193739
v 3.960487 0.383525 0.214297
v 3.960488 0.403358 0.214311
v 3.961240 0.383538 0.194478
v 3.961241 0.403371 0.194492
v -3.020107 0.353531 0.217537
v -3.019954 0.362368 0.235292
v -3.020030 0.335776 0.226373
v -3.019879 0.344613 0.244128
v -3.039939 0.353531 0.217707
v -3.039787 0.362368 0.235462
v -3.039863 0.335776 0.226543
v -3.039711 0.344612 0.244298
v 3.032285 0.348611 0.215585
v 3.036174 0.368058 0.215827
v 3.012863 0.352507 0.214614
v 3.016752 0.371954 0.214856
v 3.033285 0.348658 0.195777
v 3.037174 0.368104 0.196019
v 3.013863 0.352554 0.194806
v 3.017752 0.372001 0.195048
v -0.258076 0.330665 0.243466
v -0.254748 0.350177 0.242206
v -0.276323 0.334224 0.250376
v -0.272995 0.353735 0.249115
v -0.265100 0.330665 0.224919
v -0.261772 0.350176 0.223658
v -0.283347 0.334224 0.231828
v -0.280019 0.353735 0.230568
v -1.357455 0.361432 0.212865
v -1.349068 0.379185 0.210067
v -1.374300 0.370274 0.218472
v -1.365912 0.388027 0.215675
v -1.363722 0.361428 0.194047
v -1.355334 0.379181 0.191250
v -1.380566 0.370270 0.199655
v -1.372179 0.388023 0.196858
v 0.851250 0.354508 0.238057
v 0.861200 0.357795 0.221218
v 0.849578 0.374067 0.240887
v 0.859528 0.377354 0.224048
v 0.834175 0.354508 0.227968
v 0.844125 0.357795 0.211129
v 0.832503 0.374067 0.230797
v 0.842453 0.377354 0.213958
v 3.847222 0.373313 0.199865
v 3.843569 0.392655 0.202299
v 3.863578 0.377702 0.189541
v 3.859925 0.397043 0.191976
v 3.857828 0.373208 0.216624
v 3.854175 0.392549 0.219058
v 3.874184 0.377596 0.206300
v 3.870531 0.396938 0.208734
v 1.577609 0.349918 0.208220
v 1.575649 0.364624 0.221382
v 1.575330 0.336611 0.222749
v 1.573371 0.351318 0.235911
v 1.558005 0.349994 0.205215
v 1.556046 0.364701 0.218377
v 1.555726 0.336688 0.219745
v 1.553766 0.351395 0.232906
v 4.351717 0.333943 0.176370
v 4.348531 0.353483 0.177556
v 4.370029 0.337343 0.169554
v 4.366843 0.356882 0.170739
v 4.358636 0.333944 0.194958
v 4.355450 0.353483 0.196143
v 4.376948 0.337343 0.188141
v 4.373762 0.356883 0.189326
v -2.632044 0.336607 0.225502
v -2.631727 0.354268 0.216483
v -2.631423 0.327582 0.207852
v -2.631107 0.345243 0.198833
v -2.612223 0.336607 0.226198
v -2.611907 0.354268 0.217180
v -2.611603 0.327583 0.208548
v -2.611286 0.345244 0.199529
v 3.633741 0.352828 0.208422
v 3.633912 0.372523 0.210751
v 3.633102 0.355161 0.188737
v 3.633273 0.374856 0.191066
v 3.653563 0.352733 0.207767
v 3.653734 0.372428 0.210096
v 3.652924 0.355066 0.188082
v 3.653095 0.374761 0.190411
v 3.622729 0.350159 0.244739
v 3.607962 0.358240 0.255227
v 3.616117 0.332047 0.249386
v 3.601350 0.340128 0.259874
v 3.611258 0.350195 0.228560
v 3.596492 0.358277 0.239048
v 3.604646 0.332083 0.233207
v 3.589880 0.340165 0.243694
v -3.185452 0.357952 0.221464
v -3.196582 0.374349 0.222247
v -3.169109 0.369108 0.220125
v -3.180238 0.385505 0.220907
v -3.183905 0.358058 0.241237
v -3.195034 0.374456 0.242019
v -3.167562 0.369215 0.239897
v -3.178691 0.385612 0.240680
v -0.571102 0.363669 0.197437
v -0.571234 0.382980 0.201955
v -0.571666 0.359149 0.216740
v -0.571797 0.378460 0.221258
v -0.590927 0.363669 0.196858
v -0.591058 0.382980 0.201376
v -0.591491 0.359149 0.216161
v -0.591622 0.378460 0.220679
v -0.421642 0.331527 0.219183
v -0.420787 0.351015 0.215596
v -0.426165 0.335214 0.238138
v -0.425310 0.354701 0.234551
v -0.440933 0.331527 0.214579
v -0.440078 0.351014 0.210993
v -0.445457 0.335214 0.233534
v -0.444601 0.354701 0.229948
v -1.685884 0.352285 0.219715
v -1.694843 0.369219 0.224844
v -1.700579 0.341961 0.228130
v -1.709538 0.358895 0.233259
v -1.695739 0.352285 0.202503
v -1.704698 0.369219 0.207633
v -1.710434 0.341961 0.210919
v -1.719393 0.358895 0.216048
v -1.544326 0.376145 0.230518
v -1.547801 0.394120 0.238146
v -1.551777 0.367763 0.246875
v -1.555252 0.385737 0.254504
v -1.562374 0.376145 0.222296
v -1.565849 0.394119 0.229924
v -1.569825 0.367762 0.238654
v -1.573301 0.385737 0.246282
v 1.241285 0.361427 0.202843
v 1.243436 0.380777 0.206623
v 1.231982 0.365774 0.185876
v 1.234133 0.385125 0.189655
v 1.258668 0.361359 0.193295
v 1.260819 0.380710 0.197074
v 1.249365 0.365707 0.176328
v 1.251516 0.385058 0.180107
v -3.071022 0.351948 0.209604
v -3.087811 0.355578 0.219519
v -3.074184 0.332450 0.211390
v -3.090973 0.336080 0.221305
v -3.081097 0.352017 0.192521
v -3.097886 0.355647 0.202436
v -3.084258 0.332519 0.194306
v -3.101047 0.336149 0.204221
v 4.008497 0.385816 0.220994
v 4.009442 0.404255 0.213751
v 4.010883 0.378512 0.202710
v 4.011828 0.396950 0.195467
v 4.028164 0.385816 0.223561
v 4.029109 0.404255 0.216317
v 4.030550 0.378512 0.205277
v 4.031495 0.396951 0.198034
v 0.085177 0.338084 0.219056
v 0.082960 0.356315 0.226544
v 0.080108 0.330275 0.236568
v 0.077891 0.348506 0.244056
v 0.066131 0.338041 0.213523
v 0.063914 0.356272 0.221012
v 0.061062 0.330231 0.231035
v 0.058845 0.348462 0.238524
v 4.324507 0.352867 0.213918
v 4.329217 0.371900 0.216910
v 4.340716 0.347288 0.223893
v 4.345426 0.366320 0.226884
v 4.314094 0.352791 0.230798
v 4.318804 0.371823 0.233789
v 4.330303 0.347212 0.240772
v 4.335013 0.366244 0.243764
v 1.001531 0.376622 0.198771
v 1.005585 0.393233 0.208821
v 1.007745 0.365786 0.214176
v 1.011799 0.382397 0.224226
v 0.983138 0.376623 0.206190
v 0.987192 0.393234 0.216240
v 0.989352 0.365786 0.221595
v 0.993405 0.382397 0.231645
v 1.156204 0.349811 0.213345
v 1.153637 0.368589 0.207502
v 1.148808 0.343429 0.196084
v 1.146241 0.362207 0.190241
v 1.174427 0.349865 0.205516
v 1.171860 0.368644 0.199673
v 1.167030 0.343484 0.188256
v 1.164464 0.362262 0.182413
v 3.737629 0.386778 0.211038
v 3.736829 0.402690 0.199226
v 3.736554 0.374939 0.195163
v 3.735754 0.390851 0.183351
v 3.757416 0.386778 0.209698
v 3.756617 0.402690 0.197886
v 3.756341 0.374939 0.193823
v 3.755542 0.390851 0.182011
v -1.586989 0.332530 0.199338
v -1.585397 0.350601 0.207355
v -1.583223 0.324358 0.217013
v -1.581631 0.342428 0.225029
v -1.606396 0.332426 0.203426
v -1.604804 0.350497 0.211442
v -1.602630 0.324254 0.221100
v -1.601038 0.342325 0.229117
v -4.309153 0.356372 0.195288
v -4.320249 0.370734 0.203285
v -4.297434 0.370049 0.186984
v -4.308531 0.384411 0.194981
v -4.297624 0.356293 0.211426
v -4.308721 0.370655 0.219423
v -4.285906 0.369971 0.203122
v -4.297003 0.384333 0.211119
v -1.083369 0.379177 0.222812
v -1.071461 0.388588 0.235578
v -1.076949 0.361719 0.229693
v -1.065041 0.371130 0.242459
v -1.097872 0.379176 0.236340
v -1.085964 0.388588 0.249106
v -1.091452 0.361718 0.243222
v -1.079544 0.371130 0.255988
v -4.432676 0.352021 0.202319
v -4.422175 0.366535 0.193808
v -4.421401 0.338504 0.193181
v -4.410899 0.353018 0.184670
v -4.420189 0.352022 0.217727
v -4.409687 0.366535 0.209216
v -4.408914 0.338504 0.208589
v -4.398412 0.353018 0.200078
v -2.203862 0.343065 0.227560
v -2.203577 0.355212 0.211884
v -2.204082 0.358744 0.239704
v -2.203798 0.370890 0.224028
v -2.223691 0.343065 0.227200
v -2.223407 0.355212 0.211524
v -2.223912 0.358744 0.239344
v -2.223627 0.370890 0.223668
v -1.854730 0.354056 0.222545
v -1.858673 0.372352 0.215982
v -1.845311 0.361713 0.238230
v -1.849254 0.380008 0.231667
v -1.871732 0.354055 0.232756
v -1.875675 0.372351 0.226193
v -1.862313 0.361711 0.248441
v -1.866256 0.380007 0.241878
v -2.907563 0.363259 0.215507
v -2.919123 0.367970 0.200095
v -2.904681 0.382525 0.219234
v -2.916241 0.387236 0.203822
v -2.923419 0.363326 0.227420
v -2.934979 0.368037 0.212008
v -2.920538 0.382591 0.231147
v -2.932098 0.387303 0.215736
v -1.550814 0.354551 0.258832
v -1.565176 0.366236 0.251721
v -1.561286 0.338526 0.253648
v -1.575648 0.350211 0.246537
v -1.542014 0.354551 0.241058
v -1.556376 0.366236 0.233947
v -1.552486 0.338525 0.235874
v -1.566847 0.350210 0.228763
v 4.713169 0.339738 0.228118
v 4.714715 0.354734 0.215230
v 4.714954 0.326758 0.213228
v 4.716501 0.341754 0.200341
v 4.732862 0.339737 0.230479
v 4.734407 0.354733 0.217592
v 4.734647 0.326757 0.215590
v 4.736193 0.341753 0.202703
v -1.856505 0.355518 0.203494
v -1.858485 0.375245 0.204030
v -1.837557 0.357569 0.198005
v -1.839537 0.377296 0.198541
v -1.850991 0.355554 0.222545
v -1.852971 0.375281 0.223081
v -1.832043 0.357605 0.217056
v -1.834023 0.377332 0.217592
v -3.110863 0.326110 0.215547
v -3.121548 0.342783 0.216636
v -3.127451 0.315370 0.217236
v -3.138135 0.332043 0.218325
v -3.112873 0.326111 0.195816
v -3.123558 0.342784 0.196905
v -3.129461 0.315371 0.197505
v -3.140146 0.332044 0.198594
v 2.314962 0.358084 0.211546
v 2.327873 0.369785 0.221019
v 2.324396 0.342070 0.218468
v 2.337308 0.353772 0.227940
v 2.303230 0.358084 0.227537
v 2.316141 0.369785 0.237010
v 2.312665 0.342070 0.234459
v 2.325576 0.353772 0.243932
v -0.775424 0.347031 0.200565
v -0.775326 0.363270 0.189179
v -0.775563 0.358418 0.216803
v -0.775464 0.374657 0.205417
v -0.795257 0.347032 0.200395
v -0.795158 0.363271 0.189009
v -0.795395 0.358419 0.216634
v -0.795297 0.374658 0.205247
v -2.465039 0.346671 0.183403
v -2.462398 0.359087 0.198641
v -2.462919 0.331205 0.195637
v -2.460278 0.343622 0.210875
v -2.484581 0.346671 0.186790
v -2.481940 0.359088 0.202028
v -2.482461 0.331206 0.199024
v -2.479819 0.343623 0.214262
v 1.568387 0.347410 0.202935
v 1.572517 0.366696 0.200852
v 1.585626 0.342784 0.194289
v 1.589756 0.362070 0.192206
v 1.577281 0.347420 0.220663
v 1.581411 0.366706 0.218579
v 1.594520 0.342794 0.212016
v 1.598650 0.362080 0.209933
v 3.944654 0.318926 0.212471
v 3.946500 0.338457 0.215381
v 3.934193 0.322371 0.195977
v 3.936039 0.341903 0.198887
v 3.961403 0.318925 0.201848
v 3.963248 0.338456 0.204758
v 3.950942 0.322371 0.185355
v 3.952788 0.341902 0.188264
v -3.852930 0.333373 0.223842
v -3.853853 0.353035 0.221414
v -3.859921 0.330775 0.205465
v -3.860844 0.350437 0.203037
v -3.834393 0.333372 0.216791
v -3.835315 0.353034 0.214362
v -3.841384 0.330774 0.198413
v -3.842307 0.350437 0.195985
v -1.042369 0.348830 0.215661
v -1.050575 0.366710 0.218173
v -1.059489 0.340248 0.220818
v -1.067695 0.358128 0.223330
v -1.048105 0.348865 0.196675
v -1.056311 0.366745 0.199187
v -1.065225 0.340283 0.201832
v -1.073432 0.358163 0.204345
v 3.617235 0.380999 0.205370
v 3.605652 0.394721 0.196951
v 3.606136 0.366679 0.197302
v 3.594552 0.380401 0.188883
v 3.628896 0.380999 0.189327
v 3.617313 0.394721 0.180908
v 3.617797 0.366679 0.181259
v 3.606213 0.380401 0.172840
v 2.330727 0.364293 0.224836
v 2.326332 0.383426 0.227660
v 2.314630 0.359069 0.235178
v 2.310236 0.378202 0.238002
v 2.320006 0.364294 0.208150
v 2.315611 0.383426 0.210974
v 2.303909 0.359070 0.218492
v 2.299515 0.378203 0.221317
v -2.413239 0.359693 0.237708
v -2.406869 0.378013 0.233568
v -2.428679 0.367290 0.247568
v -2.422309 0.385610 0.243428
v -2.423933 0.359636 0.221005
v -2.417563 0.377957 0.216865
v -2.439373 0.367233 0.230866
v -2.433003 0.385554 0.226725
v -2.894314 0.364732 0.201936
v -2.893378 0.384424 0.199771
v -2.886491 0.362373 0.183864
v -2.885555 0.382065 0.181699
v -2.876113 0.364733 0.209815
v -2.875177 0.384425 0.207650
v -2.868290 0.362374 0.191743
v -2.867354 0.382066 0.189578
v 4.230657 0.358333 0.218633
v 4.214088 0.365959 0.226422
v 4.223740 0.340024 0.221844
v 4.207170 0.347650 0.229633
v 4.222233 0.358367 0.200678
v 4.205664 0.365993 0.208467
v 4.215315 0.340059 0.203889
v 4.198747 0.347684 0.211678
v 3.543340 0.329104 0.203869
v 3.542110 0.348861 0.202648
v 3.529316 0.327371 0.189952
v 3.528086 0.347128 0.188731
v 3.557310 0.329104 0.189791
v 3.556080 0.348861 0.188570
v 3.543286 0.327371 0.175874
v 3.542056 0.347128 0.174653
v 1.448876 0.366461 0.199595
v 1.449009 0.386286 0.199036
v 1.452445 0.365887 0.180095
v 1.452578 0.385712 0.179535
v 1.468385 0.366432 0.203167
v 1.468518 0.386257 0.202607
v 1.471954 0.365858 0.183666
v 1.472087 0.385682 0.183107
v -0.025782 0.357519 0.225777
v -0.020651 0.376593 0.223986
v -0.043875 0.362953 0.231815
v -0.038744 0.382027 0.230024
v -0.032079 0.357447 0.206971
v -0.026949 0.376521 0.205179
v -0.050173 0.362881 0.213009
v -0.045042 0.381955 0.211217
v 2.582781 0.375142 0.191390
v 2.575715 0.393387 0.194637
v 2.599360 0.382917 0.183773
v 2.592294 0.401163 0.187019
v 2.591061 0.375141 0.209412
v 2.583995 0.393387 0.212659
v 2.607640 0.382917 0.201795
v 2.600574 0.401162 0.205041
v 1.081920 0.349970 0.198247
v 1.092200 0.357501 0.213445
v 1.077701 0.368318 0.192009
v 1.087981 0.375848 0.207207
v 1.098348 0.349970 0.187135
v 1.108628 0.357501 0.202333
v 1.094129 0.368318 0.180897
v 1.104409 0.375848 0.196095
v -3.633915 0.355463 0.220232
v -3.634186 0.375274 0.219335
v -3.627506 0.356400 0.238978
v -3.627776 0.376211 0.238080
v -3.652682 0.355498 0.226648
v -3.652953 0.375309 0.225750
v -3.646272 0.356434 0.245393
v -3.646543 0.376245 0.244496
v 2.441234 0.356729 0.233764
v 2.426277 0.366966 0.241816
v 2.432220 0.339742 0.238617
v 2.417262 0.349980 0.246669
v 2.431833 0.356729 0.216301
v 2.416876 0.366966 0.224353
v 2.422818 0.339742 0.221154
v 2.407861 0.349980 0.229205
v -4.744649 0.358933 0.216216
v -4.744747 0.374252 0.203620
v -4.744531 0.371530 0.231535
v -4.744629 0.386849 0.218938
v -4.764482 0.358932 0.216371
v -4.764580 0.374251 0.203774
v -4.764363 0.371529 0.231689
v -4.764462 0.386848 0.219092
v 4.164736 0.383680 0.216250
v 4.164829 0.402467 0.222606
v 4.165013 0.377323 0.235035
v 4.165107 0.396110 0.241391
v 4.144904 0.383680 0.216543
v 4.144998 0.402466 0.222899
v 4.145182 0.377322 0.235327
v 4.145275 0.396109 0.241684
v -2.007524 0.364858 0.242243
v -2.014335 0.383485 0.242222
v -2.026150 0.358048 0.242493
v -2.032961 0.376675 0.242472
v -2.007752 0.364752 0.222412
v -2.014562 0.383379 0.222390
v -2.026377 0.357942 0.222662
v -2.033188 0.376569 0.222640
v -4.315582 0.352567 0.207277
v -4.300001 0.363190 0.201135
v -4.305700 0.335819 0.203379
v -4.290119 0.346442 0.197237
v -4.308309 0.352565 0.225728
v -4.292727 0.363188 0.219586
v -4.298427 0.335817 0.221830
v -4.282845 0.346440 0.215688
v 2.402355 0.339781 0.189551
v 2.397983 0.359024 0.191532
v 2.384828 0.334981 0.197493
v 2.380455 0.354224 0.199475
v 2.394169 0.339781 0.171486
v 2.389797 0.359025 0.173467
v 2.376642 0.334981 0.179428
v 2.372269 0.354225 0.181410
v -3.793856 0.361803 0.202577
v -3.797046 0.378586 0.192502
v -3.788791 0.372370 0.218578
v -3.791981 0.389153 0.208503
v -3.812765 0.361802 0.208562
v -3.815954 0.378586 0.198488
v -3.807700 0.372370 0.224563
v -3.810889 0.389153 0.214489
v -4.667797 0.351381 0.208535
v -4.666441 0.371161 0.209056
v -4.686328 0.352834 0.201617
v -4.684971 0.372614 0.202138
v -4.660859 0.351395 0.189955
v -4.659503 0.371175 0.190476
v -4.679390 0.352848 0.183037
v -4.678033 0.372628 0.183558
v 3.252130 0.372194 0.205407
v 3.254376 0.391768 0.207678
v 3.266264 0.369000 0.218948
v 3.268510 0.388574 0.221220
v 3.238399 0.372109 0.219718
v 3.240645 0.391683 0.221990
v 3.252533 0.368915 0.233260
v 3.254779 0.388489 0.235531
v -4.337405 0.356090 0.214429
v -4.354959 0.364670 0.217838
v -4.345850 0.338209 0.215947
v -4.363403 0.346789 0.219356
v -4.341135 0.356198 0.194950
v -4.358688 0.364778 0.198359
v -4.349580 0.338317 0.196468
v -4.367133 0.346897 0.199877
v -0.950820 0.348142 0.194226
v -0.951886 0.367821 0.191996
v -0.959314 0.345671 0.176475
v -0.960381 0.365349 0.174246
v -0.932929 0.348142 0.185665
v -0.933996 0.367820 0.183435
v -0.941424 0.345670 0.167914
v -0.942491 0.365349 0.165684
v 0.435322 0.338798 0.203082
v 0.449881 0.352115 0.201067
v 0.448509 0.324101 0.201232
v 0.463068 0.337417 0.199217
v 0.438058 0.338780 0.222726
v 0.452617 0.352096 0.220711
v 0.451245 0.324082 0.220875
v 0.465804 0.337398 0.218860
v -2.060635 0.343845 0.225847
v -2.055742 0.362694 0.222089
v -2.075732 0.350016 0.237134
v -2.070838 0.368864 0.233375
v -2.072531 0.343769 0.209978
v -2.067637 0.362618 0.206219
v -2.087627 0.349939 0.221264
v -2.082734 0.368788 0.217505
v -2.909628 0.333221 0.232249
v -2.919186 0.348012 0.223127
v -2.898928 0.346433 0.242461
v -2.908486 0.361225 0.233339
v -2.923321 0.333221 0.246596
v -2.932879 0.348012 0.237475
v -2.912620 0.346433 0.256809
v -2.922179 0.361224 0.247687
v -3.403320 0.366173 0.218379
v -3.404158 0.385619 0.214570
v -3.407502 0.362273 0.199388
v -3.408341 0.381718 0.195579
v -3.383951 0.366173 0.214113
v -3.384789 0.385619 0.210304
v -3.388134 0.362272 0.195122
v -3.388972 0.381718 0.191313
v -4.660323 0.362772 0.218750
v -4.647341 0.374707 0.209676
v -4.670106 0.378612 0.225588
v -4.657123 0.390547 0.216514
v -4.671686 0.362773 0.202494
v -4.658702 0.374708 0.193420
v -4.681468 0.378613 0.209332
v -4.668485 0.390548 0.200258
v -1.052551 0.352458 0.198417
v -1.047487 0.368358 0.209136
v -1.059344 0.364313 0.184041
v -1.054280 0.380213 0.194760
v -1.034619 0.352458 0.189945
v -1.029555 0.368358 0.200664
v -1.041412 0.364313 0.175569
v -1.036348 0.380213 0.186288
v -3.339120 0.361113 0.208999
v -3.324494 0.367198 0.220932
v -3.343887 0.379990 0.205217
v -3.329261 0.386074 0.217150
v -3.326602 0.361192 0.193616
v -3.311976 0.367276 0.205549
v -3.331369 0.380068 0.189833
v -3.316743 0.386153 0.201767
v -1.546444 0.353886 0.174647
v -1.564097 0.356928 0.166134
v -1.543705 0.373485 0.175969
v -1.561358 0.376526 0.167456
v -1.555060 0.353885 0.192511
v -1.572713 0.356927 0.183998
v -1.552321 0.373484 0.193833
v -1.569974 0.376525 0.185320
v -2.019322 0.343489 0.232460
v -2.014949 0.359233 0.243701
v -2.025031 0.355550 0.217787
v -2.020658 0.371294 0.229028
v -2.000839 0.343489 0.225269
v -1.996466 0.359233 0.236510
v -2.006547 0.355551 0.210597
v -2.002174 0.371295 0.221838
v -0.037114 0.351436 0.206765
v -0.032002 0.368318 0.197697
v -0.028942 0.341027 0.191992
v -0.023830 0.357909 0.182925
v -0.019780 0.351365 0.216403
v -0.014669 0.368247 0.207336
v -0.011609 0.340956 0.201631
v -0.006497 0.357838 0.192563
v -2.706426 0.355059 0.171203
v -2.725822 0.358612 0.173334
v -2.702894 0.374571 0.170815
v -2.722290 0.378124 0.172946
v -2.704261 0.355059 0.190917
v -2.723656 0.358612 0.193048
v -2.700729 0.374571 0.190529
v -2.720124 0.378124 0.192660
v -1.955336 0.368954 0.217931
v -1.957969 0.384148 0.205459
v -1.952204 0.381701 0.232799
v -1.954837 0.396895 0.220327
v -1.974743 0.368949 0.222022
v -1.977376 0.384143 0.209550
v -1.971611 0.381696 0.236890
v -1.974244 0.396891 0.224418
v -3.835683 0.356614 0.226197
v -3.844533 0.368205 0.239640
v -3.842056 0.340520 0.235878
v -3.850905 0.352111 0.249321
v -3.852249 0.356614 0.215292
v -3.861099 0.368204 0.228735
v -3.858622 0.340520 0.224973
v -3.867471 0.352110 0.238416
v -1.462366 0.369538 0.217250
v -1.463492 0.387430 0.225734
v -1.460018 0.378097 0.199513
v -1.461144 0.395988 0.207998
v -1.442705 0.369541 0.219854
v -1.443830 0.387432 0.228338
v -1.440357 0.378100 0.202117
v -1.441483 0.395991 0.210602
v 2.389180 0.350040 0.226739
v 2.396067 0.365942 0.217092
v 2.379949 0.361893 0.239686
v 2.386835 0.377795 0.230039
v 2.373034 0.350045 0.215222
v 2.379920 0.365947 0.205575
v 2.363802 0.361898 0.228169
v 2.370688 0.377800 0.218522
v -4.203815 0.333213 0.234215
v -4.207945 0.351355 0.227348
v -4.194461 0.341227 0.249759
v -4.198591 0.359369 0.242892
v -4.220808 0.333214 0.244440
v -4.224939 0.351356 0.237573
v -4.211454 0.341228 0.259985
v -4.215585 0.359370 0.253118
v 3.105787 0.371641 0.219429
v 3.099953 0.388187 0.228679
v 3.096961 0.360705 0.233423
v 3.091127 0.377250 0.242674
v 3.089011 0.371642 0.208849
v 3.083178 0.388187 0.218100
v 3.080186 0.360705 0.222843
v 3.074352 0.377250 0.232094
v -4.317043 0.356764 0.209172
v -4.316512 0.375651 0.203144
v -4.315269 0.350713 0.190368
v -4.314738 0.369601 0.184340
v -4.297297 0.356800 0.211023
v -4.296766 0.375688 0.204995
v -4.295523 0.350749 0.192219
v -4.294991 0.369637 0.186191
v -2.295980 0.381884 0.210925
v -2.295968 0.401584 0.213225
v -2.295874 0.379585 0.230624
v -2.295862 0.399284 0.232924
v -2.315813 0.381884 0.211032
v -2.315801 0.401583 0.213331
v -2.315706 0.379584 0.230731
v -2.315695 0.399284 0.233031
v 2.308449 0.361792 0.218852
v 2.308479 0.378219 0.229967
v 2.308406 0.372907 0.202426
v 2.308435 0.389333 0.213540
v 2.328282 0.361792 0.218800
v 2.328312 0.378218 0.229914
v 2.328239 0.372906 0.202373
v 2.328269 0.389333 0.213488
v 0.433046 0.367992 0.214955
v 0.429385 0.384176 0.204091
v 0.427971 0.356527 0.199588
v 0.424310 0.372711 0.188723
v 0.451866 0.368048 0.208698
v 0.448205 0.384232 0.197833
v 0.446791 0.356584 0.193330
v 0.443130 0.372768 0.182466
v 2.429019 0.360463 0.206211
v 2.417305 0.374848 0.199195
v 2.416679 0.346809 0.198820
v 2.404965 0.361193 0.191804
v 2.439210 0.360463 0.189196
v 2.427496 0.374847 0.182180
v 2.426870 0.346809 0.181805
v 2.415156 0.361193 0.174789
v 3.395242 0.358337 0.222802
v 3.409566 0.371909 0.224796
v 3.381809 0.372799 0.220868
v 3.396132 0.386371 0.222861
v 3.398020 0.358290 0.203165
v 3.412344 0.371862 0.205158
v 3.384586 0.372752 0.201230
v 3.398910 0.386324 0.203223
v -4.625875 0.385368 0.230561
v -4.626869 0.404904 0.227289
v -4.631559 0.381947 0.211871
v -4.632555 0.401483 0.208599
v -4.606899 0.385367 0.224789
v -4.607895 0.404903 0.221517
v -4.612585 0.381947 0.206099
v -4.613581 0.401483 0.202827
v 4.103456 0.370219 0.212600
v 4.102474 0.388214 0.204319
v 4.101337 0.361880 0.194730
v 4.100355 0.379875 0.186449
v 4.123152 0.370219 0.210264
v 4.122169 0.388214 0.201983
v 4.121033 0.361880 0.192394
v 4.120050 0.379875 0.184114
v -1.450794 0.346934 0.219745
v -1.452758 0.366662 0.220295
v -1.469806 0.344894 0.225012
v -1.471770 0.364622 0.225562
v -1.456090 0.346939 0.200632
v -1.458054 0.366667 0.201182
v -1.475102 0.344899 0.205899
v -1.477066 0.364627 0.206449
v -1.490800 0.357908 0.168381
v -1.477341 0.362399 0.182238
v -1.487671 0.338590 0.171602
v -1.474211 0.343081 0.185459
v -1.505027 0.357907 0.182199
v -1.491567 0.362398 0.196056
v -1.501897 0.338589 0.185420
v -1.488438 0.343081 0.199278
v 1.907461 0.362370 0.210596
v 1.913236 0.381054 0.213897
v 1.923681 0.355718 0.219869
v 1.929457 0.374402 0.223170
v 1.897617 0.362371 0.227813
v 1.903393 0.381055 0.231114
v 1.913838 0.355719 0.237087
v 1.919613 0.374403 0.240388
v 2.896231 0.351124 0.205508
v 2.900007 0.370419 0.202903
v 2.880353 0.355711 0.216471
v 2.884129 0.375007 0.213866
v 2.884963 0.351126 0.189187
v 2.888738 0.370421 0.186582
v 2.869084 0.355713 0.200150
v 2.872860 0.375009 0.197545
v 0.388381 0.337175 0.213043
v 0.391110 0.356232 0.217811
v 0.397845 0.331681 0.229584
v 0.400574 0.350738 0.234352
v 0.371166 0.337176 0.222893
v 0.373896 0.356233 0.227661
v 0.380630 0.331682 0.239434
v 0.383360 0.350739 0.244202
v 4.025786 0.358144 0.218928
v 4.007763 0.364551 0.224169
v 4.019623 0.339374 0.220680
v 4.001599 0.345782 0.225921
v 4.020261 0.358180 0.199880
v 4.002237 0.364587 0.205121
v 4.014097 0.339410 0.201632
v 3.996074 0.345818 0.206873
v -3.791654 0.381798 0.221284
v -3.788390 0.401258 0.219274
v -3.808223 0.385631 0.231488
v -3.804960 0.405090 0.229478
v -3.802054 0.381798 0.204396
v -3.798791 0.401258 0.202386
v -3.818623 0.385631 0.214600
v -3.815360 0.405090 0.212591
v 4.535497 0.352422 0.195170
v 4.523125 0.363055 0.206450
v 4.527639 0.335680 0.202334
v 4.515267 0.346313 0.213613
v 4.522135 0.352421 0.180514
v 4.509763 0.363054 0.191793
v 4.514277 0.335679 0.187678
v 4.501905 0.346312 0.198957
v 0.377817 0.349647 0.192235
v 0.370298 0.362416 0.205417
v 0.384225 0.364822 0.181190
v 0.376706 0.377591 0.194372
v 0.395014 0.349575 0.202114
v 0.387495 0.362344 0.215296
v 0.401422 0.364751 0.191070
v 0.393903 0.377520 0.204252
v -3.947156 0.366747 0.181189
v -3.950837 0.386023 0.184054
v -3.931945 0.371412 0.169347
v -3.935627 0.390688 0.172212
v -3.934973 0.366747 0.196839
v -3.938654 0.386024 0.199704
v -3.919762 0.371412 0.184997
v -3.923443 0.390689 0.187862
v 3.944390 0.349649 0.236053
v 3.940169 0.361963 0.221089
v 3.941046 0.334101 0.224202
v 3.936824 0.346415 0.209238
v 3.963478 0.349648 0.230667
v 3.959256 0.361962 0.215704
v 3.960134 0.334101 0.218816
v 3.955912 0.346415 0.203853
v -0.790841 0.339911 0.195443
v -0.798416 0.357807 0.199408
v -0.774985 0.348461 0.187146
v -0.782561 0.366357 0.191111
v -0.781645 0.339910 0.213016
v -0.789220 0.357806 0.216981
v -0.765789 0.348460 0.204718
v -0.773365 0.366356 0.208683
v 4.054034 0.371035 0.213808
v 4.050010 0.388665 0.205663
v 4.046225 0.361951 0.198002
v 4.042199 0.379581 0.189857
v 4.071815 0.371035 0.205021
v 4.067791 0.388666 0.196877
v 4.064005 0.361951 0.189215
v 4.059980 0.379581 0.181071
v -1.477257 0.358648 0.216632
v -1.478986 0.375304 0.206006
v -1.474638 0.369414 0.233081
v -1.476367 0.386070 0.222455
v -1.496840 0.358617 0.219770
v -1.498569 0.375274 0.209144
v -1.494221 0.369383 0.236220
v -1.495950 0.386040 0.225594
v 2.734902 0.368379 0.196274
v 2.727968 0.386766 0.193590
v 2.717756 0.360943 0.189637
v 2.710821 0.379330 0.186953
v 2.742062 0.368379 0.177778
v 2.735127 0.386765 0.175094
v 2.724915 0.360943 0.171141
v 2.717980 0.379330 0.168457
v -2.408744 0.342321 0.212184
v -2.407153 0.344883 0.231787
v -2.408538 0.322654 0.214738
v -2.406947 0.325216 0.234341
v -2.428512 0.342322 0.213789
v -2.426921 0.344884 0.233392
v -2.428306 0.322655 0.216343
v -2.426715 0.325217 0.235945
v -3.904404 0.354637 0.223851
v -3.889009 0.367067 0.222487
v -3.916785 0.370091 0.224947
v -3.901392 0.382522 0.223583
v -3.906153 0.354635 0.204096
v -3.890759 0.367066 0.202731
v -3.918535 0.370090 0.205191
v -3.903141 0.382520 0.203827
v 1.356500 0.342103 0.193091
v 1.364847 0.360087 0.193600
v 1.338549 0.350466 0.191997
v 1.346897 0.368449 0.192506
v 1.357707 0.342103 0.173295
v 1.366054 0.360087 0.173804
v 1.339756 0.350466 0.172201
v 1.348103 0.368450 0.172710
v -3.999270 0.343734 0.210481
v -3.995551 0.350204 0.192106
v -4.000552 0.362482 0.216823
v -3.996834 0.368952 0.198447
v -4.018709 0.343734 0.206548
v -4.014990 0.350204 0.188172
v -4.019991 0.362483 0.212889
v -4.016273 0.368952 0.194514
v 4.316335 0.346375 0.188493
v 4.319068 0.366016 0.188795
v 4.335871 0.343625 0.190528
v 4.338604 0.363267 0.190830
v 4.314278 0.346358 0.208219
v 4.317011 0.365999 0.208521
v 4.333813 0.343608 0.210254
v 4.336547 0.363249 0.210556
v 2.824918 0.369009 0.218029
v 2.826512 0.387927 0.223765
v 2.819853 0.374962 0.199801
v 2.821446 0.393881 0.205537
v 2.844028 0.369009 0.212719
v 2.845621 0.387928 0.218455
v 2.838962 0.374963 0.194491
v 2.840555 0.393881 0.200227
v -1.297761 0.349546 0.201304
v -1.288014 0.366153 0.196553
v -1.282907 0.338704 0.193878
v -1.273160 0.355310 0.189128
v -1.288947 0.349455 0.219070
v -1.279200 0.366062 0.214319
v -1.274092 0.338613 0.211645
v -1.264345 0.355220 0.206894
v -2.984018 0.364109 0.250687
v -2.974443 0.381468 0.251257
v -3.001347 0.373702 0.249657
v -2.991771 0.391061 0.250226
v -2.982841 0.364109 0.230889
v -2.973265 0.381468 0.231459
v -3.000169 0.373702 0.229859
v -2.990594 0.391061 0.230428
v -2.611940 0.346661 0.233319
v -2.611930 0.366458 0.232112
v -2.612105 0.347869 0.253115
v -2.612094 0.367665 0.251908
v -2.631773 0.346662 0.233155
v -2.631762 0.366458 0.231947
v -2.631937 0.347869 0.252950
v -2.631927 0.367665 0.251743
v 4.270603 0.353923 0.220520
v 4.270356 0.373746 0.221104
v 4.263255 0.353288 0.238930
v 4.263008 0.373111 0.239515
v 4.252183 0.353910 0.213167
v 4.251936 0.373733 0.213752
v 4.244835 0.353276 0.231578
v 4.244588 0.373099 0.232163
v 0.537331 0.380590 0.204452
v 0.536832 0.400413 0.204884
v 0.552302 0.381250 0.191461
v 0.551804 0.401072 0.191893
v 0.550329 0.380591 0.219432
v 0.549830 0.400413 0.219864
v 0.565300 0.381250 0.206441
v 0.564802 0.401073 0.206873
v -4.199090 0.358388 0.192997
v -4.201777 0.376394 0.200866
v -4.204909 0.350073 0.210036
v -4.207597 0.368078 0.217905
v -4.217858 0.358388 0.186586
v -4.220546 0.376394 0.194455
v -4.223679 0.350073 0.203626
v -4.226365 0.368079 0.211495
v 3.913958 0.348624 0.211733
[truncated: 4,652,069 more chars]
