# Supplementary material for: 3D in situ imaging of the female reproductive tract reveals molecular signatures of fertilizing spermatozoa in mice
Source: eLife. 2020 Oct 20;9:e62043. doi: 10.7554/eLife.62043 (PMC7707823; doi:10.7554/eLife.62043)
Supplement: Figure 5—source data 1. — Custom scripts and 3D objects for developing training environments, ANN input feeding and training, and constructing numerical objects coordinates arrays for supervised learning, and ANN performance evaluation. [file elife-62043-fig5-data1.zip › Generating of 3D training environments for ANNs input feed/Sperm tail CatSper 3D signatures low poly/Sperm with CatSper domains in tail original pilot render.obj]

# Blender v2.75 (sub 0) OBJ File: 'Sperm with CatSper domains in tail original pilot render.blend'
# www.blender.org
mtllib Sperm with CatSper domains in tail original pilot render.mtl
o Sperm_head_Sphere
v 0.077076 0.020379 -0.008865
v 0.080132 0.017400 -0.007154
v 0.077054 0.022653 -0.004869
v 0.080111 0.019674 -0.003158
v 0.080511 0.023043 -0.010363
v 0.083567 0.020064 -0.008652
v 0.080490 0.025317 -0.006367
v 0.083546 0.022338 -0.004656
v -0.280931 0.029941 -0.028344
v -0.283036 0.027943 -0.031911
v -0.280673 0.025872 -0.026218
v -0.282777 0.023875 -0.029785
v -0.276851 0.029168 -0.030318
v -0.278955 0.027171 -0.033885
v -0.276593 0.025099 -0.028192
v -0.278697 0.023102 -0.031759
v -1.692072 -0.007333 -0.176365
v -1.691998 -0.003373 -0.174029
v -1.692955 -0.009613 -0.172471
v -1.692880 -0.005654 -0.170135
v -1.696584 -0.006821 -0.177088
v -1.696510 -0.002862 -0.174752
v -1.697467 -0.009102 -0.173194
v -1.697392 -0.005142 -0.170858
v -0.004544 0.025280 -0.013029
v -0.003062 0.020930 -0.013168
v -0.004488 0.025153 -0.008433
v -0.003006 0.020802 -0.008572
v -0.000191 0.026763 -0.013041
v 0.001291 0.022413 -0.013180
v -0.000135 0.026636 -0.008445
v 0.001346 0.022285 -0.008584
v 0.235622 0.017328 0.001880
v 0.231382 0.017494 0.000109
v 0.235681 0.012766 0.001311
v 0.231440 0.012932 -0.000460
v 0.237399 0.017875 -0.002325
v 0.233159 0.018041 -0.004096
v 0.237458 0.013313 -0.002894
v 0.233218 0.013479 -0.004665
v 0.240107 0.011842 -0.003194
v 0.236061 0.012684 -0.001178
v 0.240051 0.016043 -0.005061
v 0.236005 0.016886 -0.003045
v 0.242291 0.013509 0.000492
v 0.238246 0.014351 0.002509
v 0.242235 0.017711 -0.001375
v 0.238190 0.018553 0.000642
v -0.392320 0.022354 -0.042002
v -0.389882 0.020615 -0.038513
v -0.392348 0.026461 -0.039935
v -0.389910 0.024722 -0.036446
v -0.388421 0.023471 -0.044169
v -0.385983 0.021732 -0.040680
v -0.388449 0.027579 -0.042102
v -0.386011 0.025839 -0.038613
v -0.270509 0.030369 -0.029146
v -0.272185 0.026859 -0.031598
v -0.270242 0.027655 -0.025444
v -0.271918 0.024145 -0.027896
v -0.266235 0.029162 -0.030338
v -0.267911 0.025652 -0.032791
v -0.265969 0.026448 -0.026636
v -0.267645 0.022938 -0.029089
v 0.084757 0.017330 -0.006307
v 0.082675 0.020715 -0.003994
v 0.084681 0.019892 -0.010124
v 0.082598 0.023276 -0.007811
v 0.088856 0.019098 -0.005203
v 0.086774 0.022482 -0.002890
v 0.088779 0.021659 -0.009020
v 0.086697 0.025044 -0.006707
v 0.082539 0.020033 -0.008595
v 0.085223 0.017258 -0.006097
v 0.082498 0.023087 -0.005159
v 0.085182 0.020313 -0.002661
v 0.086272 0.022061 -0.010354
v 0.088956 0.019287 -0.007855
v 0.086231 0.025116 -0.006917
v 0.088915 0.022341 -0.004419
v 0.271571 0.017087 -0.000220
v 0.270967 0.013982 -0.003556
v 0.271610 0.013718 0.002909
v 0.271007 0.010612 -0.000427
v 0.276129 0.016705 -0.000688
v 0.275525 0.013599 -0.004025
v 0.276168 0.013336 0.002441
v 0.275565 0.010230 -0.000896
v 0.233898 0.013429 0.000672
v 0.235311 0.017735 0.001451
v 0.233882 0.014253 -0.003852
v 0.235295 0.018559 -0.003073
v 0.238273 0.012042 0.000404
v 0.239686 0.016348 0.001183
v 0.238258 0.012866 -0.004119
v 0.239670 0.017172 -0.003341
v 0.125789 0.022896 -0.003648
v 0.125386 0.020685 -0.007659
v 0.125873 0.018867 -0.001435
v 0.125470 0.016655 -0.005446
v 0.130369 0.022775 -0.004042
v 0.129966 0.020564 -0.008053
v 0.130453 0.018746 -0.001828
v 0.130049 0.016534 -0.005839
v 0.266460 0.012176 0.001548
v 0.267904 0.016519 0.001984
v 0.266453 0.012638 -0.003027
v 0.267896 0.016982 -0.002591
v 0.270826 0.010740 0.001395
v 0.272269 0.015084 0.001832
v 0.270819 0.011203 -0.003179
v 0.272262 0.015546 -0.002743
v 0.292119 0.013851 -0.003231
v 0.296705 0.013754 -0.003553
v 0.292163 0.009657 -0.001346
v 0.296748 0.009560 -0.001667
v 0.292453 0.015734 0.000950
v 0.297038 0.015637 0.000629
v 0.292496 0.011541 0.002836
v 0.297082 0.011443 0.002514
v -0.334607 0.027840 -0.031447
v -0.336672 0.028127 -0.035546
v -0.334436 0.023263 -0.031854
v -0.336501 0.023550 -0.035952
v -0.330502 0.028175 -0.033492
v -0.332567 0.028462 -0.037590
v -0.330332 0.023598 -0.033899
v -0.332397 0.023885 -0.037997
v 0.273102 0.010751 0.000636
v 0.273707 0.014821 0.002687
v 0.273077 0.012823 -0.003469
v 0.273682 0.016893 -0.001418
v 0.277660 0.010222 0.000342
v 0.278265 0.014292 0.002393
v 0.277635 0.012294 -0.003763
v 0.278240 0.016364 -0.001712
v 0.315700 0.015407 -0.001434
v 0.312376 0.012360 -0.002333
v 0.315713 0.014094 0.002972
v 0.312389 0.011046 0.002073
v 0.318877 0.012225 -0.002392
v 0.315554 0.009177 -0.003291
v 0.318890 0.010911 0.002014
v 0.315567 0.007864 0.001115
v -0.544324 0.010152 -0.061125
v -0.548567 0.010615 -0.059414
v -0.544794 0.014138 -0.063368
v -0.549037 0.014601 -0.061656
v -0.542615 0.012396 -0.057494
v -0.546857 0.012859 -0.055783
v -0.543085 0.016383 -0.059737
v -0.547327 0.016845 -0.058026
v -1.356812 0.012587 -0.221258
v -1.354972 0.011011 -0.217350
v -1.355789 0.008618 -0.223341
v -1.353949 0.007041 -0.219433
v -1.360900 0.010884 -0.220020
v -1.359060 0.009308 -0.216112
v -1.359877 0.006915 -0.222103
v -1.358037 0.005338 -0.218195
v -0.971063 -0.005626 -0.148425
v -0.972594 -0.009549 -0.150272
v -0.966728 -0.007014 -0.149072
v -0.968259 -0.010937 -0.150918
v -0.971057 -0.003670 -0.152586
v -0.972588 -0.007592 -0.154433
v -0.966722 -0.005057 -0.153232
v -0.968253 -0.008980 -0.155079
v -0.266814 0.024874 -0.026976
v -0.263804 0.027550 -0.024757
v -0.267078 0.027976 -0.030359
v -0.264068 0.030652 -0.028141
v -0.263347 0.022786 -0.029160
v -0.260338 0.025463 -0.026941
v -0.263611 0.025888 -0.032543
v -0.260602 0.028565 -0.030325
v -0.346933 0.026511 -0.037727
v -0.343002 0.025096 -0.039646
v -0.346605 0.023166 -0.034588
v -0.342673 0.021751 -0.036507
v -0.344572 0.029331 -0.034968
v -0.340640 0.027916 -0.036888
v -0.344243 0.025987 -0.031830
v -0.340311 0.024572 -0.033749
v -0.492950 0.019284 -0.048201
v -0.495897 0.020832 -0.051373
v -0.493007 0.015131 -0.050176
v -0.495954 0.016680 -0.053347
v -0.489421 0.020510 -0.050882
v -0.492368 0.022058 -0.054054
v -0.489477 0.016357 -0.052856
v -0.492424 0.017906 -0.056028
v -0.298846 0.023825 -0.030424
v -0.296828 0.026852 -0.027612
v -0.299135 0.027051 -0.033688
v -0.297117 0.030078 -0.030876
v -0.294724 0.022570 -0.032029
v -0.292706 0.025597 -0.029217
v -0.295013 0.025795 -0.035294
v -0.292995 0.028822 -0.032481
v 0.210230 0.018863 -0.002900
v 0.211630 0.015304 -0.005453
v 0.210274 0.016195 0.000844
v 0.211674 0.012636 -0.001708
v 0.214610 0.020027 -0.002122
v 0.216010 0.016468 -0.004674
v 0.214654 0.017359 0.001623
v 0.216054 0.013800 -0.000930
v -0.658653 -0.003829 -0.076816
v -0.657103 -0.000034 -0.078897
v -0.659810 -0.005597 -0.080900
v -0.658261 -0.001801 -0.082981
v -0.654481 -0.005730 -0.077175
v -0.652932 -0.001934 -0.079257
v -0.655639 -0.007497 -0.081260
v -0.654089 -0.003701 -0.083341
v 0.044657 0.023083 -0.005954
v 0.046955 0.026278 -0.008332
v 0.044688 0.020323 -0.009632
v 0.046986 0.023518 -0.012010
v 0.048639 0.021262 -0.004553
v 0.050937 0.024456 -0.006931
v 0.048671 0.018501 -0.008230
v 0.050969 0.021696 -0.010608
v 0.227845 0.014963 0.002310
v 0.224102 0.016883 0.000454
v 0.227883 0.011806 -0.001033
v 0.224140 0.013726 -0.002889
v 0.230515 0.017700 -0.000244
v 0.226772 0.019620 -0.002100
v 0.230553 0.014543 -0.003587
v 0.226810 0.016463 -0.005443
v -1.140721 -0.003105 -0.192449
v -1.137961 -0.001472 -0.189154
v -1.143779 -0.004374 -0.189258
v -1.141019 -0.002741 -0.185963
v -1.142763 0.001001 -0.192774
v -1.140003 0.002635 -0.189479
v -1.145821 -0.000267 -0.189583
v -1.143061 0.001366 -0.186288
v -0.532190 0.017976 -0.057431
v -0.531902 0.014458 -0.060378
v -0.531600 0.015076 -0.053912
v -0.531311 0.011558 -0.056859
v -0.527639 0.018575 -0.057701
v -0.527351 0.015057 -0.060648
v -0.527049 0.015675 -0.054182
v -0.526760 0.012157 -0.057129
v -0.623105 0.002371 -0.069603
v -0.618900 0.004222 -0.069784
v -0.624049 0.004108 -0.073754
v -0.619844 0.005960 -0.073935
v -0.621502 -0.001463 -0.071573
v -0.617297 0.000389 -0.071754
v -0.622446 0.000275 -0.075724
v -0.618241 0.002127 -0.075905
v -0.542465 0.015978 -0.055689
v -0.544978 0.016143 -0.059536
v -0.542347 0.011389 -0.055964
v -0.544860 0.011555 -0.059811
v -0.538616 0.016226 -0.058192
v -0.541129 0.016392 -0.062039
v -0.538498 0.011638 -0.058467
v -0.541011 0.011804 -0.062314
v 0.249918 0.010850 -0.000720
v 0.247916 0.014316 0.001543
v 0.249884 0.013351 -0.004579
v 0.247882 0.016817 -0.002315
v 0.254057 0.012547 0.000343
v 0.252055 0.016013 0.002607
v 0.254023 0.015048 -0.003515
v 0.252021 0.018513 -0.001252
v 0.323863 0.011320 -0.003315
v 0.323864 0.007875 -0.000268
v 0.323837 0.014366 0.000130
v 0.323838 0.010922 0.003176
v 0.328461 0.011338 -0.003295
v 0.328462 0.007894 -0.000249
v 0.328435 0.014384 0.000149
v 0.328436 0.010940 0.003195
v 0.266226 0.014725 -0.002895
v 0.268496 0.010727 -0.002897
v 0.266228 0.014725 0.001703
v 0.268498 0.010726 0.001702
v 0.270224 0.016996 -0.002897
v 0.272495 0.012997 -0.002898
v 0.270226 0.016995 0.001701
v 0.272497 0.012997 0.001700
v -1.247106 0.000163 -0.204403
v -1.243926 0.000165 -0.207725
v -1.247084 0.004761 -0.204379
v -1.243905 0.004763 -0.207701
v -1.250427 0.000195 -0.207582
v -1.247248 0.000197 -0.210904
v -1.250406 0.004793 -0.207559
v -1.247227 0.004795 -0.210880
v 0.326644 0.010370 0.003818
v 0.322925 0.012322 0.001949
v 0.326672 0.007218 0.000470
v 0.322952 0.009170 -0.001399
v 0.329347 0.013089 0.001279
v 0.325627 0.015042 -0.000589
v 0.329375 0.009937 -0.002068
v 0.325655 0.011890 -0.003937
v -0.113704 0.022456 -0.019291
v -0.116784 0.023989 -0.016241
v -0.113877 0.026490 -0.021492
v -0.116957 0.028022 -0.018441
v -0.110294 0.024045 -0.016647
v -0.113374 0.025578 -0.013596
v -0.110467 0.028078 -0.018848
v -0.113547 0.029611 -0.015797
v 0.201599 0.017454 -0.006131
v 0.198101 0.015354 -0.004011
v 0.201556 0.020756 -0.002931
v 0.198059 0.018655 -0.000810
v 0.204583 0.015039 -0.003600
v 0.201085 0.012939 -0.001480
v 0.204541 0.018340 -0.000400
v 0.201043 0.016240 0.001720
v -0.119675 0.025763 -0.021859
v -0.122437 0.023858 -0.018715
v -0.119749 0.029724 -0.019524
v -0.122511 0.027818 -0.016380
v -0.115999 0.024412 -0.019449
v -0.118761 0.022506 -0.016306
v -0.116074 0.028372 -0.017114
v -0.118836 0.026466 -0.013970
v -1.140357 0.002621 -0.188219
v -1.142059 -0.000588 -0.185400
v -1.138098 -0.000631 -0.190557
v -1.139800 -0.003840 -0.187738
v -1.143983 0.002101 -0.190999
v -1.145684 -0.001109 -0.188180
v -1.141723 -0.001151 -0.193337
v -1.143425 -0.004360 -0.190518
v -1.084973 0.001020 -0.175232
v -1.082401 -0.002243 -0.173263
v -1.081457 0.002133 -0.177979
v -1.078885 -0.001130 -0.176010
v -1.086446 -0.002022 -0.178349
v -1.083874 -0.005285 -0.176380
v -1.082930 -0.000909 -0.181096
v -1.080358 -0.004172 -0.179127
v -1.373227 0.008202 -0.217514
v -1.375026 0.005630 -0.220874
v -1.371556 0.011124 -0.220647
v -1.373356 0.008552 -0.224006
v -1.377114 0.010649 -0.217305
v -1.378914 0.008076 -0.220665
v -1.375443 0.013571 -0.220438
v -1.377243 0.010999 -0.223797
v 0.225103 0.012543 -0.000637
v 0.224989 0.016595 0.001534
v 0.225069 0.014714 -0.004690
v 0.224955 0.018766 -0.002520
v 0.229700 0.012660 -0.000613
v 0.229586 0.016712 0.001557
v 0.229665 0.014831 -0.004667
v 0.229551 0.018883 -0.002496
v -1.328312 0.008871 -0.214295
v -1.332208 0.006432 -0.214166
v -1.326601 0.005973 -0.217428
v -1.330497 0.003534 -0.217299
v -1.330055 0.011478 -0.217657
v -1.333951 0.009039 -0.217529
v -1.328344 0.008580 -0.220791
v -1.332240 0.006141 -0.220662
v -1.775125 0.010352 -0.135142
v -1.777540 0.010224 -0.131231
v -1.775143 0.005757 -0.135304
v -1.777558 0.005628 -0.131394
v -1.779038 0.010453 -0.137555
v -1.781453 0.010325 -0.133644
v -1.779056 0.005858 -0.137717
v -1.781471 0.005729 -0.133806
v -0.531904 0.016016 -0.060289
v -0.532071 0.012106 -0.057875
v -0.531453 0.018406 -0.056387
v -0.531620 0.014496 -0.053973
v -0.527331 0.015637 -0.060586
v -0.527498 0.011727 -0.058172
v -0.526880 0.018027 -0.056684
v -0.527047 0.014117 -0.054270
v -0.362163 0.024436 -0.039305
v -0.358600 0.021536 -0.039105
v -0.361902 0.025072 -0.034759
v -0.358339 0.022173 -0.034558
v -0.359268 0.027947 -0.039964
v -0.355706 0.025047 -0.039763
v -0.359007 0.028584 -0.035418
v -0.355444 0.025684 -0.035217
v -1.290660 0.002799 -0.212954
v -1.293468 0.002594 -0.216589
v -1.290231 0.007340 -0.213541
v -1.293040 0.007135 -0.217175
v -1.294275 0.003496 -0.210200
v -1.297083 0.003292 -0.213835
v -1.293846 0.008037 -0.210786
v -1.296655 0.007832 -0.214421
v -1.917787 0.003234 -0.033713
v -1.914101 0.005409 -0.032032
v -1.917914 0.000560 -0.029974
v -1.914228 0.002736 -0.028293
v -1.920532 0.006277 -0.031630
v -1.916847 0.008453 -0.029949
v -1.920660 0.003604 -0.027891
v -1.916974 0.005780 -0.026210
v -1.180325 -0.001800 -0.192947
v -1.178066 -0.003461 -0.196590
v -1.179257 0.002482 -0.194237
v -1.176997 0.000821 -0.197880
v -1.184185 -0.001587 -0.195437
v -1.181925 -0.003248 -0.199081
v -1.183116 0.002695 -0.196727
v -1.180856 0.001034 -0.200371
v 0.208523 0.015637 0.001211
v 0.208408 0.019543 -0.001212
v 0.208551 0.013214 -0.002697
v 0.208436 0.017121 -0.005120
v 0.213119 0.015749 0.001174
v 0.213005 0.019655 -0.001249
v 0.213147 0.013326 -0.002734
v 0.213033 0.017233 -0.005157
v 0.247017 0.011845 0.001122
v 0.245773 0.016267 0.001331
v 0.247010 0.012061 -0.003471
v 0.245767 0.016483 -0.003262
v 0.251444 0.013087 0.001174
v 0.250200 0.017509 0.001383
v 0.251437 0.013303 -0.003419
v 0.250194 0.017725 -0.003210
v -1.828664 0.017044 -0.107355
v -1.824220 0.016848 -0.106193
v -1.828632 0.012532 -0.108237
v -1.824188 0.012336 -0.107075
v -1.829843 0.016183 -0.102995
v -1.825398 0.015988 -0.101832
v -1.829811 0.011671 -0.103877
v -1.825366 0.011475 -0.102714
v -1.171116 -0.002499 -0.191425
v -1.168066 -0.003369 -0.194754
v -1.170555 0.002016 -0.192092
v -1.167505 0.001145 -0.195421
v -1.174510 -0.002535 -0.194526
v -1.171460 -0.003406 -0.197855
v -1.173950 0.001979 -0.195193
v -1.170899 0.001109 -0.198522
v 0.188640 0.018400 -0.000398
v 0.191293 0.021169 -0.002935
v 0.188680 0.015273 -0.003769
v 0.191333 0.018042 -0.006306
v 0.192395 0.016478 0.001431
v 0.195048 0.019246 -0.001107
v 0.192435 0.013350 -0.001940
v 0.195088 0.016119 -0.004477
v -0.762599 -0.011514 -0.099598
v -0.760564 -0.008664 -0.102578
v -0.764698 -0.013658 -0.103082
v -0.762663 -0.010808 -0.106062
v -0.759050 -0.014416 -0.099950
v -0.757015 -0.011566 -0.102930
v -0.761149 -0.016560 -0.103434
v -0.759115 -0.013710 -0.106414
v -1.233730 0.001849 -0.206169
v -1.236274 0.005012 -0.208329
v -1.236362 0.002290 -0.202424
v -1.238905 0.005454 -0.204584
v -1.236514 -0.001459 -0.207735
v -1.239058 0.001705 -0.209896
v -1.239146 -0.001017 -0.203991
v -1.241689 0.002146 -0.206151
v 0.297724 0.010209 0.000772
v 0.300375 0.012641 0.003636
v 0.297689 0.013729 -0.002185
v 0.300339 0.016161 0.000678
v 0.301481 0.008526 -0.001276
v 0.304132 0.010958 0.001588
v 0.301446 0.012046 -0.004233
v 0.304096 0.014479 -0.001370
v 0.188586 0.018820 -0.004074
v 0.191777 0.016391 -0.006323
v 0.188640 0.015736 -0.000664
v 0.191831 0.013306 -0.002913
v 0.191897 0.021213 -0.001962
v 0.195087 0.018783 -0.004211
v 0.191951 0.018128 0.001448
v 0.195142 0.015699 -0.000801
v -1.624121 -0.014608 -0.195921
v -1.625769 -0.012135 -0.199430
v -1.625008 -0.011127 -0.193051
v -1.626655 -0.008654 -0.196560
v -1.628321 -0.016313 -0.195150
v -1.629969 -0.013840 -0.198659
v -1.629208 -0.012832 -0.192280
v -1.630856 -0.010359 -0.195789
v 0.209952 0.015802 0.000409
v 0.213692 0.018223 0.001546
v 0.209917 0.017800 -0.003732
v 0.213657 0.020221 -0.002595
v 0.212627 0.012442 -0.001235
v 0.216367 0.014863 -0.000098
v 0.212592 0.014440 -0.005376
v 0.216332 0.016862 -0.004239
v 0.317410 0.014248 0.001305
v 0.317638 0.012912 -0.003089
v 0.317450 0.009849 0.002644
v 0.317678 0.008514 -0.001750
v 0.322002 0.014353 0.001511
v 0.322230 0.013017 -0.002883
v 0.322042 0.009954 0.002850
v 0.322270 0.008618 -0.001544
v -0.094142 0.024759 -0.013667
v -0.092119 0.028883 -0.013881
v -0.094222 0.024560 -0.018260
v -0.092199 0.028684 -0.018474
v -0.090013 0.022735 -0.013651
v -0.087990 0.026858 -0.013865
v -0.090094 0.022536 -0.018244
v -0.088071 0.026659 -0.018458
v -1.546146 -0.004149 -0.210431
v -1.542363 -0.003873 -0.213031
v -1.546268 0.000437 -0.210123
v -1.542485 0.000713 -0.212722
v -1.548757 -0.003964 -0.214212
v -1.544974 -0.003689 -0.216811
v -1.548879 0.000622 -0.213903
v -1.545096 0.000897 -0.216503
v -0.977115 -0.006308 -0.151562
v -0.977695 -0.003724 -0.155322
v -0.981578 -0.005847 -0.150557
v -0.982158 -0.003264 -0.154316
v -0.978056 -0.010084 -0.154012
v -0.978636 -0.007500 -0.157771
v -0.982519 -0.009623 -0.153006
v -0.983099 -0.007040 -0.156766
v -0.114870 0.022753 -0.015662
v -0.116545 0.026985 -0.015009
v -0.114987 0.023409 -0.020211
v -0.116662 0.027641 -0.019558
v -0.110589 0.024427 -0.015530
v -0.112264 0.028659 -0.014877
v -0.110706 0.025083 -0.020080
v -0.112381 0.029315 -0.019427
v -1.099960 0.001277 -0.179653
v -1.104356 0.000787 -0.178398
v -1.099546 -0.003291 -0.179984
v -1.103942 -0.003780 -0.178729
v -1.101241 0.001481 -0.184064
v -1.105638 0.000991 -0.182809
v -1.100828 -0.003087 -0.184395
v -1.105224 -0.003576 -0.183140
v 0.325053 0.008924 -0.001129
v 0.327816 0.007915 0.002404
v 0.325015 0.013338 0.000160
v 0.327778 0.012329 0.003694
v 0.328727 0.009728 -0.003774
v 0.331491 0.008720 -0.000240
v 0.328689 0.014142 -0.002484
v 0.331453 0.013133 0.001050
v -0.266611 0.029359 -0.029327
v -0.265528 0.025839 -0.032080
v -0.266348 0.026582 -0.025673
v -0.265266 0.023061 -0.028426
v -0.262150 0.030377 -0.028875
v -0.261067 0.026857 -0.031628
v -0.261887 0.027599 -0.025220
v -0.260805 0.024079 -0.027973
v 0.260069 0.012092 0.002561
v 0.257185 0.015425 0.001251
v 0.260086 0.010422 -0.001723
v 0.257202 0.013755 -0.003033
v 0.263650 0.014784 0.001526
v 0.260766 0.018117 0.000216
v 0.263667 0.013114 -0.002758
v 0.260783 0.016447 -0.004068
v -0.172914 0.024576 -0.020133
v -0.169332 0.025769 -0.017508
v -0.173107 0.028852 -0.021812
v -0.169526 0.030045 -0.019187
v -0.170036 0.023379 -0.023514
v -0.166455 0.024572 -0.020888
v -0.170230 0.027655 -0.025193
v -0.166649 0.028848 -0.022567
v -1.329977 0.006786 -0.213573
v -1.327912 0.004357 -0.216886
v -1.328727 0.010690 -0.215656
v -1.326661 0.008261 -0.218969
v -1.333890 0.006752 -0.215988
v -1.331825 0.004322 -0.219301
v -1.332640 0.010655 -0.218071
v -1.330574 0.008226 -0.221383
v 0.152859 0.017242 -0.000186
v 0.150390 0.020534 -0.002239
v 0.152886 0.014824 -0.004097
v 0.150418 0.018116 -0.006150
v 0.156738 0.019354 -0.001464
v 0.154270 0.022646 -0.003517
v 0.156766 0.016936 -0.005375
v 0.154297 0.020228 -0.007428
v 0.023201 0.020452 -0.008762
v 0.024959 0.023168 -0.005496
v 0.023088 0.024016 -0.011666
v 0.024846 0.026732 -0.008399
v 0.027448 0.019422 -0.010191
v 0.029206 0.022138 -0.006925
v 0.027336 0.022985 -0.013095
v 0.029094 0.025702 -0.009828
v 0.001278 0.026357 -0.011588
v 0.002061 0.022367 -0.013735
v 0.001377 0.024194 -0.007532
v 0.002160 0.020204 -0.009679
v 0.005808 0.027094 -0.011305
v 0.006591 0.023104 -0.013452
v 0.005907 0.024931 -0.007249
v 0.006690 0.020941 -0.009396
v -0.336648 0.026393 -0.032340
v -0.333640 0.029660 -0.033531
v -0.336836 0.024973 -0.036709
v -0.333828 0.028239 -0.037900
v -0.333176 0.023485 -0.031544
v -0.330168 0.026752 -0.032735
v -0.333364 0.022065 -0.035913
v -0.330356 0.025332 -0.037105
v -0.515347 0.017931 -0.051945
v -0.515449 0.019623 -0.056219
v -0.515398 0.013656 -0.053636
v -0.515500 0.015348 -0.057910
v -0.510750 0.017921 -0.052058
v -0.510852 0.019614 -0.056332
v -0.510801 0.013646 -0.053750
v -0.510903 0.015338 -0.058024
v -0.416918 0.021316 -0.040411
v -0.416157 0.025849 -0.040303
v -0.417296 0.021488 -0.044990
v -0.416535 0.026022 -0.044882
v -0.412400 0.020567 -0.040811
v -0.411638 0.025100 -0.040703
v -0.412777 0.020739 -0.045391
v -0.412016 0.025272 -0.045283
v 0.234025 0.017165 -0.003518
v 0.238521 0.017030 -0.004473
v 0.234085 0.012660 -0.002599
v 0.238580 0.012525 -0.003554
v 0.234988 0.018076 0.000885
v 0.239484 0.017941 -0.000070
v 0.235047 0.013571 0.001804
v 0.239543 0.013436 0.000849
v -0.417633 0.025617 -0.043507
v -0.413544 0.026054 -0.045564
v -0.417488 0.021072 -0.044185
v -0.413399 0.021509 -0.046242
v -0.415535 0.025079 -0.039451
v -0.411446 0.025516 -0.041508
v -0.415390 0.020534 -0.040129
v -0.411301 0.020971 -0.042186
v -0.569234 0.011508 -0.059563
v -0.570380 0.013509 -0.063541
v -0.569455 0.007379 -0.061575
v -0.570601 0.009381 -0.065554
v -0.564787 0.011818 -0.060688
v -0.565933 0.013819 -0.064666
v -0.565008 0.007690 -0.062700
v -0.566154 0.009691 -0.066678
v -0.144947 0.025777 -0.017082
v -0.141610 0.028817 -0.016207
v -0.145099 0.027202 -0.021451
v -0.141763 0.030243 -0.020575
v -0.141786 0.022636 -0.018218
v -0.138450 0.025676 -0.017342
v -0.141939 0.024061 -0.022586
v -0.138602 0.027102 -0.021711
v 0.082522 0.023099 -0.007895
v 0.086456 0.022495 -0.010197
v 0.082620 0.018697 -0.006570
v 0.086554 0.018092 -0.008873
v 0.084900 0.024281 -0.004141
v 0.088834 0.023677 -0.006444
v 0.084999 0.019879 -0.002817
v 0.088933 0.019275 -0.005119
v -1.098691 -0.000779 -0.180687
v -1.100966 0.001240 -0.184136
v -1.102044 0.000416 -0.177776
v -1.104319 0.002434 -0.181225
v -1.100865 -0.004734 -0.181568
v -1.103140 -0.002715 -0.185017
v -1.104218 -0.003539 -0.178657
v -1.106493 -0.001521 -0.182106
v -1.927737 -0.000909 -0.016817
v -1.931053 0.001749 -0.015063
v -1.927788 -0.003486 -0.013009
v -1.931105 -0.000828 -0.011256
v -1.930921 -0.003636 -0.018706
v -1.934238 -0.000978 -0.016952
v -1.930973 -0.006213 -0.014898
v -1.934290 -0.003554 -0.013144
v -0.646386 -0.002144 -0.081107
v -0.647569 -0.004221 -0.077180
v -0.645775 0.001806 -0.078835
v -0.646958 -0.000271 -0.074907
v -0.641985 -0.003251 -0.080367
v -0.643168 -0.005328 -0.076439
v -0.641374 0.000700 -0.078094
v -0.642557 -0.001377 -0.074166
v 0.024411 0.025052 -0.012285
v 0.023390 0.020759 -0.010992
v 0.024421 0.026375 -0.007882
v 0.023401 0.022083 -0.006589
v 0.028894 0.024071 -0.012001
v 0.027873 0.019778 -0.010708
v 0.028905 0.025395 -0.007598
v 0.027884 0.021102 -0.006305
v -0.284116 0.027528 -0.034202
v -0.288274 0.025986 -0.032985
v -0.284056 0.030275 -0.030515
v -0.288213 0.028733 -0.029298
v -0.282153 0.024178 -0.031739
v -0.286310 0.022636 -0.030521
v -0.282092 0.026926 -0.028052
v -0.286249 0.025383 -0.026835
v -1.758757 0.007931 -0.143664
v -1.761157 0.006829 -0.139900
v -1.758578 0.003492 -0.144850
v -1.760978 0.002390 -0.141086
v -1.762675 0.008404 -0.146024
v -1.765075 0.007301 -0.142260
v -1.762496 0.003965 -0.147209
v -1.764896 0.002862 -0.143445
v -0.155807 0.026811 -0.022988
v -0.154752 0.023037 -0.020582
v -0.155791 0.029286 -0.019113
v -0.154737 0.025512 -0.016707
v -0.151331 0.027691 -0.023568
v -0.150277 0.023917 -0.021162
v -0.151316 0.030166 -0.019693
v -0.150262 0.026392 -0.017287
v -1.725729 -0.001553 -0.156818
v -1.729442 -0.004036 -0.157906
v -1.724819 -0.000955 -0.161286
v -1.728533 -0.003439 -0.162374
v -1.728283 0.002271 -0.156827
v -1.731997 -0.000213 -0.157915
v -1.727374 0.002868 -0.161294
v -1.731087 0.000385 -0.162382
v 0.117386 0.016947 -0.007526
v 0.114465 0.017946 -0.004117
v 0.117296 0.021337 -0.008889
v 0.114376 0.022336 -0.005480
v 0.120936 0.017879 -0.004757
v 0.118016 0.018878 -0.001348
v 0.120847 0.022270 -0.006120
v 0.117926 0.023268 -0.002711
v -1.226768 0.005065 -0.203652
v -1.227755 0.001655 -0.200730
v -1.224743 0.002057 -0.206479
v -1.225730 -0.001354 -0.203557
v -1.230776 0.004385 -0.205799
v -1.231763 0.000975 -0.202877
v -1.228752 0.001377 -0.208626
v -1.229739 -0.002033 -0.205704
v -0.549327 0.012616 -0.061254
v -0.546033 0.009576 -0.060227
v -0.548780 0.014598 -0.057142
v -0.545486 0.011558 -0.056115
v -0.546165 0.015439 -0.063036
v -0.542872 0.012400 -0.062009
v -0.545618 0.017422 -0.058923
v -0.542325 0.014382 -0.057896
v 0.247702 0.016749 -0.001938
v 0.251204 0.015862 -0.004782
v 0.247756 0.012379 -0.000508
v 0.251259 0.011492 -0.003352
v 0.250680 0.017872 0.001380
v 0.254183 0.016985 -0.001464
v 0.250735 0.013502 0.002810
v 0.254237 0.012615 -0.000034
v 0.238685 0.014921 0.002669
v 0.235906 0.017230 -0.000175
v 0.238728 0.011372 -0.000254
v 0.235948 0.013681 -0.003097
v 0.242348 0.016714 0.000545
v 0.239569 0.019023 -0.002299
v 0.242391 0.013165 -0.002378
v 0.239611 0.015474 -0.005222
v -0.237615 0.023083 -0.026731
v -0.239358 0.026126 -0.023756
v -0.237859 0.026220 -0.030083
v -0.239602 0.029263 -0.027109
v -0.233367 0.024512 -0.025703
v -0.235110 0.027555 -0.022729
v -0.233611 0.027649 -0.029056
v -0.235354 0.030692 -0.026082
v -0.852040 -0.009287 -0.124607
v -0.854562 -0.012604 -0.122664
v -0.848526 -0.010332 -0.121832
v -0.851049 -0.013649 -0.119888
v -0.850480 -0.012294 -0.127716
v -0.853002 -0.015611 -0.125772
v -0.846966 -0.013340 -0.124940
v -0.849488 -0.016657 -0.122997
v -1.676040 -0.004867 -0.179900
v -1.675897 -0.007672 -0.176260
v -1.675316 -0.008449 -0.182690
v -1.675173 -0.011255 -0.179049
v -1.680579 -0.005527 -0.180231
v -1.680436 -0.008332 -0.176590
v -1.679854 -0.009110 -0.183020
v -1.679711 -0.011915 -0.179380
v -1.130886 0.001018 -0.184278
v -1.134509 -0.001812 -0.184389
v -1.128438 -0.002020 -0.186711
v -1.132061 -0.004850 -0.186822
v -1.132310 0.002994 -0.188178
v -1.135933 0.000164 -0.188289
v -1.129862 -0.000044 -0.190611
v -1.133485 -0.002874 -0.190722
v 0.255214 0.011999 -0.002265
v 0.256573 0.012134 0.002126
v 0.255159 0.016595 -0.002389
v 0.256518 0.016730 0.002002
v 0.259606 0.012015 -0.003625
v 0.260965 0.012150 0.000766
v 0.259551 0.016611 -0.003749
v 0.260910 0.016746 0.000642
v 0.307198 0.014974 -0.001680
v 0.306850 0.010594 -0.003035
v 0.307212 0.013613 0.002713
v 0.306864 0.009233 0.001357
v 0.311783 0.014645 -0.001796
v 0.311435 0.010265 -0.003151
v 0.311797 0.013285 0.002597
v 0.311448 0.008905 0.001241
v -0.401937 0.023810 -0.038352
v -0.397548 0.025139 -0.038010
v -0.402337 0.026144 -0.042293
v -0.397949 0.027473 -0.041951
v -0.400624 0.020078 -0.040695
v -0.396235 0.021407 -0.040354
v -0.401024 0.022412 -0.044637
v -0.396636 0.023742 -0.044295
v -0.405724 0.026021 -0.038973
v -0.407447 0.025690 -0.043223
v -0.405503 0.021436 -0.038705
v -0.407226 0.021105 -0.042955
v -0.401467 0.026125 -0.040707
v -0.403190 0.025794 -0.044957
v -0.401246 0.021540 -0.040439
v -0.402969 0.021209 -0.044690
v 0.000796 0.022416 -0.008449
v 0.003693 0.025726 -0.007107
v 0.000705 0.024212 -0.012680
v 0.003601 0.027521 -0.011339
v 0.004367 0.019777 -0.009646
v 0.007263 0.023087 -0.008304
v 0.004275 0.021573 -0.013878
v 0.007171 0.024883 -0.012536
v -1.744766 0.001437 -0.147731
v -1.742085 -0.000133 -0.151120
v -1.744430 0.005694 -0.149438
v -1.741749 0.004123 -0.152827
v -1.748486 0.000690 -0.150328
v -1.745805 -0.000881 -0.153717
v -1.748150 0.004946 -0.152034
v -1.745469 0.003376 -0.155424
v -0.487053 0.020746 -0.048970
v -0.483719 0.023230 -0.050935
v -0.487365 0.018165 -0.052763
v -0.484031 0.020648 -0.054728
v -0.483901 0.017863 -0.047267
v -0.480568 0.020347 -0.049232
v -0.484213 0.015282 -0.051060
v -0.480880 0.017766 -0.053024
v -0.705524 -0.007628 -0.087230
v -0.704214 -0.005390 -0.091027
v -0.706612 -0.011302 -0.089771
v -0.705302 -0.009064 -0.093568
v -0.701253 -0.009250 -0.086712
v -0.699943 -0.007012 -0.090509
v -0.702341 -0.012925 -0.089253
v -0.701031 -0.010687 -0.093050
v -0.409949 0.021333 -0.039013
v -0.412449 0.024981 -0.040272
v -0.410215 0.019674 -0.043293
v -0.412715 0.023322 -0.044552
v -0.406099 0.023587 -0.040126
v -0.408599 0.027235 -0.041385
v -0.406365 0.021928 -0.044406
v -0.408865 0.025576 -0.045665
v -0.907858 -0.014000 -0.136116
v -0.904736 -0.012482 -0.133101
v -0.909243 -0.009679 -0.136857
v -0.906121 -0.008160 -0.133842
v -0.904780 -0.013595 -0.139507
v -0.901658 -0.012077 -0.136492
v -0.906165 -0.009274 -0.140249
v -0.903043 -0.007756 -0.137234
v -0.514846 0.020147 -0.054240
v -0.516266 0.017109 -0.057386
v -0.514327 0.016746 -0.051189
v -0.515746 0.013708 -0.054336
v -0.510504 0.019561 -0.055633
v -0.511923 0.016523 -0.058779
v -0.509984 0.016160 -0.052583
v -0.511404 0.013122 -0.055729
v -0.827304 -0.016491 -0.116469
v -0.829150 -0.012652 -0.114737
v -0.830596 -0.016627 -0.119677
v -0.832442 -0.012788 -0.117945
v -0.824677 -0.013964 -0.119272
v -0.826523 -0.010125 -0.117540
v -0.827969 -0.014099 -0.122479
v -0.829815 -0.010260 -0.120748
v 0.276738 0.011141 -0.001547
v 0.280674 0.009514 0.000187
v 0.276703 0.014455 0.001641
v 0.280639 0.012827 0.003375
v 0.279116 0.013883 -0.004371
v 0.283052 0.012256 -0.002637
v 0.279082 0.017196 -0.001183
v 0.283017 0.015569 0.000551
v -0.583149 0.011555 -0.063694
v -0.584433 0.009774 -0.067735
v -0.582737 0.007317 -0.061958
v -0.584021 0.005536 -0.065998
v -0.578753 0.011431 -0.065038
v -0.580038 0.009651 -0.069078
v -0.578341 0.007194 -0.063301
v -0.579626 0.005413 -0.067341
v -0.679034 -0.009700 -0.082931
v -0.682215 -0.006536 -0.081925
v -0.680441 -0.009723 -0.087309
v -0.683622 -0.006558 -0.086303
v -0.676026 -0.006364 -0.083916
v -0.679207 -0.003200 -0.082910
v -0.677434 -0.006387 -0.088293
v -0.680614 -0.003222 -0.087287
v -0.884407 -0.008592 -0.133634
v -0.886657 -0.009801 -0.129811
v -0.880430 -0.009821 -0.131682
v -0.882680 -0.011030 -0.127858
v -0.884916 -0.012854 -0.135282
v -0.887166 -0.014063 -0.131458
v -0.880939 -0.014084 -0.133329
v -0.883189 -0.015293 -0.129506
v -0.402027 0.024277 -0.044169
v -0.401274 0.020368 -0.041868
v -0.401831 0.026636 -0.040226
v -0.401078 0.022727 -0.037925
v -0.397495 0.024825 -0.044721
v -0.396742 0.020916 -0.042420
v -0.397299 0.027183 -0.040779
v -0.396546 0.023274 -0.038478
v -1.042360 -0.001594 -0.164670
v -1.044408 -0.005507 -0.165950
v -1.038530 -0.002881 -0.166865
v -1.040578 -0.006793 -0.168145
v -1.043869 0.000450 -0.168503
v -1.045917 -0.003463 -0.169783
v -1.040039 -0.000837 -0.170698
v -1.042087 -0.004750 -0.171978
v 0.272616 0.010176 -0.001876
v 0.268438 0.011193 -0.000247
v 0.272571 0.014022 -0.004394
v 0.268393 0.015040 -0.002765
v 0.274536 0.012480 0.001610
v 0.270358 0.013497 0.003238
v 0.274491 0.016326 -0.000908
v 0.270313 0.017344 0.000720
v -0.137145 0.025272 -0.022724
v -0.139170 0.023773 -0.018878
v -0.137247 0.029573 -0.021101
v -0.139272 0.028074 -0.017255
v -0.133018 0.024643 -0.020797
v -0.135043 0.023143 -0.016951
v -0.133120 0.028944 -0.019174
v -0.135145 0.027444 -0.015328
v -0.010400 0.022459 -0.012958
v -0.006740 0.019996 -0.011661
v -0.010406 0.024594 -0.008886
v -0.006747 0.022130 -0.007589
v -0.007615 0.025702 -0.014654
v -0.003956 0.023238 -0.013357
v -0.007622 0.027837 -0.010581
v -0.003962 0.025373 -0.009284
v -1.101176 -0.003240 -0.178317
v -1.101502 -0.004772 -0.182640
v -1.099437 0.000730 -0.179855
v -1.099764 -0.000803 -0.184178
v -1.105420 -0.001496 -0.178615
v -1.105746 -0.003029 -0.182938
v -1.103682 0.002473 -0.180153
v -1.104008 0.000941 -0.184476
v -0.520127 0.015679 -0.052904
v -0.516908 0.018953 -0.052657
v -0.520742 0.016621 -0.057362
v -0.517523 0.019894 -0.057115
v -0.516902 0.012591 -0.054001
v -0.513683 0.015864 -0.053754
v -0.517518 0.013532 -0.058459
v -0.514298 0.016806 -0.058212
v 0.312361 0.013897 -0.000341
v 0.315600 0.013648 -0.003596
v 0.312403 0.009316 0.000052
v 0.315642 0.009067 -0.003202
v 0.315624 0.014205 0.002883
v 0.318863 0.013955 -0.000371
v 0.315667 0.009624 0.003277
v 0.318905 0.009374 0.000023
v -0.609311 0.003997 -0.066375
v -0.611600 0.006824 -0.069188
v -0.609893 0.000551 -0.069364
v -0.612182 0.003378 -0.072177
v -0.605366 0.005129 -0.068448
v -0.607655 0.007955 -0.071261
v -0.605948 0.001683 -0.071437
v -0.608236 0.004509 -0.074250
v -1.353631 0.009661 -0.220717
v -1.356336 0.012545 -0.218370
v -1.355095 0.006167 -0.218110
v -1.357800 0.009052 -0.215763
v -1.357049 0.008874 -0.223690
v -1.359754 0.011759 -0.221343
v -1.358513 0.005381 -0.221083
v -1.361218 0.008265 -0.218736
v -0.314889 0.025412 -0.035529
v -0.313587 0.022522 -0.032198
v -0.314876 0.028887 -0.032518
v -0.313574 0.025997 -0.029187
v -0.310479 0.026255 -0.036521
v -0.309177 0.023365 -0.033190
v -0.310466 0.029730 -0.033510
v -0.309164 0.026840 -0.030179
v 0.055497 0.023721 -0.009546
v 0.057678 0.019950 -0.011019
v 0.055566 0.022082 -0.005250
v 0.057747 0.018312 -0.006724
v 0.059544 0.025780 -0.008825
v 0.061725 0.022010 -0.010299
v 0.059613 0.024142 -0.004529
v 0.061794 0.020371 -0.006003
v -0.124904 0.026227 -0.014303
v -0.128167 0.028040 -0.016987
v -0.124842 0.022452 -0.016928
v -0.128105 0.024266 -0.019613
v -0.121665 0.028126 -0.016958
v -0.124929 0.029940 -0.019642
v -0.121603 0.024352 -0.019583
v -0.124866 0.026165 -0.022267
v -0.304041 0.023405 -0.031538
v -0.302609 0.026181 -0.028163
v -0.304329 0.027009 -0.034379
v -0.302897 0.029784 -0.031005
v -0.299682 0.022731 -0.032834
v -0.298249 0.025507 -0.029460
v -0.299970 0.026335 -0.035676
v -0.298537 0.029110 -0.032302
v -0.226106 0.030705 -0.026280
v -0.228663 0.027188 -0.027773
v -0.225886 0.028776 -0.022112
v -0.228443 0.025258 -0.023605
v -0.222291 0.028458 -0.027522
v -0.224849 0.024941 -0.029015
v -0.222071 0.026529 -0.023354
v -0.224629 0.023011 -0.024847
v -0.144747 0.023800 -0.019157
v -0.142757 0.025890 -0.015577
v -0.144933 0.027812 -0.021396
v -0.142944 0.029902 -0.017816
v -0.140606 0.022976 -0.020977
v -0.138616 0.025066 -0.017397
v -0.140792 0.026988 -0.023216
v -0.138802 0.029078 -0.019636
v 0.314637 0.013527 -0.001649
v 0.316712 0.009941 -0.003642
v 0.314658 0.011303 0.002375
v 0.316733 0.007716 0.000382
v 0.318740 0.015352 -0.000661
v 0.320815 0.011766 -0.002654
v 0.318761 0.013128 0.003363
v 0.320836 0.009542 0.001370
v -0.026664 0.024720 -0.009200
v -0.025743 0.027840 -0.012449
v -0.026618 0.021397 -0.012378
v -0.025697 0.024518 -0.015627
v -0.022160 0.024116 -0.008502
v -0.021238 0.027236 -0.011752
v -0.022114 0.020793 -0.011680
v -0.021192 0.023913 -0.014930
v 0.276766 0.014915 0.001436
v 0.280833 0.016978 0.000851
v 0.276778 0.013638 -0.002982
v 0.280845 0.015701 -0.003567
v 0.278910 0.011009 0.002571
v 0.282977 0.013072 0.001985
v 0.278922 0.009732 -0.001847
v 0.282989 0.011795 -0.002432
v 0.324982 0.013286 0.000217
v 0.328280 0.013742 -0.002954
v 0.325022 0.008729 -0.000397
v 0.328319 0.009185 -0.003569
v 0.328186 0.012872 0.003489
v 0.331484 0.013328 0.000318
v 0.328226 0.008315 0.002875
v 0.331523 0.008772 -0.000297
v -1.607301 -0.013258 -0.200751
v -1.609634 -0.010512 -0.203608
v -1.608409 -0.010529 -0.197221
v -1.610742 -0.007782 -0.200077
v -1.611106 -0.015738 -0.200029
v -1.613438 -0.012991 -0.202885
v -1.612214 -0.013008 -0.196498
v -1.614547 -0.010261 -0.199354
v 0.143314 0.015151 -0.004403
v 0.140096 0.017695 -0.002326
v 0.143250 0.018011 -0.008004
v 0.140032 0.020555 -0.005926
v 0.146597 0.017700 -0.002437
v 0.143379 0.020244 -0.000360
v 0.146533 0.020559 -0.006038
v 0.143315 0.023103 -0.003960
v -0.356871 0.023758 -0.038737
v -0.354609 0.021587 -0.035374
v -0.356880 0.027618 -0.036239
v -0.354618 0.025447 -0.032875
v -0.352868 0.024994 -0.040631
v -0.350606 0.022823 -0.037268
v -0.352877 0.028854 -0.038133
v -0.350615 0.026683 -0.034770
v -1.562482 -0.004606 -0.207048
v -1.559189 -0.007269 -0.208838
v -1.561470 -0.001309 -0.210089
v -1.558177 -0.003972 -0.211880
v -1.565527 -0.006391 -0.209995
v -1.562234 -0.009053 -0.211786
v -1.564515 -0.003094 -0.213037
v -1.561222 -0.005756 -0.214827
v -1.608961 -0.014825 -0.198439
v -1.607810 -0.012699 -0.202350
v -1.609638 -0.010749 -0.196422
v -1.608487 -0.008623 -0.200333
v -1.613361 -0.014897 -0.199773
v -1.612210 -0.012771 -0.203684
v -1.614038 -0.010820 -0.197756
v -1.612887 -0.008694 -0.201667
v -0.280291 0.024170 -0.026873
v -0.282946 0.027771 -0.027933
v -0.280433 0.022776 -0.031253
v -0.283089 0.026376 -0.032313
v -0.276540 0.026666 -0.027790
v -0.279195 0.030267 -0.028850
v -0.276682 0.025272 -0.032169
v -0.279338 0.028873 -0.033229
v -1.326721 0.009118 -0.218268
v -1.329556 0.010460 -0.214906
v -1.327449 0.004723 -0.217128
v -1.330284 0.006065 -0.213766
v -1.330267 0.008948 -0.221191
v -1.333102 0.010289 -0.217828
v -1.330995 0.004553 -0.220051
v -1.333830 0.005895 -0.216689
v -0.500144 0.016592 -0.054069
v -0.496699 0.014264 -0.052107
v -0.499884 0.019770 -0.050757
v -0.496438 0.017443 -0.048794
v -0.497111 0.018963 -0.056583
v -0.493665 0.016635 -0.054620
v -0.496850 0.022141 -0.053271
v -0.493405 0.019814 -0.051308
v 0.198326 0.020507 -0.000586
v 0.195729 0.018628 -0.003884
v 0.198390 0.016490 0.001651
v 0.195793 0.014612 -0.001646
v 0.202120 0.019289 -0.002881
v 0.199523 0.017410 -0.006178
v 0.202184 0.015272 -0.000643
v 0.199587 0.013394 -0.003940
v 0.079464 0.017469 -0.006838
v 0.077225 0.020624 -0.004354
v 0.079381 0.020277 -0.010478
v 0.077142 0.023432 -0.007994
v 0.083479 0.019286 -0.005527
v 0.081240 0.022441 -0.003043
v 0.083397 0.022094 -0.009167
v 0.081158 0.025249 -0.006683
v -0.570845 0.010218 -0.065526
v -0.569316 0.006997 -0.062623
v -0.570384 0.013400 -0.062238
v -0.568855 0.010178 -0.059335
v -0.566533 0.011020 -0.066906
v -0.565004 0.007799 -0.064003
v -0.566072 0.014202 -0.063619
v -0.564543 0.010980 -0.060716
v 0.193860 0.021090 -0.002876
v 0.190975 0.017922 -0.004545
v 0.193901 0.018919 0.001176
v 0.191016 0.015750 -0.000492
v 0.197440 0.018563 -0.004267
v 0.194556 0.015394 -0.005935
v 0.197481 0.016391 -0.000214
v 0.194597 0.013223 -0.001883
v -0.549837 0.009336 -0.061426
v -0.552872 0.011065 -0.058437
v -0.550367 0.013035 -0.064105
v -0.553403 0.014764 -0.061115
v -0.546424 0.011449 -0.059183
v -0.549459 0.013178 -0.056194
v -0.546955 0.015149 -0.061862
v -0.549990 0.016878 -0.058872
v -0.178564 0.024859 -0.023176
v -0.175007 0.022815 -0.021101
v -0.178586 0.028117 -0.019931
v -0.175028 0.026073 -0.017856
v -0.175651 0.027380 -0.025687
v -0.172094 0.025336 -0.023612
v -0.175673 0.030638 -0.022443
v -0.172115 0.028593 -0.020367
v -1.328922 0.006272 -0.213943
v -1.328505 0.003964 -0.217898
v -1.327648 0.010145 -0.216068
v -1.327231 0.007838 -0.220024
v -1.333320 0.007175 -0.214933
v -1.332904 0.004868 -0.218889
v -1.332046 0.011048 -0.217059
v -1.331630 0.008741 -0.221014
v -0.528248 0.014896 -0.053993
v -0.525675 0.018687 -0.054392
v -0.528862 0.014833 -0.058549
v -0.526289 0.018623 -0.058948
v -0.524486 0.012294 -0.054463
v -0.521914 0.016084 -0.054863
v -0.525100 0.012231 -0.059020
v -0.522528 0.016021 -0.059419
v -1.914477 0.002011 -0.028867
v -1.915915 0.002680 -0.033182
v -1.914478 0.006554 -0.028162
v -1.915916 0.007224 -0.032477
v -1.918845 0.001789 -0.027446
v -1.920283 0.002459 -0.031761
v -1.918845 0.006333 -0.026741
v -1.920284 0.007003 -0.031056
v -0.296716 0.022666 -0.030094
v -0.298897 0.026507 -0.028814
v -0.296983 0.023980 -0.034492
v -0.299164 0.027821 -0.033212
v -0.292677 0.024827 -0.029693
v -0.294858 0.028667 -0.028413
v -0.292943 0.026141 -0.034091
v -0.295125 0.029981 -0.032811
v 0.055547 0.019595 -0.008273
v 0.059550 0.018450 -0.006322
v 0.055480 0.023499 -0.005845
v 0.059483 0.022355 -0.003894
v 0.057808 0.021737 -0.011655
v 0.061811 0.020593 -0.009704
v 0.057741 0.025642 -0.009227
v 0.061744 0.024497 -0.007276
v 0.044941 0.025109 -0.007817
v 0.046135 0.023164 -0.011809
v 0.045051 0.020990 -0.005777
v 0.046245 0.019045 -0.009768
v 0.049380 0.025734 -0.006794
v 0.050574 0.023789 -0.010786
v 0.049490 0.021615 -0.004754
v 0.050684 0.019670 -0.008745
v 0.001278 0.022593 -0.007768
v 0.002201 0.026908 -0.009059
v 0.001262 0.021278 -0.012174
v 0.002185 0.025594 -0.013465
v 0.005783 0.021705 -0.007519
v 0.006705 0.026020 -0.008810
v 0.005767 0.020390 -0.011925
v 0.006689 0.024706 -0.013216
v -1.728049 -0.004503 -0.158994
v -1.724856 -0.001811 -0.160916
v -1.728721 -0.001359 -0.155707
v -1.725527 0.001333 -0.157629
v -1.731289 -0.002501 -0.161571
v -1.728095 0.000191 -0.163494
v -1.731960 0.000644 -0.158284
v -1.728767 0.003335 -0.160207
v -0.428329 0.022805 -0.040508
v -0.431603 0.024470 -0.043273
v -0.428359 0.018850 -0.042853
v -0.431633 0.020515 -0.045619
v -0.425101 0.024457 -0.043335
v -0.428375 0.026122 -0.046100
v -0.425131 0.020503 -0.045680
v -0.428405 0.022168 -0.048446
v -1.099081 0.000565 -0.180629
v -1.103137 0.001963 -0.178973
v -1.100180 -0.003790 -0.179644
v -1.104236 -0.002392 -0.177989
v -1.100948 0.000092 -0.184804
v -1.105003 0.001491 -0.183149
v -1.102047 -0.004262 -0.183820
v -1.106103 -0.002864 -0.182164
v 0.025316 0.022078 -0.013059
v 0.023059 0.020564 -0.009350
v 0.025231 0.026352 -0.011367
v 0.022974 0.024838 -0.007658
v 0.029321 0.021315 -0.010933
v 0.027064 0.019802 -0.007224
v 0.029236 0.025590 -0.009240
v 0.026979 0.024076 -0.005531
v -0.683146 -0.005978 -0.087252
v -0.682011 -0.009784 -0.084935
v -0.681922 -0.003413 -0.083637
v -0.680787 -0.007220 -0.081321
v -0.678861 -0.005703 -0.088898
v -0.677727 -0.009509 -0.086581
v -0.677637 -0.003138 -0.085283
v -0.676503 -0.006945 -0.082967
v -0.432432 0.026157 -0.045131
v -0.436360 0.024011 -0.046182
v -0.431988 0.023515 -0.041394
v -0.435917 0.021369 -0.042445
v -0.430084 0.023065 -0.047595
v -0.434012 0.020919 -0.048646
v -0.429640 0.020424 -0.043858
v -0.433569 0.018278 -0.044909
v -1.900574 0.009941 -0.046442
v -1.900657 0.011129 -0.042001
v -1.900667 0.005500 -0.045256
v -1.900750 0.006688 -0.040815
v -1.905171 0.010009 -0.046547
v -1.905254 0.011197 -0.042105
v -1.905264 0.005568 -0.045360
v -1.905347 0.006756 -0.040919
v -0.336867 0.025910 -0.036851
v -0.333814 0.022472 -0.036787
v -0.336619 0.026215 -0.032270
v -0.333567 0.022777 -0.032206
v -0.333437 0.028948 -0.037239
v -0.330384 0.025510 -0.037174
v -0.333190 0.029253 -0.032657
v -0.330137 0.025815 -0.032593
v -0.894665 -0.013331 -0.130635
v -0.891203 -0.013395 -0.133660
v -0.895043 -0.008779 -0.131163
v -0.891581 -0.008843 -0.134188
v -0.897668 -0.013977 -0.134056
v -0.894206 -0.014041 -0.137082
v -0.898045 -0.009425 -0.134585
v -0.894583 -0.009489 -0.137610
v -0.861504 -0.011683 -0.122533
v -0.862039 -0.008678 -0.125971
v -0.864737 -0.014377 -0.124385
v -0.865272 -0.011372 -0.127823
v -0.858279 -0.013886 -0.124959
v -0.858814 -0.010880 -0.128398
v -0.861512 -0.016580 -0.126811
v -0.862047 -0.013574 -0.130250
v -0.236658 0.023396 -0.024499
v -0.239626 0.026865 -0.023960
v -0.236848 0.023942 -0.029061
v -0.239817 0.027411 -0.028522
v -0.233152 0.026364 -0.024291
v -0.236120 0.029833 -0.023751
v -0.233342 0.026910 -0.028852
v -0.236311 0.030379 -0.028313
v -0.476259 0.017981 -0.053095
v -0.477469 0.017188 -0.048730
v -0.476365 0.022509 -0.052301
v -0.477575 0.021715 -0.047937
v -0.471824 0.017873 -0.051885
v -0.473034 0.017080 -0.047520
v -0.471930 0.022401 -0.051091
v -0.473140 0.021608 -0.046727
v -1.641646 -0.010075 -0.188119
v -1.644836 -0.013267 -0.187234
v -1.640548 -0.012254 -0.192016
v -1.643737 -0.015445 -0.191131
v -1.644770 -0.007583 -0.190393
v -1.647960 -0.010774 -0.189508
v -1.643672 -0.009761 -0.194290
v -1.646861 -0.012953 -0.193405
v -0.371116 0.023099 -0.041169
v -0.371219 0.021871 -0.036739
v -0.371225 0.027530 -0.039943
v -0.371328 0.026301 -0.035513
v -0.366520 0.023177 -0.041040
v -0.366623 0.021948 -0.036611
v -0.366629 0.027607 -0.039814
v -0.366732 0.026378 -0.035385
v -1.708873 -0.002657 -0.163775
v -1.711912 -0.006106 -0.163695
v -1.707914 -0.003604 -0.168171
v -1.710953 -0.007054 -0.168091
v -1.712187 0.000232 -0.165121
v -1.715227 -0.003217 -0.165040
v -1.711228 -0.000715 -0.169517
v -1.714267 -0.004165 -0.169436
v -0.508555 0.014658 -0.057575
v -0.512165 0.014583 -0.054728
v -0.508750 0.019250 -0.057701
v -0.512361 0.019175 -0.054855
v -0.505714 0.014878 -0.053966
v -0.509324 0.014803 -0.051119
v -0.505910 0.019470 -0.054092
v -0.509520 0.019395 -0.051246
v -1.496657 0.010648 -0.219703
v -1.493836 0.008400 -0.216852
v -1.495310 0.007943 -0.223169
v -1.492489 0.005694 -0.220317
v -1.500029 0.007687 -0.218702
v -1.497208 0.005439 -0.215850
v -1.498683 0.004982 -0.222167
v -1.495862 0.002733 -0.219316
v -1.691983 -0.007516 -0.171029
v -1.694576 -0.010216 -0.173700
v -1.691177 -0.004747 -0.174610
v -1.693770 -0.007446 -0.177281
v -1.695694 -0.005029 -0.169941
v -1.698287 -0.007728 -0.172612
v -1.694889 -0.002259 -0.173522
v -1.697481 -0.004959 -0.176193
v 0.025925 0.019136 -0.009821
v 0.022962 0.021659 -0.007372
v 0.025818 0.022272 -0.013181
v 0.022855 0.024796 -0.010732
v 0.029439 0.021358 -0.007858
v 0.026477 0.023881 -0.005409
v 0.029333 0.024495 -0.011219
v 0.026370 0.027018 -0.008770
v 0.241740 0.014752 -0.004512
v 0.241466 0.011828 -0.000974
v 0.241698 0.018297 -0.001584
v 0.241424 0.015373 0.001953
v 0.246330 0.014609 -0.004273
v 0.246055 0.011685 -0.000736
v 0.246288 0.018155 -0.001346
v 0.246013 0.015230 0.002192
v -1.301051 0.007668 -0.211627
v -1.303735 0.003945 -0.211338
v -1.298904 0.005838 -0.215259
v -1.301587 0.002116 -0.214970
v -1.304106 0.009652 -0.214433
v -1.306790 0.005929 -0.214144
v -1.301959 0.007823 -0.218064
v -1.304643 0.004100 -0.217775
v 0.145266 0.016539 -0.003845
v 0.148942 0.016244 -0.001098
v 0.145189 0.021098 -0.003251
v 0.148865 0.020803 -0.000505
v 0.148027 0.017060 -0.007484
v 0.151703 0.016764 -0.004738
v 0.147951 0.021619 -0.006891
v 0.151626 0.021323 -0.004144
v 0.310936 0.014750 0.000042
v 0.311530 0.012021 -0.003611
v 0.310971 0.011069 0.002798
v 0.311564 0.008340 -0.000855
v 0.315496 0.015133 0.000496
v 0.316089 0.012404 -0.003156
v 0.315530 0.011452 0.003252
v 0.316124 0.008723 -0.000401
v 0.287621 0.011538 0.002141
v 0.288688 0.015952 0.001423
v 0.287627 0.010799 -0.002398
v 0.288694 0.015214 -0.003115
v 0.292094 0.010485 0.002318
v 0.293161 0.014900 0.001601
v 0.292100 0.009746 -0.002220
v 0.293167 0.014161 -0.002937
v -0.516203 0.018945 -0.053964
v -0.512399 0.020385 -0.056107
v -0.516424 0.015324 -0.056789
v -0.512619 0.016764 -0.058932
v -0.513631 0.016505 -0.051037
v -0.509826 0.017945 -0.053179
v -0.513851 0.012884 -0.053862
v -0.510047 0.014324 -0.056005
v -0.200709 0.029235 -0.023303
v -0.196621 0.030267 -0.025136
v -0.200630 0.025156 -0.025423
v -0.196541 0.026188 -0.027256
v -0.198607 0.027382 -0.019658
v -0.194519 0.028414 -0.021491
v -0.198528 0.023303 -0.021778
v -0.194439 0.024335 -0.023611
v -0.341698 0.027369 -0.033428
v -0.339578 0.029038 -0.037152
v -0.341626 0.023159 -0.035275
v -0.339507 0.024828 -0.038998
v -0.337618 0.026576 -0.031462
v -0.335498 0.028245 -0.035185
v -0.337547 0.022365 -0.033308
v -0.335427 0.024034 -0.037032
v -0.144937 0.026962 -0.017034
v -0.142471 0.030335 -0.018954
v -0.144959 0.024700 -0.021037
v -0.142493 0.028072 -0.022957
v -0.141056 0.024806 -0.015836
v -0.138590 0.028179 -0.017756
v -0.141078 0.022544 -0.019839
v -0.138612 0.025916 -0.021759
v 0.287126 0.014583 0.001076
v 0.290259 0.016650 -0.001579
v 0.287163 0.010934 -0.001721
v 0.290297 0.013001 -0.004376
v 0.290491 0.012698 0.003580
v 0.293625 0.014765 0.000924
v 0.290528 0.009049 0.000782
v 0.293662 0.011116 -0.001873
v -1.355038 0.005992 -0.218570
v -1.354166 0.008911 -0.222014
v -1.356370 0.009510 -0.215926
v -1.355497 0.012429 -0.219370
v -1.359352 0.005497 -0.220083
v -1.358479 0.008416 -0.223527
v -1.360683 0.009015 -0.217439
v -1.359811 0.011934 -0.220883
v -0.238285 0.024894 -0.023466
v -0.239087 0.029283 -0.024578
v -0.238407 0.023745 -0.027917
v -0.239210 0.028134 -0.029029
v -0.233759 0.025642 -0.023784
v -0.234561 0.030030 -0.024896
v -0.233881 0.024492 -0.028234
v -0.234684 0.028881 -0.029346
v 0.268313 0.011801 0.000867
v 0.270748 0.014964 0.003150
v 0.268281 0.014508 -0.002849
v 0.270716 0.017671 -0.000567
v 0.272213 0.009849 -0.000589
v 0.274648 0.013011 0.001694
v 0.272181 0.012556 -0.004305
v 0.274616 0.015719 -0.002023
v -0.918457 -0.012200 -0.136459
v -0.914005 -0.012987 -0.137298
v -0.917691 -0.007670 -0.136639
v -0.913239 -0.008456 -0.137478
v -0.919314 -0.012235 -0.140976
v -0.914862 -0.013021 -0.141815
v -0.918548 -0.007705 -0.141156
v -0.914096 -0.008491 -0.141995
v -1.624032 -0.014401 -0.196339
v -1.627206 -0.013785 -0.199608
v -1.624473 -0.010000 -0.195081
v -1.627647 -0.009384 -0.198350
v -1.627329 -0.015583 -0.193360
v -1.630504 -0.014967 -0.196629
v -1.627770 -0.011182 -0.192102
v -1.630945 -0.010566 -0.195372
v -0.858565 -0.014478 -0.124933
v -0.861515 -0.011948 -0.122476
v -0.862091 -0.016545 -0.127040
v -0.865041 -0.014015 -0.124583
v -0.858510 -0.011243 -0.128199
v -0.861460 -0.008712 -0.125743
v -0.862036 -0.013309 -0.130306
v -0.864986 -0.010779 -0.127850
v -0.396392 0.023766 -0.044153
v -0.396711 0.020831 -0.040628
v -0.396327 0.027296 -0.041208
v -0.396647 0.024361 -0.037683
v -0.391805 0.023511 -0.043949
v -0.392125 0.020576 -0.040424
v -0.391740 0.027042 -0.041003
v -0.392060 0.024107 -0.037478
v -1.443128 0.011522 -0.218915
v -1.445857 0.007837 -0.218580
v -1.441413 0.009894 -0.222858
v -1.444142 0.006209 -0.222524
v -1.446407 0.013738 -0.221256
v -1.449136 0.010052 -0.220922
v -1.444692 0.012110 -0.225199
v -1.447421 0.008424 -0.224865
v 0.234579 0.013470 -0.004870
v 0.231201 0.013091 -0.001773
v 0.234520 0.018041 -0.004374
v 0.231142 0.017661 -0.001278
v 0.237698 0.013146 -0.001507
v 0.234320 0.012766 0.001589
v 0.237639 0.017717 -0.001011
v 0.234261 0.017337 0.002085
v -0.288271 0.025458 -0.032826
v -0.286216 0.022679 -0.029794
v -0.288263 0.028850 -0.029722
v -0.286208 0.026071 -0.026690
v -0.284157 0.026840 -0.034347
v -0.282103 0.024061 -0.031315
v -0.284150 0.030232 -0.031243
v -0.282095 0.027453 -0.028210
v 0.225862 0.019407 -0.001815
v 0.224395 0.015800 -0.004259
v 0.225902 0.016817 0.001984
v 0.224435 0.013210 -0.000461
v 0.230220 0.018216 -0.002673
v 0.228753 0.014609 -0.005117
v 0.230260 0.015626 0.001126
v 0.228792 0.012018 -0.001318
v -0.207892 0.022957 -0.023716
v -0.211759 0.025091 -0.022435
v -0.208103 0.025034 -0.027813
v -0.211970 0.027168 -0.026532
v -0.205413 0.026461 -0.022067
v -0.209279 0.028594 -0.020786
v -0.205624 0.028538 -0.026164
v -0.209490 0.030672 -0.024883
v -0.753016 -0.013878 -0.101344
v -0.750445 -0.015077 -0.097725
v -0.752257 -0.009440 -0.100413
v -0.749686 -0.010639 -0.096794
v -0.749280 -0.013955 -0.104024
v -0.746709 -0.015153 -0.100405
v -0.748521 -0.009516 -0.103092
v -0.745950 -0.010715 -0.099474
v -0.459384 0.023009 -0.048702
v -0.457669 0.019532 -0.051173
v -0.458903 0.020521 -0.044866
v -0.457188 0.017043 -0.047337
v -0.455145 0.024699 -0.048138
v -0.453430 0.021221 -0.050609
v -0.454664 0.022211 -0.044301
v -0.452949 0.018733 -0.046772
v -0.148018 0.025213 -0.016056
v -0.150593 0.028342 -0.018228
v -0.148025 0.022587 -0.019831
v -0.150600 0.025717 -0.022003
v -0.144209 0.027324 -0.017531
v -0.146784 0.030453 -0.019703
v -0.144215 0.024698 -0.021305
v -0.146790 0.027828 -0.023478
v -0.792709 -0.016561 -0.109497
v -0.796057 -0.014529 -0.107088
v -0.795451 -0.016709 -0.113184
v -0.798800 -0.014677 -0.110776
v -0.791157 -0.012439 -0.110816
v -0.794505 -0.010407 -0.108407
v -0.793899 -0.012587 -0.114504
v -0.797247 -0.010555 -0.112095
v -0.458284 0.020517 -0.051091
v -0.458728 0.017844 -0.047376
v -0.458180 0.024242 -0.048398
v -0.458624 0.021570 -0.044683
v -0.453709 0.020172 -0.050791
v -0.454153 0.017500 -0.047076
v -0.453605 0.023898 -0.048099
v -0.454049 0.021226 -0.044383
v -1.658418 -0.009619 -0.182800
v -1.661786 -0.012727 -0.182428
v -1.657321 -0.011303 -0.186935
v -1.660690 -0.014410 -0.186564
v -1.661349 -0.006678 -0.184774
v -1.664717 -0.009785 -0.184403
v -1.660252 -0.008361 -0.188910
v -1.663621 -0.011469 -0.188538
v 0.177147 0.015704 -0.005570
v 0.176811 0.015201 -0.001012
v 0.177076 0.020275 -0.005071
v 0.176740 0.019772 -0.000513
v 0.181733 0.015738 -0.005228
v 0.181396 0.015235 -0.000670
v 0.181662 0.020308 -0.004729
v 0.181325 0.019805 -0.000171
v -1.460312 0.010928 -0.218569
v -1.463015 0.007219 -0.218295
v -1.458628 0.009406 -0.222568
v -1.461332 0.005697 -0.222294
v -1.463628 0.013179 -0.220821
v -1.466332 0.009470 -0.220548
v -1.461945 0.011657 -0.224820
v -1.464648 0.007948 -0.224547
v -1.129092 0.001482 -0.186806
v -1.132886 0.001220 -0.184221
v -1.128895 -0.003109 -0.186981
v -1.132688 -0.003371 -0.184396
v -1.131683 0.001515 -0.190604
v -1.135476 0.001253 -0.188019
v -1.131485 -0.003076 -0.190779
v -1.135279 -0.003337 -0.188194
v 0.313397 0.011637 -0.004158
v 0.310300 0.009723 -0.001350
v 0.313362 0.015455 -0.001595
v 0.310264 0.013541 0.001213
v 0.316795 0.009932 -0.001571
v 0.313698 0.008019 0.001237
v 0.316760 0.013750 0.000991
v 0.313663 0.011837 0.003799
v -1.030676 -0.000019 -0.165260
v -1.032815 -0.002753 -0.162245
v -1.028028 -0.003540 -0.166574
v -1.030167 -0.006274 -0.163558
v -1.033767 -0.001145 -0.168473
v -1.035906 -0.003879 -0.165458
v -1.031118 -0.004666 -0.169787
v -1.033257 -0.007400 -0.166771
v -1.256802 0.006815 -0.207651
v -1.255098 0.003331 -0.205181
v -1.254373 0.005417 -0.211297
v -1.252669 0.001934 -0.208826
v -1.260314 0.004158 -0.208973
v -1.258610 0.000675 -0.206502
v -1.257886 0.002761 -0.212619
v -1.256181 -0.000722 -0.210148
v 0.216825 0.019966 -0.001914
v 0.214764 0.016583 -0.004247
v 0.216867 0.017338 0.001859
v 0.214806 0.013955 -0.000474
v 0.220935 0.018296 -0.003123
v 0.218873 0.014913 -0.005457
v 0.220977 0.015668 0.000650
v 0.218916 0.012285 -0.001684
v 0.140249 0.016831 -0.003093
v 0.142366 0.019890 -0.000390
v 0.140182 0.019901 -0.006515
v 0.142299 0.022960 -0.003812
v 0.144330 0.015294 -0.004551
v 0.146447 0.018353 -0.001849
v 0.144263 0.018365 -0.007973
v 0.146380 0.021423 -0.005271
v 0.323871 0.015203 0.000134
v 0.320786 0.012519 -0.001969
v 0.323896 0.012349 0.003739
v 0.320812 0.009665 0.001636
v 0.327281 0.012797 -0.001795
v 0.324196 0.010113 -0.003899
v 0.327306 0.009943 0.001810
v 0.324221 0.007259 -0.000294
v -1.007562 -0.004755 -0.162244
v -1.009553 -0.002421 -0.158820
v -1.010007 -0.008485 -0.161123
v -1.011998 -0.006150 -0.157698
v -1.010910 -0.003420 -0.165100
v -1.012900 -0.001086 -0.161676
v -1.013354 -0.007150 -0.163979
v -1.015345 -0.004815 -0.160554
v -0.085058 0.027264 -0.019298
v -0.088703 0.024840 -0.017890
v -0.085054 0.029570 -0.015321
v -0.088699 0.027147 -0.013912
v -0.082254 0.024110 -0.017472
v -0.085899 0.021686 -0.016063
v -0.082251 0.026416 -0.013494
v -0.085895 0.023992 -0.012086
v 0.264381 0.013023 -0.004403
v 0.262028 0.011599 -0.000718
v 0.264332 0.017322 -0.002772
v 0.261979 0.015898 0.000912
v 0.268331 0.012228 -0.002187
v 0.265978 0.010804 0.001497
v 0.268282 0.016527 -0.000557
v 0.265928 0.015103 0.003128
v 0.011915 0.022329 -0.011934
v 0.014940 0.019411 -0.010071
v 0.011895 0.024789 -0.008050
v 0.014920 0.021871 -0.006186
v 0.015377 0.024893 -0.013540
v 0.018402 0.021975 -0.011677
v 0.015357 0.027353 -0.009656
v 0.018383 0.024435 -0.007792
v -1.442949 0.008185 -0.219198
v -1.445139 0.006065 -0.222640
v -1.441599 0.011492 -0.222093
v -1.443790 0.009371 -0.225535
v -1.446760 0.010575 -0.218244
v -1.448950 0.008454 -0.221686
v -1.445410 0.013882 -0.221140
v -1.447601 0.011761 -0.224582
v -1.792443 0.009588 -0.128434
v -1.791960 0.013446 -0.125979
v -1.793045 0.007194 -0.124554
v -1.792562 0.011052 -0.122099
v -1.796976 0.010317 -0.128687
v -1.796493 0.014175 -0.126232
v -1.797578 0.007924 -0.124808
v -1.797095 0.011781 -0.122353
v 0.314313 0.014998 -0.001836
v 0.312655 0.010790 -0.002664
v 0.314322 0.014106 0.002675
v 0.312664 0.009898 0.001847
v 0.318602 0.013373 -0.002165
v 0.316944 0.009165 -0.002994
v 0.318611 0.012482 0.002346
v 0.316953 0.008274 0.001517
v 0.299613 0.008943 -0.001913
v 0.297959 0.010860 0.001925
v 0.299572 0.013048 -0.003982
v 0.297918 0.014966 -0.000144
v 0.303903 0.009721 -0.000453
v 0.302249 0.011639 0.003385
v 0.303862 0.013827 -0.002523
v 0.302208 0.015745 0.001315
v 0.060365 0.023650 -0.010988
v 0.055887 0.022688 -0.010574
v 0.060356 0.025501 -0.006779
v 0.055879 0.024540 -0.006365
v 0.061412 0.019552 -0.009184
v 0.056934 0.018591 -0.008770
v 0.061404 0.021404 -0.004975
v 0.056926 0.020442 -0.004561
v -1.301792 0.008575 -0.217440
v -1.299942 0.008187 -0.213248
v -1.301549 0.004014 -0.217969
v -1.299699 0.003626 -0.213777
v -1.305994 0.008142 -0.215625
v -1.304144 0.007754 -0.211434
v -1.305752 0.003580 -0.216154
v -1.303902 0.003193 -0.211963
v -1.073748 -0.001412 -0.171218
v -1.071698 -0.005177 -0.172880
v -1.070721 0.001225 -0.173460
v -1.068671 -0.002540 -0.175121
v -1.076537 -0.001318 -0.174873
v -1.074486 -0.005083 -0.176535
v -1.073510 0.001320 -0.177114
v -1.071459 -0.002445 -0.178776
v -1.140370 -0.003906 -0.187289
v -1.138077 -0.001396 -0.190385
v -1.142128 -0.000063 -0.185476
v -1.139835 0.002446 -0.188572
v -1.143947 -0.004186 -0.190164
v -1.141655 -0.001676 -0.193261
v -1.145705 -0.000343 -0.188351
v -1.143412 0.002167 -0.191448
v 0.274655 0.014046 0.001886
v 0.276796 0.017316 -0.000536
v 0.274684 0.011297 -0.001800
v 0.276824 0.014568 -0.004222
v 0.278724 0.012345 0.003186
v 0.280865 0.015615 0.000764
v 0.278753 0.009596 -0.000500
v 0.280894 0.012867 -0.002922
v -0.583423 0.008472 -0.062096
v -0.583369 0.011917 -0.065141
v -0.583971 0.005454 -0.065521
v -0.583916 0.008898 -0.068566
v -0.578858 0.008070 -0.062470
v -0.578804 0.011514 -0.065515
v -0.579406 0.005051 -0.065895
v -0.579351 0.008495 -0.068940
v -0.515789 0.017064 -0.052056
v -0.511564 0.018879 -0.052088
v -0.516396 0.018399 -0.056414
v -0.512171 0.020214 -0.056446
v -0.514079 0.013056 -0.053522
v -0.509854 0.014870 -0.053554
v -0.514686 0.014391 -0.057880
v -0.510461 0.016205 -0.057912
v 0.311451 0.013995 0.002358
v 0.310991 0.014030 -0.002217
v 0.311494 0.009397 0.002318
v 0.311034 0.009432 -0.002257
v 0.316026 0.014041 0.001898
v 0.315566 0.014076 -0.002677
v 0.316069 0.009444 0.001859
v 0.315609 0.009479 -0.002716
v 0.285631 0.010863 0.001686
v 0.286428 0.015369 0.002139
v 0.285625 0.011324 -0.002889
v 0.286422 0.015830 -0.002436
v 0.290160 0.010071 0.001599
v 0.290956 0.014577 0.002053
v 0.290153 0.010532 -0.002975
v 0.290950 0.015038 -0.002522
v -1.900166 0.005517 -0.043509
v -1.904558 0.004844 -0.044692
v -1.900011 0.009240 -0.046203
v -1.904403 0.008567 -0.047386
v -1.901518 0.008130 -0.039976
v -1.905910 0.007457 -0.041159
v -1.901363 0.011853 -0.042669
v -1.905755 0.011180 -0.043852
v -0.166987 0.023977 -0.021832
v -0.165680 0.025123 -0.017575
v -0.167169 0.028427 -0.022974
v -0.165863 0.029573 -0.018717
v -0.162582 0.023821 -0.023141
v -0.161276 0.024968 -0.018884
v -0.162765 0.028271 -0.024284
v -0.161458 0.029418 -0.020027
v -0.508381 0.020923 -0.054904
v -0.512411 0.018807 -0.055553
v -0.507800 0.018610 -0.050973
v -0.511830 0.016494 -0.051622
v -0.506245 0.017560 -0.057199
v -0.510275 0.015443 -0.057848
v -0.505664 0.015247 -0.053267
v -0.509694 0.013130 -0.053917
v -0.070806 0.022678 -0.016480
v -0.070820 0.023410 -0.011941
v -0.070950 0.027216 -0.017212
v -0.070964 0.027947 -0.012672
v -0.066211 0.022822 -0.016489
v -0.066224 0.023554 -0.011950
v -0.066354 0.027360 -0.017221
v -0.066368 0.028091 -0.012681
v -0.940061 -0.006787 -0.142100
v -0.940243 -0.011381 -0.142086
v -0.935472 -0.006967 -0.141867
v -0.935654 -0.011562 -0.141853
v -0.939829 -0.006810 -0.146692
v -0.940011 -0.011404 -0.146678
v -0.935241 -0.006991 -0.146460
v -0.935422 -0.011585 -0.146445
v -0.027426 0.021823 -0.014526
v -0.031992 0.021781 -0.013983
v -0.027557 0.026357 -0.015279
v -0.032123 0.026315 -0.014736
v -0.026898 0.022586 -0.010022
v -0.031464 0.022544 -0.009480
v -0.027029 0.027120 -0.010775
v -0.031595 0.027078 -0.010233
v -1.514561 0.007628 -0.219106
v -1.510375 0.007404 -0.217218
v -1.513621 0.003904 -0.221633
v -1.509434 0.003680 -0.219745
v -1.516214 0.004941 -0.215761
v -1.512028 0.004717 -0.213873
v -1.515274 0.001217 -0.218288
v -1.511087 0.000992 -0.216400
v -0.412728 0.025637 -0.042582
v -0.410346 0.024020 -0.046167
v -0.412385 0.021547 -0.040509
v -0.410003 0.019930 -0.044094
v -0.408811 0.026979 -0.040584
v -0.406428 0.025362 -0.044168
v -0.408468 0.022889 -0.038511
v -0.406085 0.021272 -0.042096
v 0.205432 0.015234 0.001585
v 0.202840 0.018397 -0.000517
v 0.205461 0.012706 -0.002256
v 0.202869 0.015869 -0.004358
v 0.209230 0.017413 0.000180
v 0.206637 0.020576 -0.001922
v 0.209259 0.014885 -0.003661
v 0.206667 0.018048 -0.005763
v 0.190700 0.013552 -0.003308
v 0.188870 0.016209 -0.000031
v 0.190640 0.017107 -0.006224
v 0.188810 0.019764 -0.002947
v 0.194918 0.014756 -0.001928
v 0.193088 0.017413 0.001349
v 0.194858 0.018310 -0.004844
v 0.193028 0.020967 -0.001567
v -0.038329 0.023714 -0.014845
v -0.035378 0.020635 -0.013125
v -0.038334 0.025953 -0.010828
v -0.035383 0.022874 -0.009109
v -0.034803 0.026293 -0.016278
v -0.031852 0.023214 -0.014559
v -0.034807 0.028532 -0.012262
v -0.031856 0.025453 -0.010543
v -0.167462 0.028973 -0.021356
v -0.165153 0.026971 -0.024791
v -0.167264 0.025064 -0.018944
v -0.164954 0.023062 -0.022380
v -0.163491 0.030333 -0.019479
v -0.161181 0.028331 -0.022914
v -0.163292 0.026423 -0.017067
v -0.160983 0.024421 -0.020502
v -0.793243 -0.013041 -0.107249
v -0.797099 -0.010962 -0.108647
v -0.794811 -0.017044 -0.108879
v -0.798667 -0.014965 -0.110276
v -0.791290 -0.012151 -0.111316
v -0.795145 -0.010072 -0.112713
v -0.792858 -0.016154 -0.112945
v -0.796713 -0.014075 -0.114343
v -1.007751 -0.003767 -0.162452
v -1.009900 -0.002382 -0.158630
v -1.009216 -0.008063 -0.161719
v -1.011365 -0.006678 -0.157897
v -1.011543 -0.002892 -0.164901
v -1.013692 -0.001507 -0.161080
v -1.013008 -0.007189 -0.164168
v -1.015157 -0.005803 -0.160346
v -1.677551 -0.004572 -0.178561
v -1.675340 -0.008086 -0.176585
v -1.676515 -0.006254 -0.182712
v -1.674304 -0.009768 -0.180736
v -1.681448 -0.007014 -0.178544
v -1.679236 -0.010528 -0.176568
v -1.680411 -0.008696 -0.182696
v -1.678200 -0.012210 -0.180719
v 0.205291 0.020453 -0.001224
v 0.202854 0.017855 -0.004131
v 0.205346 0.017002 0.001814
v 0.202909 0.014404 -0.001093
v 0.209190 0.018878 -0.003085
v 0.206752 0.016280 -0.005992
v 0.209245 0.015427 -0.000047
v 0.206808 0.012829 -0.002954
v 0.295642 0.010431 0.001017
v 0.298147 0.013386 0.003494
v 0.295611 0.013401 -0.002494
v 0.298117 0.016355 -0.000017
v 0.299497 0.008535 -0.000621
v 0.302003 0.011489 0.001856
v 0.299467 0.011504 -0.004131
v 0.301972 0.014458 -0.001654
v 0.235887 0.016998 -0.002683
v 0.238842 0.014521 -0.005188
v 0.235932 0.013755 0.000576
v 0.238887 0.011278 -0.001929
v 0.239410 0.019117 -0.000623
v 0.242365 0.016640 -0.003129
v 0.239455 0.015874 0.002636
v 0.242410 0.013397 0.000131
v -0.988922 -0.008297 -0.153728
v -0.986590 -0.005735 -0.156750
v -0.991828 -0.004807 -0.153011
v -0.989496 -0.002244 -0.156033
v -0.991616 -0.009844 -0.157118
v -0.989283 -0.007281 -0.160140
v -0.994522 -0.006353 -0.156402
v -0.992189 -0.003791 -0.159424
v -1.441857 0.007934 -0.222017
v -1.442941 0.011471 -0.224747
v -1.443424 0.010264 -0.218376
v -1.444508 0.013801 -0.221106
v -1.446041 0.006145 -0.222674
v -1.447125 0.009682 -0.225404
v -1.447609 0.008475 -0.219033
v -1.448693 0.012012 -0.221763
v 0.198151 0.016564 0.000189
v 0.201984 0.018926 0.001126
v 0.198118 0.018308 -0.004066
v 0.201950 0.020669 -0.003128
v 0.200692 0.013025 -0.001282
v 0.204524 0.015386 -0.000345
v 0.200658 0.014769 -0.005537
v 0.204490 0.017130 -0.004599
v -0.809787 -0.011829 -0.113450
v -0.807231 -0.012737 -0.117163
v -0.808807 -0.015990 -0.111757
v -0.806251 -0.016898 -0.115470
v -0.806093 -0.010096 -0.111330
v -0.803537 -0.011004 -0.115043
v -0.805113 -0.014257 -0.109638
v -0.802557 -0.015165 -0.113350
v -1.508981 0.004275 -0.218796
v -1.512211 0.006970 -0.220652
v -1.510583 0.005247 -0.214597
v -1.513813 0.007942 -0.216453
v -1.511835 0.000679 -0.219053
v -1.515065 0.003374 -0.220909
v -1.513437 0.001651 -0.214854
v -1.516667 0.004346 -0.216710
v -0.977281 -0.009056 -0.155647
v -0.977006 -0.006769 -0.151667
v -0.981569 -0.010351 -0.154606
v -0.981294 -0.008064 -0.150626
v -0.978920 -0.005283 -0.157702
v -0.978645 -0.002996 -0.153722
v -0.983208 -0.006578 -0.156661
v -0.982932 -0.004291 -0.152681
v -0.521733 0.019476 -0.057722
v -0.524832 0.016087 -0.057957
v -0.521108 0.018595 -0.053253
v -0.524206 0.015206 -0.053487
v -0.518394 0.016496 -0.058777
v -0.521493 0.013107 -0.059011
v -0.517769 0.015615 -0.054307
v -0.520867 0.012226 -0.054542
v -1.186847 0.002106 -0.198570
v -1.189963 0.002361 -0.195198
v -1.187007 -0.002485 -0.198370
v -1.190123 -0.002230 -0.194998
v -1.190225 0.002088 -0.201690
v -1.193341 0.002343 -0.198318
v -1.190385 -0.002503 -0.201490
v -1.193501 -0.002248 -0.198118
v -0.287623 0.026496 -0.033665
v -0.287365 0.023125 -0.030550
v -0.287592 0.029618 -0.030290
v -0.287334 0.026247 -0.027174
v -0.283032 0.026665 -0.033863
v -0.282774 0.023293 -0.030747
v -0.283001 0.029786 -0.030487
v -0.282743 0.026415 -0.027372
v -1.042559 -0.000978 -0.165017
v -1.043696 -0.005419 -0.165384
v -1.038637 -0.001796 -0.167274
v -1.039774 -0.006236 -0.167641
v -1.044673 -0.000107 -0.169007
v -1.045810 -0.004547 -0.169374
v -1.040751 -0.000925 -0.171264
v -1.041888 -0.005365 -0.171631
v -1.447480 0.006679 -0.221514
v -1.443033 0.007037 -0.220403
v -1.448323 0.010690 -0.219431
v -1.443876 0.011049 -0.218320
v -1.446673 0.008898 -0.225460
v -1.442226 0.009256 -0.224349
v -1.447517 0.012909 -0.223377
v -1.443069 0.013268 -0.222266
v -0.422117 0.025459 -0.042479
v -0.420760 0.024394 -0.046741
v -0.421824 0.021030 -0.041279
v -0.420467 0.019965 -0.045541
v -0.417734 0.026084 -0.041239
v -0.416377 0.025020 -0.045501
v -0.417441 0.021655 -0.040039
v -0.416084 0.020591 -0.044302
v 0.080168 0.018961 -0.003584
v 0.077062 0.022193 -0.004613
v 0.080168 0.017566 -0.007966
v 0.077063 0.020797 -0.008995
v 0.083559 0.021920 -0.004526
v 0.080454 0.025151 -0.005555
v 0.083559 0.020525 -0.008908
v 0.080454 0.023756 -0.009937
v -0.557078 0.010236 -0.060231
v -0.553990 0.011307 -0.056998
v -0.557403 0.014673 -0.061392
v -0.554314 0.015745 -0.058159
v -0.553688 0.009685 -0.063288
v -0.550599 0.010756 -0.060055
v -0.554012 0.014122 -0.064448
v -0.550924 0.015194 -0.061215
v -0.908216 -0.011915 -0.134004
v -0.905986 -0.014822 -0.136782
v -0.904250 -0.009800 -0.133034
v -0.902020 -0.012707 -0.135812
v -0.908880 -0.009048 -0.137538
v -0.906650 -0.011956 -0.140315
v -0.904914 -0.006934 -0.136568
v -0.902684 -0.009841 -0.139345
v -1.362413 0.008782 -0.220707
v -1.365047 0.011720 -0.223066
v -1.364426 0.010118 -0.216795
v -1.367061 0.013056 -0.219154
v -1.365598 0.005507 -0.221228
v -1.368233 0.008446 -0.223588
v -1.367612 0.006843 -0.217316
v -1.370246 0.009782 -0.219676
v 0.289467 0.009053 -0.001161
v 0.287301 0.011759 0.001861
v 0.289430 0.012465 -0.004243
v 0.287265 0.015171 -0.001221
v 0.293523 0.010528 0.000425
v 0.291358 0.013234 0.003446
v 0.293487 0.013940 -0.002657
v 0.291321 0.016646 0.000364
v -1.034588 -0.001143 -0.164466
v -1.032375 -0.004419 -0.162119
v -1.030660 0.000013 -0.166557
v -1.028446 -0.003263 -0.164210
v -1.035488 -0.004156 -0.167822
v -1.033274 -0.007432 -0.165474
v -1.031559 -0.003000 -0.169913
v -1.029346 -0.006276 -0.167565
v -1.355705 0.007843 -0.216314
v -1.359146 0.005624 -0.218406
v -1.353547 0.008301 -0.220348
v -1.356989 0.006082 -0.222441
v -1.357861 0.011844 -0.217012
v -1.361302 0.009625 -0.219105
v -1.355703 0.012302 -0.221047
v -1.359144 0.010083 -0.223139
v -0.820088 -0.016156 -0.114978
v -0.816847 -0.014461 -0.112191
v -0.821012 -0.011911 -0.116484
v -0.817771 -0.010216 -0.113698
v -0.816960 -0.016657 -0.118311
v -0.813719 -0.014963 -0.115524
v -0.817885 -0.012412 -0.119817
v -0.814643 -0.010718 -0.117031
v 0.226486 0.017759 -0.002490
v 0.228994 0.015246 -0.005412
v 0.226536 0.014294 0.000532
v 0.229043 0.011781 -0.002390
v 0.230339 0.019439 -0.000627
v 0.232847 0.016926 -0.003549
v 0.230389 0.015973 0.002395
v 0.232897 0.013461 -0.000527
v -1.262504 0.001469 -0.209625
v -1.262969 0.004941 -0.212604
v -1.264597 0.003970 -0.206384
v -1.265062 0.007441 -0.209363
v -1.266571 -0.000215 -0.210953
v -1.267037 0.003256 -0.213931
v -1.268664 0.002286 -0.207711
v -1.269130 0.005757 -0.210690
v -1.944170 -0.011790 -0.002771
v -1.941433 -0.008139 -0.002201
v -1.944164 -0.012504 0.001771
v -1.941427 -0.008854 0.002341
v -1.947865 -0.009087 -0.002341
v -1.945128 -0.005437 -0.001771
v -1.947858 -0.009802 0.002201
v -1.945122 -0.006151 0.002771
v -0.851345 -0.010237 -0.120966
v -0.854133 -0.010983 -0.124546
v -0.851039 -0.014770 -0.120260
v -0.853827 -0.015516 -0.123839
v -0.847701 -0.010428 -0.123765
v -0.850489 -0.011173 -0.127344
v -0.847396 -0.014961 -0.123058
v -0.850184 -0.015707 -0.126638
v 0.158955 0.014567 -0.003744
v 0.155495 0.016955 -0.001883
v 0.158897 0.017339 -0.007412
v 0.155437 0.019728 -0.005551
v 0.161983 0.017351 -0.001688
v 0.158522 0.019739 0.000173
v 0.161924 0.020123 -0.005356
v 0.158464 0.022512 -0.003495
v -0.066112 0.023584 -0.016116
v -0.063781 0.021707 -0.012625
v -0.066191 0.027611 -0.013898
v -0.063861 0.025734 -0.010407
v -0.062149 0.024769 -0.018125
v -0.059818 0.022892 -0.014634
v -0.062228 0.028796 -0.015907
v -0.059898 0.026918 -0.012416
v 0.171999 0.021294 -0.003559
v 0.171580 0.017485 -0.006102
v 0.172051 0.018737 0.000262
v 0.171631 0.014929 -0.002280
v 0.176578 0.020973 -0.003835
v 0.176158 0.017165 -0.006377
v 0.176629 0.018416 -0.000014
v 0.176210 0.014608 -0.002556
v -0.189623 0.026227 -0.020257
v -0.186427 0.029489 -0.019719
v -0.189789 0.027133 -0.024762
v -0.186594 0.030396 -0.024224
v -0.186320 0.023116 -0.021005
v -0.183125 0.026378 -0.020467
v -0.186487 0.024022 -0.025510
v -0.183291 0.027285 -0.024971
v -0.456326 0.023522 -0.044770
v -0.459536 0.022975 -0.048016
v -0.456080 0.018961 -0.044244
v -0.459290 0.018413 -0.047491
v -0.453043 0.023329 -0.047983
v -0.456253 0.022782 -0.051230
v -0.452797 0.018768 -0.047458
v -0.456007 0.018220 -0.050704
v -1.758707 0.005738 -0.146005
v -1.760001 0.008875 -0.142903
v -1.759278 0.002413 -0.142881
v -1.760572 0.005550 -0.139779
v -1.763082 0.005243 -0.147331
v -1.764376 0.008381 -0.144228
v -1.763653 0.001919 -0.144206
v -1.764947 0.005056 -0.141104
v -1.003083 -0.002597 -0.157091
v -1.002023 -0.006726 -0.155368
v -0.998776 -0.002134 -0.158632
v -0.997716 -0.006263 -0.156909
v -1.004294 -0.004566 -0.161066
v -1.003234 -0.008695 -0.159343
v -0.999987 -0.004103 -0.162607
v -0.998927 -0.008233 -0.160884
v 0.261957 0.015817 -0.002237
v 0.264474 0.012540 -0.004253
v 0.261987 0.013424 0.001689
v 0.264504 0.010147 -0.000327
v 0.265805 0.017980 -0.000948
v 0.268322 0.014702 -0.002964
v 0.265835 0.015586 0.002978
v 0.268352 0.012309 0.000962
v -0.002725 0.023630 -0.006990
v -0.004687 0.026230 -0.010235
v -0.002668 0.020059 -0.009886
v -0.004631 0.022659 -0.013131
v 0.001433 0.024906 -0.008482
v -0.000529 0.027506 -0.011727
v 0.001490 0.021335 -0.011378
v -0.000473 0.023935 -0.014623
v -0.352981 0.021373 -0.036066
v -0.356760 0.023613 -0.034711
v -0.353322 0.023311 -0.040222
v -0.357102 0.025551 -0.038867
v -0.350385 0.024890 -0.034639
v -0.354165 0.027130 -0.033285
v -0.350726 0.026828 -0.038795
v -0.354506 0.029068 -0.037440
v -0.356778 0.022645 -0.036636
v -0.352645 0.021965 -0.034740
v -0.356855 0.026917 -0.034938
v -0.352722 0.026237 -0.033041
v -0.354765 0.024203 -0.040465
v -0.350632 0.023523 -0.038569
v -0.354841 0.028476 -0.038767
v -0.350708 0.027796 -0.036870
v -0.417842 0.024752 -0.044377
v -0.414092 0.023642 -0.046796
v -0.417478 0.020826 -0.042012
v -0.413729 0.019716 -0.044431
v -0.415205 0.026872 -0.041263
v -0.411456 0.025762 -0.043682
v -0.414842 0.022946 -0.038898
v -0.411092 0.021836 -0.041316
v 0.074406 0.021671 -0.003064
v 0.071644 0.023663 -0.006153
v 0.074470 0.017833 -0.005597
v 0.071707 0.019826 -0.008685
v 0.078082 0.023235 -0.005342
v 0.075319 0.025228 -0.008431
v 0.078145 0.019398 -0.007875
v 0.075382 0.021390 -0.010964
v -1.776136 0.007355 -0.137747
v -1.775376 0.010735 -0.134724
v -1.776723 0.004388 -0.134283
v -1.775963 0.007769 -0.131260
v -1.780632 0.008313 -0.137689
v -1.779873 0.011693 -0.134665
v -1.781220 0.005347 -0.134225
v -1.780460 0.008727 -0.131201
v 0.263460 0.017319 -0.002182
v 0.262368 0.012987 -0.003270
v 0.263475 0.016195 0.002277
v 0.262383 0.011863 0.001188
v 0.267926 0.016263 -0.002463
v 0.266834 0.011932 -0.003552
v 0.267942 0.015139 0.001995
v 0.266849 0.010807 0.000907
v -0.746680 -0.013939 -0.098106
v -0.750796 -0.012493 -0.096655
v -0.748668 -0.015966 -0.101723
v -0.752784 -0.014520 -0.100271
v -0.746182 -0.010074 -0.100547
v -0.750298 -0.008627 -0.099095
v -0.748170 -0.012101 -0.104163
v -0.752286 -0.010655 -0.102711
v -0.159299 0.025499 -0.024256
v -0.161785 0.024212 -0.020609
v -0.159409 0.029857 -0.022794
v -0.161895 0.028570 -0.019146
v -0.155433 0.024795 -0.021869
v -0.157919 0.023508 -0.018222
v -0.155543 0.029153 -0.020407
v -0.158029 0.027866 -0.016759
v 0.272467 0.011879 -0.002203
v 0.276151 0.009606 -0.000654
v 0.272440 0.014439 0.001616
v 0.276125 0.012166 0.003166
v 0.275218 0.014949 -0.004241
v 0.278902 0.012676 -0.002692
v 0.275191 0.017509 -0.000422
v 0.278875 0.015236 0.001128
v -0.161979 0.028830 -0.021014
v -0.159194 0.027411 -0.024386
v -0.161787 0.024654 -0.019099
v -0.159003 0.023235 -0.022472
v -0.158325 0.030130 -0.018544
v -0.155540 0.028711 -0.021917
v -0.158133 0.025954 -0.016629
v -0.155349 0.024535 -0.020002
v -0.968289 -0.009585 -0.148790
v -0.965769 -0.006618 -0.151238
v -0.971614 -0.006434 -0.148394
v -0.969094 -0.003467 -0.150843
v -0.970222 -0.011139 -0.152661
v -0.967702 -0.008173 -0.155110
v -0.973547 -0.007988 -0.152266
v -0.971027 -0.005022 -0.154715
v -0.245255 0.028190 -0.024858
v -0.242561 0.030787 -0.027530
v -0.245251 0.024891 -0.028061
v -0.242557 0.027488 -0.030733
v -0.241529 0.026316 -0.022922
v -0.238835 0.028913 -0.025594
v -0.241525 0.023017 -0.026125
v -0.238831 0.025614 -0.028797
v 0.289339 0.013785 0.001814
v 0.291645 0.016586 -0.001010
v 0.289372 0.010507 -0.001410
v 0.291677 0.013308 -0.004235
v 0.293317 0.012188 0.003478
v 0.295623 0.014990 0.000653
v 0.293350 0.008910 0.000253
v 0.295656 0.011712 -0.002571
v -1.363140 0.006916 -0.219896
v -1.363555 0.010463 -0.222792
v -1.364859 0.009490 -0.216496
v -1.365275 0.013037 -0.219392
v -1.367385 0.005526 -0.220990
v -1.367800 0.009073 -0.223886
v -1.369104 0.008100 -0.217590
v -1.369519 0.011648 -0.220486
v -1.724912 -0.001104 -0.161435
v -1.727031 0.002935 -0.160855
v -1.725802 -0.002199 -0.157058
v -1.727921 0.001841 -0.156479
v -1.728895 -0.003009 -0.162721
v -1.731014 0.001031 -0.162142
v -1.729785 -0.004103 -0.158345
v -1.731904 -0.000064 -0.157766
v -0.764282 -0.014146 -0.104336
v -0.762255 -0.015234 -0.100355
v -0.763513 -0.009688 -0.103509
v -0.761486 -0.010777 -0.099528
v -0.760227 -0.014447 -0.106483
v -0.758201 -0.015536 -0.102502
v -0.759458 -0.009990 -0.105656
v -0.757431 -0.011078 -0.101675
v -0.764041 -0.014851 -0.102167
v -0.759809 -0.016454 -0.102982
v -0.762283 -0.011604 -0.099427
v -0.758051 -0.013206 -0.100243
v -0.763662 -0.012018 -0.105768
v -0.759430 -0.013621 -0.106584
v -0.761905 -0.008770 -0.103029
v -0.757673 -0.010373 -0.103845
v -0.338837 0.027246 -0.031570
v -0.341872 0.027900 -0.034962
v -0.338704 0.022756 -0.032554
v -0.341739 0.023410 -0.035946
v -0.335386 0.027994 -0.034514
v -0.338420 0.028647 -0.037906
v -0.335252 0.023504 -0.035498
v -0.338287 0.024158 -0.038890
v -1.855000 0.016065 -0.084331
v -1.857501 0.018940 -0.081758
v -1.855347 0.012843 -0.081068
v -1.857848 0.015719 -0.078495
v -1.858843 0.014484 -0.086300
v -1.861344 0.017360 -0.083727
v -1.859190 0.011263 -0.083037
v -1.861691 0.014139 -0.080464
v 0.269660 0.014074 -0.004114
v 0.268789 0.010836 -0.000967
v 0.269626 0.017283 -0.000821
v 0.268754 0.014046 0.002325
v 0.274175 0.013474 -0.003481
v 0.273303 0.010236 -0.000334
v 0.274140 0.016683 -0.000188
v 0.273269 0.013446 0.002958
v -1.294199 0.008385 -0.211209
v -1.292165 0.004411 -0.210108
v -1.291798 0.008529 -0.215127
v -1.289763 0.004555 -0.214027
v -1.297551 0.006076 -0.213348
v -1.295517 0.002102 -0.212248
v -1.295150 0.006220 -0.217267
v -1.293115 0.002246 -0.216166
v -1.692136 -0.007704 -0.170972
v -1.693452 -0.009800 -0.174847
v -1.691635 -0.003757 -0.173277
v -1.692951 -0.005853 -0.177152
v -1.696513 -0.006622 -0.170070
v -1.697829 -0.008718 -0.173945
v -1.696012 -0.002675 -0.172376
v -1.697329 -0.004771 -0.176251
v -0.218768 0.023274 -0.023717
v -0.222819 0.025333 -0.023018
v -0.218964 0.024400 -0.028171
v -0.223015 0.026459 -0.027472
v -0.216602 0.027228 -0.022813
v -0.220653 0.029287 -0.022113
v -0.216798 0.028354 -0.027266
v -0.220849 0.030413 -0.026567
v -0.122435 0.023821 -0.018610
v -0.119433 0.023228 -0.015177
v -0.122558 0.028331 -0.017724
v -0.119557 0.027738 -0.014291
v -0.118954 0.024491 -0.021538
v -0.115952 0.023899 -0.018106
v -0.119077 0.029001 -0.020652
v -0.116076 0.028409 -0.017219
v -0.336536 0.028362 -0.035357
v -0.335170 0.025057 -0.038247
v -0.336212 0.025419 -0.031838
v -0.334846 0.022114 -0.034729
v -0.332158 0.029611 -0.034716
v -0.330792 0.026306 -0.037606
v -0.331833 0.026668 -0.031198
v -0.330468 0.023363 -0.034088
v -0.071819 0.026106 -0.012369
v -0.068868 0.029294 -0.013876
v -0.071832 0.024151 -0.016531
v -0.068881 0.027339 -0.018038
v -0.068293 0.023431 -0.011123
v -0.065342 0.026619 -0.012630
v -0.068306 0.021476 -0.015285
v -0.065355 0.024664 -0.016792
v -0.356998 0.027084 -0.035415
v -0.354130 0.028718 -0.038616
v -0.356950 0.022972 -0.037472
v -0.354082 0.024606 -0.040673
v -0.353404 0.025835 -0.032834
v -0.350536 0.027469 -0.036035
v -0.353356 0.021722 -0.034890
v -0.350489 0.023356 -0.038091
v 0.320840 0.012302 0.002025
v 0.323417 0.015139 -0.000516
v 0.320867 0.009221 -0.001387
v 0.323444 0.012057 -0.003928
v 0.324648 0.010405 0.003769
v 0.327225 0.013241 0.001228
v 0.324675 0.007323 0.000357
v 0.327252 0.010160 -0.002184
v 0.233608 0.016382 0.000811
v 0.235985 0.019146 -0.001992
v 0.233647 0.013092 -0.002401
v 0.236024 0.015855 -0.005204
v 0.237544 0.014746 0.002535
v 0.239921 0.017509 -0.000268
v 0.237583 0.011455 -0.000677
v 0.239960 0.014219 -0.003479
v 0.297512 0.011638 0.003359
v 0.295804 0.014894 0.000598
v 0.297541 0.008673 -0.000155
v 0.295833 0.011929 -0.002916
v 0.301781 0.012961 0.002278
v 0.300073 0.016217 -0.000483
v 0.301810 0.009996 -0.001236
v 0.300102 0.013252 -0.003997
v -1.118412 -0.000243 -0.185404
v -1.121678 0.002509 -0.183701
v -1.120444 -0.003870 -0.183438
v -1.123710 -0.001117 -0.181735
v -1.120932 -0.000887 -0.189196
v -1.124198 0.001866 -0.187493
v -1.122964 -0.004513 -0.187230
v -1.126230 -0.001760 -0.185527
v 0.145693 0.017644 -0.006567
v 0.146800 0.015580 -0.002610
v 0.145630 0.021713 -0.004428
v 0.146737 0.019650 -0.000470
v 0.150155 0.018212 -0.007519
v 0.151262 0.016149 -0.003561
v 0.150093 0.022282 -0.005379
v 0.151200 0.020219 -0.001422
v -0.809529 -0.011363 -0.113221
v -0.809256 -0.015783 -0.114458
v -0.806710 -0.012179 -0.109681
v -0.806438 -0.016599 -0.110918
v -0.805906 -0.010395 -0.115883
v -0.805634 -0.014815 -0.117119
v -0.803088 -0.011211 -0.112342
v -0.802815 -0.015632 -0.113579
v -1.257956 -0.000318 -0.207353
v -1.253495 0.000772 -0.207593
v -1.258913 0.003925 -0.205863
v -1.254452 0.005015 -0.206103
v -1.258531 0.001077 -0.211696
v -1.254071 0.002167 -0.211936
v -1.259488 0.005321 -0.210206
v -1.255027 0.006411 -0.210447
v -0.553230 0.015310 -0.060208
v -0.549875 0.015479 -0.063347
v -0.553093 0.010715 -0.060309
v -0.549738 0.010884 -0.063449
v -0.550089 0.015330 -0.056850
v -0.546734 0.015499 -0.059990
v -0.549952 0.010735 -0.056951
v -0.546597 0.010904 -0.060091
v -1.424851 0.008183 -0.221916
v -1.425579 0.011285 -0.225231
v -1.426235 0.011228 -0.218762
v -1.426963 0.014331 -0.222077
v -1.429176 0.006686 -0.222368
v -1.429903 0.009788 -0.225683
v -1.430559 0.009731 -0.219213
v -1.431287 0.012834 -0.222528
v -1.179345 -0.004122 -0.197226
v -1.176617 -0.000506 -0.196432
v -1.182154 -0.002742 -0.193858
v -1.179427 0.000874 -0.193064
v -1.181755 -0.001640 -0.200254
v -1.179027 0.001976 -0.199460
v -1.184564 -0.000260 -0.196886
v -1.181837 0.003356 -0.196092
v -0.503554 0.020416 -0.051913
v -0.503064 0.019139 -0.056303
v -0.503220 0.016023 -0.050597
v -0.502730 0.014746 -0.054987
v -0.498994 0.020876 -0.051538
v -0.498505 0.019598 -0.055928
v -0.498660 0.016482 -0.050222
v -0.498170 0.015205 -0.054612
v 0.169751 0.015268 -0.000606
v 0.165818 0.017636 -0.000870
v 0.169746 0.014751 -0.005175
v 0.165813 0.017118 -0.005439
v 0.172133 0.019176 -0.001051
v 0.168200 0.021543 -0.001315
v 0.172128 0.018658 -0.005620
v 0.168195 0.021026 -0.005884
v 0.253806 0.011978 -0.003328
v 0.253102 0.012283 0.001206
v 0.253750 0.016565 -0.003644
v 0.253046 0.016870 0.000889
v 0.258349 0.012082 -0.002629
v 0.257645 0.012386 0.001905
v 0.258294 0.016668 -0.002946
v 0.257590 0.016973 0.001588
v -0.412775 0.023482 -0.044463
v -0.410023 0.019842 -0.043898
v -0.412461 0.024417 -0.039972
v -0.409709 0.020777 -0.039407
v -0.409105 0.026132 -0.045271
v -0.406353 0.022492 -0.044706
v -0.408791 0.027067 -0.040780
v -0.406039 0.023427 -0.040215
v -0.352005 0.027575 -0.036187
v -0.349391 0.026814 -0.039893
v -0.351749 0.023117 -0.035091
v -0.349135 0.022356 -0.038796
v -0.348231 0.028405 -0.033695
v -0.345617 0.027644 -0.037400
v -0.347975 0.023947 -0.032599
v -0.345360 0.023186 -0.036304
v -1.525752 0.000432 -0.216616
v -1.527662 0.003850 -0.219027
v -1.527189 0.002386 -0.212709
v -1.529098 0.005804 -0.215121
v -1.529680 -0.001944 -0.216873
v -1.531590 0.001474 -0.219284
v -1.531117 0.000010 -0.212966
v -1.533027 0.003427 -0.215377
v -1.283179 0.001971 -0.215221
v -1.280495 0.004898 -0.212903
v -1.285587 0.001147 -0.211392
v -1.282903 0.004074 -0.209074
v -1.286032 0.005421 -0.216273
v -1.283347 0.008347 -0.213955
v -1.288440 0.004596 -0.212444
v -1.285756 0.007523 -0.210126
v -0.529900 0.018791 -0.055937
v -0.532952 0.016543 -0.058539
v -0.529401 0.015058 -0.053298
v -0.532453 0.012811 -0.055901
v -0.526498 0.017323 -0.058658
v -0.529550 0.015075 -0.061261
v -0.525998 0.013590 -0.056020
v -0.529050 0.011342 -0.058623
v -0.989527 -0.009836 -0.157228
v -0.987690 -0.007100 -0.154021
v -0.993731 -0.008390 -0.156052
v -0.991893 -0.005655 -0.152845
v -0.989218 -0.006434 -0.160306
v -0.987381 -0.003699 -0.157099
v -0.993422 -0.004988 -0.159131
v -0.991584 -0.002253 -0.155924
v -0.128190 0.026849 -0.020408
v -0.124572 0.024387 -0.021819
v -0.128032 0.024742 -0.016325
v -0.124414 0.022280 -0.017735
v -0.125357 0.030111 -0.018835
v -0.121739 0.027649 -0.020246
v -0.125198 0.028004 -0.014751
v -0.121580 0.025542 -0.016162
v 0.215667 0.017362 0.001279
v 0.215426 0.019030 -0.002999
v 0.215724 0.013080 -0.000394
v 0.215482 0.014748 -0.004672
v 0.220258 0.017503 0.001075
v 0.220017 0.019171 -0.003203
v 0.220315 0.013220 -0.000598
v 0.220074 0.014889 -0.004876
v 0.022967 0.022384 -0.007001
v 0.025629 0.026128 -0.006789
v 0.022917 0.022679 -0.011589
v 0.025578 0.026423 -0.011378
v 0.026717 0.019731 -0.007213
v 0.029378 0.023475 -0.007001
v 0.026666 0.020026 -0.011801
v 0.029327 0.023770 -0.011590
v -0.001417 0.026244 -0.007682
v -0.004899 0.026007 -0.010676
v -0.001299 0.021653 -0.007455
v -0.004781 0.021416 -0.010449
v 0.001584 0.026150 -0.011164
v -0.001898 0.025912 -0.014158
v 0.001702 0.021559 -0.010937
v -0.001780 0.021321 -0.013931
v -0.541190 0.009967 -0.059402
v -0.544647 0.011944 -0.057103
v -0.541799 0.012929 -0.062865
v -0.545256 0.014906 -0.060566
v -0.538220 0.012875 -0.057437
v -0.541677 0.014852 -0.055138
v -0.538829 0.015838 -0.060900
v -0.542286 0.017814 -0.058601
v -0.716332 -0.009222 -0.096324
v -0.718499 -0.011468 -0.092947
v -0.714983 -0.006011 -0.093322
v -0.717150 -0.008257 -0.089945
v -0.712508 -0.011628 -0.095469
v -0.714674 -0.013873 -0.092092
v -0.711159 -0.008416 -0.092468
v -0.713325 -0.010662 -0.089091
v -1.000474 -0.001731 -0.157573
v -1.002716 -0.005109 -0.155405
v -0.997107 -0.004666 -0.158665
v -0.999349 -0.008044 -0.156497
v -1.002660 -0.002785 -0.161478
v -1.004902 -0.006164 -0.159310
v -0.999294 -0.005720 -0.162570
v -1.001536 -0.009099 -0.160403
v -0.440703 0.021199 -0.047987
v -0.438951 0.018244 -0.044930
v -0.440565 0.024543 -0.044834
v -0.438813 0.021588 -0.041777
v -0.436454 0.022308 -0.049350
v -0.434702 0.019353 -0.046293
v -0.436315 0.025652 -0.046197
v -0.434564 0.022697 -0.043140
v -0.250800 0.028842 -0.028635
v -0.248758 0.025267 -0.030684
v -0.250558 0.026664 -0.024593
v -0.248516 0.023089 -0.026642
v -0.246687 0.030745 -0.027856
v -0.244645 0.027170 -0.029905
v -0.246445 0.028566 -0.023814
v -0.244403 0.024992 -0.025863
v -0.144335 0.026621 -0.016353
v -0.143810 0.029857 -0.019577
v -0.144307 0.023373 -0.019607
v -0.143782 0.026609 -0.022832
v -0.139768 0.026269 -0.015961
v -0.139242 0.029505 -0.019186
v -0.139739 0.023021 -0.019216
v -0.139214 0.026257 -0.022440
v 0.309854 0.009396 0.002525
v 0.308576 0.013756 0.001814
v 0.309860 0.008658 -0.002014
v 0.308583 0.013018 -0.002724
v 0.314271 0.010658 0.002326
v 0.312993 0.015017 0.001615
v 0.314277 0.009920 -0.002213
v 0.313000 0.014280 -0.002923
v -0.273110 0.022997 -0.030671
v -0.277327 0.023888 -0.029070
v -0.273377 0.026674 -0.033419
v -0.277594 0.027565 -0.031818
v -0.271297 0.025610 -0.027351
v -0.275514 0.026501 -0.025749
v -0.271564 0.029287 -0.030099
v -0.275781 0.030178 -0.028497
v -0.317069 0.024969 -0.037137
v -0.320585 0.023917 -0.034366
v -0.317168 0.029307 -0.035615
v -0.320684 0.028255 -0.032845
v -0.314107 0.023865 -0.033797
v -0.317623 0.022813 -0.031027
v -0.314206 0.028203 -0.032276
v -0.317722 0.027151 -0.029505
v -0.312821 0.026270 -0.036753
v -0.315179 0.023827 -0.033652
v -0.312823 0.029883 -0.033908
v -0.315180 0.027439 -0.030807
v -0.308874 0.024813 -0.034901
v -0.311231 0.022369 -0.031800
v -0.308875 0.028425 -0.032056
v -0.311232 0.025982 -0.028955
v -1.856341 0.018510 -0.081927
v -1.856054 0.014856 -0.079150
v -1.856056 0.015747 -0.085591
v -1.855770 0.012093 -0.082814
v -1.860921 0.018110 -0.081981
v -1.860635 0.014456 -0.079204
v -1.860636 0.015347 -0.085645
v -1.860350 0.011693 -0.082868
v -0.739552 -0.007935 -0.098505
v -0.741739 -0.011959 -0.098920
v -0.737741 -0.009331 -0.094516
v -0.739928 -0.013354 -0.094930
v -0.735935 -0.009670 -0.100753
v -0.738122 -0.013693 -0.101168
v -0.734124 -0.011065 -0.096763
v -0.736311 -0.015088 -0.097178
v -1.014042 -0.007810 -0.161472
v -1.010744 -0.007213 -0.158324
v -1.015164 -0.003363 -0.161140
v -1.011866 -0.002767 -0.157992
v -1.011041 -0.006804 -0.164807
v -1.007743 -0.006207 -0.161659
v -1.012163 -0.002357 -0.164475
v -1.008865 -0.001760 -0.161327
v 0.250113 0.015793 -0.002931
v 0.253893 0.013985 -0.004825
v 0.250156 0.012510 0.000288
v 0.253935 0.010701 -0.001607
v 0.252732 0.018456 -0.000249
v 0.256512 0.016648 -0.002143
v 0.252775 0.015173 0.002970
v 0.256554 0.013364 0.001075
v -0.220067 0.027384 -0.021205
v -0.223091 0.028936 -0.024302
v -0.219990 0.023304 -0.023326
v -0.223013 0.024857 -0.026423
v -0.216604 0.028830 -0.023861
v -0.219627 0.030383 -0.026958
v -0.216526 0.024751 -0.025982
v -0.219550 0.026304 -0.029079
v 0.018443 0.019991 -0.009440
v 0.018533 0.023281 -0.006229
v 0.018333 0.023204 -0.012728
v 0.018423 0.026493 -0.009516
v 0.023039 0.020004 -0.009581
v 0.023128 0.023294 -0.006369
v 0.022929 0.023217 -0.012869
v 0.023019 0.026506 -0.009657
v -0.214787 0.030168 -0.026823
v -0.217549 0.026494 -0.026925
v -0.214622 0.029917 -0.022234
v -0.217385 0.026243 -0.022337
v -0.211115 0.027415 -0.027105
v -0.213878 0.023741 -0.027207
v -0.210950 0.027164 -0.022517
v -0.213713 0.023490 -0.022619
v 0.044961 0.019983 -0.006891
v 0.049326 0.020037 -0.005448
v 0.044858 0.024578 -0.006751
v 0.049224 0.024631 -0.005308
v 0.046401 0.020148 -0.011254
v 0.050767 0.020201 -0.009811
v 0.046299 0.024743 -0.011115
v 0.050665 0.024796 -0.009672
v 0.174407 0.021106 -0.000648
v 0.170834 0.020198 -0.003396
v 0.174481 0.016713 0.000708
v 0.170908 0.015805 -0.002040
v 0.177301 0.020097 -0.004076
v 0.173728 0.019188 -0.006824
v 0.177375 0.015704 -0.002720
v 0.173802 0.014795 -0.005468
v -0.272176 0.024438 -0.027959
v -0.269263 0.026607 -0.025140
v -0.272438 0.028203 -0.030585
v -0.269525 0.030372 -0.027766
v -0.268629 0.022934 -0.030469
v -0.265715 0.025103 -0.027649
v -0.268890 0.026700 -0.033095
v -0.265977 0.028869 -0.030275
v -0.281364 0.030133 -0.029410
v -0.282874 0.027112 -0.032530
v -0.281089 0.026769 -0.026287
v -0.282599 0.023748 -0.029408
v -0.277030 0.029294 -0.030695
v -0.278539 0.026274 -0.033816
v -0.276755 0.025931 -0.027572
v -0.278264 0.022910 -0.030693
v 0.300520 0.008439 0.000381
v 0.297694 0.011704 0.001960
v 0.300500 0.010427 -0.003765
v 0.297674 0.013692 -0.002186
v 0.304147 0.010995 0.001588
v 0.301321 0.014260 0.003168
v 0.304127 0.012983 -0.002558
v 0.301301 0.016248 -0.000979
v -0.433479 0.021798 -0.048951
v -0.436230 0.020001 -0.045735
v -0.433454 0.025803 -0.046692
v -0.436205 0.024006 -0.043476
v -0.429795 0.020429 -0.046565
v -0.432546 0.018632 -0.043349
v -0.429770 0.024433 -0.044305
v -0.432521 0.022636 -0.041089
v 0.003592 0.024580 -0.014344
v 0.000777 0.021817 -0.011981
v 0.003556 0.027590 -0.010869
v 0.000740 0.024828 -0.008506
v 0.007227 0.022471 -0.012479
v 0.004412 0.019708 -0.010115
v 0.007191 0.025481 -0.009003
v 0.004375 0.022719 -0.006640
v -1.826797 0.018161 -0.105804
v -1.823953 0.015838 -0.103037
v -1.826478 0.014814 -0.108941
v -1.823634 0.012491 -0.106174
v -1.830396 0.016028 -0.103896
v -1.827552 0.013705 -0.101128
v -1.830077 0.012682 -0.107033
v -1.827233 0.010359 -0.104265
v 0.210867 0.019598 -0.001817
v 0.210768 0.016392 -0.005112
v 0.210919 0.016303 0.001388
v 0.210820 0.013096 -0.001906
v 0.215463 0.019567 -0.001924
v 0.215365 0.016361 -0.005218
v 0.215515 0.016271 0.001282
v 0.215417 0.013065 -0.002013
v -1.492407 0.007037 -0.220456
v -1.495436 0.010495 -0.220353
v -1.494025 0.005499 -0.216436
v -1.497055 0.008957 -0.216333
v -1.495464 0.004425 -0.222686
v -1.498493 0.007883 -0.222583
v -1.497082 0.002887 -0.218666
v -1.500112 0.006345 -0.218563
v 0.235928 0.012856 -0.001305
v 0.239260 0.012748 0.001861
v 0.235869 0.017448 -0.001087
v 0.239202 0.017341 0.002080
v 0.239095 0.013054 -0.004632
v 0.242428 0.012947 -0.001466
v 0.239036 0.017647 -0.004414
v 0.242369 0.017539 -0.001248
v -0.785348 -0.009959 -0.106771
v -0.787223 -0.012851 -0.109815
v -0.783943 -0.013533 -0.104242
v -0.785817 -0.016425 -0.107286
v -0.781392 -0.010061 -0.109112
v -0.783266 -0.012952 -0.112156
v -0.779986 -0.013634 -0.106583
v -0.781861 -0.016526 -0.109627
v -1.282009 0.002560 -0.214917
v -1.280820 0.006342 -0.212587
v -1.284325 0.001031 -0.211251
v -1.283136 0.004812 -0.208921
v -1.285799 0.004682 -0.216426
v -1.284610 0.008464 -0.214096
v -1.288115 0.003152 -0.212760
v -1.286926 0.006934 -0.210431
v -1.528581 0.002932 -0.212228
v -1.527365 -0.001018 -0.214244
v -1.527200 0.005256 -0.215947
v -1.525983 0.001307 -0.217963
v -1.532795 0.002553 -0.214030
v -1.531578 -0.001396 -0.216046
v -1.531414 0.004878 -0.217749
v -1.530197 0.000928 -0.219765
v -0.071701 0.027381 -0.013104
v -0.067646 0.029238 -0.014225
v -0.071697 0.024999 -0.017038
v -0.067643 0.026856 -0.018158
v -0.069532 0.023913 -0.011003
v -0.065477 0.025770 -0.012124
v -0.069528 0.021532 -0.014936
v -0.065474 0.023389 -0.016057
v -0.459447 0.023109 -0.047437
v -0.455945 0.023903 -0.050309
v -0.459367 0.018654 -0.048571
v -0.455866 0.019447 -0.051444
v -0.456467 0.022295 -0.044030
v -0.452966 0.023089 -0.046903
v -0.456388 0.017839 -0.045165
v -0.452886 0.018633 -0.048037
v 0.252597 0.014318 0.002977
v 0.250142 0.016784 -0.000029
v 0.252638 0.010779 0.000041
v 0.250183 0.013245 -0.002965
v 0.256485 0.015912 0.001110
v 0.254030 0.018378 -0.001896
v 0.256525 0.012374 -0.001827
v 0.254071 0.014840 -0.004832
v -0.556859 0.010383 -0.059224
v -0.554310 0.013346 -0.056804
v -0.557469 0.013569 -0.062483
v -0.554920 0.016532 -0.060062
v -0.553082 0.008897 -0.061384
v -0.550532 0.011861 -0.058963
v -0.553692 0.012083 -0.064643
v -0.551142 0.015047 -0.062222
v 0.270335 0.015638 -0.001777
v 0.273056 0.013086 -0.004465
v 0.270373 0.012323 0.001409
v 0.273095 0.009771 -0.001279
v 0.274041 0.017546 0.000163
v 0.276762 0.014994 -0.002525
v 0.274079 0.014231 0.003350
v 0.276801 0.011679 0.000662
v -0.969366 -0.009902 -0.148749
v -0.965821 -0.007844 -0.150833
v -0.971596 -0.005885 -0.148576
v -0.968052 -0.003827 -0.150660
v -0.971264 -0.010779 -0.152845
v -0.967720 -0.008721 -0.154928
v -0.973495 -0.006762 -0.152671
v -0.969950 -0.004704 -0.154755
v 0.224369 0.016140 0.002300
v 0.221737 0.018051 -0.000950
v 0.224419 0.012195 -0.000061
v 0.221787 0.014105 -0.003311
v 0.228139 0.017527 0.000062
v 0.225507 0.019438 -0.003188
v 0.228189 0.013581 -0.002299
v 0.225557 0.015492 -0.005549
v -0.010324 0.021957 -0.009659
v -0.007682 0.024881 -0.007290
v -0.010441 0.024913 -0.013179
v -0.007799 0.027838 -0.010810
v -0.006563 0.019995 -0.011432
v -0.003921 0.022919 -0.009064
v -0.006680 0.022951 -0.014952
v -0.004038 0.025876 -0.012583
v -0.346271 0.028512 -0.035613
v -0.345870 0.025455 -0.039024
v -0.345944 0.025116 -0.032530
v -0.345543 0.022059 -0.035941
v -0.341702 0.029024 -0.035535
v -0.341301 0.025966 -0.038945
v -0.341375 0.025628 -0.032452
v -0.340974 0.022571 -0.035863
v 0.264009 0.014063 0.001683
v 0.267085 0.017457 0.001284
v 0.264013 0.013522 -0.002883
v 0.267089 0.016916 -0.003282
v 0.267426 0.011008 0.002047
v 0.270503 0.014402 0.001648
v 0.267430 0.010467 -0.002519
v 0.270507 0.013862 -0.002918
v 0.318363 0.013317 0.003063
v 0.316912 0.013878 -0.001264
v 0.318404 0.008759 0.002458
v 0.316954 0.009320 -0.001869
v 0.322726 0.013546 0.001630
v 0.321275 0.014108 -0.002697
v 0.322767 0.008988 0.001025
v 0.321317 0.009550 -0.003302
v 0.277897 0.009650 0.000644
v 0.274534 0.012622 0.001641
v 0.277880 0.011093 -0.003721
v 0.274516 0.014066 -0.002725
v 0.281033 0.012847 0.001689
v 0.277669 0.015820 0.002685
v 0.281015 0.014290 -0.002677
v 0.277651 0.017263 -0.001680
v -0.471842 0.018601 -0.052618
v -0.472747 0.017321 -0.048296
v -0.471893 0.023013 -0.051322
v -0.472799 0.021732 -0.047000
v -0.467334 0.018395 -0.051735
v -0.468239 0.017114 -0.047413
v -0.467386 0.022806 -0.050439
v -0.468291 0.021526 -0.046117
v -0.990732 -0.002800 -0.154273
v -0.992904 -0.006767 -0.153442
v -0.986897 -0.005117 -0.155307
v -0.989069 -0.009083 -0.154476
v -0.992043 -0.003005 -0.158675
v -0.994215 -0.006972 -0.157845
v -0.988208 -0.005321 -0.159709
v -0.990379 -0.009288 -0.158879
v 0.066281 0.019407 -0.007871
v 0.069823 0.018359 -0.005132
v 0.066202 0.023665 -0.006140
v 0.069744 0.022618 -0.003401
v 0.069212 0.020787 -0.011134
v 0.072754 0.019739 -0.008395
v 0.069134 0.025046 -0.009402
v 0.072675 0.023998 -0.006664
v -0.950164 -0.007012 -0.143559
v -0.952244 -0.009521 -0.146803
v -0.946681 -0.010013 -0.143471
v -0.948761 -0.012522 -0.146715
v -0.947999 -0.004595 -0.146816
v -0.950079 -0.007103 -0.150060
v -0.944517 -0.007596 -0.146729
v -0.946597 -0.010104 -0.149973
v -1.808556 0.011430 -0.118266
v -1.808133 0.015285 -0.115794
v -1.809105 0.009009 -0.114396
v -1.808683 0.012863 -0.111924
v -1.813101 0.012081 -0.118504
v -1.812679 0.015935 -0.116033
v -1.813651 0.009660 -0.114634
v -1.813228 0.013514 -0.112162
v 0.261229 0.017769 -0.002476
v 0.257271 0.015462 -0.002870
v 0.261242 0.016974 0.002053
v 0.257283 0.014668 0.001659
v 0.263569 0.013871 -0.003166
v 0.259611 0.011565 -0.003560
v 0.263581 0.013076 0.001363
v 0.259623 0.010770 0.000968
v 0.307578 0.009400 -0.003199
v 0.304008 0.009687 -0.000315
v 0.307534 0.013970 -0.003708
v 0.303964 0.014257 -0.000824
v 0.310476 0.009823 0.000346
v 0.306906 0.010111 0.003230
v 0.310432 0.014393 -0.000164
v 0.306862 0.014680 0.002721
v -0.973469 -0.006345 -0.151110
v -0.970797 -0.008696 -0.148200
v -0.970059 -0.003342 -0.151815
v -0.967387 -0.005693 -0.148905
v -0.971930 -0.008913 -0.154599
v -0.969257 -0.011264 -0.151689
v -0.968519 -0.005910 -0.155305
v -0.965847 -0.008262 -0.152394
v -0.125531 0.030080 -0.017690
v -0.128174 0.027308 -0.020236
v -0.125355 0.026882 -0.014391
v -0.127998 0.024111 -0.016936
v -0.121772 0.028281 -0.019634
v -0.124415 0.025509 -0.022179
v -0.121597 0.025083 -0.016335
v -0.124239 0.022312 -0.018880
v -0.582964 0.004828 -0.065556
v -0.583652 0.007982 -0.062281
v -0.583621 0.008036 -0.068784
v -0.584309 0.011190 -0.065509
v -0.578466 0.005778 -0.065526
v -0.579153 0.008932 -0.062252
v -0.579122 0.008986 -0.068754
v -0.579810 0.012140 -0.065480
v 0.079375 0.023939 -0.009646
v 0.077190 0.019979 -0.008814
v 0.079385 0.024878 -0.005145
v 0.077201 0.020919 -0.004313
v 0.083421 0.021799 -0.009208
v 0.081237 0.017839 -0.008376
v 0.083431 0.022739 -0.004707
v 0.081247 0.018779 -0.003875
v -1.225367 0.004165 -0.203966
v -1.228728 0.003048 -0.201034
v -1.224710 -0.000287 -0.204908
v -1.228072 -0.001404 -0.201976
v -1.228435 0.004436 -0.207380
v -1.231796 0.003319 -0.204448
v -1.227778 -0.000017 -0.208323
v -1.231140 -0.001133 -0.205391
v -0.096231 0.026119 -0.020369
v -0.099927 0.024321 -0.018307
v -0.096281 0.029627 -0.017397
v -0.099976 0.027829 -0.015335
v -0.093496 0.023752 -0.017530
v -0.097192 0.021954 -0.015469
v -0.093545 0.027260 -0.014558
v -0.097241 0.025462 -0.012497
v -1.187558 0.002844 -0.197629
v -1.190532 0.001136 -0.194566
v -1.186479 -0.001422 -0.198962
v -1.189453 -0.003131 -0.195899
v -1.190895 0.002988 -0.200789
v -1.193869 0.001280 -0.197726
v -1.189816 -0.001278 -0.202122
v -1.192790 -0.002987 -0.199059
v 0.295890 0.013180 -0.004185
v 0.293576 0.010329 -0.001416
v 0.295858 0.016397 -0.000899
v 0.293544 0.013546 0.001869
v 0.299863 0.011546 -0.002547
v 0.297549 0.008695 0.000222
v 0.299832 0.014762 0.000739
v 0.297518 0.011912 0.003507
v 0.321393 0.011178 -0.003049
v 0.322198 0.007705 -0.000146
v 0.321368 0.014124 0.000482
v 0.322172 0.010650 0.003385
v 0.325921 0.011812 -0.003545
v 0.326725 0.008338 -0.000641
v 0.325895 0.014757 -0.000014
v 0.326699 0.011284 0.002890
v -1.112008 0.000265 -0.179708
v -1.113602 -0.003892 -0.180859
v -1.108630 -0.000176 -0.182796
v -1.110224 -0.004332 -0.183947
v -1.114689 0.002181 -0.182915
v -1.116283 -0.001976 -0.184066
v -1.111311 0.001741 -0.186003
v -1.112905 -0.002416 -0.187154
v -1.445509 0.007439 -0.224952
v -1.441608 0.008865 -0.222979
v -1.447363 0.006763 -0.220800
v -1.443463 0.008189 -0.218826
v -1.447087 0.011758 -0.224954
v -1.443186 0.013184 -0.222980
v -1.448941 0.011082 -0.220801
v -1.445040 0.012508 -0.218827
v 0.272035 0.017232 0.001286
v 0.268244 0.016057 -0.001036
v 0.272082 0.013099 0.003300
v 0.268292 0.011924 0.000978
v 0.274637 0.015596 -0.002133
v 0.270847 0.014421 -0.004456
v 0.274685 0.011463 -0.000120
v 0.270894 0.010288 -0.002442
v -0.691233 -0.011679 -0.088510
v -0.694260 -0.009871 -0.085559
v -0.692172 -0.008334 -0.091523
v -0.695200 -0.006526 -0.088572
v -0.687902 -0.009092 -0.086678
v -0.690929 -0.007284 -0.083727
v -0.688841 -0.005748 -0.089690
v -0.691869 -0.003940 -0.086739
v -0.080764 0.026050 -0.019164
v -0.082939 0.023222 -0.016263
v -0.080805 0.029357 -0.015970
v -0.082980 0.026530 -0.013069
v -0.076713 0.024564 -0.017574
v -0.078888 0.021737 -0.014673
v -0.076754 0.027872 -0.014380
v -0.078930 0.025044 -0.011479
v -0.189697 0.025647 -0.024647
v -0.186800 0.022790 -0.022504
v -0.189685 0.028413 -0.020974
v -0.186788 0.025557 -0.018832
v -0.186126 0.027955 -0.026397
v -0.183229 0.025098 -0.024255
v -0.186114 0.030721 -0.022724
v -0.183217 0.027865 -0.020582
v -0.288257 0.028978 -0.030720
v -0.286702 0.026405 -0.034199
v -0.287982 0.025348 -0.027912
v -0.286427 0.022775 -0.031391
v -0.283939 0.030136 -0.029646
v -0.282384 0.027563 -0.033125
v -0.283664 0.026506 -0.026838
v -0.282108 0.023933 -0.030317
v -0.738114 -0.012594 -0.094014
v -0.739826 -0.008698 -0.095756
v -0.739909 -0.014954 -0.097529
v -0.741621 -0.011058 -0.099270
v -0.734242 -0.011966 -0.096413
v -0.735954 -0.008070 -0.098155
v -0.736037 -0.014325 -0.099928
v -0.737749 -0.010429 -0.101669
v -0.705409 -0.012464 -0.089523
v -0.704526 -0.009246 -0.086360
v -0.706425 -0.009181 -0.092578
v -0.705542 -0.005963 -0.089415
v -0.701013 -0.012351 -0.090865
v -0.700129 -0.009133 -0.087702
v -0.702029 -0.009069 -0.093920
v -0.701146 -0.005851 -0.090757
v -1.426962 0.011930 -0.218671
v -1.426859 0.007502 -0.219908
v -1.425084 0.013099 -0.222702
v -1.424981 0.008672 -0.223938
v -1.431158 0.012345 -0.220506
v -1.431055 0.007917 -0.221743
v -1.429279 0.013514 -0.224537
v -1.429176 0.009087 -0.225773
v 0.300429 0.014411 0.001836
v 0.304986 0.015018 0.001785
v 0.300431 0.014006 -0.002744
v 0.304989 0.014614 -0.002795
v 0.301038 0.009871 0.002237
v 0.305596 0.010479 0.002186
v 0.301041 0.009467 -0.002343
v 0.305599 0.010074 -0.002394
v 0.278705 0.015518 -0.000480
v 0.281959 0.015554 -0.003729
v 0.278755 0.010920 -0.000481
v 0.282008 0.010956 -0.003730
v 0.281954 0.015552 0.002774
v 0.285207 0.015588 -0.000475
v 0.282003 0.010954 0.002773
v 0.285257 0.010990 -0.000476
v -0.382057 0.025282 -0.036836
v -0.380107 0.028224 -0.039782
v -0.382146 0.022058 -0.040113
v -0.380195 0.025000 -0.043060
v -0.377894 0.023835 -0.035525
v -0.375944 0.026777 -0.038471
v -0.377983 0.020611 -0.038802
v -0.376032 0.023553 -0.041749
v 0.170861 0.018896 -0.000950
v 0.173702 0.021911 -0.002945
v 0.170892 0.016338 -0.004770
v 0.173732 0.019353 -0.006766
v 0.174477 0.016549 0.000651
v 0.177317 0.019564 -0.001345
v 0.174507 0.013991 -0.003170
v 0.177348 0.017006 -0.005166
v 0.278275 0.013583 0.003140
v 0.277018 0.016126 -0.000479
v 0.278315 0.009828 0.000488
v 0.277057 0.012370 -0.003131
v 0.282698 0.014340 0.002135
v 0.281440 0.016883 -0.001484
v 0.282738 0.010584 -0.000517
v 0.281480 0.013127 -0.004136
v 0.006403 0.022205 -0.008145
v 0.009068 0.025744 -0.006915
v 0.006318 0.023770 -0.012467
v 0.008984 0.027310 -0.011238
v 0.010149 0.019722 -0.009118
v 0.012814 0.023261 -0.007888
v 0.010064 0.021287 -0.013440
v 0.012729 0.024827 -0.012210
v -0.181057 0.030100 -0.020060
v -0.184246 0.028712 -0.023068
v -0.180857 0.025852 -0.018312
v -0.184046 0.024464 -0.021319
v -0.177750 0.029018 -0.023067
v -0.180939 0.027630 -0.026074
v -0.177551 0.024770 -0.021318
v -0.180740 0.023382 -0.024326
v 0.200462 0.015036 -0.000551
v 0.203730 0.017255 0.001802
v 0.200406 0.018418 -0.003665
v 0.203675 0.020638 -0.001312
v 0.203696 0.012851 -0.002982
v 0.206964 0.015070 -0.000629
v 0.203640 0.016233 -0.006096
v 0.206909 0.018452 -0.003743
v -0.511204 0.020231 -0.053464
v -0.511869 0.017572 -0.057157
v -0.510731 0.016479 -0.050848
v -0.511395 0.013820 -0.054541
v -0.506679 0.020233 -0.054280
v -0.507344 0.017574 -0.057972
v -0.506206 0.016481 -0.051664
v -0.506870 0.013823 -0.055356
v 0.192860 0.013854 -0.000626
v 0.191295 0.018109 0.000139
v 0.192838 0.014660 -0.005153
v 0.191273 0.018915 -0.004387
v 0.197183 0.015398 -0.000372
v 0.195619 0.019653 0.000394
v 0.197162 0.016204 -0.004898
v 0.195597 0.020459 -0.004133
v -0.422918 0.022059 -0.047768
v -0.426877 0.021031 -0.045667
v -0.422930 0.026198 -0.045766
v -0.426889 0.025171 -0.043665
v -0.420579 0.020341 -0.044202
v -0.424538 0.019313 -0.042101
v -0.420591 0.024480 -0.042200
v -0.424550 0.023452 -0.040099
v 0.033767 0.020628 -0.009838
v 0.037116 0.019151 -0.007055
v 0.033694 0.024652 -0.007614
v 0.037043 0.023175 -0.004831
v 0.036917 0.022292 -0.012745
v 0.040266 0.020815 -0.009962
v 0.036844 0.026316 -0.010521
v 0.040193 0.024839 -0.007739
v -0.452557 0.024796 -0.045992
v -0.454877 0.022259 -0.049046
v -0.452138 0.021123 -0.043258
v -0.454458 0.018585 -0.046312
v -0.448609 0.023695 -0.048076
v -0.450928 0.021158 -0.051130
v -0.448190 0.020022 -0.045342
v -0.450509 0.017485 -0.048396
v -1.658014 -0.010940 -0.188252
v -1.658690 -0.007318 -0.185501
v -1.658884 -0.013773 -0.184736
v -1.659560 -0.010151 -0.181985
v -1.662478 -0.010937 -0.189353
v -1.663155 -0.007315 -0.186602
v -1.663348 -0.013770 -0.185837
v -1.664024 -0.010148 -0.183086
v -0.032708 0.023240 -0.014421
v -0.028860 0.020795 -0.013820
v -0.032678 0.024382 -0.009967
v -0.028830 0.021937 -0.009366
v -0.030191 0.026963 -0.015392
v -0.026343 0.024519 -0.014791
v -0.030161 0.028105 -0.010938
v -0.026313 0.025661 -0.010337
v -1.090927 -0.003484 -0.176622
v -1.090778 -0.004193 -0.181162
v -1.090147 0.000997 -0.177296
v -1.089998 0.000288 -0.181837
v -1.095456 -0.002735 -0.176887
v -1.095307 -0.003444 -0.181428
v -1.094676 0.001746 -0.177562
v -1.094527 0.001037 -0.182102
v -0.170445 0.023659 -0.018881
v -0.172891 0.027551 -0.019009
v -0.170563 0.023434 -0.023472
v -0.173009 0.027325 -0.023600
v -0.166553 0.026098 -0.019101
v -0.168999 0.029990 -0.019229
v -0.166672 0.025873 -0.023692
v -0.169118 0.029764 -0.023820
v -1.408353 0.012423 -0.224511
v -1.407960 0.012662 -0.219936
v -1.408578 0.007838 -0.224252
v -1.408186 0.008077 -0.219677
v -1.412929 0.012669 -0.224131
v -1.412536 0.012908 -0.219555
v -1.413154 0.008084 -0.223871
v -1.412761 0.008323 -0.219296
v -0.122554 0.026046 -0.020145
v -0.119109 0.023011 -0.020405
v -0.122446 0.025775 -0.015556
v -0.119001 0.022740 -0.015817
v -0.119510 0.029490 -0.020013
v -0.116065 0.026455 -0.020273
v -0.119402 0.029218 -0.015424
v -0.115957 0.026184 -0.015685
v 0.276636 0.015582 0.000124
v 0.279383 0.015861 -0.003553
v 0.276685 0.010995 -0.000186
v 0.279433 0.011273 -0.003863
v 0.280323 0.015437 0.002867
v 0.283070 0.015715 -0.000810
v 0.280373 0.010850 0.002557
v 0.283119 0.011128 -0.001120
v 0.259539 0.015291 0.001310
v 0.262463 0.018133 -0.000814
v 0.259569 0.012519 -0.002359
v 0.262494 0.015361 -0.004483
v 0.263087 0.012972 0.003091
v 0.266011 0.015814 0.000968
v 0.263117 0.010200 -0.000577
v 0.266042 0.013042 -0.002701
v -0.105629 0.027507 -0.015211
v -0.102748 0.029613 -0.018111
v -0.105567 0.023758 -0.017872
v -0.102686 0.025864 -0.020772
v -0.102046 0.025879 -0.012834
v -0.099165 0.027985 -0.015734
v -0.101983 0.022130 -0.015495
v -0.099103 0.024236 -0.018395
v -1.081553 -0.004675 -0.174940
v -1.078731 -0.002100 -0.177499
v -1.083606 -0.000871 -0.173375
v -1.080784 0.001705 -0.175933
v -1.084547 -0.004857 -0.178426
v -1.081725 -0.002281 -0.180984
v -1.086600 -0.001053 -0.176860
v -1.083778 0.001523 -0.179419
v -1.137946 -0.000918 -0.188826
v -1.140185 0.001780 -0.191802
v -1.141059 0.000071 -0.185589
v -1.143297 0.002768 -0.188565
v -1.140485 -0.004508 -0.190172
v -1.142723 -0.001810 -0.193147
v -1.143598 -0.003520 -0.186935
v -1.145836 -0.000822 -0.189910
v -0.271646 0.023730 -0.028273
v -0.270740 0.027333 -0.025564
v -0.271913 0.026532 -0.031909
v -0.271007 0.030135 -0.029200
v -0.267146 0.023172 -0.029035
v -0.266240 0.026774 -0.026325
v -0.267413 0.025973 -0.032671
v -0.266507 0.029576 -0.029961
v 0.190870 0.020931 -0.003616
v 0.188747 0.017063 -0.004909
v 0.190902 0.019458 0.000740
v 0.188779 0.015590 -0.000553
v 0.194949 0.018930 -0.004322
v 0.192826 0.015061 -0.005615
v 0.194980 0.017456 0.000033
v 0.192858 0.013588 -0.001260
v -0.762277 -0.016274 -0.103663
v -0.762773 -0.013896 -0.099759
v -0.763378 -0.012525 -0.106087
v -0.763874 -0.010146 -0.102183
v -0.757840 -0.015078 -0.103828
v -0.758336 -0.012699 -0.099924
v -0.758941 -0.011328 -0.106252
v -0.759437 -0.008950 -0.102348
v -0.774560 -0.009881 -0.106674
v -0.775959 -0.014226 -0.106122
v -0.772178 -0.010149 -0.102750
v -0.773576 -0.014494 -0.102198
v -0.770885 -0.011360 -0.109007
v -0.772283 -0.015706 -0.108455
v -0.768502 -0.011629 -0.105083
v -0.769901 -0.015974 -0.104531
v -1.129717 0.001403 -0.185420
v -1.134272 0.001173 -0.184837
v -1.129508 -0.003186 -0.185606
v -1.134063 -0.003417 -0.185023
v -1.130308 0.001561 -0.189977
v -1.134863 0.001330 -0.189394
v -1.130100 -0.003029 -0.190163
v -1.134655 -0.003259 -0.189580
v -0.557211 0.010445 -0.061357
v -0.554294 0.009994 -0.057831
v -0.557262 0.015000 -0.060731
v -0.554345 0.014549 -0.057205
v -0.553657 0.010881 -0.064241
v -0.550740 0.010429 -0.060715
v -0.553708 0.015436 -0.063616
v -0.550791 0.014985 -0.060090
v 0.150877 0.021606 -0.004375
v 0.151692 0.018119 -0.007259
v 0.150939 0.018684 -0.000825
v 0.151754 0.015197 -0.003710
v 0.155402 0.022273 -0.003905
v 0.156217 0.018786 -0.006789
v 0.155464 0.019352 -0.000355
v 0.156279 0.015865 -0.003239
v -1.215024 -0.000238 -0.203213
v -1.216407 0.003982 -0.204405
v -1.217760 -0.000092 -0.199520
v -1.219144 0.004127 -0.200712
v -1.218450 -0.002059 -0.205680
v -1.219833 0.002161 -0.206872
v -1.221186 -0.001913 -0.201988
v -1.222570 0.002307 -0.203180
v 0.066588 0.020667 -0.004732
v 0.070915 0.021681 -0.003554
v 0.066490 0.024322 -0.007520
v 0.070817 0.025337 -0.006342
v 0.068140 0.018068 -0.008193
v 0.072467 0.019083 -0.007015
v 0.068041 0.021723 -0.010981
v 0.072369 0.022738 -0.009803
v -0.990752 -0.008022 -0.153125
v -0.987840 -0.008956 -0.156558
v -0.989834 -0.003538 -0.153567
v -0.986922 -0.004473 -0.157000
v -0.994190 -0.007616 -0.156151
v -0.991278 -0.008551 -0.159585
v -0.993272 -0.003132 -0.156593
v -0.990360 -0.004067 -0.160027
v 0.141395 0.018587 -0.000735
v 0.140657 0.022048 -0.003670
v 0.141434 0.015618 -0.004245
v 0.140695 0.019079 -0.007181
v 0.145934 0.019176 -0.001183
v 0.145195 0.022637 -0.004118
v 0.145972 0.016207 -0.004693
v 0.145234 0.019667 -0.007629
v 0.104164 0.019916 -0.003236
v 0.107424 0.023061 -0.002444
v 0.104119 0.021083 -0.007683
v 0.107378 0.024228 -0.006892
v 0.107407 0.016771 -0.004095
v 0.110667 0.019916 -0.003303
v 0.107361 0.017938 -0.008542
v 0.110621 0.021083 -0.007750
v -0.367225 0.027021 -0.038009
v -0.364367 0.026171 -0.041509
v -0.366952 0.022617 -0.036717
v -0.364094 0.021767 -0.040216
v -0.363634 0.028032 -0.035321
v -0.360775 0.027182 -0.038821
v -0.363361 0.023628 -0.034029
v -0.360503 0.022778 -0.037529
v -0.315003 0.026640 -0.030259
v -0.313223 0.029923 -0.032941
v -0.315070 0.023753 -0.033837
v -0.313289 0.027037 -0.036519
v -0.310764 0.025216 -0.029189
v -0.308984 0.028499 -0.031870
v -0.310831 0.022329 -0.032767
v -0.309050 0.025612 -0.035449
v 0.123175 0.018467 -0.001241
v 0.119547 0.020820 -0.002803
v 0.123204 0.015954 -0.005092
v 0.119576 0.018308 -0.006654
v 0.125999 0.021515 -0.003208
v 0.122372 0.023868 -0.004771
v 0.126029 0.019003 -0.007059
v 0.122401 0.021356 -0.008622
v 0.272527 0.010312 -0.002448
v 0.270520 0.011949 0.001351
v 0.272479 0.014526 -0.004289
v 0.270472 0.016162 -0.000489
v 0.276664 0.011155 -0.000627
v 0.274657 0.012792 0.003173
v 0.276616 0.015368 -0.002467
v 0.274609 0.017005 0.001333
v -1.075237 0.000132 -0.172834
v -1.072318 -0.003010 -0.171175
v -1.071842 0.001965 -0.175336
v -1.068923 -0.001176 -0.173677
v -1.076284 -0.002681 -0.176318
v -1.073365 -0.005823 -0.174658
v -1.072890 -0.000848 -0.178819
v -1.069970 -0.003989 -0.177160
v -1.357383 0.007920 -0.215884
v -1.354764 0.006053 -0.219170
v -1.356428 0.012115 -0.217507
v -1.353809 0.010248 -0.220793
v -1.361040 0.007678 -0.218661
v -1.358421 0.005811 -0.221947
v -1.360085 0.011873 -0.220284
v -1.357466 0.010006 -0.223569
v -1.855738 0.012116 -0.082774
v -1.856100 0.015700 -0.085631
v -1.856016 0.014959 -0.079171
v -1.856378 0.018544 -0.082028
v -1.860313 0.011659 -0.082767
v -1.860675 0.015244 -0.085624
v -1.860591 0.014503 -0.079164
v -1.860953 0.018087 -0.082021
v 0.028410 0.021933 -0.006814
v 0.030926 0.025751 -0.006330
v 0.028353 0.022547 -0.011370
v 0.030870 0.026365 -0.010886
v 0.032258 0.019445 -0.007197
v 0.034774 0.023263 -0.006713
v 0.032201 0.020060 -0.011753
v 0.034718 0.023877 -0.011270
v 0.282985 0.015408 -0.000209
v 0.285478 0.014678 -0.004003
v 0.283033 0.010898 0.000689
v 0.285526 0.010169 -0.003105
v 0.286849 0.015934 0.002228
v 0.289342 0.015205 -0.001566
v 0.286897 0.011425 0.003127
v 0.289390 0.010696 -0.000668
v -0.031416 0.023501 -0.009014
v -0.032158 0.027294 -0.011506
v -0.031401 0.020978 -0.012858
v -0.032143 0.024771 -0.015350
v -0.026878 0.024129 -0.009408
v -0.027620 0.027922 -0.011900
v -0.026863 0.021607 -0.013252
v -0.027605 0.025399 -0.015744
v 0.210297 0.012703 -0.000668
v 0.207577 0.016257 0.000389
v 0.210271 0.013997 -0.005081
v 0.207551 0.017550 -0.004023
v 0.214004 0.015319 0.000077
v 0.211284 0.018873 0.001135
v 0.213978 0.016613 -0.004335
v 0.211259 0.020166 -0.003278
v -0.570688 0.008056 -0.062468
v -0.566361 0.007492 -0.061017
v -0.570580 0.012440 -0.061085
v -0.566253 0.011876 -0.059635
v -0.569135 0.009323 -0.066606
v -0.564809 0.008759 -0.065156
v -0.569027 0.013707 -0.065224
v -0.564700 0.013143 -0.063774
v 0.298955 0.015633 0.002063
v 0.295538 0.014655 -0.000855
v 0.298999 0.011258 0.003478
v 0.295582 0.010280 0.000560
v 0.302032 0.014609 -0.001197
v 0.298615 0.013631 -0.004115
v 0.302076 0.010235 0.000218
v 0.298659 0.009257 -0.002700
v -1.147758 -0.000029 -0.191948
v -1.150480 0.002378 -0.189130
v -1.149383 -0.003946 -0.190173
v -1.152105 -0.001540 -0.187355
v -1.151088 -0.000083 -0.195118
v -1.153810 0.002323 -0.192301
v -1.152713 -0.004001 -0.193343
v -1.155436 -0.001594 -0.190525
v -0.261374 0.026039 -0.030650
v -0.259524 0.023011 -0.027726
v -0.261363 0.029237 -0.027347
v -0.259514 0.026209 -0.024422
v -0.257164 0.027361 -0.031944
v -0.255315 0.024333 -0.029019
v -0.257154 0.030559 -0.028640
v -0.255304 0.027531 -0.025716
v -1.042400 -0.002123 -0.164486
v -1.045049 -0.005299 -0.166495
v -1.038706 -0.003872 -0.166594
v -1.041355 -0.007048 -0.168602
v -1.043091 0.000705 -0.168046
v -1.045741 -0.002472 -0.170054
v -1.039398 -0.001044 -0.170153
v -1.042047 -0.004220 -0.172161
v 0.247748 0.012694 0.000250
v 0.250798 0.014773 0.002991
v 0.247700 0.016383 -0.002494
v 0.250751 0.018462 0.000248
v 0.251188 0.010902 -0.002219
v 0.254239 0.012980 0.000522
v 0.251141 0.014591 -0.004963
v 0.254191 0.016670 -0.002222
v 0.240773 0.017369 -0.001915
v 0.242815 0.014615 -0.004980
v 0.240819 0.013965 0.001175
v 0.242861 0.011211 -0.001889
v 0.244893 0.018772 -0.000431
v 0.246935 0.016018 -0.003495
v 0.244939 0.015367 0.002659
v 0.246981 0.012614 -0.000405
v -1.098919 -0.002290 -0.180365
v -1.099940 0.001441 -0.182851
v -1.102302 -0.001258 -0.177427
v -1.103323 0.002473 -0.179913
v -1.101861 -0.004772 -0.182880
v -1.102882 -0.001041 -0.185367
v -1.105244 -0.003740 -0.179942
v -1.106265 -0.000009 -0.182428
v -0.459814 0.017032 -0.046817
v -0.463703 0.019302 -0.045885
v -0.460302 0.018030 -0.051279
v -0.464190 0.020299 -0.050347
v -0.457409 0.020905 -0.046214
v -0.461298 0.023174 -0.045282
v -0.457897 0.021902 -0.050676
v -0.461785 0.024172 -0.049744
v -0.490112 0.017381 -0.054856
v -0.491426 0.016354 -0.050572
v -0.490179 0.021857 -0.053804
v -0.491493 0.020830 -0.049519
v -0.485706 0.017144 -0.053562
v -0.487020 0.016116 -0.049278
v -0.485773 0.021619 -0.052510
v -0.487087 0.020592 -0.048225
v -1.228817 0.004618 -0.202246
v -1.227081 0.000548 -0.200998
v -1.226126 0.004623 -0.205974
v -1.224390 0.000552 -0.204726
v -1.232117 0.002480 -0.204630
v -1.230381 -0.001591 -0.203382
v -1.229425 0.002484 -0.208358
v -1.227689 -0.001586 -0.207110
v 0.257686 0.018113 0.000503
v 0.254807 0.016020 -0.002407
v 0.257733 0.014358 0.003157
v 0.254853 0.012265 0.000246
v 0.261271 0.016480 -0.001870
v 0.258391 0.014387 -0.004780
v 0.261317 0.012725 0.000784
v 0.258438 0.010633 -0.002126
v -1.335789 0.009795 -0.217917
v -1.339761 0.011442 -0.216287
v -1.336812 0.005647 -0.216218
v -1.340784 0.007293 -0.214589
v -1.337867 0.008691 -0.221867
v -1.341839 0.010337 -0.220238
v -1.338890 0.004542 -0.220168
v -1.342862 0.006188 -0.218539
v -0.192180 0.025796 -0.026893
v -0.195208 0.024483 -0.023692
v -0.192281 0.030082 -0.025231
v -0.195310 0.028769 -0.022030
v -0.188721 0.024772 -0.024041
v -0.191750 0.023459 -0.020840
v -0.188823 0.029058 -0.022379
v -0.191851 0.027745 -0.019178
v 0.212436 0.017029 -0.005771
v 0.209992 0.014199 -0.003094
v 0.212396 0.020207 -0.002448
v 0.209953 0.017377 0.000229
v 0.216331 0.015286 -0.004059
v 0.213888 0.012456 -0.001382
v 0.216291 0.018464 -0.000735
v 0.213848 0.015634 0.001941
v -0.245207 0.025922 -0.029037
v -0.242817 0.023021 -0.026389
v -0.245197 0.029026 -0.025645
v -0.242806 0.026125 -0.022997
v -0.241280 0.027679 -0.030658
v -0.238889 0.024778 -0.028010
v -0.241269 0.030784 -0.027266
v -0.238878 0.027882 -0.024618
v -0.065153 0.028604 -0.014238
v -0.065576 0.025205 -0.017306
v -0.065010 0.025515 -0.010836
v -0.065433 0.022116 -0.013904
v -0.060577 0.028387 -0.014628
v -0.061000 0.024988 -0.017696
v -0.060433 0.025297 -0.011226
v -0.060856 0.021899 -0.014294
v -0.365814 0.022132 -0.035673
v -0.366166 0.026673 -0.035047
v -0.366135 0.022734 -0.040220
v -0.366487 0.027275 -0.039594
v -0.361241 0.022523 -0.035944
v -0.361592 0.027065 -0.035318
v -0.361562 0.023125 -0.040491
v -0.361914 0.027667 -0.039865
v -1.860710 0.016187 -0.079383
v -1.856136 0.015781 -0.079155
v -1.860313 0.018421 -0.083382
v -1.855738 0.018015 -0.083154
v -1.860952 0.012188 -0.081641
v -1.856378 0.011783 -0.081413
v -1.860555 0.014422 -0.085640
v -1.855981 0.014017 -0.085412
v -1.354998 0.006653 -0.217574
v -1.355524 0.006425 -0.222136
v -1.354763 0.011238 -0.217830
v -1.355289 0.011010 -0.222392
v -1.359560 0.006916 -0.217061
v -1.360086 0.006688 -0.221624
v -1.359325 0.011501 -0.217317
v -1.359851 0.011273 -0.221879
v 0.098991 0.019162 -0.003587
v 0.100749 0.023382 -0.003101
v 0.098955 0.019703 -0.008153
v 0.100713 0.023923 -0.007667
v 0.103239 0.017419 -0.003827
v 0.104998 0.021640 -0.003340
v 0.103204 0.017960 -0.008393
v 0.104962 0.022181 -0.007906
v 0.204841 0.019634 0.000243
v 0.202985 0.018512 -0.003811
v 0.204907 0.015195 0.001441
v 0.203051 0.014073 -0.002614
v 0.209047 0.019209 -0.001565
v 0.207191 0.018087 -0.005619
v 0.209114 0.014770 -0.000367
v 0.207258 0.013648 -0.004422
v -1.275981 0.000292 -0.211598
v -1.271822 0.002075 -0.210782
v -1.277841 0.003272 -0.208632
v -1.273682 0.005055 -0.207816
v -1.276602 0.003305 -0.215016
v -1.272443 0.005088 -0.214199
v -1.278462 0.006286 -0.212049
v -1.274303 0.008069 -0.211233
v -0.238174 0.029590 -0.024018
v -0.239419 0.028737 -0.028362
v -0.237971 0.025071 -0.023190
v -0.239216 0.024219 -0.027533
v -0.233752 0.029556 -0.025279
v -0.234997 0.028704 -0.029623
v -0.233550 0.025038 -0.024451
v -0.234795 0.024185 -0.028794
v -0.444885 0.019428 -0.044124
v -0.443570 0.023663 -0.042910
v -0.445345 0.020820 -0.048482
v -0.444030 0.025055 -0.047268
v -0.440503 0.018302 -0.044946
v -0.439188 0.022538 -0.043732
v -0.440963 0.019695 -0.049304
v -0.439648 0.023930 -0.048090
v 0.186345 0.018368 -0.004707
v 0.190363 0.016853 -0.006349
v 0.186402 0.015061 -0.001514
v 0.190421 0.013545 -0.003156
v 0.188579 0.021180 -0.001836
v 0.192597 0.019665 -0.003478
v 0.188636 0.017873 0.001358
v 0.192655 0.016357 -0.000284
v -0.431562 0.024335 -0.042983
v -0.429081 0.025800 -0.046567
v -0.431524 0.020070 -0.044700
v -0.429044 0.021534 -0.048284
v -0.427690 0.023439 -0.040670
v -0.425210 0.024903 -0.044254
v -0.427652 0.019173 -0.042387
v -0.425172 0.020638 -0.045971
v 0.290047 0.011480 0.003325
v 0.287147 0.014414 0.001294
v 0.290073 0.008881 -0.000468
v 0.287173 0.011815 -0.002498
v 0.293615 0.013884 0.001702
v 0.290715 0.016818 -0.000329
v 0.293641 0.011285 -0.002091
v 0.290741 0.014219 -0.004122
v 0.126929 0.016039 -0.005909
v 0.124877 0.018399 -0.002538
v 0.126848 0.019782 -0.008578
v 0.124796 0.022142 -0.005208
v 0.131043 0.017289 -0.004280
v 0.128991 0.019649 -0.000909
v 0.130962 0.021032 -0.006949
v 0.128910 0.023392 -0.003578
v -0.315073 0.026022 -0.035416
v -0.313341 0.022383 -0.033201
v -0.314970 0.028448 -0.031512
v -0.313239 0.024809 -0.029297
v -0.310815 0.027443 -0.036411
v -0.309083 0.023805 -0.034196
v -0.310712 0.029869 -0.032506
v -0.308980 0.026230 -0.030291
v -0.217580 0.027680 -0.026731
v -0.213930 0.025478 -0.028453
v -0.217357 0.025087 -0.022941
v -0.213706 0.022885 -0.024663
v -0.214793 0.030773 -0.024779
v -0.211143 0.028571 -0.026501
v -0.214570 0.028180 -0.020989
v -0.210919 0.025978 -0.022711
v -1.029297 -0.005551 -0.163706
v -1.028400 -0.003627 -0.167785
v -1.031748 -0.001853 -0.162500
v -1.030852 0.000071 -0.166579
v -1.033082 -0.007491 -0.165453
v -1.032186 -0.005566 -0.169532
v -1.035533 -0.003792 -0.164247
v -1.034637 -0.001868 -0.168325
v -0.178535 0.026984 -0.019410
v -0.175504 0.030360 -0.020152
v -0.178632 0.026080 -0.023917
v -0.175600 0.029456 -0.024659
v -0.175080 0.023997 -0.018884
v -0.172048 0.027373 -0.019626
v -0.175176 0.023093 -0.023392
v -0.172144 0.026469 -0.024134
v -1.111978 -0.003700 -0.180475
v -1.108929 -0.002882 -0.183818
v -1.112598 0.000823 -0.179934
v -1.109549 0.001641 -0.183277
v -1.115363 -0.003793 -0.183585
v -1.112314 -0.002975 -0.186928
v -1.115984 0.000731 -0.183044
v -1.112935 0.001549 -0.186387
v 0.255337 0.014582 0.002085
v 0.256244 0.017913 -0.000953
v 0.255372 0.011479 -0.001308
v 0.256279 0.014809 -0.004345
v 0.259845 0.013936 0.002722
v 0.260752 0.017266 -0.000315
v 0.259880 0.010832 -0.000670
v 0.260787 0.014163 -0.003708
v -0.412478 0.024285 -0.039944
v -0.408931 0.027088 -0.040781
v -0.412792 0.023341 -0.044433
v -0.409245 0.026145 -0.045271
v -0.409569 0.020765 -0.039407
v -0.406022 0.023568 -0.040245
v -0.409883 0.019821 -0.043896
v -0.406336 0.022624 -0.044734
v -1.157499 -0.001914 -0.192899
v -1.159788 -0.000998 -0.196780
v -1.159218 0.001896 -0.190985
v -1.161508 0.002812 -0.194866
v -1.161096 -0.004319 -0.191344
v -1.163386 -0.003403 -0.195225
v -1.162816 -0.000508 -0.189430
v -1.165105 0.000408 -0.193311
v 0.192550 0.013594 -0.001786
v 0.191478 0.017445 0.000486
v 0.192507 0.015922 -0.005751
v 0.191435 0.019773 -0.003479
v 0.197021 0.014540 -0.001280
v 0.195949 0.018391 0.000992
v 0.196978 0.016868 -0.005245
v 0.195906 0.020719 -0.002973
v -0.309969 0.025257 -0.034391
v -0.306787 0.022256 -0.032975
v -0.309846 0.027325 -0.030287
v -0.306663 0.024324 -0.028870
v -0.306653 0.028060 -0.035903
v -0.303470 0.025059 -0.034487
v -0.306529 0.030128 -0.031798
v -0.303347 0.027127 -0.030382
v -1.285653 0.003209 -0.209197
v -1.281667 0.002277 -0.211292
v -1.285055 0.007687 -0.210052
v -1.281069 0.006755 -0.212147
v -1.287866 0.002740 -0.213200
v -1.283880 0.001808 -0.215295
v -1.287268 0.007218 -0.214055
v -1.283282 0.006286 -0.216150
v -0.285414 0.026932 -0.026572
v -0.288458 0.028535 -0.029622
v -0.285353 0.022888 -0.028758
v -0.288397 0.024491 -0.031809
v -0.281969 0.028420 -0.029228
v -0.285013 0.030023 -0.032279
v -0.281908 0.024376 -0.031415
v -0.284952 0.025979 -0.034465
v 0.217291 0.012231 -0.002395
v 0.214701 0.014920 0.000288
v 0.217242 0.015455 -0.005673
v 0.214651 0.018144 -0.002990
v 0.221090 0.014107 -0.000608
v 0.218499 0.016796 0.002076
v 0.221040 0.017331 -0.003886
v 0.218449 0.020020 -0.001203
v -0.763003 -0.010924 -0.105904
v -0.764576 -0.014032 -0.102903
v -0.760928 -0.008666 -0.102478
v -0.762501 -0.011774 -0.099477
v -0.759213 -0.013450 -0.106534
v -0.760786 -0.016558 -0.103533
v -0.757138 -0.011192 -0.103108
v -0.758711 -0.014300 -0.100107
v -0.248279 0.028719 -0.030735
v -0.250829 0.025330 -0.028958
v -0.248200 0.030806 -0.026638
v -0.250749 0.027417 -0.024862
v -0.244454 0.026417 -0.029636
v -0.247003 0.023028 -0.027859
v -0.244374 0.028504 -0.025539
v -0.246924 0.025115 -0.023763
v 0.140103 0.017385 -0.005766
v 0.143063 0.015373 -0.002878
v 0.140048 0.021130 -0.003099
v 0.143007 0.019118 -0.000212
v 0.143622 0.019136 -0.008152
v 0.146581 0.017124 -0.005265
v 0.143566 0.022881 -0.005485
v 0.146526 0.020870 -0.002598
v -1.811058 0.012740 -0.111244
v -1.807873 0.010424 -0.113618
v -1.810624 0.016294 -0.114129
v -1.807438 0.013979 -0.116502
v -1.814346 0.010966 -0.113926
v -1.811160 0.008650 -0.116299
v -1.813911 0.014520 -0.116810
v -1.810726 0.012205 -0.119184
v 0.007936 0.023637 -0.006547
v 0.006705 0.026284 -0.010099
v 0.007997 0.019961 -0.009307
v 0.006766 0.022608 -0.012860
v 0.012366 0.024424 -0.007495
v 0.011135 0.027071 -0.011048
v 0.012427 0.020747 -0.010256
v 0.011196 0.023394 -0.013809
v -0.632097 -0.003240 -0.073326
v -0.635198 -0.000032 -0.072215
v -0.633168 -0.002736 -0.077769
v -0.636269 0.000472 -0.076658
v -0.628876 0.000016 -0.073733
v -0.631977 0.003224 -0.072622
v -0.629946 0.000520 -0.078176
v -0.633047 0.003728 -0.077065
v -1.624460 -0.009965 -0.195273
v -1.627616 -0.011093 -0.192126
v -1.624043 -0.014392 -0.196442
v -1.627200 -0.015520 -0.193295
v -1.627777 -0.009447 -0.198415
v -1.630934 -0.010575 -0.195268
v -1.627360 -0.013875 -0.199584
v -1.630517 -0.015002 -0.196437
v 0.114538 0.019064 -0.007365
v 0.116838 0.016253 -0.004545
v 0.114493 0.022302 -0.004100
v 0.116792 0.019490 -0.001281
v 0.118520 0.020725 -0.008956
v 0.120819 0.017913 -0.006136
v 0.118474 0.023962 -0.005692
v 0.120774 0.021151 -0.002872
v -0.382390 0.026206 -0.040503
v -0.379955 0.023184 -0.042967
v -0.382017 0.023494 -0.036808
v -0.379581 0.020472 -0.039273
v -0.378509 0.028363 -0.039312
v -0.376073 0.025341 -0.041776
v -0.378135 0.025652 -0.035617
v -0.375699 0.022629 -0.038082
v 0.177048 0.017631 0.000454
v 0.176791 0.020896 -0.002773
v 0.177090 0.014401 -0.002818
v 0.176834 0.017666 -0.006045
v 0.181638 0.017844 0.000304
v 0.181382 0.021109 -0.002923
v 0.181681 0.014613 -0.002967
v 0.181425 0.017878 -0.006195
v 0.321562 0.008960 0.002048
v 0.321953 0.013527 0.002411
v 0.321559 0.009324 -0.002536
v 0.321949 0.013891 -0.002173
v 0.326143 0.008571 0.002014
v 0.326534 0.013138 0.002376
v 0.326140 0.008935 -0.002570
v 0.326531 0.013502 -0.002207
v -1.613028 -0.013066 -0.196935
v -1.608488 -0.013563 -0.197470
v -1.612705 -0.008678 -0.198268
v -1.608165 -0.009174 -0.198803
v -1.613683 -0.014345 -0.201303
v -1.609143 -0.014842 -0.201838
v -1.613360 -0.009957 -0.202636
v -1.608820 -0.010453 -0.203171
v -0.445477 0.023895 -0.046905
v -0.441455 0.024156 -0.049117
v -0.445299 0.019306 -0.047122
v -0.441277 0.019566 -0.049334
v -0.443257 0.023791 -0.042880
v -0.439234 0.024052 -0.045092
v -0.443079 0.019202 -0.043097
v -0.439056 0.019462 -0.045309
v 0.039135 0.024350 -0.007114
v 0.041949 0.026102 -0.010300
v 0.039209 0.020294 -0.009279
v 0.042022 0.022047 -0.012466
v 0.042770 0.023076 -0.004604
v 0.045584 0.024829 -0.007790
v 0.042844 0.019020 -0.006769
v 0.045658 0.020773 -0.009956
v -0.288241 0.027198 -0.028078
v -0.286213 0.030291 -0.030810
v -0.288279 0.024168 -0.031537
v -0.286252 0.027262 -0.034269
v -0.284114 0.025649 -0.026768
v -0.282086 0.028743 -0.029500
v -0.284153 0.022620 -0.030227
v -0.282125 0.025713 -0.032959
v 0.153209 0.017486 -0.000044
v 0.150329 0.020364 -0.002180
v 0.153243 0.014768 -0.003752
v 0.150363 0.017645 -0.005888
v 0.156793 0.019825 -0.001726
v 0.153913 0.022703 -0.003862
v 0.156827 0.017106 -0.005434
v 0.153947 0.019984 -0.007570
v -0.965809 -0.008139 -0.152335
v -0.967479 -0.005587 -0.148894
v -0.969125 -0.011248 -0.151640
v -0.970796 -0.008696 -0.148199
v -0.968520 -0.005910 -0.155305
v -0.970191 -0.003358 -0.151864
v -0.971837 -0.009019 -0.154610
v -0.973507 -0.006467 -0.151169
v -1.842822 0.018536 -0.092731
v -1.839653 0.015539 -0.091276
v -1.842402 0.016903 -0.097009
v -1.839233 0.013906 -0.095553
v -1.846127 0.015455 -0.091879
v -1.842958 0.012458 -0.090423
v -1.845707 0.013822 -0.096156
v -1.842538 0.010825 -0.094701
v 0.250428 0.017269 -0.000512
v 0.251800 0.015438 -0.004501
v 0.250480 0.013098 0.001421
v 0.251852 0.011266 -0.002567
v 0.254816 0.017891 0.000711
v 0.256188 0.016060 -0.003277
v 0.254868 0.013720 0.002645
v 0.256240 0.011888 -0.001343
v -0.285994 0.024306 -0.027266
v -0.288243 0.028098 -0.028571
v -0.286131 0.022738 -0.031586
v -0.288380 0.026531 -0.032891
v -0.281986 0.026380 -0.028146
v -0.284235 0.030173 -0.029450
v -0.282123 0.024813 -0.032466
v -0.284372 0.028605 -0.033771
v -1.674546 -0.006207 -0.179672
v -1.678482 -0.005015 -0.177617
v -1.674923 -0.010448 -0.177935
v -1.678859 -0.009256 -0.175880
v -1.676892 -0.007526 -0.183400
v -1.680828 -0.006334 -0.181345
v -1.677269 -0.011767 -0.181663
v -1.681206 -0.010574 -0.179608
v 0.296014 0.011949 -0.004215
v 0.293552 0.010152 -0.000773
v 0.295973 0.016037 -0.002110
v 0.293511 0.014240 0.001333
v 0.299897 0.010852 -0.002010
v 0.297434 0.009055 0.001432
v 0.299856 0.014940 0.000095
v 0.297394 0.013143 0.003538
v -0.187158 0.028013 -0.026327
v -0.189643 0.024866 -0.024076
v -0.187140 0.030679 -0.022581
v -0.189625 0.027532 -0.020330
v -0.183289 0.025980 -0.024899
v -0.185774 0.022833 -0.022648
v -0.183271 0.028646 -0.021152
v -0.185756 0.025499 -0.018901
v -0.950234 -0.005036 -0.146877
v -0.950584 -0.008114 -0.143479
v -0.945677 -0.005641 -0.146956
v -0.946026 -0.008719 -0.143558
v -0.950734 -0.008398 -0.149974
v -0.951084 -0.011476 -0.146576
v -0.946177 -0.009002 -0.150053
v -0.946526 -0.012081 -0.146655
v -1.840323 0.016913 -0.091410
v -1.840975 0.012386 -0.090945
v -1.839858 0.016379 -0.095954
v -1.840509 0.011851 -0.095488
v -1.844851 0.017510 -0.091944
v -1.845502 0.012982 -0.091479
v -1.844386 0.016976 -0.096487
v -1.845037 0.012448 -0.096022
v -1.235129 0.004353 -0.204250
v -1.239355 0.003299 -0.202776
v -1.234404 -0.000059 -0.205323
v -1.238630 -0.001112 -0.203849
v -1.236790 0.005107 -0.208471
v -1.241016 0.004054 -0.206997
v -1.236064 0.000696 -0.209544
v -1.240290 -0.000358 -0.208070
v -0.775835 -0.014530 -0.106144
v -0.772887 -0.015692 -0.102813
v -0.775003 -0.010082 -0.105329
v -0.772055 -0.011244 -0.101998
v -0.772407 -0.014611 -0.109207
v -0.769458 -0.015773 -0.105875
v -0.771574 -0.010163 -0.108392
v -0.768626 -0.011325 -0.105061
v -0.691968 -0.004027 -0.086451
v -0.695172 -0.006497 -0.088637
v -0.691116 -0.007591 -0.083672
v -0.694320 -0.010061 -0.085858
v -0.688781 -0.005558 -0.089391
v -0.691985 -0.008028 -0.091577
v -0.687930 -0.009121 -0.086613
v -0.691133 -0.011591 -0.088799
v -0.222886 0.025026 -0.023387
v -0.219092 0.026490 -0.021241
v -0.223113 0.028996 -0.025695
v -0.219319 0.030460 -0.023549
v -0.220298 0.023227 -0.026735
v -0.216504 0.024691 -0.024590
v -0.220525 0.027197 -0.029043
v -0.216731 0.028662 -0.026898
v 0.247751 0.016948 -0.001586
v 0.250334 0.015076 -0.004897
v 0.247801 0.012963 0.000707
v 0.250385 0.011091 -0.002604
v 0.251554 0.018273 0.000632
v 0.254137 0.016401 -0.002679
v 0.251605 0.014288 0.002925
v 0.254188 0.012416 -0.000386
v -0.065804 0.025341 -0.011435
v -0.064689 0.028859 -0.014179
v -0.065781 0.022509 -0.015057
v -0.064667 0.026026 -0.017801
v -0.061343 0.024477 -0.010731
v -0.060228 0.027994 -0.013475
v -0.061321 0.021644 -0.014353
v -0.060206 0.025161 -0.017097
v -0.570541 0.011384 -0.060449
v -0.567128 0.014240 -0.061609
v -0.571257 0.010436 -0.064890
v -0.567845 0.013292 -0.066051
v -0.567543 0.007907 -0.060190
v -0.564131 0.010763 -0.061351
v -0.568260 0.006959 -0.064632
v -0.564848 0.009815 -0.065792
v 0.272699 0.015271 0.001484
v 0.274276 0.016662 -0.002605
v 0.272747 0.010912 0.000021
v 0.274324 0.012303 -0.004069
v 0.277019 0.014812 0.002993
v 0.278595 0.016202 -0.001096
v 0.277066 0.010453 0.001529
v 0.278643 0.011844 -0.002560
v -0.127621 0.025419 -0.015498
v -0.126585 0.029599 -0.017109
v -0.127664 0.023775 -0.019792
v -0.126629 0.027955 -0.021403
v -0.123142 0.024437 -0.015167
v -0.122106 0.028617 -0.016778
v -0.123185 0.022792 -0.019461
v -0.122149 0.026973 -0.021072
v 0.109516 0.022623 -0.004111
v 0.113778 0.024074 -0.005044
v 0.109545 0.020075 -0.007939
v 0.113808 0.021526 -0.008872
v 0.111241 0.019081 -0.001740
v 0.115503 0.020532 -0.002673
v 0.111270 0.016533 -0.005568
v 0.115533 0.017984 -0.006501
v -0.021632 0.026431 -0.011672
v -0.018059 0.027050 -0.014499
v -0.021525 0.021914 -0.012526
v -0.017951 0.022533 -0.015352
v -0.018740 0.025834 -0.008148
v -0.015167 0.026452 -0.010975
v -0.018633 0.021317 -0.009001
v -0.015060 0.021935 -0.011828
v -0.189280 0.027521 -0.019912
v -0.188128 0.030283 -0.023403
v -0.189237 0.023908 -0.022756
v -0.188086 0.026670 -0.026247
v -0.184828 0.026841 -0.018982
v -0.183677 0.029603 -0.022473
v -0.184785 0.023229 -0.021826
v -0.183634 0.025991 -0.025317
v -0.018913 0.021873 -0.008557
v -0.021537 0.025459 -0.009739
v -0.018930 0.020422 -0.012920
v -0.021554 0.024008 -0.014102
v -0.015137 0.024359 -0.009398
v -0.017761 0.027945 -0.010581
v -0.015155 0.022907 -0.013761
v -0.017779 0.026493 -0.014944
v -0.506402 0.014015 -0.055308
v -0.507531 0.015846 -0.051244
v -0.506807 0.018148 -0.057282
v -0.507937 0.019979 -0.053219
v -0.501963 0.014858 -0.054454
v -0.503092 0.016690 -0.050390
v -0.502369 0.018991 -0.056429
v -0.503498 0.020822 -0.052365
v 0.130673 0.021038 -0.007366
v 0.130837 0.016611 -0.006136
v 0.130670 0.022269 -0.002936
v 0.130834 0.017841 -0.001706
v 0.135268 0.021197 -0.007407
v 0.135433 0.016770 -0.006177
v 0.135265 0.022428 -0.002977
v 0.135429 0.018001 -0.001746
v -1.332754 0.006530 -0.214518
v -1.328261 0.005560 -0.214648
v -1.331871 0.010814 -0.215937
v -1.327378 0.009844 -0.216067
v -1.333174 0.005169 -0.218890
v -1.328681 0.004199 -0.219020
v -1.332290 0.009452 -0.220309
v -1.327797 0.008482 -0.220439
v -0.021343 0.026378 -0.010317
v -0.019795 0.026503 -0.014644
v -0.021224 0.021782 -0.010407
v -0.019676 0.021907 -0.014734
v -0.017015 0.026459 -0.008766
v -0.015467 0.026584 -0.013093
v -0.016897 0.021864 -0.008856
v -0.015348 0.021989 -0.013183
v -0.473094 0.020545 -0.046826
v -0.470063 0.023800 -0.047991
v -0.473503 0.019344 -0.051246
v -0.470472 0.022599 -0.052411
v -0.469661 0.017528 -0.046324
v -0.466630 0.020783 -0.047489
v -0.470070 0.016327 -0.050744
v -0.467039 0.019582 -0.051908
v -0.464013 0.022539 -0.046946
v -0.461367 0.023888 -0.050457
v -0.463993 0.018242 -0.048582
v -0.461348 0.019591 -0.052093
v -0.460252 0.021613 -0.044468
v -0.457607 0.022962 -0.047979
v -0.460232 0.017316 -0.046104
v -0.457587 0.018665 -0.049615
v -0.382166 0.025328 -0.036994
v -0.379578 0.028364 -0.039281
v -0.382309 0.022641 -0.040722
v -0.379721 0.025677 -0.043009
v -0.378368 0.023159 -0.035575
v -0.375780 0.026194 -0.037863
v -0.378511 0.020472 -0.039304
v -0.375923 0.023507 -0.041591
v -0.249359 0.026819 -0.023677
v -0.250348 0.029793 -0.027042
v -0.249346 0.023376 -0.026724
v -0.250334 0.026349 -0.030089
v -0.244869 0.027484 -0.024408
v -0.245857 0.030458 -0.027773
v -0.244855 0.024041 -0.027456
v -0.245843 0.027015 -0.030820
v -1.574384 -0.007106 -0.208595
v -1.577789 -0.004141 -0.207724
v -1.575568 -0.009555 -0.204888
v -1.578973 -0.006590 -0.204017
v -1.577239 -0.009627 -0.211172
v -1.580644 -0.006662 -0.210301
v -1.578423 -0.012076 -0.207464
v -1.581827 -0.009111 -0.206593
v 0.191015 0.014941 -0.003168
v 0.194075 0.014091 0.000157
v 0.190950 0.019381 -0.001973
v 0.194011 0.018530 0.001352
v 0.194446 0.015783 -0.006111
v 0.197506 0.014932 -0.002786
v 0.194381 0.020222 -0.004916
v 0.197442 0.019372 -0.001591
v -1.022476 -0.004838 -0.159845
v -1.021418 -0.008130 -0.162875
v -1.019084 -0.002217 -0.161508
v -1.018026 -0.005509 -0.164539
v -1.025394 -0.002986 -0.162876
v -1.024337 -0.006278 -0.165907
v -1.022003 -0.000364 -0.164540
v -1.020945 -0.003657 -0.167570
v 0.087937 0.021255 -0.003905
v 0.090592 0.024799 -0.005142
v 0.087941 0.019737 -0.008245
v 0.090597 0.023281 -0.009482
v 0.091690 0.018750 -0.003025
v 0.094346 0.022294 -0.004262
v 0.091695 0.017231 -0.007365
v 0.094351 0.020775 -0.008602
v 0.044582 0.024695 -0.007957
v 0.048394 0.025780 -0.010287
v 0.044662 0.020479 -0.009790
v 0.048474 0.021564 -0.012120
v 0.047151 0.023215 -0.004442
v 0.050964 0.024301 -0.006773
v 0.047231 0.018999 -0.006276
v 0.051043 0.020084 -0.008606
v 0.289359 0.014217 0.001584
v 0.291559 0.016323 -0.001861
v 0.289399 0.010282 -0.000796
v 0.291598 0.012388 -0.004241
v 0.293396 0.013108 0.003484
v 0.295596 0.015214 0.000039
v 0.293436 0.009174 0.001105
v 0.295636 0.011280 -0.002341
v -1.271177 0.004493 -0.211605
v -1.274165 0.007439 -0.213485
v -1.273655 0.004452 -0.207732
v -1.276643 0.007398 -0.209613
v -1.273641 0.000963 -0.213219
v -1.276629 0.003908 -0.215100
v -1.276119 0.000922 -0.209346
v -1.279107 0.003867 -0.211227
v 0.291467 0.009150 -0.001737
v 0.289441 0.011349 0.001756
v 0.291426 0.013030 -0.004203
v 0.289400 0.015229 -0.000710
v 0.295594 0.010267 -0.000047
v 0.293569 0.012466 0.003446
v 0.295554 0.014148 -0.002513
v 0.293528 0.016347 0.000980
v -1.495723 0.010429 -0.218245
v -1.494279 0.006652 -0.216055
v -1.494163 0.008721 -0.222219
v -1.492718 0.004945 -0.220029
v -1.499800 0.008437 -0.218990
v -1.498356 0.004661 -0.216801
v -1.498240 0.006730 -0.222964
v -1.496795 0.002953 -0.220774
v -1.426154 0.009799 -0.218804
v -1.429709 0.007365 -0.220409
v -1.424234 0.009751 -0.222982
v -1.427790 0.007317 -0.224587
v -1.428349 0.013700 -0.219857
v -1.431904 0.011266 -0.221463
v -1.426429 0.013652 -0.224035
v -1.429984 0.011217 -0.225641
v 0.309900 0.008549 -0.001846
v 0.308587 0.010363 0.002171
v 0.309860 0.012735 -0.003748
v 0.308547 0.014548 0.000268
v 0.314306 0.009127 -0.000666
v 0.312993 0.010941 0.003350
v 0.314266 0.013313 -0.002569
v 0.312954 0.015126 0.001447
v -0.004857 0.023052 -0.012976
v -0.001591 0.019975 -0.011970
v -0.004843 0.024493 -0.008610
v -0.001578 0.021416 -0.007604
v -0.001620 0.026149 -0.014009
v 0.001646 0.023072 -0.013003
v -0.001606 0.027591 -0.009643
v 0.001660 0.024514 -0.008637
v -0.339985 0.028654 -0.032968
v -0.341670 0.027394 -0.037057
v -0.339726 0.024237 -0.031715
v -0.341410 0.022978 -0.035804
v -0.335715 0.028426 -0.034656
v -0.337399 0.027166 -0.038745
v -0.335455 0.024009 -0.033403
v -0.337139 0.022750 -0.037492
v -0.042452 0.021347 -0.011851
v -0.043306 0.025525 -0.010130
v -0.042561 0.023079 -0.016109
v -0.043415 0.027256 -0.014388
v -0.037936 0.022178 -0.011628
v -0.038789 0.026356 -0.009907
v -0.038044 0.023910 -0.015886
v -0.038898 0.028087 -0.014166
v -0.372011 0.022551 -0.039518
v -0.367773 0.020953 -0.038725
v -0.371852 0.024926 -0.035584
v -0.367614 0.023328 -0.034791
v -0.370235 0.026149 -0.041762
v -0.365997 0.024552 -0.040969
v -0.370075 0.028524 -0.037828
v -0.365837 0.026927 -0.037035
v -1.159008 -0.003117 -0.190868
v -1.160201 -0.003934 -0.195233
v -1.158064 0.001253 -0.191944
v -1.159257 0.000436 -0.196308
v -1.163347 -0.001943 -0.189902
v -1.164540 -0.002759 -0.194267
v -1.162403 0.002427 -0.190977
v -1.163597 0.001611 -0.195342
v -1.694165 -0.009367 -0.176007
v -1.691048 -0.006107 -0.175116
v -1.695199 -0.009602 -0.171533
v -1.692081 -0.006342 -0.170642
v -1.697383 -0.006133 -0.176581
v -1.694265 -0.002873 -0.175690
v -1.698417 -0.006368 -0.172106
v -1.695299 -0.003108 -0.171215
v -0.623451 0.004817 -0.071514
v -0.622752 0.003568 -0.075884
v -0.623127 0.000421 -0.070205
v -0.622428 -0.000828 -0.074575
v -0.618919 0.005325 -0.070933
v -0.618219 0.004076 -0.075302
v -0.618594 0.000929 -0.069624
v -0.617894 -0.000320 -0.073994
v -0.309151 0.024624 -0.029706
v -0.308513 0.029120 -0.030427
v -0.309352 0.023925 -0.034247
v -0.308714 0.028422 -0.034967
v -0.304602 0.023962 -0.029807
v -0.303964 0.028459 -0.030527
v -0.304803 0.023264 -0.034347
v -0.304165 0.027760 -0.035067
v -1.779936 0.004609 -0.133291
v -1.775438 0.005325 -0.133924
v -1.780258 0.008615 -0.131056
v -1.775760 0.009330 -0.131689
v -1.780835 0.006752 -0.137259
v -1.776338 0.007467 -0.137892
v -1.781157 0.010757 -0.135024
v -1.776660 0.011472 -0.135657
v -0.693532 -0.005700 -0.084889
v -0.693792 -0.005060 -0.089435
v -0.693887 -0.010243 -0.085509
v -0.694146 -0.009603 -0.090054
v -0.688955 -0.006016 -0.085195
v -0.689215 -0.005376 -0.089741
v -0.689310 -0.010558 -0.085814
v -0.689569 -0.009918 -0.090360
v 0.221831 0.014827 0.000627
v 0.224112 0.018813 0.000855
v 0.221822 0.015095 -0.003963
v 0.224102 0.019081 -0.003735
v 0.225824 0.012551 0.000486
v 0.228105 0.016537 0.000714
v 0.225814 0.012819 -0.004104
v 0.228095 0.016805 -0.003877
v -0.647715 0.000292 -0.078698
v -0.643815 0.000050 -0.081122
v -0.647560 -0.004249 -0.077995
v -0.643660 -0.004491 -0.080419
v -0.645283 0.000970 -0.074854
v -0.641384 0.000728 -0.077279
v -0.645128 -0.003572 -0.074152
v -0.641229 -0.003813 -0.076576
v 0.019833 0.023502 -0.005677
v 0.017562 0.025613 -0.009073
v 0.019902 0.019618 -0.008138
v 0.017631 0.021729 -0.011533
v 0.023831 0.024768 -0.007564
v 0.021560 0.026879 -0.010959
v 0.023900 0.020885 -0.010024
v 0.021629 0.022995 -0.013420
v 0.244014 0.011646 -0.000483
v 0.243907 0.015467 0.002072
v 0.243978 0.014201 -0.004306
v 0.243872 0.018022 -0.001751
v 0.248610 0.011754 -0.000454
v 0.248504 0.015575 0.002102
v 0.248575 0.014309 -0.004276
v 0.248468 0.018131 -0.001721
v -1.462064 0.012099 -0.218624
v -1.460702 0.007711 -0.218441
v -1.460255 0.012484 -0.222834
v -1.458894 0.008096 -0.222651
v -1.466066 0.010780 -0.220464
v -1.464705 0.006392 -0.220281
v -1.464258 0.011166 -0.224674
v -1.462896 0.006778 -0.224491
v -0.546831 0.016070 -0.056706
v -0.549062 0.015534 -0.060691
v -0.546604 0.011503 -0.056218
v -0.548835 0.010967 -0.060203
v -0.542817 0.016030 -0.058947
v -0.545047 0.015494 -0.062932
v -0.542590 0.011464 -0.058460
v -0.544820 0.010928 -0.062445
v 0.022572 0.019854 -0.008577
v 0.018066 0.020652 -0.008131
v 0.022486 0.021719 -0.012779
v 0.017980 0.022517 -0.012333
v 0.023482 0.023981 -0.006765
v 0.018976 0.024779 -0.006318
v 0.023396 0.025845 -0.010967
v 0.018890 0.026643 -0.010520
v 0.270415 0.011410 -0.001485
v 0.272909 0.011029 0.002359
v 0.270364 0.015982 -0.000999
v 0.272858 0.015601 0.002845
v 0.274278 0.011716 -0.003961
v 0.276771 0.011335 -0.000117
v 0.274227 0.016288 -0.003475
v 0.276721 0.015907 0.000370
v -0.584935 0.009741 -0.066819
v -0.582324 0.006565 -0.068879
v -0.584155 0.007743 -0.062752
v -0.581544 0.004568 -0.064812
v -0.581231 0.012400 -0.066224
v -0.578620 0.009224 -0.068284
v -0.580451 0.010402 -0.062156
v -0.577840 0.007227 -0.064216
v 0.265234 0.014163 0.002806
v 0.264677 0.016991 -0.000777
v 0.265274 0.010557 -0.000046
v 0.264718 0.013384 -0.003629
v 0.269798 0.014540 0.002394
v 0.269242 0.017367 -0.001189
v 0.269838 0.010933 -0.000458
v 0.269282 0.013761 -0.004041
v -0.454519 0.020237 -0.044718
v -0.451586 0.023736 -0.044175
v -0.454990 0.021323 -0.049161
v -0.452057 0.024822 -0.048618
v -0.451009 0.017459 -0.045770
v -0.448076 0.020958 -0.045226
v -0.451481 0.018544 -0.050213
v -0.448548 0.022043 -0.049669
v -0.537950 0.016985 -0.055518
v -0.541017 0.016360 -0.058886
v -0.537702 0.012435 -0.054901
v -0.540768 0.011811 -0.058269
v -0.534533 0.016755 -0.058586
v -0.537600 0.016131 -0.061955
v -0.534285 0.012205 -0.057969
v -0.537351 0.011581 -0.061337
v -0.540417 0.011640 -0.057325
v -0.538409 0.014698 -0.054541
v -0.540989 0.014910 -0.060506
v -0.538980 0.017969 -0.057721
v -0.536321 0.010596 -0.059134
v -0.534312 0.013655 -0.056349
v -0.536892 0.013867 -0.062315
v -0.534884 0.016926 -0.059530
v -0.820909 -0.014963 -0.115021
v -0.817376 -0.017350 -0.116742
v -0.818050 -0.012814 -0.112131
v -0.814517 -0.015200 -0.113852
v -0.820214 -0.011673 -0.118156
v -0.816681 -0.014059 -0.119877
v -0.817355 -0.009523 -0.115267
v -0.813822 -0.011910 -0.116988
v 0.279151 0.014585 0.001986
v 0.280321 0.016533 -0.002011
v 0.279195 0.010447 -0.000017
v 0.280365 0.012394 -0.004014
v 0.283597 0.014114 0.003058
v 0.284767 0.016061 -0.000939
v 0.283641 0.009975 0.001055
v 0.284811 0.011923 -0.002942
v -1.775314 0.005765 -0.135806
v -1.776110 0.010112 -0.137078
v -1.776011 0.006924 -0.131411
v -1.776808 0.011270 -0.132683
v -1.779788 0.004811 -0.136265
v -1.780585 0.009158 -0.137537
v -1.780486 0.005970 -0.131870
v -1.781282 0.010316 -0.133142
v -0.277230 0.026003 -0.026799
v -0.272894 0.027300 -0.025987
v -0.277503 0.029057 -0.030225
v -0.273167 0.030355 -0.029413
v -0.275724 0.022820 -0.029756
v -0.271388 0.024117 -0.028944
v -0.275996 0.025874 -0.033182
v -0.271660 0.027172 -0.032370
v -1.346218 0.006349 -0.216394
v -1.346554 0.005505 -0.220901
v -1.345646 0.010825 -0.217275
v -1.345982 0.009981 -0.221782
v -1.350768 0.006974 -0.216172
v -1.351104 0.006129 -0.220679
v -1.350196 0.011450 -0.217053
v -1.350532 0.010606 -0.221560
v -0.850305 -0.015498 -0.120758
v -0.850363 -0.010913 -0.120417
v -0.853958 -0.015337 -0.123547
v -0.854016 -0.010752 -0.123205
v -0.847513 -0.015192 -0.124399
v -0.847571 -0.010607 -0.124057
v -0.851166 -0.015030 -0.127187
v -0.851223 -0.010445 -0.126845
v 0.076985 0.023733 -0.009590
v 0.072403 0.023357 -0.009526
v 0.077005 0.024257 -0.005022
v 0.072423 0.023880 -0.004958
v 0.077366 0.019181 -0.009070
v 0.072784 0.018804 -0.009006
v 0.077386 0.019704 -0.004502
v 0.072804 0.019328 -0.004438
v -0.377122 0.022137 -0.038554
v -0.373512 0.022097 -0.035706
v -0.377299 0.026722 -0.038265
v -0.373690 0.026683 -0.035417
v -0.374279 0.022474 -0.042152
v -0.370669 0.022434 -0.039304
v -0.374457 0.027059 -0.041863
v -0.370847 0.027020 -0.039015
v 0.055507 0.024420 -0.008385
v 0.057580 0.021878 -0.011608
v 0.055608 0.020842 -0.005498
v 0.057681 0.018300 -0.008721
v 0.059610 0.025792 -0.006828
v 0.061683 0.023250 -0.010050
v 0.059711 0.022214 -0.003941
v 0.061784 0.019672 -0.007163
v -0.704255 -0.009725 -0.086322
v -0.705167 -0.005935 -0.088760
v -0.705667 -0.012328 -0.089839
v -0.706579 -0.008538 -0.092278
v -0.699975 -0.009776 -0.088002
v -0.700888 -0.005986 -0.090441
v -0.701387 -0.012379 -0.091520
v -0.702300 -0.008589 -0.093958
v -0.317226 0.022283 -0.032070
v -0.320496 0.025311 -0.030937
v -0.317515 0.023615 -0.036462
v -0.320785 0.026643 -0.035329
v -0.314007 0.025478 -0.031313
v -0.317277 0.028505 -0.030180
v -0.314295 0.026809 -0.035705
v -0.317565 0.029837 -0.034572
v -1.219167 0.004767 -0.204532
v -1.216715 0.003494 -0.200857
v -1.217408 0.001254 -0.206922
v -1.214957 -0.000019 -0.203246
v -1.222637 0.002088 -0.203146
v -1.220185 0.000814 -0.199471
v -1.220879 -0.001425 -0.205536
v -1.218427 -0.002699 -0.201860
v 0.051706 0.025888 -0.008288
v 0.050291 0.022248 -0.010715
v 0.051794 0.023313 -0.004479
v 0.050378 0.019674 -0.006906
v 0.056080 0.024762 -0.009150
v 0.054664 0.021122 -0.011577
v 0.056168 0.022187 -0.005341
v 0.054752 0.018548 -0.007768
v 0.290576 0.008889 -0.000025
v 0.287160 0.011547 0.001525
v 0.290551 0.011181 -0.004011
v 0.287135 0.013839 -0.002461
v 0.293653 0.011859 0.001664
v 0.290237 0.014518 0.003214
v 0.293628 0.014151 -0.002322
v 0.290212 0.016810 -0.000772
v 0.271920 0.012693 -0.004052
v 0.270802 0.010851 0.000009
v 0.271874 0.016885 -0.002163
v 0.270756 0.015043 0.001899
v 0.276380 0.012275 -0.003014
v 0.275261 0.010432 0.001047
v 0.276334 0.016466 -0.001125
v 0.275216 0.014624 0.002937
v 0.031449 0.025436 -0.012114
v 0.028308 0.022198 -0.011223
v 0.031461 0.026645 -0.007678
v 0.028321 0.023407 -0.006786
v 0.034807 0.022403 -0.011297
v 0.031666 0.019165 -0.010406
v 0.034820 0.023612 -0.006861
v 0.031678 0.020374 -0.005969
v 0.132325 0.018122 -0.008214
v 0.129929 0.017051 -0.004439
v 0.132250 0.022557 -0.007003
v 0.129853 0.021486 -0.003228
v 0.136249 0.017553 -0.005885
v 0.133852 0.016481 -0.002110
v 0.136173 0.021988 -0.004674
v 0.133777 0.020916 -0.000899
v -0.887733 -0.011420 -0.131260
v -0.885320 -0.014725 -0.129163
v -0.884544 -0.008332 -0.130065
v -0.882131 -0.011636 -0.127967
v -0.885465 -0.012248 -0.135173
v -0.883052 -0.015552 -0.133076
v -0.882275 -0.009160 -0.133977
v -0.879862 -0.012464 -0.131880
v 0.262077 0.016501 -0.001302
v 0.264026 0.013769 -0.004445
v 0.262119 0.013044 0.001729
v 0.264068 0.010312 -0.001414
v 0.266241 0.017815 0.000139
v 0.268190 0.015082 -0.003004
v 0.266283 0.014358 0.003170
v 0.268232 0.011625 0.000027
v -0.165833 0.025522 -0.017482
v -0.167030 0.029295 -0.019822
v -0.165854 0.023094 -0.021386
v -0.167052 0.026866 -0.023726
v -0.161393 0.026528 -0.018132
v -0.162591 0.030301 -0.020472
v -0.161415 0.024100 -0.022036
v -0.162612 0.027872 -0.024376
v 0.150637 0.018777 -0.001123
v 0.154933 0.020236 -0.000376
v 0.150585 0.020991 -0.005152
v 0.154882 0.022450 -0.004406
v 0.152274 0.015020 -0.003208
v 0.156571 0.016479 -0.002462
v 0.152223 0.017235 -0.007238
v 0.156519 0.018693 -0.006491
v -0.477611 0.022197 -0.048644
v -0.476528 0.021432 -0.053046
v -0.477331 0.017687 -0.047791
v -0.476248 0.016922 -0.052194
v -0.473152 0.022666 -0.047627
v -0.472068 0.021901 -0.052030
v -0.472871 0.018156 -0.046775
v -0.471788 0.017392 -0.051178
v -1.028677 -0.005429 -0.164575
v -1.029087 -0.000982 -0.165670
v -1.032746 -0.005278 -0.162440
v -1.033156 -0.000831 -0.163534
v -1.030778 -0.006588 -0.168497
v -1.031188 -0.002141 -0.169592
v -1.034847 -0.006437 -0.166362
v -1.035257 -0.001990 -0.167456
v -1.927743 -0.001680 -0.017186
v -1.930701 0.001618 -0.015950
v -1.927805 -0.003341 -0.012899
v -1.930762 -0.000044 -0.011663
v -1.931264 -0.004420 -0.018298
v -1.934221 -0.001123 -0.017063
v -1.931326 -0.006081 -0.014011
v -1.934283 -0.002784 -0.012776
v 0.314021 0.010578 -0.003643
v 0.312841 0.008864 0.000457
v 0.313982 0.014824 -0.001880
v 0.312802 0.013111 0.002221
v 0.318465 0.010160 -0.002539
v 0.317285 0.008447 0.001561
v 0.318426 0.014407 -0.000776
v 0.317246 0.012693 0.003325
v -1.120828 0.001583 -0.182830
v -1.124034 -0.001585 -0.181918
v -1.118390 -0.001552 -0.185147
v -1.121597 -0.004720 -0.184236
v -1.123046 0.002716 -0.186695
v -1.126252 -0.000451 -0.185784
v -1.120608 -0.000419 -0.189013
v -1.123814 -0.003586 -0.188101
v -0.439697 0.020376 -0.048585
v -0.440073 0.019123 -0.044177
v -0.439776 0.024800 -0.047334
v -0.440152 0.023547 -0.042926
v -0.435115 0.020349 -0.048201
v -0.435491 0.019096 -0.043793
v -0.435194 0.024773 -0.046950
v -0.435571 0.023520 -0.042542
v -0.351538 0.023109 -0.037839
v -0.347060 0.022070 -0.037750
v -0.351326 0.024403 -0.033432
v -0.346847 0.023365 -0.033343
v -0.350518 0.027397 -0.039148
v -0.346040 0.026358 -0.039059
v -0.350305 0.028691 -0.034741
v -0.345827 0.027653 -0.034652
v -0.308350 0.028446 -0.029574
v -0.309582 0.028358 -0.034003
v -0.308159 0.023852 -0.029536
v -0.309392 0.023764 -0.033965
v -0.303924 0.028619 -0.030809
v -0.305157 0.028532 -0.035238
v -0.303734 0.024026 -0.030771
v -0.304966 0.023938 -0.035200
v 0.295565 0.011695 0.001869
v 0.298685 0.014950 0.002774
v 0.295552 0.012940 -0.002558
v 0.298671 0.016195 -0.001652
v 0.298943 0.008695 0.001015
v 0.302063 0.011949 0.001920
v 0.298930 0.009940 -0.003412
v 0.302049 0.013194 -0.002506
v -0.387476 0.026350 -0.040136
v -0.384619 0.025346 -0.043596
v -0.387182 0.022014 -0.038634
v -0.384325 0.021010 -0.042094
v -0.383885 0.027505 -0.037506
v -0.381028 0.026500 -0.040966
v -0.383591 0.023169 -0.036004
v -0.380734 0.022164 -0.039464
v -0.516978 0.015468 -0.051659
v -0.520300 0.017920 -0.053684
v -0.517290 0.012303 -0.054981
v -0.520611 0.014755 -0.057005
v -0.513814 0.017730 -0.054111
v -0.517136 0.020182 -0.056136
v -0.514125 0.014566 -0.057433
v -0.517447 0.017017 -0.059457
v -0.046694 0.021170 -0.014777
v -0.049395 0.023106 -0.011600
v -0.046838 0.025039 -0.017258
v -0.049539 0.026975 -0.014080
v -0.042976 0.022726 -0.012565
v -0.045677 0.024663 -0.009388
v -0.043120 0.026595 -0.015045
v -0.045821 0.028532 -0.011868
v -0.122459 0.025006 -0.020004
v -0.119749 0.022176 -0.017598
v -0.122477 0.027974 -0.016492
v -0.119766 0.025144 -0.014087
v -0.118744 0.027085 -0.021743
v -0.116034 0.024255 -0.019337
v -0.118762 0.030054 -0.018231
v -0.116052 0.027223 -0.015825
v 0.198661 0.019809 -0.002288
v 0.199384 0.016795 -0.005684
v 0.198717 0.016377 0.000771
v 0.199440 0.013362 -0.002625
v 0.203202 0.020332 -0.001786
v 0.203924 0.017317 -0.005181
v 0.203258 0.016899 0.001273
v 0.203981 0.013885 -0.002122
v -0.007922 0.021314 -0.008200
v -0.010329 0.025145 -0.009015
v -0.007950 0.020339 -0.012693
v -0.010358 0.024171 -0.013509
v -0.004004 0.023661 -0.008733
v -0.006412 0.027493 -0.009549
v -0.004033 0.022687 -0.013227
v -0.006440 0.026519 -0.014043
v -0.477740 0.017495 -0.048759
v -0.473959 0.018334 -0.046281
v -0.478040 0.021960 -0.049814
v -0.474259 0.022800 -0.047336
v -0.475140 0.016789 -0.052486
v -0.471359 0.017629 -0.050007
v -0.475440 0.021254 -0.053541
v -0.471660 0.022094 -0.051062
v 0.104108 0.022493 -0.006539
v 0.107094 0.020576 -0.009463
v 0.104196 0.018690 -0.003957
v 0.107182 0.016773 -0.006880
v 0.107603 0.024226 -0.004106
v 0.110590 0.022309 -0.007030
v 0.107691 0.020423 -0.001523
v 0.110677 0.018506 -0.004447
v -1.168393 -0.003346 -0.193562
v -1.167497 -0.000191 -0.196785
v -1.170565 -0.000165 -0.191052
v -1.169670 0.002990 -0.194274
v -1.172345 -0.004380 -0.195673
v -1.171450 -0.001225 -0.198895
v -1.174518 -0.001199 -0.193162
v -1.173622 0.001956 -0.196385
v -0.069814 0.023120 -0.011544
v -0.071572 0.027213 -0.012682
v -0.069851 0.021874 -0.015970
v -0.071609 0.025967 -0.017107
v -0.065565 0.024802 -0.012054
v -0.067323 0.028896 -0.013191
v -0.065603 0.023556 -0.016480
v -0.067360 0.027650 -0.017617
v 0.026312 0.019346 -0.010677
v 0.022956 0.021054 -0.008038
v 0.026197 0.023137 -0.013276
v 0.022841 0.024845 -0.010637
v 0.029453 0.021309 -0.007953
v 0.026098 0.023017 -0.005314
v 0.029338 0.025100 -0.010553
v 0.025983 0.026808 -0.007914
v 0.093371 0.018731 -0.007107
v 0.097061 0.017035 -0.004950
v 0.093316 0.022299 -0.004207
v 0.097006 0.020603 -0.002050
v 0.096114 0.021084 -0.009950
v 0.099804 0.019388 -0.007793
v 0.096059 0.024652 -0.007050
v 0.099749 0.022956 -0.004893
v 0.239938 0.018502 0.000111
v 0.238627 0.016278 -0.003694
v 0.239991 0.014524 0.002417
v 0.238680 0.012301 -0.001388
v 0.244345 0.017888 -0.001048
v 0.243034 0.015664 -0.004854
v 0.244398 0.013911 0.001258
v 0.243087 0.011687 -0.002547
v -0.189406 0.024853 -0.020734
v -0.187507 0.028812 -0.019370
v -0.189590 0.026428 -0.025050
v -0.187691 0.030387 -0.023686
v -0.185223 0.023125 -0.021543
v -0.183323 0.027084 -0.020179
v -0.185407 0.024700 -0.025859
v -0.183508 0.028659 -0.024495
v -0.342854 0.029107 -0.034139
v -0.346885 0.027816 -0.035937
v -0.342552 0.025086 -0.031929
v -0.346583 0.023795 -0.033727
v -0.340662 0.027288 -0.037749
v -0.344693 0.025997 -0.039546
v -0.340360 0.023267 -0.035539
v -0.344390 0.021976 -0.037336
v 0.255022 0.011801 -0.000865
v 0.257004 0.013491 0.002925
v 0.254971 0.016010 -0.002715
v 0.256953 0.017700 0.001074
v 0.259171 0.011045 -0.002698
v 0.261153 0.012735 0.001092
v 0.259120 0.015255 -0.004548
v 0.261102 0.016945 -0.000759
v 0.263377 0.017545 -0.001395
v 0.262410 0.013562 -0.003479
v 0.263404 0.015409 0.002676
v 0.262437 0.011426 0.000593
v 0.267873 0.016701 -0.001868
v 0.266905 0.012717 -0.003951
v 0.267899 0.014565 0.002204
v 0.266932 0.010581 0.000120
v -1.355947 0.005929 -0.221839
v -1.353502 0.009461 -0.220199
v -1.358106 0.005546 -0.217798
v -1.355662 0.009079 -0.216158
v -1.359187 0.008847 -0.223295
v -1.356743 0.012380 -0.221655
v -1.361347 0.008465 -0.219254
v -1.358903 0.011998 -0.217614
v -0.725540 -0.007389 -0.093272
v -0.729673 -0.008512 -0.094945
v -0.725039 -0.011660 -0.091643
v -0.729172 -0.012783 -0.093316
v -0.723588 -0.008671 -0.097233
v -0.727721 -0.009794 -0.098906
v -0.723087 -0.012942 -0.095604
v -0.727221 -0.014065 -0.097277
v -0.001389 0.020374 -0.012854
v -0.004782 0.021539 -0.009978
v -0.001516 0.024580 -0.014707
v -0.004909 0.025745 -0.011830
v 0.001712 0.021820 -0.009783
v -0.001681 0.022985 -0.006906
v 0.001585 0.026027 -0.011636
v -0.001808 0.027191 -0.008759
v -0.181957 0.026950 -0.026026
v -0.183947 0.024269 -0.022864
v -0.181995 0.030468 -0.023066
v -0.183984 0.027787 -0.019904
v -0.177812 0.025695 -0.024482
v -0.179802 0.023014 -0.021320
v -0.177850 0.029213 -0.021522
v -0.179839 0.026532 -0.018360
v 0.063837 0.023376 -0.011202
v 0.060831 0.020432 -0.009349
v 0.063813 0.025843 -0.007322
v 0.060807 0.022899 -0.005468
v 0.067317 0.020850 -0.009573
v 0.064311 0.017905 -0.007720
v 0.067292 0.023317 -0.005693
v 0.064286 0.020372 -0.003840
v 0.331247 0.010430 -0.003772
v 0.329466 0.008205 -0.000164
v 0.331214 0.014351 -0.001371
v 0.329433 0.012127 0.002238
v 0.335486 0.009526 -0.002238
v 0.333705 0.007301 0.001371
v 0.335453 0.013447 0.000164
v 0.333672 0.011222 0.003772
v 0.273797 0.014910 -0.003781
v 0.273032 0.010844 -0.001774
v 0.273776 0.016948 0.000341
v 0.273011 0.012882 0.002348
v 0.278331 0.014233 -0.003423
v 0.277566 0.010167 -0.001417
v 0.278310 0.016271 0.000698
v 0.277545 0.012205 0.002705
v -0.028576 0.026558 -0.015626
v -0.032630 0.024531 -0.014853
v -0.028561 0.028169 -0.011319
v -0.032615 0.026142 -0.010546
v -0.026406 0.022759 -0.014212
v -0.030460 0.020731 -0.013439
v -0.026391 0.024370 -0.009905
v -0.030445 0.022342 -0.009133
v -1.408275 0.013179 -0.223569
v -1.408560 0.012320 -0.219061
v -1.407975 0.008668 -0.224410
v -1.408260 0.007809 -0.219902
v -1.412854 0.012937 -0.223905
v -1.413140 0.012078 -0.219397
v -1.412554 0.008426 -0.224746
v -1.412839 0.007567 -0.220238
v -1.578632 -0.005379 -0.204743
v -1.575710 -0.008922 -0.204519
v -1.577237 -0.004500 -0.209035
v -1.574315 -0.008043 -0.208811
v -1.581897 -0.008174 -0.206377
v -1.578975 -0.011718 -0.206153
v -1.580501 -0.007295 -0.210669
v -1.577579 -0.010839 -0.210445
v 0.256361 0.016850 0.001800
v 0.255248 0.016509 -0.002648
v 0.256416 0.012265 0.002139
v 0.255302 0.011924 -0.002310
v 0.260822 0.016822 0.000686
v 0.259708 0.016480 -0.003762
v 0.260877 0.012236 0.001024
v 0.259763 0.011895 -0.003424
v 0.229037 0.013796 0.000503
v 0.230885 0.017880 0.001525
v 0.229016 0.014921 -0.003956
v 0.230865 0.019005 -0.002933
v 0.233247 0.012008 0.000033
v 0.235095 0.016092 0.001055
v 0.233226 0.013133 -0.004426
v 0.235075 0.017217 -0.003404
v -1.376638 0.008208 -0.217199
v -1.372514 0.007224 -0.218979
v -1.376018 0.012649 -0.218217
v -1.371894 0.011665 -0.219997
v -1.378575 0.007536 -0.221314
v -1.374452 0.006552 -0.223095
v -1.377955 0.011977 -0.222332
v -1.373831 0.010992 -0.224112
v -1.724952 -0.002391 -0.160406
v -1.728034 -0.001039 -0.163538
v -1.725398 0.001634 -0.158229
v -1.728481 0.002987 -0.161362
v -1.728335 -0.004154 -0.157839
v -1.731417 -0.002802 -0.160971
v -1.728781 -0.000129 -0.155662
v -1.731863 0.001224 -0.158794
v -1.493243 0.006321 -0.222084
v -1.493604 0.009589 -0.218869
v -1.494508 0.003151 -0.219003
v -1.494869 0.006418 -0.215788
v -1.497650 0.006964 -0.223231
v -1.498010 0.010231 -0.220016
v -1.498914 0.003793 -0.220150
v -1.499275 0.007060 -0.216935
v 0.285679 0.014616 -0.002921
v 0.286359 0.010097 -0.002414
v 0.285675 0.015128 0.001649
v 0.286355 0.010609 0.002156
v 0.290227 0.015292 -0.002993
v 0.290906 0.010773 -0.002485
v 0.290223 0.015804 0.001577
v 0.290902 0.011285 0.002084
v 0.295237 0.016383 0.000864
v 0.291397 0.014871 -0.001164
v 0.295275 0.012663 0.003566
v 0.291435 0.011151 0.001538
v 0.297766 0.014144 -0.002256
v 0.293926 0.012631 -0.004283
v 0.297804 0.010424 0.000447
v 0.293965 0.008911 -0.001581
v -1.493071 0.008924 -0.218672
v -1.497340 0.009721 -0.217163
v -1.493536 0.004469 -0.217637
v -1.497806 0.005265 -0.216129
v -1.494712 0.008116 -0.222891
v -1.498982 0.008913 -0.221382
v -1.495178 0.003661 -0.221856
v -1.499448 0.004457 -0.220347
v 0.023964 0.021656 -0.012307
v 0.023824 0.020125 -0.007974
v 0.023875 0.025992 -0.010778
v 0.023736 0.024460 -0.006444
v 0.028559 0.021693 -0.012146
v 0.028419 0.020162 -0.007813
v 0.028470 0.026029 -0.010617
v 0.028331 0.024497 -0.006283
v 0.328483 0.013510 -0.002404
v 0.327699 0.008981 -0.002258
v 0.328482 0.013658 0.002192
v 0.327698 0.009129 0.002338
v 0.333014 0.012726 -0.002377
v 0.332230 0.008197 -0.002232
v 0.333013 0.012874 0.002218
v 0.332229 0.008345 0.002364
v -1.024718 -0.006237 -0.162019
v -1.020314 -0.006478 -0.160719
v -1.024386 -0.001659 -0.162294
v -1.019982 -0.001901 -0.160994
v -1.023438 -0.006594 -0.166421
v -1.019035 -0.006836 -0.165121
v -1.023106 -0.002016 -0.166696
v -1.018702 -0.002258 -0.165396
v -0.927943 -0.011845 -0.138459
v -0.924377 -0.012667 -0.141244
v -0.927061 -0.007337 -0.138662
v -0.923496 -0.008159 -0.141447
v -0.930709 -0.011468 -0.142112
v -0.927144 -0.012290 -0.144897
v -0.929828 -0.006960 -0.142315
v -0.926263 -0.007782 -0.145100
v -0.407430 0.024873 -0.039648
v -0.405243 0.027363 -0.042836
v -0.407494 0.021271 -0.042506
v -0.405307 0.023761 -0.045693
v -0.403386 0.023469 -0.037969
v -0.401199 0.025959 -0.041157
v -0.403450 0.019867 -0.040827
v -0.401263 0.022357 -0.044014
v -0.236430 0.025541 -0.022659
v -0.239715 0.028194 -0.024479
v -0.236470 0.022906 -0.026426
v -0.239755 0.025558 -0.028247
v -0.233213 0.028217 -0.024566
v -0.236498 0.030870 -0.026386
v -0.233254 0.025581 -0.028333
v -0.236539 0.028234 -0.030153
v -0.884223 -0.015878 -0.132000
v -0.884041 -0.013651 -0.127982
v -0.887120 -0.012701 -0.133630
v -0.886938 -0.010474 -0.129611
v -0.880657 -0.013410 -0.133529
v -0.880475 -0.011183 -0.129510
v -0.883555 -0.010233 -0.135158
v -0.883373 -0.008006 -0.131140
v -0.055114 0.024749 -0.015891
v -0.051583 0.021807 -0.016024
v -0.055041 0.024629 -0.011295
v -0.051510 0.021688 -0.011428
v -0.052170 0.028281 -0.015846
v -0.048639 0.025339 -0.015979
v -0.052097 0.028161 -0.011250
v -0.048566 0.025219 -0.011383
v -0.839678 -0.010891 -0.118054
v -0.842803 -0.010764 -0.121425
v -0.840055 -0.015470 -0.117878
v -0.843180 -0.015343 -0.121248
v -0.836326 -0.011287 -0.121177
v -0.839451 -0.011160 -0.124547
v -0.836703 -0.015866 -0.121000
v -0.839828 -0.015739 -0.124371
v -0.448904 0.017977 -0.046406
v -0.449022 0.021348 -0.043281
v -0.449353 0.021080 -0.049770
v -0.449470 0.024451 -0.046645
v -0.444330 0.018368 -0.046656
v -0.444447 0.021739 -0.043531
v -0.444778 0.021471 -0.050019
v -0.444896 0.024842 -0.046894
v 0.306025 0.014975 -0.002651
v 0.304197 0.010759 -0.002492
v 0.306024 0.015148 0.001944
v 0.304196 0.010932 0.002103
v 0.310244 0.013149 -0.002581
v 0.308416 0.008932 -0.002422
v 0.310243 0.013322 0.002014
v 0.308416 0.009106 0.002173
v -1.841398 0.017212 -0.096510
v -1.839668 0.016843 -0.092266
v -1.841433 0.012630 -0.096894
v -1.839703 0.012262 -0.092649
v -1.845658 0.017100 -0.094783
v -1.843928 0.016731 -0.090539
v -1.845693 0.012518 -0.095166
v -1.843962 0.012149 -0.090922
v -0.508412 0.017214 -0.055794
v -0.504649 0.014766 -0.056791
v -0.507828 0.016289 -0.051327
v -0.504066 0.013842 -0.052325
v -0.505834 0.020995 -0.055348
v -0.502071 0.018548 -0.056346
v -0.505251 0.020071 -0.050881
v -0.501488 0.017624 -0.051879
v -1.640758 -0.013202 -0.191652
v -1.644161 -0.012409 -0.194641
v -1.641302 -0.008979 -0.189914
v -1.644705 -0.008187 -0.192903
v -1.643803 -0.014841 -0.188621
v -1.647206 -0.014048 -0.191611
v -1.644346 -0.010619 -0.186883
v -1.647749 -0.009826 -0.189872
v -1.823630 0.015499 -0.106726
v -1.826247 0.017994 -0.103886
v -1.824023 0.011884 -0.103912
v -1.826640 0.014379 -0.101072
v -1.827390 0.014140 -0.108997
v -1.830007 0.016636 -0.106157
v -1.827783 0.010525 -0.106183
v -1.830400 0.013020 -0.103343
v -0.027161 0.022732 -0.013766
v -0.023879 0.020364 -0.011584
v -0.027198 0.025820 -0.010360
v -0.023915 0.023452 -0.008178
v -0.023941 0.025181 -0.015952
v -0.020659 0.022813 -0.013770
v -0.023978 0.028269 -0.012545
v -0.020695 0.025901 -0.010363
v 0.260616 0.017965 0.000718
v 0.257158 0.016287 -0.001807
v 0.260663 0.014106 0.003218
v 0.257205 0.012428 0.000694
v 0.263647 0.016111 -0.002201
v 0.260190 0.014432 -0.004725
v 0.263694 0.012252 0.000300
v 0.260237 0.010574 -0.002225
v -0.214966 0.023056 -0.025773
v -0.217275 0.025400 -0.022561
v -0.215194 0.026685 -0.028587
v -0.217504 0.029029 -0.025375
v -0.210996 0.024628 -0.024066
v -0.213306 0.026973 -0.020855
v -0.211225 0.028258 -0.026881
v -0.213534 0.030602 -0.023669
v 0.308417 0.011466 -0.002780
v 0.310239 0.008039 -0.000315
v 0.308392 0.014142 0.000959
v 0.310215 0.010715 0.003424
v 0.312639 0.012961 -0.003822
v 0.314461 0.009534 -0.001358
v 0.312614 0.015637 -0.000083
v 0.314436 0.012210 0.002382
v -1.902129 0.009382 -0.039926
v -1.899942 0.006130 -0.042331
v -1.901939 0.012196 -0.043558
v -1.899752 0.008944 -0.045963
v -1.906169 0.007754 -0.041399
v -1.903982 0.004502 -0.043804
v -1.905979 0.010567 -0.045031
v -1.903791 0.007315 -0.047436
v -1.170048 -0.004071 -0.193092
v -1.167130 -0.001442 -0.195483
v -1.171787 -0.000316 -0.191087
v -1.168868 0.002312 -0.193478
v -1.173147 -0.003702 -0.196469
v -1.170229 -0.001074 -0.198860
v -1.174886 0.000052 -0.194464
v -1.171967 0.002681 -0.196855
v 0.298667 0.012135 0.003649
v 0.295541 0.014272 0.001041
v 0.298702 0.008599 0.000710
v 0.295575 0.010736 -0.001898
v 0.302039 0.014153 0.001261
v 0.298912 0.016290 -0.001347
v 0.302073 0.010617 -0.001678
v 0.298947 0.012754 -0.004286
v 0.001168 0.020854 -0.010157
v 0.002531 0.023667 -0.006784
v 0.001047 0.024408 -0.013072
v 0.002411 0.027221 -0.009700
v 0.005557 0.020078 -0.011284
v 0.006921 0.022891 -0.007912
v 0.005436 0.023632 -0.014200
v 0.006800 0.026444 -0.010828
v -0.307754 0.029939 -0.033168
v -0.309905 0.026172 -0.034692
v -0.307465 0.028078 -0.028974
v -0.309616 0.024310 -0.030498
v -0.303701 0.028074 -0.034276
v -0.305851 0.024306 -0.035800
v -0.303411 0.026212 -0.030081
v -0.305562 0.022444 -0.031605
v -0.006265 0.020191 -0.012189
v -0.010254 0.021513 -0.010324
v -0.006391 0.023810 -0.015023
v -0.010380 0.025132 -0.013157
v -0.003982 0.022701 -0.009085
v -0.007971 0.024022 -0.007220
v -0.004108 0.026320 -0.011919
v -0.008097 0.027641 -0.010053
v -1.562391 -0.001433 -0.212169
v -1.559154 -0.002816 -0.209211
v -1.561430 -0.005010 -0.214893
v -1.558192 -0.006393 -0.211936
v -1.565512 -0.003970 -0.209939
v -1.562274 -0.005353 -0.206982
v -1.564551 -0.007546 -0.212664
v -1.561313 -0.008930 -0.209706
v -0.277769 0.028515 -0.030631
v -0.275193 0.025946 -0.033443
v -0.277497 0.025253 -0.027402
v -0.274921 0.022684 -0.030213
v -0.273970 0.030491 -0.028955
v -0.271394 0.027922 -0.031767
v -0.273698 0.027229 -0.025726
v -0.271122 0.024660 -0.028538
v -0.443833 0.021244 -0.042472
v -0.444978 0.024527 -0.045480
v -0.444005 0.018107 -0.045829
v -0.445151 0.021390 -0.048838
v -0.439383 0.021967 -0.043376
v -0.440528 0.025250 -0.046385
v -0.439556 0.018830 -0.046734
v -0.440701 0.022114 -0.049742
v 0.007821 0.020153 -0.008951
v 0.006894 0.024362 -0.007349
v 0.007735 0.021772 -0.013254
v 0.006808 0.025981 -0.011652
v 0.012324 0.021050 -0.008703
v 0.011397 0.025259 -0.007101
v 0.012238 0.022670 -0.013006
v 0.011311 0.026878 -0.011404
v -0.361881 0.022811 -0.038412
v -0.357648 0.021257 -0.037514
v -0.361749 0.025378 -0.034600
v -0.357515 0.023825 -0.033701
v -0.360092 0.026295 -0.040821
v -0.355858 0.024742 -0.039922
v -0.359959 0.028862 -0.037008
v -0.355726 0.027309 -0.036110
v -1.291072 0.002880 -0.211887
v -1.293176 0.002031 -0.215887
v -1.290154 0.007165 -0.213280
v -1.292258 0.006316 -0.217279
v -1.295056 0.004315 -0.210096
v -1.297160 0.003466 -0.214095
v -1.294138 0.008600 -0.211488
v -1.296242 0.007751 -0.215488
v -0.371791 0.022519 -0.036630
v -0.369844 0.026206 -0.034691
v -0.372154 0.024802 -0.040605
v -0.370207 0.028489 -0.038666
v -0.367642 0.020989 -0.037887
v -0.365695 0.024676 -0.035948
v -0.368004 0.023272 -0.041862
v -0.366057 0.026958 -0.039923
v -1.927824 -0.004225 -0.013673
v -1.931544 -0.006132 -0.015587
v -1.927781 -0.001009 -0.016959
v -1.931501 -0.002916 -0.018873
v -1.930525 -0.001548 -0.011088
v -1.934246 -0.003455 -0.013003
v -1.930482 0.001668 -0.014375
v -1.934203 -0.000239 -0.016289
v -1.492859 0.007903 -0.221191
v -1.494818 0.009806 -0.217492
v -1.493609 0.003720 -0.219436
v -1.495567 0.005623 -0.215736
v -1.496951 0.007758 -0.223283
v -1.498910 0.009662 -0.219584
v -1.497701 0.003575 -0.221527
v -1.499659 0.005478 -0.217828
v 0.322165 0.012487 -0.003357
v 0.321410 0.008479 -0.001235
v 0.322147 0.014641 0.000705
v 0.321391 0.010633 0.002827
v 0.326701 0.011829 -0.002987
v 0.325946 0.007820 -0.000865
v 0.326682 0.013983 0.001075
v 0.325927 0.009974 0.003198
v 0.190043 0.019019 -0.005511
v 0.189182 0.014763 -0.003997
v 0.190029 0.020562 -0.001180
v 0.189168 0.016307 0.000334
v 0.194560 0.018212 -0.005209
v 0.193699 0.013957 -0.003695
v 0.194546 0.019756 -0.000878
v 0.193685 0.015501 0.000636
v -0.283461 0.028099 -0.033710
v -0.287962 0.027284 -0.033247
v -0.283332 0.029814 -0.029446
v -0.287834 0.029000 -0.028983
v -0.282532 0.023911 -0.032054
v -0.287034 0.023097 -0.031591
v -0.282404 0.025627 -0.027790
v -0.286905 0.024812 -0.027326
v 0.306115 0.009665 -0.000846
v 0.308971 0.009296 0.002738
v 0.306072 0.014235 -0.000341
v 0.308928 0.013866 0.003243
v 0.309719 0.010012 -0.003681
v 0.312575 0.009643 -0.000097
v 0.309676 0.014582 -0.003177
v 0.312531 0.014213 0.000408
v 0.289380 0.014925 -0.001562
v 0.291509 0.011737 -0.004101
v 0.289410 0.012072 0.002044
v 0.291539 0.008885 -0.000495
v 0.293455 0.016612 -0.000262
v 0.295584 0.013424 -0.002801
v 0.293485 0.013759 0.003344
v 0.295615 0.010572 0.000805
v -0.936274 -0.010734 -0.140910
v -0.934162 -0.007605 -0.143535
v -0.940202 -0.008369 -0.141250
v -0.938091 -0.005239 -0.143875
v -0.937392 -0.013133 -0.144671
v -0.935281 -0.010003 -0.147295
v -0.941321 -0.010767 -0.145010
v -0.939209 -0.007637 -0.147635
v -0.691038 -0.008064 -0.083684
v -0.694180 -0.005448 -0.085789
v -0.692105 -0.011575 -0.086455
v -0.695247 -0.008959 -0.088559
v -0.687855 -0.006660 -0.086690
v -0.690996 -0.004044 -0.088795
v -0.688922 -0.010170 -0.089461
v -0.692063 -0.007554 -0.091565
v -1.017800 -0.003686 -0.164212
v -1.020401 -0.001575 -0.161062
v -1.019794 -0.007696 -0.163170
v -1.022394 -0.005586 -0.160020
v -1.021026 -0.002909 -0.167395
v -1.023627 -0.000799 -0.164245
v -1.023019 -0.006920 -0.166353
v -1.025620 -0.004809 -0.163203
v 0.161446 0.018548 -0.006607
v 0.161682 0.015007 -0.003684
v 0.161409 0.021474 -0.003060
v 0.161645 0.017932 -0.000137
v 0.166038 0.018754 -0.006728
v 0.166274 0.015212 -0.003805
v 0.166001 0.021679 -0.003181
v 0.166236 0.018138 -0.000258
v -1.201689 0.001243 -0.196695
v -1.198116 -0.001641 -0.196927
v -1.199503 0.004177 -0.199480
v -1.195929 0.001292 -0.199712
v -1.203585 -0.000810 -0.200346
v -1.200012 -0.003695 -0.200579
v -1.201398 0.002123 -0.203131
v -1.197825 -0.000762 -0.203364
v 0.210779 0.018446 0.000494
v 0.210843 0.018745 -0.004094
v 0.210844 0.013858 0.000196
v 0.210907 0.014157 -0.004392
v 0.215377 0.018506 0.000562
v 0.215440 0.018805 -0.004026
v 0.215441 0.013918 0.000264
v 0.215504 0.014217 -0.004324
v -0.976607 -0.006266 -0.152309
v -0.979969 -0.003130 -0.152353
v -0.979695 -0.009565 -0.151457
v -0.983057 -0.006429 -0.151500
v -0.977157 -0.006919 -0.156827
v -0.980519 -0.003782 -0.156871
v -0.980245 -0.010217 -0.155975
v -0.983607 -0.007081 -0.156019
v 0.213002 0.013871 -0.003864
v 0.213505 0.013930 0.000706
v 0.212938 0.018469 -0.003916
v 0.213441 0.018528 0.000654
v 0.217572 0.013929 -0.004368
v 0.218075 0.013988 0.000202
v 0.217507 0.018527 -0.004420
v 0.218011 0.018586 0.000150
v -1.331743 0.008948 -0.214068
v -1.328332 0.005882 -0.214406
v -1.329814 0.011461 -0.217401
v -1.326403 0.008396 -0.217739
v -1.334148 0.006617 -0.217218
v -1.330738 0.003552 -0.217556
v -1.332220 0.009130 -0.220551
v -1.328809 0.006065 -0.220888
v -0.416279 0.025226 -0.039873
v -0.417297 0.025667 -0.044335
v -0.416118 0.020656 -0.040362
v -0.417136 0.021098 -0.044824
v -0.411798 0.025490 -0.040869
v -0.412816 0.025932 -0.045331
v -0.411637 0.020921 -0.041358
v -0.412655 0.021363 -0.045820
v 0.224089 0.015049 0.000654
v 0.227192 0.018357 0.001408
v 0.224069 0.016089 -0.003825
v 0.227172 0.019397 -0.003071
v 0.227482 0.012029 -0.000062
v 0.230585 0.015337 0.000692
v 0.227462 0.013069 -0.004541
v 0.230565 0.016377 -0.003787
v -1.608368 -0.013682 -0.197680
v -1.609233 -0.014749 -0.202068
v -1.608106 -0.009234 -0.198813
v -1.608971 -0.010300 -0.203202
v -1.612877 -0.013219 -0.196904
v -1.613741 -0.014286 -0.201293
v -1.612615 -0.008771 -0.198038
v -1.613480 -0.009837 -0.202426
v -1.176613 -0.000274 -0.196798
v -1.179345 0.003355 -0.196083
v -1.179098 -0.002733 -0.193812
v -1.181830 0.000895 -0.193097
v -1.179352 -0.001662 -0.200221
v -1.182084 0.001967 -0.199506
v -1.181837 -0.004121 -0.197235
v -1.184569 -0.000492 -0.196520
v -0.214141 0.025323 -0.028406
v -0.217435 0.024510 -0.025302
v -0.214271 0.029801 -0.027371
v -0.217564 0.028989 -0.024267
v -0.210935 0.024669 -0.025175
v -0.214229 0.023857 -0.022071
v -0.211065 0.029147 -0.024140
v -0.214358 0.028335 -0.021036
v 0.198254 0.015862 -0.004546
v 0.200326 0.013046 -0.001559
v 0.198211 0.019193 -0.001377
v 0.200283 0.016377 0.001610
v 0.202359 0.017317 -0.006021
v 0.204430 0.014502 -0.003033
v 0.202316 0.020648 -0.002852
v 0.204388 0.017833 0.000136
v -1.199389 0.000410 -0.196068
v -1.198607 -0.003313 -0.198650
v -1.197035 0.002983 -0.199065
v -1.196254 -0.000740 -0.201647
v -1.203261 0.001222 -0.198411
v -1.202479 -0.002502 -0.200993
v -1.200908 0.003795 -0.201409
v -1.200126 0.000071 -0.203991
v 0.295622 0.013771 0.001670
v 0.299484 0.016159 0.000946
v 0.295635 0.012419 -0.002725
v 0.299496 0.014808 -0.003449
v 0.298118 0.010081 0.002811
v 0.301980 0.012470 0.002088
v 0.298130 0.008730 -0.001584
v 0.301992 0.011119 -0.002307
v -1.118819 0.000880 -0.185235
v -1.121954 0.001500 -0.188542
v -1.122138 0.001049 -0.182057
v -1.125273 0.001669 -0.185364
v -1.119369 -0.003673 -0.185567
v -1.122504 -0.003053 -0.188874
v -1.122688 -0.003504 -0.182389
v -1.125823 -0.002884 -0.185696
v -0.126515 0.022566 -0.018437
v -0.127556 0.025816 -0.015356
v -0.126690 0.025697 -0.021799
v -0.127731 0.028948 -0.018718
v -0.122040 0.023444 -0.017852
v -0.123080 0.026695 -0.014771
v -0.122215 0.026575 -0.021214
v -0.123255 0.029826 -0.018133
v 0.270816 0.016034 -0.003782
v 0.268287 0.012395 -0.002553
v 0.270801 0.017514 0.000572
v 0.268273 0.013876 0.001800
v 0.274656 0.013644 -0.002956
v 0.272128 0.010005 -0.001727
v 0.274642 0.015124 0.001397
v 0.272113 0.011486 0.002626
v 0.186298 0.015111 -0.003228
v 0.189891 0.013857 -0.000648
v 0.186240 0.019214 -0.001153
v 0.189833 0.017960 0.001427
v 0.189167 0.016765 -0.006419
v 0.192760 0.015511 -0.003838
v 0.189109 0.020868 -0.004344
v 0.192701 0.019614 -0.001763
v -1.761790 0.005085 -0.139585
v -1.758821 0.003037 -0.142437
v -1.761349 0.009007 -0.141944
v -1.758380 0.006959 -0.144796
v -1.765273 0.003835 -0.142314
v -1.762304 0.001787 -0.145165
v -1.764832 0.007757 -0.144673
v -1.761864 0.005709 -0.147524
v 0.191011 0.018391 -0.000385
v 0.193608 0.021019 -0.003121
v 0.191054 0.015055 -0.003548
v 0.193652 0.017683 -0.006284
v 0.194804 0.016630 0.001525
v 0.197402 0.019258 -0.001211
v 0.194848 0.013294 -0.001638
v 0.197446 0.015922 -0.004374
v 0.296454 0.011753 0.003556
v 0.293446 0.014275 0.001161
v 0.296485 0.008607 0.000203
v 0.293476 0.011129 -0.002192
v 0.299931 0.013963 0.001514
v 0.296923 0.016485 -0.000880
v 0.299962 0.010817 -0.001839
v 0.296954 0.013339 -0.004233
v 0.099236 0.017785 -0.005610
v 0.100341 0.020565 -0.002117
v 0.099149 0.021396 -0.008456
v 0.100254 0.024175 -0.004963
v 0.103699 0.017168 -0.006530
v 0.104803 0.019947 -0.003037
v 0.103612 0.020778 -0.009376
v 0.104717 0.023557 -0.005883
v -1.237773 0.003313 -0.202402
v -1.236410 -0.000874 -0.203726
v -1.235349 0.005187 -0.205830
v -1.233985 0.001000 -0.207154
v -1.241434 0.002995 -0.205165
v -1.240071 -0.001192 -0.206490
v -1.239010 0.004869 -0.208593
v -1.237646 0.000682 -0.209918
v -1.729051 -0.004281 -0.158270
v -1.725050 -0.002703 -0.159894
v -1.729559 -0.000442 -0.155791
v -1.725557 0.001136 -0.157415
v -1.731259 -0.002304 -0.161785
v -1.727257 -0.000725 -0.163410
v -1.731766 0.001536 -0.159306
v -1.727764 0.003114 -0.160931
v -1.824640 0.011332 -0.103751
v -1.824657 0.013062 -0.108011
v -1.824777 0.015591 -0.102022
v -1.824794 0.017320 -0.106282
v -1.829236 0.011199 -0.103787
v -1.829253 0.012929 -0.108048
v -1.829373 0.015457 -0.102058
v -1.829390 0.017187 -0.106318
v -0.333169 0.022755 -0.032255
v -0.336617 0.025797 -0.032243
v -0.333418 0.022490 -0.036838
v -0.336866 0.025532 -0.036827
v -0.330137 0.026193 -0.032618
v -0.333586 0.029235 -0.032606
v -0.330386 0.025928 -0.037202
v -0.333835 0.028970 -0.037190
v -1.441999 0.012229 -0.221699
v -1.445399 0.012218 -0.218604
v -1.442055 0.007632 -0.221777
v -1.445456 0.007621 -0.218682
v -1.445093 0.012325 -0.225098
v -1.448494 0.012314 -0.222003
v -1.445150 0.007728 -0.225176
v -1.448551 0.007717 -0.222081
v -1.339319 0.011969 -0.218031
v -1.337405 0.009155 -0.214939
v -1.337488 0.009477 -0.221433
v -1.335574 0.006663 -0.218342
v -1.343077 0.009321 -0.218114
v -1.341163 0.006507 -0.215022
v -1.341246 0.006829 -0.221516
v -1.339332 0.004015 -0.218425
v 0.193365 0.021034 -0.002652
v 0.191065 0.017650 -0.004748
v 0.193410 0.018592 0.001244
v 0.191110 0.015207 -0.000852
v 0.197347 0.019106 -0.003907
v 0.195046 0.015721 -0.006003
v 0.197391 0.016663 -0.000011
v 0.195091 0.013279 -0.002107
v -0.465003 0.016396 -0.049241
v -0.468422 0.018467 -0.046968
v -0.465482 0.019395 -0.052694
v -0.468901 0.021466 -0.050421
v -0.461966 0.019199 -0.047227
v -0.465384 0.021271 -0.044954
v -0.462444 0.022198 -0.050680
v -0.465863 0.024269 -0.048407
v -0.819174 -0.011396 -0.118907
v -0.821312 -0.013650 -0.115517
v -0.816215 -0.009627 -0.115864
v -0.818353 -0.011881 -0.112474
v -0.816378 -0.014992 -0.119534
v -0.818516 -0.017246 -0.116145
v -0.813419 -0.013223 -0.116492
v -0.815557 -0.015477 -0.113102
v -1.425751 0.013191 -0.220409
v -1.428088 0.009841 -0.218296
v -1.424348 0.010197 -0.223604
v -1.426684 0.006847 -0.221491
v -1.429455 0.014169 -0.222953
v -1.431791 0.010820 -0.220840
v -1.428051 0.011175 -0.226148
v -1.430387 0.007826 -0.224035
v -0.307103 0.026660 -0.036316
v -0.309889 0.024207 -0.033603
v -0.307085 0.030062 -0.033222
v -0.309871 0.027608 -0.030509
v -0.303445 0.024776 -0.034265
v -0.306231 0.022322 -0.031551
v -0.303427 0.028177 -0.031171
v -0.306213 0.025724 -0.028457
v -0.259459 0.027270 -0.031974
v -0.261394 0.024360 -0.028986
v -0.259455 0.030563 -0.028764
v -0.261391 0.027653 -0.025776
v -0.255288 0.025917 -0.030590
v -0.257223 0.023007 -0.027602
v -0.255284 0.029210 -0.027380
v -0.257219 0.026300 -0.024392
v 0.260357 0.015726 -0.004459
v 0.257190 0.012928 -0.002647
v 0.260329 0.018248 -0.000614
v 0.257162 0.015450 0.001198
v 0.263690 0.013089 -0.002706
v 0.260523 0.010291 -0.000893
v 0.263663 0.015610 0.001139
v 0.260496 0.012812 0.002952
v 0.188677 0.016890 -0.006363
v 0.186390 0.014909 -0.002901
v 0.188621 0.020896 -0.004107
v 0.186334 0.018915 -0.000645
v 0.192666 0.015810 -0.004346
v 0.190379 0.013829 -0.000884
v 0.192609 0.019817 -0.002091
v 0.190323 0.017836 0.001372
v -0.319202 0.027113 -0.036710
v -0.320181 0.023365 -0.034234
v -0.319102 0.029629 -0.032862
v -0.320081 0.025880 -0.030386
v -0.314710 0.026240 -0.036256
v -0.315689 0.022492 -0.033780
v -0.314610 0.028756 -0.032408
v -0.315589 0.025007 -0.029932
v -0.132217 0.028033 -0.021798
v -0.133320 0.023882 -0.020156
v -0.132173 0.029714 -0.017518
v -0.133276 0.025563 -0.015877
v -0.127753 0.026991 -0.021434
v -0.128857 0.022840 -0.019793
v -0.127710 0.028672 -0.017155
v -0.128813 0.024521 -0.015513
v -0.256140 0.024878 -0.029101
v -0.252170 0.022951 -0.027806
v -0.256091 0.027511 -0.025332
v -0.252121 0.025584 -0.024037
v -0.253819 0.028117 -0.031395
v -0.249850 0.026191 -0.030100
v -0.253770 0.030751 -0.027626
v -0.249801 0.028824 -0.026331
v -0.536972 0.016700 -0.058219
v -0.534171 0.015569 -0.061686
v -0.536580 0.012447 -0.056516
v -0.533780 0.011316 -0.059983
v -0.533346 0.018033 -0.055725
v -0.530546 0.016902 -0.059192
v -0.532955 0.013780 -0.054021
v -0.530154 0.012649 -0.057488
v -0.593929 0.006049 -0.064117
v -0.597932 0.007808 -0.065538
v -0.594434 0.002538 -0.067042
v -0.598437 0.004297 -0.068464
v -0.591724 0.008440 -0.067366
v -0.595727 0.010200 -0.068788
v -0.592229 0.004929 -0.070292
v -0.596232 0.006689 -0.071714
v -0.272184 0.024188 -0.028764
v -0.269356 0.025401 -0.025347
v -0.272416 0.028572 -0.030130
v -0.269588 0.029786 -0.026713
v -0.268565 0.023520 -0.031522
v -0.265738 0.024734 -0.028105
v -0.268797 0.027905 -0.032887
v -0.265969 0.029119 -0.029470
v -0.515085 0.020090 -0.054717
v -0.516155 0.016645 -0.057568
v -0.514532 0.017080 -0.051286
v -0.515602 0.013634 -0.054137
v -0.510648 0.019635 -0.055832
v -0.511718 0.016190 -0.058683
v -0.510095 0.016624 -0.052401
v -0.511165 0.013179 -0.055252
v 0.158594 0.014698 -0.002576
v 0.155482 0.017867 -0.001387
v 0.158554 0.016278 -0.006894
v 0.155441 0.019447 -0.005705
v 0.161978 0.017631 -0.001534
v 0.158866 0.020800 -0.000345
v 0.161938 0.019212 -0.005852
v 0.158825 0.022380 -0.004663
v -0.552245 0.011838 -0.063118
v -0.552286 0.010197 -0.058823
v -0.552137 0.016132 -0.061476
v -0.552179 0.014491 -0.057181
v -0.547648 0.011723 -0.063117
v -0.547690 0.010082 -0.058822
v -0.547540 0.016016 -0.061476
v -0.547582 0.014375 -0.057181
v -1.311710 0.008890 -0.212584
v -1.310821 0.004379 -0.212540
v -1.309386 0.009311 -0.216529
v -1.308496 0.004800 -0.216485
v -1.315577 0.008105 -0.214945
v -1.314687 0.003594 -0.214901
v -1.313252 0.008525 -0.218890
v -1.312363 0.004014 -0.218847
v -0.144501 0.028030 -0.021824
v -0.139967 0.027992 -0.022587
v -0.144325 0.023612 -0.020561
v -0.139791 0.023574 -0.021324
v -0.143758 0.029304 -0.017469
v -0.139224 0.029267 -0.018232
v -0.143582 0.024886 -0.016206
v -0.139048 0.024849 -0.016969
v 0.278185 0.015133 0.002637
v 0.277063 0.015873 -0.001760
v 0.278234 0.010601 0.001862
v 0.277112 0.011341 -0.002535
v 0.282643 0.015369 0.001539
v 0.281521 0.016109 -0.002858
v 0.282693 0.010837 0.000764
v 0.281571 0.011577 -0.003633
v -0.149856 0.023944 -0.017976
v -0.149375 0.028374 -0.016845
v -0.150004 0.025095 -0.022425
v -0.149523 0.029526 -0.021294
v -0.145285 0.023515 -0.018239
v -0.144804 0.027946 -0.017109
v -0.145434 0.024666 -0.022689
v -0.144953 0.029097 -0.021558
v 0.205544 0.018862 -0.003522
v 0.206837 0.014802 -0.005249
v 0.205577 0.017071 0.000713
v 0.206870 0.013011 -0.001015
v 0.209957 0.020065 -0.003048
v 0.211250 0.016005 -0.004775
v 0.209990 0.018274 0.001187
v 0.211283 0.014214 -0.000540
v 0.181646 0.020397 -0.002055
v 0.186156 0.021116 -0.002593
v 0.181683 0.017496 -0.005623
v 0.186192 0.018216 -0.006161
v 0.182544 0.016902 0.000795
v 0.187053 0.017621 0.000257
v 0.182580 0.014002 -0.002773
v 0.187090 0.014721 -0.003311
v 0.312208 0.013643 0.003058
v 0.310529 0.014150 -0.001193
v 0.312251 0.009079 0.002496
v 0.310571 0.009587 -0.001754
v 0.316489 0.013887 0.001396
v 0.314809 0.014394 -0.002855
v 0.316531 0.009323 0.000834
v 0.314851 0.009831 -0.003416
v 0.174164 0.014091 -0.002082
v 0.170873 0.017076 -0.000902
v 0.174126 0.015744 -0.006372
v 0.170835 0.018730 -0.005192
v 0.177375 0.017172 -0.000923
v 0.174083 0.020158 0.000257
v 0.177337 0.018825 -0.005213
v 0.174045 0.021811 -0.004034
v -0.209366 0.025648 -0.028047
v -0.211804 0.024332 -0.024376
v -0.209476 0.029997 -0.026560
v -0.211913 0.028682 -0.022890
v -0.205469 0.024947 -0.025709
v -0.207907 0.023631 -0.022039
v -0.205579 0.029297 -0.024223
v -0.208016 0.027981 -0.020553
v 0.145350 0.018443 -0.006451
v 0.147517 0.015065 -0.004207
v 0.145320 0.020974 -0.002612
v 0.147487 0.017596 -0.000368
v 0.149406 0.020267 -0.007621
v 0.151572 0.016888 -0.005377
v 0.149376 0.022797 -0.003782
v 0.151542 0.019419 -0.001538
v -0.885617 -0.009234 -0.129287
v -0.887735 -0.012170 -0.132122
v -0.882951 -0.012647 -0.127743
v -0.885069 -0.015583 -0.130578
v -0.882527 -0.008301 -0.132562
v -0.884645 -0.011237 -0.135397
v -0.879861 -0.011714 -0.131018
v -0.881979 -0.014651 -0.133853
v -0.042230 0.021058 -0.012791
v -0.043430 0.024614 -0.010134
v -0.042357 0.023781 -0.016494
v -0.043558 0.027337 -0.013837
v -0.037793 0.022098 -0.012179
v -0.038993 0.025654 -0.009522
v -0.037921 0.024821 -0.015882
v -0.039121 0.028377 -0.013225
v -1.220199 0.004035 -0.200985
v -1.217541 0.000615 -0.199441
v -1.217474 0.004493 -0.204660
v -1.214816 0.001074 -0.203115
v -1.222778 0.000995 -0.203277
v -1.220120 -0.002424 -0.201733
v -1.220052 0.001454 -0.206952
v -1.217394 -0.001966 -0.205407
v 0.291690 0.013797 -0.002821
v 0.296070 0.013093 -0.004033
v 0.291731 0.009887 -0.000402
v 0.296110 0.009183 -0.001614
v 0.293091 0.016111 0.000897
v 0.297470 0.015407 -0.000315
v 0.293131 0.012201 0.003316
v 0.297511 0.011497 0.002104
v -0.988722 -0.008023 -0.153647
v -0.986830 -0.006905 -0.157685
v -0.990476 -0.003787 -0.153296
v -0.988583 -0.002669 -0.157335
v -0.992528 -0.009419 -0.155816
v -0.990636 -0.008302 -0.159855
v -0.994282 -0.005183 -0.155466
v -0.992389 -0.004066 -0.159505
v 0.023528 0.022303 -0.006397
v 0.024213 0.026420 -0.008326
v 0.023535 0.020351 -0.010561
v 0.024220 0.024468 -0.012490
v 0.028075 0.021685 -0.006101
v 0.028760 0.025803 -0.008030
v 0.028082 0.019734 -0.010264
v 0.028767 0.023851 -0.012193
v -0.000820 0.021587 -0.007577
v -0.004752 0.023835 -0.008375
v -0.000831 0.020033 -0.011904
v -0.004762 0.022280 -0.012702
v 0.001565 0.025285 -0.008911
v -0.002367 0.027533 -0.009709
v 0.001554 0.023731 -0.013238
v -0.002377 0.025978 -0.014036
v 0.327609 0.008314 -0.001237
v 0.328667 0.009205 0.003148
v 0.327570 0.012822 -0.002143
v 0.328628 0.013712 0.002242
v 0.332084 0.008143 -0.002282
v 0.333142 0.009033 0.002103
v 0.332045 0.012650 -0.003188
v 0.333103 0.013541 0.001198
v -0.508461 0.017519 -0.055711
v -0.505141 0.014427 -0.056457
v -0.507887 0.017041 -0.051174
v -0.504567 0.013949 -0.051920
v -0.505333 0.020888 -0.055753
v -0.502013 0.017796 -0.056498
v -0.504759 0.020411 -0.051216
v -0.501438 0.017319 -0.051961
v 0.290568 0.014342 0.003289
v 0.287126 0.015010 0.000315
v 0.290614 0.009867 0.002231
v 0.287172 0.010535 -0.000743
v 0.293616 0.015164 -0.000053
v 0.290174 0.015832 -0.003028
v 0.293662 0.010689 -0.001112
v 0.290220 0.011357 -0.004086
v -1.158027 -0.001439 -0.195263
v -1.158339 0.001560 -0.191792
v -1.160256 -0.004579 -0.192750
v -1.160568 -0.001579 -0.189279
v -1.162036 0.000073 -0.196931
v -1.162348 0.003073 -0.193460
v -1.164265 -0.003067 -0.194418
v -1.164578 -0.000067 -0.190947
v -1.742330 0.003167 -0.148837
v -1.745514 -0.000137 -0.148540
v -1.741507 0.001980 -0.153202
v -1.744691 -0.001324 -0.152905
v -1.745544 0.006137 -0.150250
v -1.748728 0.002833 -0.149952
v -1.744720 0.004950 -0.154615
v -1.747905 0.001646 -0.154318
v -0.440809 0.019574 -0.045938
v -0.437639 0.019265 -0.042621
v -0.440955 0.024135 -0.045372
v -0.437786 0.023826 -0.042055
v -0.437481 0.020070 -0.049072
v -0.434312 0.019761 -0.045755
v -0.437628 0.024631 -0.048506
v -0.434458 0.024321 -0.045189
v 0.326457 0.014575 0.000189
v 0.325520 0.011321 -0.002921
v 0.326484 0.011394 0.003509
v 0.325548 0.008140 0.000399
v 0.330958 0.013918 -0.000478
v 0.330022 0.010663 -0.003589
v 0.330986 0.010736 0.002842
v 0.330049 0.007482 -0.000269
v -0.772519 -0.016143 -0.103272
v -0.773451 -0.011832 -0.101974
v -0.774858 -0.015474 -0.107174
v -0.775790 -0.011163 -0.105875
v -0.768671 -0.014692 -0.105329
v -0.769603 -0.010381 -0.104031
v -0.771010 -0.014023 -0.109231
v -0.771942 -0.009711 -0.107933
v -0.388424 0.025537 -0.043946
v -0.392395 0.023654 -0.042594
v -0.388246 0.027962 -0.040044
v -0.392218 0.026079 -0.038692
v -0.386113 0.022114 -0.041924
v -0.390084 0.020231 -0.040572
v -0.385935 0.024540 -0.038021
v -0.389906 0.022657 -0.036670
v -0.243738 0.025551 -0.030168
v -0.244726 0.024104 -0.025917
v -0.243849 0.029911 -0.028710
v -0.244837 0.028464 -0.024459
v -0.239249 0.025341 -0.029196
v -0.240237 0.023894 -0.024945
v -0.239360 0.029700 -0.027738
v -0.240348 0.028253 -0.023487
v -1.510446 0.005914 -0.214991
v -1.513559 0.002617 -0.214225
v -1.509020 0.003693 -0.218756
v -1.512133 0.000396 -0.217990
v -1.513516 0.008225 -0.217517
v -1.516628 0.004928 -0.216751
v -1.512090 0.006004 -0.221282
v -1.515202 0.002707 -0.220516
v -1.941535 -0.006504 -0.000306
v -1.943791 -0.007462 0.003585
v -1.941495 -0.010974 -0.001383
v -1.943751 -0.011932 0.002507
v -1.945541 -0.006009 -0.002507
v -1.947797 -0.006967 0.001383
v -1.945501 -0.010479 -0.003585
v -1.947757 -0.011437 0.000306
v 0.011952 0.021753 -0.011591
v 0.015709 0.019460 -0.010261
v 0.011937 0.024042 -0.007603
v 0.015694 0.021748 -0.006273
v 0.014603 0.025016 -0.013453
v 0.018360 0.022723 -0.012124
v 0.014588 0.027305 -0.009465
v 0.018345 0.025011 -0.008135
v 0.245355 0.017056 -0.001413
v 0.248147 0.015837 -0.004857
v 0.245410 0.012736 0.000161
v 0.248201 0.011517 -0.003284
v 0.249009 0.018053 0.001196
v 0.251800 0.016834 -0.002249
v 0.249064 0.013733 0.002769
v 0.251855 0.012513 -0.000675
v -0.644536 -0.002266 -0.073688
v -0.647223 0.000632 -0.076037
v -0.645360 -0.005551 -0.076798
v -0.648047 -0.002652 -0.079148
v -0.640897 -0.000869 -0.076126
v -0.643584 0.002030 -0.078476
v -0.641720 -0.004154 -0.079237
v -0.644408 -0.001255 -0.081586
v -0.225761 0.022966 -0.026308
v -0.228455 0.025419 -0.023502
v -0.225998 0.026308 -0.029457
v -0.228692 0.028761 -0.026651
v -0.222042 0.024956 -0.024476
v -0.224737 0.027408 -0.021670
v -0.222279 0.028298 -0.027625
v -0.224973 0.030750 -0.024819
v -0.374386 0.025386 -0.042663
v -0.377263 0.022799 -0.040178
v -0.374292 0.028515 -0.039295
v -0.377169 0.025928 -0.036811
v -0.370800 0.023228 -0.040758
v -0.373677 0.020641 -0.038273
v -0.370706 0.026358 -0.037391
v -0.373583 0.023771 -0.034906
v -0.308372 0.026265 -0.035980
v -0.309429 0.023339 -0.032594
v -0.308362 0.029743 -0.032973
v -0.309419 0.026817 -0.029586
v -0.303897 0.025566 -0.035187
v -0.304954 0.022641 -0.031801
v -0.303887 0.029044 -0.032180
v -0.304944 0.026119 -0.028793
v -1.228992 0.004575 -0.202238
v -1.227032 0.000604 -0.200999
v -1.226303 0.004741 -0.205963
v -1.224342 0.000770 -0.204725
v -1.232165 0.002262 -0.204631
v -1.230204 -0.001709 -0.203393
v -1.229475 0.002428 -0.208357
v -1.227514 -0.001543 -0.207118
v 0.049949 0.023847 -0.009591
v 0.053563 0.022329 -0.011994
v 0.050054 0.020034 -0.007023
v 0.053668 0.018516 -0.009427
v 0.052790 0.025920 -0.006629
v 0.056404 0.024402 -0.009032
v 0.052895 0.022107 -0.004061
v 0.056509 0.020589 -0.006465
v 0.212853 0.017064 0.000993
v 0.213568 0.019580 -0.002790
v 0.212903 0.013231 -0.001547
v 0.213617 0.015747 -0.005329
v 0.217395 0.016710 0.001615
v 0.218110 0.019226 -0.002167
v 0.217445 0.012877 -0.000924
v 0.218159 0.015393 -0.004706
v -0.057584 0.022381 -0.011064
v -0.060646 0.025752 -0.011701
v -0.057630 0.021487 -0.015574
v -0.060691 0.024858 -0.016211
v -0.054154 0.025377 -0.011692
v -0.057215 0.028748 -0.012329
v -0.054199 0.024483 -0.016202
v -0.057260 0.027855 -0.016839
v -0.510684 0.014086 -0.056531
v -0.511590 0.015005 -0.052118
v -0.510984 0.018566 -0.057525
v -0.511889 0.019484 -0.053111
v -0.506186 0.014569 -0.055709
v -0.507091 0.015487 -0.051296
v -0.506485 0.019048 -0.056703
v -0.507390 0.019967 -0.052289
v -0.156272 0.026697 -0.022453
v -0.153661 0.022990 -0.021693
v -0.156191 0.027676 -0.017961
v -0.153580 0.023968 -0.017201
v -0.152488 0.029235 -0.023074
v -0.149877 0.025527 -0.022314
v -0.152407 0.030213 -0.018582
v -0.149796 0.026506 -0.017822
v -0.516480 0.018779 -0.055040
v -0.513954 0.017705 -0.058729
v -0.516121 0.014449 -0.053534
v -0.513595 0.013375 -0.057223
v -0.512655 0.019894 -0.052745
v -0.510129 0.018820 -0.056434
v -0.512296 0.015564 -0.051239
v -0.509770 0.014490 -0.054928
v -0.870763 -0.011393 -0.125669
v -0.874434 -0.009109 -0.127234
v -0.872899 -0.015383 -0.126481
v -0.876571 -0.013099 -0.128045
v -0.869003 -0.011472 -0.129917
v -0.872674 -0.009188 -0.131481
v -0.871139 -0.015462 -0.130728
v -0.874811 -0.013178 -0.132292
v -0.356829 0.022762 -0.036214
v -0.353946 0.024166 -0.032919
v -0.357111 0.027068 -0.037801
v -0.354228 0.028472 -0.034506
v -0.353258 0.021969 -0.039000
v -0.350375 0.023373 -0.035705
v -0.353541 0.026275 -0.040588
v -0.350657 0.027679 -0.037293
v 0.265277 0.017417 -0.000625
v 0.264647 0.013989 -0.003624
v 0.265314 0.014385 0.002832
v 0.264684 0.010957 -0.000167
v 0.269832 0.016967 -0.001068
v 0.269202 0.013539 -0.004067
v 0.269868 0.013935 0.002389
v 0.269238 0.010507 -0.000610
v 0.314574 0.011773 0.002269
v 0.318478 0.014152 0.002769
v 0.314565 0.012733 -0.002228
v 0.318468 0.015112 -0.001728
v 0.317005 0.007957 0.001449
v 0.320908 0.010336 0.001949
v 0.316996 0.008917 -0.003048
v 0.320899 0.011296 -0.002548
v 0.223699 0.018447 0.001085
v 0.221924 0.017908 -0.003122
v 0.223762 0.013883 0.001643
v 0.221986 0.013344 -0.002564
v 0.227940 0.018288 -0.000685
v 0.226165 0.017749 -0.004892
v 0.228003 0.013724 -0.000127
v 0.226227 0.013186 -0.004334
v -1.676990 -0.011080 -0.182440
v -1.674202 -0.007711 -0.181019
v -1.678049 -0.012047 -0.178072
v -1.675262 -0.008678 -0.176650
v -1.680490 -0.008104 -0.182630
v -1.677702 -0.004735 -0.181208
v -1.681549 -0.009071 -0.178262
v -1.678762 -0.005702 -0.176840
v -1.578396 -0.009081 -0.203744
v -1.575112 -0.010544 -0.206611
v -1.577916 -0.004809 -0.205374
v -1.574633 -0.006271 -0.208241
v -1.581579 -0.009946 -0.206947
v -1.578295 -0.011409 -0.209815
v -1.581099 -0.005673 -0.208577
v -1.577816 -0.007136 -0.211445
v -0.309250 0.026641 -0.029397
v -0.308608 0.029636 -0.032827
v -0.309261 0.023179 -0.032423
v -0.308619 0.026174 -0.035852
v -0.304697 0.026210 -0.028921
v -0.304055 0.029205 -0.032351
v -0.304708 0.022748 -0.031947
v -0.304066 0.025743 -0.035376
v -1.308124 0.005875 -0.216178
v -1.310328 0.009841 -0.216920
v -1.310442 0.005322 -0.212246
v -1.312646 0.009289 -0.212988
v -1.311427 0.003616 -0.218443
v -1.313630 0.007582 -0.219185
v -1.313745 0.003063 -0.214511
v -1.315949 0.007030 -0.215253
v -1.143893 -0.004312 -0.189402
v -1.139889 -0.003590 -0.187260
v -1.145491 -0.000327 -0.187756
v -1.141487 0.000394 -0.185614
v -1.142295 -0.002133 -0.193123
v -1.138291 -0.001412 -0.190981
v -1.143894 0.001851 -0.191476
v -1.139889 0.002572 -0.189335
v -1.179591 -0.001791 -0.193070
v -1.178826 -0.003929 -0.197068
v -1.178081 0.002152 -0.194890
v -1.177315 0.000014 -0.198888
v -1.183866 -0.000780 -0.194429
v -1.183101 -0.002918 -0.198427
v -1.182355 0.003163 -0.196249
v -1.181590 0.001025 -0.200247
v -1.492404 0.007159 -0.220390
v -1.495671 0.010337 -0.220998
v -1.494079 0.006237 -0.216208
v -1.497346 0.009415 -0.216816
v -1.495172 0.003967 -0.222203
v -1.498439 0.007145 -0.222811
v -1.496848 0.003045 -0.218021
v -1.500115 0.006223 -0.218629
v -0.443462 0.018744 -0.048518
v -0.445084 0.019531 -0.044289
v -0.443742 0.023235 -0.049462
v -0.445365 0.024023 -0.045232
v -0.439169 0.019335 -0.046982
v -0.440791 0.020122 -0.042752
v -0.439449 0.023826 -0.047925
v -0.441072 0.024614 -0.043696
v -1.237457 0.005346 -0.204020
v -1.236791 0.001099 -0.202391
v -1.234879 0.004342 -0.207693
v -1.234214 0.000094 -0.206064
v -1.241206 0.003901 -0.206256
v -1.240540 -0.000347 -0.204626
v -1.238629 0.002896 -0.209929
v -1.237963 -0.001351 -0.208299
v 0.205503 0.018767 -0.003585
v 0.206916 0.014717 -0.005241
v 0.205535 0.017038 0.000675
v 0.206949 0.012987 -0.000980
v 0.209878 0.020088 -0.003082
v 0.211292 0.016038 -0.004737
v 0.209911 0.018359 0.001178
v 0.211324 0.014308 -0.000477
v -0.959343 -0.010582 -0.146306
v -0.955398 -0.008786 -0.147840
v -0.961261 -0.006403 -0.146344
v -0.957316 -0.004607 -0.147878
v -0.960722 -0.011255 -0.150640
v -0.956777 -0.009458 -0.152174
v -0.962640 -0.007076 -0.150678
v -0.958695 -0.005279 -0.152212
v -0.245259 0.029250 -0.026816
v -0.241343 0.030123 -0.029061
v -0.245150 0.024905 -0.028315
v -0.241234 0.025778 -0.030561
v -0.242852 0.028026 -0.023094
v -0.238936 0.028899 -0.025340
v -0.242743 0.023681 -0.024594
v -0.238827 0.024554 -0.026839
v 0.297661 0.014507 0.000486
v 0.301262 0.015929 -0.001994
v 0.297700 0.010494 -0.001758
v 0.301301 0.011916 -0.004239
v 0.300520 0.012771 0.003641
v 0.304121 0.014193 0.001161
v 0.300559 0.008758 0.001397
v 0.304160 0.010180 -0.001084
v -0.297214 0.026507 -0.027691
v -0.298922 0.028929 -0.031207
v -0.297188 0.022726 -0.030308
v -0.298896 0.025148 -0.033824
v -0.292945 0.027499 -0.029081
v -0.294653 0.029921 -0.032597
v -0.292919 0.023719 -0.031698
v -0.294627 0.026140 -0.035214
v 0.266146 0.012489 0.001310
v 0.268983 0.015744 0.002891
v 0.266121 0.014516 -0.002818
v 0.268958 0.017771 -0.001237
v 0.269764 0.009951 0.000041
v 0.272602 0.013206 0.001622
v 0.269739 0.011978 -0.004086
v 0.272576 0.015233 -0.002505
v 0.236120 0.017783 -0.001299
v 0.237872 0.015714 -0.005013
v 0.236174 0.013778 0.000959
v 0.237925 0.011708 -0.002755
v 0.240371 0.018687 0.000203
v 0.242123 0.016617 -0.003511
v 0.240425 0.014681 0.002460
v 0.242176 0.012612 -0.001254
v -0.987447 -0.005062 -0.154290
v -0.990758 -0.002176 -0.155651
v -0.990626 -0.008213 -0.153237
v -0.993937 -0.005328 -0.154598
v -0.987175 -0.006761 -0.158554
v -0.990486 -0.003875 -0.159915
v -0.990354 -0.009912 -0.157501
v -0.993665 -0.007027 -0.158862
v -0.239620 0.024604 -0.025506
v -0.236284 0.025807 -0.022579
v -0.239841 0.028935 -0.027034
v -0.236506 0.030138 -0.024106
v -0.236463 0.023637 -0.028706
v -0.233127 0.024840 -0.025779
v -0.236684 0.027968 -0.030234
v -0.233349 0.029171 -0.027306
v -0.272161 0.029134 -0.029553
v -0.270563 0.026290 -0.032794
v -0.271894 0.025750 -0.026452
v -0.270295 0.022906 -0.029692
v -0.267858 0.030400 -0.028542
v -0.266259 0.027557 -0.031783
v -0.267591 0.027016 -0.025441
v -0.265992 0.024173 -0.028681
v -0.331300 0.026736 -0.031980
v -0.328269 0.029838 -0.033510
v -0.331452 0.024824 -0.036159
v -0.328421 0.027925 -0.037688
v -0.327845 0.023932 -0.030822
v -0.324814 0.027033 -0.032351
v -0.327997 0.022019 -0.035000
v -0.324966 0.025120 -0.036530
v 0.158424 0.019083 0.000315
v 0.155438 0.020658 -0.002807
v 0.158486 0.015002 -0.001804
v 0.155499 0.016578 -0.004925
v 0.161920 0.020500 -0.002314
v 0.158934 0.022076 -0.005436
v 0.161981 0.016420 -0.004433
v 0.158995 0.017995 -0.007554
v -1.708059 -0.002246 -0.168080
v -1.710886 0.000374 -0.165573
v -1.708682 -0.005728 -0.165142
v -1.711509 -0.003108 -0.162636
v -1.711631 -0.003713 -0.170576
v -1.714458 -0.001093 -0.168069
v -1.712254 -0.007195 -0.167638
v -1.715081 -0.004575 -0.165132
v -0.694142 -0.007362 -0.090615
v -0.694543 -0.010401 -0.087187
v -0.692993 -0.004098 -0.087587
v -0.693394 -0.007136 -0.084160
v -0.689708 -0.008482 -0.091090
v -0.690108 -0.011521 -0.087662
v -0.688559 -0.005218 -0.088062
v -0.688960 -0.008256 -0.084634
v -0.326080 0.026182 -0.035985
v -0.323388 0.022479 -0.035553
v -0.325862 0.026871 -0.031445
v -0.323170 0.023169 -0.031012
v -0.322358 0.028820 -0.036564
v -0.319667 0.025117 -0.036132
v -0.322140 0.029509 -0.032024
v -0.319449 0.025806 -0.031591
v 0.241907 0.017834 0.001644
v 0.238260 0.017390 -0.001120
v 0.241966 0.013283 0.002299
v 0.238319 0.012839 -0.000465
v 0.244707 0.017350 -0.001971
v 0.241059 0.016905 -0.004736
v 0.244765 0.012799 -0.001316
v 0.241118 0.012354 -0.004081
v -0.938892 -0.012980 -0.143902
v -0.936339 -0.010670 -0.140854
v -0.941719 -0.009372 -0.144268
v -0.939166 -0.007063 -0.141220
v -0.936317 -0.011309 -0.147325
v -0.933764 -0.008999 -0.144278
v -0.939144 -0.007702 -0.147691
v -0.936591 -0.005392 -0.144643
v 0.240031 0.018788 -0.001094
v 0.238588 0.015442 -0.003898
v 0.240072 0.015825 0.002422
v 0.238629 0.012479 -0.000382
v 0.244396 0.017710 -0.002054
v 0.242953 0.014363 -0.004858
v 0.244437 0.014747 0.001462
v 0.242994 0.011400 -0.001342
v -1.234926 -0.000184 -0.207989
v -1.234195 0.003852 -0.205912
v -1.237455 -0.001569 -0.204408
v -1.236724 0.002467 -0.202330
v -1.238696 0.001528 -0.209989
v -1.237965 0.005564 -0.207912
v -1.241225 0.000143 -0.206408
v -1.240494 0.004179 -0.204330
v -0.537099 0.015340 -0.059560
v -0.534170 0.011996 -0.060737
v -0.536439 0.014355 -0.055118
v -0.533510 0.011011 -0.056295
v -0.533616 0.018338 -0.059413
v -0.530687 0.014994 -0.060590
v -0.532956 0.017353 -0.054970
v -0.530027 0.014009 -0.056147
v -0.195043 0.029298 -0.023586
v -0.190755 0.029917 -0.025126
v -0.194932 0.024934 -0.025030
v -0.190644 0.025553 -0.026570
v -0.193387 0.027988 -0.019501
v -0.189099 0.028607 -0.021041
v -0.193276 0.023624 -0.020946
v -0.188988 0.024243 -0.022486
v 0.267747 0.015040 0.002846
v 0.266501 0.016536 -0.001319
v 0.267796 0.010717 0.001279
v 0.266550 0.012213 -0.002886
v 0.272173 0.015509 0.001691
v 0.270927 0.017004 -0.002475
v 0.272221 0.011186 0.000124
v 0.270975 0.012682 -0.004042
v -1.179424 -0.004113 -0.197422
v -1.176626 -0.000617 -0.196376
v -1.182258 -0.002861 -0.194025
v -1.179460 0.000635 -0.192979
v -1.181722 -0.001401 -0.200339
v -1.178924 0.002095 -0.199293
v -1.184556 -0.000149 -0.196941
v -1.181758 0.003347 -0.195896
v -1.053067 -0.001804 -0.166782
v -1.056360 -0.002928 -0.169787
v -1.050435 -0.005214 -0.168392
v -1.053729 -0.006337 -0.171397
v -1.051232 0.001069 -0.169867
v -1.054525 -0.000054 -0.172872
v -1.048600 -0.002340 -0.171477
v -1.051893 -0.003464 -0.174482
v -0.194960 0.024201 -0.022269
v -0.193019 0.027011 -0.019190
v -0.195175 0.027661 -0.025290
v -0.193234 0.030470 -0.022211
v -0.190797 0.023070 -0.023861
v -0.188856 0.025880 -0.020781
v -0.191012 0.026530 -0.026882
v -0.189072 0.029340 -0.023803
v -0.195346 0.028160 -0.024719
v -0.192472 0.025124 -0.026632
v -0.195142 0.025851 -0.020748
v -0.192269 0.022814 -0.022662
v -0.191763 0.030727 -0.023409
v -0.188889 0.027690 -0.025323
v -0.191559 0.028417 -0.019439
v -0.188685 0.025380 -0.021353
v -0.097531 0.025909 -0.012533
v -0.099929 0.028083 -0.015798
v -0.097465 0.022104 -0.015114
v -0.099864 0.024279 -0.018380
v -0.093609 0.027302 -0.014486
v -0.096007 0.029476 -0.017751
v -0.093543 0.023498 -0.017068
v -0.095942 0.025672 -0.020333
v -0.036736 0.020967 -0.012419
v -0.037797 0.024573 -0.009771
v -0.036861 0.023664 -0.016141
v -0.037922 0.027270 -0.013493
v -0.032264 0.021898 -0.011895
v -0.033325 0.025503 -0.009246
v -0.032388 0.024595 -0.015617
v -0.033450 0.028201 -0.012968
v -1.359014 0.011718 -0.217330
v -1.355662 0.008796 -0.216160
v -1.356877 0.012575 -0.221310
v -1.353525 0.009654 -0.220140
v -1.361325 0.008272 -0.219314
v -1.357972 0.005351 -0.218143
v -1.359187 0.009130 -0.223293
v -1.355835 0.006209 -0.222123
v 0.125549 0.022593 -0.003344
v 0.125606 0.021077 -0.007685
v 0.125636 0.018253 -0.001828
v 0.125692 0.016737 -0.006168
v 0.130146 0.022693 -0.003319
v 0.130203 0.021178 -0.007660
v 0.130233 0.018353 -0.001803
v 0.130289 0.016838 -0.006143
v -0.303911 0.024511 -0.029484
v -0.302926 0.029002 -0.029543
v -0.304138 0.024500 -0.034077
v -0.303153 0.028992 -0.034135
v -0.299425 0.023524 -0.029704
v -0.298440 0.028015 -0.029763
v -0.299652 0.023514 -0.034297
v -0.298668 0.028005 -0.034355
v -0.218045 0.028580 -0.022023
v -0.222561 0.028632 -0.022888
v -0.217912 0.024086 -0.022984
v -0.222428 0.024137 -0.023849
v -0.217189 0.029550 -0.026435
v -0.221705 0.029601 -0.027300
v -0.217056 0.025055 -0.027397
v -0.221572 0.025107 -0.028262
v -0.443887 0.018777 -0.048301
v -0.444855 0.019623 -0.043886
v -0.444165 0.023273 -0.049223
v -0.445133 0.024119 -0.044809
v -0.439400 0.019239 -0.047405
v -0.440368 0.020084 -0.042991
v -0.439679 0.023735 -0.048328
v -0.440647 0.024580 -0.043913
v -0.172346 0.028231 -0.023991
v -0.171879 0.023763 -0.023011
v -0.172256 0.029225 -0.019502
v -0.171790 0.024756 -0.018522
v -0.167772 0.028667 -0.024179
v -0.167306 0.024199 -0.023199
v -0.167683 0.029661 -0.019690
v -0.167216 0.025193 -0.018710
v -0.482213 0.017467 -0.052279
v -0.477706 0.016644 -0.052670
v -0.481737 0.017903 -0.047726
v -0.477231 0.017080 -0.048118
v -0.481435 0.021970 -0.052790
v -0.476928 0.021147 -0.053182
v -0.480960 0.022406 -0.048238
v -0.476453 0.021583 -0.048630
v 0.203176 0.018713 0.001277
v 0.200436 0.019032 -0.002402
v 0.203242 0.014137 0.000830
v 0.200502 0.014457 -0.002849
v 0.206868 0.019032 -0.001445
v 0.204129 0.019351 -0.005124
v 0.206934 0.014456 -0.001892
v 0.204194 0.014775 -0.005571
v -0.536391 0.012304 -0.056357
v -0.534067 0.015486 -0.053988
v -0.536982 0.015298 -0.059797
v -0.534658 0.018480 -0.057428
v -0.532468 0.010870 -0.058280
v -0.530144 0.014052 -0.055910
v -0.533059 0.013863 -0.061720
v -0.530735 0.017045 -0.059350
v -0.528295 0.018177 -0.056834
v -0.527547 0.014939 -0.060011
v -0.527730 0.015048 -0.053512
v -0.526982 0.011810 -0.056689
v -0.523793 0.019108 -0.056722
v -0.523045 0.015869 -0.059900
v -0.523229 0.015979 -0.053401
v -0.522481 0.012740 -0.056578
v 0.250351 0.013837 0.001604
v 0.252025 0.018005 0.000622
v 0.250360 0.012780 -0.002871
v 0.252035 0.016948 -0.003853
v 0.254633 0.012209 0.001997
v 0.256307 0.016378 0.001016
v 0.254642 0.011152 -0.002478
v 0.256317 0.015320 -0.003459
v 0.097971 0.021220 -0.002295
v 0.093615 0.021965 -0.003566
v 0.098034 0.017351 -0.004779
v 0.093678 0.018096 -0.006050
v 0.099442 0.023591 -0.005950
v 0.095086 0.024335 -0.007221
v 0.099505 0.019722 -0.008434
v 0.095149 0.020467 -0.009705
v -0.353982 0.021978 -0.039052
v -0.356827 0.022989 -0.035585
v -0.354260 0.026317 -0.040546
v -0.357106 0.027329 -0.037079
v -0.350381 0.023112 -0.036428
v -0.353226 0.024123 -0.032960
v -0.350659 0.027452 -0.037922
v -0.353504 0.028463 -0.034454
v -1.303447 0.009690 -0.213697
v -1.301164 0.006605 -0.211165
v -1.301218 0.008256 -0.217454
v -1.298935 0.005170 -0.214922
v -1.306758 0.006597 -0.214480
v -1.304475 0.003512 -0.211948
v -1.304530 0.005163 -0.218238
v -1.302247 0.002078 -0.215706
v 0.141194 0.022497 -0.004193
v 0.140789 0.019096 -0.007260
v 0.141261 0.019414 -0.000782
v 0.140856 0.016013 -0.003849
v 0.145773 0.022242 -0.004514
v 0.145368 0.018840 -0.007581
v 0.145840 0.019159 -0.001103
v 0.145435 0.015757 -0.004170
v -1.677603 -0.011926 -0.181452
v -1.674183 -0.008878 -0.181050
v -1.678693 -0.011286 -0.177032
v -1.675274 -0.008238 -0.176629
v -1.680477 -0.008543 -0.182651
v -1.677058 -0.005495 -0.182249
v -1.681568 -0.007904 -0.178230
v -1.678149 -0.004856 -0.177828
v 0.138336 0.021928 -0.001361
v 0.134896 0.021571 -0.004391
v 0.138420 0.017352 -0.000917
v 0.134980 0.016996 -0.003947
v 0.141386 0.021651 -0.004791
v 0.137946 0.021294 -0.007821
v 0.141469 0.017075 -0.004347
v 0.138029 0.016719 -0.007377
v -0.176248 0.022910 -0.022456
v -0.178324 0.025622 -0.019378
v -0.176453 0.026288 -0.025570
v -0.178529 0.029000 -0.022491
v -0.172150 0.024453 -0.021053
v -0.174226 0.027165 -0.017974
v -0.172356 0.027831 -0.024166
v -0.174432 0.030543 -0.021087
v 0.322941 0.010221 -0.002237
v 0.325705 0.007175 -0.000183
v 0.322919 0.012778 0.001585
v 0.325683 0.009731 0.003639
v 0.326616 0.012529 -0.003759
v 0.329380 0.009482 -0.001705
v 0.326594 0.015085 0.000063
v 0.329358 0.012038 0.002117
v 0.198864 0.020718 -0.000977
v 0.195676 0.018741 -0.003637
v 0.198925 0.016993 0.001718
v 0.195736 0.015017 -0.000941
v 0.202177 0.018884 -0.003586
v 0.198989 0.016907 -0.006245
v 0.202237 0.015159 -0.000890
v 0.199049 0.013183 -0.003549
v -0.183996 0.024480 -0.021120
v -0.181340 0.026884 -0.018238
v -0.184205 0.028100 -0.023948
v -0.181549 0.030504 -0.021065
v -0.180248 0.022978 -0.023321
v -0.177592 0.025382 -0.020438
v -0.180457 0.026598 -0.026148
v -0.177801 0.029002 -0.023266
v 0.260640 0.017518 -0.000707
v 0.260316 0.014145 -0.003815
v 0.260678 0.014400 0.002672
v 0.260354 0.011027 -0.000436
v 0.265226 0.017306 -0.000955
v 0.264902 0.013933 -0.004063
v 0.265265 0.014188 0.002424
v 0.264941 0.010815 -0.000684
v -0.499596 0.016864 -0.050218
v -0.497386 0.020874 -0.049800
v -0.500157 0.017642 -0.054715
v -0.497946 0.021652 -0.054297
v -0.495603 0.014753 -0.051081
v -0.493393 0.018763 -0.050662
v -0.496164 0.015531 -0.055578
v -0.493953 0.019541 -0.055159
v -0.991269 -0.008076 -0.153226
v -0.987562 -0.008582 -0.155900
v -0.990859 -0.003506 -0.153523
v -0.987152 -0.004012 -0.156197
v -0.993959 -0.008077 -0.156955
v -0.990253 -0.008582 -0.159629
v -0.993549 -0.003506 -0.157251
v -0.989843 -0.004012 -0.159925
v -0.977830 -0.004883 -0.151431
v -0.980583 -0.002728 -0.154418
v -0.981174 -0.007909 -0.150532
v -0.983927 -0.005753 -0.153518
v -0.976287 -0.007594 -0.154809
v -0.979040 -0.005439 -0.157796
v -0.979631 -0.010619 -0.153910
v -0.982384 -0.008464 -0.156897
v -1.792843 0.009942 -0.128799
v -1.791723 0.013221 -0.125776
v -1.793389 0.006950 -0.125350
v -1.792269 0.010229 -0.122328
v -1.797269 0.011141 -0.128459
v -1.796149 0.014420 -0.125437
v -1.797815 0.008149 -0.125011
v -1.796695 0.011428 -0.121988
v -1.208070 0.001303 -0.198016
v -1.211355 -0.001714 -0.199134
v -1.205454 -0.000272 -0.201453
v -1.208739 -0.003289 -0.202571
v -1.209942 0.004395 -0.200858
v -1.213227 0.001378 -0.201976
v -1.207325 0.002820 -0.204295
v -1.210611 -0.000197 -0.205413
v -0.306571 0.022845 -0.034542
v -0.309773 0.023908 -0.031418
v -0.306832 0.027102 -0.036260
v -0.310035 0.028165 -0.033136
v -0.303281 0.024219 -0.031638
v -0.306484 0.025282 -0.028514
v -0.303543 0.028476 -0.033355
v -0.306746 0.029539 -0.030231
v -0.449408 0.021326 -0.049742
v -0.449137 0.018121 -0.046456
v -0.449250 0.024622 -0.046540
v -0.448979 0.021417 -0.043254
v -0.444821 0.021402 -0.050047
v -0.444550 0.018197 -0.046761
v -0.444663 0.024698 -0.046845
v -0.444392 0.021493 -0.043559
v -1.692419 -0.004802 -0.170705
v -1.693830 -0.009163 -0.171065
v -1.691383 -0.004767 -0.175185
v -1.692793 -0.009129 -0.175544
v -1.696671 -0.003346 -0.171678
v -1.698082 -0.007708 -0.172038
v -1.695635 -0.003312 -0.176157
v -1.697045 -0.007674 -0.176517
v -1.239743 -0.001418 -0.206400
v -1.235611 -0.000920 -0.204445
v -1.241202 0.002396 -0.204289
v -1.237071 0.002895 -0.202333
v -1.238349 0.001100 -0.209986
v -1.234217 0.001599 -0.208031
v -1.239809 0.004915 -0.207875
v -1.235677 0.005413 -0.205919
v 0.280913 0.014829 -0.002187
v 0.284870 0.013827 -0.004303
v 0.280957 0.010706 -0.000152
v 0.284915 0.009704 -0.002268
v 0.283254 0.016601 0.001352
v 0.287211 0.015599 -0.000765
v 0.283299 0.012478 0.003387
v 0.287256 0.011477 0.001270
v 0.114928 0.021250 -0.002452
v 0.115804 0.023379 -0.006433
v 0.114994 0.017190 -0.004609
v 0.115871 0.019319 -0.008590
v 0.119441 0.020896 -0.001647
v 0.120318 0.023025 -0.005627
v 0.119507 0.016836 -0.003804
v 0.120384 0.018965 -0.007785
v -0.183760 0.025816 -0.019583
v -0.182298 0.030073 -0.020521
v -0.183857 0.024859 -0.024079
v -0.182395 0.029116 -0.025017
v -0.179401 0.024366 -0.019369
v -0.177940 0.028624 -0.020307
v -0.179499 0.023409 -0.023865
v -0.178037 0.027667 -0.024803
v 0.291504 0.015133 -0.000059
v 0.295632 0.016227 -0.001764
v 0.291543 0.011221 -0.002474
v 0.295671 0.012315 -0.004180
v 0.293530 0.012980 0.003462
v 0.297658 0.014074 0.001757
v 0.293569 0.009067 0.001047
v 0.297697 0.010161 -0.000658
v 0.188582 0.019345 -0.001578
v 0.191806 0.020597 -0.004609
v 0.188644 0.015073 -0.003278
v 0.191867 0.016325 -0.006309
v 0.191861 0.018194 0.001433
v 0.195084 0.019446 -0.001597
v 0.191922 0.013922 -0.000267
v 0.195145 0.015174 -0.003297
v -0.725854 -0.010387 -0.091342
v -0.728953 -0.008060 -0.093817
v -0.727004 -0.014257 -0.093542
v -0.730103 -0.011930 -0.096017
v -0.722658 -0.009524 -0.094532
v -0.725756 -0.007197 -0.097007
v -0.723808 -0.013394 -0.096732
v -0.726906 -0.011067 -0.099207
v -1.365003 0.007694 -0.223594
v -1.362451 0.010082 -0.220605
v -1.366871 0.005337 -0.220116
v -1.364319 0.007724 -0.217127
v -1.368340 0.010839 -0.223255
v -1.365788 0.013226 -0.220267
v -1.370209 0.008482 -0.219777
v -1.367657 0.010869 -0.216789
v -0.043899 0.026714 -0.014224
v -0.041508 0.023727 -0.016774
v -0.043768 0.023790 -0.010677
v -0.041377 0.020804 -0.013228
v -0.039974 0.028631 -0.012789
v -0.037582 0.025644 -0.015339
v -0.039843 0.025707 -0.009242
v -0.037452 0.022721 -0.011792
v 0.131308 0.019062 -0.001006
v 0.130272 0.022330 -0.004070
v 0.131350 0.015924 -0.004366
v 0.130315 0.019192 -0.007431
v 0.135787 0.019847 -0.001682
v 0.134752 0.023115 -0.004746
v 0.135830 0.016709 -0.005043
v 0.134795 0.019977 -0.008107
v -1.071346 -0.005706 -0.175058
v -1.068799 -0.002080 -0.173833
v -1.074836 -0.004111 -0.172525
v -1.072289 -0.000485 -0.171300
v -1.072919 -0.003373 -0.178695
v -1.070371 0.000254 -0.177469
v -1.076409 -0.001777 -0.176161
v -1.073861 0.001849 -0.174936
v -0.512455 0.018331 -0.055984
v -0.508700 0.017181 -0.058375
v -0.511987 0.014540 -0.053425
v -0.508232 0.013389 -0.055817
v -0.509843 0.020664 -0.053004
v -0.506088 0.019514 -0.055395
v -0.509375 0.016872 -0.050446
v -0.505620 0.015722 -0.052837
v 0.234007 0.016293 0.001342
v 0.235031 0.018701 -0.002439
v 0.234055 0.012409 -0.001119
v 0.235079 0.014817 -0.004900
v 0.238490 0.015784 0.002231
v 0.239514 0.018192 -0.001550
v 0.238537 0.011900 -0.000229
v 0.239561 0.014308 -0.004010
v -1.362768 0.007579 -0.220712
v -1.363844 0.011894 -0.221881
v -1.364870 0.008151 -0.216663
v -1.365946 0.012466 -0.217831
v -1.366713 0.006097 -0.222551
v -1.367789 0.010412 -0.223719
v -1.368815 0.006669 -0.218502
v -1.369891 0.010984 -0.219670
v -0.454335 0.018495 -0.046189
v -0.452457 0.021583 -0.043346
v -0.454783 0.021739 -0.049416
v -0.452905 0.024827 -0.046573
v -0.450162 0.017454 -0.047814
v -0.448284 0.020541 -0.044971
v -0.450609 0.020698 -0.051042
v -0.448732 0.023786 -0.048199
v 0.254842 0.016079 -0.002416
v 0.257495 0.012945 -0.004486
v 0.254874 0.013564 0.001433
v 0.257527 0.010431 -0.000636
v 0.258597 0.018315 -0.000987
v 0.261250 0.015181 -0.003057
v 0.258629 0.015800 0.002862
v 0.261283 0.012666 0.000793
v -0.134457 0.026335 -0.015419
v -0.138932 0.026985 -0.016252
v -0.134413 0.022829 -0.018393
v -0.138888 0.023478 -0.019226
v -0.133402 0.029238 -0.018826
v -0.137877 0.029888 -0.019659
v -0.133357 0.025731 -0.021800
v -0.137832 0.026381 -0.022633
v -0.043851 0.022321 -0.012842
v -0.040822 0.022954 -0.009441
v -0.043985 0.026859 -0.013567
v -0.040956 0.027492 -0.010166
v -0.040394 0.021942 -0.015850
v -0.037365 0.022575 -0.012449
v -0.040529 0.026481 -0.016575
v -0.037499 0.027114 -0.013174
v 0.272652 0.016001 -0.001414
v 0.274404 0.012827 -0.004242
v 0.272687 0.012954 0.002029
v 0.274440 0.009780 -0.000798
v 0.276903 0.017335 -0.000277
v 0.278655 0.014161 -0.003105
v 0.276938 0.014288 0.003166
v 0.278690 0.011114 0.000339
v 0.282977 0.013767 0.001806
v 0.285592 0.016981 -0.000186
v 0.283001 0.011330 -0.002094
v 0.285617 0.014544 -0.004086
v 0.286758 0.011559 0.003209
v 0.289374 0.014773 0.001217
v 0.286782 0.009122 -0.000690
v 0.289398 0.012337 -0.002682
v 0.314473 0.013461 0.001084
v 0.317895 0.015322 -0.001360
v 0.314507 0.009780 -0.001672
v 0.317929 0.011641 -0.004115
v 0.317545 0.011428 0.003837
v 0.320966 0.013289 0.001393
v 0.317578 0.007747 0.001081
v 0.321000 0.009608 -0.001363
v -0.544575 0.015090 -0.056477
v -0.542896 0.017578 -0.059961
v -0.544852 0.011419 -0.059232
v -0.543173 0.013907 -0.062716
v -0.540303 0.013874 -0.055287
v -0.538625 0.016362 -0.058771
v -0.540580 0.010204 -0.058042
v -0.538901 0.012691 -0.061526
v -0.945618 -0.008213 -0.143919
v -0.948163 -0.004763 -0.145581
v -0.949369 -0.010860 -0.143670
v -0.951914 -0.007410 -0.145333
v -0.944847 -0.009707 -0.148199
v -0.947392 -0.006257 -0.149861
v -0.948598 -0.012354 -0.147950
v -0.951143 -0.008904 -0.149613
v -0.139205 0.023883 -0.018419
v -0.136839 0.026040 -0.015118
v -0.139389 0.027789 -0.020838
v -0.137023 0.029945 -0.017537
v -0.135266 0.022771 -0.020515
v -0.132901 0.024927 -0.017214
v -0.135451 0.026676 -0.022934
v -0.133085 0.028833 -0.019633
v 0.158339 0.022503 -0.003561
v 0.155448 0.019598 -0.005644
v 0.158397 0.019787 0.000149
v 0.155505 0.016881 -0.001934
v 0.161914 0.020197 -0.005305
v 0.159022 0.017291 -0.007388
v 0.161972 0.017480 -0.001596
v 0.159080 0.014575 -0.003679
v 0.115016 0.017129 -0.005248
v 0.115861 0.019771 -0.001580
v 0.114932 0.020869 -0.007922
v 0.115777 0.023510 -0.004254
v 0.119535 0.016705 -0.005983
v 0.120380 0.019346 -0.002315
v 0.119451 0.020444 -0.008657
v 0.120296 0.023086 -0.004989
v 0.062029 0.024881 -0.009158
v 0.061474 0.020433 -0.010183
v 0.062085 0.023843 -0.004680
v 0.061530 0.019395 -0.005704
v 0.066593 0.024354 -0.009338
v 0.066039 0.019906 -0.010362
v 0.066649 0.023315 -0.004859
v 0.066095 0.018867 -0.005883
v 0.119366 0.016615 -0.004263
v 0.114902 0.017585 -0.003737
v 0.119308 0.018596 -0.008411
v 0.114845 0.019566 -0.007886
v 0.120467 0.020649 -0.002351
v 0.116003 0.021619 -0.001826
v 0.120410 0.022630 -0.006499
v 0.115946 0.023600 -0.005974
v -0.620576 0.000441 -0.076301
v -0.623978 0.000080 -0.073229
v -0.620458 0.004989 -0.075635
v -0.623861 0.004628 -0.072564
v -0.617486 -0.000131 -0.072944
v -0.620888 -0.000492 -0.069873
v -0.617368 0.004418 -0.072279
v -0.620770 0.004056 -0.069207
v -0.122420 0.024837 -0.019966
v -0.119889 0.022265 -0.017117
v -0.122460 0.028233 -0.016866
v -0.119929 0.025661 -0.014016
v -0.118582 0.026569 -0.021813
v -0.116050 0.023997 -0.018963
v -0.118622 0.029964 -0.018713
v -0.116090 0.027392 -0.015863
v -1.426255 0.009950 -0.218721
v -1.427399 0.006621 -0.221679
v -1.424603 0.012469 -0.222196
v -1.425747 0.009139 -0.225153
v -1.430391 0.011877 -0.219291
v -1.431535 0.008548 -0.222249
v -1.428739 0.014396 -0.222765
v -1.429883 0.011066 -0.225723
v -0.874293 -0.015111 -0.126613
v -0.870773 -0.012351 -0.125546
v -0.876623 -0.011503 -0.128255
v -0.873103 -0.008744 -0.127188
v -0.872470 -0.015827 -0.130773
v -0.868950 -0.013068 -0.129706
v -0.874800 -0.012219 -0.132416
v -0.871280 -0.009460 -0.131348
v -0.598345 0.008631 -0.067629
v -0.596277 0.007439 -0.071559
v -0.597974 0.004303 -0.066121
v -0.595906 0.003111 -0.070052
v -0.594255 0.009626 -0.065779
v -0.592187 0.008435 -0.069709
v -0.593884 0.005298 -0.064271
v -0.591816 0.004107 -0.068201
v -1.243244 0.001790 -0.207665
v -1.245312 0.005424 -0.209577
v -1.245828 0.002303 -0.203895
v -1.247895 0.005938 -0.205808
v -1.246437 -0.000980 -0.209476
v -1.248505 0.002655 -0.211388
v -1.249020 -0.000466 -0.205706
v -1.251088 0.003168 -0.207619
v -1.109713 -0.002897 -0.185670
v -1.108829 0.000167 -0.182358
v -1.112718 -0.005015 -0.182909
v -1.111834 -0.001951 -0.179597
v -1.113079 -0.000200 -0.187266
v -1.112195 0.002863 -0.183953
v -1.116084 -0.002319 -0.184504
v -1.115200 0.000745 -0.181192
v -0.088736 0.026703 -0.017711
v -0.086091 0.023070 -0.018681
v -0.088622 0.025596 -0.013250
v -0.085976 0.021962 -0.014220
v -0.084977 0.029294 -0.017164
v -0.082331 0.025660 -0.018134
v -0.084862 0.028187 -0.012703
v -0.082217 0.024553 -0.013673
v 0.188121 0.018467 0.001073
v 0.186510 0.019950 -0.002970
v 0.188184 0.014159 -0.000531
v 0.186572 0.015641 -0.004575
v 0.192427 0.019084 -0.000417
v 0.190816 0.020567 -0.004460
v 0.192490 0.014776 -0.002021
v 0.190878 0.016258 -0.006065
v -0.484544 0.015538 -0.049693
v -0.486812 0.019254 -0.048212
v -0.485084 0.016941 -0.054039
v -0.487351 0.020657 -0.052558
v -0.480581 0.017855 -0.049437
v -0.482849 0.021571 -0.047956
v -0.481120 0.019258 -0.053783
v -0.483388 0.022973 -0.052302
v 0.278316 0.013241 -0.004457
v 0.274586 0.011770 -0.002206
v 0.278274 0.017122 -0.001992
v 0.274544 0.015651 0.000260
v 0.281004 0.011261 -0.001296
v 0.277275 0.009791 0.000956
v 0.280963 0.015142 0.001170
v 0.277233 0.013672 0.003421
v 0.320545 0.010858 -0.003798
v 0.319033 0.008613 -0.000080
v 0.320510 0.014800 -0.001432
v 0.318998 0.012556 0.002285
v 0.324888 0.010108 -0.002485
v 0.323376 0.007864 0.001233
v 0.324852 0.014051 -0.000119
v 0.323341 0.011807 0.003599
v 0.312395 0.010600 -0.002233
v 0.315827 0.007766 -0.001080
v 0.312380 0.012317 0.002033
v 0.315812 0.009482 0.003186
v 0.315454 0.013789 -0.003504
v 0.318887 0.010955 -0.002352
v 0.315439 0.015505 0.000761
v 0.318871 0.012671 0.001914
v 0.198480 0.020123 0.000096
v 0.195702 0.018956 -0.003378
v 0.198547 0.015748 0.001511
v 0.195770 0.014582 -0.001963
v 0.202143 0.019319 -0.002563
v 0.199366 0.018153 -0.006037
v 0.202211 0.014944 -0.001149
v 0.199434 0.013778 -0.004623
v -0.264170 0.022764 -0.028672
v -0.266768 0.025727 -0.026303
v -0.264432 0.025488 -0.032367
v -0.267030 0.028451 -0.029998
v -0.260385 0.024987 -0.027302
v -0.262984 0.027950 -0.024933
v -0.260648 0.027711 -0.030997
v -0.263246 0.030674 -0.028628
v -0.508688 0.017822 -0.058297
v -0.512394 0.015988 -0.056285
v -0.508387 0.020923 -0.054915
v -0.512092 0.019089 -0.052903
v -0.505982 0.014965 -0.055918
v -0.509688 0.013131 -0.053906
v -0.505681 0.018066 -0.052536
v -0.509387 0.016232 -0.050524
v -0.116833 0.024063 -0.018842
v -0.113751 0.022435 -0.015843
v -0.116911 0.028070 -0.016587
v -0.113829 0.026441 -0.013588
v -0.113422 0.025626 -0.021500
v -0.110340 0.023998 -0.018502
v -0.113500 0.029632 -0.019245
v -0.110418 0.028004 -0.016246
v -0.519724 0.019321 -0.055283
v -0.519805 0.016115 -0.058578
v -0.519186 0.016041 -0.052106
v -0.519267 0.012835 -0.055401
v -0.515158 0.019650 -0.055715
v -0.515239 0.016444 -0.059011
v -0.514621 0.016370 -0.052538
v -0.514701 0.013165 -0.055833
v -1.775976 0.005470 -0.136437
v -1.775387 0.010029 -0.136326
v -1.776708 0.005453 -0.131898
v -1.776119 0.010012 -0.131787
v -1.780477 0.006069 -0.137161
v -1.779888 0.010628 -0.137050
v -1.781209 0.006053 -0.132622
v -1.780620 0.010612 -0.132511
v -1.792712 0.008111 -0.123158
v -1.797254 0.007978 -0.123859
v -1.792040 0.008857 -0.127645
v -1.796583 0.008724 -0.128346
v -1.792955 0.012646 -0.122440
v -1.797498 0.012513 -0.123142
v -1.792284 0.013392 -0.126928
v -1.796826 0.013259 -0.127629
v -0.496126 0.015229 -0.055257
v -0.499825 0.015646 -0.052557
v -0.496438 0.019679 -0.056371
v -0.500137 0.020096 -0.053672
v -0.493412 0.016309 -0.051705
v -0.497111 0.016726 -0.049006
v -0.493724 0.020759 -0.052820
v -0.497423 0.021176 -0.050120
v 0.146855 0.018709 -0.007638
v 0.145654 0.016093 -0.004053
v 0.146800 0.022432 -0.004940
v 0.145599 0.019815 -0.001354
v 0.151293 0.018047 -0.006635
v 0.150092 0.015431 -0.003049
v 0.151238 0.021770 -0.003936
v 0.150037 0.019153 -0.000351
v -1.021495 -0.000936 -0.161506
v -1.023456 -0.004880 -0.160185
v -1.017890 -0.003277 -0.163141
v -1.019851 -0.007220 -0.161820
v -1.023569 -0.001275 -0.165595
v -1.025530 -0.005218 -0.164274
v -1.019965 -0.003615 -0.167230
v -1.021926 -0.007558 -0.165909
v 0.268521 0.013679 -0.004486
v 0.266248 0.011446 -0.001171
v 0.268478 0.017506 -0.001937
v 0.266205 0.015273 0.001378
v 0.272517 0.012449 -0.002573
v 0.270244 0.010216 0.000742
v 0.272475 0.016276 -0.000025
v 0.270202 0.014043 0.003290
v -0.382280 0.022509 -0.040613
v -0.378388 0.020491 -0.039229
v -0.382146 0.025283 -0.036948
v -0.378253 0.023264 -0.035564
v -0.379836 0.025571 -0.043020
v -0.375944 0.023553 -0.041636
v -0.379702 0.028345 -0.039355
v -0.375809 0.026326 -0.037971
v -0.467334 0.023264 -0.046913
v -0.468340 0.021761 -0.051141
v -0.467001 0.018919 -0.045447
v -0.468006 0.017415 -0.049675
v -0.462860 0.023250 -0.047973
v -0.463866 0.021747 -0.052200
v -0.462526 0.018905 -0.046507
v -0.463532 0.017401 -0.050734
v -0.444796 0.019382 -0.044062
v -0.443731 0.023733 -0.043026
v -0.445252 0.020546 -0.048486
v -0.444187 0.024898 -0.047451
v -0.440346 0.018460 -0.044763
v -0.439281 0.022811 -0.043728
v -0.440803 0.019624 -0.049188
v -0.439737 0.023976 -0.048152
v -1.592679 -0.011323 -0.200652
v -1.592463 -0.014524 -0.203946
v -1.591757 -0.008062 -0.203761
v -1.591541 -0.011264 -0.207054
v -1.597178 -0.010808 -0.201447
v -1.596962 -0.014010 -0.204741
v -1.596256 -0.007548 -0.204556
v -1.596040 -0.010749 -0.207849
v -0.107973 0.022903 -0.014613
v -0.111205 0.026166 -0.014827
v -0.108055 0.022522 -0.019194
v -0.111288 0.025784 -0.019408
v -0.104704 0.026121 -0.014939
v -0.107937 0.029384 -0.015153
v -0.104786 0.025739 -0.019521
v -0.108019 0.029002 -0.019735
v -0.117799 0.023421 -0.020460
v -0.122119 0.023525 -0.018888
v -0.117959 0.027956 -0.021198
v -0.122279 0.028061 -0.019627
v -0.116232 0.024169 -0.016203
v -0.120552 0.024273 -0.014631
v -0.116391 0.028705 -0.016941
v -0.120711 0.028809 -0.015369
v -1.134997 0.001852 -0.187029
v -1.131842 0.000709 -0.183886
v -1.131747 0.001889 -0.190280
v -1.128591 0.000746 -0.187137
v -1.135781 -0.002602 -0.187863
v -1.132625 -0.003745 -0.184720
v -1.132529 -0.002564 -0.191114
v -1.129374 -0.003708 -0.187971
v 0.210277 0.019054 -0.002402
v 0.211534 0.015933 -0.005536
v 0.210328 0.015806 0.000853
v 0.211585 0.012685 -0.002281
v 0.214699 0.019978 -0.001549
v 0.215956 0.016857 -0.004683
v 0.214750 0.016731 0.001706
v 0.216007 0.013610 -0.001428
v -1.914136 0.004398 -0.032268
v -1.917983 0.006736 -0.033206
v -1.914262 0.005929 -0.027934
v -1.918109 0.008267 -0.028872
v -1.916651 0.000747 -0.031051
v -1.920499 0.003084 -0.031989
v -1.916778 0.002277 -0.026717
v -1.920625 0.004615 -0.027655
v -0.271896 0.023967 -0.029949
v -0.270369 0.024994 -0.025736
v -0.272116 0.028447 -0.030962
v -0.270589 0.029474 -0.026748
v -0.267564 0.023833 -0.031486
v -0.266037 0.024860 -0.027273
v -0.267785 0.028312 -0.032499
v -0.266258 0.029340 -0.028285
v -1.643266 -0.009963 -0.187230
v -1.642032 -0.014127 -0.188739
v -1.642181 -0.008160 -0.191318
v -1.640947 -0.012324 -0.192828
v -1.647560 -0.010703 -0.188696
v -1.646327 -0.014868 -0.190206
v -1.646475 -0.008900 -0.192785
v -1.645242 -0.013065 -0.194294
v 0.248262 0.014715 0.001934
v 0.249128 0.018212 -0.000923
v 0.248295 0.011801 -0.001622
v 0.249161 0.015298 -0.004480
v 0.252778 0.014066 0.002508
v 0.253644 0.017563 -0.000350
v 0.252811 0.011152 -0.001049
v 0.253677 0.014649 -0.003906
v 0.200273 0.014756 0.000788
v 0.195981 0.016334 0.000310
v 0.200284 0.013450 -0.003621
v 0.195991 0.015028 -0.004099
v 0.201922 0.018873 -0.000428
v 0.197630 0.020451 -0.000906
v 0.201933 0.017566 -0.004837
v 0.197640 0.019144 -0.005315
v 0.228835 0.013174 -0.001243
v 0.232064 0.013536 0.002010
v 0.228774 0.017750 -0.001693
v 0.232003 0.018112 0.001561
v 0.232108 0.012901 -0.004461
v 0.235337 0.013264 -0.001208
v 0.232047 0.017477 -0.004911
v 0.235276 0.017839 -0.001658
v -0.508169 0.019698 -0.054384
v -0.506528 0.016649 -0.057410
v -0.507633 0.016629 -0.051002
v -0.505993 0.013580 -0.054028
v -0.503907 0.021257 -0.053645
v -0.502266 0.018208 -0.056670
v -0.503371 0.018188 -0.050262
v -0.501731 0.015139 -0.053288
v 0.141785 0.017687 -0.000799
v 0.140428 0.021549 -0.002893
v 0.141808 0.015501 -0.004845
v 0.140451 0.019364 -0.006939
v 0.146178 0.018891 -0.001425
v 0.144821 0.022753 -0.003519
v 0.146201 0.016706 -0.005470
v 0.144844 0.020568 -0.007564
v -0.554316 0.008799 -0.060074
v -0.556798 0.012047 -0.057969
v -0.555011 0.010884 -0.064112
v -0.557494 0.014132 -0.062007
v -0.550508 0.011297 -0.059439
v -0.552991 0.014545 -0.057334
v -0.551204 0.013383 -0.063478
v -0.553686 0.016631 -0.061373
v -1.941420 -0.007033 0.001302
v -1.944416 -0.009289 0.003963
v -1.941388 -0.010558 -0.001651
v -1.944384 -0.012813 0.001010
v -1.944907 -0.005127 -0.001010
v -1.947904 -0.007383 0.001651
v -1.944876 -0.008652 -0.003963
v -1.947872 -0.010908 -0.001302
v -1.115857 -0.000501 -0.181440
v -1.111956 -0.002117 -0.179620
v -1.113480 0.002767 -0.183633
v -1.109579 0.001151 -0.181813
v -1.115334 -0.003303 -0.185049
v -1.111433 -0.004919 -0.183229
v -1.112957 -0.000034 -0.187242
v -1.109056 -0.001650 -0.185422
v -1.366075 0.008016 -0.216424
v -1.363622 0.006372 -0.219949
v -1.365239 0.012308 -0.217845
v -1.362786 0.010664 -0.221369
v -1.369873 0.007899 -0.219013
v -1.367420 0.006255 -0.222538
v -1.369037 0.012192 -0.220434
v -1.366584 0.010547 -0.223958
v -0.438565 0.020846 -0.041852
v -0.440603 0.024229 -0.044207
v -0.438781 0.018135 -0.045560
v -0.440818 0.021518 -0.047915
v -0.434449 0.022378 -0.043212
v -0.436486 0.025761 -0.045567
v -0.434664 0.019667 -0.046920
v -0.436702 0.023050 -0.049275
v -1.409848 0.007762 -0.224826
v -1.406650 0.010260 -0.222664
v -1.411797 0.006758 -0.220783
v -1.408598 0.009256 -0.218622
v -1.412516 0.011490 -0.225185
v -1.409318 0.013988 -0.223024
v -1.414464 0.010486 -0.221143
v -1.411265 0.012984 -0.218982
v 0.234403 0.019112 0.000058
v 0.231142 0.017297 -0.002629
v 0.234456 0.015273 0.002587
v 0.231195 0.013458 -0.000099
v 0.237645 0.017349 -0.002686
v 0.234384 0.015534 -0.005372
v 0.237698 0.013510 -0.000156
v 0.234437 0.011695 -0.002842
v -1.225792 0.000295 -0.207561
v -1.224655 0.003128 -0.204122
v -1.227959 -0.002454 -0.204579
v -1.226822 0.000379 -0.201141
v -1.229685 0.002653 -0.208215
v -1.228547 0.005486 -0.204777
v -1.231852 -0.000096 -0.205234
v -1.230714 0.002737 -0.201795
v -0.147834 0.030338 -0.020816
v -0.150714 0.026935 -0.021942
v -0.147675 0.028773 -0.016495
v -0.150555 0.025370 -0.017621
v -0.144253 0.027670 -0.021913
v -0.147133 0.024267 -0.023039
v -0.144094 0.026106 -0.017592
v -0.146974 0.022703 -0.018718
v -0.192197 0.023361 -0.025085
v -0.195148 0.024645 -0.021801
v -0.192403 0.027573 -0.026917
v -0.195354 0.028857 -0.023632
v -0.188677 0.024684 -0.022439
v -0.191628 0.025967 -0.019155
v -0.188883 0.028896 -0.024271
v -0.191834 0.030180 -0.020987
v -0.798766 -0.013504 -0.112025
v -0.796933 -0.016641 -0.109206
v -0.796700 -0.010158 -0.109643
v -0.794867 -0.013295 -0.106824
v -0.795089 -0.013821 -0.114768
v -0.793257 -0.016958 -0.111949
v -0.793023 -0.010475 -0.112386
v -0.791191 -0.013612 -0.109567
v 0.205164 0.018082 -0.003737
v 0.208011 0.015055 -0.005705
v 0.205206 0.015604 0.000136
v 0.208054 0.012577 -0.001832
v 0.208773 0.020499 -0.002230
v 0.211621 0.017472 -0.004198
v 0.208816 0.018020 0.001643
v 0.211663 0.014994 -0.000325
v -1.914101 0.002576 -0.031135
v -1.917187 0.004514 -0.033939
v -1.914166 0.006325 -0.028473
v -1.917252 0.008263 -0.031277
v -1.917509 0.000750 -0.028646
v -1.920595 0.002688 -0.031450
v -1.917574 0.004499 -0.025984
v -1.920660 0.006437 -0.028788
v -0.164077 0.022778 -0.021619
v -0.167371 0.024935 -0.019245
v -0.164275 0.026038 -0.024856
v -0.167570 0.028195 -0.022482
v -0.160875 0.025200 -0.019376
v -0.164170 0.027357 -0.017002
v -0.161074 0.028459 -0.022613
v -0.164368 0.030616 -0.020239
v -0.355660 0.024895 -0.040228
v -0.356376 0.022240 -0.036543
v -0.355652 0.028625 -0.037539
v -0.356368 0.025970 -0.033854
v -0.351118 0.024470 -0.039652
v -0.351834 0.021815 -0.035967
v -0.351110 0.028200 -0.036964
v -0.351826 0.025545 -0.033278
v -1.899862 0.009451 -0.041435
v -1.902476 0.005737 -0.040714
v -1.899667 0.008443 -0.045917
v -1.902280 0.004729 -0.045196
v -1.903641 0.011968 -0.042166
v -1.906254 0.008254 -0.041445
v -1.903445 0.010960 -0.046648
v -1.906059 0.007246 -0.045927
v 0.290458 0.011178 -0.003417
v 0.290006 0.009961 0.000994
v 0.290413 0.015612 -0.002198
v 0.289961 0.014394 0.002213
v 0.295034 0.011102 -0.002970
v 0.294582 0.009885 0.001441
v 0.294988 0.015535 -0.001751
v 0.294537 0.014318 0.002660
v 0.272449 0.012902 -0.002784
v 0.276098 0.010118 -0.002499
v 0.272446 0.013366 0.001790
v 0.276095 0.010583 0.002075
v 0.275248 0.016532 -0.003151
v 0.278896 0.013749 -0.002866
v 0.275244 0.016996 0.001424
v 0.278893 0.014213 0.001709
v -0.972201 -0.006141 -0.148916
v -0.973195 -0.006491 -0.153392
v -0.970076 -0.010216 -0.149070
v -0.971070 -0.010566 -0.153546
v -0.968246 -0.004040 -0.149959
v -0.969240 -0.004390 -0.154434
v -0.966121 -0.008115 -0.150112
v -0.967115 -0.008465 -0.154588
v -0.426733 0.021628 -0.041569
v -0.423921 0.025180 -0.040780
v -0.427160 0.022940 -0.045955
v -0.424348 0.026492 -0.045166
v -0.423119 0.019019 -0.042701
v -0.420308 0.022571 -0.041912
v -0.423546 0.020331 -0.047087
v -0.420735 0.023883 -0.046298
v -1.827228 0.012761 -0.101352
v -1.823867 0.011913 -0.104373
v -1.827032 0.017236 -0.102389
v -1.823671 0.016389 -0.105411
v -1.830359 0.012131 -0.104659
v -1.826998 0.011283 -0.107680
v -1.830164 0.016606 -0.105697
v -1.826802 0.015759 -0.108718
v 0.252716 0.014126 0.002980
v 0.250118 0.016662 0.000158
v 0.252755 0.010724 -0.000114
v 0.250157 0.013260 -0.002935
v 0.256510 0.015897 0.001080
v 0.253912 0.018434 -0.001742
v 0.256549 0.012496 -0.002014
v 0.253951 0.015032 -0.004835
v 0.197535 0.013239 -0.002517
v 0.196072 0.016447 0.000435
v 0.197482 0.016340 -0.005912
v 0.196020 0.019548 -0.002959
v 0.201894 0.014353 -0.001568
v 0.200431 0.017560 0.001385
v 0.201841 0.017454 -0.004962
v 0.200379 0.020661 -0.002010
v 0.109291 0.019508 -0.007491
v 0.112285 0.016380 -0.005941
v 0.109273 0.021534 -0.003363
v 0.112266 0.018407 -0.001814
v 0.112782 0.022200 -0.008798
v 0.115775 0.019073 -0.007248
v 0.112764 0.024227 -0.004670
v 0.115757 0.021100 -0.003121
v -0.283177 0.028161 -0.031414
v -0.279636 0.026813 -0.034019
v -0.282913 0.024241 -0.029026
v -0.279372 0.022893 -0.031630
v -0.280256 0.030150 -0.028472
v -0.276715 0.028802 -0.031077
v -0.279992 0.026230 -0.026084
v -0.276451 0.024882 -0.028689
v -1.029648 -0.005890 -0.163623
v -1.028164 -0.003311 -0.167129
v -1.032388 -0.002459 -0.162259
v -1.030905 0.000120 -0.165765
v -1.033029 -0.007539 -0.166267
v -1.031546 -0.004961 -0.169773
v -1.035769 -0.004108 -0.164903
v -1.034286 -0.001529 -0.168409
v -0.458967 0.020576 -0.044922
v -0.457285 0.024517 -0.046589
v -0.459314 0.018915 -0.049196
v -0.457631 0.022856 -0.050863
v -0.454702 0.018886 -0.044611
v -0.453019 0.022827 -0.046279
v -0.455048 0.017226 -0.048885
v -0.453366 0.021167 -0.050553
v -0.870968 -0.010974 -0.125690
v -0.874772 -0.009155 -0.127525
v -0.872710 -0.015191 -0.126259
v -0.876513 -0.013373 -0.128094
v -0.869060 -0.011198 -0.129867
v -0.872863 -0.009380 -0.131702
v -0.870802 -0.015415 -0.130437
v -0.874605 -0.013597 -0.132272
v -0.025033 0.020876 -0.013737
v -0.026891 0.022704 -0.009949
v -0.025169 0.024989 -0.015788
v -0.027027 0.026817 -0.012000
v -0.020829 0.021817 -0.012129
v -0.022688 0.023644 -0.008341
v -0.020965 0.025930 -0.014180
v -0.022823 0.027757 -0.010392
v -0.919031 -0.007525 -0.138664
v -0.919006 -0.011653 -0.136639
v -0.914541 -0.007066 -0.137782
v -0.914517 -0.011194 -0.135757
v -0.918036 -0.009498 -0.142697
v -0.918012 -0.013626 -0.140672
v -0.913547 -0.009038 -0.141815
v -0.913523 -0.013166 -0.139790
v 0.228340 0.018836 -0.003820
v 0.224235 0.016763 -0.003845
v 0.228346 0.018766 0.000778
v 0.224242 0.016694 0.000752
v 0.230412 0.014732 -0.003885
v 0.226308 0.012660 -0.003911
v 0.230419 0.014662 0.000712
v 0.226315 0.012590 0.000687
v 0.181364 0.015214 -0.003839
v 0.183250 0.015240 0.000355
v 0.181293 0.019811 -0.003835
v 0.183178 0.019837 0.000359
v 0.185558 0.015280 -0.005725
v 0.187443 0.015306 -0.001531
v 0.185486 0.019878 -0.005721
v 0.187372 0.019904 -0.001527
v -0.381844 0.027009 -0.040434
v -0.381146 0.022864 -0.042297
v -0.381474 0.025182 -0.036231
v -0.380775 0.021037 -0.038094
v -0.377315 0.027798 -0.040490
v -0.376616 0.023653 -0.042354
v -0.376944 0.025971 -0.036287
v -0.376245 0.021826 -0.038151
v -0.881932 -0.012361 -0.128077
v -0.884062 -0.008546 -0.129508
v -0.885501 -0.014887 -0.129500
v -0.887631 -0.011072 -0.130931
v -0.879965 -0.012813 -0.132209
v -0.882095 -0.008997 -0.133640
v -0.883534 -0.015339 -0.133632
v -0.885664 -0.011523 -0.135063
v -0.397080 0.022158 -0.038682
v -0.392871 0.023190 -0.037146
v -0.397403 0.026327 -0.040597
v -0.393194 0.027358 -0.039061
v -0.395258 0.020514 -0.042571
v -0.391049 0.021546 -0.041034
v -0.395581 0.024682 -0.044485
v -0.391372 0.025714 -0.042949
v -1.775356 0.005402 -0.133984
v -1.779305 0.004595 -0.136196
v -1.774968 0.009439 -0.136151
v -1.778917 0.008632 -0.138363
v -1.777679 0.007450 -0.130585
v -1.781628 0.006643 -0.132797
v -1.777291 0.011487 -0.132752
v -1.781240 0.010680 -0.134964
v -1.326706 0.008610 -0.218855
v -1.328921 0.010580 -0.215340
v -1.327734 0.004456 -0.217176
v -1.329949 0.006425 -0.213660
v -1.330602 0.008588 -0.221297
v -1.332817 0.010557 -0.217781
v -1.331631 0.004433 -0.219617
v -1.333845 0.006402 -0.216102
v 0.209915 0.015330 -0.004023
v 0.212892 0.012365 -0.002155
v 0.209888 0.017761 -0.000120
v 0.212864 0.014795 0.001748
v 0.213420 0.017868 -0.005578
v 0.216396 0.014902 -0.003710
v 0.213392 0.020299 -0.001675
v 0.216369 0.017333 0.000193
v -0.540385 0.017102 -0.057773
v -0.539957 0.014668 -0.061651
v -0.539896 0.013254 -0.055304
v -0.539467 0.010820 -0.059182
v -0.535834 0.017745 -0.057673
v -0.535405 0.015311 -0.061551
v -0.535344 0.013897 -0.055204
v -0.534916 0.011463 -0.059082
v -0.097658 0.022978 -0.013768
v -0.099807 0.027018 -0.014215
v -0.097730 0.022435 -0.018334
v -0.099879 0.026475 -0.018780
v -0.093593 0.025105 -0.014085
v -0.095743 0.029145 -0.014532
v -0.093665 0.024562 -0.018651
v -0.095815 0.028602 -0.019097
v 0.170920 0.015718 -0.002205
v 0.174572 0.016286 0.000529
v 0.170845 0.020238 -0.003045
v 0.174498 0.020806 -0.000310
v 0.173711 0.015095 -0.005805
v 0.177364 0.015664 -0.003071
v 0.173637 0.019615 -0.006645
v 0.177290 0.020184 -0.003910
v -0.127181 0.029395 -0.017695
v -0.127359 0.026642 -0.021373
v -0.127002 0.025713 -0.014947
v -0.127180 0.022960 -0.018626
v -0.122590 0.029432 -0.017945
v -0.122768 0.026679 -0.021623
v -0.122411 0.025750 -0.015197
v -0.122589 0.022997 -0.018875
v 0.129834 0.019770 -0.002223
v 0.133441 0.022618 -0.002086
v 0.129810 0.020022 -0.006815
v 0.133417 0.022870 -0.006677
v 0.132685 0.016169 -0.002436
v 0.136292 0.019017 -0.002298
v 0.132661 0.016421 -0.007027
v 0.136268 0.019269 -0.006889
v -0.331475 0.028090 -0.034144
v -0.328516 0.027956 -0.037661
v -0.331263 0.023511 -0.033791
v -0.328304 0.023377 -0.037308
v -0.327962 0.028480 -0.031203
v -0.325003 0.028346 -0.034720
v -0.327750 0.023900 -0.030850
v -0.324791 0.023766 -0.034367
v 0.077657 0.021371 -0.003792
v 0.078386 0.024845 -0.006714
v 0.077695 0.018406 -0.007306
v 0.078425 0.021880 -0.010229
v 0.082197 0.020838 -0.003292
v 0.082926 0.024312 -0.006215
v 0.082235 0.017873 -0.006807
v 0.082965 0.021347 -0.009729
v 0.156725 0.016595 -0.000767
v 0.156131 0.021019 -0.001871
v 0.156729 0.015482 -0.005228
v 0.156135 0.019906 -0.006333
v 0.161284 0.017172 -0.000907
v 0.160690 0.021596 -0.002011
v 0.161289 0.016059 -0.005368
v 0.160694 0.020483 -0.006472
v 0.114951 0.020358 -0.002207
v 0.119442 0.021226 -0.001740
v 0.114886 0.022792 -0.006107
v 0.119378 0.023660 -0.005640
v 0.115934 0.016555 -0.004597
v 0.120425 0.017423 -0.004130
v 0.115869 0.018989 -0.008497
v 0.120361 0.019857 -0.008030
v -0.426015 0.025172 -0.041740
v -0.426275 0.024697 -0.046306
v -0.425777 0.020603 -0.041278
v -0.426037 0.020129 -0.045844
v -0.421431 0.025383 -0.042023
v -0.421691 0.024908 -0.046589
v -0.421192 0.020814 -0.041561
v -0.421452 0.020339 -0.046127
v -1.039310 -0.005792 -0.167617
v -1.038890 -0.001221 -0.167357
v -1.043285 -0.005558 -0.165318
v -1.042865 -0.000986 -0.165058
v -1.041582 -0.005357 -0.171590
v -1.041162 -0.000786 -0.171330
v -1.045557 -0.005123 -0.169291
v -1.045137 -0.000551 -0.169031
v -1.274110 0.003211 -0.207694
v -1.277983 0.001906 -0.209799
v -1.271705 0.002170 -0.211473
v -1.275579 0.000865 -0.213578
v -1.274705 0.007495 -0.209253
v -1.278579 0.006190 -0.211359
v -1.272301 0.006454 -0.213032
v -1.276175 0.005150 -0.215137
v -1.855217 0.016427 -0.084473
v -1.856979 0.018455 -0.080742
v -1.855473 0.012344 -0.082375
v -1.857235 0.014372 -0.078644
v -1.859456 0.015831 -0.086151
v -1.861218 0.017860 -0.082420
v -1.859713 0.011748 -0.084053
v -1.861474 0.013776 -0.080322
v -1.296462 0.004581 -0.210958
v -1.291992 0.003608 -0.210499
v -1.295388 0.008736 -0.212609
v -1.290918 0.007763 -0.212150
v -1.296397 0.002868 -0.215225
v -1.291926 0.001895 -0.214766
v -1.295322 0.007023 -0.216876
v -1.290852 0.006050 -0.216417
v -1.101438 -0.003321 -0.178264
v -1.099812 -0.003760 -0.182542
v -1.101085 0.001252 -0.178600
v -1.099459 0.000812 -0.182878
v -1.105725 -0.003111 -0.179915
v -1.104098 -0.003551 -0.184193
v -1.105372 0.001461 -0.180251
v -1.103746 0.001021 -0.184529
v -1.031442 -0.007095 -0.163987
v -1.028111 -0.004132 -0.165113
v -1.034110 -0.003593 -0.162662
v -1.030780 -0.000629 -0.163788
v -1.033154 -0.006790 -0.168243
v -1.029824 -0.003826 -0.169370
v -1.035822 -0.003287 -0.166918
v -1.032492 -0.000324 -0.168045
v -0.379664 0.025514 -0.035514
v -0.382284 0.026725 -0.039093
v -0.379583 0.021178 -0.037041
v -0.382203 0.022388 -0.040620
v -0.375886 0.026447 -0.037965
v -0.378507 0.027658 -0.041544
v -0.375805 0.022111 -0.039491
v -0.378426 0.023321 -0.043070
v -0.156188 0.025037 -0.018277
v -0.153008 0.027717 -0.016315
v -0.156376 0.027895 -0.021875
v -0.153195 0.030574 -0.019913
v -0.152873 0.022629 -0.020362
v -0.149692 0.025308 -0.018400
v -0.153060 0.025486 -0.023960
v -0.149880 0.028165 -0.021998
v 0.221781 0.019512 -0.000173
v 0.219416 0.017442 -0.003529
v 0.221838 0.015581 0.002211
v 0.219473 0.013511 -0.001144
v 0.225724 0.018327 -0.002221
v 0.223359 0.016257 -0.005577
v 0.225781 0.014396 0.000164
v 0.223416 0.012326 -0.003192
v -0.445085 0.019221 -0.044737
v -0.443137 0.022626 -0.042338
v -0.445537 0.022027 -0.048352
v -0.443589 0.025432 -0.045952
v -0.440944 0.017926 -0.046262
v -0.438996 0.021330 -0.043862
v -0.441397 0.020732 -0.049876
v -0.439449 0.024137 -0.047476
v -0.395126 0.027786 -0.040343
v -0.397580 0.024768 -0.042794
v -0.394740 0.024713 -0.036944
v -0.397195 0.021695 -0.039395
v -0.391257 0.026177 -0.042236
v -0.393711 0.023159 -0.044687
v -0.390871 0.023105 -0.038838
v -0.393326 0.020086 -0.041288
v -0.670790 -0.007828 -0.081481
v -0.668549 -0.004991 -0.078639
v -0.671582 -0.004326 -0.084352
v -0.669342 -0.001489 -0.081511
v -0.666853 -0.008738 -0.083677
v -0.664613 -0.005901 -0.080835
v -0.667646 -0.005235 -0.086548
v -0.665406 -0.002398 -0.083707
v -0.189806 0.027920 -0.024427
v -0.186454 0.025448 -0.026376
v -0.189600 0.025251 -0.020688
v -0.186248 0.022779 -0.022637
v -0.186665 0.030732 -0.022591
v -0.183313 0.028261 -0.024540
v -0.186460 0.028063 -0.018853
v -0.183108 0.025592 -0.020802
v -0.225332 0.027156 -0.021593
v -0.228649 0.028757 -0.024346
v -0.225269 0.023215 -0.023960
v -0.228586 0.024815 -0.026713
v -0.222148 0.028901 -0.024414
v -0.225465 0.030502 -0.027167
v -0.222085 0.024960 -0.026781
v -0.225402 0.026561 -0.029534
v 0.262495 0.010321 -0.001686
v 0.259576 0.012590 0.001048
v 0.262453 0.013836 -0.004649
v 0.259533 0.016105 -0.001916
v 0.266048 0.012228 0.000525
v 0.263128 0.014497 0.003258
v 0.266005 0.015743 -0.002439
v 0.263085 0.018012 0.000295
v 0.299826 0.012738 -0.004110
v 0.297867 0.009895 -0.001073
v 0.299793 0.016105 -0.000979
v 0.297835 0.013261 0.002058
v 0.303986 0.011426 -0.002656
v 0.302027 0.008582 0.000381
v 0.303953 0.014793 0.000476
v 0.301995 0.011949 0.003512
v -0.431703 0.021528 -0.046429
v -0.428804 0.018528 -0.044494
v -0.431493 0.024159 -0.042664
v -0.428594 0.021159 -0.040729
v -0.428139 0.023813 -0.048224
v -0.425241 0.020814 -0.046290
v -0.427930 0.026444 -0.044459
v -0.425031 0.023445 -0.042525
v -1.052669 -0.003660 -0.166789
v -1.054617 -0.005972 -0.170253
v -1.048800 -0.003249 -0.169240
v -1.050749 -0.005561 -0.172704
v -1.054212 0.000293 -0.168561
v -1.056160 -0.002019 -0.172025
v -1.050343 0.000704 -0.171011
v -1.052291 -0.001608 -0.174475
v -0.086984 0.022006 -0.015009
v -0.088248 0.025860 -0.012842
v -0.087124 0.024224 -0.019035
v -0.088388 0.028077 -0.016868
v -0.082565 0.023179 -0.014516
v -0.083830 0.027032 -0.012349
v -0.082705 0.025397 -0.018542
v -0.083969 0.029250 -0.016375
v -1.268159 0.005805 -0.207798
v -1.264471 0.003433 -0.206414
v -1.265784 0.007396 -0.211400
v -1.262096 0.005025 -0.210016
v -1.269538 0.002202 -0.210300
v -1.265849 -0.000170 -0.208916
v -1.267163 0.003793 -0.213901
v -1.263475 0.001421 -0.212517
v -0.705994 -0.006505 -0.088937
v -0.705570 -0.008114 -0.093224
v -0.705541 -0.010775 -0.087291
v -0.705117 -0.012383 -0.091578
v -0.701438 -0.005931 -0.088703
v -0.701014 -0.007540 -0.092989
v -0.700985 -0.010201 -0.087056
v -0.700561 -0.011809 -0.091343
v 0.153365 0.015737 -0.001195
v 0.150338 0.019181 -0.001536
v 0.153357 0.015278 -0.005770
v 0.150330 0.018723 -0.006111
v 0.156826 0.018748 -0.001503
v 0.153799 0.022192 -0.001844
v 0.156818 0.018289 -0.006079
v 0.153791 0.021733 -0.006419
v -1.302292 0.007197 -0.218419
v -1.299257 0.007583 -0.214987
v -1.303072 0.002823 -0.217238
v -1.300037 0.003209 -0.213805
v -1.305657 0.008559 -0.215598
v -1.302622 0.008945 -0.212165
v -1.306437 0.004185 -0.214416
v -1.303402 0.004571 -0.210983
v -1.511499 0.004266 -0.213998
v -1.511012 0.000840 -0.217026
v -1.510241 0.007294 -0.217221
v -1.509753 0.003868 -0.220249
v -1.515895 0.004752 -0.215257
v -1.515407 0.001327 -0.218285
v -1.514637 0.007781 -0.218480
v -1.514149 0.004355 -0.221508
v -1.284491 0.000798 -0.212166
v -1.280722 0.003398 -0.212585
v -1.286279 0.003861 -0.209240
v -1.282511 0.006462 -0.209659
v -1.286425 0.003033 -0.215688
v -1.282655 0.005633 -0.216107
v -1.288213 0.006096 -0.212763
v -1.284444 0.008697 -0.213181
v -1.234041 0.000547 -0.206697
v -1.237257 0.000910 -0.209964
v -1.235029 0.004798 -0.205252
v -1.238245 0.005161 -0.208518
v -1.237175 -0.001166 -0.203802
v -1.240391 -0.000803 -0.207068
v -1.238163 0.003085 -0.202356
v -1.241379 0.003448 -0.205622
v 0.192099 0.013792 -0.002428
v 0.191823 0.017062 0.000793
v 0.192044 0.017016 -0.005706
v 0.191768 0.020286 -0.002485
v 0.196688 0.014027 -0.002274
v 0.196413 0.017297 0.000947
v 0.196633 0.017251 -0.005552
v 0.196357 0.020521 -0.002332
v -0.065265 0.027417 -0.016727
v -0.065403 0.022838 -0.016335
v -0.065202 0.027808 -0.012146
v -0.065340 0.023228 -0.011754
v -0.060669 0.027274 -0.016778
v -0.060808 0.022695 -0.016386
v -0.060606 0.027664 -0.012197
v -0.060745 0.023085 -0.011805
v -1.845079 0.014732 -0.090538
v -1.840500 0.014344 -0.090401
v -1.844701 0.018111 -0.093633
v -1.840121 0.017724 -0.093496
v -1.845239 0.011638 -0.093936
v -1.840660 0.011251 -0.093799
v -1.844861 0.015017 -0.097031
v -1.840281 0.014630 -0.096894
v -0.154408 0.028904 -0.017193
v -0.156092 0.028776 -0.021470
v -0.154252 0.024309 -0.017117
v -0.155936 0.024181 -0.021394
v -0.150132 0.029022 -0.018881
v -0.151817 0.028894 -0.023157
v -0.149976 0.024427 -0.018805
v -0.151660 0.024299 -0.023082
v -0.049377 0.023302 -0.011391
v -0.046898 0.026906 -0.009972
v -0.049488 0.025053 -0.015642
v -0.047009 0.028656 -0.014223
v -0.045506 0.021045 -0.012422
v -0.043027 0.024649 -0.011003
v -0.045617 0.022796 -0.016673
v -0.043138 0.026399 -0.015254
v 0.268413 0.017388 0.000990
v 0.266221 0.015380 -0.002518
v 0.268460 0.013385 0.003252
v 0.266268 0.011377 -0.000256
v 0.272455 0.016345 -0.000940
v 0.270262 0.014337 -0.004447
v 0.272502 0.012342 0.001323
v 0.270309 0.010334 -0.002185
v -1.623904 -0.011984 -0.197516
v -1.626358 -0.008687 -0.195455
v -1.624846 -0.014853 -0.194049
v -1.627300 -0.011556 -0.191987
v -1.627677 -0.013412 -0.199723
v -1.630131 -0.010114 -0.197661
v -1.628619 -0.016281 -0.196255
v -1.631073 -0.012983 -0.194194
v -1.855231 0.016739 -0.080534
v -1.858949 0.014999 -0.078463
v -1.855043 0.013062 -0.083287
v -1.858762 0.011322 -0.081216
v -1.857929 0.018882 -0.083579
v -1.861648 0.017142 -0.081508
v -1.857742 0.015204 -0.086332
v -1.861460 0.013464 -0.084261
v -0.494802 0.017850 -0.055406
v -0.495242 0.015623 -0.051407
v -0.494708 0.021862 -0.053161
v -0.495148 0.019635 -0.049162
v -0.490226 0.017554 -0.055067
v -0.490666 0.015327 -0.051068
v -0.490132 0.021566 -0.052822
v -0.490572 0.019339 -0.048824
v -1.181593 0.002030 -0.193654
v -1.179512 -0.002046 -0.193205
v -1.178733 0.003113 -0.197087
v -1.176651 -0.000962 -0.196638
v -1.184530 0.000197 -0.196679
v -1.182449 -0.003879 -0.196230
v -1.181670 0.001279 -0.200112
v -1.179589 -0.002796 -0.199664
v -0.938606 -0.011217 -0.140958
v -0.934808 -0.011763 -0.143492
v -0.938128 -0.006651 -0.141226
v -0.934330 -0.007198 -0.143760
v -0.941153 -0.011174 -0.144786
v -0.937356 -0.011720 -0.147320
v -0.940675 -0.006609 -0.145053
v -0.936877 -0.007155 -0.147587
v 0.203516 0.016812 0.001831
v 0.200412 0.018695 -0.000991
v 0.203567 0.013014 -0.000759
v 0.200462 0.014896 -0.003581
v 0.206908 0.018592 -0.000714
v 0.203803 0.020475 -0.003535
v 0.206958 0.014793 -0.003304
v 0.203854 0.016676 -0.006125
v 0.039223 0.020515 -0.007271
v 0.042050 0.022954 -0.004587
v 0.039118 0.023971 -0.010301
v 0.041945 0.026410 -0.007618
v 0.042848 0.018713 -0.009452
v 0.045675 0.021152 -0.006768
v 0.042743 0.022169 -0.012482
v 0.045570 0.024608 -0.009799
v 0.098694 0.022444 -0.007139
v 0.101689 0.020043 -0.009668
v 0.098776 0.019159 -0.003922
v 0.101772 0.016758 -0.006452
v 0.102181 0.024585 -0.005041
v 0.105177 0.022184 -0.007571
v 0.102263 0.021300 -0.001825
v 0.105259 0.018899 -0.004355
v -1.169901 -0.003905 -0.192892
v -1.167184 -0.001511 -0.195727
v -1.171471 0.000020 -0.191084
v -1.168754 0.002414 -0.193918
v -1.173261 -0.003804 -0.196029
v -1.170544 -0.001410 -0.198863
v -1.174832 0.000121 -0.194220
v -1.172115 0.002515 -0.197054
v 0.177785 0.017218 0.000799
v 0.176296 0.020358 -0.002212
v 0.177827 0.014046 -0.002530
v 0.176338 0.017187 -0.005541
v 0.182135 0.018323 -0.000200
v 0.180646 0.021463 -0.003210
v 0.182177 0.015151 -0.003529
v 0.180688 0.018292 -0.006539
v -0.969104 -0.011127 -0.150788
v -0.966761 -0.007580 -0.149034
v -0.973032 -0.008796 -0.150254
v -0.970689 -0.005250 -0.148500
v -0.968627 -0.009356 -0.155005
v -0.966284 -0.005810 -0.153251
v -0.972555 -0.007026 -0.154471
v -0.970212 -0.003480 -0.152717
v 0.306182 0.015720 0.000874
v 0.304115 0.013259 -0.002414
v 0.306218 0.012028 0.003615
v 0.304151 0.009567 0.000327
v 0.310289 0.014513 -0.000805
v 0.308222 0.012052 -0.004093
v 0.310325 0.010822 0.001936
v 0.308258 0.008360 -0.001352
v -0.432606 0.018304 -0.044400
v -0.436007 0.020923 -0.042753
v -0.433055 0.020308 -0.048514
v -0.436456 0.022927 -0.046867
v -0.429544 0.021508 -0.043173
v -0.432946 0.024127 -0.041526
v -0.429993 0.023511 -0.047287
v -0.433395 0.026131 -0.045640
v -1.272331 0.006910 -0.210706
v -1.275426 0.005428 -0.207645
v -1.271549 0.002572 -0.212015
v -1.274644 0.001090 -0.208954
v -1.275641 0.007270 -0.213877
v -1.278736 0.005788 -0.210817
v -1.274858 0.002932 -0.215187
v -1.277953 0.001450 -0.212126
v -0.306811 0.026867 -0.036308
v -0.309922 0.024487 -0.033901
v -0.306779 0.030116 -0.033054
v -0.309890 0.027735 -0.030647
v -0.303425 0.024649 -0.034126
v -0.306537 0.022268 -0.031719
v -0.303394 0.027897 -0.030872
v -0.306505 0.025517 -0.028465
v 0.130036 0.018387 -0.006898
v 0.131931 0.015824 -0.003584
v 0.129982 0.022009 -0.004065
v 0.131878 0.019445 -0.000752
v 0.134225 0.019593 -0.008361
v 0.136120 0.017030 -0.005048
v 0.134171 0.023215 -0.005528
v 0.136067 0.020652 -0.002215
v 0.306974 0.015036 -0.001083
v 0.307053 0.011045 -0.003366
v 0.306996 0.012753 0.002908
v 0.307076 0.008762 0.000625
v 0.311571 0.015116 -0.001063
v 0.311651 0.011125 -0.003346
v 0.311593 0.012833 0.002928
v 0.311673 0.008842 0.000645
v -1.139494 -0.004047 -0.189261
v -1.138094 0.000330 -0.189413
v -1.142588 -0.002946 -0.186043
v -1.141189 0.001431 -0.186195
v -1.142593 -0.003171 -0.192542
v -1.141194 0.001207 -0.192694
v -1.145688 -0.002070 -0.189324
v -1.144289 0.002308 -0.189476
v -0.272953 0.028288 -0.026308
v -0.277364 0.028428 -0.027597
v -0.272817 0.023792 -0.027262
v -0.277228 0.023933 -0.028552
v -0.271663 0.029242 -0.030617
v -0.276074 0.029382 -0.031906
v -0.271527 0.024746 -0.031571
v -0.275938 0.024887 -0.032861
v -0.451863 0.017880 -0.049456
v -0.454573 0.018922 -0.045891
v -0.452193 0.022208 -0.050973
v -0.454903 0.023251 -0.047407
v -0.448163 0.019030 -0.046980
v -0.450873 0.020072 -0.043415
v -0.448494 0.023358 -0.048497
v -0.451204 0.024401 -0.044931
v -1.050799 0.000584 -0.168997
v -1.053991 -0.002050 -0.166995
v -1.048545 -0.003184 -0.170362
v -1.051738 -0.005819 -0.168360
v -1.053222 0.000551 -0.172905
v -1.056415 -0.002084 -0.170902
v -1.050969 -0.003218 -0.174270
v -1.054161 -0.005852 -0.172267
v -0.175444 0.026449 -0.025743
v -0.178553 0.024649 -0.022873
v -0.175513 0.030377 -0.023354
v -0.178622 0.028577 -0.020484
v -0.172057 0.024876 -0.023060
v -0.175166 0.023076 -0.020190
v -0.172126 0.028804 -0.020671
v -0.175235 0.027004 -0.017801
v -1.160331 0.003078 -0.192619
v -1.160625 -0.000034 -0.189247
v -1.158017 0.000060 -0.195204
v -1.158310 -0.003052 -0.191832
v -1.164294 0.001546 -0.194378
v -1.164587 -0.001567 -0.191007
v -1.161979 -0.001472 -0.196963
v -1.162273 -0.004584 -0.193591
v -1.914209 0.004545 -0.027553
v -1.917704 0.001568 -0.027294
v -1.914072 0.003986 -0.032115
v -1.917566 0.001009 -0.031856
v -1.917195 0.008004 -0.028067
v -1.920689 0.005027 -0.027808
v -1.917057 0.007445 -0.032629
v -1.920552 0.004468 -0.032370
v 0.034823 0.020566 -0.011339
v 0.034646 0.020226 -0.006757
v 0.034720 0.025151 -0.011003
v 0.034543 0.024811 -0.006421
v 0.039417 0.020656 -0.011155
v 0.039240 0.020316 -0.006573
v 0.039314 0.025240 -0.010819
v 0.039137 0.024901 -0.006237
v -0.504318 0.018050 -0.055226
v -0.501597 0.014346 -0.055083
v -0.503797 0.018608 -0.050692
v -0.501075 0.014904 -0.050549
v -0.500649 0.020717 -0.055976
v -0.497928 0.017013 -0.055833
v -0.500127 0.021275 -0.051442
v -0.497406 0.017572 -0.051299
v -1.708371 -0.005765 -0.166890
v -1.712030 -0.005911 -0.169671
v -1.708326 -0.001177 -0.167190
v -1.711985 -0.001322 -0.169971
v -1.711155 -0.005499 -0.163241
v -1.714814 -0.005645 -0.166021
v -1.711110 -0.000911 -0.163540
v -1.714769 -0.001057 -0.166321
v -1.406883 0.011578 -0.222855
v -1.409732 0.013762 -0.219982
v -1.407928 0.007575 -0.220849
v -1.410777 0.009758 -0.217975
v -1.410338 0.010988 -0.225832
v -1.413187 0.013171 -0.222958
v -1.411382 0.006984 -0.223825
v -1.414231 0.009168 -0.220952
v -1.228513 0.005444 -0.204075
v -1.226857 0.002397 -0.201054
v -1.226102 0.003427 -0.207430
v -1.224446 0.000381 -0.204410
v -1.232061 0.002651 -0.204946
v -1.230405 -0.000395 -0.201926
v -1.229649 0.000635 -0.208302
v -1.227994 -0.002412 -0.205281
v 0.050257 0.024523 -0.009336
v 0.051783 0.020719 -0.011422
v 0.050339 0.022338 -0.005292
v 0.051864 0.018534 -0.007377
v 0.054594 0.025901 -0.008679
v 0.056120 0.022098 -0.010764
v 0.054676 0.023716 -0.004634
v 0.056201 0.019913 -0.006719
v -0.374058 0.023411 -0.034978
v -0.377168 0.026144 -0.036977
v -0.374184 0.020605 -0.038618
v -0.377295 0.023338 -0.040617
v -0.370674 0.025819 -0.036952
v -0.373785 0.028552 -0.038951
v -0.370800 0.023012 -0.040592
v -0.373911 0.025746 -0.042591
v 0.325529 0.008133 -0.000262
v 0.326521 0.010560 0.003515
v 0.325495 0.012005 -0.002741
v 0.326488 0.014432 0.001036
v 0.330018 0.007625 -0.001116
v 0.331011 0.010052 0.002661
v 0.329984 0.011497 -0.003595
v 0.330977 0.013924 0.000182
v -0.334714 0.029442 -0.035977
v -0.336721 0.025441 -0.037028
v -0.334409 0.028133 -0.031579
v -0.336416 0.024132 -0.032631
v -0.330588 0.027593 -0.036813
v -0.332595 0.023592 -0.037865
v -0.330283 0.026284 -0.032416
v -0.332290 0.022283 -0.033468
v -0.635599 -0.002100 -0.074099
v -0.632228 -0.000649 -0.071330
v -0.636016 0.002145 -0.075817
v -0.632645 0.003596 -0.073047
v -0.632500 -0.003108 -0.077343
v -0.629129 -0.001657 -0.074574
v -0.632917 0.001136 -0.079061
v -0.629546 0.002588 -0.076291
v -1.340771 0.007018 -0.214648
v -1.336737 0.005618 -0.216352
v -1.339892 0.011298 -0.216081
v -1.335857 0.009898 -0.217785
v -1.342794 0.006086 -0.218671
v -1.338759 0.004686 -0.220375
v -1.341914 0.010365 -0.220104
v -1.337879 0.008966 -0.221808
v -1.941381 -0.010979 -0.001079
v -1.944819 -0.009791 -0.003893
v -1.941419 -0.006760 0.000749
v -1.944856 -0.005572 -0.002065
v -1.944435 -0.012369 0.002065
v -1.947872 -0.011181 -0.000749
v -1.944473 -0.008150 0.003893
v -1.947910 -0.006961 0.001079
v -0.032596 0.022085 -0.011517
v -0.030231 0.024583 -0.008465
v -0.032731 0.025693 -0.014365
v -0.030366 0.028190 -0.011313
v -0.028655 0.020710 -0.013445
v -0.026290 0.023208 -0.010394
v -0.028790 0.024317 -0.016293
v -0.026425 0.026815 -0.013242
v 0.188973 0.021305 -0.002308
v 0.186262 0.018370 -0.004583
v 0.189024 0.018459 0.001303
v 0.186313 0.015524 -0.000972
v 0.192686 0.019201 -0.004019
v 0.189975 0.016266 -0.006294
v 0.192738 0.016355 -0.000408
v 0.190026 0.013420 -0.002683
v -0.254017 0.023076 -0.028429
v -0.255869 0.025781 -0.025204
v -0.254272 0.026520 -0.031464
v -0.256124 0.029224 -0.028240
v -0.249816 0.024477 -0.027191
v -0.251668 0.027182 -0.023967
v -0.250071 0.027921 -0.030227
v -0.251923 0.030626 -0.027003
v 0.114422 0.019128 -0.007226
v 0.117478 0.016149 -0.005514
v 0.114398 0.021400 -0.003228
v 0.117454 0.018421 -0.001517
v 0.117858 0.021794 -0.008720
v 0.120914 0.018815 -0.007009
v 0.117834 0.024066 -0.004723
v 0.120890 0.021087 -0.003011
v -0.154119 0.030048 -0.018463
v -0.156224 0.028050 -0.022030
v -0.153928 0.025992 -0.016305
v -0.156033 0.023995 -0.019872
v -0.150036 0.029208 -0.020402
v -0.152140 0.027211 -0.023970
v -0.149845 0.025153 -0.018244
v -0.151949 0.023155 -0.021811
v 0.306999 0.008817 0.000622
v 0.307073 0.012777 0.002958
v 0.306976 0.011154 -0.003338
v 0.307051 0.015114 -0.001002
v 0.311596 0.008765 0.000564
v 0.311671 0.012724 0.002900
v 0.311573 0.011101 -0.003396
v 0.311648 0.015061 -0.001060
v -0.982451 -0.005132 -0.151338
v -0.980969 -0.009483 -0.151477
v -0.978220 -0.003658 -0.152373
v -0.976739 -0.008009 -0.152512
v -0.983475 -0.005338 -0.155816
v -0.981994 -0.009689 -0.155954
v -0.979245 -0.003864 -0.156851
v -0.977763 -0.008215 -0.156990
v -0.403183 0.025422 -0.038479
v -0.407423 0.025588 -0.040250
v -0.403044 0.020889 -0.039237
v -0.407284 0.021055 -0.041008
v -0.401409 0.026175 -0.042654
v -0.405650 0.026341 -0.044425
v -0.401270 0.021642 -0.043412
v -0.405510 0.021808 -0.045183
v -1.308684 0.008508 -0.215090
v -1.312729 0.009351 -0.213074
v -1.309227 0.004011 -0.214301
v -1.313272 0.004853 -0.212284
v -1.310801 0.008051 -0.219146
v -1.314847 0.008894 -0.217130
v -1.311344 0.003554 -0.218357
v -1.315389 0.004396 -0.216340
v 0.012020 0.021621 -0.011585
v 0.014458 0.019881 -0.008096
v 0.011942 0.025713 -0.009490
v 0.014379 0.023974 -0.006001
v 0.015918 0.022790 -0.013725
v 0.018355 0.021051 -0.010236
v 0.015839 0.026883 -0.011631
v 0.018277 0.025144 -0.008141
v -0.047624 0.028589 -0.013429
v -0.049300 0.025079 -0.015881
v -0.047495 0.025916 -0.009691
v -0.049171 0.022406 -0.012143
v -0.043344 0.027296 -0.014502
v -0.045020 0.023786 -0.016955
v -0.043215 0.024622 -0.010764
v -0.044891 0.021112 -0.013216
v 0.036019 0.018875 -0.008578
v 0.033936 0.022259 -0.006265
v 0.035925 0.021429 -0.012400
v 0.033843 0.024814 -0.010087
v 0.040117 0.020653 -0.007489
v 0.038035 0.024037 -0.005177
v 0.040024 0.023207 -0.011312
v 0.037941 0.026592 -0.008999
v -1.055347 -0.000285 -0.169175
v -1.052663 -0.003060 -0.166677
v -1.051667 0.001161 -0.171522
v -1.048983 -0.001613 -0.169024
v -1.055977 -0.003655 -0.172240
v -1.053293 -0.006429 -0.169742
v -1.052297 -0.002208 -0.174587
v -1.049613 -0.004982 -0.172089
v 0.067454 0.025113 -0.006907
v 0.066850 0.022007 -0.010244
v 0.067549 0.021739 -0.003784
v 0.066945 0.018633 -0.007121
v 0.072011 0.024771 -0.007414
v 0.071408 0.021666 -0.010751
v 0.072106 0.021398 -0.004291
v 0.071502 0.018292 -0.007628
v 0.119912 0.018035 -0.002915
v 0.121324 0.022341 -0.002136
v 0.119875 0.018865 -0.007437
v 0.121288 0.023171 -0.006658
v 0.124287 0.016652 -0.003204
v 0.125700 0.020958 -0.002425
v 0.124251 0.017482 -0.007726
v 0.125664 0.021788 -0.006947
v -0.531776 0.018086 -0.056078
v -0.532179 0.015875 -0.060089
v -0.531330 0.014060 -0.053903
v -0.531733 0.011848 -0.057914
v -0.527218 0.018285 -0.056646
v -0.527621 0.016073 -0.060657
v -0.526771 0.014259 -0.054470
v -0.527175 0.012047 -0.058481
v 0.198424 0.015160 -0.000056
v 0.199868 0.019504 0.000381
v 0.198408 0.015625 -0.004630
v 0.199852 0.019969 -0.004194
v 0.202790 0.013726 -0.000217
v 0.204233 0.018069 0.000220
v 0.202774 0.014191 -0.004791
v 0.204218 0.018534 -0.004355
v -1.747284 0.000320 -0.148968
v -1.742698 0.000223 -0.149289
v -1.747209 0.004906 -0.149290
v -1.742623 0.004809 -0.149612
v -1.747611 0.000004 -0.153543
v -1.743026 -0.000093 -0.153865
v -1.747537 0.004590 -0.153865
v -1.742951 0.004493 -0.154187
v -0.318500 0.028039 -0.030046
v -0.320565 0.028326 -0.034145
v -0.318331 0.023462 -0.030452
v -0.320396 0.023749 -0.034551
v -0.314395 0.028371 -0.032091
v -0.316460 0.028659 -0.036190
v -0.314226 0.023794 -0.032497
v -0.316291 0.024082 -0.036596
v 0.262586 0.011256 0.000537
v 0.263191 0.015327 0.002588
v 0.262560 0.013328 -0.003567
v 0.263165 0.017399 -0.001516
v 0.267144 0.010728 0.000241
v 0.267749 0.014798 0.002292
v 0.267118 0.012800 -0.003863
v 0.267723 0.016870 -0.001812
v -0.525598 0.019369 -0.057427
v -0.528922 0.016322 -0.058326
v -0.524968 0.017463 -0.053290
v -0.528292 0.014415 -0.054189
v -0.522484 0.016503 -0.059222
v -0.525807 0.013455 -0.060121
v -0.521854 0.014596 -0.055086
v -0.525178 0.011548 -0.055985
v -1.708486 -0.001030 -0.165782
v -1.712729 -0.000567 -0.164070
v -1.708646 -0.005550 -0.164955
v -1.712888 -0.005087 -0.163243
v -1.710252 -0.001734 -0.169968
v -1.714494 -0.001271 -0.168257
v -1.710412 -0.006254 -0.169141
v -1.714654 -0.005791 -0.167430
v -0.336488 0.024141 -0.036716
v -0.334648 0.022564 -0.032808
v -0.336569 0.028391 -0.034963
v -0.334729 0.026814 -0.031055
v -0.332275 0.024910 -0.038389
v -0.330435 0.023334 -0.034481
v -0.332355 0.029161 -0.036636
v -0.330515 0.027584 -0.032729
v -1.408820 0.010710 -0.218336
v -1.410352 0.006788 -0.220183
v -1.406884 0.011844 -0.222349
v -1.408415 0.007921 -0.224196
v -1.412700 0.012825 -0.219611
v -1.414231 0.008902 -0.221458
v -1.410763 0.013958 -0.223624
v -1.412294 0.010036 -0.225471
v -0.167365 0.024902 -0.019267
v -0.164355 0.027579 -0.017048
v -0.167561 0.027963 -0.022692
v -0.164551 0.030639 -0.020474
v -0.163894 0.022755 -0.021385
v -0.160884 0.025431 -0.019166
v -0.164090 0.025816 -0.024810
v -0.161081 0.028492 -0.022591
v -0.105605 0.027050 -0.018798
v -0.101673 0.025635 -0.020717
v -0.105438 0.023521 -0.015855
v -0.101506 0.022106 -0.017774
v -0.103226 0.029636 -0.015833
v -0.099294 0.028221 -0.017752
v -0.103059 0.026108 -0.012889
v -0.099127 0.024693 -0.014808
v 0.281668 0.013866 0.003444
v 0.278721 0.015414 0.000273
v 0.281712 0.009750 0.001394
v 0.278765 0.011298 -0.001777
v 0.285197 0.015210 0.000821
v 0.282250 0.016758 -0.002351
v 0.285241 0.011094 -0.001229
v 0.282294 0.012642 -0.004400
v -0.435852 0.019646 -0.043966
v -0.433835 0.022673 -0.041153
v -0.436276 0.022911 -0.047176
v -0.434259 0.025938 -0.044363
v -0.431742 0.018497 -0.045677
v -0.429725 0.021524 -0.042865
v -0.432166 0.021762 -0.048887
v -0.430149 0.024789 -0.046075
v -1.743996 0.003127 -0.147825
v -1.742596 -0.000432 -0.150378
v -1.743313 0.005951 -0.151388
v -1.741913 0.002392 -0.153941
v -1.748322 0.002421 -0.149214
v -1.746922 -0.001138 -0.151766
v -1.747639 0.005246 -0.152777
v -1.746239 0.001686 -0.155330
v -0.361659 0.024962 -0.034487
v -0.360109 0.028758 -0.036568
v -0.361824 0.022804 -0.038544
v -0.360275 0.026600 -0.040626
v -0.357332 0.023519 -0.033897
v -0.355783 0.027315 -0.035978
v -0.357498 0.021362 -0.037954
v -0.355949 0.025158 -0.040035
v -1.188598 -0.003420 -0.196876
v -1.186300 -0.000226 -0.199254
v -1.190611 -0.000120 -0.194386
v -1.188313 0.003075 -0.196764
v -1.192035 -0.003217 -0.199924
v -1.189737 -0.000022 -0.202302
v -1.194048 0.000084 -0.197434
v -1.191750 0.003278 -0.199812
v -0.492038 0.018123 -0.048214
v -0.495782 0.020043 -0.050070
v -0.492254 0.014721 -0.051300
v -0.495997 0.016641 -0.053155
v -0.489377 0.020548 -0.051074
v -0.493120 0.022468 -0.052930
v -0.489593 0.017146 -0.054160
v -0.493336 0.019066 -0.056015
v 0.022988 0.020729 -0.008693
v 0.025748 0.022362 -0.005398
v 0.022871 0.024886 -0.010655
v 0.025631 0.026519 -0.007360
v 0.026664 0.019635 -0.011230
v 0.029424 0.021268 -0.007935
v 0.026546 0.023792 -0.013192
v 0.029307 0.025425 -0.009897
v -0.472737 0.023011 -0.049560
v -0.472448 0.019493 -0.052507
v -0.472247 0.020099 -0.046036
v -0.471959 0.016581 -0.048982
v -0.468174 0.023546 -0.049752
v -0.467886 0.020028 -0.052699
v -0.467684 0.020634 -0.046228
v -0.467396 0.017116 -0.049174
v -1.595159 -0.014936 -0.204323
v -1.590954 -0.013085 -0.204504
v -1.596279 -0.012059 -0.200916
v -1.592074 -0.010208 -0.201097
v -1.596645 -0.011864 -0.207405
v -1.592440 -0.010013 -0.207586
v -1.597765 -0.008987 -0.203997
v -1.593560 -0.007136 -0.204179
v -0.817816 -0.011036 -0.112859
v -0.820328 -0.010870 -0.116706
v -0.818231 -0.015615 -0.112785
v -0.820744 -0.015449 -0.116632
v -0.813987 -0.011424 -0.115376
v -0.816500 -0.011258 -0.119224
v -0.814403 -0.016003 -0.115302
v -0.816916 -0.015837 -0.119149
v -0.064006 0.021411 -0.013942
v -0.066008 0.024876 -0.011678
v -0.064139 0.023870 -0.017825
v -0.066141 0.027336 -0.015561
v -0.059869 0.023167 -0.012971
v -0.061871 0.026633 -0.010708
v -0.060002 0.025626 -0.016854
v -0.062004 0.029092 -0.014591
v 0.045533 0.022575 -0.011541
v 0.045534 0.019131 -0.008495
v 0.045493 0.025621 -0.008097
v 0.045494 0.022177 -0.005051
v 0.050131 0.022602 -0.011512
v 0.050132 0.019158 -0.008466
v 0.050091 0.025648 -0.008068
v 0.050092 0.022204 -0.005022
v 0.006408 0.024367 -0.012448
v 0.008678 0.020368 -0.012450
v 0.006456 0.024393 -0.007851
v 0.008727 0.020394 -0.007852
v 0.010406 0.026637 -0.012503
v 0.012676 0.022639 -0.012505
v 0.010454 0.026663 -0.007905
v 0.012725 0.022665 -0.007907
v -0.377337 0.026727 -0.038810
v -0.374158 0.026729 -0.042131
v -0.377126 0.022138 -0.038611
v -0.373947 0.022140 -0.041932
v -0.374022 0.027017 -0.035636
v -0.370843 0.027019 -0.038958
v -0.373811 0.022428 -0.035438
v -0.370632 0.022430 -0.038759
v -0.892698 -0.010074 -0.130903
v -0.896418 -0.008121 -0.132772
v -0.894674 -0.014208 -0.131289
v -0.898394 -0.012255 -0.133158
v -0.890854 -0.010565 -0.135087
v -0.894574 -0.008612 -0.136956
v -0.892830 -0.014699 -0.135473
v -0.896550 -0.012746 -0.137341
v -1.108744 0.000305 -0.183842
v -1.111824 0.001838 -0.180792
v -1.109863 -0.004030 -0.182794
v -1.112943 -0.002497 -0.179743
v -1.111970 0.000345 -0.187119
v -1.115050 0.001878 -0.184068
v -1.113089 -0.003990 -0.186070
v -1.116168 -0.002457 -0.183020
v 0.290667 0.013465 -0.004323
v 0.287169 0.011365 -0.002203
v 0.290634 0.016759 -0.001115
v 0.287136 0.014659 0.001005
v 0.293652 0.011040 -0.001802
v 0.290154 0.008940 0.000318
v 0.293619 0.014334 0.001406
v 0.290121 0.012234 0.003526
v -1.197222 0.003236 -0.199350
v -1.199984 0.001330 -0.196206
v -1.196047 -0.000948 -0.200853
v -1.198809 -0.002853 -0.197709
v -1.200706 0.003335 -0.202349
v -1.203467 0.001430 -0.199205
v -1.199530 -0.000848 -0.203853
v -1.202292 -0.002754 -0.200709
v -0.137421 0.027076 -0.022729
v -0.139122 0.023866 -0.019910
v -0.137439 0.030116 -0.019280
v -0.139140 0.026906 -0.016460
v -0.133149 0.025810 -0.021592
v -0.134851 0.022601 -0.018773
v -0.133167 0.028850 -0.018142
v -0.134869 0.025641 -0.015323
v 0.022965 0.022419 -0.011596
v 0.025537 0.019156 -0.009627
v 0.022946 0.024784 -0.007653
v 0.025519 0.021521 -0.005684
v 0.026776 0.024632 -0.012906
v 0.029348 0.021369 -0.010937
v 0.026758 0.026998 -0.008964
v 0.029330 0.023735 -0.006994
v 0.308090 0.015587 0.000795
v 0.306290 0.013015 -0.002564
v 0.308125 0.011927 0.003578
v 0.306326 0.009355 0.000219
v 0.312321 0.014523 -0.000657
v 0.310521 0.011951 -0.004017
v 0.312357 0.010863 0.002126
v 0.310557 0.008291 -0.001233
v 0.241651 0.011822 -0.000232
v 0.241537 0.015874 0.001939
v 0.241620 0.013993 -0.004285
v 0.241506 0.018045 -0.002115
v 0.246248 0.011938 -0.000206
v 0.246134 0.015990 0.001965
v 0.246217 0.014108 -0.004259
v 0.246102 0.018160 -0.002088
v -1.310108 0.007874 -0.212534
v -1.314005 0.005436 -0.212406
v -1.308362 0.004923 -0.215597
v -1.312258 0.002484 -0.215469
v -1.311815 0.010421 -0.215962
v -1.315711 0.007982 -0.215833
v -1.310069 0.007469 -0.219024
v -1.313965 0.005030 -0.218896
v -0.069269 0.023114 -0.017780
v -0.071684 0.022985 -0.013869
v -0.069401 0.027709 -0.017710
v -0.071816 0.027580 -0.013799
v -0.065359 0.023189 -0.015362
v -0.067773 0.023060 -0.011452
v -0.065490 0.027785 -0.015292
v -0.067905 0.027656 -0.011382
v -0.552370 0.014075 -0.063130
v -0.552537 0.010165 -0.060716
v -0.551855 0.016460 -0.059232
v -0.552023 0.012550 -0.056818
v -0.547804 0.013663 -0.063481
v -0.547971 0.009754 -0.061067
v -0.547289 0.016048 -0.059583
v -0.547457 0.012138 -0.057169
v -0.145057 0.025901 -0.021586
v -0.141494 0.023001 -0.021385
v -0.144960 0.026336 -0.017010
v -0.141397 0.023436 -0.016809
v -0.142152 0.029442 -0.021984
v -0.138589 0.026543 -0.021783
v -0.142055 0.029878 -0.017407
v -0.138493 0.026978 -0.017207
v 0.259983 0.016713 0.002359
v 0.257175 0.016508 -0.001276
v 0.260037 0.012120 0.002576
v 0.257229 0.011915 -0.001059
v 0.263623 0.016623 -0.000448
v 0.260815 0.016419 -0.004083
v 0.263678 0.012031 -0.000232
v 0.260869 0.011826 -0.003866
v -0.830833 -0.015945 -0.116587
v -0.827147 -0.013770 -0.114906
v -0.832298 -0.012012 -0.118465
v -0.828612 -0.009837 -0.116784
v -0.828507 -0.016915 -0.120433
v -0.824821 -0.014740 -0.118752
v -0.829972 -0.012982 -0.122311
v -0.826286 -0.010806 -0.120630
v -0.150628 0.028853 -0.019928
v -0.148368 0.027191 -0.023572
v -0.150441 0.024717 -0.017927
v -0.148181 0.023056 -0.021570
v -0.146627 0.029985 -0.017964
v -0.144368 0.028323 -0.021607
v -0.146441 0.025849 -0.015962
v -0.144181 0.024188 -0.019606
v -0.282015 0.025753 -0.026823
v -0.282129 0.029659 -0.029245
v -0.282095 0.023328 -0.030729
v -0.282209 0.027235 -0.033152
v -0.277419 0.025808 -0.026951
v -0.277534 0.029715 -0.029374
v -0.277499 0.023383 -0.030857
v -0.277613 0.027290 -0.033280
v 0.177652 0.014816 -0.000700
v 0.176409 0.019238 -0.000491
v 0.177637 0.015029 -0.005293
v 0.176394 0.019451 -0.005084
v 0.182079 0.016059 -0.000657
v 0.180836 0.020481 -0.000448
v 0.182064 0.016272 -0.005250
v 0.180821 0.020694 -0.005041
v -0.049014 0.022153 -0.012332
v -0.044569 0.021957 -0.011170
v -0.049120 0.026603 -0.011179
v -0.044675 0.026407 -0.010016
v -0.047840 0.023294 -0.016629
v -0.043395 0.023099 -0.015466
v -0.047946 0.027744 -0.015475
v -0.043501 0.027549 -0.014313
v -1.011697 -0.006736 -0.157936
v -1.008647 -0.007606 -0.161265
v -1.010911 -0.002229 -0.158395
v -1.007861 -0.003099 -0.161723
v -1.015047 -0.006471 -0.161075
v -1.011996 -0.007342 -0.164404
v -1.014261 -0.001964 -0.161534
v -1.011210 -0.002835 -0.164862
v -1.744302 -0.001392 -0.150703
v -1.741649 0.001377 -0.153240
v -1.744874 0.001977 -0.147626
v -1.742221 0.004745 -0.150163
v -1.748013 0.000068 -0.152992
v -1.745360 0.002836 -0.155529
v -1.748586 0.003436 -0.149915
v -1.745933 0.006205 -0.152452
v -0.010284 0.024845 -0.008804
v -0.008249 0.027695 -0.011784
v -0.010236 0.021506 -0.011965
v -0.008201 0.024355 -0.014945
v -0.006161 0.023477 -0.007297
v -0.004126 0.026327 -0.010277
v -0.006113 0.020138 -0.010458
v -0.004078 0.022988 -0.013438
v 0.052572 0.020866 -0.004340
v 0.050029 0.024029 -0.006500
v 0.052599 0.018288 -0.008148
v 0.050056 0.021451 -0.010308
v 0.056403 0.022984 -0.005748
v 0.053859 0.026148 -0.007908
v 0.056429 0.020406 -0.009555
v 0.053886 0.023570 -0.011715
v -1.301551 0.003876 -0.217887
v -1.298901 0.006309 -0.215023
v -1.303737 0.002025 -0.214291
v -1.301087 0.004457 -0.211427
v -1.304607 0.007311 -0.217976
v -1.301956 0.009743 -0.215112
v -1.306793 0.005459 -0.214380
v -1.304143 0.007891 -0.211516
v -0.392597 0.025383 -0.041866
v -0.389406 0.022953 -0.044114
v -0.392213 0.022552 -0.038262
v -0.389022 0.020122 -0.040511
v -0.389309 0.028071 -0.040104
v -0.386118 0.025641 -0.042353
v -0.388925 0.025241 -0.036501
v -0.385734 0.022811 -0.038750
v 0.141964 0.019265 -0.000438
v 0.140317 0.021738 -0.003947
v 0.142020 0.015519 -0.003104
v 0.140372 0.017992 -0.006613
v 0.146257 0.020263 -0.001750
v 0.144609 0.022735 -0.005259
v 0.146312 0.016517 -0.004416
v 0.144665 0.018990 -0.007925
v -0.445225 0.020715 -0.043621
v -0.441485 0.023136 -0.042485
v -0.445684 0.023221 -0.047449
v -0.441944 0.025642 -0.046312
v -0.442590 0.017715 -0.045902
v -0.438850 0.020136 -0.044765
v -0.443049 0.020222 -0.049729
v -0.439309 0.022643 -0.048593
v 0.315306 0.014349 0.001285
v 0.315534 0.013013 -0.003109
v 0.315346 0.009950 0.002624
v 0.315575 0.008615 -0.001770
v 0.319898 0.014454 0.001491
v 0.320127 0.013118 -0.002903
v 0.319939 0.010055 0.002830
v 0.320167 0.008720 -0.001564
v 0.198247 0.015913 0.000148
v 0.200270 0.020037 -0.000066
v 0.198242 0.015678 -0.004444
v 0.200265 0.019801 -0.004658
v 0.202377 0.013893 0.000247
v 0.204400 0.018017 0.000033
v 0.202371 0.013657 -0.004345
v 0.204394 0.017781 -0.004559
v 0.155474 0.020825 -0.004020
v 0.159257 0.021101 -0.006619
v 0.155550 0.016243 -0.004395
v 0.159333 0.016518 -0.006994
v 0.158087 0.020560 -0.000245
v 0.161870 0.020835 -0.002845
v 0.158163 0.015977 -0.000620
v 0.161945 0.016253 -0.003220
v -0.476632 0.020285 -0.046463
v -0.477212 0.022868 -0.050223
v -0.476747 0.016488 -0.049055
v -0.477327 0.019071 -0.052814
v -0.472072 0.020517 -0.047007
v -0.472652 0.023101 -0.050767
v -0.472187 0.016721 -0.049598
v -0.472767 0.019304 -0.053358
v -0.349830 0.022123 -0.034264
v -0.351505 0.026355 -0.033611
v -0.350132 0.022706 -0.038815
v -0.351807 0.026938 -0.038162
v -0.345559 0.023824 -0.034329
v -0.347234 0.028056 -0.033676
v -0.345860 0.024407 -0.038880
v -0.347535 0.028639 -0.038227
v 0.134613 0.018263 -0.007997
v 0.130217 0.017774 -0.006742
v 0.134540 0.022627 -0.006551
v 0.130144 0.022138 -0.005296
v 0.135958 0.016901 -0.003817
v 0.131562 0.016411 -0.002562
v 0.135885 0.021265 -0.002371
v 0.131489 0.020775 -0.001116
v 0.140132 0.017006 -0.005290
v 0.142895 0.015997 -0.001756
v 0.140059 0.021412 -0.003975
v 0.142823 0.020403 -0.000442
v 0.143806 0.017851 -0.007922
v 0.146570 0.016843 -0.004388
v 0.143734 0.022257 -0.006608
v 0.146497 0.021248 -0.003074
v -0.172653 0.029380 -0.022051
v -0.171570 0.025860 -0.024804
v -0.172456 0.026587 -0.018403
v -0.171374 0.023067 -0.021157
v -0.168188 0.030356 -0.021544
v -0.167106 0.026836 -0.024297
v -0.167992 0.027564 -0.017897
v -0.166909 0.024044 -0.020650
v -1.508970 0.004090 -0.218730
v -1.511854 0.007422 -0.220040
v -1.510611 0.004355 -0.214443
v -1.513496 0.007688 -0.215753
v -1.512153 0.000933 -0.219753
v -1.515037 0.004266 -0.221063
v -1.513794 0.001199 -0.215466
v -1.516678 0.004531 -0.216776
v -1.003060 -0.008810 -0.158668
v -0.999479 -0.007617 -0.156042
v -1.004817 -0.004589 -0.158189
v -1.001236 -0.003395 -0.155563
v -1.000773 -0.007434 -0.162412
v -0.997192 -0.006241 -0.159786
v -1.002531 -0.003212 -0.161933
v -0.998950 -0.002019 -0.159307
v 0.257317 0.016700 -0.001284
v 0.259382 0.014271 -0.004596
v 0.257362 0.013006 0.001453
v 0.259428 0.010577 -0.001859
v 0.261425 0.017962 0.000352
v 0.263490 0.015533 -0.002961
v 0.261470 0.014268 0.003089
v 0.263535 0.011839 -0.000224
v -1.371332 0.008996 -0.221168
v -1.373800 0.012288 -0.223220
v -1.373364 0.009971 -0.217160
v -1.375833 0.013263 -0.219212
v -1.374637 0.005938 -0.222099
v -1.377105 0.009230 -0.224152
v -1.376669 0.006913 -0.218091
v -1.379137 0.010205 -0.220144
v -1.809430 0.012062 -0.118895
v -1.807673 0.014779 -0.115629
v -1.809887 0.008668 -0.115827
v -1.808129 0.011385 -0.112560
v -1.813655 0.013560 -0.117868
v -1.811897 0.016276 -0.114601
v -1.814112 0.010166 -0.114799
v -1.812354 0.012882 -0.111533
v -0.908551 -0.010118 -0.134294
v -0.907768 -0.014108 -0.136441
v -0.904131 -0.009925 -0.133040
v -0.903348 -0.013915 -0.135187
v -0.907553 -0.007841 -0.138162
v -0.906770 -0.011831 -0.140309
v -0.903133 -0.007648 -0.136909
v -0.902350 -0.011638 -0.139056
v -0.647045 -0.001522 -0.074607
v -0.644036 0.001745 -0.075798
v -0.648190 -0.002078 -0.079025
v -0.645182 0.001189 -0.080217
v -0.643761 -0.004710 -0.075057
v -0.640753 -0.001443 -0.076249
v -0.644907 -0.005266 -0.079475
v -0.641899 -0.001999 -0.080667
v -0.463054 0.021868 -0.045252
v -0.463156 0.023561 -0.049526
v -0.463041 0.017593 -0.046945
v -0.463143 0.019286 -0.051219
v -0.458457 0.021918 -0.045342
v -0.458559 0.023610 -0.049616
v -0.458444 0.017643 -0.047035
v -0.458546 0.019335 -0.051309
v 0.270922 0.011717 0.001697
v 0.271683 0.016251 0.001805
v 0.270918 0.011828 -0.002899
v 0.271679 0.016361 -0.002791
v 0.275456 0.010956 0.001676
v 0.276217 0.015490 0.001784
v 0.275453 0.011067 -0.002921
v 0.276214 0.015600 -0.002813
v -0.885592 -0.013980 -0.128657
v -0.881096 -0.014116 -0.129612
v -0.885537 -0.009399 -0.129047
v -0.881041 -0.009534 -0.130002
v -0.886555 -0.014350 -0.133138
v -0.882059 -0.014486 -0.134093
v -0.886500 -0.009769 -0.133528
v -0.882004 -0.009904 -0.134483
v 0.124784 0.022100 -0.005330
v 0.128873 0.022537 -0.007387
v 0.124864 0.017573 -0.006134
v 0.128953 0.018010 -0.008190
v 0.126886 0.021421 -0.001297
v 0.130975 0.021858 -0.003354
v 0.126965 0.016894 -0.002100
v 0.131054 0.017331 -0.004157
v -1.167446 -0.002265 -0.194132
v -1.168592 -0.000264 -0.198110
v -1.169443 0.001176 -0.191826
v -1.170589 0.003177 -0.195804
v -1.171426 -0.004567 -0.194143
v -1.172572 -0.002566 -0.198121
v -1.173423 -0.001126 -0.191837
v -1.174569 0.000875 -0.195815
v -0.503799 0.016834 -0.050756
v -0.500462 0.019875 -0.049881
v -0.504374 0.018668 -0.054934
v -0.501037 0.021709 -0.054058
v -0.500687 0.013913 -0.052467
v -0.497351 0.016953 -0.051591
v -0.501262 0.015747 -0.056644
v -0.497926 0.018787 -0.055769
v -0.004817 0.025662 -0.012208
v -0.000883 0.025058 -0.014510
v -0.004691 0.021274 -0.010841
v -0.000757 0.020670 -0.013143
v -0.002440 0.026896 -0.008470
v 0.001494 0.026291 -0.010773
v -0.002314 0.022507 -0.007103
v 0.001620 0.021903 -0.009405
v -0.280700 0.026889 -0.026187
v -0.282975 0.028907 -0.029635
v -0.280648 0.022936 -0.028534
v -0.282924 0.024954 -0.031983
v -0.276705 0.028089 -0.028120
v -0.278980 0.030107 -0.031569
v -0.276653 0.024136 -0.030468
v -0.278928 0.026154 -0.033916
v 0.255780 0.010498 -0.000712
v 0.252464 0.013156 0.001042
v 0.255747 0.013001 -0.004568
v 0.252431 0.015659 -0.002815
v 0.258965 0.013292 0.001075
v 0.255648 0.015950 0.002829
v 0.258932 0.015795 -0.002782
v 0.255616 0.018454 -0.001028
v -0.047847 0.024092 -0.016894
v -0.049030 0.022015 -0.012966
v -0.047928 0.028166 -0.014764
v -0.049111 0.026089 -0.010836
v -0.043404 0.023613 -0.015809
v -0.044587 0.021536 -0.011881
v -0.043485 0.027687 -0.013679
v -0.044668 0.025610 -0.009751
v -0.165990 0.028688 -0.023890
v -0.167011 0.024395 -0.022597
v -0.165917 0.029998 -0.019483
v -0.166938 0.025705 -0.018190
v -0.161508 0.027689 -0.023668
v -0.162528 0.023396 -0.022375
v -0.161434 0.028999 -0.019261
v -0.162455 0.024706 -0.017968
v 0.228441 0.016638 -0.005276
v 0.224284 0.015096 -0.004059
v 0.228407 0.019543 -0.001712
v 0.224249 0.018001 -0.000495
v 0.230405 0.013425 -0.002638
v 0.226248 0.011883 -0.001421
v 0.230371 0.016330 0.000926
v 0.226214 0.014788 0.002143
v -0.226066 0.025462 -0.029227
v -0.228466 0.024360 -0.025463
v -0.226188 0.029894 -0.028007
v -0.228588 0.028791 -0.024243
v -0.222146 0.024925 -0.026884
v -0.224546 0.023823 -0.023120
v -0.222268 0.029357 -0.025665
v -0.224668 0.028255 -0.021900
v 0.001228 0.023852 -0.013360
v 0.002282 0.020079 -0.010953
v 0.001210 0.026321 -0.009480
v 0.002264 0.022547 -0.007074
v 0.005704 0.024752 -0.013910
v 0.006758 0.020978 -0.011504
v 0.005685 0.027220 -0.010031
v 0.006739 0.023446 -0.007625
v -1.245787 0.003057 -0.203951
v -1.249501 0.000573 -0.205039
v -1.243453 0.001066 -0.207376
v -1.247166 -0.001417 -0.208464
v -1.247166 0.006375 -0.206820
v -1.250880 0.003892 -0.207908
v -1.244832 0.004385 -0.210244
v -1.248545 0.001901 -0.211332
v 0.127648 0.016556 -0.007153
v 0.124727 0.017555 -0.003744
v 0.127561 0.020947 -0.008513
v 0.124641 0.021946 -0.005105
v 0.131198 0.017485 -0.004382
v 0.128278 0.018483 -0.000974
v 0.131111 0.021876 -0.005743
v 0.128191 0.022875 -0.002335
v -1.914688 0.007371 -0.029326
v -1.915676 0.003961 -0.026404
v -1.914595 0.004365 -0.032804
v -1.915582 0.000954 -0.029882
v -1.919178 0.008059 -0.030041
v -1.920166 0.004648 -0.027119
v -1.919085 0.005052 -0.033519
v -1.920072 0.001642 -0.030597
v 0.216990 0.015249 -0.003917
v 0.220284 0.012210 -0.002890
v 0.216977 0.016708 0.000444
v 0.220270 0.013668 0.001471
v 0.220199 0.018376 -0.004952
v 0.223492 0.015336 -0.003925
v 0.220185 0.019835 -0.000592
v 0.223479 0.016795 0.000435
v 0.293441 0.014622 -0.001288
v 0.296943 0.013735 -0.004131
v 0.293485 0.010248 0.000131
v 0.296988 0.009362 -0.002713
v 0.296419 0.015730 0.002035
v 0.299922 0.014843 -0.000808
v 0.296464 0.011357 0.003454
v 0.299967 0.010470 0.000610
v 0.231593 0.015230 0.002495
v 0.228813 0.017539 -0.000349
v 0.231636 0.011681 -0.000428
v 0.228856 0.013990 -0.003272
v 0.235255 0.017024 0.000371
v 0.232476 0.019332 -0.002472
v 0.235298 0.013475 -0.002552
v 0.232519 0.015784 -0.005396
v -0.497752 0.014347 -0.052871
v -0.499495 0.017390 -0.049896
v -0.498277 0.017382 -0.056284
v -0.500020 0.020425 -0.053310
v -0.493530 0.015980 -0.052067
v -0.495272 0.019023 -0.049093
v -0.494054 0.019016 -0.055481
v -0.495797 0.022059 -0.052507
v -1.071319 0.001360 -0.173156
v -1.073842 -0.001957 -0.171212
v -1.068624 -0.001823 -0.175091
v -1.071146 -0.005140 -0.173148
v -1.074061 0.001283 -0.176847
v -1.076583 -0.002035 -0.174903
v -1.071366 -0.001901 -0.178782
v -1.073888 -0.005218 -0.176838
v 0.229709 0.015028 -0.004631
v 0.229852 0.012222 -0.000991
v 0.229664 0.018669 -0.001824
v 0.229807 0.015863 0.001817
v 0.234304 0.015150 -0.004717
v 0.234447 0.012345 -0.001077
v 0.234260 0.018791 -0.001910
v 0.234403 0.015986 0.001731
v -0.428166 0.026036 -0.046271
v -0.431789 0.023206 -0.046382
v -0.427745 0.025320 -0.041748
v -0.431368 0.022490 -0.041860
v -0.425366 0.022483 -0.047094
v -0.428988 0.019653 -0.047205
v -0.424945 0.021767 -0.042572
v -0.428568 0.018937 -0.042683
v 0.166135 0.015763 -0.004701
v 0.167494 0.015898 -0.000311
v 0.166060 0.020359 -0.004819
v 0.167419 0.020494 -0.000428
v 0.170527 0.015800 -0.006062
v 0.171886 0.015935 -0.001671
v 0.170452 0.020396 -0.006179
v 0.171811 0.020531 -0.001789
v 0.246477 0.017819 -0.002501
v 0.246128 0.013439 -0.003856
v 0.246497 0.016458 0.001891
v 0.246149 0.012078 0.000536
v 0.251062 0.017492 -0.002624
v 0.250713 0.013112 -0.003979
v 0.251082 0.016131 0.001768
v 0.250734 0.011751 0.000413
v -0.391825 0.024161 -0.037344
v -0.387436 0.025490 -0.037003
v -0.392212 0.026458 -0.041309
v -0.387823 0.027787 -0.040967
v -0.390508 0.020406 -0.039649
v -0.386119 0.021736 -0.039307
v -0.390895 0.022703 -0.043613
v -0.386506 0.024033 -0.043271
v -0.019677 0.026642 -0.008915
v -0.021400 0.026311 -0.013165
v -0.019553 0.022056 -0.008608
v -0.021276 0.021725 -0.012858
v -0.015415 0.026641 -0.010642
v -0.017138 0.026310 -0.014892
v -0.015292 0.022055 -0.010335
v -0.017015 0.021724 -0.014585
v -0.392196 0.022679 -0.038148
v -0.389300 0.025989 -0.036806
v -0.392582 0.024686 -0.042267
v -0.389686 0.027996 -0.040925
v -0.388645 0.020197 -0.039691
v -0.385749 0.023507 -0.038349
v -0.389031 0.022205 -0.043809
v -0.386135 0.025514 -0.042467
v -0.508360 0.019412 -0.054339
v -0.505679 0.017842 -0.057728
v -0.507932 0.015397 -0.052140
v -0.505251 0.013827 -0.055529
v -0.504649 0.021010 -0.052144
v -0.501968 0.019440 -0.055533
v -0.504221 0.016995 -0.049945
v -0.501540 0.015425 -0.053334
v 0.324990 0.012519 0.001689
v 0.328324 0.015003 -0.000275
v 0.325015 0.009646 -0.001901
v 0.328349 0.012130 -0.003865
v 0.328157 0.009927 0.003786
v 0.331491 0.012411 0.001821
v 0.328182 0.007054 0.000196
v 0.331515 0.009538 -0.001769
v -0.449734 0.022622 -0.044129
v -0.448424 0.024860 -0.047926
v -0.449784 0.018669 -0.046477
v -0.448474 0.020907 -0.050274
v -0.445326 0.021912 -0.043027
v -0.444016 0.024150 -0.046824
v -0.445377 0.017959 -0.045375
v -0.444066 0.020197 -0.049172
v -0.501311 0.015776 -0.049869
v -0.503811 0.019424 -0.051128
v -0.501748 0.014019 -0.054095
v -0.504248 0.017667 -0.055354
v -0.497477 0.017955 -0.051171
v -0.499977 0.021603 -0.052430
v -0.497913 0.016197 -0.055397
v -0.500413 0.019845 -0.056656
v -0.557035 0.010283 -0.059863
v -0.553913 0.011801 -0.056848
v -0.557440 0.014529 -0.061581
v -0.554318 0.016047 -0.058566
v -0.553684 0.009382 -0.062880
v -0.550562 0.010900 -0.059865
v -0.554089 0.013628 -0.064598
v -0.550967 0.015146 -0.061583
v 0.172597 0.021600 -0.002541
v 0.171177 0.018562 -0.005687
v 0.172659 0.018279 0.000638
v 0.171239 0.015241 -0.002508
v 0.176970 0.020661 -0.003607
v 0.175551 0.017623 -0.006753
v 0.177032 0.017340 -0.000428
v 0.175612 0.014302 -0.003574
v -0.783109 -0.016656 -0.106209
v -0.784955 -0.012817 -0.104477
v -0.785629 -0.016147 -0.110022
v -0.787474 -0.012308 -0.108290
v -0.779735 -0.014177 -0.108108
v -0.781580 -0.010338 -0.106376
v -0.782254 -0.013668 -0.111921
v -0.784099 -0.009829 -0.110189
v -0.820986 -0.014932 -0.115287
v -0.817051 -0.016559 -0.113553
v -0.819643 -0.010644 -0.114310
v -0.815708 -0.012271 -0.112576
v -0.819023 -0.014602 -0.119432
v -0.815088 -0.016229 -0.117698
v -0.817681 -0.010314 -0.118455
v -0.813745 -0.011941 -0.116721
v -1.725764 -0.002212 -0.157107
v -1.727049 -0.003992 -0.161147
v -1.725370 0.001933 -0.159058
v -1.726654 0.000152 -0.163099
v -1.730162 -0.001320 -0.156102
v -1.731446 -0.003101 -0.160142
v -1.729767 0.002825 -0.158054
v -1.731052 0.001044 -0.162094
v -1.261905 0.004298 -0.210453
v -1.265086 0.007462 -0.209447
v -1.263874 0.001379 -0.207495
v -1.267054 0.004544 -0.206489
v -1.264580 0.002683 -0.213826
v -1.267760 0.005847 -0.212820
v -1.266548 -0.000236 -0.210869
v -1.269729 0.002928 -0.209863
v -0.461654 0.019321 -0.051953
v -0.463904 0.018112 -0.048130
v -0.461705 0.023714 -0.050594
v -0.463955 0.022505 -0.046771
v -0.457644 0.018699 -0.049790
v -0.459895 0.017490 -0.045967
v -0.457696 0.023091 -0.048431
v -0.459946 0.021882 -0.044608
v -0.431126 0.022996 -0.047302
v -0.430374 0.019087 -0.045001
v -0.430890 0.025359 -0.043365
v -0.430137 0.021450 -0.041064
v -0.426597 0.023523 -0.047890
v -0.425844 0.019614 -0.045589
v -0.426360 0.025886 -0.043953
v -0.425608 0.021977 -0.041652
v 0.162789 0.021990 -0.004636
v 0.160740 0.018077 -0.005916
v 0.162826 0.020542 -0.000272
v 0.160778 0.016630 -0.001552
v 0.166905 0.020056 -0.005313
v 0.164857 0.016143 -0.006593
v 0.166942 0.018609 -0.000949
v 0.164894 0.014696 -0.002229
v 0.202481 0.013256 -0.003477
v 0.198303 0.014274 -0.001849
v 0.202419 0.017083 -0.006026
v 0.198242 0.018101 -0.004397
v 0.204400 0.015593 -0.000014
v 0.200222 0.016611 0.001615
v 0.204339 0.019420 -0.002562
v 0.200161 0.020438 -0.000933
v 0.095547 0.019772 -0.009699
v 0.093522 0.018273 -0.005853
v 0.095470 0.024069 -0.008065
v 0.093445 0.022570 -0.004218
v 0.099674 0.019116 -0.007782
v 0.097649 0.017617 -0.003936
v 0.099598 0.023413 -0.006147
v 0.097573 0.021914 -0.002301
v -0.346912 0.024059 -0.037423
v -0.343253 0.021596 -0.036126
v -0.346773 0.026360 -0.033444
v -0.343114 0.023896 -0.032147
v -0.344131 0.027186 -0.039328
v -0.340472 0.024723 -0.038031
v -0.343992 0.029487 -0.035350
v -0.340333 0.027023 -0.034053
v 0.203887 0.019598 -0.000529
v 0.203561 0.018066 -0.004852
v 0.203952 0.015263 0.001003
v 0.203626 0.013731 -0.003320
v 0.208473 0.019551 -0.000858
v 0.208147 0.018019 -0.005181
v 0.208538 0.015216 0.000673
v 0.208212 0.013684 -0.003650
v 0.308178 0.011631 0.002094
v 0.311397 0.014905 0.002341
v 0.308173 0.011981 -0.002491
v 0.311393 0.015255 -0.002244
v 0.311460 0.008421 0.001846
v 0.314680 0.011695 0.002093
v 0.311456 0.008771 -0.002739
v 0.314676 0.012045 -0.002492
v -0.571054 0.012722 -0.063379
v -0.567815 0.012472 -0.066633
v -0.570830 0.008165 -0.062806
v -0.567591 0.007915 -0.066060
v -0.567798 0.013283 -0.060181
v -0.564559 0.013034 -0.063435
v -0.567574 0.008727 -0.059608
v -0.564335 0.008477 -0.062862
v -0.080715 0.024922 -0.011486
v -0.083004 0.027748 -0.014299
v -0.080678 0.021693 -0.014760
v -0.082966 0.024520 -0.017573
v -0.076727 0.026574 -0.013070
v -0.079016 0.029401 -0.015883
v -0.076690 0.023346 -0.016344
v -0.078979 0.026172 -0.019157
v 0.196111 0.013106 -0.002529
v 0.193406 0.015991 -0.000183
v 0.196061 0.015979 -0.006119
v 0.193356 0.018864 -0.003772
v 0.199829 0.015243 -0.000871
v 0.197124 0.018127 0.001476
v 0.199779 0.018116 -0.004460
v 0.197074 0.021001 -0.002114
v 0.306484 0.011211 -0.002914
v 0.307786 0.008321 0.000417
v 0.306451 0.014678 0.000106
v 0.307753 0.011788 0.003437
v 0.310894 0.012090 -0.003875
v 0.312195 0.009200 -0.000545
v 0.310861 0.015557 -0.000855
v 0.312163 0.012667 0.002476
v -1.393209 0.011468 -0.217801
v -1.391028 0.007697 -0.219274
v -1.391427 0.013865 -0.221297
v -1.389246 0.010095 -0.222770
v -1.396844 0.010381 -0.220399
v -1.394663 0.006611 -0.221873
v -1.395062 0.012778 -0.223895
v -1.392880 0.009008 -0.225369
v 0.248595 0.014831 0.002938
v 0.245332 0.016644 0.000254
v 0.248640 0.011047 0.000327
v 0.245376 0.012860 -0.002357
v 0.251834 0.016710 0.000269
v 0.248571 0.018523 -0.002415
v 0.251879 0.012926 -0.002342
v 0.248615 0.014739 -0.005026
v 0.034134 0.019970 -0.008440
v 0.035567 0.022745 -0.005065
v 0.034026 0.023543 -0.011332
v 0.035458 0.026318 -0.007958
v 0.038502 0.019148 -0.009618
v 0.039935 0.021924 -0.006244
v 0.038393 0.022721 -0.012511
v 0.039826 0.025497 -0.009137
v -0.917544 -0.007442 -0.136815
v -0.920102 -0.010959 -0.138308
v -0.914095 -0.010341 -0.135896
v -0.916653 -0.013858 -0.137389
v -0.915900 -0.006833 -0.141065
v -0.918458 -0.010350 -0.142559
v -0.912451 -0.009732 -0.140146
v -0.915009 -0.013249 -0.141639
v -1.943586 -0.008510 -0.003811
v -1.941596 -0.006420 -0.000231
v -1.943550 -0.012489 -0.001507
v -1.941561 -0.010399 0.002073
v -1.947731 -0.007541 -0.002073
v -1.945742 -0.005451 0.001507
v -1.947695 -0.011521 0.000231
v -1.945706 -0.009431 0.003811
v -0.336745 0.027707 -0.036114
v -0.334670 0.024120 -0.038107
v -0.336425 0.025622 -0.032029
v -0.334349 0.022035 -0.034021
v -0.332654 0.029690 -0.035423
v -0.330579 0.026103 -0.037416
v -0.332334 0.027605 -0.031337
v -0.330259 0.024018 -0.033330
v -1.355036 0.005950 -0.218689
v -1.354115 0.009071 -0.221938
v -1.356461 0.009298 -0.215878
v -1.355539 0.012419 -0.219127
v -1.359310 0.005507 -0.220326
v -1.358389 0.008628 -0.223576
v -1.360734 0.008855 -0.217515
v -1.359813 0.011976 -0.220764
v -1.053061 -0.006064 -0.168695
v -1.048993 -0.004001 -0.169280
v -1.054947 -0.002026 -0.167566
v -1.050879 0.000037 -0.168151
v -1.054081 -0.005305 -0.173114
v -1.050014 -0.003242 -0.173699
v -1.055967 -0.001267 -0.171984
v -1.051900 0.000796 -0.172570
v 0.188579 0.019498 -0.002198
v 0.191877 0.019954 -0.005369
v 0.188647 0.014938 -0.002783
v 0.191945 0.015394 -0.005955
v 0.191783 0.019125 0.001080
v 0.195080 0.019581 -0.002092
v 0.191851 0.014565 0.000494
v 0.195148 0.015021 -0.002677
v -1.344518 0.007549 -0.219319
v -1.346850 0.010295 -0.222175
v -1.346428 0.009673 -0.215716
v -1.348760 0.012420 -0.218572
v -1.347990 0.004535 -0.219382
v -1.350322 0.007281 -0.222238
v -1.349900 0.006659 -0.215779
v -1.352232 0.009406 -0.218635
v -0.373823 0.020600 -0.038751
v -0.377041 0.023143 -0.036674
v -0.374191 0.023210 -0.042518
v -0.377410 0.025754 -0.040441
v -0.370560 0.023403 -0.037128
v -0.373778 0.025946 -0.035050
v -0.370928 0.026013 -0.040895
v -0.374146 0.028557 -0.038818
v -0.189559 0.025277 -0.024626
v -0.187297 0.023106 -0.021263
v -0.189619 0.029121 -0.022104
v -0.187358 0.026950 -0.018740
v -0.185556 0.026562 -0.026488
v -0.183294 0.024391 -0.023125
v -0.185617 0.030406 -0.023966
v -0.183355 0.028235 -0.020603
v 0.295543 0.013671 -0.002242
v 0.298836 0.011008 -0.004033
v 0.295569 0.011127 0.001588
v 0.298863 0.008465 -0.000202
v 0.298751 0.016425 -0.000435
v 0.302045 0.013762 -0.002226
v 0.298778 0.013881 0.003395
v 0.302071 0.011219 0.001605
v -1.642315 -0.014606 -0.189169
v -1.641163 -0.012480 -0.193080
v -1.642936 -0.010529 -0.187136
v -1.641785 -0.008403 -0.191047
v -1.646723 -0.014625 -0.190477
v -1.645571 -0.012499 -0.194388
v -1.647344 -0.010548 -0.188444
v -1.646193 -0.008422 -0.192355
v -1.353482 0.008780 -0.220254
v -1.356138 0.012381 -0.221314
v -1.355641 0.008376 -0.216215
v -1.358297 0.011977 -0.217275
v -1.356552 0.005949 -0.222178
v -1.359208 0.009550 -0.223238
v -1.358712 0.005545 -0.218139
v -1.361367 0.009146 -0.219199
v 0.117308 0.016737 -0.007211
v 0.114473 0.018079 -0.003848
v 0.117220 0.020981 -0.008979
v 0.114384 0.022322 -0.005617
v 0.120927 0.017893 -0.004620
v 0.118092 0.019234 -0.001258
v 0.120839 0.022136 -0.006389
v 0.118003 0.023478 -0.003026
v -0.865651 -0.013366 -0.125849
v -0.862205 -0.015694 -0.123886
v -0.863538 -0.009404 -0.124858
v -0.860093 -0.011731 -0.122896
v -0.863458 -0.013526 -0.129887
v -0.860013 -0.015853 -0.127924
v -0.861346 -0.009564 -0.128897
v -0.857900 -0.011891 -0.126934
v 0.041743 0.026100 -0.006830
v 0.039146 0.024222 -0.010127
v 0.041854 0.022069 -0.004621
v 0.039257 0.020191 -0.007918
v 0.045536 0.024932 -0.009152
v 0.042939 0.023054 -0.012449
v 0.045647 0.020901 -0.006943
v 0.043050 0.019023 -0.010240
v -0.760454 -0.016450 -0.102023
v -0.762693 -0.013295 -0.099539
v -0.762485 -0.014886 -0.105840
v -0.764724 -0.011731 -0.103356
v -0.756989 -0.013494 -0.102656
v -0.759228 -0.010338 -0.100171
v -0.759021 -0.011929 -0.106473
v -0.761260 -0.008774 -0.103988
v -0.431376 0.022026 -0.047044
v -0.429847 0.018805 -0.044141
v -0.431221 0.025143 -0.043667
v -0.429692 0.021922 -0.040764
v -0.427042 0.023051 -0.048189
v -0.425513 0.019830 -0.045286
v -0.426887 0.026168 -0.044812
v -0.425358 0.022946 -0.041909
v -1.236370 0.002141 -0.202413
v -1.239255 -0.001027 -0.204081
v -1.233738 0.001717 -0.206159
v -1.236622 -0.001451 -0.207827
v -1.238797 0.005446 -0.204493
v -1.241682 0.002278 -0.206161
v -1.236165 0.005022 -0.208239
v -1.239049 0.001854 -0.209907
v -1.640795 -0.009816 -0.191768
v -1.643830 -0.008087 -0.188778
v -1.641254 -0.013963 -0.189835
v -1.644289 -0.012234 -0.186846
v -1.644218 -0.010794 -0.194678
v -1.647254 -0.009065 -0.191689
v -1.644677 -0.014941 -0.192746
v -1.647712 -0.013212 -0.189756
v -1.595480 -0.007255 -0.203699
v -1.591923 -0.009299 -0.201624
v -1.594187 -0.009082 -0.207716
v -1.590629 -0.011125 -0.205640
v -1.598090 -0.010947 -0.202861
v -1.594532 -0.012991 -0.200786
v -1.596796 -0.012773 -0.206878
v -1.593239 -0.014817 -0.204802
v -0.071160 0.028348 -0.013908
v -0.070744 0.026041 -0.017863
v -0.071007 0.024386 -0.011580
v -0.070591 0.022078 -0.015535
v -0.066584 0.028691 -0.013626
v -0.066167 0.026384 -0.017581
v -0.066430 0.024729 -0.011298
v -0.066014 0.022421 -0.015254
v -0.840599 -0.015170 -0.117792
v -0.838027 -0.011380 -0.118191
v -0.843698 -0.013370 -0.120673
v -0.841126 -0.009580 -0.121072
v -0.838381 -0.017050 -0.121354
v -0.835808 -0.013260 -0.121753
v -0.841480 -0.015250 -0.124234
v -0.838907 -0.011460 -0.124633
v -0.968501 -0.004435 -0.149243
v -0.969939 -0.003766 -0.153559
v -0.971996 -0.007337 -0.148529
v -0.973434 -0.006667 -0.152845
v -0.965882 -0.007939 -0.150660
v -0.967320 -0.007270 -0.154975
v -0.969377 -0.010840 -0.149945
v -0.970815 -0.010171 -0.154261
v -0.075091 0.021794 -0.013683
v -0.077273 0.025634 -0.012403
v -0.075208 0.023188 -0.018063
v -0.077389 0.027028 -0.016783
v -0.071045 0.023904 -0.013119
v -0.073226 0.027744 -0.011839
v -0.071161 0.025298 -0.017499
v -0.073342 0.029138 -0.016219
v -0.397358 0.021513 -0.041228
v -0.393355 0.020368 -0.039277
v -0.397358 0.025479 -0.038901
v -0.393355 0.024334 -0.036950
v -0.395096 0.023538 -0.044681
v -0.391093 0.022394 -0.042730
v -0.395096 0.027504 -0.042354
v -0.391093 0.026360 -0.040403
v -0.412389 0.026047 -0.041846
v -0.411195 0.024101 -0.045837
v -0.412045 0.021966 -0.039754
v -0.410851 0.020021 -0.043746
v -0.407962 0.026888 -0.040932
v -0.406768 0.024943 -0.044923
v -0.407618 0.022808 -0.038840
v -0.406424 0.020863 -0.042832
v 0.099262 0.019614 -0.003032
v 0.100184 0.023930 -0.004323
v 0.099264 0.018296 -0.007437
v 0.100186 0.022612 -0.008728
v 0.103767 0.018731 -0.002765
v 0.104689 0.023047 -0.004056
v 0.103769 0.017413 -0.007171
v 0.104691 0.021729 -0.008462
v 0.175969 0.019044 -0.000994
v 0.179163 0.021736 -0.002917
v 0.176002 0.016346 -0.004717
v 0.179196 0.019038 -0.006640
v 0.179277 0.016472 0.000899
v 0.182470 0.019164 -0.001023
v 0.179310 0.013774 -0.002824
v 0.182504 0.016466 -0.004746
v -1.099330 0.000825 -0.180247
v -1.102605 0.002490 -0.183013
v -1.102558 -0.000839 -0.177427
v -1.105833 0.000826 -0.180192
v -1.099351 -0.003126 -0.182601
v -1.102625 -0.001461 -0.185366
v -1.102579 -0.004789 -0.179780
v -1.105854 -0.003124 -0.182546
v 0.242481 0.011321 -0.002046
v 0.238425 0.012719 -0.000390
v 0.242434 0.014777 -0.005079
v 0.238378 0.016175 -0.003424
v 0.244647 0.014014 0.000988
v 0.240591 0.015412 0.002643
v 0.244600 0.017469 -0.002046
v 0.240544 0.018867 -0.000391
v -1.060236 0.000963 -0.172938
v -1.062493 -0.000551 -0.169229
v -1.058837 -0.003324 -0.173835
v -1.061094 -0.004838 -0.170126
v -1.063990 0.000275 -0.175503
v -1.066247 -0.001239 -0.171794
v -1.062590 -0.004012 -0.176401
v -1.064848 -0.005526 -0.172692
v -0.386985 0.024509 -0.042539
v -0.385850 0.020703 -0.040222
v -0.386813 0.026936 -0.038637
v -0.385678 0.023129 -0.036320
v -0.382532 0.025385 -0.043280
v -0.381398 0.021579 -0.040963
v -0.382360 0.027812 -0.039378
v -0.381226 0.024005 -0.037061
v -0.322141 0.029917 -0.034069
v -0.326070 0.027771 -0.035120
v -0.321828 0.027450 -0.030202
v -0.325756 0.025304 -0.031253
v -0.319772 0.026684 -0.036323
v -0.323701 0.024538 -0.037374
v -0.319459 0.024217 -0.032456
v -0.323387 0.022071 -0.033507
v 0.161623 0.015481 -0.005088
v 0.161540 0.016668 -0.000647
v 0.161546 0.019922 -0.006278
v 0.161463 0.021109 -0.001837
v 0.166220 0.015577 -0.005028
v 0.166137 0.016765 -0.000587
v 0.166143 0.020017 -0.006217
v 0.166060 0.021205 -0.001776
v -0.464249 0.020577 -0.050271
v -0.461196 0.017139 -0.050206
v -0.463815 0.021048 -0.045717
v -0.460762 0.017610 -0.045653
v -0.460838 0.023594 -0.050908
v -0.457785 0.020156 -0.050844
v -0.460403 0.024065 -0.046355
v -0.457351 0.020626 -0.046290
v -1.122556 -0.003258 -0.182193
v -1.119094 -0.003322 -0.185219
v -1.122522 0.001339 -0.182251
v -1.119060 0.001275 -0.185276
v -1.125582 -0.003279 -0.185655
v -1.122120 -0.003343 -0.188680
v -1.125548 0.001318 -0.185712
v -1.122086 0.001255 -0.188738
v -0.276463 0.026638 -0.026152
v -0.276998 0.029644 -0.029590
v -0.276460 0.023176 -0.029178
v -0.276994 0.026182 -0.032617
v -0.271896 0.026993 -0.026552
v -0.272431 0.029998 -0.029991
v -0.271893 0.023531 -0.029578
v -0.272427 0.026536 -0.033017
v 0.153320 0.015189 -0.002014
v 0.150352 0.018659 -0.001474
v 0.153293 0.015873 -0.006561
v 0.150324 0.019342 -0.006021
v 0.156832 0.018128 -0.001593
v 0.153863 0.021598 -0.001053
v 0.156804 0.018812 -0.006140
v 0.153836 0.022281 -0.005600
v -0.947508 -0.004988 -0.148297
v -0.948718 -0.005781 -0.143932
v -0.944650 -0.008587 -0.148159
v -0.945860 -0.009380 -0.143794
v -0.950901 -0.007736 -0.149737
v -0.952111 -0.008529 -0.145373
v -0.948043 -0.011336 -0.149599
v -0.949253 -0.012129 -0.145235
v -0.692180 -0.004420 -0.089618
v -0.695370 -0.007612 -0.088733
v -0.690687 -0.004709 -0.085279
v -0.693877 -0.007901 -0.084394
v -0.689224 -0.007718 -0.090855
v -0.692414 -0.010909 -0.089970
v -0.687731 -0.008007 -0.086516
v -0.690921 -0.011198 -0.085631
v -1.188352 0.003160 -0.199792
v -1.188455 0.001932 -0.195362
v -1.187396 -0.001180 -0.200973
v -1.187500 -0.002408 -0.196544
v -1.192848 0.002266 -0.200144
v -1.192952 0.001037 -0.195715
v -1.191893 -0.002074 -0.201326
v -1.191996 -0.003302 -0.196896
v 0.222391 0.019112 -0.004053
v 0.219351 0.015663 -0.003973
v 0.222396 0.019214 0.000544
v 0.219357 0.015765 0.000624
v 0.225841 0.016073 -0.003989
v 0.222802 0.012624 -0.003909
v 0.225846 0.016176 0.000608
v 0.222807 0.012726 0.000688
v -1.225041 0.003831 -0.204257
v -1.228651 0.003756 -0.201410
v -1.225008 -0.000766 -0.204336
v -1.228618 -0.000841 -0.201490
v -1.227888 0.003873 -0.207867
v -1.231498 0.003798 -0.205020
v -1.227855 -0.000724 -0.207946
v -1.231466 -0.000799 -0.205100
v -0.973509 -0.006561 -0.151064
v -0.970688 -0.008809 -0.148213
v -0.970272 -0.003369 -0.151750
v -0.967451 -0.005617 -0.148899
v -0.971865 -0.008989 -0.154605
v -0.969044 -0.011238 -0.151754
v -0.968628 -0.005797 -0.155292
v -0.965807 -0.008046 -0.152440
v 0.277153 0.017338 0.000120
v 0.274561 0.014638 -0.002551
v 0.277190 0.014086 0.003370
v 0.274598 0.011386 0.000699
v 0.280951 0.015526 -0.001735
v 0.278358 0.012827 -0.004406
v 0.280988 0.012275 0.001515
v 0.278395 0.009575 -0.001156
v -1.741618 0.003688 -0.152982
v -1.744581 0.006211 -0.150532
v -1.742183 0.000186 -0.150056
v -1.745146 0.002709 -0.147607
v -1.745089 0.002104 -0.155548
v -1.748052 0.004627 -0.153099
v -1.745654 -0.001398 -0.152622
v -1.748616 0.001125 -0.150173
v -0.646984 -0.001644 -0.080724
v -0.647259 -0.004569 -0.077186
v -0.646208 0.001819 -0.077801
v -0.646483 -0.001105 -0.074263
v -0.642461 -0.002416 -0.081011
v -0.642735 -0.005340 -0.077473
v -0.641684 0.001047 -0.078088
v -0.641959 -0.001877 -0.074550
v 0.302490 0.015263 -0.002821
v 0.299806 0.011540 -0.002532
v 0.302487 0.015620 0.001763
v 0.299804 0.011897 0.002052
v 0.306223 0.012587 -0.002610
v 0.303540 0.008865 -0.002321
v 0.306221 0.012945 0.001974
v 0.303538 0.009222 0.002263
v 0.257234 0.011895 -0.000586
v 0.260910 0.011599 0.002160
v 0.257181 0.016458 -0.000023
v 0.260856 0.016162 0.002723
v 0.259996 0.012377 -0.004231
v 0.263672 0.012081 -0.001484
v 0.259942 0.016940 -0.003668
v 0.263618 0.016644 -0.000921
v 0.310936 0.014750 0.000042
v 0.311530 0.012021 -0.003611
v 0.310971 0.011069 0.002798
v 0.311564 0.008340 -0.000855
v 0.315496 0.015133 0.000496
v 0.316089 0.012404 -0.003156
v 0.315530 0.011452 0.003252
v 0.316124 0.008723 -0.000401
v -0.693435 -0.009227 -0.084416
v -0.692368 -0.004812 -0.085133
v -0.694944 -0.009566 -0.088746
v -0.693877 -0.005151 -0.089463
v -0.689225 -0.010467 -0.085786
v -0.688157 -0.006053 -0.086503
v -0.690734 -0.010806 -0.090116
v -0.689667 -0.006392 -0.090834
v -0.336704 0.028106 -0.033967
v -0.332899 0.029546 -0.036110
v -0.336686 0.024275 -0.036510
v -0.332882 0.025715 -0.038653
v -0.334122 0.026010 -0.030792
v -0.330317 0.027450 -0.032934
v -0.334104 0.022179 -0.033335
v -0.330300 0.023619 -0.035478
v -1.063189 -0.005103 -0.170080
v -1.059101 -0.004070 -0.171913
v -1.064075 -0.000624 -0.169535
v -1.059987 0.000408 -0.171368
v -1.065097 -0.004971 -0.174262
v -1.061008 -0.003939 -0.176095
v -1.065983 -0.000492 -0.173716
v -1.061894 0.000540 -0.175549
v -1.426800 0.007427 -0.220042
v -1.424681 0.009096 -0.223765
v -1.427426 0.011706 -0.218480
v -1.425306 0.013375 -0.222203
v -1.430833 0.007641 -0.222241
v -1.428713 0.009310 -0.225965
v -1.431458 0.011920 -0.220679
v -1.429338 0.013589 -0.224403
v -1.101087 -0.004455 -0.179764
v -1.098621 -0.001083 -0.181684
v -1.103642 -0.001332 -0.177560
v -1.101176 0.002041 -0.179480
v -1.104008 -0.004340 -0.183313
v -1.101542 -0.000967 -0.185233
v -1.106563 -0.001217 -0.181109
v -1.104097 0.002156 -0.183029
v -1.888366 0.008412 -0.056155
v -1.885233 0.010480 -0.058811
v -1.888485 0.012106 -0.053419
v -1.885351 0.014173 -0.056075
v -1.891729 0.010208 -0.058726
v -1.888596 0.012275 -0.061381
v -1.891848 0.013902 -0.055990
v -1.888715 0.015969 -0.058645
v -1.477077 0.004977 -0.219500
v -1.476205 0.007896 -0.222944
v -1.478149 0.008519 -0.216770
v -1.477277 0.011437 -0.220214
v -1.481462 0.004692 -0.220853
v -1.480590 0.007610 -0.224297
v -1.482535 0.008233 -0.218123
v -1.481662 0.011152 -0.221567
v -0.401002 0.021817 -0.038311
v -0.401804 0.026205 -0.039423
v -0.401287 0.020641 -0.042747
v -0.402089 0.025030 -0.043859
v -0.396483 0.022522 -0.038788
v -0.397286 0.026911 -0.039900
v -0.396768 0.021346 -0.043224
v -0.397571 0.025735 -0.044336
v -0.751858 -0.015019 -0.098734
v -0.749423 -0.011856 -0.096452
v -0.753204 -0.011812 -0.101742
v -0.750769 -0.008649 -0.099460
v -0.748197 -0.015944 -0.101358
v -0.745762 -0.012781 -0.099075
v -0.749543 -0.012737 -0.104366
v -0.747108 -0.009575 -0.102083
v -0.598117 0.004430 -0.069612
v -0.593665 0.003644 -0.070451
v -0.597243 0.004565 -0.065100
v -0.592791 0.003779 -0.065938
v -0.597370 0.008958 -0.069892
v -0.592918 0.008172 -0.070731
v -0.596496 0.009093 -0.065380
v -0.592044 0.008307 -0.066219
v -1.640812 -0.013460 -0.191237
v -1.643986 -0.012844 -0.194506
v -1.641219 -0.009047 -0.190010
v -1.644394 -0.008431 -0.193279
v -1.644114 -0.014596 -0.188245
v -1.647288 -0.013980 -0.191514
v -1.644521 -0.010184 -0.187018
v -1.647696 -0.009568 -0.190287
v 0.231791 0.011575 -0.002022
v 0.228840 0.014105 0.000434
v 0.231745 0.014750 -0.005348
v 0.228794 0.017280 -0.002891
v 0.235317 0.013733 -0.000010
v 0.232367 0.016263 0.002447
v 0.235271 0.016909 -0.003335
v 0.232321 0.019439 -0.000879
v -0.110105 0.025736 -0.020545
v -0.110424 0.022801 -0.017020
v -0.110154 0.029271 -0.017605
v -0.110474 0.026336 -0.014080
v -0.105518 0.025569 -0.020267
v -0.105838 0.022634 -0.016742
v -0.105567 0.029104 -0.017328
v -0.105887 0.026169 -0.013803
v -1.207833 0.002584 -0.198639
v -1.210562 -0.001102 -0.198305
v -1.205363 0.000460 -0.201885
v -1.208092 -0.003225 -0.201550
v -1.210589 0.004331 -0.201879
v -1.213318 0.000645 -0.201544
v -1.208119 0.002207 -0.205124
v -1.210848 -0.001478 -0.204790
v -0.956143 -0.005177 -0.149198
v -0.959521 -0.005556 -0.146102
v -0.955471 -0.009722 -0.149022
v -0.958849 -0.010102 -0.145925
v -0.959190 -0.005760 -0.152593
v -0.962568 -0.006139 -0.149496
v -0.958517 -0.010305 -0.152416
v -0.961895 -0.010685 -0.149320
v 0.044754 0.021378 -0.010622
v 0.046808 0.018599 -0.007589
v 0.044704 0.024751 -0.007496
v 0.046759 0.021971 -0.004464
v 0.048867 0.022808 -0.012098
v 0.050922 0.020028 -0.009066
v 0.048817 0.026180 -0.008973
v 0.050872 0.023401 -0.005941
v 0.265797 0.017658 -0.000870
v 0.264330 0.014050 -0.003315
v 0.265829 0.015070 0.002930
v 0.264361 0.011462 0.000486
v 0.270155 0.016462 -0.001721
v 0.268687 0.012854 -0.004165
v 0.270186 0.013874 0.002080
v 0.268719 0.010266 -0.000365
v -0.758446 -0.014653 -0.100581
v -0.762312 -0.012520 -0.099300
v -0.760617 -0.016389 -0.104244
v -0.764484 -0.014255 -0.102963
v -0.757230 -0.010969 -0.103048
v -0.761096 -0.008835 -0.101768
v -0.759401 -0.012705 -0.106711
v -0.763268 -0.010571 -0.105430
v 0.060912 0.019849 -0.008875
v 0.063483 0.018650 -0.005257
v 0.060829 0.024195 -0.007377
v 0.063400 0.022996 -0.003758
v 0.064723 0.020752 -0.011284
v 0.067294 0.019553 -0.007665
v 0.064640 0.025098 -0.009785
v 0.067211 0.023900 -0.006167
v -0.315164 0.028351 -0.033885
v -0.313448 0.024874 -0.036356
v -0.314860 0.025794 -0.030076
v -0.313145 0.022317 -0.032547
v -0.310908 0.029935 -0.033161
v -0.309193 0.026458 -0.035632
v -0.310605 0.027378 -0.029351
v -0.308890 0.023901 -0.031822
v 0.293971 0.011320 0.003343
v 0.291396 0.014449 0.001170
v 0.293996 0.008712 -0.000444
v 0.291421 0.011842 -0.002617
v 0.297780 0.013453 0.001900
v 0.295205 0.016582 -0.000273
v 0.297805 0.010845 -0.001887
v 0.295231 0.013974 -0.004060
v 0.322057 0.007473 -0.001074
v 0.318709 0.009505 0.001335
v 0.322026 0.010966 -0.004064
v 0.318677 0.012998 -0.001655
v 0.325209 0.009667 0.001456
v 0.321860 0.011699 0.003865
v 0.325177 0.013160 -0.001534
v 0.321829 0.015192 0.000874
v -0.507106 0.017099 -0.057169
v -0.507550 0.014427 -0.053454
v -0.506923 0.020819 -0.054472
v -0.507367 0.018146 -0.050757
v -0.502533 0.016691 -0.056916
v -0.502977 0.014019 -0.053201
v -0.502350 0.020410 -0.054219
v -0.502794 0.017738 -0.050504
v 0.179354 0.020710 -0.005537
v 0.175986 0.017603 -0.005165
v 0.179357 0.021253 -0.000971
v 0.175989 0.018145 -0.000599
v 0.182484 0.017364 -0.005141
v 0.179115 0.014257 -0.004770
v 0.182487 0.017907 -0.000575
v 0.179118 0.014800 -0.000204
v -1.510441 0.006905 -0.219610
v -1.510778 0.006402 -0.215052
v -1.510287 0.002336 -0.220103
v -1.510624 0.001833 -0.215545
v -1.515025 0.006788 -0.219961
v -1.515361 0.006285 -0.215403
v -1.514871 0.002219 -0.220454
v -1.515207 0.001716 -0.215896
v -1.051869 -0.000013 -0.167697
v -1.054573 -0.003722 -0.167424
v -1.048605 -0.002541 -0.169721
v -1.051309 -0.006251 -0.169447
v -1.053652 0.000983 -0.171818
v -1.056355 -0.002727 -0.171544
v -1.050387 -0.001546 -0.173841
v -1.053091 -0.005255 -0.173567
v -0.545172 0.011430 -0.062915
v -0.548966 0.011169 -0.060330
v -0.545282 0.016017 -0.062612
v -0.549075 0.015755 -0.060027
v -0.542576 0.011242 -0.059124
v -0.546370 0.010980 -0.056539
v -0.542686 0.015829 -0.058821
v -0.546480 0.015567 -0.056236
v -0.840192 -0.009828 -0.123085
v -0.843289 -0.011742 -0.120277
v -0.836854 -0.010829 -0.120085
v -0.839951 -0.012743 -0.117277
v -0.839555 -0.013888 -0.125148
v -0.842652 -0.015801 -0.122340
v -0.836217 -0.014888 -0.122149
v -0.839314 -0.016802 -0.119340
v 0.285239 0.013413 -0.004289
v 0.283101 0.010679 -0.001273
v 0.285204 0.016832 -0.001214
v 0.283065 0.014098 0.001801
v 0.289310 0.012006 -0.002678
v 0.287171 0.009272 0.000338
v 0.289274 0.015424 0.000397
v 0.287135 0.012691 0.003412
v -0.482457 0.019288 -0.052912
v -0.480753 0.015805 -0.050441
v -0.482174 0.022035 -0.049235
v -0.480470 0.018551 -0.046764
v -0.478196 0.020499 -0.054144
v -0.476492 0.017015 -0.051673
v -0.477913 0.023245 -0.050467
v -0.476208 0.019762 -0.047997
v -0.885670 -0.009139 -0.129450
v -0.887732 -0.012523 -0.131783
v -0.882629 -0.012151 -0.127769
v -0.884691 -0.015535 -0.130103
v -0.882905 -0.008350 -0.133038
v -0.884967 -0.011733 -0.135371
v -0.879864 -0.011362 -0.131357
v -0.881926 -0.014745 -0.133690
v -1.010332 -0.008573 -0.161904
v -1.008214 -0.005514 -0.159201
v -1.014403 -0.007206 -0.160260
v -1.012285 -0.004147 -0.157558
v -1.010622 -0.005423 -0.165241
v -1.008504 -0.002364 -0.162539
v -1.014693 -0.004056 -0.163597
v -1.012576 -0.000998 -0.160895
v 0.269181 0.017833 -0.000377
v 0.266097 0.015149 -0.002480
v 0.269216 0.014972 0.003223
v 0.266131 0.012288 0.001120
v 0.272591 0.015433 -0.002316
v 0.269507 0.012749 -0.004419
v 0.272626 0.012573 0.001284
v 0.269541 0.009889 -0.000819
v -1.758548 0.006531 -0.145509
v -1.760538 0.008866 -0.142084
v -1.758994 0.002633 -0.143111
v -1.760985 0.004968 -0.139686
v -1.762668 0.005826 -0.147423
v -1.764659 0.008161 -0.143999
v -1.763115 0.001928 -0.145025
v -1.765106 0.004263 -0.141601
v -1.559257 -0.003334 -0.208548
v -1.562901 -0.005757 -0.207140
v -1.558204 -0.006658 -0.211546
v -1.561849 -0.009082 -0.210137
v -1.561855 -0.001281 -0.211738
v -1.565500 -0.003704 -0.210329
v -1.560803 -0.004605 -0.214735
v -1.564448 -0.007029 -0.213327
v -0.796543 -0.012841 -0.114387
v -0.798896 -0.014265 -0.110702
v -0.794339 -0.009754 -0.111787
v -0.796692 -0.011179 -0.108102
v -0.793264 -0.015937 -0.113490
v -0.795617 -0.017362 -0.109805
v -0.791061 -0.012851 -0.110890
v -0.793414 -0.014275 -0.107205
v -0.898536 -0.011369 -0.133379
v -0.895511 -0.014287 -0.131516
v -0.895648 -0.007876 -0.132599
v -0.892623 -0.010795 -0.130735
v -0.896625 -0.012025 -0.137510
v -0.893600 -0.014944 -0.135646
v -0.893738 -0.008533 -0.136729
v -0.890712 -0.011451 -0.134865
v -1.476966 0.006292 -0.217900
v -1.479156 0.004171 -0.221342
v -1.475733 0.009670 -0.220766
v -1.477923 0.007549 -0.224208
v -1.480816 0.008580 -0.216859
v -1.483006 0.006459 -0.220301
v -1.479583 0.011958 -0.219725
v -1.481773 0.009837 -0.223167
v -0.351034 0.022317 -0.035275
v -0.350551 0.026175 -0.032820
v -0.351374 0.024810 -0.039124
v -0.350891 0.028667 -0.036669
v -0.346474 0.022094 -0.035822
v -0.345991 0.025952 -0.033367
v -0.346815 0.024587 -0.039671
v -0.346331 0.028444 -0.037216
v 0.280660 0.016616 -0.002153
v 0.279002 0.012408 -0.002982
v 0.280671 0.015724 0.002357
v 0.279013 0.011516 0.001529
v 0.284948 0.014992 -0.002485
v 0.283291 0.010784 -0.003314
v 0.284960 0.014100 0.002025
v 0.283302 0.009892 0.001197
v -0.902137 -0.013075 -0.136904
v -0.903790 -0.011157 -0.133066
v -0.906362 -0.014520 -0.138002
v -0.908015 -0.012602 -0.134164
v -0.902886 -0.009154 -0.139186
v -0.904539 -0.007236 -0.135348
v -0.907110 -0.010599 -0.140284
v -0.908764 -0.008681 -0.136446
v -0.089406 0.027418 -0.019232
v -0.093883 0.026456 -0.018817
v -0.089377 0.029123 -0.014961
v -0.093854 0.028161 -0.014547
v -0.088359 0.023257 -0.017578
v -0.092836 0.022296 -0.017163
v -0.088330 0.024962 -0.013307
v -0.092807 0.024000 -0.012893
v -0.144734 0.024187 -0.020821
v -0.142884 0.023799 -0.016629
v -0.144872 0.028758 -0.020337
v -0.143023 0.028370 -0.016145
v -0.140526 0.024509 -0.022648
v -0.138677 0.024121 -0.018456
v -0.140665 0.029079 -0.022164
v -0.138815 0.028691 -0.017972
v -0.445568 0.023342 -0.047588
v -0.443518 0.019577 -0.049249
v -0.445105 0.021708 -0.043315
v -0.443055 0.017943 -0.044976
v -0.441478 0.025415 -0.047238
v -0.439428 0.021649 -0.048899
v -0.441016 0.023781 -0.042965
v -0.438965 0.020015 -0.044626
v -0.925681 -0.010959 -0.138241
v -0.923388 -0.008449 -0.141337
v -0.929409 -0.008346 -0.138884
v -0.927117 -0.005836 -0.141980
v -0.927089 -0.013790 -0.141578
v -0.924796 -0.011281 -0.144675
v -0.930818 -0.011178 -0.142222
v -0.928525 -0.008668 -0.145318
v -0.459140 0.021492 -0.045162
v -0.456999 0.024762 -0.047583
v -0.459396 0.018869 -0.048930
v -0.457255 0.022140 -0.051351
v -0.455078 0.019602 -0.044123
v -0.452937 0.022873 -0.046544
v -0.455334 0.016980 -0.047891
v -0.453194 0.020250 -0.050313
v 0.229712 0.015316 0.001763
v 0.229766 0.018760 -0.001282
v 0.229748 0.012270 -0.001682
v 0.229802 0.015715 -0.004727
v 0.234309 0.015299 0.001826
v 0.234364 0.018743 -0.001219
v 0.234345 0.012253 -0.001619
v 0.234400 0.015698 -0.004664
v -0.105336 0.027005 -0.014406
v -0.101111 0.028819 -0.014438
v -0.105432 0.027146 -0.019001
v -0.101207 0.028961 -0.019033
v -0.103525 0.022782 -0.014574
v -0.099300 0.024596 -0.014606
v -0.103620 0.022924 -0.019169
v -0.099396 0.024738 -0.019201
v 0.194501 0.019298 0.000217
v 0.194041 0.019333 -0.004358
v 0.194569 0.014701 0.000175
v 0.194109 0.014736 -0.004400
v 0.199075 0.019371 -0.000243
v 0.198615 0.019406 -0.004818
v 0.199144 0.014773 -0.000285
v 0.198684 0.014808 -0.004860
v -0.366362 0.022768 -0.035516
v -0.365565 0.027274 -0.035063
v -0.366680 0.023283 -0.040074
v -0.365883 0.027789 -0.039621
v -0.361844 0.022010 -0.035917
v -0.361048 0.026516 -0.035464
v -0.362163 0.022525 -0.040475
v -0.361366 0.027030 -0.040022
v 0.333958 0.014223 0.001440
v 0.329566 0.013550 0.000257
v 0.333992 0.010173 0.003617
v 0.329600 0.009500 0.002434
v 0.335318 0.012153 -0.002434
v 0.330926 0.011480 -0.003617
v 0.335353 0.008102 -0.000257
v 0.330961 0.007430 -0.001440
v -1.886924 0.013595 -0.060758
v -1.885618 0.014741 -0.056501
v -1.887056 0.009167 -0.059525
v -1.885750 0.010314 -0.055268
v -1.891331 0.014068 -0.059533
v -1.890025 0.015214 -0.055276
v -1.891463 0.009640 -0.058300
v -1.890157 0.010786 -0.054043
v -1.071592 0.000144 -0.171751
v -1.075622 -0.001973 -0.172400
v -1.069387 -0.003573 -0.173322
v -1.073417 -0.005689 -0.173971
v -1.071790 0.001832 -0.176023
v -1.075820 -0.000285 -0.176673
v -1.069585 -0.001885 -0.177594
v -1.073615 -0.004001 -0.178243
v -0.381210 0.021663 -0.041184
v -0.381224 0.022394 -0.036644
v -0.381457 0.026196 -0.041915
v -0.381471 0.026927 -0.037375
v -0.376619 0.021908 -0.041209
v -0.376633 0.022640 -0.036670
v -0.376865 0.026441 -0.041940
v -0.376879 0.027173 -0.037401
v 0.229846 0.017888 -0.003754
v 0.229665 0.013293 -0.003740
v 0.229852 0.017902 0.000844
v 0.229670 0.013307 0.000858
v 0.234441 0.017706 -0.003759
v 0.234259 0.013112 -0.003745
v 0.234446 0.017720 0.000839
v 0.234265 0.013126 0.000853
v -0.100265 0.023154 -0.018818
v -0.104831 0.023112 -0.018275
v -0.100422 0.027645 -0.019792
v -0.104988 0.027603 -0.019250
v -0.099744 0.024140 -0.014357
v -0.104310 0.024098 -0.013814
v -0.099901 0.028631 -0.015332
v -0.104467 0.028589 -0.014789
v -0.077200 0.022926 -0.014238
v -0.073013 0.022702 -0.012350
v -0.077318 0.027452 -0.013437
v -0.073132 0.027228 -0.011549
v -0.075302 0.023704 -0.018353
v -0.071115 0.023480 -0.016465
v -0.075420 0.028230 -0.017552
v -0.071234 0.028006 -0.015664
v -0.049486 0.027169 -0.013565
v -0.047103 0.025552 -0.017150
v -0.049342 0.023017 -0.011596
v -0.046959 0.021400 -0.015181
v -0.045556 0.028302 -0.011464
v -0.043173 0.026685 -0.015049
v -0.045412 0.024149 -0.009495
v -0.043029 0.022532 -0.013080
v -0.170375 0.025334 -0.017662
v -0.172968 0.028497 -0.019764
v -0.170392 0.022779 -0.021485
v -0.172985 0.025942 -0.023587
v -0.166577 0.027482 -0.019114
v -0.169170 0.030644 -0.021216
v -0.166595 0.024927 -0.022937
v -0.169187 0.028089 -0.025039
v 0.142157 0.015416 -0.005045
v 0.140327 0.018073 -0.001769
v 0.142084 0.018967 -0.007966
v 0.140254 0.021624 -0.004689
v 0.146375 0.016631 -0.003674
v 0.144545 0.019288 -0.000398
v 0.146302 0.020182 -0.006595
v 0.144472 0.022838 -0.003318
v 0.011917 0.022513 -0.012021
v 0.014868 0.019434 -0.010301
v 0.011903 0.024746 -0.008001
v 0.014854 0.021667 -0.006281
v 0.015443 0.025097 -0.013445
v 0.018394 0.022019 -0.011725
v 0.015430 0.027330 -0.009425
v 0.018381 0.024252 -0.007706
v -1.170938 -0.001865 -0.191168
v -1.168628 -0.003867 -0.194603
v -1.169631 0.002270 -0.192699
v -1.167322 0.000267 -0.196134
v -1.174693 -0.001658 -0.193813
v -1.172384 -0.003660 -0.197248
v -1.173387 0.002477 -0.195344
v -1.171077 0.000475 -0.198779
v 0.204346 0.015353 0.001525
v 0.200490 0.017432 0.000128
v 0.204375 0.012826 -0.002316
v 0.200520 0.014905 -0.003714
v 0.206851 0.018583 -0.000581
v 0.202995 0.020662 -0.001978
v 0.206880 0.016056 -0.004422
v 0.203024 0.018135 -0.005819
v -1.186675 0.001315 -0.199645
v -1.188824 0.002700 -0.195823
v -1.187556 -0.003064 -0.198553
v -1.189705 -0.001679 -0.194731
v -1.190643 0.001537 -0.201957
v -1.192792 0.002922 -0.198135
v -1.191524 -0.002842 -0.200865
v -1.193673 -0.001457 -0.197043
v -0.372125 0.024414 -0.040623
v -0.369914 0.020900 -0.038646
v -0.371962 0.026743 -0.036662
v -0.369751 0.023229 -0.034686
v -0.368097 0.026248 -0.041868
v -0.365886 0.022734 -0.039892
v -0.367934 0.028578 -0.037907
v -0.365723 0.025064 -0.035931
v -1.575564 -0.009487 -0.204857
v -1.578001 -0.012086 -0.207764
v -1.574469 -0.006653 -0.208308
v -1.576906 -0.009251 -0.211215
v -1.579306 -0.006966 -0.203973
v -1.581743 -0.009564 -0.206880
v -1.578211 -0.004132 -0.207424
v -1.580648 -0.006730 -0.210331
v -0.459104 0.018591 -0.046313
v -0.456599 0.021545 -0.043836
v -0.459563 0.021752 -0.049621
v -0.457057 0.024707 -0.047144
v -0.455276 0.017036 -0.048331
v -0.452771 0.019990 -0.045853
v -0.455734 0.020197 -0.051638
v -0.453229 0.023151 -0.049161
v -1.578282 -0.008074 -0.203616
v -1.575327 -0.010551 -0.206121
v -1.577459 -0.004410 -0.206269
v -1.574504 -0.006887 -0.208774
v -1.581707 -0.009331 -0.206414
v -1.578753 -0.011807 -0.208919
v -1.580885 -0.005666 -0.209067
v -1.577930 -0.008143 -0.211572
v -1.511603 0.000822 -0.216270
v -1.509270 0.003385 -0.219292
v -1.512524 0.004584 -0.213792
v -1.510192 0.007147 -0.216814
v -1.515457 0.001474 -0.218692
v -1.513124 0.004037 -0.221714
v -1.516378 0.005236 -0.216214
v -1.514045 0.007799 -0.219236
v -1.870552 0.011000 -0.070603
v -1.871636 0.014537 -0.073334
v -1.870788 0.013760 -0.066934
v -1.871872 0.017298 -0.069664
v -1.875014 0.009995 -0.070134
v -1.876098 0.013532 -0.072864
v -1.875250 0.012755 -0.066464
v -1.876334 0.016292 -0.069194
v -0.917665 -0.013413 -0.137101
v -0.913832 -0.011052 -0.136164
v -0.919910 -0.009471 -0.137852
v -0.916077 -0.007110 -0.136915
v -0.916476 -0.013581 -0.141540
v -0.912643 -0.011220 -0.140602
v -0.918721 -0.009640 -0.142291
v -0.914888 -0.007278 -0.141353
v -1.284116 0.002941 -0.209142
v -1.281560 0.002033 -0.212855
v -1.283590 0.007448 -0.209882
v -1.281033 0.006540 -0.213595
v -1.287901 0.002954 -0.211752
v -1.285345 0.002046 -0.215465
v -1.287375 0.007462 -0.212492
v -1.284819 0.006554 -0.216205
v -1.326347 0.007994 -0.217910
v -1.329577 0.010690 -0.219766
v -1.328605 0.008047 -0.213904
v -1.331835 0.010743 -0.215761
v -1.328717 0.004270 -0.219196
v -1.331946 0.006965 -0.221053
v -1.330974 0.004322 -0.215191
v -1.334204 0.007018 -0.217047
v 0.110136 0.017196 -0.006011
v 0.110411 0.019483 -0.002032
v 0.110048 0.021185 -0.008297
v 0.110323 0.023472 -0.004318
v 0.114725 0.017135 -0.006294
v 0.115000 0.019422 -0.002314
v 0.114637 0.021124 -0.008580
v 0.114912 0.023411 -0.004600
v -1.477178 0.008958 -0.217332
v -1.480276 0.005569 -0.217566
v -1.475506 0.007713 -0.221430
v -1.478604 0.004324 -0.221665
v -1.480135 0.011805 -0.219403
v -1.483233 0.008416 -0.219637
v -1.478463 0.010560 -0.223501
v -1.481562 0.007171 -0.223736
v 0.003911 0.021037 -0.013496
v 0.000796 0.021292 -0.010125
v 0.003792 0.025611 -0.013952
v 0.000677 0.025866 -0.010581
v 0.007291 0.021433 -0.010404
v 0.004175 0.021688 -0.007032
v 0.007172 0.026007 -0.010860
v 0.004056 0.026262 -0.007488
v -0.729433 -0.010120 -0.097758
v -0.729175 -0.013492 -0.094643
v -0.727919 -0.007112 -0.094628
v -0.727661 -0.010483 -0.091512
v -0.725099 -0.010971 -0.099037
v -0.724841 -0.014342 -0.095921
v -0.723585 -0.007962 -0.095906
v -0.723327 -0.011334 -0.092791
v -1.273954 0.005980 -0.208068
v -1.275091 0.001540 -0.208435
v -1.271485 0.005667 -0.211934
v -1.272622 0.001227 -0.212301
v -1.277663 0.007133 -0.210530
v -1.278800 0.002693 -0.210897
v -1.275193 0.006820 -0.214396
v -1.276330 0.002380 -0.214763
v 0.125157 0.017822 -0.002589
v 0.129605 0.018180 -0.001479
v 0.125070 0.022287 -0.003683
v 0.129518 0.022646 -0.002572
v 0.126321 0.016785 -0.006915
v 0.130768 0.017144 -0.005805
v 0.126234 0.021250 -0.008009
v 0.130682 0.021609 -0.006898
v 0.257524 0.016838 0.000161
v 0.258882 0.015774 -0.004101
v 0.257578 0.012382 0.001291
v 0.258935 0.011317 -0.002971
v 0.261917 0.017222 0.001464
v 0.263275 0.016157 -0.002798
v 0.261971 0.012765 0.002594
v 0.263328 0.011700 -0.001668
v -0.301354 0.023959 -0.028669
v -0.304459 0.027191 -0.029698
v -0.301507 0.022432 -0.033003
v -0.304612 0.025663 -0.034032
v -0.297966 0.026852 -0.029807
v -0.301072 0.030084 -0.030836
v -0.298119 0.025325 -0.034142
v -0.301224 0.028556 -0.035171
v -0.387209 0.021814 -0.039295
v -0.384120 0.022885 -0.036062
v -0.387485 0.026243 -0.040498
v -0.384397 0.027314 -0.037265
v -0.383814 0.021200 -0.042335
v -0.380725 0.022272 -0.039102
v -0.384090 0.025629 -0.043538
v -0.381002 0.026701 -0.040305
v -0.004782 0.025948 -0.011823
v -0.002552 0.023041 -0.014601
v -0.004665 0.022820 -0.008455
v -0.002435 0.019913 -0.011233
v -0.000763 0.027653 -0.010381
v 0.001467 0.024745 -0.013158
v -0.000645 0.024525 -0.007012
v 0.001585 0.021617 -0.009790
v -1.038752 -0.002269 -0.166595
v -1.041386 0.000670 -0.168954
v -1.042475 -0.003850 -0.164408
v -1.045109 -0.000912 -0.166768
v -1.039338 -0.005432 -0.169880
v -1.041972 -0.002493 -0.172240
v -1.043061 -0.007013 -0.167694
v -1.045695 -0.004075 -0.170053
v 0.188584 0.013561 -0.003245
v 0.186419 0.016267 -0.000224
v 0.188525 0.016964 -0.006336
v 0.186360 0.019671 -0.003314
v 0.192640 0.015055 -0.001677
v 0.190474 0.017761 0.001345
v 0.192581 0.018459 -0.004768
v 0.190416 0.021165 -0.001746
v 0.262047 0.013459 -0.003053
v 0.264261 0.010183 -0.000706
v 0.262018 0.016125 0.000693
v 0.264232 0.012849 0.003041
v 0.266077 0.015278 -0.004316
v 0.268291 0.012002 -0.001968
v 0.266048 0.017943 -0.000569
v 0.268262 0.014667 0.001778
v 0.292676 0.016683 0.000207
v 0.289235 0.014464 -0.001886
v 0.292710 0.013501 0.003526
v 0.289269 0.011282 0.001434
v 0.295726 0.014215 -0.002191
v 0.292285 0.011995 -0.004283
v 0.295760 0.011033 0.001129
v 0.292319 0.008813 -0.000964
v -0.831243 -0.016139 -0.117600
v -0.828002 -0.014445 -0.114813
v -0.832227 -0.011886 -0.119043
v -0.828985 -0.010191 -0.116256
v -0.828134 -0.016560 -0.120961
v -0.824892 -0.014866 -0.118174
v -0.829117 -0.012307 -0.122404
v -0.825876 -0.010612 -0.119617
v -1.445236 0.009607 -0.217925
v -1.442728 0.007095 -0.220847
v -1.444129 0.013417 -0.220250
v -1.441622 0.010904 -0.223173
v -1.448928 0.009042 -0.220607
v -1.446420 0.006530 -0.223530
v -1.447821 0.012852 -0.222933
v -1.445313 0.010339 -0.225855
v 0.263084 0.013636 0.002737
v 0.262618 0.017108 -0.000242
v 0.263117 0.010644 -0.000755
v 0.262651 0.014116 -0.003734
v 0.267658 0.014011 0.002459
v 0.267193 0.017482 -0.000520
v 0.267691 0.011019 -0.001033
v 0.267226 0.014490 -0.004012
v -0.948111 -0.011973 -0.144735
v -0.945374 -0.008323 -0.144165
v -0.951784 -0.009209 -0.144804
v -0.949047 -0.005558 -0.144234
v -0.947713 -0.011559 -0.149298
v -0.944977 -0.007908 -0.148727
v -0.951387 -0.008794 -0.149366
v -0.948650 -0.005143 -0.148796
v -0.024426 0.027153 -0.009314
v -0.027214 0.026407 -0.012894
v -0.024296 0.022634 -0.008474
v -0.027084 0.021888 -0.012054
v -0.020772 0.026745 -0.012075
v -0.023560 0.025999 -0.015655
v -0.020642 0.022226 -0.011235
v -0.023430 0.021480 -0.014815
v -0.152723 0.022632 -0.020143
v -0.156183 0.025020 -0.018283
v -0.152907 0.025285 -0.023894
v -0.156368 0.027674 -0.022033
v -0.149701 0.025529 -0.018242
v -0.153161 0.027917 -0.016381
v -0.149885 0.028182 -0.021992
v -0.153345 0.030571 -0.020132
v -0.060529 0.023451 -0.015802
v -0.058199 0.021574 -0.012311
v -0.060609 0.027478 -0.013584
v -0.058278 0.025600 -0.010093
v -0.056567 0.024635 -0.017811
v -0.054236 0.022758 -0.014320
v -0.056646 0.028662 -0.015592
v -0.054315 0.026785 -0.012101
v -0.763640 -0.009791 -0.102614
v -0.764059 -0.013599 -0.105156
v -0.761882 -0.012282 -0.099172
v -0.762302 -0.016091 -0.101714
v -0.759412 -0.009133 -0.104297
v -0.759831 -0.012942 -0.106839
v -0.757654 -0.011625 -0.100855
v -0.758074 -0.015433 -0.103397
v 0.087914 0.020560 -0.003968
v 0.091110 0.023822 -0.003430
v 0.087871 0.021350 -0.008498
v 0.091066 0.024613 -0.007959
v 0.091221 0.017418 -0.004548
v 0.094416 0.020680 -0.004009
v 0.091177 0.018208 -0.009077
v 0.094373 0.021470 -0.008539
v -0.175466 0.029424 -0.018845
v -0.178676 0.028877 -0.022092
v -0.175291 0.024868 -0.018250
v -0.178501 0.024321 -0.021497
v -0.172178 0.029132 -0.022047
v -0.175388 0.028585 -0.025293
v -0.172003 0.024576 -0.021452
v -0.175213 0.024029 -0.024698
v -0.680814 -0.010317 -0.085030
v -0.682109 -0.007180 -0.081928
v -0.681833 -0.007384 -0.088421
v -0.683127 -0.004247 -0.085319
v -0.676521 -0.008676 -0.084899
v -0.677816 -0.005538 -0.081797
v -0.677540 -0.005743 -0.088291
v -0.678834 -0.002605 -0.085188
v 0.001215 0.024340 -0.013270
v 0.002275 0.020210 -0.011547
v 0.001218 0.026111 -0.009026
v 0.002278 0.021981 -0.007304
v 0.005689 0.025317 -0.013681
v 0.006749 0.021188 -0.011958
v 0.005692 0.027088 -0.009437
v 0.006752 0.022959 -0.007714
v -1.943970 -0.007452 0.003619
v -1.941453 -0.010729 0.001602
v -1.943991 -0.005054 -0.000305
v -1.941474 -0.008331 -0.002321
v -1.947818 -0.009609 0.002321
v -1.945300 -0.012886 0.000305
v -1.947839 -0.007211 -0.001602
v -1.945322 -0.010489 -0.003619
v 0.310312 0.011699 0.003621
v 0.308350 0.014299 0.000376
v 0.310346 0.008121 0.000734
v 0.308383 0.010721 -0.002511
v 0.314470 0.012955 0.002113
v 0.312508 0.015555 -0.001133
v 0.314504 0.009377 -0.000775
v 0.312541 0.011976 -0.004020
v -0.268360 0.022782 -0.028520
v -0.272141 0.025022 -0.027165
v -0.268618 0.024831 -0.032628
v -0.272398 0.027072 -0.031273
v -0.265755 0.026235 -0.026961
v -0.269535 0.028475 -0.025606
v -0.266013 0.028284 -0.031069
v -0.269793 0.030525 -0.029714
v -0.865147 -0.014420 -0.125259
v -0.861014 -0.015099 -0.123363
v -0.864413 -0.009880 -0.125231
v -0.860280 -0.010560 -0.123335
v -0.863271 -0.014697 -0.129448
v -0.859138 -0.015377 -0.127551
v -0.862537 -0.010158 -0.129420
v -0.858404 -0.010838 -0.127523
v -0.445652 0.023109 -0.047641
v -0.441902 0.021999 -0.050059
v -0.445264 0.019202 -0.045246
v -0.441514 0.018092 -0.047665
v -0.443019 0.025265 -0.044549
v -0.439270 0.024155 -0.046968
v -0.442631 0.021359 -0.042155
v -0.438881 0.020249 -0.044573
v -0.364322 0.025084 -0.033818
v -0.367085 0.027076 -0.036906
v -0.364319 0.021221 -0.036312
v -0.367081 0.023214 -0.039401
v -0.360646 0.026585 -0.036137
v -0.363409 0.028577 -0.039226
v -0.360643 0.022722 -0.038631
v -0.363406 0.024715 -0.041720
v -0.481720 0.016395 -0.049852
v -0.480960 0.019775 -0.046828
v -0.482214 0.019504 -0.053203
v -0.481454 0.022884 -0.050180
v -0.477212 0.016166 -0.050728
v -0.476452 0.019546 -0.047705
v -0.477706 0.019275 -0.054080
v -0.476946 0.022655 -0.051057
v -0.064743 0.028506 -0.015763
v -0.065836 0.024174 -0.016851
v -0.064639 0.027361 -0.011311
v -0.065731 0.023029 -0.012399
v -0.060278 0.027473 -0.016133
v -0.061371 0.023141 -0.017222
v -0.060174 0.026328 -0.011681
v -0.061266 0.021996 -0.012770
v 0.306166 0.008335 -0.000773
v 0.302050 0.009781 0.000679
v 0.306134 0.011547 -0.004063
v 0.302018 0.012993 -0.002611
v 0.308215 0.011290 0.002093
v 0.304099 0.012736 0.003545
v 0.308184 0.014502 -0.001197
v 0.304067 0.015948 0.000255
v -1.129535 0.002043 -0.187543
v -1.132021 0.000757 -0.183896
v -1.128598 -0.002364 -0.188459
v -1.131084 -0.003651 -0.184811
v -1.133288 0.001795 -0.190189
v -1.135774 0.000508 -0.186541
v -1.132350 -0.002613 -0.191104
v -1.134836 -0.003899 -0.187457
v -0.010388 0.022238 -0.012780
v -0.006704 0.019964 -0.011230
v -0.010409 0.024805 -0.008965
v -0.006725 0.022531 -0.007416
v -0.007637 0.025301 -0.014827
v -0.003953 0.023028 -0.013277
v -0.007658 0.027868 -0.011012
v -0.003974 0.025595 -0.009463
v 0.233534 0.017548 -0.001828
v 0.236319 0.016129 -0.005201
v 0.233591 0.013327 -0.000006
v 0.236375 0.011908 -0.003379
v 0.237193 0.018693 0.000711
v 0.239977 0.017274 -0.002662
v 0.237250 0.014472 0.002533
v 0.240034 0.013053 -0.000840
v 0.150376 0.019682 -0.001637
v 0.152896 0.022648 -0.004086
v 0.150414 0.016736 -0.005167
v 0.152934 0.019702 -0.007616
v 0.154222 0.017768 0.000002
v 0.156742 0.020734 -0.002447
v 0.154260 0.014822 -0.003528
v 0.156780 0.017788 -0.005977
v 0.306098 0.013222 0.001732
v 0.308792 0.015819 -0.000940
v 0.306129 0.009909 -0.001457
v 0.308823 0.012506 -0.004129
v 0.309824 0.011372 0.003690
v 0.312518 0.013969 0.001018
v 0.309855 0.008059 0.000502
v 0.312549 0.010656 -0.002170
v -1.872514 0.009843 -0.069171
v -1.870209 0.012644 -0.071995
v -1.872703 0.013181 -0.066014
v -1.870398 0.015982 -0.068838
v -1.876488 0.011310 -0.070959
v -1.874183 0.014111 -0.073784
v -1.876677 0.014648 -0.067803
v -1.874371 0.017449 -0.070627
v -0.467393 0.019934 -0.045381
v -0.467809 0.023481 -0.048277
v -0.467631 0.017013 -0.048924
v -0.468046 0.020561 -0.051820
v -0.462820 0.020105 -0.045828
v -0.463236 0.023652 -0.048723
v -0.463057 0.017184 -0.049371
v -0.463473 0.020732 -0.052267
v -0.505625 0.014138 -0.051682
v -0.507744 0.018178 -0.051103
v -0.506196 0.014491 -0.056231
v -0.508315 0.018531 -0.055652
v -0.501585 0.016306 -0.052021
v -0.503703 0.020346 -0.051442
v -0.502156 0.016659 -0.056570
v -0.504274 0.020699 -0.055991
v -0.449940 0.019435 -0.048298
v -0.447913 0.018346 -0.044317
v -0.450013 0.023860 -0.047051
v -0.447987 0.022771 -0.043070
v -0.445813 0.020048 -0.050231
v -0.443787 0.018959 -0.046250
v -0.445887 0.024473 -0.048984
v -0.443860 0.023384 -0.045003
v 0.212474 0.016131 -0.004436
v 0.216706 0.014528 -0.005252
v 0.212509 0.014118 -0.000302
v 0.216741 0.012515 -0.001118
v 0.214272 0.019942 -0.002596
v 0.218504 0.018339 -0.003411
v 0.214306 0.017929 0.001538
v 0.218538 0.016326 0.000723
v 0.153332 0.020324 -0.000164
v 0.150297 0.020978 -0.003556
v 0.153405 0.015822 -0.001097
v 0.150371 0.016476 -0.004489
v 0.156785 0.020994 -0.003125
v 0.153751 0.021648 -0.006517
v 0.156859 0.016492 -0.004058
v 0.153824 0.017146 -0.007450
v -0.679838 -0.010431 -0.084795
v -0.682339 -0.007555 -0.082222
v -0.680991 -0.008062 -0.088563
v -0.683492 -0.005186 -0.085991
v -0.676156 -0.007736 -0.084228
v -0.678657 -0.004860 -0.081655
v -0.677309 -0.005367 -0.087996
v -0.679810 -0.002492 -0.085424
v 0.182568 0.017870 -0.006221
v 0.181696 0.014632 -0.003074
v 0.182525 0.021080 -0.002930
v 0.181654 0.017843 0.000217
v 0.187082 0.017275 -0.005583
v 0.186211 0.014037 -0.002436
v 0.187040 0.020485 -0.002292
v 0.186168 0.017248 0.000855
v -0.054935 0.025374 -0.016112
v -0.052901 0.021400 -0.015011
v -0.054902 0.026617 -0.011685
v -0.052868 0.022643 -0.010584
v -0.050812 0.027325 -0.016690
v -0.048777 0.023351 -0.015589
v -0.050779 0.028568 -0.012263
v -0.048745 0.024594 -0.011163
v -1.559412 -0.006732 -0.208199
v -1.560728 -0.008828 -0.212074
v -1.558639 -0.002860 -0.210556
v -1.559955 -0.004957 -0.214431
v -1.563750 -0.005406 -0.207444
v -1.565066 -0.007502 -0.211319
v -1.562976 -0.001534 -0.209801
v -1.564292 -0.003631 -0.213676
v -0.478107 0.016192 -0.048653
v -0.482158 0.018251 -0.047953
v -0.478621 0.016722 -0.053191
v -0.482672 0.018781 -0.052492
v -0.475994 0.020269 -0.048416
v -0.480045 0.022328 -0.047717
v -0.476508 0.020799 -0.052955
v -0.480559 0.022858 -0.052255
v 0.093361 0.018570 -0.006675
v 0.096362 0.017978 -0.003242
v 0.093275 0.023087 -0.005820
v 0.096277 0.022495 -0.002388
v 0.096843 0.019192 -0.009612
v 0.099844 0.018599 -0.006180
v 0.096758 0.023709 -0.008758
v 0.099759 0.023116 -0.005326
v -1.793538 0.011100 -0.121629
v -1.792172 0.007795 -0.124519
v -1.793008 0.014229 -0.124957
v -1.791642 0.010924 -0.127847
v -1.797896 0.010445 -0.122940
v -1.796530 0.007140 -0.125830
v -1.797366 0.013574 -0.126267
v -1.796000 0.010269 -0.129157
v 0.316592 0.012157 0.002068
v 0.319544 0.015345 0.000562
v 0.316610 0.010180 -0.002082
v 0.319561 0.013368 -0.003589
v 0.320118 0.009499 0.003350
v 0.323070 0.012687 0.001843
v 0.320136 0.007521 -0.000801
v 0.323087 0.010709 -0.002308
v -1.121462 -0.003901 -0.182874
v -1.118595 -0.002266 -0.186075
v -1.122658 0.000395 -0.181752
v -1.119790 0.002029 -0.184953
v -1.124852 -0.004033 -0.185978
v -1.121984 -0.002399 -0.189179
v -1.126047 0.000263 -0.184856
v -1.123180 0.001897 -0.188057
v -0.785023 -0.012428 -0.104568
v -0.782446 -0.009592 -0.107109
v -0.787583 -0.013410 -0.108260
v -0.785006 -0.010573 -0.110801
v -0.782203 -0.015912 -0.105598
v -0.779626 -0.013076 -0.108139
v -0.784763 -0.016893 -0.109289
v -0.782186 -0.014057 -0.111830
v 0.283014 0.014134 0.001710
v 0.285391 0.016898 -0.001093
v 0.283048 0.010846 -0.001504
v 0.285425 0.013610 -0.004307
v 0.286950 0.012494 0.003430
v 0.289327 0.015257 0.000627
v 0.286984 0.009205 0.000216
v 0.289361 0.011969 -0.002587
v -0.025225 0.023508 -0.008387
v -0.026933 0.026764 -0.011149
v -0.025193 0.020544 -0.011903
v -0.026901 0.023800 -0.014664
v -0.020956 0.024833 -0.009466
v -0.022664 0.028089 -0.012227
v -0.020924 0.021869 -0.012981
v -0.022631 0.025125 -0.015742
v -0.368719 0.020800 -0.037725
v -0.371985 0.023553 -0.036022
v -0.369080 0.022894 -0.041802
v -0.372346 0.025647 -0.040100
v -0.365502 0.023830 -0.036454
v -0.368768 0.026583 -0.034751
v -0.365863 0.025924 -0.040531
v -0.369129 0.028677 -0.038829
v -1.160933 0.003141 -0.193849
v -1.159827 0.001078 -0.189892
v -1.158838 -0.000218 -0.196187
v -1.157731 -0.002281 -0.192229
v -1.164874 0.000775 -0.193981
v -1.163767 -0.001288 -0.190023
v -1.162778 -0.002585 -0.196318
v -1.161671 -0.004648 -0.192361
v -1.199429 0.001611 -0.196305
v -1.199157 -0.002810 -0.197541
v -1.196681 0.002760 -0.199807
v -1.196409 -0.001660 -0.201044
v -1.203106 0.002142 -0.199015
v -1.202833 -0.002278 -0.200251
v -1.200358 0.003291 -0.202517
v -1.200085 -0.001129 -0.203754
v -0.610974 0.004292 -0.066994
v -0.606514 0.005382 -0.067234
v -0.611793 0.006812 -0.070752
v -0.607332 0.007903 -0.070992
v -0.610215 0.000604 -0.069633
v -0.605755 0.001694 -0.069873
v -0.611033 0.003124 -0.073391
v -0.606573 0.004214 -0.073631
v -0.557316 0.014921 -0.060779
v -0.553961 0.015090 -0.063919
v -0.557183 0.010326 -0.060885
v -0.553828 0.010495 -0.064024
v -0.554174 0.014935 -0.057422
v -0.550819 0.015104 -0.060562
v -0.554041 0.010340 -0.057527
v -0.550686 0.010509 -0.060667
v -0.406205 0.023534 -0.038310
v -0.406932 0.026636 -0.041625
v -0.406300 0.020167 -0.041440
v -0.407028 0.023270 -0.044755
v -0.401666 0.023961 -0.038907
v -0.402393 0.027063 -0.042222
v -0.401761 0.020594 -0.042037
v -0.402488 0.023696 -0.045352
v 0.160642 0.017359 -0.001275
v 0.163369 0.020975 -0.000482
v 0.160612 0.018367 -0.005761
v 0.163339 0.021983 -0.004968
v 0.164344 0.014703 -0.001897
v 0.167071 0.018319 -0.001103
v 0.164313 0.015711 -0.006383
v 0.167041 0.019327 -0.005589
v -0.786387 -0.010746 -0.106828
v -0.785897 -0.012024 -0.111218
v -0.785852 -0.015114 -0.105497
v -0.785362 -0.016392 -0.109887
v -0.781847 -0.010093 -0.106512
v -0.781357 -0.011371 -0.110901
v -0.781312 -0.014462 -0.105180
v -0.780822 -0.015739 -0.109570
v -0.174511 0.023942 -0.019048
v -0.178444 0.026310 -0.019312
v -0.174616 0.023261 -0.023594
v -0.178548 0.025628 -0.023858
v -0.172131 0.027825 -0.019685
v -0.176064 0.030192 -0.019949
v -0.172236 0.027143 -0.024231
v -0.176169 0.029511 -0.024495
v -0.064856 0.022714 -0.016715
v -0.065559 0.023019 -0.012181
v -0.064992 0.027299 -0.017044
v -0.065696 0.027603 -0.012510
v -0.060314 0.022899 -0.016022
v -0.061018 0.023204 -0.011488
v -0.060450 0.027484 -0.016351
v -0.061154 0.027788 -0.011817
v -0.776187 -0.013080 -0.106027
v -0.773435 -0.016720 -0.105461
v -0.773961 -0.010875 -0.102661
v -0.771209 -0.014515 -0.102096
v -0.773252 -0.011340 -0.109109
v -0.770500 -0.014980 -0.108543
v -0.771026 -0.009134 -0.105743
v -0.768274 -0.012774 -0.105178
v -1.348020 0.006593 -0.215487
v -1.345406 0.005832 -0.219192
v -1.347586 0.011128 -0.216112
v -1.344972 0.010367 -0.219817
v -1.351778 0.006588 -0.218137
v -1.349164 0.005827 -0.221842
v -1.351344 0.011123 -0.218762
v -1.348730 0.010362 -0.222467
v -0.334589 0.024748 -0.031057
v -0.336498 0.028166 -0.033468
v -0.334687 0.022061 -0.034787
v -0.336597 0.025479 -0.037199
v -0.330407 0.026246 -0.032246
v -0.332317 0.029664 -0.034657
v -0.330505 0.023559 -0.035976
v -0.332415 0.026977 -0.038387
v 0.077144 0.019464 -0.005263
v 0.079829 0.022391 -0.002945
v 0.077060 0.022366 -0.008829
v 0.079745 0.025292 -0.006511
v 0.080877 0.017425 -0.007010
v 0.083561 0.020352 -0.004692
v 0.080793 0.020326 -0.010576
v 0.083477 0.023253 -0.008258
v -0.517632 0.019972 -0.054226
v -0.520684 0.017724 -0.056828
v -0.517146 0.016245 -0.051577
v -0.520198 0.013997 -0.054179
v -0.514227 0.018488 -0.056937
v -0.517279 0.016241 -0.059540
v -0.513741 0.014762 -0.054288
v -0.516793 0.012514 -0.056891
v -0.763232 -0.015726 -0.102285
v -0.761395 -0.012991 -0.099078
v -0.764376 -0.012035 -0.104778
v -0.762538 -0.009300 -0.101571
v -0.759175 -0.015924 -0.104440
v -0.757338 -0.013189 -0.101233
v -0.760319 -0.012233 -0.106933
v -0.758481 -0.009498 -0.103726
v -0.326137 0.026508 -0.035841
v -0.322519 0.024046 -0.037252
v -0.325830 0.024575 -0.031681
v -0.322212 0.022113 -0.033092
v -0.323316 0.029876 -0.034485
v -0.319698 0.027414 -0.035895
v -0.323009 0.027943 -0.030324
v -0.319391 0.025481 -0.031735
v -0.361017 0.026287 -0.034187
v -0.361258 0.027955 -0.038465
v -0.360940 0.022005 -0.035861
v -0.361181 0.023673 -0.040139
v -0.356426 0.026446 -0.034384
v -0.356667 0.028114 -0.038662
v -0.356349 0.022164 -0.036058
v -0.356590 0.023832 -0.040336
v 0.285087 0.012276 0.001849
v 0.287749 0.016020 0.002060
v 0.285083 0.012538 -0.002742
v 0.287744 0.016282 -0.002530
v 0.288837 0.009619 0.001694
v 0.291498 0.013363 0.001905
v 0.288833 0.009881 -0.002897
v 0.291494 0.013625 -0.002686
v -0.771956 -0.010329 -0.102597
v -0.775438 -0.010567 -0.105591
v -0.772026 -0.014905 -0.102152
v -0.775508 -0.015143 -0.105146
v -0.768953 -0.010712 -0.106059
v -0.772435 -0.010950 -0.109053
v -0.769024 -0.015288 -0.105614
v -0.772505 -0.015526 -0.108607
v -1.590817 -0.009362 -0.204962
v -1.594274 -0.007385 -0.202663
v -1.591488 -0.013260 -0.202619
v -1.594945 -0.011284 -0.200320
v -1.593774 -0.010788 -0.208182
v -1.597231 -0.008812 -0.205883
v -1.594445 -0.014687 -0.205838
v -1.597902 -0.012710 -0.203539
v -0.905979 -0.007039 -0.137591
v -0.908145 -0.009284 -0.134214
v -0.901995 -0.008935 -0.136296
v -0.904162 -0.011181 -0.132919
v -0.906739 -0.010575 -0.140430
v -0.908906 -0.012820 -0.137053
v -0.902755 -0.012471 -0.139136
v -0.904922 -0.014717 -0.135759
v -0.501931 0.019413 -0.056748
v -0.504173 0.016034 -0.054580
v -0.501547 0.021704 -0.052780
v -0.503789 0.018325 -0.050612
v -0.497935 0.017296 -0.055913
v -0.500178 0.013918 -0.053745
v -0.497551 0.019587 -0.051945
v -0.499793 0.016209 -0.049777
v 0.044835 0.021594 -0.010803
v 0.046587 0.018639 -0.007746
v 0.044788 0.024886 -0.007593
v 0.046539 0.021931 -0.004536
v 0.049086 0.022848 -0.012026
v 0.050838 0.019893 -0.008970
v 0.049039 0.026140 -0.008817
v 0.050790 0.023185 -0.005760
v 0.198220 0.018872 -0.003668
v 0.200261 0.015297 -0.005717
v 0.198261 0.016603 0.000331
v 0.200302 0.013029 -0.001718
v 0.202339 0.020666 -0.002693
v 0.204381 0.017091 -0.004742
v 0.202380 0.018397 0.001306
v 0.204422 0.014822 -0.000742
v -1.039260 -0.004941 -0.166338
v -1.038735 -0.001705 -0.169562
v -1.042643 -0.002484 -0.164424
v -1.042117 0.000751 -0.167649
v -1.042329 -0.007095 -0.168999
v -1.041804 -0.003859 -0.172224
v -1.045712 -0.004638 -0.167085
v -1.045187 -0.001402 -0.170310
v -1.058862 -0.003474 -0.171870
v -1.060139 0.000886 -0.172580
v -1.062615 -0.004155 -0.169302
v -1.063892 0.000205 -0.170012
v -1.061192 -0.004767 -0.175617
v -1.062469 -0.000408 -0.176328
v -1.064944 -0.005448 -0.173049
v -1.066222 -0.001089 -0.173759
v -0.836359 -0.011960 -0.119631
v -0.840576 -0.011069 -0.118029
v -0.837479 -0.016394 -0.120113
v -0.841696 -0.015503 -0.118512
v -0.837810 -0.011127 -0.123914
v -0.842027 -0.010237 -0.122312
v -0.838930 -0.015561 -0.124396
v -0.843147 -0.014670 -0.122795
v -0.849773 -0.009294 -0.124963
v -0.853289 -0.010346 -0.122192
v -0.847056 -0.012156 -0.122602
v -0.850572 -0.013208 -0.119832
v -0.850957 -0.012736 -0.127772
v -0.854472 -0.013788 -0.125002
v -0.848240 -0.015598 -0.125412
v -0.851756 -0.016650 -0.122641
v 0.233647 0.015521 -0.005297
v 0.231290 0.013077 -0.002196
v 0.233603 0.019148 -0.002472
v 0.231246 0.016705 0.000629
v 0.237594 0.014102 -0.003414
v 0.235237 0.011659 -0.000313
v 0.237550 0.017730 -0.000589
v 0.235193 0.015287 0.002512
v 0.161421 0.018655 -0.006579
v 0.161707 0.015001 -0.003802
v 0.161386 0.021436 -0.002917
v 0.161673 0.017782 -0.000140
v 0.166010 0.018904 -0.006725
v 0.166296 0.015250 -0.003947
v 0.165975 0.021685 -0.003063
v 0.166262 0.018031 -0.000286
v -0.819130 -0.009874 -0.115774
v -0.821317 -0.013897 -0.116189
v -0.816392 -0.011693 -0.112559
v -0.818579 -0.015717 -0.112974
v -0.816152 -0.011156 -0.119035
v -0.818339 -0.015180 -0.119450
v -0.813415 -0.012976 -0.115820
v -0.815602 -0.016999 -0.116234
v -1.034364 -0.006880 -0.166261
v -1.031066 -0.006283 -0.163113
v -1.035754 -0.002543 -0.165627
v -1.032456 -0.001946 -0.162479
v -1.031477 -0.005473 -0.169552
v -1.028179 -0.004876 -0.166404
v -1.032867 -0.001136 -0.168918
v -1.029570 -0.000540 -0.165770
v -1.611871 -0.011940 -0.196189
v -1.608091 -0.013749 -0.198084
v -1.611220 -0.008070 -0.198585
v -1.607440 -0.009879 -0.200479
v -1.614408 -0.013641 -0.199626
v -1.610628 -0.015449 -0.201521
v -1.613756 -0.009771 -0.202022
v -1.609977 -0.011579 -0.203917
v 0.224717 0.016376 0.002310
v 0.221693 0.017929 -0.000787
v 0.224769 0.012286 0.000209
v 0.221746 0.013839 -0.002888
v 0.228181 0.017793 -0.000361
v 0.225157 0.019346 -0.003458
v 0.228233 0.013703 -0.002462
v 0.225210 0.015256 -0.005559
v 0.269140 0.010528 -0.000494
v 0.269230 0.013817 0.002718
v 0.269102 0.013740 -0.003783
v 0.269192 0.017030 -0.000572
v 0.273737 0.010490 -0.000583
v 0.273827 0.013779 0.002628
v 0.273699 0.013702 -0.003873
v 0.273789 0.016992 -0.000662
v -0.374597 0.027971 -0.040777
v -0.377360 0.024297 -0.040879
v -0.374270 0.027599 -0.036205
v -0.377033 0.023924 -0.036307
v -0.370936 0.025232 -0.041261
v -0.373699 0.021558 -0.041364
v -0.370609 0.024859 -0.036690
v -0.373372 0.021185 -0.036792
v -0.356556 0.022707 -0.035477
v -0.352191 0.022761 -0.034034
v -0.356729 0.027288 -0.035122
v -0.352364 0.027342 -0.033679
v -0.355122 0.023099 -0.039828
v -0.350757 0.023152 -0.038385
v -0.355296 0.027680 -0.039473
v -0.350930 0.027733 -0.038030
v 0.278089 0.016626 0.001871
v 0.274517 0.015718 -0.000877
v 0.278138 0.012243 0.003257
v 0.274565 0.011334 0.000509
v 0.280983 0.015579 -0.001545
v 0.277411 0.014670 -0.004293
v 0.281032 0.011195 -0.000159
v 0.277459 0.010286 -0.002907
v -1.072116 -0.005619 -0.176411
v -1.069203 -0.003451 -0.173591
v -1.075657 -0.004208 -0.173839
v -1.072743 -0.002039 -0.171019
v -1.072464 -0.001819 -0.178975
v -1.069551 0.000350 -0.176155
v -1.076004 -0.000407 -0.176403
v -1.073091 0.001762 -0.173583
v -0.841961 -0.010474 -0.119507
v -0.843471 -0.013494 -0.122628
v -0.839806 -0.013864 -0.117269
v -0.841316 -0.016884 -0.120390
v -0.838190 -0.009746 -0.122035
v -0.839700 -0.012766 -0.125156
v -0.836035 -0.013136 -0.119797
v -0.837545 -0.016156 -0.122918
v 0.313139 0.007833 0.000499
v 0.310313 0.011097 0.002079
v 0.313120 0.009821 -0.003646
v 0.310294 0.013086 -0.002067
v 0.316766 0.010387 0.001708
v 0.313940 0.013652 0.003288
v 0.316747 0.012376 -0.002437
v 0.313921 0.015641 -0.000858
v -0.568303 0.010383 -0.067050
v -0.571055 0.008585 -0.063834
v -0.568006 0.014275 -0.064620
v -0.570757 0.012478 -0.061404
v -0.564631 0.008721 -0.064837
v -0.567382 0.006924 -0.061621
v -0.564334 0.012613 -0.062407
v -0.567085 0.010816 -0.059191
v -1.354975 0.011663 -0.218125
v -1.357790 0.008901 -0.215762
v -1.353667 0.008105 -0.220727
v -1.356483 0.005342 -0.218363
v -1.358367 0.012584 -0.221090
v -1.361182 0.009822 -0.218727
v -1.357059 0.009025 -0.223691
v -1.359874 0.006263 -0.221328
v -0.060625 0.023592 -0.015761
v -0.057781 0.021269 -0.012994
v -0.060677 0.027087 -0.012774
v -0.057833 0.024764 -0.010007
v -0.057012 0.025471 -0.017897
v -0.054168 0.023148 -0.015129
v -0.057064 0.028966 -0.014909
v -0.054220 0.026643 -0.012142
v -0.486447 0.022360 -0.050735
v -0.486545 0.019153 -0.054030
v -0.485958 0.019076 -0.047554
v -0.486056 0.015870 -0.050848
v -0.481876 0.022642 -0.051146
v -0.481974 0.019436 -0.054441
v -0.481387 0.019358 -0.047965
v -0.481485 0.016152 -0.051260
v -0.414491 0.020143 -0.040413
v -0.417521 0.023600 -0.040309
v -0.414853 0.019962 -0.044993
v -0.417883 0.023419 -0.044890
v -0.411051 0.023169 -0.040804
v -0.414081 0.026626 -0.040701
v -0.411413 0.022988 -0.045384
v -0.414443 0.026445 -0.045281
v -0.032700 0.022067 -0.012442
v -0.029368 0.021960 -0.009275
v -0.032819 0.026655 -0.012160
v -0.029486 0.026547 -0.008994
v -0.029535 0.022353 -0.015764
v -0.026202 0.022245 -0.012598
v -0.029653 0.026941 -0.015483
v -0.026321 0.026833 -0.012317
v -1.179431 -0.001356 -0.192976
v -1.181306 -0.004248 -0.196020
v -1.176693 0.000329 -0.196263
v -1.178568 -0.002563 -0.199307
v -1.182614 0.001797 -0.194010
v -1.184489 -0.001095 -0.197054
v -1.179876 0.003482 -0.197298
v -1.181751 0.000590 -0.200342
v -0.314686 0.023421 -0.031642
v -0.313497 0.027202 -0.029313
v -0.314988 0.025895 -0.035506
v -0.313799 0.029677 -0.033176
v -0.310254 0.022575 -0.032531
v -0.309065 0.026357 -0.030202
v -0.310557 0.025050 -0.036395
v -0.309368 0.028831 -0.034065
v -0.532597 0.017311 -0.058316
v -0.531381 0.013361 -0.060332
v -0.531958 0.015398 -0.054184
v -0.530741 0.011449 -0.056200
v -0.528209 0.018684 -0.058359
v -0.526993 0.014735 -0.060376
v -0.527570 0.016772 -0.054227
v -0.526353 0.012823 -0.056243
v -0.336541 0.027816 -0.033048
v -0.332487 0.029673 -0.034169
v -0.336681 0.025669 -0.037112
v -0.332627 0.027526 -0.038233
v -0.334377 0.024199 -0.031212
v -0.330323 0.026056 -0.032332
v -0.334517 0.022052 -0.035275
v -0.330462 0.023909 -0.036396
v -0.088773 0.027845 -0.015417
v -0.085271 0.028639 -0.018290
v -0.088660 0.023381 -0.016513
v -0.085158 0.024175 -0.019386
v -0.085795 0.027081 -0.011998
v -0.082293 0.027875 -0.014871
v -0.085682 0.022617 -0.013094
v -0.082180 0.023411 -0.015967
v 0.238411 0.014936 0.002628
v 0.235956 0.017401 -0.000378
v 0.238453 0.011398 -0.000309
v 0.235998 0.013864 -0.003314
v 0.242299 0.016531 0.000762
v 0.239844 0.018997 -0.002244
v 0.242341 0.012993 -0.002175
v 0.239886 0.015459 -0.005181
v -1.693709 -0.007818 -0.177120
v -1.691160 -0.004854 -0.174699
v -1.694577 -0.010203 -0.173286
v -1.692028 -0.007239 -0.170865
v -1.697437 -0.005236 -0.176357
v -1.694887 -0.002272 -0.173936
v -1.698304 -0.007621 -0.172523
v -1.695755 -0.004657 -0.170102
v -1.122988 -0.001648 -0.181593
v -1.120266 -0.004200 -0.184281
v -1.121155 0.002177 -0.183369
v -1.118433 -0.000376 -0.186057
v -1.126209 -0.001628 -0.184874
v -1.123487 -0.004180 -0.187562
v -1.124376 0.002197 -0.186650
v -1.121655 -0.000355 -0.189338
v -0.532509 0.016945 -0.055512
v -0.528965 0.019003 -0.057596
v -0.532890 0.014025 -0.059044
v -0.529346 0.016083 -0.061128
v -0.529605 0.014050 -0.053432
v -0.526060 0.016108 -0.055516
v -0.529986 0.011130 -0.056964
v -0.526442 0.013188 -0.059048
v 0.063459 0.022186 -0.003597
v 0.060827 0.024097 -0.006847
v 0.063527 0.018247 -0.005968
v 0.060895 0.020157 -0.009218
v 0.067229 0.023591 -0.005824
v 0.064597 0.025502 -0.009074
v 0.067296 0.019652 -0.008195
v 0.064664 0.021562 -0.011445
v 0.264073 0.012056 0.000825
v 0.266715 0.014981 0.003194
v 0.264038 0.014969 -0.002732
v 0.266680 0.017894 -0.000364
v 0.267836 0.010030 -0.000871
v 0.270478 0.012955 0.001497
v 0.267801 0.012943 -0.004429
v 0.270443 0.015868 -0.002060
v -0.043234 0.027768 -0.012944
v -0.042833 0.024710 -0.016355
v -0.043096 0.024354 -0.009867
v -0.042695 0.021296 -0.013278
v -0.038655 0.028138 -0.012738
v -0.038254 0.025081 -0.016149
v -0.038518 0.024724 -0.009661
v -0.038117 0.021667 -0.013072
v -1.694137 -0.010020 -0.174704
v -1.691061 -0.006626 -0.175103
v -1.695135 -0.008614 -0.170442
v -1.692059 -0.005220 -0.170841
v -1.697405 -0.007255 -0.176382
v -1.694329 -0.003861 -0.176781
v -1.698403 -0.005849 -0.172119
v -1.695327 -0.002455 -0.172518
v -0.143297 0.028271 -0.016205
v -0.144748 0.028832 -0.020533
v -0.143163 0.023719 -0.016841
v -0.144613 0.024280 -0.021168
v -0.138936 0.028598 -0.017625
v -0.140386 0.029159 -0.021952
v -0.138801 0.024046 -0.018260
v -0.140252 0.024607 -0.022588
v -0.268839 0.022914 -0.027768
v -0.272202 0.025887 -0.026772
v -0.269077 0.024129 -0.032197
v -0.272441 0.027101 -0.031200
v -0.265713 0.026205 -0.027034
v -0.269076 0.029178 -0.026038
v -0.265951 0.027420 -0.031463
v -0.269315 0.030392 -0.030466
v -0.808641 -0.013938 -0.116493
v -0.809546 -0.015218 -0.112171
v -0.806995 -0.009927 -0.114961
v -0.807900 -0.011208 -0.110638
v -0.804443 -0.015787 -0.116162
v -0.805349 -0.017067 -0.111840
v -0.802798 -0.011776 -0.114629
v -0.803703 -0.013056 -0.110307
v 0.173166 0.020525 -0.005947
v 0.170994 0.016558 -0.005117
v 0.173163 0.021469 -0.001447
v 0.170991 0.017502 -0.000616
v 0.177218 0.018400 -0.005499
v 0.175047 0.014433 -0.004668
v 0.177215 0.019344 -0.000999
v 0.175044 0.015377 -0.000168
v -0.865456 -0.014111 -0.126058
v -0.861915 -0.015159 -0.123320
v -0.864354 -0.009656 -0.125780
v -0.860812 -0.010704 -0.123041
v -0.862739 -0.014554 -0.129741
v -0.859197 -0.015601 -0.127003
v -0.861636 -0.010098 -0.129463
v -0.858095 -0.011146 -0.126724
v 0.287261 0.016648 0.000641
v 0.285181 0.014140 -0.002603
v 0.287300 0.012999 0.003438
v 0.285220 0.010490 0.000194
v 0.291361 0.015411 -0.001031
v 0.289281 0.012902 -0.004275
v 0.291401 0.011761 0.001766
v 0.289321 0.009253 -0.001478
v -1.775919 0.006966 -0.137481
v -1.775497 0.010820 -0.135010
v -1.776566 0.004559 -0.133617
v -1.776144 0.008413 -0.131146
v -1.780452 0.007668 -0.137802
v -1.780030 0.011523 -0.135331
v -1.781099 0.005261 -0.133938
v -1.780676 0.009116 -0.131467
v -0.273751 0.030228 -0.031040
v -0.277709 0.027922 -0.031434
v -0.273509 0.029053 -0.026601
v -0.277467 0.026747 -0.026995
v -0.271424 0.026428 -0.032173
v -0.275382 0.024121 -0.032567
v -0.271181 0.025253 -0.027734
v -0.275140 0.022947 -0.028128
v -0.814412 -0.010780 -0.116278
v -0.817981 -0.010493 -0.113394
v -0.813898 -0.015221 -0.115200
v -0.817467 -0.014933 -0.112316
v -0.817264 -0.011940 -0.119693
v -0.820834 -0.011652 -0.116809
v -0.816750 -0.016380 -0.118615
v -0.820320 -0.016093 -0.115731
v 0.195773 0.015486 -0.004155
v 0.198446 0.013135 -0.001245
v 0.195726 0.019041 -0.001240
v 0.198399 0.016690 0.001671
v 0.199514 0.017211 -0.006198
v 0.202187 0.014859 -0.003287
v 0.199467 0.020766 -0.003282
v 0.202140 0.018414 -0.000372
v 0.183780 0.021464 -0.002171
v 0.181137 0.018692 -0.004716
v 0.183836 0.018325 0.001188
v 0.181194 0.015553 -0.001357
v 0.187542 0.019564 -0.004009
v 0.184900 0.016793 -0.006554
v 0.187599 0.016425 -0.000650
v 0.184956 0.013654 -0.003195
v -0.514771 0.013009 -0.055067
v -0.515459 0.016163 -0.051792
v -0.515306 0.016242 -0.058293
v -0.515994 0.019396 -0.055018
v -0.510256 0.013873 -0.054950
v -0.510944 0.017027 -0.051676
v -0.510791 0.017106 -0.058176
v -0.511479 0.020260 -0.054902
v -1.101685 0.001595 -0.178658
v -1.103869 -0.002365 -0.177826
v -1.098645 -0.000635 -0.181290
v -1.100829 -0.004595 -0.180458
v -1.104355 0.002295 -0.182335
v -1.106539 -0.001665 -0.181503
v -1.101315 0.000066 -0.184967
v -1.103499 -0.003894 -0.184135
v -0.348525 0.024310 -0.040078
v -0.351886 0.023194 -0.037146
v -0.348615 0.028640 -0.038532
v -0.351977 0.027523 -0.035600
v -0.345389 0.023238 -0.036891
v -0.348750 0.022122 -0.033959
v -0.345479 0.027568 -0.035345
v -0.348841 0.026451 -0.032413
v -1.691837 -0.004208 -0.171779
v -1.695533 -0.006006 -0.169717
v -1.691258 -0.008109 -0.174143
v -1.694953 -0.009907 -0.172081
v -1.694511 -0.002568 -0.175141
v -1.698207 -0.004366 -0.173079
v -1.693932 -0.006469 -0.177505
v -1.697627 -0.008267 -0.175443
v 0.229451 0.015141 -0.005456
v 0.226477 0.013433 -0.002393
v 0.229400 0.019177 -0.003253
v 0.226426 0.017469 -0.000191
v 0.232957 0.013751 -0.002826
v 0.229983 0.012042 0.000236
v 0.232906 0.017787 -0.000624
v 0.229932 0.016078 0.002439
v -0.248434 0.027574 -0.031087
v -0.250748 0.024723 -0.028319
v -0.248429 0.030775 -0.027786
v -0.250742 0.027924 -0.025018
v -0.244461 0.025909 -0.029480
v -0.246774 0.023059 -0.026711
v -0.244455 0.029111 -0.026179
v -0.246769 0.026260 -0.023411
v 0.104746 0.020444 -0.008468
v 0.105551 0.016970 -0.005565
v 0.104708 0.023387 -0.004936
v 0.105512 0.019913 -0.002033
v 0.109273 0.021086 -0.008954
v 0.110078 0.017612 -0.006050
v 0.109235 0.024029 -0.005421
v 0.110039 0.020556 -0.002518
v 0.041004 0.026024 -0.009924
v 0.039410 0.021867 -0.011075
v 0.041070 0.024773 -0.005500
v 0.039477 0.020616 -0.006651
v 0.045316 0.024507 -0.010418
v 0.043722 0.020350 -0.011569
v 0.045383 0.023256 -0.005994
v 0.043789 0.019099 -0.007145
v -1.152593 -0.004613 -0.191877
v -1.148692 -0.003188 -0.189904
v -1.154980 -0.001640 -0.189307
v -1.151080 -0.000214 -0.187334
v -1.152114 -0.001408 -0.195140
v -1.148213 0.000017 -0.193166
v -1.154501 0.001565 -0.192570
v -1.150600 0.002990 -0.190596
v -0.492260 0.021896 -0.049929
v -0.496051 0.020721 -0.052252
v -0.491901 0.017596 -0.048341
v -0.495691 0.016421 -0.050663
v -0.489683 0.020768 -0.053566
v -0.493474 0.019593 -0.055888
v -0.489323 0.016468 -0.051978
v -0.493114 0.015293 -0.054300
v -0.258424 0.023052 -0.029565
v -0.261451 0.024859 -0.026614
v -0.258678 0.026846 -0.032150
v -0.261706 0.028654 -0.029199
v -0.254973 0.024916 -0.027167
v -0.258000 0.026724 -0.024216
v -0.255227 0.028711 -0.029752
v -0.258254 0.030519 -0.026801
v -0.041591 0.025218 -0.016851
v -0.043766 0.022390 -0.013950
v -0.041635 0.028527 -0.013659
v -0.043811 0.025699 -0.010758
v -0.037540 0.023735 -0.015258
v -0.039715 0.020908 -0.012358
v -0.037584 0.027044 -0.012066
v -0.039760 0.024217 -0.009165
v -1.711726 0.000532 -0.166071
v -1.708829 -0.002324 -0.163929
v -1.710849 -0.001573 -0.170064
v -1.707953 -0.004430 -0.167922
v -1.715188 -0.002392 -0.165290
v -1.712291 -0.005248 -0.163147
v -1.714311 -0.004497 -0.169282
v -1.711414 -0.007354 -0.167140
v -0.612015 0.006563 -0.070431
v -0.610460 0.003990 -0.073910
v -0.611366 0.003047 -0.067540
v -0.609810 0.000474 -0.071019
v -0.607737 0.008032 -0.069605
v -0.606182 0.005459 -0.073085
v -0.607088 0.004516 -0.066715
v -0.605532 0.001943 -0.070194
v -0.645175 -0.003144 -0.073970
v -0.646887 0.000752 -0.075711
v -0.646199 -0.005341 -0.077878
v -0.647911 -0.001445 -0.079619
v -0.641032 -0.002077 -0.075655
v -0.642744 0.001819 -0.077396
v -0.642056 -0.004273 -0.079562
v -0.643768 -0.000377 -0.081304
v 0.298229 0.009424 0.000078
v 0.299112 0.012642 0.003242
v 0.298196 0.012652 -0.003196
v 0.299080 0.015870 -0.000033
v 0.302741 0.008817 -0.000565
v 0.303625 0.012035 0.002599
v 0.302709 0.012045 -0.003839
v 0.303592 0.015263 -0.000676
v -0.481932 0.022227 -0.051796
v -0.481829 0.017799 -0.053033
v -0.481403 0.021010 -0.047394
v -0.481300 0.016582 -0.048630
v -0.477365 0.022468 -0.052278
v -0.477262 0.018040 -0.053514
v -0.476837 0.021251 -0.047875
v -0.476734 0.016823 -0.049112
v -0.523492 0.015161 -0.052880
v -0.518934 0.015769 -0.052930
v -0.524001 0.018746 -0.055712
v -0.519444 0.019354 -0.055763
v -0.523157 0.012347 -0.056501
v -0.518599 0.012955 -0.056552
v -0.523666 0.015933 -0.059334
v -0.519109 0.016541 -0.059384
v -0.320743 0.028215 -0.033396
v -0.317489 0.028251 -0.036645
v -0.320545 0.023624 -0.033248
v -0.317291 0.023660 -0.036497
v -0.317500 0.028460 -0.030145
v -0.314247 0.028496 -0.033394
v -0.317302 0.023869 -0.029997
v -0.314048 0.023905 -0.033246
v -0.167292 0.027537 -0.018535
v -0.165341 0.030479 -0.021482
v -0.167267 0.024275 -0.021776
v -0.165317 0.027217 -0.024722
v -0.163128 0.026178 -0.017136
v -0.161178 0.029120 -0.020082
v -0.163103 0.022916 -0.020376
v -0.161153 0.025858 -0.023323
v -0.473131 0.021007 -0.047007
v -0.470291 0.024022 -0.049002
v -0.473444 0.018684 -0.050962
v -0.470604 0.021699 -0.052958
v -0.469529 0.018428 -0.045777
v -0.466688 0.021443 -0.047772
v -0.469842 0.016104 -0.049732
v -0.467002 0.019119 -0.051728
v -0.530946 0.015424 -0.053596
v -0.532203 0.017967 -0.057215
v -0.531165 0.011631 -0.056185
v -0.532422 0.014173 -0.059804
v -0.526528 0.015960 -0.054755
v -0.527786 0.018502 -0.058374
v -0.526748 0.012166 -0.057344
v -0.528005 0.014709 -0.060963
v -0.315081 0.024702 -0.030733
v -0.312416 0.028242 -0.029503
v -0.315373 0.026403 -0.034995
v -0.312708 0.029942 -0.033765
v -0.311346 0.022310 -0.031943
v -0.308681 0.025849 -0.030713
v -0.311637 0.024010 -0.036205
v -0.308972 0.027550 -0.034975
v 0.257975 0.017800 0.001214
v 0.254786 0.016412 -0.001794
v 0.258026 0.013604 0.003095
v 0.254837 0.012217 0.000088
v 0.261287 0.016528 -0.001711
v 0.258098 0.015141 -0.004719
v 0.261338 0.012333 0.000170
v 0.258149 0.010945 -0.002837
v 0.087937 0.019279 -0.004654
v 0.091205 0.021498 -0.002301
v 0.087849 0.022683 -0.007744
v 0.091117 0.024902 -0.005391
v 0.091170 0.017128 -0.007116
v 0.094438 0.019347 -0.004763
v 0.091082 0.020532 -0.010206
v 0.094350 0.022751 -0.007853
v -0.171823 0.030025 -0.020505
v -0.172487 0.027366 -0.024198
v -0.171621 0.026279 -0.017845
v -0.172285 0.023621 -0.021538
v -0.167277 0.029803 -0.021163
v -0.167942 0.027144 -0.024856
v -0.167075 0.026058 -0.018503
v -0.167739 0.023399 -0.022196
v -1.157469 -0.001758 -0.193494
v -1.159033 0.002497 -0.192729
v -1.160327 -0.003387 -0.190282
v -1.161891 0.000869 -0.189516
v -1.160713 -0.002375 -0.196694
v -1.162277 0.001880 -0.195928
v -1.163571 -0.004004 -0.193481
v -1.165136 0.000251 -0.192716
v 0.316462 0.010906 -0.003985
v 0.312504 0.009879 -0.001884
v 0.316424 0.015065 -0.002023
v 0.312465 0.014037 0.000078
v 0.318801 0.009234 -0.000397
v 0.314842 0.008207 0.001704
v 0.318763 0.013393 0.001566
v 0.314804 0.012365 0.003667
v -0.055050 0.022877 -0.014691
v -0.051701 0.021400 -0.011908
v -0.055129 0.026898 -0.012462
v -0.051779 0.025421 -0.009680
v -0.051901 0.024548 -0.017595
v -0.048551 0.023071 -0.014812
v -0.051979 0.028569 -0.015366
v -0.048630 0.027092 -0.012583
v -0.657504 -0.000197 -0.078721
v -0.659823 -0.002735 -0.081775
v -0.656832 -0.003934 -0.076127
v -0.659151 -0.006471 -0.079180
v -0.653591 -0.001060 -0.080976
v -0.655910 -0.003597 -0.084030
v -0.652919 -0.004796 -0.078382
v -0.655238 -0.007333 -0.081436
v -0.390900 0.020537 -0.039890
v -0.391577 0.024159 -0.037139
v -0.391286 0.023262 -0.043573
v -0.391962 0.026884 -0.040823
v -0.386369 0.021309 -0.039793
v -0.387045 0.024931 -0.037042
v -0.386754 0.024035 -0.043476
v -0.387430 0.027656 -0.040725
v -0.983338 -0.006865 -0.151845
v -0.979491 -0.009310 -0.151244
v -0.980823 -0.003088 -0.152586
v -0.976975 -0.005533 -0.151985
v -0.983239 -0.007814 -0.156343
v -0.979391 -0.010259 -0.155742
v -0.980723 -0.004037 -0.157084
v -0.976876 -0.006482 -0.156483
v 0.255662 0.016960 0.001034
v 0.255812 0.016251 -0.003507
v 0.255717 0.012417 0.001745
v 0.255866 0.011708 -0.002796
v 0.260258 0.017037 0.001172
v 0.260407 0.016328 -0.003368
v 0.260312 0.012495 0.001884
v 0.260462 0.011785 -0.002657
v 0.193508 0.014066 0.000027
v 0.191062 0.017958 -0.000101
v 0.193501 0.013911 -0.004569
v 0.191055 0.017802 -0.004697
v 0.197402 0.016511 -0.000062
v 0.194956 0.020402 -0.000190
v 0.197394 0.016355 -0.004658
v 0.194948 0.020247 -0.004786
v -1.355214 0.011006 -0.222334
v -1.354822 0.011245 -0.217759
v -1.355452 0.006422 -0.222074
v -1.355060 0.006661 -0.217499
v -1.359790 0.011265 -0.221954
v -1.359397 0.011504 -0.217379
v -1.360028 0.006681 -0.221694
v -1.359635 0.006920 -0.217119
v -0.283162 0.026389 -0.032203
v -0.279718 0.023354 -0.032463
v -0.282949 0.026237 -0.027612
v -0.279504 0.023203 -0.027873
v -0.280124 0.029840 -0.032230
v -0.276679 0.026805 -0.032491
v -0.279910 0.029688 -0.027639
v -0.276466 0.026654 -0.027900
v -1.041597 -0.005504 -0.165157
v -1.038850 -0.005225 -0.168834
v -1.041924 -0.000918 -0.165055
v -1.039177 -0.000640 -0.168731
v -1.045270 -0.005703 -0.167917
v -1.042523 -0.005425 -0.171593
v -1.045597 -0.001118 -0.167814
v -1.042850 -0.000840 -0.171491
v -0.060669 0.026243 -0.011939
v -0.057745 0.029085 -0.014063
v -0.060648 0.023477 -0.015612
v -0.057724 0.026320 -0.017736
v -0.057121 0.023916 -0.010167
v -0.054196 0.026758 -0.012291
v -0.057100 0.021150 -0.013841
v -0.054176 0.023993 -0.015964
v -0.077481 0.027101 -0.013360
v -0.074601 0.029207 -0.016261
v -0.077417 0.023351 -0.016020
v -0.074536 0.025457 -0.018920
v -0.073897 0.025475 -0.010982
v -0.071017 0.027581 -0.013882
v -0.073833 0.021725 -0.013642
v -0.070953 0.023831 -0.016542
v 0.272428 0.014885 0.001353
v 0.275250 0.017461 -0.001205
v 0.272463 0.011625 -0.001890
v 0.275284 0.014201 -0.004448
v 0.276058 0.012914 0.003373
v 0.278880 0.015489 0.000814
v 0.276093 0.009654 0.000130
v 0.278915 0.012230 -0.002429
v -0.286069 0.026062 -0.026656
v -0.288307 0.028760 -0.029632
v -0.286075 0.022653 -0.029742
v -0.288313 0.025351 -0.032718
v -0.282052 0.027560 -0.028319
v -0.284291 0.030258 -0.031295
v -0.282058 0.024151 -0.031405
v -0.284297 0.026849 -0.034381
v -0.233510 0.023961 -0.025151
v -0.232605 0.027564 -0.022441
v -0.233748 0.026759 -0.028791
v -0.232843 0.030362 -0.026082
v -0.229009 0.023384 -0.025888
v -0.228103 0.026987 -0.023178
v -0.229246 0.026182 -0.029529
v -0.228341 0.029785 -0.026819
v -0.334630 0.029548 -0.035722
v -0.336753 0.025680 -0.037015
v -0.334318 0.027941 -0.031425
v -0.336441 0.024072 -0.032718
v -0.330563 0.027652 -0.036726
v -0.332686 0.023784 -0.038019
v -0.330251 0.026045 -0.032430
v -0.332374 0.022177 -0.033723
v -0.360675 0.021655 -0.038133
v -0.361171 0.024033 -0.034229
v -0.360996 0.025554 -0.040549
v -0.361492 0.027932 -0.036645
v -0.356115 0.022187 -0.037878
v -0.356611 0.024566 -0.033974
v -0.356436 0.026087 -0.040294
v -0.356932 0.028465 -0.036390
v -1.189161 0.002410 -0.195399
v -1.190559 -0.001935 -0.194846
v -1.186393 0.001084 -0.198823
v -1.187792 -0.003261 -0.198271
v -1.192556 0.003119 -0.198417
v -1.193954 -0.001226 -0.197865
v -1.189789 0.001793 -0.201841
v -1.191187 -0.002552 -0.201289
v -1.914803 0.006048 -0.027347
v -1.919358 0.005818 -0.026764
v -1.914777 0.001704 -0.028855
v -1.919332 0.001474 -0.028272
v -1.915429 0.007539 -0.031651
v -1.919984 0.007309 -0.031068
v -1.915403 0.003195 -0.033159
v -1.919958 0.002965 -0.032576
v -0.504046 0.015511 -0.053921
v -0.501129 0.015060 -0.050395
v -0.504148 0.020060 -0.053255
v -0.501232 0.019608 -0.049729
v -0.500493 0.016013 -0.056796
v -0.497576 0.015562 -0.053270
v -0.500595 0.020561 -0.056130
v -0.497679 0.020110 -0.052604
v 0.325570 0.013914 -0.000620
v 0.326385 0.010427 -0.003505
v 0.325596 0.010987 0.002926
v 0.326410 0.007499 0.000041
v 0.330095 0.014558 -0.000121
v 0.330910 0.011071 -0.003005
v 0.330121 0.011631 0.003425
v 0.330936 0.008144 0.000541
v 0.195087 0.014900 0.000671
v 0.193703 0.019120 -0.000521
v 0.195097 0.013653 -0.003755
v 0.193713 0.017873 -0.004947
v 0.199472 0.016234 0.000304
v 0.198088 0.020454 -0.000888
v 0.199482 0.014987 -0.004122
v 0.198098 0.019207 -0.005313
v 0.300091 0.011333 0.002268
v 0.304418 0.012348 0.003446
v 0.300055 0.014881 -0.000658
v 0.304382 0.015896 0.000521
v 0.301645 0.008589 -0.001078
v 0.305972 0.009604 0.000100
v 0.301609 0.012137 -0.004004
v 0.305937 0.013152 -0.002826
v -0.659775 -0.001731 -0.080440
v -0.656863 -0.002666 -0.083874
v -0.659420 -0.006069 -0.078958
v -0.656508 -0.007004 -0.082392
v -0.656234 -0.000527 -0.077765
v -0.653322 -0.001462 -0.081199
v -0.655879 -0.004865 -0.076283
v -0.652967 -0.005800 -0.079716
v 0.225410 0.015174 0.001882
v 0.224671 0.018635 -0.001054
v 0.225445 0.012204 -0.001628
v 0.224706 0.015665 -0.004564
v 0.229948 0.015761 0.001431
v 0.229209 0.019222 -0.001505
v 0.229983 0.012791 -0.002079
v 0.229244 0.016252 -0.005015
v -0.111181 0.025313 -0.014871
v -0.107921 0.028458 -0.014080
v -0.111311 0.026561 -0.019295
v -0.108051 0.029706 -0.018503
v -0.107941 0.022199 -0.015844
v -0.104681 0.025344 -0.015053
v -0.108070 0.023447 -0.020268
v -0.104810 0.026592 -0.019476
v -0.272417 0.028808 -0.029349
v -0.269559 0.027958 -0.032848
v -0.272189 0.024392 -0.028089
v -0.269330 0.023542 -0.031589
v -0.268823 0.029765 -0.026645
v -0.265964 0.028915 -0.030145
v -0.268595 0.025348 -0.025386
v -0.265736 0.024498 -0.028886
v 0.247943 0.015178 0.001554
v 0.249724 0.018461 -0.001128
v 0.247976 0.012259 -0.001998
v 0.249757 0.015542 -0.004680
v 0.252182 0.013822 0.002708
v 0.253963 0.017105 0.000026
v 0.252215 0.010902 -0.000844
v 0.253996 0.014186 -0.003526
v -1.509040 0.004944 -0.218819
v -1.512668 0.007297 -0.220382
v -1.510680 0.005261 -0.214535
v -1.514308 0.007614 -0.216098
v -1.511341 0.001006 -0.219408
v -1.514969 0.003360 -0.220971
v -1.512980 0.001324 -0.215124
v -1.516608 0.003677 -0.216687
v -1.885390 0.013812 -0.059217
v -1.887396 0.015449 -0.055417
v -1.885550 0.009561 -0.057471
v -1.887557 0.011198 -0.053671
v -1.889524 0.013183 -0.061129
v -1.891530 0.014820 -0.057330
v -1.889685 0.008932 -0.059383
v -1.891691 0.010569 -0.055584
v -0.993885 -0.004817 -0.154767
v -0.990965 -0.007959 -0.153108
v -0.990337 -0.002124 -0.155910
v -0.987418 -0.005266 -0.154251
v -0.993694 -0.006823 -0.158900
v -0.990775 -0.009964 -0.157241
v -0.990146 -0.004130 -0.160043
v -0.987227 -0.007271 -0.158384
v 0.264035 0.016215 -0.001249
v 0.266654 0.014347 -0.004535
v 0.264082 0.012233 0.001051
v 0.266701 0.010366 -0.002235
v 0.267815 0.017558 0.001000
v 0.270433 0.015691 -0.002286
v 0.267862 0.013577 0.003300
v 0.270480 0.011709 0.000014
v 0.208649 0.015922 0.001353
v 0.208288 0.019506 -0.001504
v 0.208684 0.013058 -0.002244
v 0.208322 0.016643 -0.005101
v 0.213233 0.016227 0.001155
v 0.212871 0.019811 -0.001702
v 0.213268 0.013363 -0.002443
v 0.212906 0.016948 -0.005299
v -0.647024 -0.003190 -0.074935
v -0.644508 0.000628 -0.074451
v -0.648124 -0.001922 -0.079216
v -0.645607 0.001896 -0.078732
v -0.643336 -0.005417 -0.076542
v -0.640820 -0.001599 -0.076058
v -0.644436 -0.004150 -0.080823
v -0.641919 -0.000332 -0.080339
v -1.092346 -0.003225 -0.175941
v -1.089854 -0.003955 -0.179735
v -1.091779 0.001310 -0.176440
v -1.089286 0.000581 -0.180234
v -1.096168 -0.003028 -0.178490
v -1.093675 -0.003757 -0.182284
v -1.095601 0.001508 -0.178989
v -1.093108 0.000778 -0.182783
v -0.966818 -0.007722 -0.148993
v -0.967559 -0.003930 -0.151485
v -0.971336 -0.008105 -0.148231
v -0.972078 -0.004313 -0.150723
v -0.967238 -0.010294 -0.152781
v -0.967980 -0.006501 -0.155273
v -0.971757 -0.010677 -0.152020
v -0.972498 -0.006884 -0.154511
v -1.674242 -0.008107 -0.181243
v -1.676961 -0.004554 -0.180185
v -1.675212 -0.010055 -0.177193
v -1.677932 -0.006502 -0.176135
v -1.677820 -0.010280 -0.183145
v -1.680540 -0.006726 -0.182087
v -1.678790 -0.012228 -0.179095
v -1.681510 -0.008674 -0.178037
v -0.155928 0.023881 -0.019851
v -0.151601 0.023317 -0.018400
v -0.156020 0.028066 -0.017948
v -0.151694 0.027502 -0.016498
v -0.154375 0.025701 -0.023777
v -0.150048 0.025137 -0.022327
v -0.154467 0.029886 -0.021875
v -0.150140 0.029322 -0.020424
v -1.160897 -0.002273 -0.189447
v -1.164314 -0.003251 -0.192365
v -1.157851 -0.002725 -0.192862
v -1.161268 -0.003704 -0.195779
v -1.161336 0.002197 -0.190431
v -1.164753 0.001219 -0.193349
v -1.158291 0.001745 -0.193846
v -1.161707 0.000767 -0.196763
v -1.691252 -0.004975 -0.175079
v -1.693974 -0.002569 -0.172261
v -1.691829 -0.008705 -0.172452
v -1.694552 -0.006298 -0.169634
v -1.694913 -0.006177 -0.177589
v -1.697635 -0.003771 -0.174771
v -1.695490 -0.009906 -0.174961
v -1.698212 -0.007500 -0.172143
v -0.706813 -0.009553 -0.091929
v -0.704963 -0.012581 -0.089004
v -0.705632 -0.006114 -0.089115
v -0.703782 -0.009142 -0.086190
v -0.702772 -0.009173 -0.094090
v -0.700923 -0.012201 -0.091165
v -0.701591 -0.005733 -0.091276
v -0.699742 -0.008761 -0.088351
v -1.072456 -0.001197 -0.171086
v -1.075106 -0.004373 -0.173094
v -1.068897 -0.002530 -0.173673
v -1.071546 -0.005706 -0.175681
v -1.073661 0.001849 -0.174313
v -1.076311 -0.001327 -0.176321
v -1.070101 0.000516 -0.176900
v -1.072751 -0.002661 -0.178909
v 0.250112 0.012591 0.000308
v 0.253162 0.014670 0.003050
v 0.250065 0.016280 -0.002437
v 0.253115 0.018359 0.000305
v 0.253552 0.010799 -0.002161
v 0.256603 0.012877 0.000581
v 0.253505 0.014488 -0.004905
v 0.256556 0.016566 -0.002163
v -0.832487 -0.013118 -0.118008
v -0.830445 -0.015872 -0.121072
v -0.829392 -0.014350 -0.114838
v -0.827350 -0.017103 -0.117902
v -0.829769 -0.009648 -0.119315
v -0.827727 -0.012402 -0.122379
v -0.826673 -0.010879 -0.116145
v -0.824631 -0.013633 -0.119209
v -1.941882 -0.011677 -0.000945
v -1.942904 -0.007947 -0.003431
v -1.941905 -0.009132 0.002884
v -1.942926 -0.005401 0.000398
v -1.946365 -0.012540 -0.000398
v -1.947387 -0.008809 -0.002884
v -1.946388 -0.009994 0.003431
v -1.947409 -0.006264 0.000945
v -0.701461 -0.011712 -0.087684
v -0.705350 -0.009443 -0.086752
v -0.703063 -0.012737 -0.091871
v -0.706952 -0.010467 -0.090938
v -0.699603 -0.007847 -0.089342
v -0.703491 -0.005577 -0.088409
v -0.701205 -0.008872 -0.093528
v -0.705093 -0.006602 -0.092596
v 0.303592 0.010549 -0.003575
v 0.302278 0.009522 0.000710
v 0.303549 0.015023 -0.002516
v 0.302235 0.013996 0.001769
v 0.307999 0.010287 -0.002287
v 0.306684 0.009259 0.001998
v 0.307955 0.014761 -0.001228
v 0.306641 0.013734 0.003057
v 0.245615 0.015317 -0.003619
v 0.247351 0.011246 -0.002371
v 0.245602 0.016660 0.000779
v 0.247338 0.012589 0.002027
v 0.249872 0.016981 -0.004115
v 0.251609 0.012910 -0.002866
v 0.249859 0.018324 0.000283
v 0.251596 0.014253 0.001531
v -1.355433 0.007174 -0.216779
v -1.358313 0.005082 -0.219689
v -1.353511 0.009424 -0.220298
v -1.356390 0.007331 -0.223208
v -1.358459 0.010595 -0.216245
v -1.361338 0.008502 -0.219155
v -1.356536 0.012845 -0.219764
v -1.359416 0.010752 -0.222675
v 0.263638 0.010311 -0.001221
v 0.259666 0.011958 0.000408
v 0.263599 0.013497 -0.004537
v 0.259627 0.015144 -0.002908
v 0.265954 0.013189 0.001517
v 0.261982 0.014836 0.003146
v 0.265915 0.016375 -0.001799
v 0.261943 0.018022 -0.000170
v -0.840199 -0.010207 -0.123661
v -0.843227 -0.011520 -0.120460
v -0.836774 -0.010736 -0.120639
v -0.839803 -0.012049 -0.117438
v -0.839704 -0.014582 -0.124988
v -0.842732 -0.015895 -0.121786
v -0.836279 -0.015110 -0.121965
v -0.839308 -0.016423 -0.118764
v 0.226621 0.016411 -0.005423
v 0.224177 0.013582 -0.002746
v 0.226582 0.019588 -0.002099
v 0.224139 0.016759 0.000578
v 0.230515 0.014667 -0.003711
v 0.228072 0.011838 -0.001034
v 0.230477 0.017844 -0.000387
v 0.228034 0.015015 0.002290
v -0.239648 0.025907 -0.028617
v -0.237257 0.023006 -0.025969
v -0.239639 0.029011 -0.025224
v -0.237249 0.026110 -0.022576
v -0.235720 0.027666 -0.030236
v -0.233330 0.024764 -0.027588
v -0.235711 0.030769 -0.026843
v -0.233321 0.027868 -0.024195
v 0.189759 0.020640 -0.002446
v 0.189336 0.017241 -0.005515
v 0.189813 0.017555 0.000963
v 0.189390 0.014157 -0.002105
v 0.194338 0.020362 -0.002770
v 0.193915 0.016964 -0.005838
v 0.194392 0.017278 0.000639
v 0.193969 0.013879 -0.002429
v -0.439523 0.019178 -0.043416
v -0.439875 0.023720 -0.042790
v -0.439956 0.019770 -0.047955
v -0.440308 0.024312 -0.047329
v -0.434959 0.019584 -0.043798
v -0.435311 0.024126 -0.043172
v -0.435392 0.020176 -0.048338
v -0.435744 0.024718 -0.047712
v 0.194084 0.014181 -0.003469
v 0.198658 0.013776 -0.003241
v 0.194062 0.016239 0.000643
v 0.198636 0.015833 0.000871
v 0.194549 0.018273 -0.005514
v 0.199123 0.017868 -0.005286
v 0.194526 0.020331 -0.001402
v 0.199101 0.019925 -0.001174
v -1.029579 -0.006054 -0.163857
v -1.030105 -0.006281 -0.168419
v -1.029272 -0.001473 -0.164121
v -1.029797 -0.001701 -0.168683
v -1.034136 -0.005719 -0.163349
v -1.034662 -0.005946 -0.167911
v -1.033829 -0.001138 -0.163612
v -1.034355 -0.001366 -0.168174
v -0.088429 0.024101 -0.013500
v -0.086671 0.028322 -0.013013
v -0.088530 0.024668 -0.018062
v -0.086771 0.028889 -0.017575
v -0.084182 0.022367 -0.013809
v -0.082424 0.026588 -0.013322
v -0.084282 0.022935 -0.018371
v -0.082524 0.027155 -0.017884
v -0.395535 0.026826 -0.038409
v -0.397391 0.025704 -0.042463
v -0.395259 0.022371 -0.037303
v -0.397115 0.021250 -0.041357
v -0.391337 0.026623 -0.040274
v -0.393193 0.025501 -0.044329
v -0.391061 0.022168 -0.039168
v -0.392917 0.021046 -0.043223
v -1.191125 -0.003925 -0.198028
v -1.186967 -0.002142 -0.197212
v -1.193060 -0.000508 -0.195635
v -1.188901 0.001275 -0.194819
v -1.191447 -0.001417 -0.201869
v -1.187288 0.000366 -0.201053
v -1.193382 0.002000 -0.199476
v -1.189223 0.003783 -0.198659
v -1.327810 0.005254 -0.215309
v -1.329055 0.004402 -0.219653
v -1.327124 0.009674 -0.216374
v -1.328369 0.008822 -0.220717
v -1.332183 0.006191 -0.214240
v -1.333428 0.005338 -0.218583
v -1.331496 0.010611 -0.215304
v -1.332742 0.009758 -0.219647
v 0.061232 0.019738 -0.005709
v 0.062547 0.023973 -0.004495
v 0.061171 0.021022 -0.010124
v 0.062486 0.025257 -0.008909
v 0.065637 0.018491 -0.006132
v 0.066953 0.022726 -0.004918
v 0.065576 0.019775 -0.010547
v 0.066892 0.024011 -0.009333
v -0.346904 0.026166 -0.037906
v -0.342885 0.024650 -0.039548
v -0.346569 0.023232 -0.034381
v -0.342551 0.021717 -0.036023
v -0.344694 0.029366 -0.035453
v -0.340676 0.027850 -0.037095
v -0.344360 0.026433 -0.031927
v -0.340341 0.024917 -0.033569
v 0.252497 0.016319 0.000618
v 0.254977 0.017783 -0.002966
v 0.252547 0.012051 -0.001092
v 0.255028 0.013515 -0.004676
v 0.256368 0.015436 0.002936
v 0.258849 0.016901 -0.000648
v 0.256418 0.011168 0.001227
v 0.258899 0.012632 -0.002357
v 0.009221 0.022148 -0.006454
v 0.006320 0.025082 -0.008484
v 0.009244 0.019547 -0.010246
v 0.006344 0.022481 -0.012276
v 0.012788 0.024550 -0.008079
v 0.009888 0.027484 -0.010110
v 0.012812 0.021950 -0.011871
v 0.009912 0.024883 -0.013901
v 0.025174 0.019390 -0.010443
v 0.023122 0.021750 -0.007072
v 0.025060 0.023123 -0.013126
v 0.023008 0.025483 -0.009755
v 0.029287 0.020671 -0.008836
v 0.027235 0.023031 -0.005465
v 0.029173 0.024404 -0.011518
v 0.027121 0.026764 -0.008147
v -1.013926 -0.002094 -0.159818
v -1.012195 -0.005732 -0.157603
v -1.009772 -0.001179 -0.161564
v -1.008040 -0.004818 -0.159349
v -1.014867 -0.004753 -0.163450
v -1.013135 -0.008391 -0.161235
v -1.010713 -0.003838 -0.165195
v -1.008981 -0.007476 -0.162980
v -0.392569 0.024781 -0.042259
v -0.388918 0.022578 -0.043981
v -0.392182 0.022375 -0.038360
v -0.388531 0.020172 -0.040082
v -0.389800 0.028021 -0.040534
v -0.386149 0.025819 -0.042256
v -0.389413 0.025615 -0.036635
v -0.385762 0.023412 -0.038357
v 0.248242 0.015969 0.001614
v 0.249138 0.017894 -0.002465
v 0.248291 0.011807 -0.000339
v 0.249187 0.013731 -0.004418
v 0.252751 0.015633 0.002446
v 0.253648 0.017557 -0.001633
v 0.252801 0.011470 0.000493
v 0.253697 0.013394 -0.003586
v -1.374383 0.005711 -0.220630
v -1.371351 0.009087 -0.221371
v -1.376142 0.008067 -0.217095
v -1.373110 0.011443 -0.217836
v -1.377359 0.007758 -0.223475
v -1.374327 0.011134 -0.224217
v -1.379118 0.010114 -0.219940
v -1.376086 0.013490 -0.220682
v -0.468721 0.022471 -0.048137
v -0.465672 0.023289 -0.051480
v -0.468635 0.017988 -0.049155
v -0.465586 0.018806 -0.052499
v -0.465281 0.021859 -0.045149
v -0.462231 0.022677 -0.048492
v -0.465194 0.017376 -0.046167
v -0.462145 0.018194 -0.049510
v -0.458770 0.021143 -0.044736
v -0.457863 0.024474 -0.047774
v -0.458973 0.018078 -0.048158
v -0.458066 0.021409 -0.051195
v -0.454267 0.020334 -0.044279
v -0.453360 0.023664 -0.047316
v -0.454470 0.017269 -0.047700
v -0.453563 0.020599 -0.050738
v -0.851630 -0.014593 -0.120269
v -0.848082 -0.011789 -0.121106
v -0.854397 -0.011806 -0.122660
v -0.850850 -0.009002 -0.123498
v -0.850679 -0.016941 -0.124106
v -0.847132 -0.014138 -0.124943
v -0.853446 -0.014154 -0.126498
v -0.849899 -0.011351 -0.127335
v -0.568520 0.012145 -0.059545
v -0.570809 0.013061 -0.063426
v -0.568566 0.007664 -0.060575
v -0.570856 0.008580 -0.064456
v -0.564532 0.012619 -0.061785
v -0.566822 0.013535 -0.065666
v -0.564579 0.008138 -0.062815
v -0.566869 0.009054 -0.066696
v -0.126502 0.022616 -0.017633
v -0.127574 0.026467 -0.015361
v -0.126664 0.024917 -0.021610
v -0.127737 0.028768 -0.019338
v -0.122034 0.023623 -0.017232
v -0.123106 0.027475 -0.014960
v -0.122196 0.025925 -0.021209
v -0.123268 0.029776 -0.018937
v -1.411806 0.013543 -0.219843
v -1.408623 0.010542 -0.218427
v -1.409827 0.013684 -0.223991
v -1.406644 0.010683 -0.222575
v -1.414470 0.010063 -0.221232
v -1.411287 0.007062 -0.219816
v -1.412491 0.010204 -0.225380
v -1.409308 0.007202 -0.223964
v -1.133425 -0.002559 -0.184085
v -1.129439 -0.003491 -0.186179
v -1.132743 0.001934 -0.184788
v -1.128758 0.001002 -0.186883
v -1.135614 -0.002858 -0.188117
v -1.131628 -0.003790 -0.190212
v -1.134933 0.001635 -0.188821
v -1.130947 0.000703 -0.190915
v -0.007420 0.024380 -0.007173
v -0.010464 0.025983 -0.010224
v -0.007343 0.020343 -0.009372
v -0.010387 0.021946 -0.012423
v -0.003975 0.025887 -0.009820
v -0.007019 0.027490 -0.012870
v -0.003898 0.021849 -0.012018
v -0.006942 0.023452 -0.015069
v -0.214736 0.022906 -0.025198
v -0.217327 0.025595 -0.022515
v -0.214965 0.026037 -0.028557
v -0.217556 0.028726 -0.025874
v -0.210944 0.024932 -0.023568
v -0.213535 0.027621 -0.020884
v -0.211173 0.028063 -0.026927
v -0.213763 0.030752 -0.024243
v -1.575726 -0.005045 -0.206696
v -1.577299 -0.008154 -0.203695
v -1.574713 -0.008415 -0.209656
v -1.576286 -0.011523 -0.206655
v -1.579926 -0.004694 -0.208534
v -1.581499 -0.007802 -0.205533
v -1.578913 -0.008064 -0.211493
v -1.580486 -0.011172 -0.208492
v -0.419862 0.024928 -0.046804
v -0.422412 0.021538 -0.045028
v -0.419607 0.026907 -0.042662
v -0.422157 0.023518 -0.040885
v -0.416044 0.022532 -0.045895
v -0.418594 0.019143 -0.044118
v -0.415789 0.024511 -0.041752
v -0.418339 0.021122 -0.039976
v 0.195743 0.015209 -0.003843
v 0.198702 0.013198 -0.000956
v 0.195692 0.018957 -0.001180
v 0.198652 0.016946 0.001707
v 0.199261 0.016955 -0.006234
v 0.202221 0.014943 -0.003346
v 0.199211 0.020703 -0.003571
v 0.202171 0.018691 -0.000683
v -0.016074 0.025638 -0.012975
v -0.012889 0.023322 -0.015349
v -0.015951 0.022432 -0.009682
v -0.012766 0.020116 -0.012055
v -0.012761 0.027983 -0.010816
v -0.009575 0.025668 -0.013189
v -0.012638 0.024777 -0.007523
v -0.009452 0.022461 -0.009896
v -1.098844 -0.002001 -0.180354
v -1.100075 0.000646 -0.183906
v -1.101919 0.000143 -0.177691
v -1.103150 0.002790 -0.181243
v -1.102034 -0.005089 -0.181550
v -1.103265 -0.002442 -0.185102
v -1.105109 -0.002945 -0.178887
v -1.106339 -0.000298 -0.182439
v -0.394172 0.020208 -0.039418
v -0.397273 0.023416 -0.038306
v -0.394552 0.021376 -0.043848
v -0.397653 0.024584 -0.042737
v -0.390799 0.023288 -0.038894
v -0.393900 0.026496 -0.037783
v -0.391178 0.024457 -0.043325
v -0.394279 0.027664 -0.042214
v -0.404402 0.022487 -0.045650
v -0.407559 0.021359 -0.042502
v -0.404477 0.026838 -0.044166
v -0.407634 0.025710 -0.041019
v -0.401059 0.021520 -0.042644
v -0.404216 0.020392 -0.039497
v -0.401134 0.025871 -0.041160
v -0.404291 0.024743 -0.038013
v -0.468663 0.019338 -0.050931
v -0.466363 0.016527 -0.048111
v -0.468481 0.022665 -0.047762
v -0.466181 0.019854 -0.044942
v -0.464685 0.020811 -0.052706
v -0.462385 0.018000 -0.049886
v -0.464503 0.024138 -0.049537
v -0.462204 0.021327 -0.046717
v 0.124717 0.021693 -0.006045
v 0.127153 0.018671 -0.008509
v 0.124786 0.018821 -0.002455
v 0.127222 0.015799 -0.004919
v 0.128617 0.023632 -0.004568
v 0.131053 0.020610 -0.007033
v 0.128685 0.020760 -0.000978
v 0.131121 0.017737 -0.003443
v -0.828828 -0.012756 -0.114684
v -0.829084 -0.009490 -0.117911
v -0.831653 -0.015415 -0.117151
v -0.831910 -0.012150 -0.120378
v -0.825209 -0.014601 -0.116839
v -0.825466 -0.011336 -0.120066
v -0.828035 -0.017261 -0.119305
v -0.828291 -0.013996 -0.122533
v -0.839759 -0.015872 -0.118160
v -0.839368 -0.011305 -0.117797
v -0.843183 -0.015339 -0.121182
v -0.842792 -0.010772 -0.120820
v -0.836714 -0.015858 -0.121606
v -0.836324 -0.011291 -0.121243
v -0.840138 -0.015326 -0.124628
v -0.839748 -0.010758 -0.124266
v 0.176574 0.017887 -0.005828
v 0.181113 0.017391 -0.006363
v 0.176631 0.014773 -0.002446
v 0.181171 0.014276 -0.002981
v 0.177301 0.021233 -0.002760
v 0.181841 0.020737 -0.003295
v 0.177359 0.018119 0.000623
v 0.181899 0.017622 0.000088
v -1.843585 0.012018 -0.090897
v -1.839563 0.012278 -0.093110
v -1.843570 0.016581 -0.090332
v -1.839547 0.016841 -0.092544
v -1.845813 0.012520 -0.094888
v -1.841791 0.012781 -0.097101
v -1.845798 0.017083 -0.094323
v -1.841775 0.017344 -0.096535
v -1.902518 0.004804 -0.041922
v -1.899704 0.006556 -0.045108
v -1.902581 0.008856 -0.039749
v -1.899768 0.010608 -0.042936
v -1.906153 0.006089 -0.044426
v -1.903340 0.007841 -0.047612
v -1.906217 0.010141 -0.042253
v -1.903403 0.011894 -0.045440
v -0.049352 0.025580 -0.010924
v -0.047324 0.028673 -0.013656
v -0.049318 0.022524 -0.014360
v -0.047290 0.025617 -0.017091
v -0.045225 0.024085 -0.009554
v -0.043197 0.027178 -0.012286
v -0.045191 0.021029 -0.012989
v -0.043164 0.024122 -0.015721
v -0.771492 -0.012957 -0.101690
v -0.774372 -0.010079 -0.103826
v -0.773226 -0.016474 -0.104091
v -0.776106 -0.013596 -0.106227
v -0.768355 -0.012258 -0.104978
v -0.771235 -0.009380 -0.107114
v -0.770089 -0.015776 -0.107379
v -0.772969 -0.012898 -0.109515
v 0.226047 0.012076 -0.002563
v 0.224377 0.014628 0.000878
v 0.225994 0.015757 -0.005319
v 0.224324 0.018309 -0.001878
v 0.230331 0.013117 -0.001255
v 0.228660 0.015669 0.002186
v 0.230278 0.016798 -0.004011
v 0.228607 0.019350 -0.000570
v 0.238273 0.014166 -0.003339
v 0.241442 0.011169 -0.001884
v 0.238252 0.016156 0.000806
v 0.241421 0.013159 0.002261
v 0.241604 0.017029 -0.004697
v 0.244773 0.014032 -0.003242
v 0.241583 0.019020 -0.000552
v 0.244752 0.016023 0.000903
v -0.449956 0.023924 -0.046206
v -0.448583 0.022092 -0.050194
v -0.449590 0.019808 -0.044189
v -0.448218 0.017976 -0.048178
v -0.445582 0.024843 -0.045123
v -0.444210 0.023011 -0.049111
v -0.445216 0.020727 -0.043107
v -0.443844 0.018895 -0.047095
v -1.607246 -0.012763 -0.201205
v -1.609496 -0.008970 -0.202510
v -1.608564 -0.012049 -0.196858
v -1.610814 -0.008257 -0.198163
v -1.611034 -0.015263 -0.201943
v -1.613283 -0.011471 -0.203248
v -1.612352 -0.014549 -0.197596
v -1.614601 -0.010757 -0.198901
v -0.180009 0.023093 -0.023518
v -0.183946 0.024285 -0.021462
v -0.180218 0.026882 -0.026114
v -0.184154 0.028074 -0.024059
v -0.177642 0.025408 -0.020328
v -0.181579 0.026601 -0.018272
v -0.177851 0.029198 -0.022924
v -0.181787 0.030390 -0.020868
v -0.058091 0.024493 -0.017827
v -0.060553 0.022695 -0.014385
v -0.058174 0.028592 -0.015746
v -0.060636 0.026795 -0.012304
v -0.054208 0.023441 -0.015599
v -0.056671 0.021643 -0.012157
v -0.054292 0.027540 -0.013518
v -0.056754 0.025743 -0.010076
v 0.285509 0.014281 -0.004164
v 0.283024 0.011135 -0.001913
v 0.285482 0.016971 -0.000435
v 0.282997 0.013824 0.001816
v 0.289378 0.012279 -0.002693
v 0.286893 0.009133 -0.000442
v 0.289351 0.014969 0.001037
v 0.286866 0.011822 0.003288
v -1.527524 0.005438 -0.215738
v -1.527873 0.002360 -0.212340
v -1.526448 0.002071 -0.218678
v -1.526798 -0.001008 -0.215280
v -1.531981 0.004867 -0.216713
v -1.532330 0.001789 -0.213315
v -1.530905 0.001500 -0.219654
v -1.531255 -0.001578 -0.216256
v -0.425860 0.025153 -0.046297
v -0.426511 0.020625 -0.045832
v -0.425493 0.025570 -0.041733
v -0.426144 0.021042 -0.041267
v -0.421323 0.024469 -0.046599
v -0.421974 0.019942 -0.046134
v -0.420956 0.024886 -0.042035
v -0.421608 0.020358 -0.041569
v -0.631713 0.001928 -0.078700
v -0.635939 0.000875 -0.077226
v -0.630722 0.003716 -0.074581
v -0.634948 0.002663 -0.073107
v -0.630196 -0.002175 -0.077284
v -0.634422 -0.003228 -0.075810
v -0.629205 -0.000387 -0.073165
v -0.633431 -0.001440 -0.071691
v 0.224117 0.013611 -0.002632
v 0.227066 0.012449 0.000700
v 0.224061 0.017937 -0.001073
v 0.227010 0.016775 0.002258
v 0.227645 0.014651 -0.005391
v 0.230593 0.013489 -0.002060
v 0.227589 0.018977 -0.003833
v 0.230537 0.017815 -0.000502
v 0.330295 0.014883 0.000435
v 0.327092 0.012413 -0.001751
v 0.330322 0.011817 0.003861
v 0.327118 0.009347 0.001675
v 0.333594 0.012508 -0.001715
v 0.330390 0.010038 -0.003901
v 0.333620 0.009442 0.001711
v 0.330417 0.006972 -0.000475
v -0.178430 0.024935 -0.020012
v -0.174636 0.026399 -0.017866
v -0.178633 0.028889 -0.022350
v -0.174839 0.030353 -0.020204
v -0.175840 0.023100 -0.023339
v -0.172046 0.024564 -0.021193
v -0.176044 0.027054 -0.025677
v -0.172250 0.028518 -0.023532
v 0.129817 0.021764 -0.005156
v 0.132400 0.019892 -0.008467
v 0.129899 0.017790 -0.002845
v 0.132482 0.015917 -0.006156
v 0.133620 0.023121 -0.002957
v 0.136203 0.021249 -0.006268
v 0.133702 0.019147 -0.000646
v 0.136285 0.017275 -0.003957
v 0.210337 0.016419 0.000910
v 0.211452 0.019936 -0.001834
v 0.210371 0.013584 -0.002710
v 0.211486 0.017101 -0.005454
v 0.214798 0.015562 0.001624
v 0.215913 0.019079 -0.001120
v 0.214832 0.012727 -0.001996
v 0.215947 0.016244 -0.004740
v -0.156255 0.027607 -0.018023
v -0.152843 0.030463 -0.019183
v -0.156307 0.025930 -0.022304
v -0.152895 0.028786 -0.023464
v -0.153173 0.024417 -0.016811
v -0.149761 0.027272 -0.017971
v -0.153225 0.022740 -0.021092
v -0.149813 0.025596 -0.022252
v -1.373603 0.006742 -0.218414
v -1.372027 0.008133 -0.222503
v -1.374159 0.011125 -0.217138
v -1.372583 0.012515 -0.221227
v -1.377887 0.006685 -0.220084
v -1.376310 0.008076 -0.224174
v -1.378443 0.011068 -0.218808
v -1.376866 0.012458 -0.222898
v -1.425660 0.007340 -0.222334
v -1.424624 0.011520 -0.223945
v -1.427375 0.009237 -0.218513
v -1.426340 0.013418 -0.220124
v -1.429799 0.007599 -0.224320
v -1.428763 0.011779 -0.225932
v -1.431514 0.009497 -0.220500
v -1.430478 0.013677 -0.222111
v -0.840939 -0.014892 -0.117754
v -0.836677 -0.013441 -0.118687
v -0.842656 -0.011075 -0.119659
v -0.838394 -0.009624 -0.120592
v -0.841112 -0.017006 -0.121833
v -0.836850 -0.015555 -0.122766
v -0.842829 -0.013189 -0.123739
v -0.838567 -0.011738 -0.124671
v 0.212242 0.018507 -0.001745
v 0.215815 0.019126 -0.004571
v 0.212304 0.014000 -0.002653
v 0.215877 0.014619 -0.005480
v 0.215135 0.017839 0.001766
v 0.218709 0.018457 -0.001061
v 0.215197 0.013331 0.000858
v 0.218770 0.013950 -0.001969
v -0.440383 0.022760 -0.042800
v -0.439232 0.025522 -0.046291
v -0.440486 0.019171 -0.045673
v -0.439335 0.021933 -0.049164
v -0.435932 0.021963 -0.041963
v -0.434781 0.024725 -0.045454
v -0.436035 0.018374 -0.044836
v -0.434884 0.021136 -0.048327
v -0.102921 0.023574 -0.013598
v -0.105545 0.027160 -0.014781
v -0.102963 0.022107 -0.017956
v -0.105587 0.025693 -0.019138
v -0.099145 0.026050 -0.014468
v -0.101769 0.029636 -0.015651
v -0.099187 0.024583 -0.018826
v -0.101811 0.028169 -0.020008
v -0.148973 0.023201 -0.021308
v -0.150102 0.025032 -0.017245
v -0.149160 0.027370 -0.023239
v -0.150289 0.029201 -0.019175
v -0.144520 0.023840 -0.020359
v -0.145649 0.025671 -0.016295
v -0.144706 0.028009 -0.022289
v -0.145835 0.029840 -0.018226
v 0.176861 0.019273 -0.005683
v 0.177025 0.014845 -0.004452
v 0.176853 0.020504 -0.001252
v 0.177017 0.016076 -0.000022
v 0.181456 0.019434 -0.005719
v 0.181620 0.015006 -0.004489
v 0.181448 0.020664 -0.001288
v 0.181612 0.016237 -0.000058
v -0.532395 0.012588 -0.058371
v -0.527902 0.011618 -0.058501
v -0.531882 0.014403 -0.054178
v -0.527389 0.013433 -0.054307
v -0.531561 0.016700 -0.060252
v -0.527069 0.015731 -0.060382
v -0.531049 0.018515 -0.056059
v -0.526556 0.017545 -0.056188
v -0.346655 0.027697 -0.034318
v -0.345106 0.027821 -0.038646
v -0.346464 0.023103 -0.034382
v -0.344915 0.023228 -0.038710
v -0.342330 0.027855 -0.032766
v -0.340781 0.027980 -0.037093
v -0.342138 0.023261 -0.032830
v -0.340590 0.023386 -0.037157
v -0.331283 0.026465 -0.031878
v -0.328251 0.029720 -0.033043
v -0.331467 0.025070 -0.036256
v -0.328436 0.028325 -0.037421
v -0.327830 0.023532 -0.031090
v -0.324799 0.026787 -0.032254
v -0.328015 0.022137 -0.035467
v -0.324983 0.025392 -0.036632
v -0.077469 0.027367 -0.013660
v -0.074824 0.028716 -0.017171
v -0.077370 0.023051 -0.015243
v -0.074725 0.024400 -0.018754
v -0.073709 0.026532 -0.011148
v -0.071064 0.027881 -0.014659
v -0.073610 0.022216 -0.012732
v -0.070965 0.023565 -0.016242
v -1.560784 -0.008917 -0.210065
v -1.558196 -0.005882 -0.212352
v -1.561864 -0.005677 -0.206986
v -1.559276 -0.002641 -0.209273
v -1.564429 -0.007721 -0.212602
v -1.561840 -0.004685 -0.214889
v -1.565508 -0.004481 -0.209523
v -1.562920 -0.001445 -0.211810
v 0.007789 0.023400 -0.006616
v 0.006801 0.026374 -0.009981
v 0.007841 0.019963 -0.009669
v 0.006853 0.022936 -0.013034
v 0.012280 0.024095 -0.007321
v 0.011291 0.027069 -0.010686
v 0.012332 0.020657 -0.010374
v 0.011343 0.023631 -0.013739
v 0.169147 0.014394 -0.001926
v 0.165742 0.017359 -0.001055
v 0.169114 0.015654 -0.006347
v 0.165709 0.018619 -0.005476
v 0.172237 0.017675 -0.001014
v 0.168832 0.020639 -0.000143
v 0.172204 0.018935 -0.005435
v 0.168799 0.021900 -0.004564
v 0.219382 0.013707 -0.002468
v 0.222443 0.012856 0.000857
v 0.219324 0.018148 -0.001278
v 0.222384 0.017297 0.002047
v 0.222814 0.014541 -0.005413
v 0.225874 0.013691 -0.002088
v 0.222755 0.018982 -0.004222
v 0.225815 0.018132 -0.000898
v 0.252912 0.017272 -0.001392
v 0.253970 0.013980 -0.004423
v 0.252952 0.014165 0.001997
v 0.254009 0.010873 -0.001034
v 0.257386 0.018078 -0.000706
v 0.258444 0.014786 -0.003737
v 0.257426 0.014971 0.002683
v 0.258484 0.011679 -0.000347
v -0.250748 0.027140 -0.024818
v -0.248092 0.030684 -0.026055
v -0.250863 0.025702 -0.029184
v -0.248207 0.029246 -0.030421
v -0.246996 0.024587 -0.024076
v -0.244340 0.028131 -0.025313
v -0.247111 0.023150 -0.028442
v -0.244455 0.026694 -0.029679
v -0.482503 0.021892 -0.050001
v -0.478690 0.022978 -0.052331
v -0.482546 0.017752 -0.052000
v -0.478733 0.018837 -0.054330
v -0.479932 0.020213 -0.046578
v -0.476120 0.021298 -0.048908
v -0.479975 0.016072 -0.048577
v -0.476163 0.017158 -0.050907
v -0.195168 0.028229 -0.021088
v -0.192968 0.030335 -0.024534
v -0.195100 0.024287 -0.023455
v -0.192900 0.026393 -0.026900
v -0.191131 0.027148 -0.019172
v -0.188931 0.029254 -0.022617
v -0.191063 0.023206 -0.021538
v -0.188863 0.025312 -0.024983
v -0.691115 -0.008464 -0.083721
v -0.694104 -0.005518 -0.085602
v -0.692290 -0.011641 -0.086831
v -0.695278 -0.008695 -0.088712
v -0.687824 -0.006923 -0.086538
v -0.690812 -0.003978 -0.088419
v -0.688998 -0.010100 -0.089647
v -0.691986 -0.007155 -0.091528
v -0.944459 -0.009126 -0.147161
v -0.946485 -0.006927 -0.143667
v -0.947610 -0.012463 -0.146887
v -0.949635 -0.010264 -0.143394
v -0.947125 -0.006852 -0.150138
v -0.949151 -0.004653 -0.146645
v -0.950276 -0.010190 -0.149864
v -0.952302 -0.007991 -0.146371
v 0.302223 0.012249 -0.002992
v 0.303667 0.008473 -0.000802
v 0.302201 0.014549 0.000989
v 0.303646 0.010773 0.003179
v 0.306588 0.013510 -0.003697
v 0.308032 0.009733 -0.001507
v 0.306567 0.015810 0.000284
v 0.308011 0.012034 0.002474
v -0.241841 0.030878 -0.026718
v -0.245396 0.028443 -0.028323
v -0.241595 0.028105 -0.023058
v -0.245150 0.025671 -0.024663
v -0.238935 0.028134 -0.028992
v -0.242491 0.025700 -0.030597
v -0.238690 0.025361 -0.025332
v -0.242245 0.022927 -0.026937
v -0.669365 -0.008587 -0.084071
v -0.670677 -0.006774 -0.080055
v -0.669893 -0.004491 -0.086093
v -0.671205 -0.002678 -0.082077
v -0.664990 -0.007549 -0.083110
v -0.666302 -0.005735 -0.079094
v -0.665518 -0.003453 -0.085132
v -0.666830 -0.001639 -0.081116
v -0.832473 -0.013940 -0.118140
v -0.829208 -0.017018 -0.117134
v -0.830002 -0.010648 -0.116091
v -0.826737 -0.013725 -0.115085
v -0.830382 -0.013026 -0.122131
v -0.827117 -0.016103 -0.121126
v -0.827911 -0.009734 -0.120083
v -0.824646 -0.012811 -0.119077
v -1.510185 0.002232 -0.215615
v -1.511869 0.000973 -0.219704
v -1.509548 0.006504 -0.217193
v -1.511232 0.005244 -0.221282
v -1.514416 0.003377 -0.214225
v -1.516100 0.002117 -0.218314
v -1.513779 0.007648 -0.215803
v -1.515463 0.006389 -0.219892
v -0.340229 0.022312 -0.033970
v -0.341083 0.026490 -0.032250
v -0.340548 0.024003 -0.038234
v -0.341402 0.028181 -0.036514
v -0.335722 0.023223 -0.033946
v -0.336576 0.027401 -0.032226
v -0.336042 0.024914 -0.038210
v -0.336895 0.029092 -0.036490
v -0.178371 0.024586 -0.023216
v -0.174133 0.022988 -0.022423
v -0.178330 0.026717 -0.019142
v -0.174092 0.025119 -0.018349
v -0.176588 0.028334 -0.025194
v -0.172350 0.026736 -0.024402
v -0.176547 0.030465 -0.021120
v -0.172308 0.028867 -0.020327
v -0.154742 0.029294 -0.017752
v -0.155935 0.028477 -0.022117
v -0.154570 0.024769 -0.016953
v -0.155763 0.023953 -0.021318
v -0.150305 0.029250 -0.018957
v -0.151498 0.028434 -0.023322
v -0.150133 0.024725 -0.018158
v -0.151326 0.023909 -0.022523
v -1.694165 -0.009367 -0.176007
v -1.691048 -0.006107 -0.175116
v -1.695199 -0.009602 -0.171533
v -1.692081 -0.006342 -0.170642
v -1.697383 -0.006133 -0.176581
v -1.694265 -0.002873 -0.175690
v -1.698417 -0.006368 -0.172106
v -1.695299 -0.003108 -0.171215
v -0.556790 0.015271 -0.059481
v -0.556090 0.014022 -0.063851
v -0.556443 0.010878 -0.058170
v -0.555743 0.009629 -0.062539
v -0.552259 0.015801 -0.058907
v -0.551559 0.014551 -0.063276
v -0.551912 0.011407 -0.057595
v -0.551212 0.010158 -0.061965
v 0.277279 0.011786 0.002079
v 0.277917 0.016282 0.001358
v 0.277285 0.011057 -0.002461
v 0.277923 0.015554 -0.003182
v 0.281832 0.011157 0.002186
v 0.282470 0.015653 0.001465
v 0.281838 0.010429 -0.002354
v 0.282476 0.014925 -0.003075
v 0.161094 0.021197 -0.003030
v 0.165592 0.021912 -0.003663
v 0.161137 0.018001 -0.006335
v 0.165635 0.018716 -0.006968
v 0.162048 0.017970 0.000104
v 0.166546 0.018685 -0.000530
v 0.162091 0.014774 -0.003202
v 0.166589 0.015489 -0.003835
v -0.319637 0.027920 -0.030606
v -0.319897 0.028560 -0.035152
v -0.319483 0.023371 -0.031255
v -0.319742 0.024011 -0.035801
v -0.315049 0.028109 -0.030841
v -0.315309 0.028750 -0.035387
v -0.314894 0.023560 -0.031490
v -0.315154 0.024200 -0.036036
v -1.236040 -0.001581 -0.206675
v -1.233759 0.002406 -0.206447
v -1.238581 -0.000334 -0.203051
v -1.236300 0.003653 -0.202824
v -1.239119 0.000343 -0.209496
v -1.236839 0.004329 -0.209269
v -1.241660 0.001589 -0.205872
v -1.239380 0.005576 -0.205645
v -0.027159 0.026398 -0.013108
v -0.023259 0.026156 -0.015533
v -0.027030 0.021849 -0.012448
v -0.023130 0.021607 -0.014872
v -0.024726 0.027026 -0.009258
v -0.020826 0.026784 -0.011682
v -0.024597 0.022478 -0.008597
v -0.020698 0.022236 -0.011021
v -0.509830 0.017413 -0.050527
v -0.512101 0.019524 -0.053923
v -0.509970 0.013468 -0.052885
v -0.512241 0.015579 -0.056281
v -0.505834 0.018474 -0.052540
v -0.508105 0.020585 -0.055935
v -0.505974 0.014529 -0.054898
v -0.508245 0.016640 -0.058294
v -0.519144 0.012862 -0.054721
v -0.519251 0.016684 -0.052166
v -0.519733 0.015386 -0.058519
v -0.519840 0.019207 -0.055964
v -0.514585 0.013278 -0.055152
v -0.514692 0.017099 -0.052597
v -0.515175 0.015802 -0.058951
v -0.515281 0.019623 -0.056395
v -0.245001 0.028299 -0.029098
v -0.243640 0.023911 -0.028915
v -0.244835 0.028542 -0.024510
v -0.243474 0.024154 -0.024326
v -0.240612 0.029651 -0.029329
v -0.239251 0.025263 -0.029145
v -0.240446 0.029894 -0.024740
v -0.239085 0.025506 -0.024557
v -1.823969 0.012019 -0.103785
v -1.826200 0.011483 -0.107770
v -1.823813 0.016561 -0.104484
v -1.826043 0.016025 -0.108469
v -1.827987 0.012494 -0.101600
v -1.830217 0.011958 -0.105585
v -1.827830 0.017036 -0.102299
v -1.830061 0.016500 -0.106284
v -1.049589 -0.000552 -0.168853
v -1.054096 0.000246 -0.168406
v -1.050333 -0.005057 -0.168313
v -1.054840 -0.004259 -0.167867
v -1.050120 -0.001008 -0.173397
v -1.054627 -0.000211 -0.172951
v -1.050865 -0.005514 -0.172858
v -1.055371 -0.004716 -0.172411
v -0.266807 0.024414 -0.029618
v -0.264313 0.024033 -0.025774
v -0.266963 0.028976 -0.029065
v -0.264469 0.028595 -0.025221
v -0.262947 0.024844 -0.032079
v -0.260453 0.024463 -0.028235
v -0.263103 0.029406 -0.031526
v -0.260609 0.029025 -0.027682
v -0.810142 -0.013619 -0.113112
v -0.807531 -0.016794 -0.115172
v -0.807224 -0.013525 -0.109560
v -0.804613 -0.016700 -0.111620
v -0.807730 -0.010294 -0.115181
v -0.805120 -0.013470 -0.117241
v -0.804813 -0.010200 -0.111628
v -0.802202 -0.013376 -0.113688
v -1.008118 -0.005150 -0.159255
v -1.008675 -0.002323 -0.162838
v -1.012210 -0.003859 -0.157601
v -1.012766 -0.001032 -0.161184
v -1.010141 -0.008539 -0.161615
v -1.010698 -0.005711 -0.165198
v -1.014233 -0.007248 -0.159960
v -1.014789 -0.004420 -0.163544
v 0.050019 0.021537 -0.005772
v 0.052952 0.025037 -0.005229
v 0.049966 0.022286 -0.010309
v 0.052899 0.025786 -0.009765
v 0.053560 0.018650 -0.006291
v 0.056493 0.022149 -0.005747
v 0.053506 0.019399 -0.010827
v 0.056439 0.022898 -0.010283
v -1.063426 -0.001775 -0.168965
v -1.066493 -0.002399 -0.172334
v -1.060857 -0.005185 -0.170672
v -1.063924 -0.005809 -0.174041
v -1.061160 0.001246 -0.171588
v -1.064227 0.000622 -0.174957
v -1.058591 -0.002164 -0.173295
v -1.061658 -0.002788 -0.176664
v -0.548585 0.010848 -0.058471
v -0.546577 0.013907 -0.055686
v -0.549170 0.014123 -0.061645
v -0.547161 0.017181 -0.058861
v -0.544490 0.009816 -0.060290
v -0.542482 0.012875 -0.057505
v -0.545075 0.013090 -0.063465
v -0.543067 0.016149 -0.060680
v 0.214611 0.017191 -0.003824
v 0.218145 0.014804 -0.005545
v 0.214654 0.014543 -0.000065
v 0.218187 0.012156 -0.001786
v 0.217554 0.020095 -0.001811
v 0.221087 0.017708 -0.003532
v 0.217596 0.017447 0.001948
v 0.221129 0.015060 0.000226
v -1.576164 -0.011113 -0.205845
v -1.574994 -0.009166 -0.209843
v -1.576819 -0.006949 -0.204008
v -1.575649 -0.005002 -0.208006
v -1.580562 -0.011215 -0.207182
v -1.579392 -0.009268 -0.211180
v -1.581218 -0.007051 -0.205346
v -1.580047 -0.005104 -0.209343
v 0.136314 0.017413 -0.001417
v 0.135518 0.021759 -0.002689
v 0.136319 0.016122 -0.005830
v 0.135523 0.020468 -0.007103
v 0.140843 0.018179 -0.001636
v 0.140046 0.022525 -0.002908
v 0.140848 0.016888 -0.006049
v 0.140051 0.021234 -0.007321
v -0.552522 0.011940 -0.057376
v -0.548186 0.013237 -0.056564
v -0.553070 0.015534 -0.060191
v -0.548734 0.016831 -0.059379
v -0.551093 0.009382 -0.060919
v -0.546757 0.010679 -0.060107
v -0.551641 0.012976 -0.063735
v -0.547305 0.014273 -0.062923
v -0.439889 0.024526 -0.043533
v -0.440225 0.023682 -0.048040
v -0.439620 0.020010 -0.042707
v -0.439956 0.019166 -0.047215
v -0.435311 0.024730 -0.043912
v -0.435647 0.023886 -0.048420
v -0.435042 0.020214 -0.043087
v -0.435378 0.019370 -0.047594
v -0.401369 0.021273 -0.039030
v -0.401426 0.025858 -0.038689
v -0.401730 0.021609 -0.043602
v -0.401787 0.026194 -0.043260
v -0.396785 0.021357 -0.039386
v -0.396843 0.025942 -0.039045
v -0.397146 0.021693 -0.043958
v -0.397204 0.026278 -0.043616
v 0.241251 0.017221 -0.003985
v 0.236669 0.016845 -0.003921
v 0.241246 0.018056 0.000537
v 0.236663 0.017679 0.000600
v 0.241633 0.012716 -0.003153
v 0.237051 0.012339 -0.003089
v 0.241627 0.013550 0.001369
v 0.237045 0.013173 0.001432
v -1.546034 0.000768 -0.216622
v -1.542424 0.000729 -0.213775
v -1.545970 -0.003827 -0.216767
v -1.542360 -0.003867 -0.213919
v -1.548881 0.000615 -0.213015
v -1.545271 0.000576 -0.210167
v -1.548818 -0.003980 -0.213160
v -1.545208 -0.004019 -0.210312
v -0.049416 0.027200 -0.013927
v -0.047343 0.024658 -0.017149
v -0.049274 0.023636 -0.011025
v -0.047201 0.021094 -0.014247
v -0.045314 0.028607 -0.012398
v -0.043241 0.026065 -0.015621
v -0.045173 0.025044 -0.009496
v -0.043099 0.022502 -0.012718
v -0.582854 0.007664 -0.061908
v -0.583766 0.011454 -0.064346
v -0.583472 0.005095 -0.065670
v -0.584385 0.008885 -0.068108
v -0.578390 0.008083 -0.062927
v -0.579302 0.011873 -0.065366
v -0.579008 0.005513 -0.066690
v -0.579921 0.009303 -0.069128
v -1.406721 0.011252 -0.222511
v -1.409991 0.014279 -0.221378
v -1.408306 0.008346 -0.219319
v -1.411576 0.011373 -0.218186
v -1.409538 0.009373 -0.225621
v -1.412808 0.012400 -0.224488
v -1.411123 0.006467 -0.222429
v -1.414393 0.009494 -0.221296
v -1.247384 0.006182 -0.209089
v -1.244933 0.004909 -0.205413
v -1.245833 0.002518 -0.211393
v -1.243381 0.001245 -0.207718
v -1.250951 0.003713 -0.207566
v -1.248500 0.002440 -0.203890
v -1.249400 0.000049 -0.209870
v -1.246948 -0.001224 -0.206194
v 0.235286 0.018979 -0.001621
v 0.233870 0.015339 -0.004048
v 0.235323 0.016418 0.002198
v 0.233908 0.012778 -0.000230
v 0.239660 0.017823 -0.002439
v 0.238245 0.014184 -0.004866
v 0.239698 0.015262 0.001380
v 0.238283 0.011622 -0.001048
v -0.378678 0.020512 -0.038606
v -0.382094 0.023171 -0.037056
v -0.379050 0.022455 -0.042757
v -0.382466 0.025113 -0.041207
v -0.375623 0.023722 -0.037378
v -0.379040 0.026381 -0.035828
v -0.375995 0.025665 -0.041529
v -0.379412 0.028323 -0.039979
v 0.225683 0.014744 -0.005062
v 0.224565 0.012901 -0.001000
v 0.225630 0.018936 -0.003174
v 0.224511 0.017094 0.000887
v 0.230143 0.014332 -0.004020
v 0.229025 0.012489 0.000041
v 0.230089 0.018525 -0.002133
v 0.228971 0.016682 0.001928
v -0.169931 0.029287 -0.024384
v -0.173072 0.026049 -0.023493
v -0.169848 0.030432 -0.019932
v -0.172989 0.027194 -0.019040
v -0.166574 0.026229 -0.023660
v -0.169715 0.022992 -0.022769
v -0.166491 0.027374 -0.019208
v -0.169632 0.024137 -0.018317
v -0.497521 0.016831 -0.056352
v -0.499918 0.015760 -0.052577
v -0.497556 0.021260 -0.055117
v -0.499952 0.020189 -0.051342
v -0.493597 0.016216 -0.054035
v -0.495994 0.015145 -0.050260
v -0.493632 0.020645 -0.052800
v -0.496028 0.019574 -0.049025
v 0.274624 0.012856 -0.002878
v 0.277037 0.009552 -0.000780
v 0.274598 0.015308 0.001012
v 0.277011 0.012003 0.003110
v 0.278538 0.014909 -0.004146
v 0.280951 0.011605 -0.002048
v 0.278512 0.017361 -0.000256
v 0.280925 0.014056 0.001842
v 0.316767 0.013877 -0.000786
v 0.318716 0.011145 -0.003929
v 0.316799 0.010417 0.002242
v 0.318748 0.007684 -0.000901
v 0.320932 0.015182 0.000662
v 0.322881 0.012450 -0.002481
v 0.320963 0.011722 0.003690
v 0.322912 0.008990 0.000547
v -1.525972 -0.000066 -0.216445
v -1.527170 0.003707 -0.218785
v -1.527407 0.001899 -0.212543
v -1.528605 0.005672 -0.214883
v -1.530174 -0.001812 -0.217110
v -1.531371 0.001961 -0.219450
v -1.531608 0.000153 -0.213209
v -1.532806 0.003926 -0.215549
v -0.444981 0.020979 -0.043279
v -0.440685 0.022437 -0.042532
v -0.445426 0.024033 -0.046687
v -0.441129 0.025491 -0.045941
v -0.443404 0.017866 -0.046273
v -0.439108 0.019325 -0.045527
v -0.443849 0.020920 -0.049682
v -0.439552 0.022378 -0.048935
v -1.901305 0.006520 -0.040555
v -1.900222 0.005755 -0.044957
v -1.901231 0.011052 -0.041324
v -1.900147 0.010287 -0.045726
v -1.905774 0.006410 -0.041635
v -1.904690 0.005645 -0.046038
v -1.905699 0.010942 -0.042404
v -1.904615 0.010178 -0.046807
v -0.110052 0.024089 -0.014318
v -0.110462 0.028536 -0.015412
v -0.110109 0.022985 -0.018781
v -0.110519 0.027432 -0.019876
v -0.105472 0.024473 -0.014472
v -0.105882 0.028920 -0.015566
v -0.105530 0.023369 -0.018935
v -0.105940 0.027816 -0.020030
v 0.198690 0.013116 -0.001223
v 0.195734 0.016413 0.000013
v 0.198658 0.014704 -0.005538
v 0.195702 0.018001 -0.004302
v 0.202212 0.015899 -0.000225
v 0.199255 0.019196 0.001011
v 0.202180 0.017487 -0.004539
v 0.199223 0.020785 -0.003304
v -0.390769 0.023030 -0.043793
v -0.391949 0.021316 -0.039693
v -0.390826 0.027278 -0.042034
v -0.392005 0.025564 -0.037934
v -0.386325 0.022629 -0.042682
v -0.387505 0.020915 -0.038581
v -0.386382 0.026877 -0.040923
v -0.387562 0.025164 -0.036823
v 0.096515 0.023332 -0.009108
v 0.093309 0.020165 -0.008197
v 0.096515 0.024603 -0.004690
v 0.093309 0.021436 -0.003778
v 0.099811 0.020250 -0.008222
v 0.096604 0.017083 -0.007311
v 0.099811 0.021522 -0.003803
v 0.096604 0.018355 -0.002892
v -1.726059 0.002325 -0.160971
v -1.726436 0.001072 -0.156563
v -1.725804 -0.002097 -0.162206
v -1.726181 -0.003350 -0.157798
v -1.730635 0.002182 -0.161403
v -1.731012 0.000929 -0.156995
v -1.730380 -0.002240 -0.162637
v -1.730757 -0.003493 -0.158229
v -0.082637 0.023524 -0.017316
v -0.078158 0.022485 -0.017228
v -0.082576 0.024177 -0.012765
[truncated: 5,376,132 more chars]
