# Supplementary material for: 3D in situ imaging of the female reproductive tract reveals molecular signatures of fertilizing spermatozoa in mice
Source: eLife. 2020 Oct 20;9:e62043. doi: 10.7554/eLife.62043 (PMC7707823; doi:10.7554/eLife.62043)
Supplement: Figure 5—source data 1. — Custom scripts and 3D objects for developing training environments, ANN input feeding and training, and constructing numerical objects coordinates arrays for supervised learning, and ANN performance evaluation. [file elife-62043-fig5-data1.zip › Generating of 3D training environments for ANNs input feed/Example Script for placing object into 3D training environments for ANN input feed - noise voxels.log]

import bpy
from random import randint
number = 100
for i in range(0,number):
    x = randint(-2,2)
    y = randint(-4,4)
    z = randint(-2,2)
    bpy.ops.mesh.primitive_cube_add(location=(x,y,z))
    bpy.ops.object.select_all(action='TOGGLE')
    bpy.context.object.scale[0] = 0.01
    bpy.context.object.scale[1] = 0.01
    bpy.context.object.scale[2] = 0.01
