# Supplementary material for: 3D in situ imaging of the female reproductive tract reveals molecular signatures of fertilizing spermatozoa in mice
Source: eLife. 2020 Oct 20;9:e62043. doi: 10.7554/eLife.62043 (PMC7707823; doi:10.7554/eLife.62043)
Supplement: Figure 5—source data 1. — Custom scripts and 3D objects for developing training environments, ANN input feeding and training, and constructing numerical objects coordinates arrays for supervised learning, and ANN performance evaluation. [file elife-62043-fig5-data1.zip › Sperm coordinates xyz export matrix generation for ANN supervised/Authors notes for Script for exporting coordinates xyz of sperm in 3D space handling.log]

Authors notes for "Script for exporting coordinates xyz of sperm in 3D space" handling:


1 import bpy
2 file = open("C:\\exports\\sperm coordinates.txt", 'w')
3 scene = bpy.context.scene
4 loc = bpy.context.object.location
5 for every_object in bpy.context.scene.objects:
6    for every_frame in range(scene.frame_start, scene.frame_end+1):
7        scene.frame_set(every_frame)
8        loc = every_object.location
9        file.write('Sperm coordinates '+str(every_frame)+':('
10        +str(loc.x)+', '+str(loc.y)+', '+str(loc.z)+')\n')
11 file.close()

Notes:

1. Change the export folder in line #2
2. Make sure Blender has an access to the export folder
3. When exporting coordinates of sperm in composed environments (+somatic nuclei objects; noise objects) specify sperm objects in line #5
4. When the changes of x,y,z coordinates (e.g.using "physics") is not used for generating of heterogenous training environments select actual frame for coordinates export in line #6 or set only 
one frame for render in Blender environment.     
