# Supplementary material for: 3D in situ imaging of the female reproductive tract reveals molecular signatures of fertilizing spermatozoa in mice
Source: eLife. 2020 Oct 20;9:e62043. doi: 10.7554/eLife.62043 (PMC7707823; doi:10.7554/eLife.62043)
Supplement: Figure 5—source data 1. — Custom scripts and 3D objects for developing training environments, ANN input feeding and training, and constructing numerical objects coordinates arrays for supervised learning, and ANN performance evaluation. [file elife-62043-fig5-data1.zip › Sperm coordinates xyz export matrix generation for ANN supervised/Script for exporting coordinates xyz of sperm in 3D space.log]

import bpy
file = open("C:\\exports\\sperm coordinates.txt", 'w')
scene = bpy.context.scene
loc = bpy.context.object.location
for every_object in bpy.context.scene.objects:
    for every_frame in range(scene.frame_start, scene.frame_end+1):
        scene.frame_set(every_frame)
        loc = every_object.location
        file.write('Sperm coordinates '+str(every_frame)+':('
        +str(loc.x)+', '+str(loc.y)+', '+str(loc.z)+')\n')
file.close()
