# Supplementary material for: 3D in situ imaging of the female reproductive tract reveals molecular signatures of fertilizing spermatozoa in mice
Source: eLife. 2020 Oct 20;9:e62043. doi: 10.7554/eLife.62043 (PMC7707823; doi:10.7554/eLife.62043)
Supplement: Figure 5—source data 1. — Custom scripts and 3D objects for developing training environments, ANN input feeding and training, and constructing numerical objects coordinates arrays for supervised learning, and ANN performance evaluation. [file elife-62043-fig5-data1.zip › Sperm coordinates xyz export matrix generation for ANN supervised/Sperm coordinates xyz export matrix for ANN supervised learning example.txt]

Sperm coordinates x	y	z 1:(-1.471092939376831	-0.49289360642433167	0.3918190896511078)
Sperm coordinates x	y	z 1:(-0.7413743138313293	-0.10809484124183655	-0.03826427087187767)
Sperm coordinates x	y	z 1:(-0.8502396941184998	0.7361053824424744	0.16171139478683472)
Sperm coordinates x	y	z 1:(1.3467214107513428	-0.023737948387861252	0.7678996324539185)
Sperm coordinates x	y	z 1:(0.8239296674728394	0.559476375579834	0.3556082248687744)
Sperm coordinates x	y	z 1:(0.6595719456672668	0.4100863039493561	0.1158662736415863)
Sperm coordinates x	y	z 1:(-1.3972275257110596	-0.22893126308918	0.45717209577560425)
Sperm coordinates x	y	z 1:(0.3957069516181946	-0.1659066528081894	0.5381329655647278)
Sperm coordinates x	y	z 1:(0.9466379284858704	-0.07453376799821854	0.4562927186489105)
Sperm coordinates x	y	z 1:(0.05395893007516861	0.8930965662002563	-0.566266655921936)
Sperm coordinates x	y	z 1:(0.6594926118850708	-0.05362335219979286	-0.7850330471992493)
Sperm coordinates x	y	z 1:(1.6147115230560303	0.47263842821121216	-0.9555953145027161)
Sperm coordinates x	y	z 1:(1.5134813785552979	-0.3158639967441559	0.021816788241267204)
Sperm coordinates x	y	z 1:(-1.0816739797592163	0.19437310099601746	-0.9099662899971008)
Sperm coordinates x	y	z 1:(-1.2528743743896484	0.675233781337738	-0.8485409021377563)
Sperm coordinates x	y	z 1:(1.8962098360061646	0.9279651641845703	0.9729858636856079)
Sperm coordinates x	y	z 1:(1.9603132009506226	0.7428777813911438	-0.3997279405593872)
Sperm coordinates x	y	z 1:(-0.5768547654151917	0.14792190492153168	-0.33557313680648804)
Sperm coordinates x	y	z 1:(1.819078803062439	-0.34630635380744934	-0.21194452047348022)
Sperm coordinates x	y	z 1:(2.0410468578338623	-0.9533482789993286	0.4740152657032013)
Sperm coordinates x	y	z 1:(0.4734629988670349	-0.77106773853302	-0.2717117965221405)
Sperm coordinates x	y	z 1:(1.4846547842025757	-0.5061997175216675	-0.22226262092590332)
Sperm coordinates x	y	z 1:(-0.9720755815505981	0.13621823489665985	0.08567951619625092)
Sperm coordinates x	y	z 1:(-2.0867278575897217	0.8072698712348938	-0.8945657014846802)
Sperm coordinates x	y	z 1:(0.1100587323307991	0.2401673048734665	-0.9547934532165527)
Sperm coordinates x	y	z 1:(-0.23332399129867554	-0.8553106784820557	-0.9896553754806519)
Sperm coordinates x	y	z 1:(-0.18897736072540283	-0.7097055315971375	-0.7245531678199768)
Sperm coordinates x	y	z 1:(1.630645990371704	0.7965096831321716	0.5967497825622559)
Sperm coordinates x	y	z 1:(-0.028765669092535973	0.17993907630443573	-0.5802021026611328)
Sperm coordinates x	y	z 1:(-1.3992136716842651	-0.7444214224815369	0.1479884833097458)
Sperm coordinates x	y	z 1:(-1.1891342401504517	-0.9761515855789185	0.51802659034729)
Sperm coordinates x	y	z 1:(1.894605278968811	-0.44084522128105164	-0.44688180088996887)
Sperm coordinates x	y	z 1:(-1.1269186735153198	0.5809566974639893	-0.6421284675598145)
Sperm coordinates x	y	z 1:(0.2527769207954407	0.686668872833252	0.04162297397851944)
Sperm coordinates x	y	z 1:(0.37694016098976135	-0.3734077513217926	0.11774139851331711)
Sperm coordinates x	y	z 1:(1.7571691274642944	0.5906479954719543	-0.207116961479187)
Sperm coordinates x	y	z 1:(-1.2618584632873535	0.6734780073165894	0.34811437129974365)
Sperm coordinates x	y	z 1:(-1.765938401222229	-0.40712040662765503	-0.2868911623954773)
Sperm coordinates x	y	z 1:(-1.0479685068130493	0.23118995130062103	0.6398400068283081)
Sperm coordinates x	y	z 1:(0.3844214379787445	0.29749974608421326	0.5342183709144592)
Sperm coordinates x	y	z 1:(0.6181465983390808	0.07531017810106277	0.4131314158439636)
Sperm coordinates x	y	z 1:(0.04860568046569824	0.8933534622192383	-0.38538312911987305)
Sperm coordinates x	y	z 1:(0.6598899960517883	0.7671034932136536	0.7844736576080322)
Sperm coordinates x	y	z 1:(1.0702646970748901	-0.4152689278125763	0.7047171592712402)
Sperm coordinates x	y	z 1:(1.6091375350952148	0.31716060638427734	0.6595216393470764)
Sperm coordinates x	y	z 1:(2.0748178958892822	-0.1970866620540619	0.53284752368927)
Sperm coordinates x	y	z 1:(-1.5381149053573608	0.48784711956977844	0.846291720867157)
Sperm coordinates x	y	z 1:(1.8962829113006592	-0.052974920719861984	-0.9710904359817505)
Sperm coordinates x	y	z 1:(-1.676002860069275	-0.893121600151062	0.39524754881858826)
Sperm coordinates x	y	z 1:(-0.7672032713890076	-0.25391721725463867	0.3529247045516968)
Sperm coordinates x	y	z 1:(-0.48448681831359863	0.3493503928184509	0.14422866702079773)
Sperm coordinates x	y	z 1:(-1.0847526788711548	0.9509687423706055	-0.2614491581916809)
Sperm coordinates x	y	z 1:(1.887333869934082	-0.768467128276825	-0.27136290073394775)
Sperm coordinates x	y	z 1:(1.4953349828720093	-0.6490735411643982	0.2228924185037613)
Sperm coordinates x	y	z 1:(-2.1706037521362305	0.1302916258573532	0.08586376160383224)
Sperm coordinates x	y	z 1:(-2.0851120948791504	0.5954249501228333	-0.8929762840270996)
Sperm coordinates x	y	z 1:(2.098506450653076	-0.045860279351472855	-0.9541987180709839)
Sperm coordinates x	y	z 1:(0.23493601381778717	-0.8543989658355713	0.8383711576461792)
Sperm coordinates x	y	z 1:(1.6203806400299072	0.9847152233123779	0.7218831777572632)
Sperm coordinates x	y	z 1:(-0.1894434243440628	0.7947683334350586	-0.5983662009239197)
Sperm coordinates x	y	z 1:(0.6866639852523804	0.01409927662461996	-0.5794792771339417)
Sperm coordinates x	y	z 1:(1.9703396558761597	0.6118829846382141	-0.1493092030286789)
Sperm coordinates x	y	z 1:(0.7554025650024414	0.9758955836296082	-0.519860565662384)
Sperm coordinates x	y	z 1:(-1.4233648777008057	0.4336513876914978	0.828291654586792)
Sperm coordinates x	y	z 1:(1.4741249084472656	-0.4922066032886505	-0.3906904458999634)
Sperm coordinates x	y	z 1:(-0.09305819123983383	0.1143031120300293	-0.3280017077922821)
Sperm coordinates x	y	z 1:(0.37826845049858093	-0.3719705045223236	0.7350214719772339)
Sperm coordinates x	y	z 1:(-1.7527981996536255	0.5885632634162903	0.01690305583178997)
Sperm coordinates x	y	z 1:(0.8314283490180969	0.5549922585487366	0.34850412607192993)
Sperm coordinates x	y	z 1:(0.9372616410255432	-0.11644873023033142	-0.2844896614551544)
Sperm coordinates x	y	z 1:(0.5283176302909851	-0.6115018725395203	0.45903101563453674)
Sperm coordinates x	y	z 1:(-1.2302826642990112	0.16697253286838531	-0.168401837348938)
Sperm coordinates x	y	z 1:(-0.9464178085327148	-0.06968830525875092	-0.4531417787075043)
Sperm coordinates x	y	z 1:(2.029280185699463	0.5660224556922913	-0.02066143974661827)
Sperm coordinates x	y	z 1:(-1.7905079126358032	0.29042819142341614	-0.05653437227010727)
Sperm coordinates x	y	z 1:(-2.175835609436035	-0.470242440700531	0.7053470015525818)
Sperm coordinates x	y	z 1:(-0.7123448252677917	-0.020483793690800667	-0.6583079099655151)
Sperm coordinates x	y	z 1:(-2.07356333732605	-0.18819788098335266	-0.47261184453964233)
Sperm coordinates x	y	z 1:(-1.5373750925064087	-0.5475859045982361	-0.8468460440635681)
Sperm coordinates x	y	z 1:(-2.2156522274017334	0.8320094347000122	-0.9260669350624084)
Sperm coordinates x	y	z 1:(1.9598981142044067	0.732443630695343	-0.39424917101860046)
Sperm coordinates x	y	z 1:(-0.3295304477214813	0.25382447242736816	0.3311600983142853)
Sperm coordinates x	y	z 1:(0.4819207489490509	0.3509352207183838	-0.7957106232643127)
Sperm coordinates x	y	z 1:(2.167747735977173	0.8972112536430359	0.47301897406578064)
Sperm coordinates x	y	z 1:(1.7576709985733032	-0.2119133025407791	0.2687367796897888)
Sperm coordinates x	y	z 1:(0.51861172914505	0.6490325331687927	0.504476010799408)
Sperm coordinates x	y	z 1:(0.19859136641025543	-0.12827381491661072	-0.425401508808136)
Sperm coordinates x	y	z 1:(1.836449146270752	0.9154262542724609	-0.892505943775177)
Sperm coordinates x	y	z 1:(0.11289984732866287	-0.24017426371574402	0.953682005405426)
Sperm coordinates x	y	z 1:(0.23460373282432556	-0.8547940850257874	0.9888986349105835)
Sperm coordinates x	y	z 1:(1.621124029159546	0.0875883474946022	0.7219070792198181)
Sperm coordinates x	y	z 1:(1.3695629835128784	-0.7940404415130615	0.7146919369697571)
Sperm coordinates x	y	z 1:(-0.021637553349137306	-0.17959189414978027	0.5850480794906616)
Sperm coordinates x	y	z 1:(1.6971796751022339	0.617818295955658	-0.14321266114711761)
Sperm coordinates x	y	z 1:(-1.180607795715332	0.9751325845718384	0.519170880317688)
Sperm coordinates x	y	z 1:(1.8976136445999146	-0.4291253089904785	-0.44311097264289856)
Sperm coordinates x	y	z 1:(-1.469775676727295	-0.4907497763633728	0.5786210298538208)
Sperm coordinates x	y	z 1:(0.09652498364448547	0.10711241513490677	0.684598982334137)
Sperm coordinates x	y	z 1:(0.2635577917098999	0.37263527512550354	0.16745488345623016)
Sperm coordinates x	y	z 1:(1.3503934144973755	0.20512624084949493	-0.7668349146842957)
