# Supplementary material for: 3D in situ imaging of the female reproductive tract reveals molecular signatures of fertilizing spermatozoa in mice
Source: eLife. 2020 Oct 20;9:e62043. doi: 10.7554/eLife.62043 (PMC7707823; doi:10.7554/eLife.62043)
Supplement: Figure 6—source data 2. — Custom scripts for analyzing CatSper quadrilateral structure. [file elife-62043-fig6-data2.zip]

Archive with 11 entries (11 files):
- 3D mask for  CatSper domain detection merged n=80 coordinates after overlay.stl
- 3D mask for CatSper voxel abundancies quantification properties for overlaying procedure presentation video n=80 (2).dvd
- 3D mask for voxel abundancies separation and calculating n=80.fbx
- CatSper quadrilateral structure  high  poly voxel denstity n=100000 for mask n=80 application.stl
- Fig 6H right source data table.xlsx
- PrtSc CatSper quadrilateral structure  high  poly voxel denstity n=100000 for mask n=80 application.jpg
- PrtSc manual overlaying of the 3D masko n=80 over the imported CatSper domains topology n=100000.jpg
- Python script for CatSper domains 3D mask mesh coordinates export list generation.py
- Python script for CatSper domains voxel coordinates export list generation.py
- Python script for CatSper domains voxel coordinates export list generation.txt
- Voxel coordinates exportlist for mask coordinates STL file overlay example n=100000.txt
