# Supplementary material for: 3D in situ imaging of the female reproductive tract reveals molecular signatures of fertilizing spermatozoa in mice
Source: eLife. 2020 Oct 20;9:e62043. doi: 10.7554/eLife.62043 (PMC7707823; doi:10.7554/eLife.62043)
Supplement: Figure 6—source data 2. — Custom scripts for analyzing CatSper quadrilateral structure. [file elife-62043-fig6-data2.zip › Python script for CatSper domains 3D mask mesh coordinates export list generation.py]

import bpy
outputFile = 'C:/mask/mask coordinates.csv'
verts = [ bpy.context.object.matrix_world * v.co for v in bpy.context.object.data.vertices ]
csvLines = [ ";".join([ str(v) for v in co ]) + "\n" for co in verts ]
f = open( outputFile, 'w' )
f.writelines( csvLines )
f.close()
