# Supplementary material for: 3D in situ imaging of the female reproductive tract reveals molecular signatures of fertilizing spermatozoa in mice
Source: eLife. 2020 Oct 20;9:e62043. doi: 10.7554/eLife.62043 (PMC7707823; doi:10.7554/eLife.62043)
Supplement: Figure 6—source data 2. — Custom scripts for analyzing CatSper quadrilateral structure. [file elife-62043-fig6-data2.zip › Python script for CatSper domains voxel coordinates export list generation.py]

import bpy
file = open("C:\\exports\\Voxel coordinates.txt", 'w')
scene = bpy.context.scene
loc = bpy.context.object.location
for every_object in bpy.context.scene.objects:
    for every_frame in range(scene.frame_start, scene.frame_end+1):
        scene.frame_set(every_frame)
        loc = every_object.location
        file.write('Voxel coordinates x,y,z 0'+str(every_frame)+':('
        +str(loc.x)+', '+str(loc.y)+', '+str(loc.z)+')\n')
file.close()
