# Supplementary material for: 3D in situ imaging of the female reproductive tract reveals molecular signatures of fertilizing spermatozoa in mice
Source: eLife. 2020 Oct 20;9:e62043. doi: 10.7554/eLife.62043 (PMC7707823; doi:10.7554/eLife.62043)
Supplement: Figure 6—source data 2. — Custom scripts for analyzing CatSper quadrilateral structure. [file elife-62043-fig6-data2.zip › Voxel coordinates exportlist for mask coordinates STL file overlay example n=100000.txt]

Voxel coordinates x	y	z 01:(-0.8763848543167114	0.25596198439598083	-0.5964041352272034)
Voxel coordinates x	y	z 01:(0.8791818618774414	-0.9407283663749695	0.5810058116912842)
Voxel coordinates x	y	z 01:(0.5849836468696594	0.720937192440033	0.3767290413379669)
Voxel coordinates x	y	z 01:(0.6119192838668823	0.12167266756296158	0.9374458193778992)
Voxel coordinates x	y	z 01:(-0.8629456758499146	-0.03030301257967949	1.0904405117034912)
Voxel coordinates x	y	z 01:(-0.7922203540802002	0.5257790684700012	-0.7841215133666992)
Voxel coordinates x	y	z 01:(-0.11217917501926422	-0.9929414391517639	0.09918531030416489)
Voxel coordinates x	y	z 01:(-1.0097711086273193	-0.7239857912063599	-0.2284546196460724)
Voxel coordinates x	y	z 01:(0.15969125926494598	0.7146270871162415	0.4083872437477112)
Voxel coordinates x	y	z 01:(0.5639878511428833	0.5937087535858154	-0.3573482930660248)
Voxel coordinates x	y	z 01:(0.46077975630760193	-1.0156065225601196	0.10662590712308884)
Voxel coordinates x	y	z 01:(0.22024168074131012	1.01702880859375	-0.03009769879281521)
Voxel coordinates x	y	z 01:(0.0024157282896339893	0.780789315700531	0.4215281903743744)
Voxel coordinates x	y	z 01:(0.1764555275440216	0.5597718954086304	1.0262131690979004)
Voxel coordinates x	y	z 01:(0.9318177103996277	-0.9561749696731567	0.3380504846572876)
Voxel coordinates x	y	z 01:(-0.07289949059486389	0.9535926580429077	-0.18694427609443665)
Voxel coordinates x	y	z 01:(-0.4281073808670044	0.9707653522491455	0.41893118619918823)
Voxel coordinates x	y	z 01:(-0.23376795649528503	0.7284736633300781	-0.2916320860385895)
Voxel coordinates x	y	z 01:(0.7982738614082336	0.8120391368865967	-0.5885366201400757)
Voxel coordinates x	y	z 01:(0.7033892869949341	-0.8802236914634705	0.7184439897537231)
Voxel coordinates x	y	z 01:(0.3017013370990753	1.0391623973846436	0.3473910391330719)
Voxel coordinates x	y	z 01:(0.25479215383529663	-0.4640887677669525	-0.447239488363266)
Voxel coordinates x	y	z 01:(-0.2269250452518463	-0.6214801073074341	-0.7310172319412231)
Voxel coordinates x	y	z 01:(0.9107900857925415	-0.7718519568443298	0.36376115679740906)
Voxel coordinates x	y	z 01:(1.0002739429473877	-0.7988170981407166	0.14143334329128265)
Voxel coordinates x	y	z 01:(-0.7793493270874023	0.8159375786781311	0.8349545001983643)
Voxel coordinates x	y	z 01:(-0.4101065397262573	1.046299695968628	0.26935291290283203)
Voxel coordinates x	y	z 01:(-0.7230239510536194	0.2995392978191376	-0.8575467467308044)
Voxel coordinates x	y	z 01:(-0.5646557211875916	0.8868730664253235	-0.07855268567800522)
Voxel coordinates x	y	z 01:(-0.3123355507850647	-0.6307017207145691	-0.23775789141654968)
Voxel coordinates x	y	z 01:(0.7671774625778198	-0.7400603890419006	0.24095292389392853)
Voxel coordinates x	y	z 01:(-0.4274951219558716	-1.009688138961792	-0.005870451685041189)
Voxel coordinates x	y	z 01:(0.1541857123374939	0.7376530766487122	0.26979994773864746)
Voxel coordinates x	y	z 01:(0.09817519783973694	0.8361607789993286	-0.08201803267002106)
Voxel coordinates x	y	z 01:(0.37016260623931885	0.7811212539672852	0.8622273802757263)
Voxel coordinates x	y	z 01:(0.36356016993522644	1.0359160900115967	0.35464996099472046)
Voxel coordinates x	y	z 01:(0.046465914696455	0.9172292351722717	-0.4379170835018158)
Voxel coordinates x	y	z 01:(-0.18759043514728546	-0.07264846563339233	1.1243890523910522)
Voxel coordinates x	y	z 01:(-0.5171043872833252	-0.9993505477905273	0.33861076831817627)
Voxel coordinates x	y	z 01:(0.9262184500694275	0.7009207010269165	0.5830482840538025)
Voxel coordinates x	y	z 01:(-0.5336654782295227	-0.41981661319732666	-0.7367609739303589)
Voxel coordinates x	y	z 01:(-0.48725762963294983	0.08747703582048416	-0.6037663221359253)
Voxel coordinates x	y	z 01:(0.25169914960861206	0.6429831385612488	0.66507887840271)
Voxel coordinates x	y	z 01:(0.547808825969696	-1.0252201557159424	0.16267180442810059)
Voxel coordinates x	y	z 01:(0.7903507947921753	0.6747779846191406	0.7832650542259216)
Voxel coordinates x	y	z 01:(0.7941301465034485	-0.3777344524860382	-0.7330322265625)
Voxel coordinates x	y	z 01:(-0.6698652505874634	-0.8917715549468994	0.7046721577644348)
Voxel coordinates x	y	z 01:(0.2839801013469696	-0.8719942569732666	0.693439245223999)
Voxel coordinates x	y	z 01:(0.7248712778091431	0.44270849227905273	1.059081792831421)
Voxel coordinates x	y	z 01:(-0.3234133720397949	-1.075955867767334	0.07215099036693573)
Voxel coordinates x	y	z 01:(0.8747282028198242	0.17805570363998413	0.8487359285354614)
Voxel coordinates x	y	z 01:(-0.5112479329109192	-0.6413858532905579	0.6696400046348572)
Voxel coordinates x	y	z 01:(-0.032944198697805405	-0.84010910987854	0.2260826677083969)
Voxel coordinates x	y	z 01:(0.0791216641664505	0.4314019978046417	-0.5489258170127869)
Voxel coordinates x	y	z 01:(0.32893574237823486	0.6578893661499023	0.4746997654438019)
Voxel coordinates x	y	z 01:(0.4374808669090271	-0.7608675956726074	0.8717381954193115)
Voxel coordinates x	y	z 01:(0.6819287538528442	1.0170315504074097	0.01286248303949833)
Voxel coordinates x	y	z 01:(0.9456074237823486	0.5424121022224426	0.8013269901275635)
Voxel coordinates x	y	z 01:(-0.3893793523311615	0.5374956130981445	1.0318329334259033)
Voxel coordinates x	y	z 01:(0.5415574908256531	-0.996928334236145	0.09677501767873764)
Voxel coordinates x	y	z 01:(0.2679356336593628	1.0239723920822144	0.14763793349266052)
Voxel coordinates x	y	z 01:(0.05166369676589966	-0.9875462055206299	0.24054792523384094)
Voxel coordinates x	y	z 01:(-0.7825035452842712	-0.5029231905937195	0.686840832233429)
Voxel coordinates x	y	z 01:(-0.23866000771522522	1.042305588722229	0.14569081366062164)
Voxel coordinates x	y	z 01:(-0.13851512968540192	-0.3981021046638489	-0.8286515474319458)
Voxel coordinates x	y	z 01:(0.8811687231063843	-0.8610827326774597	-0.4691675901412964)
Voxel coordinates x	y	z 01:(0.4286203682422638	-0.40517398715019226	-0.6236861348152161)
Voxel coordinates x	y	z 01:(-0.9072503447532654	-0.6975608468055725	-0.480587363243103)
Voxel coordinates x	y	z 01:(0.7796735763549805	-0.3243686854839325	-0.8610723614692688)
Voxel coordinates x	y	z 01:(-0.8497631549835205	-0.9366180896759033	-0.3608555197715759)
Voxel coordinates x	y	z 01:(-0.8316346406936646	0.44225943088531494	-0.6722320318222046)
Voxel coordinates x	y	z 01:(0.276912659406662	1.0149352550506592	0.13626514375209808)
Voxel coordinates x	y	z 01:(-0.1862892061471939	0.43198707699775696	0.9529609680175781)
Voxel coordinates x	y	z 01:(0.2983967661857605	-0.5936927795410156	0.716683566570282)
Voxel coordinates x	y	z 01:(0.7404592633247375	1.0364793539047241	0.28942203521728516)
Voxel coordinates x	y	z 01:(-0.16919001936912537	0.6544176936149597	-0.23704497516155243)
Voxel coordinates x	y	z 01:(0.6333403587341309	-0.08575048297643661	0.9633859992027283)
Voxel coordinates x	y	z 01:(0.7285007834434509	-0.7840023040771484	-0.26100990176200867)
Voxel coordinates x	y	z 01:(0.08043678849935532	-0.3520093858242035	0.9942368865013123)
Voxel coordinates x	y	z 01:(0.424566388130188	0.2353328913450241	1.0636481046676636)
Voxel coordinates x	y	z 01:(-0.760310173034668	0.7900333404541016	0.49379023909568787)
Voxel coordinates x	y	z 01:(0.7013605237007141	-0.9093461632728577	0.6925696134567261)
Voxel coordinates x	y	z 01:(0.040953945368528366	1.0289483070373535	0.23339466750621796)
Voxel coordinates x	y	z 01:(-0.04142950475215912	0.809953510761261	0.4254237711429596)
Voxel coordinates x	y	z 01:(-0.5924010276794434	0.7273353934288025	0.7074786424636841)
Voxel coordinates x	y	z 01:(0.1828703135251999	-0.3847461938858032	-0.7574348449707031)
Voxel coordinates x	y	z 01:(0.06153502315282822	-0.6959905624389648	-0.313877135515213)
Voxel coordinates x	y	z 01:(0.04251744970679283	0.7218138575553894	0.4269416630268097)
Voxel coordinates x	y	z 01:(-0.363147497177124	0.5836983323097229	1.0270284414291382)
Voxel coordinates x	y	z 01:(0.9152607321739197	-0.6434193253517151	0.7913393378257751)
Voxel coordinates x	y	z 01:(-0.24676667153835297	-0.25282999873161316	-0.8711910247802734)
Voxel coordinates x	y	z 01:(0.6894878149032593	-0.41753122210502625	0.8987824320793152)
Voxel coordinates x	y	z 01:(-0.7144670486450195	-0.875993549823761	-0.2638910412788391)
Voxel coordinates x	y	z 01:(0.527176558971405	-0.03888510540127754	-0.8679800033569336)
Voxel coordinates x	y	z 01:(0.9047682285308838	-0.723260760307312	-0.6426948308944702)
Voxel coordinates x	y	z 01:(-0.03710966557264328	0.7432963252067566	0.6600863337516785)
Voxel coordinates x	y	z 01:(-0.9599661231040955	-0.4833680987358093	-0.5231586694717407)
Voxel coordinates x	y	z 01:(-0.8160246014595032	0.4367527663707733	0.8651766180992126)
Voxel coordinates x	y	z 01:(0.7305667996406555	-0.7411336302757263	0.0217929445207119)
Voxel coordinates x	y	z 01:(0.19321580231189728	-0.9525433778762817	-0.34277525544166565)
Voxel coordinates x	y	z 01:(-0.861577570438385	0.5270324349403381	-0.5791536569595337)
Voxel coordinates x	y	z 01:(0.9079797863960266	-0.3227483332157135	0.980495274066925)
Voxel coordinates x	y	z 01:(-0.7004501819610596	0.48796603083610535	0.8439704775810242)
Voxel coordinates x	y	z 01:(0.35570791363716125	-0.4984424412250519	-0.591625988483429)
Voxel coordinates x	y	z 01:(-0.5128324031829834	-0.17198960483074188	-0.8636748194694519)
Voxel coordinates x	y	z 01:(-0.9151186943054199	0.6421274542808533	0.7159225940704346)
Voxel coordinates x	y	z 01:(0.7529991865158081	-0.7644622921943665	0.4787590801715851)
Voxel coordinates x	y	z 01:(-0.6025763154029846	-0.993637204170227	-0.1656235307455063)
Voxel coordinates x	y	z 01:(0.6837568283081055	-0.7779961824417114	-0.2130298912525177)
Voxel coordinates x	y	z 01:(-0.39193907380104065	-0.8722207546234131	0.5203779339790344)
Voxel coordinates x	y	z 01:(0.15489166975021362	0.5168939232826233	0.8329270482063293)
Voxel coordinates x	y	z 01:(-0.8365727663040161	0.5994997620582581	-0.7254383563995361)
Voxel coordinates x	y	z 01:(-0.01659213751554489	-0.005518271587789059	-0.8507699370384216)
Voxel coordinates x	y	z 01:(-0.6453601121902466	0.5785486102104187	0.7447555661201477)
Voxel coordinates x	y	z 01:(-0.8156284093856812	0.06951301544904709	-0.8427124619483948)
Voxel coordinates x	y	z 01:(0.0108865424990654	0.8652978539466858	0.7604444622993469)
Voxel coordinates x	y	z 01:(-0.3196643590927124	0.4745655357837677	0.8919563889503479)
Voxel coordinates x	y	z 01:(-0.29918232560157776	-0.3941858112812042	0.7193893194198608)
Voxel coordinates x	y	z 01:(-0.03627811372280121	-0.81949782371521	0.2765493392944336)
Voxel coordinates x	y	z 01:(0.014775331132113934	0.4408031702041626	1.0851329565048218)
Voxel coordinates x	y	z 01:(0.37935754656791687	0.8658922910690308	-0.07935409247875214)
Voxel coordinates x	y	z 01:(0.4784003794193268	-0.6989003419876099	0.40952810645103455)
Voxel coordinates x	y	z 01:(0.9834800362586975	-0.5413095951080322	0.6482588648796082)
Voxel coordinates x	y	z 01:(0.08728466928005219	1.027587890625	0.2288409173488617)
Voxel coordinates x	y	z 01:(-0.5666717886924744	0.46184322237968445	-0.5926280617713928)
Voxel coordinates x	y	z 01:(-0.7510711550712585	0.4428821802139282	-0.4916327893733978)
Voxel coordinates x	y	z 01:(-0.6741756200790405	-0.8418601751327515	0.7987309098243713)
Voxel coordinates x	y	z 01:(0.8200302720069885	-0.7729380130767822	0.2640676200389862)
Voxel coordinates x	y	z 01:(-0.9377599358558655	-0.03795342892408371	-0.8535143733024597)
Voxel coordinates x	y	z 01:(0.49463939666748047	0.2618711590766907	-0.8393866419792175)
Voxel coordinates x	y	z 01:(0.7008229494094849	0.7676158547401428	0.18088814616203308)
Voxel coordinates x	y	z 01:(0.3323522210121155	0.7348639369010925	0.35728663206100464)
Voxel coordinates x	y	z 01:(-0.6860513091087341	0.1556515395641327	-0.6330551505088806)
Voxel coordinates x	y	z 01:(-0.6924970149993896	0.43570476770401	-0.5227956175804138)
Voxel coordinates x	y	z 01:(0.6050521731376648	0.7581019997596741	0.5518777370452881)
Voxel coordinates x	y	z 01:(0.9706631898880005	-0.370236337184906	-0.577357292175293)
Voxel coordinates x	y	z 01:(0.9276474714279175	-0.7473676800727844	-0.03313959389925003)
Voxel coordinates x	y	z 01:(0.3873058259487152	-0.8321978449821472	-0.35077959299087524)
Voxel coordinates x	y	z 01:(-0.9209725856781006	-0.006723342463374138	-0.8635083436965942)
Voxel coordinates x	y	z 01:(-0.43801552057266235	-0.9506912231445312	-0.09625523537397385)
Voxel coordinates x	y	z 01:(-0.8925871253013611	-0.34774237871170044	1.0784499645233154)
Voxel coordinates x	y	z 01:(0.7566195726394653	-0.380435585975647	-0.829667866230011)
Voxel coordinates x	y	z 01:(0.38242805004119873	-1.0082662105560303	0.16810157895088196)
Voxel coordinates x	y	z 01:(-0.12726812064647675	-0.835841953754425	0.5359076261520386)
Voxel coordinates x	y	z 01:(-0.8848875164985657	-0.7890562415122986	0.39067041873931885)
Voxel coordinates x	y	z 01:(-0.6945008039474487	-0.07345935702323914	-0.8747458457946777)
Voxel coordinates x	y	z 01:(0.9435867071151733	-0.9090367555618286	0.4378274381160736)
Voxel coordinates x	y	z 01:(-0.3104320168495178	0.746821403503418	0.46437937021255493)
Voxel coordinates x	y	z 01:(0.7144829630851746	0.45910173654556274	-0.6250099539756775)
Voxel coordinates x	y	z 01:(-0.13603772222995758	0.8622657060623169	-0.5207952260971069)
Voxel coordinates x	y	z 01:(0.47860226035118103	-0.7209020256996155	0.030969539657235146)
Voxel coordinates x	y	z 01:(1.0110282897949219	-0.6184800267219543	-0.28437089920043945)
Voxel coordinates x	y	z 01:(0.7984115481376648	0.22849662601947784	-0.7986396551132202)
Voxel coordinates x	y	z 01:(-0.06092501059174538	-0.21184024214744568	1.0669056177139282)
Voxel coordinates x	y	z 01:(0.9778954982757568	-0.3856981098651886	0.8822240829467773)
Voxel coordinates x	y	z 01:(0.627726674079895	0.9578059315681458	0.3872344195842743)
Voxel coordinates x	y	z 01:(-0.8164101839065552	-0.9461449384689331	0.34160348773002625)
Voxel coordinates x	y	z 01:(-0.4404498338699341	-0.6983676552772522	0.7305724024772644)
Voxel coordinates x	y	z 01:(0.22837403416633606	-0.8746633529663086	0.7081711292266846)
Voxel coordinates x	y	z 01:(0.5758669972419739	-0.7712192535400391	0.508051335811615)
Voxel coordinates x	y	z 01:(-0.1015319675207138	-0.5417504906654358	-0.4366048276424408)
Voxel coordinates x	y	z 01:(0.2173345386981964	0.7819254398345947	0.057397112250328064)
Voxel coordinates x	y	z 01:(0.43087759613990784	-0.9405728578567505	-0.3408992290496826)
Voxel coordinates x	y	z 01:(0.9028455018997192	-1.000620722770691	-0.10820271074771881)
Voxel coordinates x	y	z 01:(-0.9073002934455872	-0.15351273119449615	-0.8707554340362549)
Voxel coordinates x	y	z 01:(0.47390469908714294	0.09517919272184372	1.101815938949585)
Voxel coordinates x	y	z 01:(-0.7210786938667297	-0.1821155846118927	-0.8642690777778625)
Voxel coordinates x	y	z 01:(-0.13017220795154572	0.8691824674606323	-0.5175830721855164)
Voxel coordinates x	y	z 01:(-0.7183083891868591	-0.4493490159511566	-0.40293216705322266)
Voxel coordinates x	y	z 01:(0.6783475875854492	-0.7612119317054749	-0.42527854442596436)
Voxel coordinates x	y	z 01:(0.11891791969537735	-0.41661331057548523	-0.815599262714386)
Voxel coordinates x	y	z 01:(-0.37246546149253845	0.7230909466743469	-0.6593356132507324)
Voxel coordinates x	y	z 01:(-0.7465434074401855	0.659227728843689	0.6061896085739136)
Voxel coordinates x	y	z 01:(0.36970075964927673	-0.6884772181510925	0.9376564025878906)
Voxel coordinates x	y	z 01:(-0.7868854999542236	-1.0061893463134766	0.3600269556045532)
Voxel coordinates x	y	z 01:(-0.053441960364580154	-0.6877198815345764	-0.6829701662063599)
Voxel coordinates x	y	z 01:(0.1169191524386406	0.6275843381881714	-0.5824115872383118)
Voxel coordinates x	y	z 01:(-0.5128067135810852	0.3291536569595337	-0.8591135144233704)
Voxel coordinates x	y	z 01:(-0.3158546984195709	-0.7121519446372986	-0.6496051549911499)
Voxel coordinates x	y	z 01:(-0.40677180886268616	-0.49385717511177063	0.8582108020782471)
Voxel coordinates x	y	z 01:(-0.8008542656898499	-0.875717282295227	0.48810815811157227)
Voxel coordinates x	y	z 01:(1.020632028579712	0.7509393095970154	-0.27849051356315613)
Voxel coordinates x	y	z 01:(-0.9093343615531921	1.0360665321350098	0.051555514335632324)
Voxel coordinates x	y	z 01:(-0.6494646072387695	0.4961831867694855	-0.6399756073951721)
Voxel coordinates x	y	z 01:(-0.39380237460136414	0.9585328698158264	-0.14824162423610687)
Voxel coordinates x	y	z 01:(0.31100034713745117	0.7900440692901611	0.6792213916778564)
Voxel coordinates x	y	z 01:(-0.007326019462198019	0.429695725440979	1.089369535446167)
Voxel coordinates x	y	z 01:(-0.8008437752723694	0.29690298438072205	0.9050078392028809)
Voxel coordinates x	y	z 01:(-0.7623496651649475	0.041103046387434006	1.118919849395752)
Voxel coordinates x	y	z 01:(-0.29854756593704224	0.4699678421020508	0.6820880770683289)
Voxel coordinates x	y	z 01:(-0.32486996054649353	0.25370633602142334	0.8037080764770508)
Voxel coordinates x	y	z 01:(-0.09924044460058212	-0.4830818772315979	-0.46519434452056885)
Voxel coordinates x	y	z 01:(0.5913501381874084	-0.7137426733970642	0.910078227519989)
Voxel coordinates x	y	z 01:(0.1788702756166458	0.6335707306861877	0.5344914197921753)
Voxel coordinates x	y	z 01:(0.43442487716674805	-0.6660560369491577	0.5173010230064392)
Voxel coordinates x	y	z 01:(0.3402710556983948	0.9942384958267212	-0.12129025161266327)
Voxel coordinates x	y	z 01:(-0.21694858372211456	0.9358803629875183	0.662492573261261)
Voxel coordinates x	y	z 01:(0.786373496055603	1.0386825799942017	0.16679511964321136)
Voxel coordinates x	y	z 01:(-0.35480013489723206	0.9860063195228577	0.28526484966278076)
Voxel coordinates x	y	z 01:(0.77878338098526	0.09429322183132172	1.099117636680603)
Voxel coordinates x	y	z 01:(0.3395458459854126	-0.7983636260032654	0.42689958214759827)
Voxel coordinates x	y	z 01:(0.2428540587425232	-0.88982754945755	-0.44654935598373413)
Voxel coordinates x	y	z 01:(-0.2124072015285492	-0.6640769243240356	0.6004210710525513)
Voxel coordinates x	y	z 01:(-0.2959901690483093	-0.6055881977081299	-0.5865662097930908)
Voxel coordinates x	y	z 01:(0.7688010931015015	0.7007235288619995	0.6549564003944397)
Voxel coordinates x	y	z 01:(0.06414471566677094	-0.5536192059516907	-0.5876410007476807)
Voxel coordinates x	y	z 01:(0.23535293340682983	-0.024857506155967712	-0.8504405617713928)
Voxel coordinates x	y	z 01:(-0.27245962619781494	-1.0063248872756958	0.15312322974205017)
Voxel coordinates x	y	z 01:(-0.9070538282394409	0.7226791381835938	0.5449126362800598)
Voxel coordinates x	y	z 01:(-0.5913004279136658	-0.4480348527431488	-0.4101732671260834)
Voxel coordinates x	y	z 01:(0.8590179085731506	-0.1748073548078537	1.0712308883666992)
Voxel coordinates x	y	z 01:(-0.31654638051986694	-0.44482916593551636	-0.6627275943756104)
Voxel coordinates x	y	z 01:(0.4095045328140259	-0.787547767162323	-0.11350098252296448)
Voxel coordinates x	y	z 01:(-0.7196857333183289	-0.437420517206192	1.0604631900787354)
Voxel coordinates x	y	z 01:(-0.7436736822128296	-0.5266789793968201	1.0068689584732056)
Voxel coordinates x	y	z 01:(-0.6854476928710938	1.0448662042617798	0.151467964053154)
Voxel coordinates x	y	z 01:(0.7328233122825623	-0.6596105098724365	0.4142778217792511)
Voxel coordinates x	y	z 01:(-0.09057964384555817	-0.3661814332008362	0.8302857279777527)
Voxel coordinates x	y	z 01:(0.7156239748001099	-0.09128478914499283	1.1124886274337769)
Voxel coordinates x	y	z 01:(-0.2701980769634247	0.3485802412033081	1.1106144189834595)
Voxel coordinates x	y	z 01:(0.4788168668746948	-0.4056466221809387	-0.6480233669281006)
Voxel coordinates x	y	z 01:(-0.4373215436935425	0.3538109064102173	1.0977102518081665)
Voxel coordinates x	y	z 01:(0.8668862581253052	-0.08622079342603683	-0.8530925512313843)
Voxel coordinates x	y	z 01:(0.28514164686203003	1.029244303703308	-0.05926975607872009)
Voxel coordinates x	y	z 01:(0.9940113425254822	0.6762291789054871	0.4263761043548584)
Voxel coordinates x	y	z 01:(0.10513753443956375	0.805145263671875	0.5568476915359497)
Voxel coordinates x	y	z 01:(0.8726431131362915	-0.11218927800655365	1.1102622747421265)
Voxel coordinates x	y	z 01:(0.629400908946991	-0.9736904501914978	0.23420469462871552)
Voxel coordinates x	y	z 01:(0.6080853343009949	0.17675994336605072	-0.7032194137573242)
Voxel coordinates x	y	z 01:(-0.4184970259666443	-0.1839657723903656	-0.8073768615722656)
Voxel coordinates x	y	z 01:(-0.48568353056907654	0.6724678874015808	-0.7144767642021179)
Voxel coordinates x	y	z 01:(0.03317241743206978	-0.9666885137557983	0.5067866444587708)
Voxel coordinates x	y	z 01:(-0.5705211758613586	-0.3278806507587433	-0.5522692799568176)
Voxel coordinates x	y	z 01:(0.6023086905479431	0.37223342061042786	-0.7449382543563843)
Voxel coordinates x	y	z 01:(0.35537704825401306	-0.3259419798851013	0.8709971904754639)
Voxel coordinates x	y	z 01:(-0.028172701597213745	0.7717040181159973	-0.47490623593330383)
Voxel coordinates x	y	z 01:(0.29791754484176636	-0.9973467588424683	0.09625180810689926)
Voxel coordinates x	y	z 01:(-0.7888641357421875	-1.001787781715393	0.2231246680021286)
Voxel coordinates x	y	z 01:(0.3488379716873169	0.7308235168457031	-0.2535150945186615)
Voxel coordinates x	y	z 01:(-0.34029093384742737	-1.0035436153411865	0.08791816234588623)
Voxel coordinates x	y	z 01:(0.04091145470738411	-0.03650238364934921	-0.8586164116859436)
Voxel coordinates x	y	z 01:(0.23340922594070435	0.5631131529808044	1.0117391347885132)
Voxel coordinates x	y	z 01:(0.8964793682098389	-0.10849844664335251	1.1039754152297974)
Voxel coordinates x	y	z 01:(-0.6372814774513245	0.443952739238739	0.8494462370872498)
Voxel coordinates x	y	z 01:(0.46472254395484924	-0.8938781023025513	-0.42941951751708984)
Voxel coordinates x	y	z 01:(0.6384716033935547	0.9591520428657532	0.3906041979789734)
Voxel coordinates x	y	z 01:(-0.3132387101650238	-0.942195475101471	0.38562262058258057)
Voxel coordinates x	y	z 01:(0.9404439926147461	0.5368714928627014	-0.45068296790122986)
Voxel coordinates x	y	z 01:(0.12042461335659027	-0.4122246503829956	-0.8187634348869324)
Voxel coordinates x	y	z 01:(-0.651872992515564	1.0249600410461426	0.16914574801921844)
Voxel coordinates x	y	z 01:(-0.9272832274436951	-0.868104100227356	-0.3227859437465668)
Voxel coordinates x	y	z 01:(-0.4421727955341339	0.9793663024902344	-0.15162138640880585)
Voxel coordinates x	y	z 01:(0.8874082565307617	0.7180978059768677	0.6433460712432861)
Voxel coordinates x	y	z 01:(-0.17126652598381042	-0.6488792896270752	0.473636269569397)
Voxel coordinates x	y	z 01:(-0.6839714050292969	-0.04143216460943222	-0.8767542243003845)
Voxel coordinates x	y	z 01:(-0.38777977228164673	0.4610590934753418	0.7203245162963867)
Voxel coordinates x	y	z 01:(0.43052950501441956	-0.04998299479484558	-0.8449438214302063)
Voxel coordinates x	y	z 01:(0.2228490263223648	-0.8504083156585693	0.5723963975906372)
Voxel coordinates x	y	z 01:(-0.3894449472427368	-0.4567953646183014	0.8743954300880432)
Voxel coordinates x	y	z 01:(-0.6985377073287964	-0.0812830701470375	0.8836245536804199)
Voxel coordinates x	y	z 01:(-0.5484708547592163	-0.9750372767448425	-0.017375877127051353)
Voxel coordinates x	y	z 01:(-0.09087860584259033	0.49779990315437317	-0.6403405666351318)
Voxel coordinates x	y	z 01:(-0.8044515252113342	-1.0455787181854248	0.15677332878112793)
Voxel coordinates x	y	z 01:(-0.6048750877380371	-0.009309843182563782	0.8965879678726196)
Voxel coordinates x	y	z 01:(-0.24013181030750275	-0.052950307726860046	1.1168073415756226)
Voxel coordinates x	y	z 01:(0.49709007143974304	0.602676272392273	0.8215832114219666)
Voxel coordinates x	y	z 01:(0.09435982257127762	-0.8776096105575562	0.5338423848152161)
Voxel coordinates x	y	z 01:(0.6718353033065796	1.0368305444717407	0.114749476313591)
Voxel coordinates x	y	z 01:(-0.8057056069374084	-0.08426128327846527	0.9773472547531128)
Voxel coordinates x	y	z 01:(-0.3487626910209656	-0.8077265620231628	0.3545980453491211)
Voxel coordinates x	y	z 01:(0.6642566323280334	0.5611211657524109	0.8026583194732666)
Voxel coordinates x	y	z 01:(0.8215033411979675	-0.21679337322711945	1.042467713356018)
Voxel coordinates x	y	z 01:(0.4538840353488922	-0.7850930094718933	-0.5672459006309509)
Voxel coordinates x	y	z 01:(-0.48804640769958496	-0.09584067016839981	-0.857632577419281)
Voxel coordinates x	y	z 01:(-0.7272113561630249	0.5012086629867554	-0.5783755779266357)
Voxel coordinates x	y	z 01:(0.5556046366691589	-0.6796461939811707	-0.3172786831855774)
Voxel coordinates x	y	z 01:(0.42887604236602783	-0.67168128490448	0.9478991627693176)
Voxel coordinates x	y	z 01:(0.34361788630485535	0.8565692901611328	0.8123041987419128)
Voxel coordinates x	y	z 01:(-0.76457279920578	0.1411234736442566	-0.6779478192329407)
Voxel coordinates x	y	z 01:(0.7924001812934875	0.5143360495567322	-0.5633651614189148)
Voxel coordinates x	y	z 01:(-0.2813761830329895	-0.6174496412277222	-0.5219770073890686)
Voxel coordinates x	y	z 01:(-0.7438303828239441	-0.758457601070404	-0.014184552244842052)
Voxel coordinates x	y	z 01:(-0.22622860968112946	-0.6752177476882935	0.5640177726745605)
Voxel coordinates x	y	z 01:(0.3135461211204529	-0.8707175254821777	0.7244831919670105)
Voxel coordinates x	y	z 01:(-0.6634538173675537	-0.6718211770057678	0.9280007481575012)
Voxel coordinates x	y	z 01:(0.2766973376274109	-0.4486902058124542	0.8311594724655151)
Voxel coordinates x	y	z 01:(0.5999422669410706	0.16560371220111847	-0.8692463636398315)
Voxel coordinates x	y	z 01:(-0.805651068687439	0.8735957741737366	-0.14842596650123596)
Voxel coordinates x	y	z 01:(-0.23103375732898712	0.6786198019981384	0.6057992577552795)
Voxel coordinates x	y	z 01:(0.9052727222442627	-0.4806739389896393	1.027938961982727)
Voxel coordinates x	y	z 01:(0.0028810708317905664	0.8139622211456299	0.19860795140266418)
Voxel coordinates x	y	z 01:(-0.010019171051681042	0.38511785864830017	-0.8369496464729309)
Voxel coordinates x	y	z 01:(0.15641850233078003	-0.5452287793159485	-0.4540014863014221)
Voxel coordinates x	y	z 01:(0.31275007128715515	1.0388652086257935	0.03169810399413109)
Voxel coordinates x	y	z 01:(-0.25833624601364136	-0.606098473072052	-0.7459862232208252)
Voxel coordinates x	y	z 01:(0.5982524156570435	0.66884845495224	0.4656715989112854)
Voxel coordinates x	y	z 01:(-0.690363347530365	0.5298866629600525	0.8427503108978271)
Voxel coordinates x	y	z 01:(-0.27815768122673035	0.46185413002967834	-0.610673189163208)
Voxel coordinates x	y	z 01:(0.8389743566513062	-0.5016074776649475	1.0310088396072388)
Voxel coordinates x	y	z 01:(0.27225491404533386	-0.5630598664283752	-0.5760010480880737)
Voxel coordinates x	y	z 01:(0.3847846984863281	-0.07734657824039459	0.9119072556495667)
Voxel coordinates x	y	z 01:(0.825904130935669	-0.16126741468906403	1.1054142713546753)
Voxel coordinates x	y	z 01:(0.9286556839942932	-0.6216322183609009	-0.5557746291160583)
Voxel coordinates x	y	z 01:(0.9104459881782532	-0.7693444490432739	0.2594594657421112)
Voxel coordinates x	y	z 01:(-0.6406142115592957	1.0274308919906616	0.17098937928676605)
Voxel coordinates x	y	z 01:(0.21758979558944702	0.5251151919364929	-0.7236607074737549)
Voxel coordinates x	y	z 01:(0.7245168685913086	-0.6553751826286316	-0.2330750674009323)
Voxel coordinates x	y	z 01:(-0.23553305864334106	-0.624267578125	-0.5348201394081116)
Voxel coordinates x	y	z 01:(0.48606497049331665	-1.0069019794464111	0.17256590723991394)
Voxel coordinates x	y	z 01:(0.08901780098676682	-0.23578959703445435	0.9588615894317627)
Voxel coordinates x	y	z 01:(0.23360419273376465	-0.7551396489143372	0.013697570189833641)
Voxel coordinates x	y	z 01:(-0.849323570728302	-0.563589870929718	-0.5360825657844543)
Voxel coordinates x	y	z 01:(-0.31447553634643555	-0.2183624804019928	1.103363037109375)
Voxel coordinates x	y	z 01:(0.2112906575202942	0.30992940068244934	-0.8520543575286865)
Voxel coordinates x	y	z 01:(-0.031160110607743263	-0.9481961727142334	-0.19506555795669556)
Voxel coordinates x	y	z 01:(0.7992034554481506	0.4368933141231537	1.0488132238388062)
Voxel coordinates x	y	z 01:(-0.5556143522262573	-0.873520016670227	0.7204241752624512)
Voxel coordinates x	y	z 01:(0.7022316455841064	-0.9813753962516785	0.3034321367740631)
Voxel coordinates x	y	z 01:(-0.17724712193012238	0.9923703670501709	0.32891762256622314)
Voxel coordinates x	y	z 01:(0.9245023727416992	0.6878783106803894	-0.47869592905044556)
Voxel coordinates x	y	z 01:(0.9272399544715881	-1.0140777826309204	0.11906348913908005)
Voxel coordinates x	y	z 01:(0.9731382727622986	-0.12973207235336304	0.9713261127471924)
Voxel coordinates x	y	z 01:(0.9067623615264893	0.7337679862976074	-0.6596167683601379)
Voxel coordinates x	y	z 01:(0.4644305408000946	-0.0527854859828949	-0.8613336086273193)
Voxel coordinates x	y	z 01:(-0.6349142789840698	1.000700831413269	0.2550123333930969)
Voxel coordinates x	y	z 01:(-0.910912275314331	-0.030043499544262886	0.9692283272743225)
Voxel coordinates x	y	z 01:(-0.6406909227371216	-0.8991026282310486	0.717720091342926)
Voxel coordinates x	y	z 01:(0.8149810433387756	0.7380843162536621	-0.6838123798370361)
Voxel coordinates x	y	z 01:(0.6493313312530518	0.09242843091487885	1.1040431261062622)
Voxel coordinates x	y	z 01:(-0.18048349022865295	0.3329024314880371	0.8465452194213867)
Voxel coordinates x	y	z 01:(0.9201008677482605	0.6989566683769226	-0.4862503707408905)
Voxel coordinates x	y	z 01:(-0.057641204446554184	0.60752934217453	1.035686731338501)
Voxel coordinates x	y	z 01:(-0.7465113401412964	-0.4410482943058014	0.9101559519767761)
Voxel coordinates x	y	z 01:(0.8821420669555664	-0.9902342557907104	-0.21080006659030914)
Voxel coordinates x	y	z 01:(0.2355819046497345	-0.4262292683124542	-0.5527620315551758)
Voxel coordinates x	y	z 01:(0.8332648873329163	0.8199524283409119	-0.19391968846321106)
Voxel coordinates x	y	z 01:(-0.26961690187454224	0.7184173464775085	-0.03904237970709801)
Voxel coordinates x	y	z 01:(0.5150821208953857	0.3766489624977112	0.9913328289985657)
Voxel coordinates x	y	z 01:(0.9660053253173828	0.40391406416893005	-0.5544794201850891)
Voxel coordinates x	y	z 01:(-0.3676643967628479	-0.7506820559501648	-0.029195567592978477)
Voxel coordinates x	y	z 01:(-0.8720853924751282	-0.3579072952270508	-0.5072869658470154)
Voxel coordinates x	y	z 01:(0.30185702443122864	0.6393796801567078	0.6830118298530579)
Voxel coordinates x	y	z 01:(-0.2634933888912201	0.4872826933860779	0.861140787601471)
Voxel coordinates x	y	z 01:(-0.5835145115852356	-0.4653378129005432	-0.45945948362350464)
Voxel coordinates x	y	z 01:(-0.9063248038291931	-0.690459668636322	-0.5160189867019653)
Voxel coordinates x	y	z 01:(-0.4075373411178589	-0.10898581892251968	-0.8700233101844788)
Voxel coordinates x	y	z 01:(-0.4975062310695648	0.9607275128364563	0.4137490391731262)
Voxel coordinates x	y	z 01:(-0.07278817147016525	-0.2216777354478836	-0.7769445776939392)
Voxel coordinates x	y	z 01:(0.3944908082485199	0.6580953598022461	0.7367889881134033)
Voxel coordinates x	y	z 01:(0.8199385404586792	0.7508252263069153	0.42526522278785706)
Voxel coordinates x	y	z 01:(0.8956843614578247	0.7221326231956482	0.577684223651886)
Voxel coordinates x	y	z 01:(0.44618692994117737	-0.6997221112251282	0.9342589974403381)
Voxel coordinates x	y	z 01:(-0.876896321773529	0.7206209301948547	0.9304910898208618)
Voxel coordinates x	y	z 01:(0.877458930015564	0.7298771739006042	0.3763834238052368)
Voxel coordinates x	y	z 01:(0.9434608817100525	0.1992039829492569	-0.8038452863693237)
Voxel coordinates x	y	z 01:(-0.3426128029823303	-0.7364307045936584	0.6489799618721008)
Voxel coordinates x	y	z 01:(0.7223310470581055	0.9217831492424011	-0.4061312675476074)
Voxel coordinates x	y	z 01:(0.4231484830379486	-0.9053488969802856	-0.44569137692451477)
Voxel coordinates x	y	z 01:(-0.7814329266548157	-0.21507371962070465	-0.8496077060699463)
Voxel coordinates x	y	z 01:(-0.26652827858924866	-0.6981087923049927	-0.6771310567855835)
Voxel coordinates x	y	z 01:(-0.8530755639076233	0.2683749496936798	0.9285880923271179)
Voxel coordinates x	y	z 01:(-0.4460615813732147	-0.23935885727405548	-0.8828446865081787)
Voxel coordinates x	y	z 01:(0.755810022354126	-0.3875419497489929	-0.8330267071723938)
Voxel coordinates x	y	z 01:(-0.9245224595069885	0.6520362496376038	-0.5200179815292358)
Voxel coordinates x	y	z 01:(0.0939134955406189	0.6639140844345093	0.7073472142219543)
Voxel coordinates x	y	z 01:(-0.04410882294178009	0.07762027531862259	-0.8525537848472595)
Voxel coordinates x	y	z 01:(-0.7154868841171265	-0.7733381986618042	-0.4055740237236023)
Voxel coordinates x	y	z 01:(-0.2855868637561798	-0.7743291854858398	-0.26105859875679016)
Voxel coordinates x	y	z 01:(0.867049515247345	1.0276200771331787	0.16688750684261322)
Voxel coordinates x	y	z 01:(-0.03044229932129383	-0.3368758261203766	0.7913306951522827)
Voxel coordinates x	y	z 01:(-0.0380026176571846	-0.21004915237426758	0.924757182598114)
Voxel coordinates x	y	z 01:(0.6788057684898376	0.07990269362926483	-0.8637187480926514)
Voxel coordinates x	y	z 01:(-0.06950383633375168	0.4116436243057251	-0.8427557349205017)
Voxel coordinates x	y	z 01:(0.46264493465423584	-0.5881807208061218	1.0201551914215088)
Voxel coordinates x	y	z 01:(0.8722962141036987	1.0248154401779175	0.10864473879337311)
Voxel coordinates x	y	z 01:(0.3489309251308441	0.9192037582397461	-0.21603237092494965)
Voxel coordinates x	y	z 01:(-0.8109394907951355	0.6317832469940186	0.9842148423194885)
Voxel coordinates x	y	z 01:(0.3943948745727539	-0.16164401173591614	-0.6097632050514221)
Voxel coordinates x	y	z 01:(0.9513787627220154	-0.08186708390712738	0.9267497062683105)
Voxel coordinates x	y	z 01:(-0.34742996096611023	0.9145094752311707	-0.4490432143211365)
Voxel coordinates x	y	z 01:(0.27224093675613403	0.6669701933860779	0.747576117515564)
Voxel coordinates x	y	z 01:(0.8314340710639954	0.3949953019618988	-0.8589919805526733)
Voxel coordinates x	y	z 01:(-0.4226287007331848	0.4437844753265381	0.7601054906845093)
Voxel coordinates x	y	z 01:(-0.4783576428890228	0.6823739409446716	-0.6887466907501221)
Voxel coordinates x	y	z 01:(-0.6758254766464233	0.4810043275356293	0.869563639163971)
Voxel coordinates x	y	z 01:(0.791044294834137	0.9508190751075745	-0.1664821058511734)
Voxel coordinates x	y	z 01:(-0.2889763414859772	-0.6316676139831543	-0.3169829547405243)
Voxel coordinates x	y	z 01:(0.7745204567909241	-1.002611756324768	0.035953059792518616)
Voxel coordinates x	y	z 01:(-0.395626962184906	0.7922595143318176	0.42303091287612915)
Voxel coordinates x	y	z 01:(0.2892632782459259	1.0176111459732056	0.046254370361566544)
Voxel coordinates x	y	z 01:(0.38153108954429626	-0.7791098356246948	-0.4464021921157837)
Voxel coordinates x	y	z 01:(-0.1589115411043167	-0.9753371477127075	0.4504018723964691)
Voxel coordinates x	y	z 01:(0.09323257952928543	0.7527910470962524	0.3436875343322754)
Voxel coordinates x	y	z 01:(0.8929667472839355	-0.7759801149368286	0.5241323113441467)
Voxel coordinates x	y	z 01:(0.5251328349113464	-0.7206127643585205	-0.1901562511920929)
Voxel coordinates x	y	z 01:(0.8093656897544861	0.43290627002716064	-0.49116024374961853)
Voxel coordinates x	y	z 01:(0.5032128691673279	0.7547640204429626	0.8809384107589722)
Voxel coordinates x	y	z 01:(0.4934135675430298	-0.7639414668083191	0.8617073893547058)
Voxel coordinates x	y	z 01:(-0.9085484147071838	0.9907373785972595	-0.07559088617563248)
Voxel coordinates x	y	z 01:(-0.6019046902656555	0.44024044275283813	0.7662652134895325)
Voxel coordinates x	y	z 01:(0.9380559921264648	-1.002418041229248	-0.09808282554149628)
Voxel coordinates x	y	z 01:(0.8504543304443359	0.5592765212059021	0.7988982796669006)
Voxel coordinates x	y	z 01:(-0.09301529824733734	0.6414687037467957	0.556674599647522)
Voxel coordinates x	y	z 01:(0.507358968257904	-1.012564778327942	0.17106515169143677)
Voxel coordinates x	y	z 01:(-0.07716786861419678	0.8800894021987915	-0.5212971568107605)
Voxel coordinates x	y	z 01:(0.41639918088912964	-0.7788228988647461	0.8429412841796875)
Voxel coordinates x	y	z 01:(0.060265157371759415	0.5057872533798218	-0.7915405631065369)
Voxel coordinates x	y	z 01:(-0.7979865670204163	-1.0121500492095947	0.10936765372753143)
Voxel coordinates x	y	z 01:(0.35274538397789	0.7503756284713745	0.45739659667015076)
Voxel coordinates x	y	z 01:(0.5002838373184204	-0.7367968559265137	0.49936121702194214)
Voxel coordinates x	y	z 01:(-0.4745832681655884	0.8667459487915039	0.5328624248504639)
Voxel coordinates x	y	z 01:(-0.2972329556941986	-0.38485610485076904	0.7300394773483276)
Voxel coordinates x	y	z 01:(-0.09606678038835526	0.8769172430038452	-0.514705240726471)
Voxel coordinates x	y	z 01:(0.29489606618881226	0.7462089657783508	0.479965478181839)
Voxel coordinates x	y	z 01:(0.48281845450401306	-0.9529139399528503	0.5557719469070435)
Voxel coordinates x	y	z 01:(0.3796117603778839	-0.7315219044685364	-0.041117072105407715)
Voxel coordinates x	y	z 01:(0.4245672821998596	0.7664904594421387	0.006117003969848156)
Voxel coordinates x	y	z 01:(0.24790909886360168	0.059775665402412415	-0.8585636615753174)
Voxel coordinates x	y	z 01:(0.46198222041130066	0.036357056349515915	-0.856421947479248)
Voxel coordinates x	y	z 01:(-0.35719171166419983	0.7356023788452148	0.6961251497268677)
Voxel coordinates x	y	z 01:(-0.27184826135635376	-0.323479026556015	1.0967092514038086)
Voxel coordinates x	y	z 01:(-0.4657307267189026	0.027348756790161133	0.9613829851150513)
Voxel coordinates x	y	z 01:(0.33171671628952026	0.06160960718989372	1.0852997303009033)
Voxel coordinates x	y	z 01:(0.9554064869880676	0.15380072593688965	-0.6704511642456055)
Voxel coordinates x	y	z 01:(-0.8948386907577515	0.651570200920105	0.9890140891075134)
Voxel coordinates x	y	z 01:(-0.4155847430229187	-0.2204330563545227	0.8432708382606506)
Voxel coordinates x	y	z 01:(-0.4162242114543915	0.9983976483345032	0.34775596857070923)
Voxel coordinates x	y	z 01:(0.8946723937988281	1.0138581991195679	0.15916641056537628)
Voxel coordinates x	y	z 01:(-0.265827476978302	-0.6880947947502136	-0.25889965891838074)
Voxel coordinates x	y	z 01:(0.08260103315114975	0.4220382571220398	0.9834473133087158)
Voxel coordinates x	y	z 01:(-0.9186053276062012	-1.0139896869659424	0.18925945460796356)
Voxel coordinates x	y	z 01:(-0.7230184674263	-0.011556807905435562	-0.8464843034744263)
Voxel coordinates x	y	z 01:(-0.6467045545578003	1.0023518800735474	0.5050933361053467)
Voxel coordinates x	y	z 01:(-0.4160845875740051	0.8773385286331177	-0.09914848953485489)
Voxel coordinates x	y	z 01:(0.4239959716796875	1.056949496269226	-0.13218963146209717)
Voxel coordinates x	y	z 01:(0.33713072538375854	-0.8596668839454651	-0.3581327497959137)
Voxel coordinates x	y	z 01:(-0.48836207389831543	0.5498650670051575	-0.8071867823600769)
Voxel coordinates x	y	z 01:(0.6724483966827393	-0.9598557353019714	0.5494750738143921)
Voxel coordinates x	y	z 01:(0.635305643081665	-0.8004903197288513	0.8137355446815491)
Voxel coordinates x	y	z 01:(-0.18864837288856506	0.9905227422714233	0.5215175747871399)
Voxel coordinates x	y	z 01:(0.8497583866119385	0.7538706660270691	-0.6673902273178101)
Voxel coordinates x	y	z 01:(0.05962969735264778	0.678156852722168	0.6211439371109009)
Voxel coordinates x	y	z 01:(-0.677111804485321	-0.4531206786632538	-0.421628475189209)
Voxel coordinates x	y	z 01:(0.14662547409534454	0.7929565906524658	-0.28920796513557434)
Voxel coordinates x	y	z 01:(-0.1614469289779663	0.74262535572052	0.46039438247680664)
Voxel coordinates x	y	z 01:(-0.7946142554283142	-0.6145944595336914	1.002455711364746)
Voxel coordinates x	y	z 01:(0.9099740982055664	0.4856332242488861	-0.7227334380149841)
Voxel coordinates x	y	z 01:(-0.6944348216056824	0.5004187226295471	0.8554795384407043)
Voxel coordinates x	y	z 01:(0.062368325889110565	1.0116631984710693	0.052792806178331375)
Voxel coordinates x	y	z 01:(0.06789225339889526	0.19092166423797607	-0.8353787660598755)
Voxel coordinates x	y	z 01:(-0.638687789440155	-0.312404990196228	0.866726279258728)
Voxel coordinates x	y	z 01:(-0.9496822953224182	-0.7319944500923157	0.489000529050827)
Voxel coordinates x	y	z 01:(-0.10671962797641754	-0.45468801259994507	0.8226536512374878)
Voxel coordinates x	y	z 01:(0.6036146283149719	0.8854621648788452	-0.2562858760356903)
Voxel coordinates x	y	z 01:(-0.6118976473808289	-0.4880164563655853	0.9213691353797913)
Voxel coordinates x	y	z 01:(0.18336263298988342	0.9706625938415527	-0.11630868911743164)
Voxel coordinates x	y	z 01:(-0.9320601224899292	0.5650976300239563	-0.5911165475845337)
Voxel coordinates x	y	z 01:(-0.8988907337188721	1.018944501876831	0.39828288555145264)
Voxel coordinates x	y	z 01:(0.6412241458892822	-0.42533206939697266	-0.7613281011581421)
Voxel coordinates x	y	z 01:(-0.683048665523529	-0.5964125394821167	-0.5187352299690247)
Voxel coordinates x	y	z 01:(0.28290292620658875	-0.19207355380058289	-0.6327823400497437)
Voxel coordinates x	y	z 01:(0.8322224020957947	0.15801678597927094	0.8912534117698669)
Voxel coordinates x	y	z 01:(-0.35586920380592346	0.8604775667190552	0.7687717080116272)
Voxel coordinates x	y	z 01:(0.623371958732605	-0.8454400300979614	-0.5140874981880188)
Voxel coordinates x	y	z 01:(0.8357967734336853	-0.7523103952407837	-0.3012794852256775)
Voxel coordinates x	y	z 01:(-0.6173151731491089	0.42509835958480835	-0.6089478731155396)
Voxel coordinates x	y	z 01:(-0.9140697121620178	-0.2570565938949585	0.9201353192329407)
Voxel coordinates x	y	z 01:(-0.2701674699783325	-0.7109166383743286	-0.1385740041732788)
Voxel coordinates x	y	z 01:(-0.6113264560699463	1.0161240100860596	0.1632787436246872)
Voxel coordinates x	y	z 01:(-0.4890703856945038	-0.7406452298164368	-0.18100985884666443)
Voxel coordinates x	y	z 01:(-0.3220530152320862	-0.6378540396690369	0.5588243007659912)
Voxel coordinates x	y	z 01:(0.9487570524215698	0.7314420342445374	-0.24173609912395477)
Voxel coordinates x	y	z 01:(-0.7860465049743652	-0.22221846878528595	-0.8126834630966187)
Voxel coordinates x	y	z 01:(0.5579153299331665	-1.006676197052002	0.10647792369127274)
Voxel coordinates x	y	z 01:(0.649728536605835	1.0597453117370605	0.15523770451545715)
Voxel coordinates x	y	z 01:(0.7895349860191345	-0.7365344166755676	-0.6384181976318359)
Voxel coordinates x	y	z 01:(0.8218790888786316	-0.8681799173355103	0.5817852020263672)
Voxel coordinates x	y	z 01:(0.18204902112483978	-0.2814835011959076	0.8793227076530457)
Voxel coordinates x	y	z 01:(-0.04848434403538704	-0.10573241859674454	1.0856858491897583)
Voxel coordinates x	y	z 01:(-0.5891363024711609	1.019992470741272	-0.1850089430809021)
Voxel coordinates x	y	z 01:(-0.8897773027420044	0.1538337916135788	-0.5968029499053955)
Voxel coordinates x	y	z 01:(0.7113416194915771	0.8178863525390625	0.11792638152837753)
Voxel coordinates x	y	z 01:(-0.4510838985443115	0.4900693893432617	-0.5328605771064758)
Voxel coordinates x	y	z 01:(-0.7273982763290405	0.25520429015159607	-0.8279387354850769)
Voxel coordinates x	y	z 01:(0.7921456694602966	1.0484968423843384	0.1431296318769455)
Voxel coordinates x	y	z 01:(-0.19760379195213318	-0.384165495634079	-0.7327134013175964)
Voxel coordinates x	y	z 01:(-0.726752758026123	1.0136774778366089	0.1690140664577484)
Voxel coordinates x	y	z 01:(-0.03134262189269066	0.29943764209747314	1.0743632316589355)
Voxel coordinates x	y	z 01:(0.2077762931585312	-0.5314221978187561	-0.6206644773483276)
Voxel coordinates x	y	z 01:(-0.13785845041275024	-0.9987788796424866	0.1765834391117096)
Voxel coordinates x	y	z 01:(0.8723613619804382	0.4388156831264496	-0.7105873227119446)
Voxel coordinates x	y	z 01:(0.23960858583450317	-0.9685705304145813	-0.33517321944236755)
Voxel coordinates x	y	z 01:(-0.7711745500564575	0.9888589978218079	-0.13748112320899963)
Voxel coordinates x	y	z 01:(-0.3027741611003876	1.0146961212158203	-0.14979404211044312)
Voxel coordinates x	y	z 01:(0.9122100472450256	0.7436981201171875	0.49381759762763977)
Voxel coordinates x	y	z 01:(-0.08177537471055984	0.8747815489768982	-0.5247049927711487)
Voxel coordinates x	y	z 01:(0.11333721876144409	0.07965714484453201	-0.856919527053833)
Voxel coordinates x	y	z 01:(0.20421181619167328	0.5054370164871216	0.8265196681022644)
Voxel coordinates x	y	z 01:(-0.7347180247306824	0.49172312021255493	1.0454250574111938)
Voxel coordinates x	y	z 01:(0.09398175776004791	0.09369132667779922	-0.8397160768508911)
Voxel coordinates x	y	z 01:(0.34016498923301697	0.9121618270874023	-0.24709424376487732)
Voxel coordinates x	y	z 01:(0.7817184925079346	0.6691701412200928	0.7673226594924927)
Voxel coordinates x	y	z 01:(0.3136328458786011	1.029448390007019	0.04341083765029907)
Voxel coordinates x	y	z 01:(-0.32829490303993225	0.4819587171077728	-0.6644690036773682)
Voxel coordinates x	y	z 01:(-0.8364124298095703	0.28087884187698364	-0.5756174921989441)
Voxel coordinates x	y	z 01:(0.9332666397094727	1.0200599431991577	0.16106511652469635)
Voxel coordinates x	y	z 01:(-0.575911283493042	-0.7991718053817749	-0.13661351799964905)
Voxel coordinates x	y	z 01:(0.9031610488891602	0.2680467367172241	1.0554165840148926)
Voxel coordinates x	y	z 01:(0.1556841880083084	-0.7363930940628052	0.6619660258293152)
Voxel coordinates x	y	z 01:(-0.6391955018043518	-0.6209555268287659	-0.5694528222084045)
Voxel coordinates x	y	z 01:(0.8816738724708557	-0.27208006381988525	0.8933138251304626)
Voxel coordinates x	y	z 01:(-0.9318881630897522	1.0373581647872925	0.058760564774274826)
Voxel coordinates x	y	z 01:(0.7287728786468506	-0.7392845153808594	0.18993733823299408)
Voxel coordinates x	y	z 01:(-0.6660328507423401	-0.8109867572784424	-0.38575974106788635)
Voxel coordinates x	y	z 01:(-0.3183768093585968	-0.672919750213623	-0.4367991089820862)
Voxel coordinates x	y	z 01:(0.27084293961524963	-0.7298893332481384	-0.6324454545974731)
Voxel coordinates x	y	z 01:(-0.7474157810211182	-0.9803513288497925	-0.24703668057918549)
Voxel coordinates x	y	z 01:(0.8129293918609619	-0.9014735817909241	0.6556181311607361)
Voxel coordinates x	y	z 01:(0.8621004819869995	-0.7505894303321838	0.8660873174667358)
Voxel coordinates x	y	z 01:(-0.9964006543159485	-0.5040081143379211	0.7105979919433594)
Voxel coordinates x	y	z 01:(0.5539553761482239	-0.04217452555894852	-0.8723112940788269)
Voxel coordinates x	y	z 01:(-0.7327280044555664	-0.6206352710723877	0.6523553133010864)
Voxel coordinates x	y	z 01:(0.06522654742002487	0.7609596848487854	-0.6206839680671692)
Voxel coordinates x	y	z 01:(0.3964790999889374	0.8634287714958191	0.7954999208450317)
Voxel coordinates x	y	z 01:(0.8443777561187744	0.9218413233757019	-0.2737475335597992)
Voxel coordinates x	y	z 01:(-0.16152963042259216	-0.34414806962013245	-0.7309696674346924)
Voxel coordinates x	y	z 01:(-0.4112224578857422	-0.7568642497062683	-0.11182714998722076)
Voxel coordinates x	y	z 01:(0.40902987122535706	-0.203562393784523	-0.6568198800086975)
Voxel coordinates x	y	z 01:(-0.038257818669080734	0.4285616874694824	1.084717035293579)
Voxel coordinates x	y	z 01:(-0.26166003942489624	0.6007815599441528	-0.5154523849487305)
Voxel coordinates x	y	z 01:(0.48945605754852295	-1.01192045211792	0.11717981845140457)
Voxel coordinates x	y	z 01:(0.3938705325126648	-0.9019505977630615	-0.43651434779167175)
Voxel coordinates x	y	z 01:(0.888181746006012	0.4831578731536865	-0.8111056089401245)
Voxel coordinates x	y	z 01:(0.4085426926612854	-0.6926965713500977	-0.3494606614112854)
Voxel coordinates x	y	z 01:(-0.02526390738785267	-0.40256214141845703	-0.8239744305610657)
Voxel coordinates x	y	z 01:(-0.5335345268249512	-0.6462743282318115	-0.16496269404888153)
Voxel coordinates x	y	z 01:(0.8117984533309937	1.0253040790557861	0.09054876863956451)
Voxel coordinates x	y	z 01:(-0.9408777356147766	0.06917428970336914	1.1053078174591064)
Voxel coordinates x	y	z 01:(0.23797763884067535	-0.477715402841568	0.7403069138526917)
Voxel coordinates x	y	z 01:(0.6287294626235962	-0.7292819023132324	0.34098514914512634)
Voxel coordinates x	y	z 01:(-0.588582456111908	0.8249828815460205	-0.40684282779693604)
Voxel coordinates x	y	z 01:(0.6538876295089722	0.6410329937934875	0.7375993132591248)
Voxel coordinates x	y	z 01:(0.044381897896528244	-0.6240025758743286	0.7558108568191528)
Voxel coordinates x	y	z 01:(0.3606642782688141	0.1012621745467186	-0.7429030537605286)
Voxel coordinates x	y	z 01:(-0.9051299095153809	0.1666647046804428	-0.5994552373886108)
Voxel coordinates x	y	z 01:(0.08902907371520996	-0.7653234601020813	0.009044439531862736)
Voxel coordinates x	y	z 01:(-0.8589304685592651	-0.797450065612793	-0.5452762246131897)
Voxel coordinates x	y	z 01:(-0.34551429748535156	-0.9129647612571716	0.4143122136592865)
Voxel coordinates x	y	z 01:(-0.5579381585121155	-0.5163211822509766	0.8528411388397217)
Voxel coordinates x	y	z 01:(0.3714219331741333	-0.3747270405292511	0.9494335055351257)
Voxel coordinates x	y	z 01:(0.6045565009117126	-0.8497763872146606	-0.06065403297543526)
Voxel coordinates x	y	z 01:(-0.4305501878261566	0.8292504549026489	-0.5578310489654541)
Voxel coordinates x	y	z 01:(0.8808721899986267	0.46346935629844666	0.7248933911323547)
Voxel coordinates x	y	z 01:(-0.31429290771484375	-0.4336867928504944	-0.6200937032699585)
Voxel coordinates x	y	z 01:(-0.6067045331001282	-0.42872941493988037	-0.419819176197052)
Voxel coordinates x	y	z 01:(0.6477298736572266	0.07364458590745926	1.11669921875)
Voxel coordinates x	y	z 01:(0.30437520146369934	0.27453163266181946	1.0341144800186157)
Voxel coordinates x	y	z 01:(-0.28184080123901367	0.35319647192955017	1.105965256690979)
Voxel coordinates x	y	z 01:(-0.8304163813591003	1.0181931257247925	-0.13529448211193085)
Voxel coordinates x	y	z 01:(-0.5494299530982971	0.8661876320838928	0.6008414030075073)
Voxel coordinates x	y	z 01:(-0.28121277689933777	-0.3941096067428589	0.8577445149421692)
Voxel coordinates x	y	z 01:(-0.7386033535003662	-0.9936820268630981	-0.2582094371318817)
Voxel coordinates x	y	z 01:(0.5667896866798401	-0.2949635088443756	-0.7820932865142822)
Voxel coordinates x	y	z 01:(0.32844996452331543	-0.8175651431083679	0.38795211911201477)
Voxel coordinates x	y	z 01:(-0.6170161962509155	1.0105962753295898	-0.07051032036542892)
Voxel coordinates x	y	z 01:(-0.01901700720191002	0.9974660873413086	-0.0778057873249054)
Voxel coordinates x	y	z 01:(-0.48391035199165344	1.0186975002288818	0.04446549341082573)
Voxel coordinates x	y	z 01:(0.9213458895683289	-0.9754974842071533	0.41983211040496826)
Voxel coordinates x	y	z 01:(0.24565008282661438	0.19826534390449524	-0.683429479598999)
Voxel coordinates x	y	z 01:(-0.502685010433197	1.0226329565048218	0.4080413579940796)
Voxel coordinates x	y	z 01:(0.3092222213745117	0.867723822593689	0.7774686813354492)
Voxel coordinates x	y	z 01:(0.027211163192987442	0.654063880443573	0.8508718609809875)
Voxel coordinates x	y	z 01:(0.0952119305729866	0.9244542717933655	-0.4379064440727234)
Voxel coordinates x	y	z 01:(0.1697450578212738	0.9733991622924805	0.3804206848144531)
Voxel coordinates x	y	z 01:(-0.3094497621059418	-0.8777804970741272	-0.19143547117710114)
Voxel coordinates x	y	z 01:(0.23748351633548737	-0.664040207862854	0.9476518630981445)
Voxel coordinates x	y	z 01:(-0.8946395516395569	-0.898762583732605	0.6379371881484985)
Voxel coordinates x	y	z 01:(-0.7933778166770935	0.36302414536476135	-0.6016418933868408)
Voxel coordinates x	y	z 01:(-0.5948222279548645	-0.7664518356323242	0.04127282649278641)
Voxel coordinates x	y	z 01:(0.332984983921051	0.06572863459587097	-0.8617110848426819)
Voxel coordinates x	y	z 01:(-0.6493471264839172	-0.7291072010993958	0.682348906993866)
Voxel coordinates x	y	z 01:(0.2217380255460739	-0.3934274911880493	-0.5997270941734314)
Voxel coordinates x	y	z 01:(-0.24423839151859283	-0.6014325618743896	0.7332782745361328)
Voxel coordinates x	y	z 01:(0.3555181920528412	0.0990983173251152	-0.8642956614494324)
Voxel coordinates x	y	z 01:(-0.6426597237586975	-0.5264741778373718	-0.4505753517150879)
Voxel coordinates x	y	z 01:(-0.8423096537590027	-0.3739300072193146	0.9872341156005859)
Voxel coordinates x	y	z 01:(-0.036134399473667145	-0.3921683728694916	-0.7597001194953918)
Voxel coordinates x	y	z 01:(0.9883816242218018	-0.1499643623828888	-0.6622052788734436)
Voxel coordinates x	y	z 01:(-0.46360117197036743	0.9027950167655945	0.5124297738075256)
Voxel coordinates x	y	z 01:(0.5122207999229431	0.9779070019721985	-0.32645872235298157)
Voxel coordinates x	y	z 01:(0.3970223665237427	1.0158843994140625	-0.19503764808177948)
Voxel coordinates x	y	z 01:(-0.2799427807331085	0.9276557564735413	-0.18897248804569244)
Voxel coordinates x	y	z 01:(-0.6651556491851807	0.9702641367912292	0.40614908933639526)
Voxel coordinates x	y	z 01:(0.9612871408462524	0.7636839747428894	-0.0980781614780426)
Voxel coordinates x	y	z 01:(-0.8232768774032593	1.0401089191436768	0.08336419612169266)
Voxel coordinates x	y	z 01:(0.3192898631095886	-0.7623759508132935	0.8565728068351746)
Voxel coordinates x	y	z 01:(-0.2854410707950592	-0.9931319952011108	0.15751592814922333)
Voxel coordinates x	y	z 01:(0.7554810047149658	-0.7670336961746216	0.4634131193161011)
Voxel coordinates x	y	z 01:(-0.7592191100120544	-0.06999105215072632	-0.8739935159683228)
Voxel coordinates x	y	z 01:(-0.2859174311161041	-0.3909095823764801	0.8616992831230164)
Voxel coordinates x	y	z 01:(-0.6713244318962097	0.4972020983695984	-0.49874556064605713)
Voxel coordinates x	y	z 01:(0.5035896897315979	1.029510259628296	0.48010310530662537)
Voxel coordinates x	y	z 01:(-0.4828474819660187	0.9657413959503174	0.6259549856185913)
Voxel coordinates x	y	z 01:(-0.9702566266059875	0.5757133364677429	0.6811423897743225)
Voxel coordinates x	y	z 01:(0.8590601682662964	1.0339360237121582	0.08851355314254761)
Voxel coordinates x	y	z 01:(-0.272938072681427	0.8003129363059998	-0.10178983211517334)
Voxel coordinates x	y	z 01:(0.8468064665794373	1.0368304252624512	0.15355701744556427)
Voxel coordinates x	y	z 01:(-0.7758125066757202	-0.9493910074234009	0.42193740606307983)
Voxel coordinates x	y	z 01:(0.49048465490341187	1.000618815422058	-0.2235363870859146)
Voxel coordinates x	y	z 01:(-0.91881263256073	0.061111267656087875	1.113312840461731)
Voxel coordinates x	y	z 01:(-0.19301655888557434	-0.1925327628850937	1.1057448387145996)
Voxel coordinates x	y	z 01:(0.9956114888191223	-0.10930860042572021	-0.6073421835899353)
Voxel coordinates x	y	z 01:(-0.5483978986740112	-1.005441665649414	0.014179199934005737)
Voxel coordinates x	y	z 01:(0.5799170732498169	1.031120777130127	-0.15920515358448029)
Voxel coordinates x	y	z 01:(-0.8184741735458374	-0.4775334298610687	0.7643380761146545)
Voxel coordinates x	y	z 01:(-0.8848247528076172	1.0058952569961548	0.4742071330547333)
Voxel coordinates x	y	z 01:(-0.9260631203651428	-1.0122641324996948	0.09617696702480316)
Voxel coordinates x	y	z 01:(0.9639643430709839	-0.264983594417572	1.02405846118927)
Voxel coordinates x	y	z 01:(0.0014539280673488975	0.4111134111881256	-0.7311496734619141)
Voxel coordinates x	y	z 01:(0.4248836934566498	-0.13446775078773499	-0.861588180065155)
Voxel coordinates x	y	z 01:(-0.030594436451792717	0.4330511689186096	1.0871444940567017)
Voxel coordinates x	y	z 01:(0.25833913683891296	-1.0064173936843872	0.13533960282802582)
Voxel coordinates x	y	z 01:(0.30370670557022095	1.0070347785949707	0.46259063482284546)
Voxel coordinates x	y	z 01:(0.260802298784256	-0.01849944144487381	-0.8518397212028503)
Voxel coordinates x	y	z 01:(-0.4859370291233063	-0.5188443660736084	-0.7657497525215149)
Voxel coordinates x	y	z 01:(-0.05388607829809189	-0.5739273428916931	0.6601721048355103)
Voxel coordinates x	y	z 01:(0.3428482413291931	-0.6723644733428955	0.9360311031341553)
Voxel coordinates x	y	z 01:(0.5988688468933105	0.9499117732048035	-0.184722900390625)
Voxel coordinates x	y	z 01:(0.1715085208415985	-0.33000215888023376	-0.8517769575119019)
Voxel coordinates x	y	z 01:(0.534632682800293	-0.04723207280039787	-0.8566460013389587)
Voxel coordinates x	y	z 01:(-0.6834425926208496	-1.0136736631393433	-0.14940796792507172)
Voxel coordinates x	y	z 01:(-0.10292170941829681	0.9946795701980591	0.5577660799026489)
Voxel coordinates x	y	z 01:(0.5463742017745972	-0.7709432244300842	0.0701659619808197)
Voxel coordinates x	y	z 01:(-0.8416467308998108	0.5793763995170593	0.8146916627883911)
Voxel coordinates x	y	z 01:(0.19846953451633453	-0.637976884841919	0.8094726204872131)
Voxel coordinates x	y	z 01:(0.167733833193779	-0.7653741836547852	-0.61290043592453)
Voxel coordinates x	y	z 01:(-0.8255518674850464	-0.9912679195404053	0.2549140453338623)
Voxel coordinates x	y	z 01:(0.49516305327415466	-0.994400143623352	0.16850069165229797)
Voxel coordinates x	y	z 01:(0.894416332244873	0.5076660513877869	0.858647882938385)
Voxel coordinates x	y	z 01:(-0.9279685616493225	-1.0066571235656738	0.07764587551355362)
Voxel coordinates x	y	z 01:(0.812419593334198	0.1387767791748047	-0.859696090221405)
Voxel coordinates x	y	z 01:(0.9055871367454529	-0.6623558402061462	0.711848258972168)
Voxel coordinates x	y	z 01:(-0.3460189700126648	-0.07501142472028732	-0.8449337482452393)
Voxel coordinates x	y	z 01:(0.7058335542678833	1.0363259315490723	0.18406163156032562)
Voxel coordinates x	y	z 01:(-0.002609431045129895	0.46177706122398376	-0.6307865977287292)
Voxel coordinates x	y	z 01:(-0.6377333402633667	0.3859200179576874	-0.602814793586731)
Voxel coordinates x	y	z 01:(0.5856444835662842	0.8523892164230347	-0.5311487913131714)
Voxel coordinates x	y	z 01:(-0.8893343210220337	-0.8170892000198364	0.30511799454689026)
Voxel coordinates x	y	z 01:(-0.8731210827827454	-0.3139977753162384	-0.68727707862854)
Voxel coordinates x	y	z 01:(-0.4207495152950287	-0.1933467835187912	-0.8705056309700012)
Voxel coordinates x	y	z 01:(0.4420320391654968	0.9396690130233765	0.6706793308258057)
Voxel coordinates x	y	z 01:(0.2584514915943146	0.1007782593369484	0.8899601697921753)
Voxel coordinates x	y	z 01:(0.707505464553833	-0.46940428018569946	0.8744087219238281)
Voxel coordinates x	y	z 01:(-0.04977000132203102	0.7942408323287964	0.41858866810798645)
Voxel coordinates x	y	z 01:(0.3336285352706909	-0.8059932589530945	-0.22783119976520538)
Voxel coordinates x	y	z 01:(0.15952174365520477	0.2518053948879242	-0.8643757700920105)
Voxel coordinates x	y	z 01:(-0.035031698644161224	-0.43324026465415955	0.763771116733551)
Voxel coordinates x	y	z 01:(-0.16379964351654053	0.1798088252544403	0.9242916703224182)
Voxel coordinates x	y	z 01:(-0.8419511914253235	-0.2471010684967041	-0.8518099188804626)
Voxel coordinates x	y	z 01:(-0.647939145565033	0.5237428545951843	0.9074734449386597)
Voxel coordinates x	y	z 01:(-0.4727572500705719	0.727631688117981	0.642362117767334)
Voxel coordinates x	y	z 01:(0.5585050582885742	0.9335339069366455	-0.1914171576499939)
Voxel coordinates x	y	z 01:(-0.43034952878952026	0.521677553653717	-0.6868257522583008)
Voxel coordinates x	y	z 01:(0.10921445488929749	-0.7560515999794006	0.6349008679389954)
Voxel coordinates x	y	z 01:(0.3787919282913208	0.78114253282547	0.8705047965049744)
Voxel coordinates x	y	z 01:(-0.9306821227073669	-0.8994133472442627	-0.20814448595046997)
Voxel coordinates x	y	z 01:(0.1604858934879303	0.904009222984314	0.7136102318763733)
Voxel coordinates x	y	z 01:(-0.22567343711853027	0.936664879322052	0.4763706922531128)
Voxel coordinates x	y	z 01:(0.9303363561630249	-0.35763174295425415	-0.6295886039733887)
Voxel coordinates x	y	z 01:(0.7507389187812805	-0.7825419306755066	-0.35897955298423767)
Voxel coordinates x	y	z 01:(0.7240025997161865	0.7188424468040466	-0.06678856909275055)
Voxel coordinates x	y	z 01:(0.8294076323509216	0.2214994728565216	-0.8560159206390381)
Voxel coordinates x	y	z 01:(-0.19296103715896606	0.9544599652290344	0.6133105754852295)
Voxel coordinates x	y	z 01:(-0.4564431309700012	-0.23278969526290894	-0.8105099201202393)
Voxel coordinates x	y	z 01:(0.6670000553131104	-0.7046899199485779	-0.15018431842327118)
Voxel coordinates x	y	z 01:(-0.6139156818389893	-0.7674471735954285	0.8749998211860657)
Voxel coordinates x	y	z 01:(0.9520416259765625	-0.1574498564004898	-0.6490877866744995)
Voxel coordinates x	y	z 01:(-0.8707535266876221	-0.7360215783119202	-0.4389013648033142)
Voxel coordinates x	y	z 01:(0.9024487137794495	-0.48837462067604065	-0.6781970858573914)
Voxel coordinates x	y	z 01:(0.8988433480262756	0.7327143549919128	-0.6782225370407104)
Voxel coordinates x	y	z 01:(0.7460518479347229	0.8356462717056274	-0.3232513666152954)
Voxel coordinates x	y	z 01:(0.24115698039531708	-0.9999293088912964	-0.17411193251609802)
Voxel coordinates x	y	z 01:(0.3251968324184418	-0.9772067666053772	0.24120542407035828)
Voxel coordinates x	y	z 01:(0.8361735939979553	1.0202407836914062	0.1670452058315277)
Voxel coordinates x	y	z 01:(0.49653565883636475	0.8113518953323364	-0.1650848686695099)
Voxel coordinates x	y	z 01:(0.6912029981613159	0.9994742274284363	0.009165541268885136)
Voxel coordinates x	y	z 01:(-0.22366894781589508	-0.7257542014122009	0.5834810733795166)
Voxel coordinates x	y	z 01:(-0.7178328037261963	-0.36389896273612976	0.98387211561203)
Voxel coordinates x	y	z 01:(0.11992751806974411	0.9502882361412048	-0.14544622600078583)
Voxel coordinates x	y	z 01:(0.7952298521995544	-0.7538545727729797	0.6600611805915833)
Voxel coordinates x	y	z 01:(-0.9035767912864685	0.45848172903060913	-0.5069835186004639)
Voxel coordinates x	y	z 01:(-0.2807108461856842	0.4053252041339874	-0.8407138586044312)
Voxel coordinates x	y	z 01:(-0.11410951614379883	-0.3961496949195862	-0.6503319144248962)
Voxel coordinates x	y	z 01:(0.17264646291732788	-0.0595075823366642	0.9898875951766968)
Voxel coordinates x	y	z 01:(0.309230238199234	-0.9680836200714111	0.3354960083961487)
Voxel coordinates x	y	z 01:(0.16954165697097778	-0.5456781387329102	-0.7597120404243469)
Voxel coordinates x	y	z 01:(-0.025664541870355606	-0.5258817076683044	0.8400726914405823)
Voxel coordinates x	y	z 01:(0.23977987468242645	-0.5007665753364563	0.7163015604019165)
Voxel coordinates x	y	z 01:(0.6142107248306274	-0.7169666290283203	0.37955358624458313)
Voxel coordinates x	y	z 01:(-0.2759893238544464	0.6278043389320374	-0.37346163392066956)
Voxel coordinates x	y	z 01:(-0.7910686135292053	-0.35350385308265686	1.0863944292068481)
Voxel coordinates x	y	z 01:(0.2675760090351105	1.0459749698638916	0.06727071106433868)
Voxel coordinates x	y	z 01:(-0.5753613710403442	0.41858920454978943	0.851457417011261)
Voxel coordinates x	y	z 01:(-0.06191520392894745	0.2584591507911682	-0.6778960824012756)
Voxel coordinates x	y	z 01:(-0.44797495007514954	-0.9725194573402405	-0.2629814147949219)
Voxel coordinates x	y	z 01:(0.9435275793075562	0.7652755379676819	-0.29352569580078125)
Voxel coordinates x	y	z 01:(-0.5143150687217712	0.4994336664676666	-0.8073136806488037)
Voxel coordinates x	y	z 01:(0.9725971221923828	-0.8499366641044617	0.027149349451065063)
Voxel coordinates x	y	z 01:(-0.5411342978477478	-0.4206467270851135	-0.6043731570243835)
Voxel coordinates x	y	z 01:(-0.9148438572883606	-0.7604925632476807	-0.2375512570142746)
Voxel coordinates x	y	z 01:(0.3081657588481903	0.9515934586524963	0.6661462187767029)
Voxel coordinates x	y	z 01:(0.7855525612831116	-0.606052815914154	-0.25244370102882385)
Voxel coordinates x	y	z 01:(0.7462895512580872	0.8183676600456238	-0.34441229701042175)
Voxel coordinates x	y	z 01:(0.6154524683952332	0.05617213249206543	-0.8665968179702759)
Voxel coordinates x	y	z 01:(-0.8749728798866272	0.233809232711792	1.1155160665512085)
Voxel coordinates x	y	z 01:(-0.2037857174873352	-0.5861575603485107	-0.595596969127655)
Voxel coordinates x	y	z 01:(0.675680935382843	-0.8548386693000793	0.7899473905563354)
Voxel coordinates x	y	z 01:(0.8063760995864868	0.4495628774166107	-0.8074180483818054)
Voxel coordinates x	y	z 01:(0.5185729265213013	-0.9675286412239075	-0.3100138306617737)
Voxel coordinates x	y	z 01:(-0.23489874601364136	0.6111733913421631	-0.27031227946281433)
Voxel coordinates x	y	z 01:(0.6941831111907959	0.7611199617385864	-0.6397013068199158)
Voxel coordinates x	y	z 01:(-0.9370750188827515	0.5579472780227661	-0.40693044662475586)
Voxel coordinates x	y	z 01:(-0.5173403024673462	0.7075374722480774	0.9196637272834778)
Voxel coordinates x	y	z 01:(0.35110312700271606	-0.046980150043964386	-0.8675695657730103)
Voxel coordinates x	y	z 01:(-0.7585553526878357	-0.15927442908287048	-0.8737591505050659)
Voxel coordinates x	y	z 01:(0.3198154866695404	-0.7620651721954346	0.02293059602379799)
Voxel coordinates x	y	z 01:(0.8862464427947998	0.24704860150814056	-0.8597538471221924)
Voxel coordinates x	y	z 01:(0.7363013029098511	0.7423287630081177	0.4057123064994812)
Voxel coordinates x	y	z 01:(-0.19838735461235046	0.6226575970649719	0.7698087692260742)
Voxel coordinates x	y	z 01:(0.007250816561281681	0.44860246777534485	-0.7301837205886841)
Voxel coordinates x	y	z 01:(0.15998977422714233	0.6598460078239441	0.7028471231460571)
Voxel coordinates x	y	z 01:(-0.5841194987297058	0.593482255935669	-0.5744806528091431)
Voxel coordinates x	y	z 01:(0.6262023448944092	-0.43001589179039	1.0765661001205444)
Voxel coordinates x	y	z 01:(0.16430476307868958	-0.4677608907222748	-0.5915766358375549)
Voxel coordinates x	y	z 01:(-0.5842348337173462	-0.9899921417236328	-0.170781672000885)
Voxel coordinates x	y	z 01:(0.7076511979103088	0.43197718262672424	1.010994553565979)
Voxel coordinates x	y	z 01:(0.6789895296096802	0.2000134289264679	-0.8192265033721924)
Voxel coordinates x	y	z 01:(0.8507192730903625	-0.9794135093688965	-0.21669332683086395)
Voxel coordinates x	y	z 01:(0.3345988094806671	-0.7645102739334106	-0.46369898319244385)
Voxel coordinates x	y	z 01:(-0.3479604125022888	0.9931491613388062	-0.0581585057079792)
Voxel coordinates x	y	z 01:(0.7028266191482544	0.08123910427093506	1.1078392267227173)
Voxel coordinates x	y	z 01:(0.8943485617637634	0.7480390071868896	-0.1255846470594406)
Voxel coordinates x	y	z 01:(0.6110770106315613	-0.9099008440971375	-0.42176946997642517)
Voxel coordinates x	y	z 01:(0.7327714562416077	0.6404670476913452	0.7147623896598816)
Voxel coordinates x	y	z 01:(-0.18005667626857758	0.4432121515274048	-0.7403582334518433)
Voxel coordinates x	y	z 01:(0.908893883228302	-0.5770410299301147	0.8418399691581726)
Voxel coordinates x	y	z 01:(-0.8725629448890686	-0.42056357860565186	1.0581912994384766)
Voxel coordinates x	y	z 01:(0.2326531559228897	0.6952314376831055	-0.17099270224571228)
Voxel coordinates x	y	z 01:(-0.10590799897909164	0.42517581582069397	1.0873122215270996)
Voxel coordinates x	y	z 01:(0.9273582100868225	-0.6741220951080322	0.6627304553985596)
Voxel coordinates x	y	z 01:(0.5880703330039978	0.7507152557373047	0.8909022212028503)
Voxel coordinates x	y	z 01:(-0.508141815662384	0.8444656133651733	0.18208946287631989)
Voxel coordinates x	y	z 01:(-0.7664836645126343	-0.9428880214691162	0.40466582775115967)
Voxel coordinates x	y	z 01:(0.26226019859313965	0.7741328477859497	0.22042959928512573)
Voxel coordinates x	y	z 01:(0.29523706436157227	0.8812177777290344	0.11226478219032288)
Voxel coordinates x	y	z 01:(-0.17339621484279633	-0.7217628955841064	-0.40182822942733765)
Voxel coordinates x	y	z 01:(-0.9208440780639648	1.0208536386489868	0.0032391014974564314)
Voxel coordinates x	y	z 01:(0.06948293000459671	-0.67453533411026	-0.6848458647727966)
Voxel coordinates x	y	z 01:(-0.5747220516204834	-0.7470893859863281	0.42841508984565735)
Voxel coordinates x	y	z 01:(0.9625468254089355	0.10320159047842026	-0.6262819766998291)
Voxel coordinates x	y	z 01:(-0.9582730531692505	-0.7230920791625977	0.5272040963172913)
Voxel coordinates x	y	z 01:(0.3855758607387543	1.0496455430984497	0.3596859574317932)
Voxel coordinates x	y	z 01:(0.745773196220398	-0.6809160709381104	-0.5537399649620056)
Voxel coordinates x	y	z 01:(0.5810654759407043	0.9423592686653137	-0.18657509982585907)
Voxel coordinates x	y	z 01:(-0.5581678152084351	0.8524407744407654	-0.3299795389175415)
Voxel coordinates x	y	z 01:(-0.0026330265682190657	0.4330047369003296	0.7495499849319458)
Voxel coordinates x	y	z 01:(0.47076624631881714	-0.5755739808082581	-0.5999295711517334)
Voxel coordinates x	y	z 01:(-0.41519302129745483	-0.09062474966049194	1.1096687316894531)
Voxel coordinates x	y	z 01:(-0.7457777857780457	-1.027523159980774	0.17141249775886536)
Voxel coordinates x	y	z 01:(-0.6155000329017639	0.5904458165168762	0.8218414783477783)
Voxel coordinates x	y	z 01:(0.02834414876997471	-0.24990971386432648	1.0318611860275269)
Voxel coordinates x	y	z 01:(0.5006537437438965	0.8021747469902039	-0.19881698489189148)
Voxel coordinates x	y	z 01:(-0.07127945870161057	0.3464876413345337	0.8075838088989258)
Voxel coordinates x	y	z 01:(-0.5967913269996643	-0.7327222228050232	-0.03611099347472191)
Voxel coordinates x	y	z 01:(0.7822062373161316	-0.7454051971435547	0.4983804523944855)
Voxel coordinates x	y	z 01:(0.849676787853241	0.23354178667068481	-0.8060064315795898)
Voxel coordinates x	y	z 01:(-0.8640534281730652	1.00290846824646	0.48825523257255554)
Voxel coordinates x	y	z 01:(-0.002370721660554409	0.9584428071975708	-0.35938867926597595)
Voxel coordinates x	y	z 01:(-0.5424312949180603	0.8194662928581238	0.6547124981880188)
Voxel coordinates x	y	z 01:(0.7999032139778137	0.5779847502708435	-0.5429868698120117)
Voxel coordinates x	y	z 01:(0.8707582950592041	0.44453203678131104	0.8771016001701355)
Voxel coordinates x	y	z 01:(0.5529078245162964	0.7983648777008057	-0.39781275391578674)
Voxel coordinates x	y	z 01:(0.02737966924905777	-0.8736772537231445	0.5193610191345215)
Voxel coordinates x	y	z 01:(0.705078661441803	0.6540817022323608	0.5267561674118042)
Voxel coordinates x	y	z 01:(0.4024018347263336	-0.8997945189476013	-0.4340354800224304)
Voxel coordinates x	y	z 01:(-0.589078962802887	0.5900989174842834	-0.560317873954773)
Voxel coordinates x	y	z 01:(-0.5954591631889343	-1.0216541290283203	0.1750766485929489)
Voxel coordinates x	y	z 01:(-0.566458523273468	0.4817845821380615	1.0523613691329956)
Voxel coordinates x	y	z 01:(0.9319481253623962	-0.4976561367511749	-0.5941634774208069)
Voxel coordinates x	y	z 01:(-0.9147989153862	0.840785801410675	0.6207281351089478)
Voxel coordinates x	y	z 01:(-0.2320658415555954	0.8818311095237732	-0.36012786626815796)
Voxel coordinates x	y	z 01:(0.5421038866043091	1.012040376663208	0.4216827154159546)
Voxel coordinates x	y	z 01:(0.7809782028198242	-0.43204227089881897	-0.7116897702217102)
Voxel coordinates x	y	z 01:(-0.6849390268325806	-0.9315248727798462	0.6009396314620972)
Voxel coordinates x	y	z 01:(0.27140167355537415	-0.6127604246139526	-0.5646154880523682)
Voxel coordinates x	y	z 01:(-0.4339015781879425	-0.7784561514854431	0.38881880044937134)
Voxel coordinates x	y	z 01:(-0.9390864968299866	-0.5151231288909912	-0.4253213405609131)
Voxel coordinates x	y	z 01:(0.31354227662086487	-0.7172204256057739	-0.2890540361404419)
Voxel coordinates x	y	z 01:(-0.06666558235883713	1.0220459699630737	0.1267452836036682)
Voxel coordinates x	y	z 01:(0.9655973315238953	-0.5557088851928711	-0.6636326313018799)
Voxel coordinates x	y	z 01:(0.20125797390937805	-0.4439811706542969	-0.6125699877738953)
Voxel coordinates x	y	z 01:(0.27208757400512695	-0.827607274055481	-0.5236276984214783)
Voxel coordinates x	y	z 01:(-0.47953733801841736	0.3147461712360382	-0.8575292825698853)
Voxel coordinates x	y	z 01:(-0.6412892937660217	1.0104060173034668	0.4914081394672394)
Voxel coordinates x	y	z 01:(0.4762759208679199	-0.28173336386680603	0.7881008982658386)
Voxel coordinates x	y	z 01:(0.5407879948616028	-0.4988403916358948	1.1900973320007324)
Voxel coordinates x	y	z 01:(-0.353568971157074	-0.05915984511375427	-0.7178879976272583)
Voxel coordinates x	y	z 01:(0.03459157049655914	-0.40034380555152893	-0.6241346597671509)
Voxel coordinates x	y	z 01:(0.1318398267030716	0.7718484401702881	0.1043432280421257)
Voxel coordinates x	y	z 01:(0.21811263263225555	0.9770957827568054	0.38091257214546204)
Voxel coordinates x	y	z 01:(-0.20359410345554352	0.8712060451507568	0.755216658115387)
Voxel coordinates x	y	z 01:(-0.5620932579040527	-0.5203951597213745	0.8640421032905579)
Voxel coordinates x	y	z 01:(0.5151665210723877	1.0232051610946655	0.4477253556251526)
Voxel coordinates x	y	z 01:(-0.3903547525405884	-0.7773619890213013	-0.5945762991905212)
Voxel coordinates x	y	z 01:(0.6704655289649963	1.028342843055725	0.19168025255203247)
Voxel coordinates x	y	z 01:(-0.6695748567581177	-0.9598062038421631	0.5457943081855774)
Voxel coordinates x	y	z 01:(-0.6284851431846619	1.0221703052520752	-0.10517145693302155)
Voxel coordinates x	y	z 01:(-0.1651419848203659	0.3504057228565216	1.0659000873565674)
Voxel coordinates x	y	z 01:(-0.7559987306594849	0.46704021096229553	-0.6429861187934875)
Voxel coordinates x	y	z 01:(0.7423447966575623	0.9756186604499817	0.5391694903373718)
Voxel coordinates x	y	z 01:(0.5619775056838989	0.28585582971572876	-0.5772918462753296)
Voxel coordinates x	y	z 01:(-0.18554043769836426	0.5786031484603882	-0.529043436050415)
Voxel coordinates x	y	z 01:(0.23186801373958588	-0.8624597191810608	0.558636486530304)
Voxel coordinates x	y	z 01:(0.43140485882759094	-0.06892120093107224	-0.7020684480667114)
Voxel coordinates x	y	z 01:(-0.12037479132413864	-0.25848931074142456	0.7966408133506775)
Voxel coordinates x	y	z 01:(-0.7500692009925842	-0.4856490194797516	0.7381358742713928)
Voxel coordinates x	y	z 01:(-0.5452219843864441	-0.7248063683509827	0.7761467099189758)
Voxel coordinates x	y	z 01:(-0.0929524376988411	-0.9508864283561707	0.34723207354545593)
Voxel coordinates x	y	z 01:(-0.25373515486717224	0.37307506799697876	0.7762680053710938)
Voxel coordinates x	y	z 01:(0.23029908537864685	-0.8676316142082214	0.5742960572242737)
Voxel coordinates x	y	z 01:(-0.7300419211387634	-0.9929090142250061	-0.23874224722385406)
Voxel coordinates x	y	z 01:(-0.5898677110671997	-1.0097579956054688	-0.14423330128192902)
Voxel coordinates x	y	z 01:(0.8262115120887756	0.7473099231719971	-0.10950600355863571)
Voxel coordinates x	y	z 01:(-0.8504692912101746	0.05998925492167473	-0.8408122658729553)
Voxel coordinates x	y	z 01:(-0.5728687047958374	0.7894132733345032	0.8742460608482361)
Voxel coordinates x	y	z 01:(-0.47533708810806274	-0.7372123003005981	0.22002249956130981)
Voxel coordinates x	y	z 01:(-0.13477270305156708	-1.0148571729660034	0.15065892040729523)
Voxel coordinates x	y	z 01:(-0.6914142370223999	-0.694747269153595	-0.29882413148880005)
Voxel coordinates x	y	z 01:(-0.47165653109550476	-0.8168423175811768	0.3954114019870758)
Voxel coordinates x	y	z 01:(-0.5056902766227722	0.32818248867988586	-0.8628772497177124)
Voxel coordinates x	y	z 01:(0.09467224031686783	-1.0030162334442139	0.03875187784433365)
Voxel coordinates x	y	z 01:(0.07956019043922424	0.4220419228076935	-0.8265265226364136)
Voxel coordinates x	y	z 01:(0.23518337309360504	1.028798222541809	0.17198795080184937)
Voxel coordinates x	y	z 01:(0.4555951952934265	-0.8762717843055725	-0.34028711915016174)
Voxel coordinates x	y	z 01:(-0.051489848643541336	0.5644864439964294	0.7889364361763)
Voxel coordinates x	y	z 01:(-0.377553790807724	-0.1169779822230339	-0.8695638179779053)
Voxel coordinates x	y	z 01:(0.7368952631950378	1.0282270908355713	-0.027782738208770752)
Voxel coordinates x	y	z 01:(-0.970048189163208	0.8155248761177063	0.25535157322883606)
Voxel coordinates x	y	z 01:(-0.0765252411365509	0.6281393766403198	-0.5878942608833313)
Voxel coordinates x	y	z 01:(-0.7515335083007812	-0.7877264022827148	-0.1714402139186859)
Voxel coordinates x	y	z 01:(-0.12840154767036438	0.9247409105300903	-0.46412044763565063)
Voxel coordinates x	y	z 01:(-0.6177501678466797	0.7659011483192444	0.6769384145736694)
Voxel coordinates x	y	z 01:(0.8780921697616577	0.35621586441993713	-0.5993912816047668)
Voxel coordinates x	y	z 01:(-0.14839698374271393	1.01918625831604	0.4208870232105255)
Voxel coordinates x	y	z 01:(0.8892197012901306	-0.9606297016143799	0.2935248613357544)
Voxel coordinates x	y	z 01:(-0.9158325791358948	1.0008208751678467	0.350162148475647)
Voxel coordinates x	y	z 01:(-0.1565285176038742	0.30272597074508667	0.795628547668457)
Voxel coordinates x	y	z 01:(-0.28520241379737854	0.7292469143867493	0.4533935785293579)
Voxel coordinates x	y	z 01:(-0.0202847421169281	-0.6672153472900391	-0.6926812529563904)
Voxel coordinates x	y	z 01:(-0.9333526492118835	-0.8795698285102844	0.47516828775405884)
Voxel coordinates x	y	z 01:(0.7603721618652344	-0.8400500416755676	0.7531212568283081)
Voxel coordinates x	y	z 01:(0.38160601258277893	1.0355411767959595	0.3491927981376648)
Voxel coordinates x	y	z 01:(-0.4527134597301483	0.3144688606262207	-0.5519028306007385)
Voxel coordinates x	y	z 01:(0.7549177408218384	0.3993867039680481	0.7954776883125305)
Voxel coordinates x	y	z 01:(-0.6106066703796387	0.3778945803642273	0.890110969543457)
Voxel coordinates x	y	z 01:(0.33790457248687744	0.227329283952713	0.883177638053894)
Voxel coordinates x	y	z 01:(0.42764273285865784	-0.04483016952872276	-0.870255708694458)
Voxel coordinates x	y	z 01:(-0.6183057427406311	-0.7348843812942505	0.3539615571498871)
Voxel coordinates x	y	z 01:(0.8312546610832214	0.6841360926628113	0.7524033784866333)
Voxel coordinates x	y	z 01:(-0.1383291333913803	0.9731838703155518	0.43342456221580505)
Voxel coordinates x	y	z 01:(0.16801385581493378	-0.865418016910553	-0.3145260810852051)
Voxel coordinates x	y	z 01:(0.5505619645118713	0.4429331421852112	0.8706908226013184)
Voxel coordinates x	y	z 01:(0.9002982974052429	0.7488278746604919	0.37810268998146057)
Voxel coordinates x	y	z 01:(0.23913230001926422	-0.9988831877708435	0.05699809268116951)
Voxel coordinates x	y	z 01:(-0.8197439312934875	0.039449743926525116	-0.8773494362831116)
Voxel coordinates x	y	z 01:(-0.8740742802619934	-0.7738697528839111	0.38171979784965515)
Voxel coordinates x	y	z 01:(0.6393616795539856	-0.42275798320770264	0.7441115975379944)
Voxel coordinates x	y	z 01:(-0.8761493563652039	0.19280600547790527	1.114108681678772)
Voxel coordinates x	y	z 01:(-0.6103504300117493	0.5521124601364136	0.8623291850090027)
Voxel coordinates x	y	z 01:(0.7619154453277588	0.28309041261672974	-0.8486424684524536)
Voxel coordinates x	y	z 01:(-0.8149845600128174	-0.9563056826591492	-0.1452319473028183)
Voxel coordinates x	y	z 01:(-0.641240119934082	-0.4332559108734131	-0.6129728555679321)
Voxel coordinates x	y	z 01:(-0.792229950428009	0.49764516949653625	-0.789738118648529)
Voxel coordinates x	y	z 01:(-0.4322146773338318	-0.5851859450340271	0.5163905620574951)
Voxel coordinates x	y	z 01:(-0.29876163601875305	-0.7641610503196716	-0.6010165214538574)
Voxel coordinates x	y	z 01:(-0.16457168757915497	-0.6319887042045593	0.7795302271842957)
Voxel coordinates x	y	z 01:(0.004223328083753586	-0.8115352392196655	-0.20760869979858398)
Voxel coordinates x	y	z 01:(-0.7370203733444214	-0.06723366677761078	-0.8727600574493408)
Voxel coordinates x	y	z 01:(0.5730326771736145	-0.9983877539634705	0.16974404454231262)
Voxel coordinates x	y	z 01:(0.6587446331977844	0.9324031472206116	-0.2015819102525711)
Voxel coordinates x	y	z 01:(-0.6550164818763733	0.28095945715904236	-0.8652883172035217)
Voxel coordinates x	y	z 01:(-0.33427727222442627	-0.6988468170166016	0.537641167640686)
Voxel coordinates x	y	z 01:(-0.33391478657722473	1.0068851709365845	0.03553440421819687)
Voxel coordinates x	y	z 01:(-0.08179521560668945	0.9087356925010681	-0.46267169713974)
Voxel coordinates x	y	z 01:(-0.7336593270301819	0.9911245703697205	0.27108529210090637)
Voxel coordinates x	y	z 01:(-0.2503739595413208	-0.836968719959259	0.7577548623085022)
Voxel coordinates x	y	z 01:(0.2337009757757187	0.5778701901435852	0.7875614762306213)
Voxel coordinates x	y	z 01:(-0.8901322484016418	0.35667651891708374	0.8044050335884094)
Voxel coordinates x	y	z 01:(0.5436036586761475	-1.0076541900634766	0.10591556131839752)
Voxel coordinates x	y	z 01:(0.24150468409061432	0.565277636051178	-0.5790138244628906)
Voxel coordinates x	y	z 01:(0.30482542514801025	-0.3195514976978302	0.8147337436676025)
Voxel coordinates x	y	z 01:(-0.12012404203414917	-0.16009899973869324	0.9358363747596741)
Voxel coordinates x	y	z 01:(-0.349201500415802	-1.0029383897781372	0.14658616483211517)
Voxel coordinates x	y	z 01:(-0.23018527030944824	-0.3375428318977356	-0.849593997001648)
Voxel coordinates x	y	z 01:(0.017822977155447006	0.4211999773979187	-0.8374438881874084)
Voxel coordinates x	y	z 01:(0.43533822894096375	0.5478745102882385	0.807049036026001)
Voxel coordinates x	y	z 01:(0.6125887036323547	1.043332576751709	0.18660397827625275)
Voxel coordinates x	y	z 01:(0.9223243594169617	-0.8967275619506836	-0.23500050604343414)
Voxel coordinates x	y	z 01:(-0.1623823493719101	0.8247252702713013	-0.401233971118927)
Voxel coordinates x	y	z 01:(-0.3690088987350464	-0.20890271663665771	1.0685019493103027)
Voxel coordinates x	y	z 01:(-0.24886548519134521	0.7850871682167053	-0.10209548473358154)
Voxel coordinates x	y	z 01:(-0.8363368511199951	0.7362300157546997	0.9579623341560364)
Voxel coordinates x	y	z 01:(0.635539174079895	0.0885305404663086	-0.852716863155365)
Voxel coordinates x	y	z 01:(0.16901665925979614	0.9703922867774963	-0.14016146957874298)
Voxel coordinates x	y	z 01:(-0.33077120780944824	0.7060428261756897	-0.19507087767124176)
Voxel coordinates x	y	z 01:(0.5767915844917297	0.7661535739898682	0.2153724879026413)
Voxel coordinates x	y	z 01:(0.630625307559967	0.948473334312439	0.6033207774162292)
Voxel coordinates x	y	z 01:(0.8086726069450378	-0.8439862132072449	0.6089706420898438)
Voxel coordinates x	y	z 01:(-0.6946805119514465	-0.38177356123924255	-0.7427001595497131)
Voxel coordinates x	y	z 01:(-0.32403215765953064	0.9970405101776123	0.30164414644241333)
Voxel coordinates x	y	z 01:(-0.09766758978366852	0.7627133727073669	0.4889649450778961)
Voxel coordinates x	y	z 01:(-0.3056143522262573	0.7700005769729614	0.8713126182556152)
Voxel coordinates x	y	z 01:(-0.21417224407196045	0.5350176692008972	-0.5694183111190796)
Voxel coordinates x	y	z 01:(-0.8932632803916931	0.20085568726062775	0.8679632544517517)
Voxel coordinates x	y	z 01:(-0.3594350218772888	0.863636314868927	0.04957535117864609)
Voxel coordinates x	y	z 01:(-0.30447646975517273	-0.9848908185958862	0.014456499367952347)
Voxel coordinates x	y	z 01:(-0.4839848577976227	-0.20020323991775513	-0.8056662678718567)
Voxel coordinates x	y	z 01:(0.1372898370027542	0.33439764380455017	-0.8105039596557617)
Voxel coordinates x	y	z 01:(-0.8298498392105103	-0.9414671063423157	-0.1413039118051529)
Voxel coordinates x	y	z 01:(0.8833245635032654	-0.27243146300315857	1.1069257259368896)
Voxel coordinates x	y	z 01:(-0.30067700147628784	0.43584468960762024	1.0867812633514404)
Voxel coordinates x	y	z 01:(0.7325424551963806	-0.20766757428646088	1.0628681182861328)
Voxel coordinates x	y	z 01:(0.5187278389930725	-0.43034258484840393	1.0029947757720947)
Voxel coordinates x	y	z 01:(0.030833298340439796	0.7548696994781494	0.14371709525585175)
Voxel coordinates x	y	z 01:(-0.3246264159679413	0.3072909414768219	-0.8523985743522644)
Voxel coordinates x	y	z 01:(-0.47111356258392334	-0.8044532537460327	0.03463199362158775)
Voxel coordinates x	y	z 01:(0.7736546993255615	-0.9032490253448486	0.656668484210968)
Voxel coordinates x	y	z 01:(-0.1288491040468216	0.3332926034927368	-0.8503221869468689)
Voxel coordinates x	y	z 01:(0.7709471583366394	0.9995135068893433	-0.24010710418224335)
Voxel coordinates x	y	z 01:(0.23537543416023254	-0.5193819403648376	1.038638710975647)
Voxel coordinates x	y	z 01:(0.11397639662027359	-0.2481096386909485	-0.6529889702796936)
Voxel coordinates x	y	z 01:(-0.8118131160736084	-0.6661694049835205	-0.5053248405456543)
Voxel coordinates x	y	z 01:(-0.13443587720394135	-0.9933915734291077	0.1622876077890396)
Voxel coordinates x	y	z 01:(-0.228128120303154	0.8572088479995728	-0.5355417728424072)
Voxel coordinates x	y	z 01:(-0.8348003029823303	0.7295615077018738	0.7356584668159485)
Voxel coordinates x	y	z 01:(0.6245959997177124	0.9664269089698792	-0.157745361328125)
Voxel coordinates x	y	z 01:(0.4194051921367645	0.19649970531463623	-0.714424729347229)
Voxel coordinates x	y	z 01:(-0.077156662940979	0.8006181120872498	-0.5861569046974182)
Voxel coordinates x	y	z 01:(0.44344890117645264	0.11953845620155334	-0.8589372634887695)
Voxel coordinates x	y	z 01:(0.16274169087409973	-0.4217602014541626	-0.8240972757339478)
Voxel coordinates x	y	z 01:(0.7527444958686829	-0.4037952423095703	1.100223422050476)
Voxel coordinates x	y	z 01:(-0.6038714051246643	-0.6820005774497986	-0.3320009112358093)
Voxel coordinates x	y	z 01:(-0.4600718915462494	-0.15983936190605164	0.8224281668663025)
Voxel coordinates x	y	z 01:(-0.40391096472740173	-1.002955436706543	0.061750710010528564)
Voxel coordinates x	y	z 01:(0.12663543224334717	0.5122042298316956	-0.7886821031570435)
Voxel coordinates x	y	z 01:(0.6917656660079956	0.26752880215644836	1.06480872631073)
Voxel coordinates x	y	z 01:(-0.2678515613079071	0.7340440154075623	0.7276642918586731)
Voxel coordinates x	y	z 01:(-1.0115182399749756	0.8480353951454163	0.43270933628082275)
Voxel coordinates x	y	z 01:(-0.35274794697761536	0.8361653089523315	-0.2032095342874527)
Voxel coordinates x	y	z 01:(0.7266027927398682	0.6246824860572815	0.7225619554519653)
Voxel coordinates x	y	z 01:(-0.0371021032333374	0.7841427326202393	-0.5964276790618896)
Voxel coordinates x	y	z 01:(0.5609453320503235	-0.3835963308811188	0.770764172077179)
Voxel coordinates x	y	z 01:(0.833092451095581	-0.7364180088043213	-0.6555709838867188)
Voxel coordinates x	y	z 01:(0.6628507971763611	-0.8639854192733765	0.7251920104026794)
Voxel coordinates x	y	z 01:(-0.5932084918022156	0.5174003839492798	0.8043067455291748)
Voxel coordinates x	y	z 01:(-0.1728801280260086	0.5393058061599731	0.8197593688964844)
Voxel coordinates x	y	z 01:(0.1936458796262741	-0.04202183336019516	-0.8573647737503052)
Voxel coordinates x	y	z 01:(-0.10090845078229904	0.7748435139656067	0.00639618095010519)
Voxel coordinates x	y	z 01:(0.6137841939926147	0.9373148083686829	0.4931153357028961)
Voxel coordinates x	y	z 01:(-0.1479760706424713	-0.05298411101102829	0.8560819029808044)
Voxel coordinates x	y	z 01:(0.056517742574214935	0.08774624019861221	-0.835943341255188)
Voxel coordinates x	y	z 01:(0.7333322167396545	0.1882553994655609	-0.8298206925392151)
Voxel coordinates x	y	z 01:(0.4141276180744171	-0.4495576322078705	0.8716707229614258)
Voxel coordinates x	y	z 01:(-0.1350862830877304	-0.4767695367336273	0.7677239775657654)
Voxel coordinates x	y	z 01:(0.18423129618167877	-0.7544648051261902	0.2802274525165558)
Voxel coordinates x	y	z 01:(0.7494581341743469	0.4013484716415405	-0.7188958525657654)
Voxel coordinates x	y	z 01:(0.21323023736476898	0.7139158248901367	-0.18359991908073425)
Voxel coordinates x	y	z 01:(0.8695959448814392	-0.7590097784996033	-0.2592369019985199)
Voxel coordinates x	y	z 01:(-0.09941132366657257	0.9177097082138062	-0.4590666890144348)
Voxel coordinates x	y	z 01:(0.7932353615760803	-0.8301447033882141	0.7751109004020691)
Voxel coordinates x	y	z 01:(0.7740817666053772	-0.1293778419494629	0.9096007347106934)
Voxel coordinates x	y	z 01:(0.7029528021812439	-0.8185588121414185	0.8011935949325562)
Voxel coordinates x	y	z 01:(-0.09322503209114075	0.9358267784118652	-0.4344729781150818)
Voxel coordinates x	y	z 01:(0.5599687099456787	0.866973876953125	-0.5128209590911865)
Voxel coordinates x	y	z 01:(-0.03635484725236893	-0.9695653915405273	0.47558504343032837)
Voxel coordinates x	y	z 01:(-0.9238532781600952	0.13870224356651306	-0.6743017435073853)
Voxel coordinates x	y	z 01:(-0.7880462408065796	0.8477489948272705	-0.30959227681159973)
Voxel coordinates x	y	z 01:(0.7548750638961792	-0.9647305011749268	0.5705218315124512)
Voxel coordinates x	y	z 01:(-0.4548432528972626	0.9289562106132507	0.4292205274105072)
Voxel coordinates x	y	z 01:(0.20991961658000946	0.5800099968910217	-0.6321433186531067)
Voxel coordinates x	y	z 01:(-0.3561604917049408	-0.6813641786575317	-0.30080699920654297)
Voxel coordinates x	y	z 01:(0.7477448582649231	1.0021212100982666	-0.24688021838665009)
Voxel coordinates x	y	z 01:(0.0391504280269146	1.0050835609436035	0.28644487261772156)
Voxel coordinates x	y	z 01:(-0.6804075241088867	1.03707754611969	0.05787993222475052)
Voxel coordinates x	y	z 01:(0.6759421229362488	-0.3192433714866638	-0.5451094508171082)
Voxel coordinates x	y	z 01:(0.8144919276237488	0.6689819097518921	0.7551814317703247)
Voxel coordinates x	y	z 01:(0.47692543268203735	-0.839320182800293	0.03474968671798706)
Voxel coordinates x	y	z 01:(0.5523855686187744	0.8926730751991272	0.5036548376083374)
Voxel coordinates x	y	z 01:(-0.2939576208591461	-0.9760108590126038	0.028704747557640076)
Voxel coordinates x	y	z 01:(0.9457733631134033	0.7344198226928711	-0.28475135564804077)
Voxel coordinates x	y	z 01:(0.5672262907028198	-0.41839343309402466	-0.6039261221885681)
Voxel coordinates x	y	z 01:(0.05537435784935951	-1.0041252374649048	0.0172123946249485)
Voxel coordinates x	y	z 01:(0.3523280918598175	1.0346406698226929	-0.06906939297914505)
Voxel coordinates x	y	z 01:(-0.6042656302452087	0.7982407808303833	0.39125338196754456)
Voxel coordinates x	y	z 01:(-0.5488584637641907	0.39307132363319397	-0.8376398086547852)
Voxel coordinates x	y	z 01:(-0.1520020067691803	0.38637861609458923	-0.7728966474533081)
Voxel coordinates x	y	z 01:(-0.5615042448043823	-0.9182398915290833	0.4070665240287781)
Voxel coordinates x	y	z 01:(-0.5546478629112244	-0.20837445557117462	-0.6925867199897766)
Voxel coordinates x	y	z 01:(0.2612623870372772	-0.02883695252239704	-0.8644335865974426)
Voxel coordinates x	y	z 01:(0.12267930060625076	0.8343929052352905	-0.3116079866886139)
Voxel coordinates x	y	z 01:(0.2774818539619446	-1.006823182106018	0.060071609914302826)
Voxel coordinates x	y	z 01:(-0.2782534658908844	0.40042442083358765	-0.8425952196121216)
Voxel coordinates x	y	z 01:(0.40303054451942444	-0.4468895196914673	0.8707056045532227)
Voxel coordinates x	y	z 01:(-0.1375790387392044	-0.1879473626613617	1.0699151754379272)
Voxel coordinates x	y	z 01:(0.3334593176841736	0.7729119658470154	0.42216333746910095)
Voxel coordinates x	y	z 01:(-0.1704178750514984	0.4457509517669678	1.0835723876953125)
Voxel coordinates x	y	z 01:(0.9517284035682678	-0.7164444327354431	0.6564297080039978)
Voxel coordinates x	y	z 01:(-0.30305784940719604	-0.761433482170105	0.8631853461265564)
Voxel coordinates x	y	z 01:(-0.8431125283241272	0.1152147650718689	0.9703133702278137)
Voxel coordinates x	y	z 01:(-0.8118922710418701	0.21363693475723267	-0.7986810803413391)
Voxel coordinates x	y	z 01:(0.8463536500930786	-0.20735082030296326	-0.6490538120269775)
Voxel coordinates x	y	z 01:(-0.11336971074342728	0.22135506570339203	0.9567247629165649)
Voxel coordinates x	y	z 01:(-0.5062700510025024	-0.7924081087112427	0.8490603566169739)
Voxel coordinates x	y	z 01:(-0.1949024349451065	0.47736993432044983	-0.46671053767204285)
Voxel coordinates x	y	z 01:(0.2759799659252167	1.016375184059143	0.1413651555776596)
Voxel coordinates x	y	z 01:(-0.6130638122558594	-0.9384394884109497	-0.36793598532676697)
Voxel coordinates x	y	z 01:(0.978655219078064	-0.6920069456100464	-0.24678198993206024)
Voxel coordinates x	y	z 01:(0.5015544295310974	-0.40918898582458496	-0.6463531255722046)
Voxel coordinates x	y	z 01:(-0.9172506332397461	-0.34668245911598206	1.0841861963272095)
Voxel coordinates x	y	z 01:(0.011394331231713295	0.7386003732681274	0.20657971501350403)
Voxel coordinates x	y	z 01:(-0.19298525154590607	1.042423963546753	0.4086538553237915)
Voxel coordinates x	y	z 01:(-0.3836801052093506	-0.6085042953491211	-0.4492582678794861)
Voxel coordinates x	y	z 01:(0.38166987895965576	0.05409920960664749	-0.8484503626823425)
Voxel coordinates x	y	z 01:(-0.33288833498954773	0.9994482398033142	0.5171444416046143)
Voxel coordinates x	y	z 01:(-0.3751831352710724	-0.9320542812347412	0.3999691605567932)
Voxel coordinates x	y	z 01:(-0.09766945987939835	-1.0127193927764893	0.28625571727752686)
Voxel coordinates x	y	z 01:(-0.7781252861022949	0.38678863644599915	-0.7933704257011414)
Voxel coordinates x	y	z 01:(-0.8288847804069519	1.0341928005218506	-0.024450210854411125)
Voxel coordinates x	y	z 01:(-0.9578576683998108	-0.35714590549468994	1.0306010246276855)
Voxel coordinates x	y	z 01:(-0.6209295988082886	-0.8264057040214539	0.7940728068351746)
Voxel coordinates x	y	z 01:(0.03915112465620041	-0.32163748145103455	1.0301659107208252)
Voxel coordinates x	y	z 01:(0.3699268698692322	-0.860874593257904	0.5299835205078125)
Voxel coordinates x	y	z 01:(0.8928161263465881	0.12765851616859436	-0.7493550181388855)
Voxel coordinates x	y	z 01:(0.4701670706272125	-0.9870769381523132	0.04867508262395859)
Voxel coordinates x	y	z 01:(0.3746721148490906	-0.841029167175293	-0.514532744884491)
Voxel coordinates x	y	z 01:(0.503218948841095	-0.8968155980110168	-0.4229011833667755)
Voxel coordinates x	y	z 01:(-0.4267064929008484	0.989845335483551	-0.042436785995960236)
Voxel coordinates x	y	z 01:(0.6069969534873962	0.6824772357940674	-0.37822961807250977)
Voxel coordinates x	y	z 01:(0.9110402464866638	-0.7906695604324341	-0.5793138742446899)
Voxel coordinates x	y	z 01:(-0.5344415307044983	-0.6190853118896484	-0.5719345808029175)
Voxel coordinates x	y	z 01:(0.5015060305595398	-0.18998710811138153	-0.6316255331039429)
Voxel coordinates x	y	z 01:(0.27992042899131775	-0.6044946908950806	0.7663820385932922)
Voxel coordinates x	y	z 01:(-0.8508785963058472	-0.7877116799354553	-0.5519709587097168)
Voxel coordinates x	y	z 01:(0.5432084798812866	-1.0088740587234497	0.17667633295059204)
Voxel coordinates x	y	z 01:(-0.26083269715309143	-0.3721224069595337	-0.8324912786483765)
Voxel coordinates x	y	z 01:(0.6536000967025757	-0.8289141058921814	0.6262749433517456)
Voxel coordinates x	y	z 01:(0.2626063823699951	0.14580360054969788	-0.7270243763923645)
Voxel coordinates x	y	z 01:(-0.8631576895713806	-0.5690222978591919	-0.5216551423072815)
Voxel coordinates x	y	z 01:(0.14731161296367645	1.0315895080566406	-0.046103451400995255)
Voxel coordinates x	y	z 01:(-0.5451179146766663	0.9279590249061584	0.6682775616645813)
Voxel coordinates x	y	z 01:(-0.8093776702880859	0.34595972299575806	0.8660462498664856)
Voxel coordinates x	y	z 01:(0.778270959854126	0.6892123222351074	0.7446125149726868)
Voxel coordinates x	y	z 01:(0.06259552389383316	-0.43014466762542725	1.0027409791946411)
Voxel coordinates x	y	z 01:(-0.7068795561790466	-0.07605037838220596	-0.8691660165786743)
Voxel coordinates x	y	z 01:(-0.7882463932037354	0.34071505069732666	-0.6448615193367004)
Voxel coordinates x	y	z 01:(0.8192877173423767	-0.7094404697418213	0.2607037127017975)
Voxel coordinates x	y	z 01:(-0.646470308303833	0.8512334823608398	0.6473702192306519)
Voxel coordinates x	y	z 01:(0.15880098938941956	0.19122643768787384	-0.8701850771903992)
Voxel coordinates x	y	z 01:(-0.9561417698860168	-0.9028455018997192	-0.1966487616300583)
Voxel coordinates x	y	z 01:(0.7647116780281067	-0.427610844373703	0.8938207626342773)
Voxel coordinates x	y	z 01:(0.8474721312522888	-0.19913485646247864	-0.627075731754303)
Voxel coordinates x	y	z 01:(0.09953635931015015	0.9237812757492065	-0.44036000967025757)
Voxel coordinates x	y	z 01:(-0.2794610559940338	-0.7024252414703369	0.5676645636558533)
Voxel coordinates x	y	z 01:(-0.11247280985116959	-0.10421229898929596	1.1080536842346191)
Voxel coordinates x	y	z 01:(0.8332079648971558	-1.0211164951324463	0.05233728140592575)
Voxel coordinates x	y	z 01:(-0.9486122131347656	-0.7297284603118896	0.4934478998184204)
Voxel coordinates x	y	z 01:(-0.4656407833099365	-0.9546798467636108	0.570305585861206)
Voxel coordinates x	y	z 01:(-0.16314639151096344	0.7508196234703064	0.28321900963783264)
Voxel coordinates x	y	z 01:(-0.5715625286102295	-0.4448503255844116	-0.42365744709968567)
Voxel coordinates x	y	z 01:(-0.11655838787555695	0.9717961549758911	0.45971354842185974)
Voxel coordinates x	y	z 01:(-0.698972225189209	-0.17107243835926056	-0.8739060759544373)
Voxel coordinates x	y	z 01:(-0.12181610614061356	0.801497757434845	-0.5915599465370178)
Voxel coordinates x	y	z 01:(-0.8857234120368958	1.032177448272705	0.1559416651725769)
Voxel coordinates x	y	z 01:(0.9110202789306641	0.03837129846215248	1.092448115348816)
Voxel coordinates x	y	z 01:(0.42874854803085327	0.8801186680793762	0.4806740880012512)
Voxel coordinates x	y	z 01:(0.03266293928027153	0.2438361495733261	-0.6525819897651672)
Voxel coordinates x	y	z 01:(-0.7330344319343567	-0.20172558724880219	-0.8984094858169556)
Voxel coordinates x	y	z 01:(0.6496298909187317	-0.866577684879303	-0.34246599674224854)
Voxel coordinates x	y	z 01:(-0.6034198999404907	1.0120152235031128	-0.19182656705379486)
Voxel coordinates x	y	z 01:(-0.13550402224063873	-0.2510339319705963	1.1015820503234863)
Voxel coordinates x	y	z 01:(-0.26688316464424133	-0.08616477996110916	-0.860126256942749)
Voxel coordinates x	y	z 01:(0.3221991956233978	1.0486482381820679	0.10120798647403717)
Voxel coordinates x	y	z 01:(-0.5419532656669617	1.026512861251831	-0.07435189187526703)
Voxel coordinates x	y	z 01:(0.3078140318393707	0.7249631881713867	0.603386640548706)
Voxel coordinates x	y	z 01:(-0.7152242660522461	0.798823893070221	0.46885621547698975)
Voxel coordinates x	y	z 01:(-0.28522565960884094	0.7173429131507874	-0.40672194957733154)
Voxel coordinates x	y	z 01:(0.5894402265548706	-0.2001851201057434	-0.6451604962348938)
Voxel coordinates x	y	z 01:(0.564111053943634	0.2246997058391571	-0.5938334465026855)
Voxel coordinates x	y	z 01:(0.13289737701416016	-0.46181753277778625	0.9724310636520386)
Voxel coordinates x	y	z 01:(-0.4591706693172455	-0.9500141143798828	0.549608051776886)
Voxel coordinates x	y	z 01:(0.8437990546226501	-0.03672700375318527	-0.7201861143112183)
Voxel coordinates x	y	z 01:(0.0015615030424669385	-0.8610482811927795	-0.2911427915096283)
Voxel coordinates x	y	z 01:(-0.27825450897216797	0.2788768708705902	-0.635102391242981)
Voxel coordinates x	y	z 01:(-0.3719662129878998	-0.8512416481971741	0.5162803530693054)
Voxel coordinates x	y	z 01:(-0.8559396862983704	-1.0043351650238037	0.2457837015390396)
Voxel coordinates x	y	z 01:(0.628688395023346	-0.42128026485443115	0.9686710834503174)
Voxel coordinates x	y	z 01:(0.7653157711029053	1.0336748361587524	-0.1310986578464508)
Voxel coordinates x	y	z 01:(-0.16132670640945435	0.2649841904640198	-0.6070654988288879)
Voxel coordinates x	y	z 01:(0.10007867217063904	-0.7977908849716187	-0.034649357199668884)
Voxel coordinates x	y	z 01:(-0.7929862141609192	-0.09244493395090103	1.1080907583236694)
Voxel coordinates x	y	z 01:(0.050154611468315125	0.8607646226882935	-0.2974713146686554)
Voxel coordinates x	y	z 01:(0.32957810163497925	0.9986990094184875	0.2519512474536896)
Voxel coordinates x	y	z 01:(-0.25150346755981445	0.5162484645843506	-0.6714916825294495)
Voxel coordinates x	y	z 01:(-0.08499978482723236	0.2899741232395172	0.8295503854751587)
Voxel coordinates x	y	z 01:(0.5005576610565186	-0.5103094577789307	0.7160989046096802)
Voxel coordinates x	y	z 01:(0.6338951587677002	-0.7477624416351318	-0.029161876067519188)
Voxel coordinates x	y	z 01:(0.7970792055130005	-0.709336519241333	-0.3888450860977173)
Voxel coordinates x	y	z 01:(0.9380397796630859	0.04432520642876625	1.0996488332748413)
Voxel coordinates x	y	z 01:(-0.0484263114631176	-0.20663093030452728	-0.6262765526771545)
Voxel coordinates x	y	z 01:(0.18165481090545654	-0.6273885369300842	0.4895237684249878)
Voxel coordinates x	y	z 01:(0.7027567625045776	-0.793209969997406	-0.35252127051353455)
Voxel coordinates x	y	z 01:(-0.5701913237571716	-0.8732897639274597	-0.11308072507381439)
Voxel coordinates x	y	z 01:(0.35176992416381836	-0.6775730848312378	0.9614899158477783)
Voxel coordinates x	y	z 01:(0.8098488450050354	-0.32384565472602844	-0.849524974822998)
Voxel coordinates x	y	z 01:(-0.5166217088699341	-0.7528074979782104	-0.2514593303203583)
Voxel coordinates x	y	z 01:(0.4093489646911621	-0.8549273610115051	-0.5278806090354919)
Voxel coordinates x	y	z 01:(0.23530714213848114	0.47599878907203674	0.7354548573493958)
Voxel coordinates x	y	z 01:(-0.8522927761077881	-1.01318359375	-0.16555434465408325)
Voxel coordinates x	y	z 01:(0.45900759100914	-0.775478184223175	0.8667245507240295)
Voxel coordinates x	y	z 01:(0.38711386919021606	0.7226810455322266	-0.3214794397354126)
Voxel coordinates x	y	z 01:(-0.9228302836418152	-0.768764078617096	0.15681901574134827)
Voxel coordinates x	y	z 01:(-0.11018901318311691	0.3805326819419861	-0.6432056427001953)
Voxel coordinates x	y	z 01:(-0.8835461139678955	-0.2527223527431488	-0.7833923697471619)
Voxel coordinates x	y	z 01:(-0.8601356148719788	-0.996108889579773	-0.16299356520175934)
Voxel coordinates x	y	z 01:(-0.47730177640914917	0.29141879081726074	-0.8645116090774536)
Voxel coordinates x	y	z 01:(0.6898453235626221	0.8358574509620667	0.801819384098053)
Voxel coordinates x	y	z 01:(-0.8262400031089783	0.5597320199012756	0.9558135867118835)
Voxel coordinates x	y	z 01:(1.0095018148422241	0.1082051619887352	-0.6877357959747314)
Voxel coordinates x	y	z 01:(-0.4576700031757355	1.0165678262710571	0.5270974040031433)
Voxel coordinates x	y	z 01:(-0.46538352966308594	1.0251439809799194	-0.21010474860668182)
Voxel coordinates x	y	z 01:(-0.23689211905002594	0.5505401492118835	-0.4253289997577667)
Voxel coordinates x	y	z 01:(0.1753096878528595	0.4715169370174408	-0.653329610824585)
Voxel coordinates x	y	z 01:(0.04369400441646576	0.5345720648765564	0.8404346108436584)
Voxel coordinates x	y	z 01:(-0.26501378417015076	-0.6922745108604431	-0.6825188994407654)
Voxel coordinates x	y	z 01:(0.6776838302612305	-0.5643581748008728	0.5753825902938843)
Voxel coordinates x	y	z 01:(-0.9695237278938293	-0.7054015398025513	0.35239464044570923)
Voxel coordinates x	y	z 01:(-0.9161596298217773	-0.8084077835083008	0.4099526107311249)
Voxel coordinates x	y	z 01:(-0.8195242881774902	-0.9488353729248047	0.34158575534820557)
Voxel coordinates x	y	z 01:(-0.5557915568351746	0.9967831969261169	0.5203570127487183)
Voxel coordinates x	y	z 01:(-0.43861424922943115	0.14555586874485016	-0.6044471263885498)
Voxel coordinates x	y	z 01:(0.7723825573921204	0.3784825801849365	1.0015052556991577)
Voxel coordinates x	y	z 01:(0.10573840141296387	-0.49709638953208923	-0.6118530631065369)
Voxel coordinates x	y	z 01:(0.8655309677124023	0.3871673047542572	1.0187549591064453)
Voxel coordinates x	y	z 01:(0.760637104511261	-0.6632141470909119	-0.18855996429920197)
Voxel coordinates x	y	z 01:(0.47082510590553284	-0.7759215235710144	-0.6042961478233337)
Voxel coordinates x	y	z 01:(0.6532207131385803	-0.7089759707450867	-0.435107558965683)
Voxel coordinates x	y	z 01:(0.8470727205276489	0.7218925356864929	-0.535002589225769)
Voxel coordinates x	y	z 01:(0.8511855006217957	0.7611338496208191	-0.49260851740837097)
Voxel coordinates x	y	z 01:(0.29523327946662903	1.0453499555587769	0.10246185958385468)
Voxel coordinates x	y	z 01:(0.0950964018702507	0.9045588970184326	0.5072831511497498)
Voxel coordinates x	y	z 01:(0.9114222526550293	-0.3775114417076111	-0.6993783116340637)
Voxel coordinates x	y	z 01:(-0.781694769859314	-0.10128256678581238	1.1007274389266968)
Voxel coordinates x	y	z 01:(0.09127937257289886	0.5046557188034058	-0.788063108921051)
Voxel coordinates x	y	z 01:(-0.7808266878128052	0.6365060806274414	-0.7369725704193115)
Voxel coordinates x	y	z 01:(-0.7970841526985168	-0.7209824323654175	-0.45783036947250366)
Voxel coordinates x	y	z 01:(-0.31512096524238586	0.07653993368148804	1.1153590679168701)
Voxel coordinates x	y	z 01:(-0.7318861484527588	-0.12781111896038055	1.1051629781723022)
Voxel coordinates x	y	z 01:(0.26263660192489624	-0.6384745240211487	0.5355021357536316)
Voxel coordinates x	y	z 01:(0.6369512677192688	0.6130955815315247	0.5505380034446716)
Voxel coordinates x	y	z 01:(0.5740638971328735	-0.43703505396842957	-0.6187078952789307)
Voxel coordinates x	y	z 01:(0.7441841959953308	-0.30859634280204773	-0.8698537349700928)
Voxel coordinates x	y	z 01:(0.3720038831233978	-0.9106383919715881	-0.14923898875713348)
Voxel coordinates x	y	z 01:(-0.3435492217540741	-0.7732195258140564	-0.6115504503250122)
Voxel coordinates x	y	z 01:(0.15876471996307373	1.026778221130371	-0.023380853235721588)
Voxel coordinates x	y	z 01:(1.015508770942688	-0.7229341864585876	-0.09314395487308502)
Voxel coordinates x	y	z 01:(0.75343257188797	-0.35310786962509155	-0.7755569219589233)
Voxel coordinates x	y	z 01:(0.7920423150062561	0.1614224910736084	0.8505489230155945)
Voxel coordinates x	y	z 01:(0.8610013127326965	-0.4410874545574188	-0.830413818359375)
Voxel coordinates x	y	z 01:(-0.030468693003058434	-0.249626025557518	-0.7898026704788208)
Voxel coordinates x	y	z 01:(-0.7304943203926086	-0.43417438864707947	-0.505073070526123)
Voxel coordinates x	y	z 01:(-0.553745448589325	-0.6385071277618408	-0.23936311900615692)
Voxel coordinates x	y	z 01:(-0.7345919609069824	0.2739419937133789	-0.852746307849884)
Voxel coordinates x	y	z 01:(-0.9021931886672974	-0.9697381258010864	0.44558095932006836)
Voxel coordinates x	y	z 01:(0.3230103552341461	-0.7639504671096802	0.8576770424842834)
Voxel coordinates x	y	z 01:(-0.6439868211746216	0.28345414996147156	-0.8657742142677307)
Voxel coordinates x	y	z 01:(0.7136160731315613	0.20893004536628723	1.114277720451355)
Voxel coordinates x	y	z 01:(-0.4000982642173767	-0.23833388090133667	-0.6586015224456787)
Voxel coordinates x	y	z 01:(-0.43908554315567017	-0.7451437711715698	-0.4464031457901001)
Voxel coordinates x	y	z 01:(0.14593912661075592	0.29366809129714966	-0.8136237263679504)
Voxel coordinates x	y	z 01:(-0.5675491690635681	-0.07590488344430923	1.0834354162216187)
Voxel coordinates x	y	z 01:(-0.12195832282304764	-0.21768957376480103	-0.8019927740097046)
Voxel coordinates x	y	z 01:(0.717782735824585	-0.7926767468452454	-0.3604661822319031)
Voxel coordinates x	y	z 01:(-0.8492743372917175	-0.8028548955917358	0.2445662021636963)
Voxel coordinates x	y	z 01:(0.018344657495617867	-0.3769092857837677	-0.7374693751335144)
Voxel coordinates x	y	z 01:(0.19671940803527832	-0.5902542471885681	0.9935234785079956)
Voxel coordinates x	y	z 01:(0.072956882417202	-0.9983109831809998	-0.16482795774936676)
Voxel coordinates x	y	z 01:(-0.9592326879501343	0.9644803404808044	0.43507999181747437)
Voxel coordinates x	y	z 01:(-0.7651782035827637	-0.9750828146934509	-0.2488117218017578)
Voxel coordinates x	y	z 01:(-0.9875131845474243	-0.44028934836387634	0.9063261151313782)
Voxel coordinates x	y	z 01:(-0.24422608315944672	-0.22992660105228424	1.127428650856018)
Voxel coordinates x	y	z 01:(0.19931495189666748	-0.8995782136917114	0.06747128069400787)
Voxel coordinates x	y	z 01:(-0.9418829083442688	-0.3902890682220459	-0.5695511698722839)
Voxel coordinates x	y	z 01:(0.8853870034217834	0.4714549779891968	-0.8060426115989685)
Voxel coordinates x	y	z 01:(-0.3405161499977112	1.0025029182434082	-0.07959897816181183)
Voxel coordinates x	y	z 01:(0.6201499104499817	-0.7879456281661987	0.1776638925075531)
Voxel coordinates x	y	z 01:(-0.021999744698405266	0.393162339925766	1.021700143814087)
Voxel coordinates x	y	z 01:(-0.524874746799469	-0.8931087255477905	0.6939690709114075)
Voxel coordinates x	y	z 01:(-0.7768362164497375	0.6768121719360352	-0.550585150718689)
Voxel coordinates x	y	z 01:(0.20228026807308197	0.9656526446342468	0.37994086742401123)
Voxel coordinates x	y	z 01:(-0.7588575482368469	-0.6651736497879028	0.7626402378082275)
Voxel coordinates x	y	z 01:(0.559759259223938	0.8268561959266663	-0.08217177540063858)
Voxel coordinates x	y	z 01:(0.7027233839035034	0.08572474122047424	-0.8531755805015564)
Voxel coordinates x	y	z 01:(-0.8429522514343262	0.34412580728530884	0.9991512894630432)
Voxel coordinates x	y	z 01:(0.9038393497467041	0.6588369607925415	-0.7075832486152649)
Voxel coordinates x	y	z 01:(0.39811208844184875	0.5746753811836243	0.7824772000312805)
Voxel coordinates x	y	z 01:(-0.8674955368041992	0.6909199357032776	0.9485564827919006)
Voxel coordinates x	y	z 01:(0.6654855012893677	-0.8979086875915527	-0.4306596517562866)
Voxel coordinates x	y	z 01:(0.8462925553321838	-0.9780151844024658	0.2742170989513397)
Voxel coordinates x	y	z 01:(-0.3423847258090973	0.8123517632484436	-0.08420845121145248)
Voxel coordinates x	y	z 01:(-0.43834730982780457	-0.6837621331214905	0.500329315662384)
Voxel coordinates x	y	z 01:(-0.6816925406455994	1.0211403369903564	0.374830037355423)
Voxel coordinates x	y	z 01:(-0.2869442403316498	0.7075896859169006	0.5406202077865601)
Voxel coordinates x	y	z 01:(-0.06041763350367546	-0.7016820907592773	-0.06693277508020401)
Voxel coordinates x	y	z 01:(-0.7930883765220642	-0.1946346014738083	-0.8127505779266357)
Voxel coordinates x	y	z 01:(-0.8085072040557861	-0.8719319701194763	-0.4809589982032776)
Voxel coordinates x	y	z 01:(0.6961678862571716	0.3602409362792969	-0.553644597530365)
Voxel coordinates x	y	z 01:(-0.25834405422210693	-0.3779948353767395	-0.7684559226036072)
Voxel coordinates x	y	z 01:(0.9060081243515015	-0.7637722492218018	0.37183672189712524)
Voxel coordinates x	y	z 01:(-0.8463470935821533	-0.253440797328949	-0.8574737906455994)
Voxel coordinates x	y	z 01:(0.864649772644043	0.7966151237487793	0.6294360160827637)
Voxel coordinates x	y	z 01:(-0.6134160757064819	-0.6870747804641724	0.7732449173927307)
Voxel coordinates x	y	z 01:(-0.7224322557449341	-0.5191192626953125	0.9160391092300415)
Voxel coordinates x	y	z 01:(0.5242968201637268	-0.3485870957374573	1.0987744331359863)
Voxel coordinates x	y	z 01:(-0.024975571781396866	-0.42195120453834534	-0.4754714071750641)
Voxel coordinates x	y	z 01:(-0.6572472453117371	-0.08882422000169754	-0.8741498589515686)
Voxel coordinates x	y	z 01:(0.7969592809677124	-0.45289385318756104	0.906144917011261)
Voxel coordinates x	y	z 01:(0.20713788270950317	-0.9509774446487427	0.5391548275947571)
Voxel coordinates x	y	z 01:(-0.03232230246067047	0.7500811815261841	0.33396977186203003)
Voxel coordinates x	y	z 01:(-0.03683411329984665	0.34533607959747314	-0.6577274799346924)
Voxel coordinates x	y	z 01:(-0.29052734375	0.7230799794197083	-0.426617294549942)
Voxel coordinates x	y	z 01:(-0.8557307124137878	-0.5533572435379028	-0.5302314162254333)
Voxel coordinates x	y	z 01:(-0.5183055996894836	0.11604031175374985	0.9172249436378479)
Voxel coordinates x	y	z 01:(-0.6486257910728455	0.8611064553260803	0.5675783157348633)
Voxel coordinates x	y	z 01:(0.4153987467288971	-0.018786415457725525	1.11402428150177)
Voxel coordinates x	y	z 01:(0.7032499313354492	-0.5179868936538696	0.6931818723678589)
Voxel coordinates x	y	z 01:(-0.5361122488975525	1.0424656867980957	0.11320432275533676)
Voxel coordinates x	y	z 01:(-0.4139959216117859	-0.7805901765823364	-0.07619950920343399)
Voxel coordinates x	y	z 01:(0.6348175406455994	-0.9813775420188904	0.017476271837949753)
Voxel coordinates x	y	z 01:(-0.5173175930976868	1.0264971256256104	0.180467426776886)
Voxel coordinates x	y	z 01:(0.4718591868877411	1.0094859600067139	-0.22412848472595215)
Voxel coordinates x	y	z 01:(-0.29466402530670166	0.70395427942276	-0.17341098189353943)
Voxel coordinates x	y	z 01:(0.4906062185764313	-0.6836321353912354	0.9496517181396484)
Voxel coordinates x	y	z 01:(0.5350317358970642	-0.24129228293895721	0.9435024857521057)
Voxel coordinates x	y	z 01:(0.062242262065410614	0.7574735879898071	0.18554718792438507)
Voxel coordinates x	y	z 01:(0.43143531680107117	0.6951693296432495	0.759852409362793)
Voxel coordinates x	y	z 01:(0.5260124802589417	-0.5873146653175354	0.8585748076438904)
Voxel coordinates x	y	z 01:(-0.8127619028091431	0.13935701549053192	-0.700506865978241)
Voxel coordinates x	y	z 01:(0.8461185097694397	-0.31446054577827454	1.017571210861206)
Voxel coordinates x	y	z 01:(0.8250782489776611	0.6218652725219727	-0.5282341837882996)
Voxel coordinates x	y	z 01:(-0.90022212266922	0.9602367877960205	0.42277246713638306)
Voxel coordinates x	y	z 01:(-0.8823041319847107	-0.7699467539787292	-0.20860818028450012)
Voxel coordinates x	y	z 01:(0.619983434677124	-1.0067856311798096	0.16184648871421814)
Voxel coordinates x	y	z 01:(0.24953164160251617	-0.48102083802223206	-0.6355099081993103)
Voxel coordinates x	y	z 01:(-0.2491612434387207	-0.7398478388786316	-0.3097628653049469)
Voxel coordinates x	y	z 01:(-0.2562381625175476	-0.42146196961402893	0.839862585067749)
Voxel coordinates x	y	z 01:(-0.7924192547798157	-0.40087854862213135	0.8951972126960754)
Voxel coordinates x	y	z 01:(0.7734338045120239	-0.3925460875034332	-0.8276144862174988)
Voxel coordinates x	y	z 01:(-0.42566797137260437	-0.2039947658777237	-0.8282207250595093)
Voxel coordinates x	y	z 01:(0.7170930504798889	-0.700779378414154	0.36490073800086975)
Voxel coordinates x	y	z 01:(-0.5612940192222595	0.7813119292259216	-0.44305792450904846)
Voxel coordinates x	y	z 01:(0.3207355737686157	0.8217840194702148	0.6177148818969727)
Voxel coordinates x	y	z 01:(-0.3331168293952942	0.40340688824653625	-0.8456708192825317)
Voxel coordinates x	y	z 01:(-0.47442537546157837	-0.4391850233078003	0.7376639246940613)
Voxel coordinates x	y	z 01:(-0.47637686133384705	0.9981415867805481	0.2886400818824768)
Voxel coordinates x	y	z 01:(0.260301798582077	-0.7313982844352722	0.28798866271972656)
Voxel coordinates x	y	z 01:(0.8964792490005493	-0.9751476049423218	-0.04312445968389511)
Voxel coordinates x	y	z 01:(-0.9014325737953186	-0.6772521734237671	-0.4668428301811218)
Voxel coordinates x	y	z 01:(0.9158869981765747	0.963009774684906	0.30461809039115906)
Voxel coordinates x	y	z 01:(0.5024766325950623	0.7757530212402344	0.34638968110084534)
Voxel coordinates x	y	z 01:(0.7393674850463867	0.631210207939148	0.8312081694602966)
Voxel coordinates x	y	z 01:(-0.8560289740562439	-0.35914352536201477	1.018045425415039)
Voxel coordinates x	y	z 01:(0.6688053607940674	0.8513179421424866	0.3870897889137268)
Voxel coordinates x	y	z 01:(0.15428882837295532	0.07482920587062836	-0.8438713550567627)
Voxel coordinates x	y	z 01:(-0.8535704016685486	0.05601337179541588	1.0968239307403564)
Voxel coordinates x	y	z 01:(-0.5948584675788879	0.55784672498703	0.8018726110458374)
Voxel coordinates x	y	z 01:(-0.16187366843223572	0.6861290335655212	0.5277413725852966)
Voxel coordinates x	y	z 01:(-0.06324868649244308	0.8659774661064148	-0.5148431658744812)
Voxel coordinates x	y	z 01:(0.20770476758480072	0.9654523730278015	-0.13155442476272583)
Voxel coordinates x	y	z 01:(0.36284202337265015	-0.3179825246334076	1.1060857772827148)
Voxel coordinates x	y	z 01:(-0.2767873704433441	0.06187862157821655	1.0929532051086426)
Voxel coordinates x	y	z 01:(-0.28117305040359497	-0.9282987713813782	-0.10726456344127655)
Voxel coordinates x	y	z 01:(0.8717844486236572	0.7218705415725708	0.5698003172874451)
Voxel coordinates x	y	z 01:(0.19925066828727722	0.27319735288619995	0.9815365672111511)
Voxel coordinates x	y	z 01:(-0.3386341333389282	-0.7092602252960205	0.40578344464302063)
Voxel coordinates x	y	z 01:(0.556156575679779	-0.9941369891166687	0.2230827808380127)
Voxel coordinates x	y	z 01:(0.00023220741422846913	-0.3027855455875397	-0.5254225134849548)
Voxel coordinates x	y	z 01:(-0.6465861201286316	0.7206054329872131	-0.35735172033309937)
Voxel coordinates x	y	z 01:(0.4334251284599304	-0.03158522769808769	-0.8721014857292175)
Voxel coordinates x	y	z 01:(-0.13894477486610413	0.30511584877967834	0.8733170032501221)
Voxel coordinates x	y	z 01:(0.8524249792098999	-0.8002315163612366	0.05338084697723389)
Voxel coordinates x	y	z 01:(-0.007209734059870243	1.0234389305114746	0.004944743122905493)
Voxel coordinates x	y	z 01:(-0.09039808809757233	-0.7784106135368347	-0.3840986490249634)
Voxel coordinates x	y	z 01:(0.739264190196991	0.696873664855957	0.7061144113540649)
Voxel coordinates x	y	z 01:(-0.6477990746498108	0.6922290921211243	0.9407537579536438)
Voxel coordinates x	y	z 01:(0.29035547375679016	-0.029070990160107613	0.8859454989433289)
Voxel coordinates x	y	z 01:(-0.3280240297317505	0.4231331944465637	-0.5122631788253784)
Voxel coordinates x	y	z 01:(0.5937501788139343	0.9569913148880005	-0.18088947236537933)
Voxel coordinates x	y	z 01:(0.11638707667589188	-0.4953788220882416	-0.59951251745224)
Voxel coordinates x	y	z 01:(0.9585326313972473	0.2292090803384781	-0.6278733015060425)
Voxel coordinates x	y	z 01:(-0.4222816228866577	0.30224746465682983	-0.8733105063438416)
Voxel coordinates x	y	z 01:(-0.22721566259860992	-0.24764655530452728	-0.8609353303909302)
Voxel coordinates x	y	z 01:(-0.677639365196228	-0.9710661768913269	0.3186909854412079)
Voxel coordinates x	y	z 01:(-0.5572532415390015	0.24890463054180145	0.9350475668907166)
Voxel coordinates x	y	z 01:(-0.47109222412109375	0.9413596391677856	0.42748984694480896)
Voxel coordinates x	y	z 01:(0.22409428656101227	0.6618062257766724	-0.2838365137577057)
Voxel coordinates x	y	z 01:(-0.792007565498352	0.20935599505901337	1.102820634841919)
Voxel coordinates x	y	z 01:(-0.8396231532096863	0.43828508257865906	-0.6661540865898132)
Voxel coordinates x	y	z 01:(0.9304576516151428	-0.22711732983589172	1.0907639265060425)
Voxel coordinates x	y	z 01:(0.6016886830329895	-0.7378039956092834	0.38566580414772034)
Voxel coordinates x	y	z 01:(-0.7475573420524597	0.10168716311454773	-0.8454882502555847)
Voxel coordinates x	y	z 01:(-0.6147885918617249	-0.6343408823013306	-0.22950609028339386)
Voxel coordinates x	y	z 01:(0.05740736797451973	-0.2353430539369583	0.8418468236923218)
Voxel coordinates x	y	z 01:(-0.5285232067108154	-0.2865844964981079	-0.5128268003463745)
Voxel coordinates x	y	z 01:(-1.0073055028915405	0.8274463415145874	0.319961279630661)
Voxel coordinates x	y	z 01:(-0.6598902940750122	-0.7002881169319153	0.5168339014053345)
Voxel coordinates x	y	z 01:(0.6923759579658508	-0.6738222241401672	-0.15475483238697052)
Voxel coordinates x	y	z 01:(-0.7489055395126343	0.11251804977655411	-0.857661783695221)
Voxel coordinates x	y	z 01:(0.0810307040810585	0.48536455631256104	0.9360398650169373)
Voxel coordinates x	y	z 01:(-0.22463488578796387	-0.4096378684043884	0.8340198993682861)
Voxel coordinates x	y	z 01:(0.7191171050071716	-0.3407970070838928	0.7707556486129761)
Voxel coordinates x	y	z 01:(-0.23584246635437012	-0.2464100569486618	-0.8613850474357605)
Voxel coordinates x	y	z 01:(0.7496466040611267	0.6190571188926697	-0.7328560948371887)
Voxel coordinates x	y	z 01:(-0.6215506196022034	0.6415534019470215	-0.7240650653839111)
Voxel coordinates x	y	z 01:(-0.05293530225753784	0.9228936433792114	-0.4536377191543579)
Voxel coordinates x	y	z 01:(0.37590762972831726	-1.0009950399398804	0.15594607591629028)
Voxel coordinates x	y	z 01:(0.532680332660675	-0.8804616928100586	0.16962338984012604)
Voxel coordinates x	y	z 01:(0.6442833542823792	-0.4535652697086334	1.0664753913879395)
Voxel coordinates x	y	z 01:(0.834528386592865	-1.0150624513626099	-0.10059088468551636)
Voxel coordinates x	y	z 01:(-0.5119472146034241	1.0036187171936035	-0.07855776697397232)
Voxel coordinates x	y	z 01:(0.2660095989704132	-1.0025869607925415	0.064583420753479)
Voxel coordinates x	y	z 01:(-0.83279949426651	0.4206717312335968	-0.4936131536960602)
Voxel coordinates x	y	z 01:(-0.22601653635501862	0.4332716166973114	-0.845478892326355)
Voxel coordinates x	y	z 01:(0.8950790166854858	-0.8797921538352966	0.5701199769973755)
Voxel coordinates x	y	z 01:(0.7235614657402039	0.2972191870212555	1.1128779649734497)
Voxel coordinates x	y	z 01:(0.9551112651824951	0.5095481276512146	0.7870533466339111)
Voxel coordinates x	y	z 01:(-0.31994539499282837	0.8556970953941345	0.3189660310745239)
Voxel coordinates x	y	z 01:(-0.863335371017456	0.12564487755298615	-0.655583918094635)
Voxel coordinates x	y	z 01:(0.1973298043012619	-0.7357385754585266	0.36599722504615784)
Voxel coordinates x	y	z 01:(-0.35427767038345337	0.8044894337654114	0.38642409443855286)
Voxel coordinates x	y	z 01:(0.8229389190673828	1.0376707315444946	0.07039878517389297)
Voxel coordinates x	y	z 01:(-0.7032999992370605	-0.015949169173836708	0.9084653854370117)
Voxel coordinates x	y	z 01:(0.3016059398651123	-0.0942590981721878	-0.6633222699165344)
Voxel coordinates x	y	z 01:(-0.847868025302887	-0.9867881536483765	0.3277401924133301)
Voxel coordinates x	y	z 01:(-0.4875860810279846	-0.923399806022644	0.4277837574481964)
Voxel coordinates x	y	z 01:(-0.8910551071166992	0.9773585200309753	0.3291131854057312)
Voxel coordinates x	y	z 01:(0.1674956977367401	-0.9698119163513184	0.5028579235076904)
Voxel coordinates x	y	z 01:(0.12160071730613708	0.15992054343223572	0.9431851506233215)
Voxel coordinates x	y	z 01:(0.40368735790252686	-0.2824539840221405	-0.5992892980575562)
Voxel coordinates x	y	z 01:(0.15201160311698914	0.6625095009803772	0.9639745950698853)
Voxel coordinates x	y	z 01:(-0.066847063601017	-0.6191344857215881	0.7465897798538208)
Voxel coordinates x	y	z 01:(0.15373417735099792	0.09380059689283371	-0.8830353617668152)
Voxel coordinates x	y	z 01:(0.0849330797791481	0.09482056647539139	-0.8664327263832092)
Voxel coordinates x	y	z 01:(-0.8543033599853516	0.8737058639526367	-0.010470016859471798)
Voxel coordinates x	y	z 01:(-0.9136276841163635	0.05565979704260826	-0.6776368021965027)
Voxel coordinates x	y	z 01:(-0.3551090657711029	-0.34070998430252075	-0.8422130346298218)
Voxel coordinates x	y	z 01:(0.7991783618927002	0.6565043330192566	0.5120241045951843)
Voxel coordinates x	y	z 01:(-0.5590816736221313	0.1482006162405014	0.9402790665626526)
Voxel coordinates x	y	z 01:(-0.7596480250358582	-0.4588278532028198	0.7128723859786987)
Voxel coordinates x	y	z 01:(0.6703470349311829	-1.0126713514328003	0.1685722917318344)
Voxel coordinates x	y	z 01:(-0.29308632016181946	0.5250152945518494	-0.8039734959602356)
Voxel coordinates x	y	z 01:(0.25926536321640015	-1.010644555091858	0.34185734391212463)
Voxel coordinates x	y	z 01:(-0.09489987045526505	0.25136569142341614	0.9255927205085754)
Voxel coordinates x	y	z 01:(-0.14054043591022491	-0.09489128738641739	1.1115468740463257)
Voxel coordinates x	y	z 01:(0.27155569195747375	0.28036561608314514	-0.8489980101585388)
Voxel coordinates x	y	z 01:(-0.8431018590927124	-1.0022468566894531	0.12287614494562149)
Voxel coordinates x	y	z 01:(0.5258604288101196	0.04621440917253494	-0.6778663396835327)
Voxel coordinates x	y	z 01:(-0.8269059658050537	-0.9713601469993591	0.3289555609226227)
Voxel coordinates x	y	z 01:(-0.17449039220809937	0.7010056376457214	-0.5015867352485657)
Voxel coordinates x	y	z 01:(-0.3541124761104584	0.8322914838790894	0.39972010254859924)
Voxel coordinates x	y	z 01:(0.8859032392501831	0.6792497038841248	-0.4985401928424835)
Voxel coordinates x	y	z 01:(0.8804487586021423	-0.6605075597763062	-0.1733437478542328)
Voxel coordinates x	y	z 01:(0.8150951266288757	-0.7559249997138977	0.8464416265487671)
Voxel coordinates x	y	z 01:(-0.8750889301300049	-0.05505567789077759	-0.8703482151031494)
Voxel coordinates x	y	z 01:(-0.45138078927993774	-0.09822051972150803	-0.8291565775871277)
Voxel coordinates x	y	z 01:(-0.5429791212081909	0.7519660592079163	-0.2793302536010742)
Voxel coordinates x	y	z 01:(-0.5848013162612915	-0.11891237646341324	0.8565402626991272)
Voxel coordinates x	y	z 01:(0.8487502932548523	-0.32240504026412964	-0.8450964689254761)
Voxel coordinates x	y	z 01:(-0.10702968388795853	-0.8311000466346741	-0.28516969084739685)
Voxel coordinates x	y	z 01:(0.783000648021698	0.43438246846199036	-0.6061915159225464)
Voxel coordinates x	y	z 01:(-0.697913408279419	0.8556228280067444	0.34073522686958313)
Voxel coordinates x	y	z 01:(-0.6021333336830139	-0.18368996679782867	-0.6686148643493652)
Voxel coordinates x	y	z 01:(0.2111491709947586	0.18349206447601318	0.8969151377677917)
Voxel coordinates x	y	z 01:(-0.12134785205125809	-0.37890884280204773	-0.7509968876838684)
Voxel coordinates x	y	z 01:(0.2818616032600403	1.033621072769165	0.046385668218135834)
Voxel coordinates x	y	z 01:(-0.6243524551391602	0.6985973715782166	0.7222705483436584)
Voxel coordinates x	y	z 01:(-0.5347670912742615	-0.34581708908081055	0.7852782011032104)
Voxel coordinates x	y	z 01:(-0.62177973985672	0.6533595323562622	0.64317387342453)
Voxel coordinates x	y	z 01:(0.4481697678565979	-0.48407599329948425	-0.609279215335846)
Voxel coordinates x	y	z 01:(0.23716139793395996	-0.972752571105957	-0.18539077043533325)
Voxel coordinates x	y	z 01:(0.5497472882270813	-0.7326999306678772	-0.09457866102457047)
Voxel coordinates x	y	z 01:(0.6994341611862183	0.8118815422058105	0.8186450600624084)
Voxel coordinates x	y	z 01:(-0.09089569002389908	-0.48937633633613586	0.8435174226760864)
Voxel coordinates x	y	z 01:(0.905543327331543	-0.3632999658584595	-0.6316190361976624)
Voxel coordinates x	y	z 01:(0.8791840672492981	0.5994021892547607	-0.5332499742507935)
Voxel coordinates x	y	z 01:(0.149634450674057	-0.21387964487075806	1.0729873180389404)
Voxel coordinates x	y	z 01:(0.39197152853012085	-0.585599958896637	-0.5593369603157043)
Voxel coordinates x	y	z 01:(-0.6209582090377808	-0.5811890363693237	-0.5416842699050903)
Voxel coordinates x	y	z 01:(0.6924303770065308	0.41770994663238525	-0.813615620136261)
Voxel coordinates x	y	z 01:(0.2065146267414093	0.09088701754808426	-0.8822505474090576)
Voxel coordinates x	y	z 01:(0.10294964909553528	-0.2667200267314911	-0.8162826299667358)
Voxel coordinates x	y	z 01:(0.015337374992668629	-0.8711777925491333	0.04069066792726517)
Voxel coordinates x	y	z 01:(-0.5844908952713013	-0.09849242120981216	0.8544251918792725)
Voxel coordinates x	y	z 01:(0.5154454708099365	0.6831210851669312	0.837908148765564)
Voxel coordinates x	y	z 01:(-0.8977459669113159	0.12877653539180756	-0.6654500365257263)
Voxel coordinates x	y	z 01:(-0.7208656668663025	-0.48001202940940857	-0.3939434289932251)
Voxel coordinates x	y	z 01:(0.7069762349128723	0.5497896075248718	1.0273643732070923)
Voxel coordinates x	y	z 01:(0.6791318655014038	0.6608321070671082	0.9510719776153564)
Voxel coordinates x	y	z 01:(0.22096951305866241	0.8038742542266846	0.0009039528667926788)
Voxel coordinates x	y	z 01:(1.0098814964294434	0.7394564151763916	0.34529829025268555)
Voxel coordinates x	y	z 01:(0.8683730959892273	0.7919446229934692	0.6722848415374756)
Voxel coordinates x	y	z 01:(-0.31929662823677063	-0.5010823607444763	-0.49441543221473694)
Voxel coordinates x	y	z 01:(0.8664767146110535	-0.9453215003013611	0.5754896998405457)
Voxel coordinates x	y	z 01:(0.6569183468818665	0.3688899874687195	0.8798259496688843)
Voxel coordinates x	y	z 01:(-0.31998348236083984	-0.938023567199707	-0.08457924425601959)
Voxel coordinates x	y	z 01:(0.605509340763092	0.16017313301563263	-0.8670046329498291)
Voxel coordinates x	y	z 01:(-0.2511655390262604	-0.30919763445854187	-0.5625789165496826)
Voxel coordinates x	y	z 01:(-0.7647407650947571	-0.3863949477672577	1.000656247138977)
Voxel coordinates x	y	z 01:(-0.7204708456993103	0.9954107403755188	-0.01571568474173546)
Voxel coordinates x	y	z 01:(0.3921576142311096	-1.0001522302627563	0.15936212241649628)
Voxel coordinates x	y	z 01:(-0.38113993406295776	-0.7088541388511658	0.5002856850624084)
Voxel coordinates x	y	z 01:(0.8119276165962219	-0.9728326201438904	-0.05217348411679268)
Voxel coordinates x	y	z 01:(0.08637002855539322	0.9415761232376099	-0.1560160517692566)
Voxel coordinates x	y	z 01:(-0.6903465390205383	1.0117326974868774	-0.18113619089126587)
Voxel coordinates x	y	z 01:(-0.3789293169975281	-0.4401319921016693	0.8838447332382202)
Voxel coordinates x	y	z 01:(0.1234348714351654	0.07953936606645584	-0.8633135557174683)
Voxel coordinates x	y	z 01:(0.7209562659263611	0.7036954164505005	0.4489562511444092)
Voxel coordinates x	y	z 01:(-0.18859729170799255	-0.6042493581771851	0.7908053398132324)
Voxel coordinates x	y	z 01:(0.7760069966316223	-0.13952456414699554	0.9846522212028503)
Voxel coordinates x	y	z 01:(-0.9564214944839478	0.2921551764011383	-0.5378928184509277)
Voxel coordinates x	y	z 01:(-0.7168890237808228	0.6034294962882996	-0.32761627435684204)
Voxel coordinates x	y	z 01:(-0.8344923853874207	-0.04530932754278183	1.1075236797332764)
Voxel coordinates x	y	z 01:(0.7958862781524658	-1.0220973491668701	-0.07586842030286789)
Voxel coordinates x	y	z 01:(-0.8977909088134766	-0.3526354134082794	1.089741587638855)
Voxel coordinates x	y	z 01:(-0.161055326461792	-0.316565603017807	0.8797507882118225)
Voxel coordinates x	y	z 01:(0.45911216735839844	0.7808609008789062	0.19273662567138672)
Voxel coordinates x	y	z 01:(-0.12283506989479065	-0.37428194284439087	1.0699840784072876)
Voxel coordinates x	y	z 01:(-0.7449052929878235	-0.6098824739456177	-0.2885436713695526)
Voxel coordinates x	y	z 01:(-0.3000330328941345	0.7739568948745728	0.24997451901435852)
Voxel coordinates x	y	z 01:(-0.8384109139442444	-0.5875280499458313	-0.38432228565216064)
Voxel coordinates x	y	z 01:(-0.3015967309474945	0.306002676486969	-0.8700749278068542)
Voxel coordinates x	y	z 01:(0.5210520625114441	-0.7275500893592834	0.023782627657055855)
Voxel coordinates x	y	z 01:(-0.332746297121048	-0.7297426462173462	0.8775241374969482)
Voxel coordinates x	y	z 01:(0.20567288994789124	-0.4132707118988037	-0.5076342225074768)
Voxel coordinates x	y	z 01:(-0.5828625559806824	-0.8295648694038391	0.7945606708526611)
Voxel coordinates x	y	z 01:(0.6189243197441101	-1.0114907026290894	0.10181230306625366)
Voxel coordinates x	y	z 01:(-0.12727050483226776	0.915756344795227	-0.4602774381637573)
Voxel coordinates x	y	z 01:(-0.5694356560707092	-0.9481033682823181	0.5874233841896057)
Voxel coordinates x	y	z 01:(0.13216957449913025	-0.14448286592960358	-0.8567460179328918)
Voxel coordinates x	y	z 01:(-0.8420637845993042	1.0462042093276978	0.09756170213222504)
Voxel coordinates x	y	z 01:(-0.9093304872512817	0.16427946090698242	0.8717978000640869)
Voxel coordinates x	y	z 01:(-0.9289121627807617	-0.6965028047561646	-0.4797171354293823)
Voxel coordinates x	y	z 01:(-0.0105236005038023	-0.40467333793640137	-0.626041829586029)
Voxel coordinates x	y	z 01:(0.7274702191352844	1.0146360397338867	0.2469037026166916)
Voxel coordinates x	y	z 01:(0.8470532298088074	-1.0125102996826172	-0.11501462012529373)
Voxel coordinates x	y	z 01:(0.6702325344085693	0.8272196650505066	0.33014750480651855)
Voxel coordinates x	y	z 01:(0.5536229610443115	1.0204792022705078	0.4592616856098175)
Voxel coordinates x	y	z 01:(-0.8015955090522766	-0.7944650650024414	0.2517735958099365)
Voxel coordinates x	y	z 01:(-0.1682385951280594	0.5460221767425537	-0.5795212388038635)
Voxel coordinates x	y	z 01:(-0.9259587526321411	-0.5830584168434143	0.7757828235626221)
Voxel coordinates x	y	z 01:(-0.5959877371788025	-0.3729918897151947	-0.5212146043777466)
Voxel coordinates x	y	z 01:(0.4659675359725952	0.11118920892477036	1.089896321296692)
Voxel coordinates x	y	z 01:(-0.5015770196914673	0.7835715413093567	0.8683602809906006)
Voxel coordinates x	y	z 01:(-0.31322962045669556	-1.0076969861984253	0.14555884897708893)
Voxel coordinates x	y	z 01:(0.3297160565853119	-0.5046600699424744	1.028610110282898)
Voxel coordinates x	y	z 01:(-0.6137858629226685	-0.7960851192474365	0.25193727016448975)
Voxel coordinates x	y	z 01:(0.8784475326538086	-0.8510838150978088	0.7510281801223755)
Voxel coordinates x	y	z 01:(0.36738646030426025	-0.9860947132110596	0.22070251405239105)
Voxel coordinates x	y	z 01:(-0.6748293042182922	-0.7265552282333374	0.5460596084594727)
Voxel coordinates x	y	z 01:(0.5233504176139832	-0.31496021151542664	-0.5434037446975708)
Voxel coordinates x	y	z 01:(-0.9389246106147766	0.41039225459098816	-0.621747612953186)
Voxel coordinates x	y	z 01:(-0.29511088132858276	-0.6595597863197327	-0.5089910626411438)
Voxel coordinates x	y	z 01:(-0.9296786189079285	0.6281841993331909	0.7393512725830078)
Voxel coordinates x	y	z 01:(0.1332150399684906	0.5420413613319397	0.8138374090194702)
Voxel coordinates x	y	z 01:(-0.2453182339668274	-0.7039357423782349	-0.6955011487007141)
Voxel coordinates x	y	z 01:(0.7612046003341675	0.04790107160806656	1.112359642982483)
Voxel coordinates x	y	z 01:(0.8206297755241394	0.5739153623580933	0.9371488690376282)
Voxel coordinates x	y	z 01:(0.5055240988731384	-0.035599540919065475	-0.8562636971473694)
Voxel coordinates x	y	z 01:(-0.3047861158847809	0.7156689167022705	-0.18300576508045197)
Voxel coordinates x	y	z 01:(0.6148923635482788	0.4474208652973175	0.8924455046653748)
Voxel coordinates x	y	z 01:(0.8528390526771545	-0.39483362436294556	-0.6220715641975403)
Voxel coordinates x	y	z 01:(-0.9918116331100464	0.6892701387405396	0.4686821699142456)
Voxel coordinates x	y	z 01:(-0.9895864725112915	0.5925711393356323	-0.3407135307788849)
Voxel coordinates x	y	z 01:(0.5117151141166687	0.9690520167350769	-0.16924840211868286)
Voxel coordinates x	y	z 01:(0.3236084282398224	-0.6349565982818604	0.8656587600708008)
Voxel coordinates x	y	z 01:(0.7978613972663879	-0.7303417921066284	-0.6439522504806519)
Voxel coordinates x	y	z 01:(0.1647789478302002	0.08639063686132431	-0.8575047850608826)
Voxel coordinates x	y	z 01:(-0.5932438969612122	0.8235489726066589	-0.018923543393611908)
Voxel coordinates x	y	z 01:(0.27111440896987915	-0.5052357316017151	0.7176544666290283)
Voxel coordinates x	y	z 01:(-0.5866038203239441	-0.6208881735801697	-0.3404458165168762)
Voxel coordinates x	y	z 01:(0.19822958111763	-0.7151924967765808	0.657695472240448)
Voxel coordinates x	y	z 01:(0.5441822409629822	-0.37214094400405884	1.0256481170654297)
Voxel coordinates x	y	z 01:(-0.632706344127655	-0.03270062059164047	1.0981868505477905)
Voxel coordinates x	y	z 01:(0.09932693094015121	-0.4463619589805603	1.0680245161056519)
Voxel coordinates x	y	z 01:(-0.03678269684314728	1.0417884588241577	0.15504080057144165)
Voxel coordinates x	y	z 01:(0.8322522640228271	-0.9683098196983337	-0.1479736864566803)
Voxel coordinates x	y	z 01:(-0.28821656107902527	-0.2772888243198395	0.8149625062942505)
Voxel coordinates x	y	z 01:(0.0024786037392914295	-0.9042157530784607	0.42790499329566956)
Voxel coordinates x	y	z 01:(0.06181313842535019	-0.793391227722168	-0.07922431826591492)
Voxel coordinates x	y	z 01:(-0.8547021150588989	0.7018428444862366	-0.350802481174469)
Voxel coordinates x	y	z 01:(-0.7013404965400696	-0.7560710906982422	0.8733007907867432)
Voxel coordinates x	y	z 01:(-0.9340720772743225	0.24039088189601898	-0.7714939713478088)
Voxel coordinates x	y	z 01:(-0.7887148261070251	-0.6567233204841614	-0.15819351375102997)
Voxel coordinates x	y	z 01:(-0.2930943965911865	-0.40951868891716003	1.0865076780319214)
Voxel coordinates x	y	z 01:(0.604864776134491	1.0300476551055908	0.21167141199111938)
Voxel coordinates x	y	z 01:(-0.048272378742694855	0.9453796148300171	-0.3713376820087433)
Voxel coordinates x	y	z 01:(0.11157026886940002	-0.4169183671474457	-0.7063588500022888)
Voxel coordinates x	y	z 01:(0.9057953357696533	0.4439982771873474	-0.7140209078788757)
Voxel coordinates x	y	z 01:(0.7032762765884399	-0.769192636013031	0.6820802092552185)
Voxel coordinates x	y	z 01:(0.8967519998550415	0.3755769729614258	1.0007822513580322)
Voxel coordinates x	y	z 01:(-0.831791341304779	-0.3771745264530182	0.9868906140327454)
Voxel coordinates x	y	z 01:(-0.6654056906700134	-0.6500654220581055	-0.45471155643463135)
Voxel coordinates x	y	z 01:(0.5266739726066589	-0.7488391995429993	0.006451377645134926)
Voxel coordinates x	y	z 01:(0.7783954739570618	1.0350500345230103	-0.0070729730650782585)
Voxel coordinates x	y	z 01:(-0.6761771440505981	-0.6197556257247925	-0.4525897204875946)
Voxel coordinates x	y	z 01:(-0.7825914025306702	0.4824976921081543	-0.7273461222648621)
Voxel coordinates x	y	z 01:(0.8020123243331909	-0.7144680619239807	-0.04566200077533722)
Voxel coordinates x	y	z 01:(0.6169955134391785	-0.9299685955047607	0.5957397818565369)
Voxel coordinates x	y	z 01:(-0.8492955565452576	0.09292589128017426	-0.8572271466255188)
Voxel coordinates x	y	z 01:(-0.3124147355556488	-0.40951257944107056	0.7858381271362305)
Voxel coordinates x	y	z 01:(-0.7093678116798401	0.607386589050293	1.0113400220870972)
Voxel coordinates x	y	z 01:(0.17988115549087524	-0.9287917017936707	-0.34689098596572876)
Voxel coordinates x	y	z 01:(0.6794714331626892	-0.7705413699150085	-0.4238109886646271)
Voxel coordinates x	y	z 01:(0.7849574685096741	-1.003348708152771	0.0296181607991457)
Voxel coordinates x	y	z 01:(0.7685244679450989	-0.5002050995826721	0.8855684399604797)
Voxel coordinates x	y	z 01:(0.5161929130554199	-0.08054978400468826	-0.8688835501670837)
Voxel coordinates x	y	z 01:(-0.8513417840003967	0.9981850981712341	0.4846518933773041)
Voxel coordinates x	y	z 01:(-0.9527904987335205	1.0420001745224	0.1300354152917862)
Voxel coordinates x	y	z 01:(0.016154320910573006	-0.6881347298622131	-0.5036267042160034)
Voxel coordinates x	y	z 01:(0.3545396625995636	1.0399997234344482	-0.07756197452545166)
Voxel coordinates x	y	z 01:(-0.992262601852417	-0.44183751940727234	0.9570605158805847)
Voxel coordinates x	y	z 01:(0.017665518447756767	0.48899295926094055	0.874664306640625)
Voxel coordinates x	y	z 01:(-0.8597025275230408	0.304421067237854	-0.7537518739700317)
Voxel coordinates x	y	z 01:(0.39412301778793335	-1.0145788192749023	0.16349893808364868)
Voxel coordinates x	y	z 01:(-0.8116168975830078	0.6962123513221741	0.9454231858253479)
Voxel coordinates x	y	z 01:(-0.7877203226089478	1.039325475692749	-0.05948086082935333)
Voxel coordinates x	y	z 01:(-0.34094250202178955	0.2684769630432129	-0.6196922659873962)
Voxel coordinates x	y	z 01:(-0.6661292314529419	-0.9126845598220825	0.716438889503479)
Voxel coordinates x	y	z 01:(0.014770573005080223	-0.5963414311408997	0.5630475878715515)
Voxel coordinates x	y	z 01:(0.31851422786712646	0.9113076329231262	0.4948905408382416)
Voxel coordinates x	y	z 01:(-0.32165029644966125	0.789433479309082	0.23843476176261902)
Voxel coordinates x	y	z 01:(-0.78461754322052	-0.9766876697540283	0.31403592228889465)
Voxel coordinates x	y	z 01:(-0.7273169755935669	0.6270498633384705	0.9935736060142517)
Voxel coordinates x	y	z 01:(0.9739729166030884	-0.6909570693969727	-0.46344199776649475)
Voxel coordinates x	y	z 01:(-0.1401110589504242	-0.4111705422401428	-0.8148341774940491)
Voxel coordinates x	y	z 01:(-0.9627345204353333	-0.5080034732818604	0.7250803112983704)
Voxel coordinates x	y	z 01:(-0.2336546629667282	0.49693697690963745	0.728695809841156)
Voxel coordinates x	y	z 01:(0.6319607496261597	-0.6296423077583313	0.5137979388237)
Voxel coordinates x	y	z 01:(-0.2028740793466568	-0.4038711190223694	-0.6618098020553589)
Voxel coordinates x	y	z 01:(-0.13798606395721436	0.4137692451477051	-0.8424805998802185)
Voxel coordinates x	y	z 01:(0.7502351999282837	-0.3808600902557373	-0.8330040574073792)
Voxel coordinates x	y	z 01:(0.697598397731781	-0.3091121017932892	1.1142040491104126)
Voxel coordinates x	y	z 01:(0.3402467966079712	1.0384231805801392	-0.0642462894320488)
Voxel coordinates x	y	z 01:(0.9288000464439392	1.0298027992248535	0.2226284295320511)
Voxel coordinates x	y	z 01:(-0.14648187160491943	0.5476514101028442	-0.5854111313819885)
Voxel coordinates x	y	z 01:(-0.6431125402450562	0.006943976040929556	-0.8738657832145691)
Voxel coordinates x	y	z 01:(-0.32377856969833374	-0.07372097671031952	-0.8484053611755371)
Voxel coordinates x	y	z 01:(-0.7530145049095154	1.0206671953201294	0.34006163477897644)
Voxel coordinates x	y	z 01:(0.7995936274528503	0.5382089614868164	0.8099268674850464)
Voxel coordinates x	y	z 01:(-0.879149854183197	-0.5584793090820312	1.019906997680664)
Voxel coordinates x	y	z 01:(0.5415976047515869	-0.1770305633544922	1.0786274671554565)
Voxel coordinates x	y	z 01:(0.5642025470733643	0.19900724291801453	0.8524581789970398)
Voxel coordinates x	y	z 01:(0.6339953541755676	-0.7458992600440979	-0.14496232569217682)
Voxel coordinates x	y	z 01:(-0.7014210224151611	1.0343984365463257	0.1457032561302185)
Voxel coordinates x	y	z 01:(0.8051878809928894	-0.3855553865432739	1.0960289239883423)
Voxel coordinates x	y	z 01:(-0.47766295075416565	-0.9839972257614136	0.25257766246795654)
Voxel coordinates x	y	z 01:(0.41355159878730774	-0.9102650880813599	0.4499959349632263)
Voxel coordinates x	y	z 01:(-0.19318555295467377	-0.5075840353965759	0.9237421154975891)
Voxel coordinates x	y	z 01:(-0.35583552718162537	-0.4559853971004486	0.9301525950431824)
Voxel coordinates x	y	z 01:(-0.7538772225379944	0.4184442460536957	-0.6449184417724609)
Voxel coordinates x	y	z 01:(0.3434946835041046	1.0585353374481201	-0.08207441121339798)
Voxel coordinates x	y	z 01:(-0.6089635491371155	-0.4761923849582672	0.9002802968025208)
Voxel coordinates x	y	z 01:(-0.6343187689781189	0.41759753227233887	0.7868922352790833)
Voxel coordinates x	y	z 01:(0.6668914556503296	0.7394375205039978	0.8965801000595093)
Voxel coordinates x	y	z 01:(-0.3040037155151367	-0.34197577834129333	0.7863295674324036)
Voxel coordinates x	y	z 01:(0.9215617775917053	-0.37216052412986755	0.8761465549468994)
Voxel coordinates x	y	z 01:(0.5647085905075073	0.8062064051628113	-0.3867722749710083)
Voxel coordinates x	y	z 01:(-0.24796919524669647	-1.0114859342575073	0.15938106179237366)
Voxel coordinates x	y	z 01:(-0.7953933477401733	-0.732555091381073	0.8844618201255798)
Voxel coordinates x	y	z 01:(-0.08194737136363983	0.2838483154773712	0.8237477540969849)
Voxel coordinates x	y	z 01:(0.5284844636917114	0.47193068265914917	0.8841509222984314)
Voxel coordinates x	y	z 01:(-0.6843465566635132	0.7572513222694397	-0.44511446356773376)
Voxel coordinates x	y	z 01:(0.7532749772071838	-0.9398125410079956	0.6014602780342102)
Voxel coordinates x	y	z 01:(0.8664788603782654	1.0188682079315186	0.15471813082695007)
Voxel coordinates x	y	z 01:(0.9631936550140381	0.7571286559104919	-0.04939774051308632)
Voxel coordinates x	y	z 01:(-0.35569456219673157	0.381889671087265	1.0281260013580322)
Voxel coordinates x	y	z 01:(-0.34732285141944885	0.5747763514518738	0.7938476204872131)
Voxel coordinates x	y	z 01:(-0.08010245859622955	-0.13277463614940643	1.1180083751678467)
Voxel coordinates x	y	z 01:(-0.9353644251823425	-0.872879147529602	0.01603751629590988)
Voxel coordinates x	y	z 01:(-0.22353127598762512	1.0408579111099243	0.17666122317314148)
Voxel coordinates x	y	z 01:(0.7263359427452087	-0.34321272373199463	0.8144408464431763)
Voxel coordinates x	y	z 01:(0.43078184127807617	-0.21224616467952728	1.068477988243103)
Voxel coordinates x	y	z 01:(0.9155322313308716	-1.0059713125228882	0.007417234592139721)
Voxel coordinates x	y	z 01:(-0.6700279116630554	0.3326580226421356	1.1147820949554443)
Voxel coordinates x	y	z 01:(0.34514644742012024	0.06253112107515335	-0.8775352239608765)
Voxel coordinates x	y	z 01:(-0.7613827586174011	0.1919758915901184	-0.6600074768066406)
Voxel coordinates x	y	z 01:(-0.7636155486106873	0.5459977984428406	-0.4446612000465393)
Voxel coordinates x	y	z 01:(0.8642519116401672	0.7222347259521484	0.6785989999771118)
Voxel coordinates x	y	z 01:(0.11079765856266022	0.6093996167182922	-0.6035782098770142)
Voxel coordinates x	y	z 01:(0.2784804701805115	0.8509824275970459	0.7878208756446838)
Voxel coordinates x	y	z 01:(0.267380028963089	0.7399272918701172	-0.32508161664009094)
Voxel coordinates x	y	z 01:(-0.7805088758468628	-0.5966801047325134	0.8788377046585083)
Voxel coordinates x	y	z 01:(-0.34226545691490173	-0.6087385416030884	-0.3322145640850067)
Voxel coordinates x	y	z 01:(-0.5809860825538635	-0.3893842101097107	0.9510400295257568)
Voxel coordinates x	y	z 01:(-0.34402206540107727	-0.9744871854782104	0.4310440719127655)
Voxel coordinates x	y	z 01:(-0.6361483335494995	-0.8357812166213989	0.8066246509552002)
Voxel coordinates x	y	z 01:(-0.8885151743888855	0.8919909000396729	0.5207274556159973)
Voxel coordinates x	y	z 01:(-0.34185776114463806	-1.0162686109542847	0.13207127153873444)
Voxel coordinates x	y	z 01:(0.37326887249946594	-0.6110638380050659	0.9844998121261597)
Voxel coordinates x	y	z 01:(0.7228814363479614	0.9224624633789062	0.44169318675994873)
Voxel coordinates x	y	z 01:(-0.4865465760231018	0.935272753238678	0.6619497537612915)
Voxel coordinates x	y	z 01:(-0.8726848363876343	0.4591871201992035	0.6924325227737427)
Voxel coordinates x	y	z 01:(-0.8689396977424622	0.053831975907087326	-0.8451612591743469)
Voxel coordinates x	y	z 01:(-0.8056049942970276	0.2093675136566162	1.0768611431121826)
Voxel coordinates x	y	z 01:(0.6528551578521729	0.1478925347328186	-0.8400405645370483)
Voxel coordinates x	y	z 01:(-0.09691999107599258	-0.11397836357355118	-0.6951424479484558)
Voxel coordinates x	y	z 01:(-0.3141099512577057	0.8737666010856628	-0.27083078026771545)
Voxel coordinates x	y	z 01:(-1.043506145477295	0.5797919631004333	-0.3684452772140503)
Voxel coordinates x	y	z 01:(0.3104483485221863	-0.785081684589386	-0.23341387510299683)
Voxel coordinates x	y	z 01:(-0.2758975625038147	-0.6382362842559814	0.5137653946876526)
Voxel coordinates x	y	z 01:(0.8336692452430725	0.9753730297088623	0.3262844681739807)
Voxel coordinates x	y	z 01:(0.6129430532455444	0.3008158802986145	0.8194469809532166)
Voxel coordinates x	y	z 01:(0.3589092195034027	-0.8304582834243774	-0.5408319234848022)
Voxel coordinates x	y	z 01:(0.7410076856613159	-0.09119513630867004	1.1005014181137085)
Voxel coordinates x	y	z 01:(0.6973642706871033	-0.7739308476448059	0.6877728700637817)
Voxel coordinates x	y	z 01:(0.874517023563385	0.7433137893676758	-0.6630886197090149)
Voxel coordinates x	y	z 01:(-0.4905681014060974	-0.19389353692531586	-0.8230180144309998)
Voxel coordinates x	y	z 01:(-0.5131034255027771	-0.7707719802856445	-0.11131631582975388)
Voxel coordinates x	y	z 01:(-0.7831829786300659	0.6078169941902161	1.0038217306137085)
Voxel coordinates x	y	z 01:(-1.0200141668319702	-0.7890309691429138	0.20142346620559692)
Voxel coordinates x	y	z 01:(-0.9069231748580933	-0.6243025660514832	0.6807337999343872)
Voxel coordinates x	y	z 01:(-0.510947048664093	0.2920854389667511	1.0506538152694702)
Voxel coordinates x	y	z 01:(-0.5977410078048706	-0.8269506096839905	0.7971478700637817)
Voxel coordinates x	y	z 01:(0.4298623502254486	-0.46409425139427185	1.0764442682266235)
Voxel coordinates x	y	z 01:(-0.7870927453041077	0.36561065912246704	-0.7582782506942749)
Voxel coordinates x	y	z 01:(-0.38284075260162354	1.010140061378479	0.038073908537626266)
Voxel coordinates x	y	z 01:(-0.9944205284118652	-0.48411819338798523	0.710739016532898)
Voxel coordinates x	y	z 01:(-0.3185589015483856	0.9946189522743225	-0.06696735322475433)
Voxel coordinates x	y	z 01:(0.32321101427078247	-0.7644389271736145	0.2717393934726715)
Voxel coordinates x	y	z 01:(-0.9069699048995972	1.0152240991592407	0.16799820959568024)
Voxel coordinates x	y	z 01:(-0.8679054975509644	-0.804667592048645	0.133979931473732)
Voxel coordinates x	y	z 01:(0.24957852065563202	0.8613055944442749	0.3338332772254944)
Voxel coordinates x	y	z 01:(-0.07291547954082489	-0.3095020651817322	1.0294746160507202)
Voxel coordinates x	y	z 01:(-0.30176690220832825	0.4682717025279999	-0.5921560525894165)
Voxel coordinates x	y	z 01:(-0.8761948347091675	-0.9767639636993408	0.46012064814567566)
Voxel coordinates x	y	z 01:(-0.14933644235134125	0.7964056134223938	-0.6118629574775696)
Voxel coordinates x	y	z 01:(0.34851348400115967	0.6691431403160095	0.7521186470985413)
Voxel coordinates x	y	z 01:(-0.1433580219745636	0.19351232051849365	0.902106523513794)
Voxel coordinates x	y	z 01:(-0.8605254292488098	0.9752704501152039	0.57444167137146)
Voxel coordinates x	y	z 01:(-0.1968892365694046	0.9348875880241394	0.663398802280426)
Voxel coordinates x	y	z 01:(0.5898230075836182	-0.6921989321708679	-0.3714640438556671)
Voxel coordinates x	y	z 01:(0.24344882369041443	0.7720667719841003	0.26915010809898376)
Voxel coordinates x	y	z 01:(-0.33153289556503296	-0.7631725072860718	0.8643595576286316)
Voxel coordinates x	y	z 01:(-0.8125393390655518	-1.0166549682617188	0.12545539438724518)
Voxel coordinates x	y	z 01:(-0.18734502792358398	0.5518312454223633	-0.5883161425590515)
Voxel coordinates x	y	z 01:(-0.2852189838886261	0.37903356552124023	-0.5609033703804016)
Voxel coordinates x	y	z 01:(0.6240302324295044	-0.14633169770240784	0.8701459169387817)
Voxel coordinates x	y	z 01:(-0.14941255748271942	-0.5649039149284363	-0.5501978993415833)
Voxel coordinates x	y	z 01:(-0.5619055032730103	0.7921193242073059	0.8630832433700562)
Voxel coordinates x	y	z 01:(-0.3415645956993103	-0.5118984580039978	-0.5551526546478271)
Voxel coordinates x	y	z 01:(-0.5663875341415405	0.47773462533950806	-0.5874751806259155)
Voxel coordinates x	y	z 01:(-0.2426557093858719	0.11336708068847656	1.0977364778518677)
Voxel coordinates x	y	z 01:(0.01938914693892002	-0.9157236218452454	0.4221060872077942)
Voxel coordinates x	y	z 01:(0.9430127739906311	-0.12654155492782593	-0.6655608415603638)
Voxel coordinates x	y	z 01:(0.009763992391526699	0.42677775025367737	-0.6193909049034119)
Voxel coordinates x	y	z 01:(0.8835905194282532	0.79013592004776	-0.6109792590141296)
Voxel coordinates x	y	z 01:(-0.370822936296463	-0.7593085169792175	-0.008432870730757713)
Voxel coordinates x	y	z 01:(0.9239256978034973	-0.09682495146989822	1.0956979990005493)
Voxel coordinates x	y	z 01:(-0.5824758410453796	1.017992615699768	0.36208537220954895)
Voxel coordinates x	y	z 01:(0.8072941303253174	-0.7149906158447266	-0.6921725273132324)
Voxel coordinates x	y	z 01:(0.721300482749939	0.8638774752616882	0.2590954899787903)
Voxel coordinates x	y	z 01:(0.8462749123573303	0.10441968590021133	-0.6258292198181152)
Voxel coordinates x	y	z 01:(-0.7514321208000183	0.4284633994102478	1.0252864360809326)
Voxel coordinates x	y	z 01:(0.9201576113700867	0.010437292978167534	1.1187502145767212)
Voxel coordinates x	y	z 01:(0.33070483803749084	-0.722131609916687	0.5792703032493591)
Voxel coordinates x	y	z 01:(0.7370066046714783	-0.17099124193191528	0.8643990159034729)
Voxel coordinates x	y	z 01:(0.7795097827911377	-0.45834487676620483	-0.4468995928764343)
Voxel coordinates x	y	z 01:(-0.3310529887676239	0.6220126152038574	-0.477369099855423)
Voxel coordinates x	y	z 01:(-0.9353204965591431	-0.3682706654071808	-0.6147502660751343)
Voxel coordinates x	y	z 01:(0.5628395080566406	0.5633776187896729	-0.7272634506225586)
Voxel coordinates x	y	z 01:(-0.6480264067649841	0.39866873621940613	0.9938427805900574)
Voxel coordinates x	y	z 01:(-0.6992992162704468	-0.6266235709190369	-0.27010899782180786)
Voxel coordinates x	y	z 01:(0.3269975483417511	-0.5239697694778442	0.8806895017623901)
Voxel coordinates x	y	z 01:(0.32555362582206726	0.06785713136196136	-0.8751733899116516)
Voxel coordinates x	y	z 01:(-0.7914429306983948	-0.6307927966117859	-0.5590456128120422)
Voxel coordinates x	y	z 01:(-0.8758071660995483	0.5750126242637634	0.8866026401519775)
Voxel coordinates x	y	z 01:(-0.737875759601593	-0.47723108530044556	-0.45667123794555664)
Voxel coordinates x	y	z 01:(-0.1348099410533905	-0.1842167228460312	1.0655525922775269)
Voxel coordinates x	y	z 01:(-0.6082519292831421	0.28894731402397156	1.0400644540786743)
Voxel coordinates x	y	z 01:(0.3059755861759186	0.7593538761138916	0.4272988736629486)
Voxel coordinates x	y	z 01:(-0.9219756722450256	0.9383172392845154	0.429654985666275)
Voxel coordinates x	y	z 01:(0.36651384830474854	0.9593700170516968	0.6239327192306519)
Voxel coordinates x	y	z 01:(-0.38594698905944824	0.432260125875473	1.0778151750564575)
Voxel coordinates x	y	z 01:(0.4580007791519165	1.0337427854537964	0.34582340717315674)
Voxel coordinates x	y	z 01:(-0.09579062461853027	0.7908130288124084	-0.03823088854551315)
Voxel coordinates x	y	z 01:(-0.17498858273029327	0.4368666410446167	1.089792251586914)
Voxel coordinates x	y	z 01:(0.5164900422096252	-0.05608487129211426	-0.8621932864189148)
Voxel coordinates x	y	z 01:(0.5774556994438171	0.8161159157752991	-0.09749864041805267)
Voxel coordinates x	y	z 01:(-0.722409725189209	0.21499592065811157	-0.6695741415023804)
Voxel coordinates x	y	z 01:(-0.7617098689079285	0.45604386925697327	-0.6062251329421997)
Voxel coordinates x	y	z 01:(0.9420831203460693	-0.16046257317066193	1.1094366312026978)
Voxel coordinates x	y	z 01:(-0.24859334528446198	0.6956979036331177	-0.1664608120918274)
Voxel coordinates x	y	z 01:(0.03860769048333168	0.8198654651641846	-0.03571436554193497)
Voxel coordinates x	y	z 01:(0.3715135157108307	-0.5036724805831909	0.8709547519683838)
Voxel coordinates x	y	z 01:(-0.07095711678266525	0.8726641535758972	-0.5264739394187927)
Voxel coordinates x	y	z 01:(0.44028934836387634	0.23994992673397064	0.9474409818649292)
Voxel coordinates x	y	z 01:(0.8860583305358887	0.7354165315628052	-0.6641080975532532)
Voxel coordinates x	y	z 01:(0.01744542084634304	0.41753432154655457	-0.6546176075935364)
Voxel coordinates x	y	z 01:(-0.7157482504844666	-0.9591516852378845	0.329237163066864)
Voxel coordinates x	y	z 01:(0.5342246294021606	-1.005637288093567	0.25200948119163513)
Voxel coordinates x	y	z 01:(0.31027084589004517	-1.0065141916275024	0.06638025492429733)
Voxel coordinates x	y	z 01:(0.17175506055355072	0.5413774847984314	-0.6272343397140503)
Voxel coordinates x	y	z 01:(-0.6070753335952759	0.734879195690155	-0.4007188677787781)
Voxel coordinates x	y	z 01:(0.1200651153922081	0.7772487998008728	-0.6186672449111938)
Voxel coordinates x	y	z 01:(-0.6462234258651733	0.7049930691719055	-0.36889776587486267)
Voxel coordinates x	y	z 01:(-0.9050623774528503	0.580441951751709	0.8404884338378906)
Voxel coordinates x	y	z 01:(0.869208574295044	-0.7504562735557556	0.3891243636608124)
Voxel coordinates x	y	z 01:(-0.12719915807247162	-0.40565726161003113	-0.5000723004341125)
Voxel coordinates x	y	z 01:(-0.45512667298316956	-0.5718011856079102	-0.7708464860916138)
Voxel coordinates x	y	z 01:(0.30321767926216125	-0.9928510189056396	0.15481537580490112)
Voxel coordinates x	y	z 01:(0.08030068129301071	0.20103973150253296	-0.830692708492279)
Voxel coordinates x	y	z 01:(-0.3010042905807495	-0.7842817306518555	-0.5863162279129028)
Voxel coordinates x	y	z 01:(0.9277380704879761	0.24368491768836975	1.0672416687011719)
Voxel coordinates x	y	z 01:(0.5117717981338501	0.16449855268001556	1.0785506963729858)
Voxel coordinates x	y	z 01:(0.37643343210220337	-0.045930325984954834	1.113965392112732)
Voxel coordinates x	y	z 01:(-0.6967706084251404	0.19073836505413055	-0.6288409233093262)
Voxel coordinates x	y	z 01:(0.03424888104200363	-0.7612183094024658	0.24216660857200623)
Voxel coordinates x	y	z 01:(-0.9133965373039246	0.9928702116012573	0.3524678349494934)
Voxel coordinates x	y	z 01:(0.6517294049263	-0.31032243371009827	1.0112110376358032)
Voxel coordinates x	y	z 01:(0.6498422026634216	-0.3938751518726349	0.7950298190116882)
Voxel coordinates x	y	z 01:(0.8013453483581543	0.5751213431358337	0.8047322630882263)
Voxel coordinates x	y	z 01:(0.09552442282438278	-0.8881556391716003	-0.4247269332408905)
Voxel coordinates x	y	z 01:(-0.5072073936462402	-0.7121451497077942	0.01359473541378975)
Voxel coordinates x	y	z 01:(-0.9052263498306274	0.6495749354362488	0.6063164472579956)
Voxel coordinates x	y	z 01:(0.10281356424093246	-0.9403376579284668	-0.17121267318725586)
Voxel coordinates x	y	z 01:(0.5563545823097229	1.0336737632751465	0.21769915521144867)
Voxel coordinates x	y	z 01:(0.20789536833763123	-0.1389300674200058	-0.8083359599113464)
Voxel coordinates x	y	z 01:(-0.7829611897468567	-0.9891557097434998	-0.08777008205652237)
Voxel coordinates x	y	z 01:(0.8194133043289185	0.1329909712076187	-0.858556866645813)
Voxel coordinates x	y	z 01:(0.23696894943714142	-0.9543426036834717	0.5644193291664124)
Voxel coordinates x	y	z 01:(0.3688865303993225	1.0126007795333862	0.2910183072090149)
Voxel coordinates x	y	z 01:(0.3177329897880554	-0.544917106628418	0.893926203250885)
Voxel coordinates x	y	z 01:(0.8854512572288513	-0.32477083802223206	-0.8463461995124817)
Voxel coordinates x	y	z 01:(0.32314586639404297	-0.7204486131668091	0.5173312425613403)
Voxel coordinates x	y	z 01:(-0.9395912885665894	-0.7323862910270691	-0.467395544052124)
Voxel coordinates x	y	z 01:(0.3021760880947113	-0.670986533164978	0.9382385611534119)
Voxel coordinates x	y	z 01:(0.9088113903999329	0.6542467474937439	-0.48776960372924805)
Voxel coordinates x	y	z 01:(-0.5737415552139282	-0.34745243191719055	1.0238769054412842)
Voxel coordinates x	y	z 01:(0.961086094379425	-0.4898391664028168	-0.6613218784332275)
Voxel coordinates x	y	z 01:(0.4297701120376587	-1.0156776905059814	0.1547466367483139)
Voxel coordinates x	y	z 01:(0.6213754415512085	-0.08370693773031235	1.1218377351760864)
Voxel coordinates x	y	z 01:(0.8989665508270264	-0.9634678959846497	0.33622100949287415)
Voxel coordinates x	y	z 01:(-0.04413981735706329	0.5166131854057312	0.9333584308624268)
Voxel coordinates x	y	z 01:(-0.6479201912879944	0.8784286379814148	0.5577393770217896)
Voxel coordinates x	y	z 01:(-0.4737299978733063	0.7090176939964294	-0.48174819350242615)
Voxel coordinates x	y	z 01:(0.527182936668396	-1.0297470092773438	0.11786863952875137)
Voxel coordinates x	y	z 01:(-0.08741502463817596	-0.12635257840156555	1.1216700077056885)
Voxel coordinates x	y	z 01:(-0.24902507662773132	0.228341206908226	1.0509752035140991)
Voxel coordinates x	y	z 01:(-0.7578312754631042	-0.7446879148483276	0.15534907579421997)
Voxel coordinates x	y	z 01:(-0.8333852291107178	0.05757436528801918	-0.8708908557891846)
Voxel coordinates x	y	z 01:(-0.05905159190297127	0.7773236632347107	-0.47241225838661194)
Voxel coordinates x	y	z 01:(-0.8575451374053955	0.9871903657913208	0.31018155813217163)
Voxel coordinates x	y	z 01:(-0.7950958013534546	0.6179124712944031	1.0120080709457397)
Voxel coordinates x	y	z 01:(-0.9019212126731873	0.8032267689704895	0.2970651686191559)
Voxel coordinates x	y	z 01:(0.5383195877075195	-0.9765715599060059	0.025208376348018646)
Voxel coordinates x	y	z 01:(0.6565115451812744	1.023962378501892	0.20624899864196777)
Voxel coordinates x	y	z 01:(-0.3933716118335724	0.28500404953956604	-0.5669010281562805)
Voxel coordinates x	y	z 01:(0.746468186378479	-0.48872002959251404	-0.7973985075950623)
Voxel coordinates x	y	z 01:(0.6566351056098938	1.0228055715560913	-0.22171805799007416)
Voxel coordinates x	y	z 01:(0.6014717817306519	-0.04460466653108597	-0.8576633334159851)
Voxel coordinates x	y	z 01:(-0.3109671473503113	0.19480551779270172	-0.6800369620323181)
Voxel coordinates x	y	z 01:(0.2836645841598511	0.8599042892456055	0.7851328253746033)
Voxel coordinates x	y	z 01:(0.6518498063087463	0.8142671585083008	0.18402759730815887)
Voxel coordinates x	y	z 01:(0.32714033126831055	-0.7904491424560547	0.39099791646003723)
Voxel coordinates x	y	z 01:(0.8563345074653625	0.7311617136001587	-0.5002435445785522)
Voxel coordinates x	y	z 01:(-0.17170308530330658	-0.6357458233833313	0.7595045566558838)
Voxel coordinates x	y	z 01:(-0.9451018571853638	-0.9135802388191223	0.4640255272388458)
Voxel coordinates x	y	z 01:(-0.7931933403015137	1.0460017919540405	0.12393071502447128)
Voxel coordinates x	y	z 01:(0.8741068243980408	-1.0023947954177856	-0.19419176876544952)
Voxel coordinates x	y	z 01:(-0.7855557203292847	-1.0533806085586548	0.33677881956100464)
Voxel coordinates x	y	z 01:(0.4927460849285126	0.03518439829349518	-0.8551044464111328)
Voxel coordinates x	y	z 01:(-0.26143786311149597	0.84993976354599	-0.5291332006454468)
Voxel coordinates x	y	z 01:(0.35718637704849243	-0.6752043962478638	0.953040361404419)
Voxel coordinates x	y	z 01:(-0.28830644488334656	-0.36771056056022644	0.8280386328697205)
Voxel coordinates x	y	z 01:(0.5827577114105225	0.11674991250038147	-0.6842023134231567)
Voxel coordinates x	y	z 01:(-0.5113771557807922	-0.8081782460212708	-0.5629204511642456)
Voxel coordinates x	y	z 01:(0.5079749226570129	0.41876327991485596	0.7944387793540955)
Voxel coordinates x	y	z 01:(-0.931688666343689	-0.4316646456718445	1.0570460557937622)
Voxel coordinates x	y	z 01:(0.855374813079834	0.6010458469390869	-0.5449243783950806)
Voxel coordinates x	y	z 01:(0.2045874148607254	0.6671651601791382	0.813727080821991)
Voxel coordinates x	y	z 01:(-0.541079580783844	1.0340875387191772	0.15020981431007385)
Voxel coordinates x	y	z 01:(0.5169838070869446	1.0297667980194092	0.3644992709159851)
Voxel coordinates x	y	z 01:(-0.7413191199302673	-0.7348818778991699	-0.17230582237243652)
Voxel coordinates x	y	z 01:(-0.10428914427757263	0.3847908675670624	-0.7706142067909241)
Voxel coordinates x	y	z 01:(-0.6636597514152527	-0.875798761844635	-0.44502532482147217)
Voxel coordinates x	y	z 01:(-0.023072153329849243	0.43387648463249207	1.089720368385315)
Voxel coordinates x	y	z 01:(-0.9493098855018616	1.0369728803634644	0.05458365008234978)
Voxel coordinates x	y	z 01:(0.8944531679153442	-0.7383819222450256	0.7143813371658325)
Voxel coordinates x	y	z 01:(0.2822607159614563	0.8879937529563904	0.5147910714149475)
Voxel coordinates x	y	z 01:(-0.5733330249786377	0.7375655174255371	0.4225347340106964)
Voxel coordinates x	y	z 01:(-0.2283715158700943	0.12068885564804077	0.8915485143661499)
Voxel coordinates x	y	z 01:(-0.11659276485443115	0.7479124069213867	-0.5320159792900085)
Voxel coordinates x	y	z 01:(-0.6669772267341614	-0.7672272324562073	0.8747667670249939)
Voxel coordinates x	y	z 01:(0.3434905409812927	1.0317585468292236	0.3499037027359009)
Voxel coordinates x	y	z 01:(0.012191918678581715	-1.0003728866577148	-0.12602481245994568)
Voxel coordinates x	y	z 01:(-0.08550311625003815	0.02094670571386814	1.1000486612319946)
Voxel coordinates x	y	z 01:(0.9207369685173035	-0.22065743803977966	1.0795248746871948)
Voxel coordinates x	y	z 01:(-0.5298426747322083	0.4509047865867615	1.067144751548767)
Voxel coordinates x	y	z 01:(0.7626011371612549	-0.9862225651741028	-0.19459542632102966)
Voxel coordinates x	y	z 01:(-0.6878358125686646	-0.9541743993759155	-0.35686004161834717)
Voxel coordinates x	y	z 01:(0.6273016929626465	0.7530319094657898	0.8831894993782043)
Voxel coordinates x	y	z 01:(0.32146182656288147	0.8482645750045776	0.0775434821844101)
Voxel coordinates x	y	z 01:(-0.11504944413900375	0.5509356260299683	-0.5618152022361755)
Voxel coordinates x	y	z 01:(-0.4876309037208557	-0.9813481569290161	0.27568677067756653)
Voxel coordinates x	y	z 01:(-0.8850869536399841	0.8705180883407593	0.24285060167312622)
Voxel coordinates x	y	z 01:(-0.777827262878418	-0.8508609533309937	0.3871334493160248)
Voxel coordinates x	y	z 01:(0.21378885209560394	1.0217316150665283	0.36143073439598083)
Voxel coordinates x	y	z 01:(0.5665655732154846	-0.7272437810897827	0.029357589781284332)
Voxel coordinates x	y	z 01:(-0.02976919524371624	0.8973877429962158	0.5165558457374573)
Voxel coordinates x	y	z 01:(0.035690709948539734	0.7600643634796143	0.10560709983110428)
Voxel coordinates x	y	z 01:(-0.30678707361221313	-0.07636024802923203	-0.841839075088501)
Voxel coordinates x	y	z 01:(-0.9474896192550659	-0.049657028168439865	-0.6878935694694519)
Voxel coordinates x	y	z 01:(-0.10573683679103851	0.4194483160972595	-0.8286498188972473)
Voxel coordinates x	y	z 01:(0.48166579008102417	0.4006911814212799	0.9939876198768616)
Voxel coordinates x	y	z 01:(-0.2976948320865631	-0.4176386594772339	0.7696157693862915)
Voxel coordinates x	y	z 01:(0.2701083719730377	0.7132658362388611	0.3846333920955658)
Voxel coordinates x	y	z 01:(0.8851839900016785	-0.7234609723091125	-0.6346158981323242)
Voxel coordinates x	y	z 01:(0.6411738991737366	0.07643163204193115	0.9587223529815674)
Voxel coordinates x	y	z 01:(0.14208923280239105	0.8667281866073608	0.7577733993530273)
Voxel coordinates x	y	z 01:(0.15849824249744415	-0.4149470329284668	-0.821723222732544)
Voxel coordinates x	y	z 01:(-0.2668903172016144	-1.0098105669021606	0.1582469493150711)
Voxel coordinates x	y	z 01:(0.01162213645875454	-0.4374982714653015	-0.5530533194541931)
Voxel coordinates x	y	z 01:(0.8658650517463684	0.4148314893245697	0.8600355982780457)
Voxel coordinates x	y	z 01:(0.9022145867347717	-0.2692287266254425	1.1190228462219238)
Voxel coordinates x	y	z 01:(0.36849963665008545	-0.2114514261484146	0.8910715579986572)
Voxel coordinates x	y	z 01:(0.8972163200378418	-1.0288727283477783	0.4287341237068176)
Voxel coordinates x	y	z 01:(-0.7957555055618286	-0.6356321573257446	0.9537082314491272)
Voxel coordinates x	y	z 01:(0.24653512239456177	0.04777929559350014	0.9434120655059814)
Voxel coordinates x	y	z 01:(-0.2801886200904846	0.10150852799415588	-0.8648788928985596)
Voxel coordinates x	y	z 01:(0.8862267732620239	-0.7911697030067444	-0.5772255063056946)
Voxel coordinates x	y	z 01:(0.28935346007347107	0.7368453741073608	0.33959147334098816)
Voxel coordinates x	y	z 01:(-0.7431030869483948	0.191194549202919	-0.626434862613678)
Voxel coordinates x	y	z 01:(-0.21007098257541656	1.0536757707595825	0.39630788564682007)
Voxel coordinates x	y	z 01:(-0.6691715717315674	0.2989565432071686	1.0759750604629517)
Voxel coordinates x	y	z 01:(0.19427567720413208	-0.41282039880752563	-0.8159763216972351)
Voxel coordinates x	y	z 01:(0.29832929372787476	-0.547015368938446	0.8539718389511108)
Voxel coordinates x	y	z 01:(-0.5780975818634033	0.3979898691177368	1.006359338760376)
Voxel coordinates x	y	z 01:(-0.8682403564453125	-0.42118632793426514	1.061302661895752)
Voxel coordinates x	y	z 01:(0.9673976898193359	0.7369324564933777	0.19307616353034973)
Voxel coordinates x	y	z 01:(0.8931801319122314	-0.28904494643211365	-0.7854348421096802)
Voxel coordinates x	y	z 01:(0.9694476127624512	-0.6884132027626038	0.4637354910373688)
Voxel coordinates x	y	z 01:(0.5419027209281921	0.0737411379814148	-0.7049365639686584)
Voxel coordinates x	y	z 01:(0.32388612627983093	0.9836911559104919	-0.3209909498691559)
Voxel coordinates x	y	z 01:(-0.8884432315826416	0.23096057772636414	-0.8620843291282654)
Voxel coordinates x	y	z 01:(-0.8414746522903442	0.1654958426952362	-0.8188616633415222)
Voxel coordinates x	y	z 01:(0.24536611139774323	0.7963143587112427	-0.3857976794242859)
Voxel coordinates x	y	z 01:(-0.5693762898445129	-0.3260559141635895	-0.741489827632904)
Voxel coordinates x	y	z 01:(-1.0072022676467896	-0.5146299600601196	0.6184645891189575)
Voxel coordinates x	y	z 01:(-0.3652086853981018	-0.7266991138458252	0.45462068915367126)
Voxel coordinates x	y	z 01:(0.29608872532844543	-0.750362753868103	-0.6078457236289978)
Voxel coordinates x	y	z 01:(0.2262103259563446	0.7894523739814758	0.434400737285614)
Voxel coordinates x	y	z 01:(0.693855345249176	-0.7365841269493103	0.22574828565120697)
Voxel coordinates x	y	z 01:(-0.04876956716179848	-0.2268134206533432	0.8483870029449463)
Voxel coordinates x	y	z 01:(0.3949822187423706	-0.678360641002655	0.9418439865112305)
Voxel coordinates x	y	z 01:(0.41967257857322693	-0.1514689177274704	1.1037328243255615)
Voxel coordinates x	y	z 01:(0.08985377103090286	-0.9971281886100769	0.07087459415197372)
Voxel coordinates x	y	z 01:(-0.20397454500198364	-0.48747560381889343	0.8382430672645569)
Voxel coordinates x	y	z 01:(-0.9829361438751221	0.8678213953971863	0.3176860213279724)
Voxel coordinates x	y	z 01:(-0.13940419256687164	0.9392744898796082	-0.3874668776988983)
Voxel coordinates x	y	z 01:(0.4440062940120697	-0.24306119978427887	-0.5938490033149719)
Voxel coordinates x	y	z 01:(-0.1645394116640091	-1.0357122421264648	0.13537058234214783)
Voxel coordinates x	y	z 01:(-0.815028965473175	-0.7858725786209106	-0.03149626404047012)
Voxel coordinates x	y	z 01:(0.701635479927063	-0.7416554689407349	0.7009158730506897)
Voxel coordinates x	y	z 01:(-0.457527220249176	0.9633972644805908	0.5709153413772583)
Voxel coordinates x	y	z 01:(0.6857250332832336	-0.9477575421333313	-0.10684139281511307)
Voxel coordinates x	y	z 01:(0.787247359752655	-0.7161828279495239	-0.20063328742980957)
Voxel coordinates x	y	z 01:(0.9247720837593079	0.7085923552513123	-0.4976903796195984)
Voxel coordinates x	y	z 01:(-0.28858307003974915	0.5685116648674011	0.6583770513534546)
Voxel coordinates x	y	z 01:(-0.03462476283311844	-0.3067953288555145	0.8039068579673767)
Voxel coordinates x	y	z 01:(-0.693780779838562	-0.9541917443275452	-0.3695146441459656)
Voxel coordinates x	y	z 01:(-0.30966487526893616	0.30920135974884033	-0.8051927089691162)
Voxel coordinates x	y	z 01:(0.8185853362083435	0.3997374176979065	-0.7536746263504028)
Voxel coordinates x	y	z 01:(0.9567351341247559	0.6715764999389648	-0.4322478473186493)
Voxel coordinates x	y	z 01:(0.8632161021232605	0.1115378737449646	-0.8641791939735413)
Voxel coordinates x	y	z 01:(0.5449711084365845	0.642115592956543	0.9820825457572937)
Voxel coordinates x	y	z 01:(-0.4083530604839325	-0.7396522164344788	0.585355281829834)
Voxel coordinates x	y	z 01:(-0.8281223177909851	1.0553075075149536	-0.05344463884830475)
Voxel coordinates x	y	z 01:(0.27730491757392883	0.3808651268482208	1.078347086906433)
Voxel coordinates x	y	z 01:(-0.8900586366653442	1.0115388631820679	0.3892318904399872)
Voxel coordinates x	y	z 01:(-0.5590092539787292	-0.7837023138999939	0.04992680624127388)
Voxel coordinates x	y	z 01:(0.9420483112335205	-0.40953096747398376	-0.6961365342140198)
Voxel coordinates x	y	z 01:(-0.2805250585079193	0.5064918994903564	1.041213035583496)
Voxel coordinates x	y	z 01:(0.021842021495103836	0.5306780338287354	0.8244701027870178)
Voxel coordinates x	y	z 01:(-0.6176261901855469	-0.9779260754585266	0.23283883929252625)
Voxel coordinates x	y	z 01:(0.8555402159690857	0.44561973214149475	-0.6774098873138428)
Voxel coordinates x	y	z 01:(-0.15827742218971252	-0.6552735567092896	0.4923884868621826)
Voxel coordinates x	y	z 01:(0.46803900599479675	-0.6103745698928833	-0.5910180807113647)
Voxel coordinates x	y	z 01:(0.5062020421028137	-0.6797407269477844	0.38331058621406555)
Voxel coordinates x	y	z 01:(-0.9100435376167297	0.9023891091346741	-0.21752579510211945)
Voxel coordinates x	y	z 01:(-0.6877202987670898	-0.057458024471998215	1.1017593145370483)
Voxel coordinates x	y	z 01:(0.16360540688037872	-0.45884785056114197	1.0388715267181396)
Voxel coordinates x	y	z 01:(-0.38307932019233704	0.23805707693099976	1.060628056526184)
Voxel coordinates x	y	z 01:(-0.12769591808319092	0.775051474571228	0.6141177415847778)
Voxel coordinates x	y	z 01:(-0.4763960838317871	0.6767562031745911	-0.5611481070518494)
Voxel coordinates x	y	z 01:(-0.451541006565094	-0.10486634820699692	-0.8252049088478088)
Voxel coordinates x	y	z 01:(0.12705868482589722	0.8224409818649292	0.285005658864975)
Voxel coordinates x	y	z 01:(0.3156636357307434	-0.820178747177124	0.06473257392644882)
Voxel coordinates x	y	z 01:(0.2610543966293335	-0.694860577583313	-0.35055166482925415)
Voxel coordinates x	y	z 01:(0.40520769357681274	0.7820280194282532	0.8653534650802612)
Voxel coordinates x	y	z 01:(0.14824728667736053	-0.6965649724006653	-0.29747647047042847)
Voxel coordinates x	y	z 01:(-0.551587700843811	1.0052547454833984	-0.11023587733507156)
Voxel coordinates x	y	z 01:(-0.31974905729293823	-0.383494108915329	0.7373325824737549)
Voxel coordinates x	y	z 01:(0.6355875730514526	0.8447127938270569	-0.5283280611038208)
Voxel coordinates x	y	z 01:(0.5995312333106995	-0.9725817441940308	0.015787294134497643)
Voxel coordinates x	y	z 01:(0.7274731993675232	0.1777997612953186	1.120896816253662)
Voxel coordinates x	y	z 01:(0.4952247440814972	0.9741142988204956	-0.3109789192676544)
Voxel coordinates x	y	z 01:(0.7593144178390503	-0.28500494360923767	1.106638789176941)
Voxel coordinates x	y	z 01:(-0.34526094794273376	-0.7586799263954163	0.6672782897949219)
Voxel coordinates x	y	z 01:(0.762584388256073	-0.7212169766426086	0.3906935751438141)
Voxel coordinates x	y	z 01:(0.09335125982761383	0.8016788959503174	-0.3759284019470215)
Voxel coordinates x	y	z 01:(0.8478898406028748	-0.5253939032554626	-0.7680721879005432)
Voxel coordinates x	y	z 01:(-0.31289684772491455	-0.8053710460662842	-0.605782151222229)
Voxel coordinates x	y	z 01:(0.7032013535499573	-0.6104159951210022	-0.35853105783462524)
Voxel coordinates x	y	z 01:(-0.27956026792526245	0.6728278398513794	-0.4957326650619507)
Voxel coordinates x	y	z 01:(0.35774579644203186	-0.8946373462677002	-0.4423411786556244)
Voxel coordinates x	y	z 01:(-0.7905641794204712	0.15213444828987122	-0.650829553604126)
Voxel coordinates x	y	z 01:(-0.8646619319915771	1.017382025718689	0.005981151480227709)
Voxel coordinates x	y	z 01:(-0.10264946520328522	0.6478171944618225	0.7909271717071533)
Voxel coordinates x	y	z 01:(0.44141867756843567	0.9692313075065613	-0.3220660984516144)
Voxel coordinates x	y	z 01:(0.7188616991043091	-0.30938631296157837	1.106231451034546)
Voxel coordinates x	y	z 01:(0.513945996761322	-0.47276315093040466	0.8873804211616516)
Voxel coordinates x	y	z 01:(-0.05054521560668945	0.8223650455474854	-0.37559446692466736)
Voxel coordinates x	y	z 01:(0.8975076675415039	0.7395066618919373	0.6541348695755005)
Voxel coordinates x	y	z 01:(-0.5011581182479858	-0.7008732557296753	0.6405209898948669)
Voxel coordinates x	y	z 01:(-0.7416825890541077	0.986445426940918	-0.27289265394210815)
Voxel coordinates x	y	z 01:(-0.15476280450820923	0.5592110753059387	-0.7793051600456238)
Voxel coordinates x	y	z 01:(0.8126605749130249	0.797848105430603	-0.5937153100967407)
Voxel coordinates x	y	z 01:(0.9196593165397644	-0.5238290429115295	-0.6392525434494019)
Voxel coordinates x	y	z 01:(0.6817023158073425	0.8160721659660339	-0.3093532919883728)
Voxel coordinates x	y	z 01:(0.335394024848938	-0.5958395600318909	1.0040678977966309)
Voxel coordinates x	y	z 01:(0.9981938600540161	0.026155278086662292	0.9824197888374329)
Voxel coordinates x	y	z 01:(0.7441617250442505	-0.6934019923210144	-0.32286715507507324)
Voxel coordinates x	y	z 01:(0.5838885307312012	-0.26258614659309387	-0.672093391418457)
Voxel coordinates x	y	z 01:(0.27382147312164307	0.8932541608810425	-0.2485068440437317)
Voxel coordinates x	y	z 01:(0.23448222875595093	-0.9547913074493408	0.5457602739334106)
Voxel coordinates x	y	z 01:(-0.7971360087394714	0.35980209708213806	0.8255616426467896)
Voxel coordinates x	y	z 01:(0.17821168899536133	-0.030448786914348602	-0.8504047393798828)
Voxel coordinates x	y	z 01:(-0.9058585166931152	-0.4174354076385498	1.0096187591552734)
Voxel coordinates x	y	z 01:(0.12906916439533234	0.5241256952285767	0.8444626331329346)
Voxel coordinates x	y	z 01:(0.41487830877304077	-0.9816162586212158	0.04850568622350693)
Voxel coordinates x	y	z 01:(-0.041299570351839066	-0.3820632994174957	-0.7538442611694336)
Voxel coordinates x	y	z 01:(-0.9011440277099609	-0.8813155889511108	-0.27487611770629883)
Voxel coordinates x	y	z 01:(-0.7293553948402405	-0.9588481187820435	0.3297799527645111)
Voxel coordinates x	y	z 01:(0.532332718372345	-0.7042485475540161	0.5599299073219299)
Voxel coordinates x	y	z 01:(0.8573577404022217	0.045796096324920654	-0.6612473726272583)
Voxel coordinates x	y	z 01:(-0.7335966229438782	-0.8114812970161438	0.8005786538124084)
Voxel coordinates x	y	z 01:(0.28815722465515137	0.867559552192688	0.778918981552124)
Voxel coordinates x	y	z 01:(-0.9469681978225708	0.6793769001960754	0.7009626626968384)
Voxel coordinates x	y	z 01:(0.007391598541289568	0.5306610465049744	0.8362473249435425)
Voxel coordinates x	y	z 01:(-0.8684295415878296	0.7110692262649536	0.9376096129417419)
Voxel coordinates x	y	z 01:(0.895869255065918	0.699438750743866	0.6093780994415283)
Voxel coordinates x	y	z 01:(-0.7113691568374634	0.42475515604019165	-0.5505345463752747)
Voxel coordinates x	y	z 01:(-0.8534145951271057	0.97672438621521	0.5657606720924377)
Voxel coordinates x	y	z 01:(-0.9910513758659363	-0.47752633690834045	0.9188252687454224)
Voxel coordinates x	y	z 01:(0.38737085461616516	0.855426013469696	0.7957170605659485)
Voxel coordinates x	y	z 01:(0.05840979889035225	0.3002251386642456	-0.5763199925422668)
Voxel coordinates x	y	z 01:(0.8141016960144043	-0.3709104359149933	-0.7751472592353821)
Voxel coordinates x	y	z 01:(-0.619415819644928	1.030805230140686	0.08667920529842377)
Voxel coordinates x	y	z 01:(-0.32126548886299133	-0.30527427792549133	-0.5385897159576416)
Voxel coordinates x	y	z 01:(0.8718823790550232	-0.38212576508522034	-0.6334729790687561)
Voxel coordinates x	y	z 01:(0.6439626812934875	1.0401924848556519	0.2140689194202423)
Voxel coordinates x	y	z 01:(0.47288069128990173	0.5227680802345276	0.8230518698692322)
Voxel coordinates x	y	z 01:(-0.3465542495250702	0.7607293725013733	0.6052592992782593)
Voxel coordinates x	y	z 01:(0.33695676922798157	-0.5325648188591003	-0.7566068172454834)
Voxel coordinates x	y	z 01:(0.505193293094635	-0.38425716757774353	-0.615003228187561)
Voxel coordinates x	y	z 01:(-0.3491327166557312	-0.4215916693210602	0.8636906147003174)
Voxel coordinates x	y	z 01:(-0.5106599926948547	-0.774429440498352	-0.04824141412973404)
Voxel coordinates x	y	z 01:(-0.5762133002281189	1.016858458518982	0.04315990209579468)
Voxel coordinates x	y	z 01:(-0.24123609066009521	0.1648528277873993	0.8709771633148193)
Voxel coordinates x	y	z 01:(-0.6428368091583252	1.013743281364441	-0.18248020112514496)
Voxel coordinates x	y	z 01:(-0.4672190248966217	0.395925909280777	-0.8480521440505981)
Voxel coordinates x	y	z 01:(0.4298951327800751	0.6464124917984009	0.8180488348007202)
Voxel coordinates x	y	z 01:(-0.9015538096427917	0.5817184448242188	0.8546727299690247)
Voxel coordinates x	y	z 01:(-0.6881423592567444	0.9896652698516846	0.5026852488517761)
Voxel coordinates x	y	z 01:(-0.9951126575469971	-0.44876495003700256	0.9326617121696472)
Voxel coordinates x	y	z 01:(0.47121134400367737	-0.4546259343624115	0.9769770503044128)
Voxel coordinates x	y	z 01:(-0.7179685235023499	-1.0107554197311401	0.2081538587808609)
Voxel coordinates x	y	z 01:(0.38588038086891174	-0.6081141233444214	0.9983627796173096)
Voxel coordinates x	y	z 01:(-0.8125237226486206	0.05325401574373245	1.1159231662750244)
Voxel coordinates x	y	z 01:(0.17985810339450836	-0.5829674005508423	1.0078582763671875)
Voxel coordinates x	y	z 01:(0.7896382808685303	-0.38351309299468994	0.9857953190803528)
[truncated: 98,000 more rows]
